# Supplementary material for: Multi-omics analysis reveals COVID-19 vaccine induced attenuation of inflammatory responses during breakthrough disease
Source: Nat Commun. 2024 Apr 22;15:3402. doi: 10.1038/s41467-024-47463-6 (PMC11035709; doi:10.1038/s41467-024-47463-6)
Supplement: Supplementary file 13 — Source Data [file 41467_2024_47463_MOESM13_ESM.zip › source_data/Figure4a_RNA_seq_stage1_DGE_D0_NAAT+ve_placebo.txt]

ensembl_gene_id	gene_biotype	external_gene_name	chromosome_name	logFC	AveExpr	t	P.Value	adj.P.Val	B
ENSG00000133216	protein_coding	EPHB2	1	2.695766527	2.336816658	9.093772581	4.03057E-12	5.42394E-08	16.96882519
ENSG00000168003	protein_coding	SLC3A2	11	0.780139196	5.609750345	8.567372445	2.49367E-11	1.67787E-07	15.66720834
ENSG00000138642	protein_coding	HERC6	4	2.591592659	5.361617229	7.895775497	2.64229E-10	1.18524E-06	13.37858959
ENSG00000130487	protein_coding	KLHDC7B	22	1.87614915	3.173815482	7.15961977	3.63013E-09	1.04204E-05	10.81514215
ENSG00000188157	protein_coding	AGRN	1	2.743846106	3.774693795	7.118243394	4.20883E-09	1.04204E-05	10.70482903
ENSG00000088827	protein_coding	SIGLEC1	20	5.071891591	4.85654948	7.090600089	4.6461E-09	1.04204E-05	10.59761999
ENSG00000173801	protein_coding	JUP	17	2.68522257	4.368489937	7.02709467	5.83088E-09	1.10474E-05	10.40252755
ENSG00000115155	protein_coding	OTOF	2	6.491443938	1.544293675	6.99053511	6.64567E-09	1.10474E-05	9.533872392
ENSG00000160932	protein_coding	LY6E	8	3.55836134	6.466578787	6.960923485	7.38847E-09	1.10474E-05	10.17151284
ENSG00000108679	protein_coding	LGALS3BP	17	2.220798503	4.711062888	6.897260119	9.27906E-09	1.24868E-05	9.957910387
ENSG00000173786	protein_coding	CNP	17	1.196816446	5.561903631	6.809442365	1.27064E-08	1.55445E-05	9.649965915
ENSG00000280007	lncRNA	AC008079.1	22	2.056978219	1.813076203	6.76709642	1.47862E-08	1.65344E-05	9.288815223
ENSG00000196141	protein_coding	SPATS2L	2	3.608169076	3.4655585	6.745532252	1.59729E-08	1.65344E-05	9.413208799
ENSG00000184979	protein_coding	USP18	22	4.119159636	2.462530701	6.649612747	2.25167E-08	2.16433E-05	8.995987288
ENSG00000111335	protein_coding	OAS2	12	2.985667001	7.51186663	6.583875368	2.84895E-08	2.39758E-05	8.874515096
ENSG00000177294	protein_coding	FBXO39	17	3.188623479	0.70254577	6.583708932	2.85065E-08	2.39758E-05	7.976731078
ENSG00000089127	protein_coding	OAS1	12	3.261286722	6.768472181	6.526348869	3.50013E-08	2.77066E-05	8.685932046
ENSG00000135114	protein_coding	OASL	12	3.216827285	5.811400717	6.407817639	5.34809E-08	3.99829E-05	8.278165216
ENSG00000130813	protein_coding	SHFL	19	1.238752444	5.664157308	6.317792128	7.3778E-08	5.22543E-05	7.952786293
ENSG00000108771	protein_coding	DHX58	17	2.274084816	5.166321391	6.301060483	7.83219E-08	5.26989E-05	7.905046527
ENSG00000059378	protein_coding	PARP12	7	1.903353449	6.867822197	6.272346256	8.67797E-08	5.56093E-05	7.816608401
ENSG00000185507	protein_coding	IRF7	11	2.567089843	6.009159966	6.25234395	9.32036E-08	5.7011E-05	7.742076863
ENSG00000100129	protein_coding	EIF3L	22	-0.793854907	5.834222634	-6.190609057	1.16174E-07	6.79721E-05	7.510457031
ENSG00000225964	lncRNA	NRIR	2	3.228910544	2.642960796	6.152653144	1.33014E-07	7.38125E-05	7.370033887
ENSG00000223960	lncRNA	CHROMR	2	1.006501703	4.15051078	6.144112138	1.37127E-07	7.38125E-05	7.369690434
ENSG00000137628	protein_coding	DDX60	4	2.626243289	6.790152426	6.111499637	1.54029E-07	7.97217E-05	7.270219104
ENSG00000247317	lncRNA	LY6E-DT	8	2.160956034	0.832228455	6.089370119	1.66664E-07	8.30664E-05	6.718530865
ENSG00000164054	protein_coding	SHISA5	3	1.420826474	8.34867483	6.009995434	2.21081E-07	0.000106253	6.930863625
ENSG00000106785	protein_coding	TRIM14	9	1.027654362	6.884604014	5.994316394	2.33761E-07	0.000106927	6.86255775
ENSG00000185885	protein_coding	IFITM1	11	1.785979827	4.988527083	5.980872704	2.45207E-07	0.000106927	6.803046991
ENSG00000132530	protein_coding	XAF1	17	2.900895251	7.479976515	5.979596568	2.46322E-07	0.000106927	6.828589572
ENSG00000130303	protein_coding	BST2	19	1.541745072	5.978202632	5.92106575	3.03269E-07	0.000127534	6.596977807
ENSG00000253320	lncRNA	AZIN1-AS1	8	-0.91165865	3.396874305	-5.907621219	3.18097E-07	0.000129716	6.583139359
ENSG00000260257	lncRNA	AL035071.1	20	-0.687902429	3.430946825	-5.877156617	3.5442E-07	0.000140277	6.483501173
ENSG00000134326	protein_coding	CMPK2	2	3.630383108	5.785804008	5.841024652	4.02876E-07	0.0001549	6.349781102
ENSG00000187608	protein_coding	ISG15	1	4.302830425	5.978600582	5.820982542	4.32536E-07	0.000161684	6.290199981
ENSG00000136514	protein_coding	RTP4	3	2.765653194	3.80024534	5.801784517	4.62978E-07	0.000168386	6.224366354
ENSG00000132256	protein_coding	TRIM5	11	1.561724664	5.065395715	5.780051081	5.00015E-07	0.000169788	6.112961037
ENSG00000136147	protein_coding	PHF11	13	1.08545997	6.129202234	5.778015448	5.03631E-07	0.000169788	6.105458366
ENSG00000165949	protein_coding	IFI27	14	6.884476301	4.168636597	5.777425802	5.04684E-07	0.000169788	6.1215072
ENSG00000152558	protein_coding	TMEM123	11	1.409365482	7.888084248	5.766393761	5.2478E-07	0.000172243	6.109929896
ENSG00000157601	protein_coding	MX1	21	3.359120715	7.877124689	5.752378018	5.51461E-07	0.000176691	6.066596597
ENSG00000124256	protein_coding	ZBP1	20	2.047981651	6.639132967	5.733205859	5.90151E-07	0.00018469	5.974145923
ENSG00000178685	protein_coding	PARP10	8	1.504966446	7.243261721	5.712319506	6.35372E-07	0.000194323	5.914837959
ENSG00000141664	protein_coding	ZCCHC2	18	1.684561487	7.486914559	5.696217364	6.72568E-07	0.000201128	5.868010787
ENSG00000124508	protein_coding	BTN2A2	6	0.655615911	4.894646977	5.68141126	7.08674E-07	0.000201989	5.778570001
ENSG00000137965	protein_coding	IFI44	1	3.863035695	5.832162428	5.679960962	7.12312E-07	0.000201989	5.80934303
ENSG00000142227	protein_coding	EMP3	19	0.647459477	6.402332252	5.676733083	7.20477E-07	0.000201989	5.763553443
ENSG00000111331	protein_coding	OAS3	12	3.745249024	7.87328198	5.665088781	7.50709E-07	0.000206169	5.775715044
ENSG00000155363	protein_coding	MOV10	1	1.578396238	6.012746853	5.658624497	7.68032E-07	0.000206687	5.703254168
ENSG00000055332	protein_coding	EIF2AK2	2	2.029100977	7.57074961	5.653041118	7.83313E-07	0.000206687	5.728024672
ENSG00000183688	protein_coding	RFLNB	17	-1.445689728	2.196167217	-5.62984958	8.5008E-07	0.000219991	5.516149934
ENSG00000137959	protein_coding	IFI44L	1	4.908687313	6.653745825	5.568081835	1.05671E-06	0.00026025	5.452336642
ENSG00000124549	transcribed_unprocessed_pseudogene	BTN2A3P	6	0.804966978	2.577766107	5.566666477	1.06199E-06	0.00026025	5.442667285
ENSG00000163644	protein_coding	PPM1K	4	0.912927961	6.420465101	5.566217129	1.06367E-06	0.00026025	5.395996202
ENSG00000133106	protein_coding	EPSTI1	13	3.016530633	6.344660007	5.559765851	1.08809E-06	0.000261472	5.394510667
ENSG00000269720	protein_coding	CCDC194	19	2.51055942	1.110176484	5.538801507	1.17135E-06	0.000275167	5.056126033
ENSG00000145016	protein_coding	RUBCN	3	1.015385814	6.933255884	5.535272545	1.18598E-06	0.000275167	5.304826514
ENSG00000182158	protein_coding	CREB3L2	7	0.675231104	6.070099533	5.502837877	1.32915E-06	0.000303158	5.16536566
ENSG00000063046	protein_coding	EIF4B	12	-0.722008627	8.65378317	-5.496247205	1.36027E-06	0.000305085	5.210958058
ENSG00000185745	protein_coding	IFIT1	10	4.231306794	6.076586135	5.476504797	1.45787E-06	0.000313507	5.135392939
ENSG00000137842	protein_coding	TMEM62	15	0.76275455	4.378209994	5.468804716	1.49779E-06	0.000313507	5.079179279
ENSG00000165185	protein_coding	KIAA1958	9	1.496874575	4.26228124	5.468425681	1.49978E-06	0.000313507	5.083179282
ENSG00000238015	processed_pseudogene	AC104837.2	1	3.566209195	-0.252460597	5.467094797	1.5068E-06	0.000313507	4.179182122
ENSG00000152778	protein_coding	IFIT5	10	2.162968351	5.817636621	5.465678908	1.5143E-06	0.000313507	5.057444414
ENSG00000279236	TEC	AC064801.2	18	1.521410128	3.108105909	5.443095733	1.63908E-06	0.000332684	5.039936278
ENSG00000188282	protein_coding	RUFY4	2	2.546682212	1.730481054	5.440099879	1.65638E-06	0.000332684	4.919816239
ENSG00000137200	protein_coding	CMTR1	6	1.141362506	6.39995111	5.415637447	1.80456E-06	0.000357118	4.887857607
ENSG00000138646	protein_coding	HERC5	4	3.154400127	5.879027609	5.385336559	2.00642E-06	0.00039131	4.808427871
ENSG00000145287	protein_coding	PLAC8	4	1.002759707	7.259063698	5.367992075	2.13185E-06	0.000407325	4.758438383
ENSG00000274070	protein_coding	CASTOR2	7	-0.835664259	4.835519978	-5.365689843	2.14907E-06	0.000407325	4.725648542
ENSG00000130589	protein_coding	HELZ2	20	1.701992201	8.387802806	5.359478299	2.19623E-06	0.000410481	4.762095186
ENSG00000134321	protein_coding	RSAD2	2	4.672041305	6.448928246	5.352767133	2.24833E-06	0.000414463	4.73300022
ENSG00000106605	protein_coding	BLVRA	7	1.20301717	4.219014099	5.334995433	2.39227E-06	0.000433723	4.630638359
ENSG00000196470	protein_coding	SIAH1	16	-0.644077958	4.676898135	-5.332016613	2.41727E-06	0.000433723	4.61862905
ENSG00000114030	protein_coding	KPNA1	3	-0.487290176	6.568087211	-5.321220705	2.51007E-06	0.000438707	4.561053583
ENSG00000105726	protein_coding	ATP13A1	19	0.550116646	6.242135388	5.321200184	2.51025E-06	0.000438707	4.559298239
ENSG00000143554	protein_coding	SLC27A3	1	1.094920148	4.298810741	5.312541717	2.58722E-06	0.000446362	4.555044899
ENSG00000115267	protein_coding	IFIH1	2	2.081755605	6.504977109	5.281834145	2.87948E-06	0.000489647	4.460704762
ENSG00000126709	protein_coding	IFI6	1	3.405094508	6.492083108	5.278720161	2.91088E-06	0.000489647	4.472329456
ENSG00000117010	protein_coding	ZNF684	1	1.361944157	2.089627263	5.269694046	3.00382E-06	0.000499042	4.448670122
ENSG00000188290	protein_coding	HES4	1	3.149533355	2.394272664	5.253860294	3.17399E-06	0.000520883	4.41425281
ENSG00000138035	protein_coding	PNPT1	2	1.406373359	4.625474318	5.193690948	3.91202E-06	0.000630664	4.143257227
ENSG00000204217	protein_coding	BMPR2	2	0.659468013	6.002035459	5.191880389	3.93667E-06	0.000630664	4.123009447
ENSG00000119917	protein_coding	IFIT3	10	3.404820398	7.390735864	5.146724704	4.60367E-06	0.000728842	4.057159987
ENSG00000182179	protein_coding	UBA7	3	0.651080662	6.867018621	5.125417881	4.95597E-06	0.000775494	3.930542675
ENSG00000162909	protein_coding	CAPN2	1	0.627835004	7.739901563	5.100503339	5.40176E-06	0.000834445	3.885638563
ENSG00000119922	protein_coding	IFIT2	10	2.844394482	7.958406321	5.092845217	5.54657E-06	0.000834445	3.889873609
ENSG00000177409	protein_coding	SAMD9L	7	2.06601212	7.643213272	5.091332678	5.57562E-06	0.000834445	3.866842154
ENSG00000068079	protein_coding	IFI35	17	1.96095924	5.573600791	5.0910667	5.58074E-06	0.000834445	3.80195206
ENSG00000072121	protein_coding	ZFYVE26	14	0.686235215	6.61291577	5.075667784	5.88544E-06	0.000865667	3.757040383
ENSG00000112343	protein_coding	TRIM38	6	0.931878958	7.852088748	5.074058295	5.91821E-06	0.000865667	3.804146711
ENSG00000237272	unitary_pseudogene	OR51R1P	11	1.433235053	3.14252161	5.054468324	6.33189E-06	0.000915378	3.773573268
ENSG00000282851	lncRNA	BISPR	19	1.201843986	4.345004375	5.051631419	6.39411E-06	0.000915378	3.683114466
ENSG00000132274	protein_coding	TRIM22	11	1.708601718	8.424856269	5.03207771	6.83968E-06	0.000968858	3.693172647
ENSG00000100784	protein_coding	RPS6KA5	14	-0.932746179	7.109334373	-4.991225289	7.87159E-06	0.001103417	3.484421737
ENSG00000270562	lncRNA	AC097634.1	3	-0.959171315	2.752336341	-4.975687531	8.30308E-06	0.001151903	3.529705854
ENSG00000125148	protein_coding	MT2A	16	2.317397681	5.350536903	4.972241869	8.40188E-06	0.001153715	3.417274435
ENSG00000140365	protein_coding	COMMD4	15	0.656358115	3.675902398	4.969262604	8.48823E-06	0.0011538	3.4712331
ENSG00000154736	protein_coding	ADAMTS5	21	-3.793102588	0.955898004	-4.948896809	9.1024E-06	0.00122491	2.607621621
ENSG00000003400	protein_coding	CASP10	2	0.723710597	6.582191167	4.931809491	9.65128E-06	0.001285914	3.28501954
ENSG00000214439	transcribed_unprocessed_pseudogene	FAM185BP	7	-0.742065843	3.475800589	-4.905686099	1.05539E-05	0.001392396	3.280344364
ENSG00000121281	protein_coding	ADCY7	16	0.569202101	8.696139878	4.897870517	1.08398E-05	0.001416223	3.261762859
ENSG00000183049	protein_coding	CAMK1D	10	-0.81180762	6.936367147	-4.892056827	1.10573E-05	0.001422853	3.147074305
ENSG00000038210	protein_coding	PI4K2B	4	0.918299684	4.704993775	4.890789522	1.11053E-05	0.001422853	3.142792566
ENSG00000185482	protein_coding	STAC3	12	1.032678913	2.500559351	4.885993198	1.12888E-05	0.001422853	3.24328285
ENSG00000139618	protein_coding	BRCA2	13	1.441580718	3.575014198	4.884603579	1.13425E-05	0.001422853	3.199838277
ENSG00000179915	protein_coding	NRXN1	2	-2.84050734	1.11265043	-4.88263167	1.14192E-05	0.001422853	2.802601013
ENSG00000104951	protein_coding	IL4I1	19	1.71644395	1.455282086	4.874420884	1.17439E-05	0.001449886	3.160499625
ENSG00000136932	protein_coding	TRMO	9	-0.476684143	4.918378905	-4.864102551	1.21648E-05	0.001488202	3.056107727
ENSG00000124688	protein_coding	MAD2L1BP	6	0.740126169	3.955135229	4.853864848	1.25971E-05	0.001527204	3.066981622
ENSG00000067066	protein_coding	SP100	2	0.966247026	8.53765574	4.850805945	1.27292E-05	0.001529436	3.106692365
ENSG00000079263	protein_coding	SP140	2	1.077861242	6.471165225	4.843488848	1.30507E-05	0.001554185	2.989483211
ENSG00000134809	protein_coding	TIMM10	11	2.41062439	2.813353173	4.820363543	1.412E-05	0.001644319	3.037047494
ENSG00000136816	protein_coding	TOR1B	9	1.318754153	5.559031486	4.82019555	1.41281E-05	0.001644319	2.900829816
ENSG00000243650	misc_RNA	RN7SL834P	2	0.900350543	3.037542173	4.819239476	1.41741E-05	0.001644319	3.021907974
ENSG00000175550	protein_coding	DRAP1	11	1.058844228	5.514726122	4.811808499	1.4537E-05	0.001672005	2.868993173
ENSG00000205413	protein_coding	SAMD9	7	1.760070472	7.325871973	4.801751363	1.50427E-05	0.00171551	2.906761388
ENSG00000197965	protein_coding	MPZL1	1	-1.145813606	5.916023755	-4.793880366	1.54506E-05	0.00174333	2.811227776
ENSG00000177989	protein_coding	ODF3B	22	1.734547487	5.745876521	4.792071826	1.55458E-05	0.00174333	2.819139336
ENSG00000111801	protein_coding	BTN3A3	6	0.644862194	6.839383479	4.75720677	1.74984E-05	0.001942634	2.724534096
ENSG00000111728	protein_coding	ST8SIA1	12	-0.99945743	3.349799958	-4.755301503	1.76117E-05	0.001942634	2.804480165
ENSG00000131355	protein_coding	ADGRE3	19	-1.077248483	7.092804131	-4.744625053	1.82605E-05	0.001989196	2.672618854
ENSG00000188313	protein_coding	PLSCR1	3	2.11943154	6.846162726	4.743511733	1.83295E-05	0.001989196	2.706087387
ENSG00000225101	transcribed_unprocessed_pseudogene	OR52K3P	11	1.281208314	4.962894791	4.730972108	1.91244E-05	0.002058861	2.622766823
ENSG00000112419	protein_coding	PHACTR2	6	0.862031255	6.004444883	4.714417736	2.02259E-05	0.002160154	2.556362341
ENSG00000285492	lncRNA	AL356417.3	6	2.091656078	1.585391927	4.708269089	2.06506E-05	0.00218815	2.665243362
ENSG00000026950	protein_coding	BTN3A1	6	0.699182114	8.115476282	4.700960378	2.11669E-05	0.002189727	2.606037623
ENSG00000173821	protein_coding	RNF213	17	1.359682655	10.90756732	4.70067882	2.1187E-05	0.002189727	2.663947956
ENSG00000185722	protein_coding	ANKFY1	17	0.799937715	7.202970716	4.69940239	2.12785E-05	0.002189727	2.560638186
ENSG00000279811	TEC	AC093330.2	18	-0.776822846	3.598319266	-4.698876478	2.13164E-05	0.002189727	2.622973043
ENSG00000170581	protein_coding	STAT2	12	1.465215193	7.958806081	4.678588584	2.2827E-05	0.002320141	2.54500093
ENSG00000167658	protein_coding	EEF2	19	-0.661879648	10.29040782	-4.677244887	2.29307E-05	0.002320141	2.591015532
ENSG00000049249	protein_coding	TNFRSF9	1	-1.61764458	3.472989983	-4.669390475	2.35461E-05	0.002364623	2.553874192
ENSG00000214548	lncRNA	MEG3	14	-3.570135919	0.1240817	-4.661801531	2.4156E-05	0.002406538	1.905389106
ENSG00000284194	protein_coding	SCO2	22	1.893939904	5.112450221	4.659779159	2.43211E-05	0.002406538	2.396108716
ENSG00000107201	protein_coding	DDX58	9	1.775861982	7.26030554	4.654733238	2.4738E-05	0.002429917	2.43837221
ENSG00000055130	protein_coding	CUL1	7	0.542287314	5.804115898	4.650064944	2.51298E-05	0.002450523	2.341669034
ENSG00000070756	protein_coding	PABPC1	8	-0.486101421	9.614348327	-4.635528261	2.63895E-05	0.002554843	2.449350908
ENSG00000280248	TEC	AC124319.3	17	1.356031274	3.203852753	4.632490115	2.66604E-05	0.00256264	2.40850603
ENSG00000113552	protein_coding	GNPDA1	5	0.505756221	3.933454063	4.629651918	2.6916E-05	0.00256412	2.356558848
ENSG00000020577	protein_coding	SAMD4A	14	1.792296725	3.401708077	4.628098907	2.70569E-05	0.00256412	2.369113721
ENSG00000175573	protein_coding	C11orf68	11	0.519363229	5.272744549	4.622678545	2.75543E-05	0.002592993	2.254586987
ENSG00000130164	protein_coding	LDLR	19	1.102842643	4.537161536	4.619680302	2.78332E-05	0.002601055	2.280129802
ENSG00000112773	protein_coding	TENT5A	6	1.092701939	5.88741685	4.608072334	2.89395E-05	0.002673528	2.217135311
ENSG00000142089	protein_coding	IFITM3	11	3.110507749	7.048340391	4.607278583	2.90167E-05	0.002673528	2.308573324
ENSG00000119878	protein_coding	CRIPT	2	-0.415136271	5.357731376	-4.60535395	2.92048E-05	0.002673528	2.202895222
ENSG00000168014	protein_coding	C2CD3	11	0.289092668	6.304250589	4.596137734	3.01218E-05	0.002738848	2.177236957
ENSG00000272325	protein_coding	NUDT3	6	-0.506642756	6.170863253	-4.584150873	3.13569E-05	0.002807559	2.129815436
ENSG00000204256	protein_coding	BRD2	6	0.409025604	6.9053922	4.583687446	3.14056E-05	0.002807559	2.164794837
ENSG00000278970	lncRNA	HEIH	5	0.479069603	4.716247938	4.581356535	3.16518E-05	0.002807559	2.146693611
ENSG00000196358	protein_coding	NTNG2	9	1.549580822	7.01993767	4.580355431	3.17581E-05	0.002807559	2.170794993
ENSG00000127666	protein_coding	TICAM1	19	0.591513722	4.358179361	4.578831558	3.19207E-05	0.002807559	2.15661455
ENSG00000172432	protein_coding	GTPBP2	6	0.857466294	6.554136789	4.567171146	3.31915E-05	0.002900379	2.105166182
ENSG00000174600	protein_coding	CMKLR1	12	1.061809075	4.776486275	4.564812956	3.34545E-05	0.002904498	2.084742753
ENSG00000163872	protein_coding	YEATS2	3	0.368497649	5.985837414	4.56116467	3.38654E-05	0.002921321	2.05890456
ENSG00000142039	protein_coding	CCDC97	19	0.465441927	6.028045251	4.552797143	3.48264E-05	0.002985089	2.03272674
ENSG00000138496	protein_coding	PARP9	3	1.614848162	7.790153526	4.546790508	3.55327E-05	0.003026352	2.120309543
ENSG00000278090	lncRNA	LUNAR1	15	-1.822335194	1.433931957	-4.544892983	3.57587E-05	0.003026447	2.083226356
ENSG00000169385	protein_coding	RNASE2	14	1.994155129	2.77127852	4.533559965	3.71382E-05	0.003123554	2.145524255
ENSG00000259959	lncRNA	AC107068.1	4	-1.485164863	2.888881914	-4.531160606	3.74369E-05	0.003129116	2.123206986
ENSG00000197121	protein_coding	PGAP1	2	1.092402015	3.720728506	4.526264195	3.80536E-05	0.003161036	2.032235349
ENSG00000148200	protein_coding	NR6A1	9	-0.952285275	3.688530195	-4.519251245	3.89544E-05	0.003192592	2.054819529
ENSG00000272918	lncRNA	AC005070.3	7	-0.769855777	3.304716752	-4.518386807	3.90668E-05	0.003192592	2.072712416
ENSG00000239713	protein_coding	APOBEC3G	22	0.795924721	6.046670084	4.517785487	3.91453E-05	0.003192592	1.925819739
ENSG00000124102	protein_coding	PI3	20	-2.708341153	4.166492012	-4.509094571	4.0296E-05	0.003253227	2.047985898
ENSG00000171812	protein_coding	COL8A2	1	1.130408335	1.752919562	4.508527194	4.03722E-05	0.003253227	2.073808925
ENSG00000196975	protein_coding	ANXA4	2	0.65059894	4.775778989	4.487337331	4.33236E-05	0.003470272	1.846859998
ENSG00000186001	protein_coding	LRCH3	3	0.272007475	6.647690019	4.484211431	4.37765E-05	0.003485798	1.838242678
ENSG00000239920	protein_coding	AC104389.5	11	1.242952576	1.395514715	4.477923812	4.47014E-05	0.003512488	1.967908474
ENSG00000166164	protein_coding	BRD7	16	0.386231444	5.793993958	4.475710677	4.50315E-05	0.003512488	1.783202612
ENSG00000143344	protein_coding	RGL1	1	1.054226858	2.689764259	4.47559185	4.50493E-05	0.003512488	1.942557676
ENSG00000169087	protein_coding	HSPBAP1	3	-0.697269198	5.603070947	-4.474882124	4.51557E-05	0.003512488	1.783360856
ENSG00000135535	protein_coding	CD164	6	0.642715633	7.905030084	4.471980072	4.55933E-05	0.003526147	1.869978171
ENSG00000163840	protein_coding	DTX3L	3	1.255552791	7.728566098	4.462272556	4.70876E-05	0.003620899	1.845854642
ENSG00000114480	protein_coding	GBE1	3	-0.52056082	4.559666206	-4.450581805	4.89506E-05	0.00372759	1.760801573
ENSG00000115548	protein_coding	KDM3A	2	-0.313879564	7.085101983	-4.450099445	4.9029E-05	0.00372759	1.74519224
ENSG00000030582	protein_coding	GRN	17	1.122323313	8.615324251	4.445464509	4.97886E-05	0.003764074	1.826810179
ENSG00000117266	protein_coding	CDK18	1	0.915029253	1.813653458	4.440791752	5.0566E-05	0.00378049	1.871824935
ENSG00000179044	protein_coding	EXOC3L1	16	2.522567201	1.2895037	4.440782174	5.05676E-05	0.00378049	1.867720348
ENSG00000163565	protein_coding	IFI16	1	1.135101149	7.82812068	4.422428894	5.37374E-05	0.003995274	1.719397075
ENSG00000087077	protein_coding	TRIP6	7	0.646638826	2.682636014	4.417753008	5.45755E-05	0.004017662	1.784437001
ENSG00000135077	protein_coding	HAVCR2	5	0.767051758	4.559954466	4.417420132	5.46357E-05	0.004017662	1.637595401
ENSG00000196116	protein_coding	TDRD7	9	1.241583733	5.614652599	4.409901473	5.60116E-05	0.004096455	1.58589698
ENSG00000163823	protein_coding	CCR1	3	1.768030211	6.969997259	4.406448548	5.66547E-05	0.004119558	1.635149833
ENSG00000171631	protein_coding	P2RY6	11	1.403285528	1.094572716	4.404930714	5.69397E-05	0.004119558	1.719253674
ENSG00000185339	protein_coding	TCN2	22	2.248718633	2.891754866	4.399050374	5.80571E-05	0.004177937	1.72142133
ENSG00000196535	protein_coding	MYO18A	17	0.486471022	7.152376838	4.388670156	6.0082E-05	0.004300654	1.565251296
ENSG00000184584	protein_coding	TMEM173	5	0.510739586	5.115989533	4.385045412	6.08051E-05	0.00432939	1.504327993
ENSG00000183486	protein_coding	MX2	21	1.277501724	8.843117882	4.374155212	6.30293E-05	0.004464133	1.623669205
ENSG00000111224	protein_coding	PARP11	12	0.824824232	5.259144034	4.364882088	6.49856E-05	0.004578591	1.439132819
ENSG00000162714	protein_coding	ZNF496	1	0.952007081	5.012260473	4.358917079	6.62751E-05	0.004645126	1.427667601
ENSG00000197024	protein_coding	ZNF398	7	-0.393743391	5.537603179	-4.352954614	6.7589E-05	0.004695067	1.39773305
ENSG00000225205	lncRNA	AC078883.1	2	-0.637411705	3.632694008	-4.352521518	6.76854E-05	0.004695067	1.522036436
ENSG00000140464	protein_coding	PML	15	1.34704123	7.258076974	4.349872204	6.82782E-05	0.004702606	1.470909192
ENSG00000176087	protein_coding	SLC35A4	5	0.435172564	5.616315826	4.348917503	6.8493E-05	0.004702606	1.382763287
ENSG00000165650	protein_coding	PDZD8	10	-0.642642102	6.635863278	-4.344166004	6.95721E-05	0.004743578	1.38563716
ENSG00000174444	protein_coding	RPL4	15	-0.696273763	8.278256531	-4.341988878	7.00721E-05	0.004743578	1.4774106
ENSG00000135211	protein_coding	TMEM60	7	0.689293951	2.798396272	4.34166269	7.01473E-05	0.004743578	1.531029698
ENSG00000253106	lncRNA	AC090198.1	8	-0.489467447	2.969689031	-4.337468345	7.11214E-05	0.004785401	1.526361948
ENSG00000165609	protein_coding	NUDT5	10	-0.464783171	5.458210794	-4.334144458	7.19027E-05	0.004813901	1.342552023
ENSG00000166340	protein_coding	TPP1	11	0.664350531	6.714602722	4.331971378	7.2418E-05	0.004824398	1.365067854
ENSG00000138760	protein_coding	SCARB2	4	0.930723127	5.977507229	4.324235125	7.42818E-05	0.004924189	1.322076902
ENSG00000152818	protein_coding	UTRN	6	0.441520181	9.381689949	4.318113085	7.57898E-05	0.004999528	1.467174971
ENSG00000127952	protein_coding	STYXL1	7	0.608441544	4.141440443	4.31092229	7.75992E-05	0.005073817	1.352247265
ENSG00000185880	protein_coding	TRIM69	15	1.126542265	3.378399038	4.31064389	7.76701E-05	0.005073817	1.396191232
ENSG00000113494	protein_coding	PRLR	5	1.089459542	1.796391817	4.306730788	7.86732E-05	0.005114518	1.468998185
ENSG00000107175	protein_coding	CREB3	9	0.480871308	3.475932241	4.303496762	7.95118E-05	0.005144182	1.373954338
ENSG00000169902	protein_coding	TPST1	7	-1.209039205	3.784623678	-4.290015235	8.31021E-05	0.005350744	1.352014085
ENSG00000100220	protein_coding	RTCB	22	0.602926975	4.655277066	4.281276863	8.55131E-05	0.005479763	1.199954025
ENSG00000279330	TEC	AJ003147.3	16	-0.643532846	3.864273696	-4.279566813	8.59928E-05	0.005481626	1.283409234
ENSG00000086065	protein_coding	CHMP5	9	1.351030547	5.13570914	4.276952768	8.67312E-05	0.005481626	1.177709768
ENSG00000186407	protein_coding	CD300E	17	1.363220555	6.429497212	4.276663762	8.68132E-05	0.005481626	1.200920624
ENSG00000110057	protein_coding	UNC93B1	11	1.022861874	7.012340921	4.273847568	8.76164E-05	0.005481626	1.211155476
ENSG00000165516	protein_coding	KLHDC2	14	-0.40556739	5.262316143	-4.273622949	8.76807E-05	0.005481626	1.15494271
ENSG00000107960	protein_coding	STN1	10	-0.521978765	5.38882654	-4.272558946	8.79863E-05	0.005481626	1.150665198
ENSG00000159556	protein_coding	ISL2	15	-1.615398604	2.425033787	-4.263448996	9.0645E-05	0.005603134	1.343574979
ENSG00000078804	protein_coding	TP53INP2	20	-1.237606179	4.167126468	-4.26302918	9.07694E-05	0.005603134	1.239066899
ENSG00000082898	protein_coding	XPO1	2	0.523133891	7.256711618	4.25442691	9.3355E-05	0.00573643	1.154814451
ENSG00000035664	protein_coding	DAPK2	15	-0.975662861	6.441856635	-4.243910118	9.66136E-05	0.005909677	1.06411009
ENSG00000116663	protein_coding	FBXO6	1	1.537669542	4.139704997	4.236093822	9.91068E-05	0.006034753	1.096574523
ENSG00000106714	protein_coding	CNTNAP3	9	-2.829108321	5.263406209	-4.229652597	0.000101208	0.006124685	1.13520381
ENSG00000141971	protein_coding	MVB12A	19	0.422407816	4.135465456	4.228690632	0.000101526	0.006124685	1.083991028
ENSG00000173193	protein_coding	PARP14	3	1.559635236	9.277141222	4.226659479	0.0001022	0.006124685	1.201139418
ENSG00000168026	protein_coding	TTC21A	3	1.525485008	3.434042307	4.226045	0.000102404	0.006124685	1.120603823
ENSG00000181381	protein_coding	DDX60L	4	1.630343427	8.697512472	4.212953113	0.000106861	0.006362936	1.125561136
ENSG00000173706	protein_coding	HEG1	3	0.818262508	5.586184031	4.206859346	0.000108999	0.006430686	0.947474298
ENSG00000156587	protein_coding	UBE2L6	11	1.623592313	6.956689527	4.206052364	0.000109285	0.006430686	1.018561579
ENSG00000181963	protein_coding	OR52K2	11	1.246790596	3.163383975	4.205638246	0.000109432	0.006430686	1.096301358
ENSG00000132669	protein_coding	RIN2	20	1.379793686	4.990163594	4.198392762	0.000112038	0.006530975	0.933571033
ENSG00000169871	protein_coding	TRIM56	7	0.575885624	8.003272803	4.198197699	0.000112109	0.006530975	1.029886163
ENSG00000182957	protein_coding	SPATA13	13	0.552430712	6.943360394	4.191635658	0.000114523	0.00664284	0.940413821
ENSG00000273599	lncRNA	AL731571.1	10	-1.011631769	1.350825974	-4.187929739	0.000115909	0.00669435	1.074725265
ENSG00000135047	protein_coding	CTSL	9	1.651757566	2.478581981	4.178821155	0.000119384	0.006837403	1.038109959
ENSG00000114745	protein_coding	GORASP1	3	0.659522716	5.197472034	4.178774104	0.000119402	0.006837403	0.862072689
ENSG00000203721	lncRNA	LINC00862	1	-1.261413046	2.64654818	-4.171453105	0.000122268	0.006945384	1.067147091
ENSG00000172426	protein_coding	RSPH9	6	2.192149921	-0.038559037	4.171323323	0.00012232	0.006945384	0.807930509
ENSG00000114650	protein_coding	SCAP	3	-0.520761471	6.913522098	-4.163178639	0.000125589	0.007087536	0.84635929
ENSG00000129465	protein_coding	RIPK3	14	0.6639295	3.32879755	4.162470951	0.000125877	0.007087536	0.963122709
ENSG00000152102	protein_coding	FAM168B	2	-0.399978243	6.331387942	-4.159922981	0.000126919	0.007116444	0.807798672
ENSG00000163512	protein_coding	AZI2	3	0.715751676	5.14027814	4.150274157	0.000130942	0.007311572	0.781262592
ENSG00000175390	protein_coding	EIF3F	11	-0.463160334	6.696355388	-4.143834083	0.000133696	0.007434501	0.777822764
ENSG00000136044	protein_coding	APPL2	12	-0.3777172	5.900929007	-4.140778376	0.000135022	0.007466478	0.73811559
ENSG00000149131	protein_coding	SERPING1	11	2.979827296	4.487344486	4.139957591	0.000135381	0.007466478	0.814154724
ENSG00000234127	protein_coding	TRIM26	6	0.653441747	4.387041598	4.135453074	0.000137364	0.007544952	0.771466005
ENSG00000287255	lncRNA	AC007877.1	2	-1.853537824	1.545755113	-4.131413161	0.000139167	0.007612908	0.909309786
ENSG00000227500	protein_coding	SCAMP4	19	0.380114951	4.759620632	4.124638222	0.000142243	0.007749629	0.717417358
ENSG00000106100	protein_coding	NOD1	7	0.596175127	5.398678911	4.119294748	0.000144714	0.007852508	0.674782611
ENSG00000180758	protein_coding	GPR157	1	-0.925731158	3.108901791	-4.115211187	0.000146631	0.007886916	0.850562581
ENSG00000162614	protein_coding	NEXN	1	1.28754513	1.784787444	4.114947237	0.000146756	0.007886916	0.908564139
ENSG00000093072	protein_coding	ADA2	22	0.790305334	8.04407094	4.114206777	0.000147107	0.007886916	0.787180792
ENSG00000237249	processed_pseudogene	Z99127.3	1	1.119056309	1.087542776	4.103023357	0.000152501	0.008143663	0.869441245
ENSG00000266074	protein_coding	BAHCC1	17	0.978311705	3.001789106	4.096558632	0.000155706	0.00828195	0.779289757
ENSG00000175894	protein_coding	TSPEAR	21	-3.447484777	0.470126412	-4.091493821	0.000158262	0.008329037	0.420683844
ENSG00000169136	protein_coding	ATF5	19	0.844654613	3.053013765	4.091172195	0.000158426	0.008329037	0.742553885
ENSG00000134574	protein_coding	DDB2	11	0.643309626	4.616390176	4.091129351	0.000158448	0.008329037	0.623588394
ENSG00000134575	protein_coding	ACP2	11	0.706294193	4.066370827	4.083532948	0.000162363	0.008478975	0.638197552
ENSG00000172530	protein_coding	BANP	16	-0.3974957	6.724643625	-4.083155009	0.00016256	0.008478975	0.5906106
ENSG00000279861	TEC	AC073548.1	19	0.860592716	1.945311765	4.081570117	0.00016339	0.008489342	0.805626337
ENSG00000196652	protein_coding	ZKSCAN5	7	0.34810405	4.113886625	4.079316228	0.000164577	0.008518119	0.641494315
ENSG00000262979	lncRNA	AC124319.1	17	1.536013761	0.684449176	4.077954602	0.000165298	0.008522659	0.742012165
ENSG00000196778	protein_coding	OR52K1	11	1.148172666	4.03586728	4.075813386	0.000166438	0.008527057	0.63029147
ENSG00000115507	protein_coding	OTX1	2	-2.162379782	1.193579823	-4.073486519	0.000167686	0.008527057	0.654136008
ENSG00000167461	protein_coding	RAB8A	19	0.569433009	7.03865214	4.073205189	0.000167837	0.008527057	0.591113781
ENSG00000136689	protein_coding	IL1RN	2	1.668091706	5.913234108	4.07305512	0.000167918	0.008527057	0.557743785
ENSG00000135899	protein_coding	SP110	2	0.873369415	8.167907245	4.066650594	0.000171403	0.008668057	0.649806927
ENSG00000078081	protein_coding	LAMP3	3	2.684746355	1.418652054	4.065598167	0.000171983	0.008668057	0.769272339
ENSG00000115159	protein_coding	GPD2	2	0.747726593	5.627958885	4.061903218	0.000174032	0.008738616	0.502199646
ENSG00000196123	protein_coding	KIAA0895L	16	1.243931055	2.405081259	4.059315061	0.000175482	0.008750338	0.725073365
ENSG00000172500	protein_coding	FIBP	11	0.514364236	4.334759377	4.058594426	0.000175887	0.008750338	0.547862826
ENSG00000164430	protein_coding	CGAS	6	0.730403033	4.924473096	4.056474663	0.000177086	0.008750338	0.502562861
ENSG00000187741	protein_coding	FANCA	16	1.085918603	4.948560039	4.056394681	0.000177131	0.008750338	0.504797512
ENSG00000100596	protein_coding	SPTLC2	14	0.767325263	7.271338956	4.05500191	0.000177923	0.008750338	0.550865892
ENSG00000261659	lncRNA	Z92544.2	16	-0.658144738	2.622908584	-4.054574583	0.000178167	0.008750338	0.715144321
ENSG00000168275	protein_coding	COA6	1	0.784574035	2.298931265	4.052492045	0.000179359	0.00877686	0.716977533
ENSG00000140443	protein_coding	IGF1R	15	-0.951228396	7.94959025	-4.044385141	0.000184074	0.008974962	0.544356014
ENSG00000100097	protein_coding	LGALS1	22	0.829490947	5.852346157	4.037162263	0.000188376	0.009151558	0.433512136
ENSG00000103707	protein_coding	MTFMT	15	-0.374011927	3.953506286	-4.03329791	0.000190718	0.009200616	0.520301467
ENSG00000233030	lncRNA	AC243772.2	1	1.923260514	2.520540607	4.033239208	0.000190754	0.009200616	0.645388539
ENSG00000184897	protein_coding	H1FX	3	0.508568507	5.874672428	4.023117052	0.000197022	0.009469031	0.385267292
ENSG00000175970	protein_coding	UNC119B	12	-0.394313914	4.917963363	-4.015625845	0.000201789	0.009663633	0.384882577
ENSG00000150401	protein_coding	DCUN1D2	13	-0.254888049	4.162588425	-4.013865026	0.000202926	0.009683605	0.440786478
ENSG00000043143	protein_coding	JADE2	5	0.392720211	7.627868139	4.009598074	0.000205706	0.009761527	0.437995161
ENSG00000136542	protein_coding	GALNT5	2	-1.366212006	1.253992957	-4.009135596	0.00020601	0.009761527	0.599321997
ENSG00000125384	protein_coding	PTGER2	14	0.431963575	4.924748563	4.002426316	0.000210462	0.009937511	0.337284902
ENSG00000198920	protein_coding	KIAA0753	17	-0.395460396	4.486821905	-4.000974566	0.000211438	0.009948669	0.369870396
ENSG00000215421	protein_coding	ZNF407	18	-0.215133143	6.47638625	-3.997086924	0.000214072	0.010037517	0.319423671
ENSG00000106392	protein_coding	C1GALT1	7	0.74116382	6.291693545	3.993252523	0.000216701	0.010122532	0.313055102
ENSG00000100918	protein_coding	REC8	14	0.873932754	3.720285179	3.992256001	0.00021739	0.010122532	0.413374447
ENSG00000281005	lncRNA	LINC00921	16	-0.498460151	5.711038228	-3.984192835	0.000223038	0.010345483	0.263756633
ENSG00000205534	unprocessed_pseudogene	SMG1P2	16	-0.402823835	4.647412815	-3.983239287	0.000223715	0.010345483	0.298005187
ENSG00000173818	protein_coding	ENDOV	17	-0.48429788	3.520930398	-3.96808254	0.000234751	0.010818666	0.370739589
ENSG00000122729	protein_coding	ACO1	9	-0.529254651	3.834105649	-3.963918693	0.000237874	0.010898987	0.31689112
ENSG00000013374	protein_coding	NUB1	7	0.862820155	6.784291454	3.96360113	0.000238114	0.010898987	0.254592567
ENSG00000164167	protein_coding	LSM6	4	-0.377114789	3.871180397	-3.958827484	0.000241747	0.011027776	0.296257769
ENSG00000183323	protein_coding	CCDC125	5	-0.630356048	4.084504447	-3.952842471	0.000246378	0.011201053	0.290317701
ENSG00000285994	lncRNA	AL731559.1	10	-0.886670355	4.575924089	-3.942718176	0.000254408	0.011527152	0.218596872
ENSG00000172716	protein_coding	SLFN11	17	0.51863782	5.657597161	3.931423804	0.000263663	0.01190644	0.107601996
ENSG00000249863	processed_pseudogene	AC021106.1	4	-0.770850201	3.009708814	-3.929681297	0.00026512	0.011932178	0.329552734
ENSG00000107864	protein_coding	CPEB3	10	0.665210992	4.407720845	3.922918004	0.000270848	0.012095379	0.136682637
ENSG00000261468	lncRNA	AC096921.2	3	-0.584208841	4.118315752	-3.922679189	0.000271052	0.012095379	0.188027706
ENSG00000180530	protein_coding	NRIP1	21	0.592490343	5.43027995	3.922223525	0.000271443	0.012095379	0.08158955
ENSG00000125844	protein_coding	RRBP1	20	0.565521487	6.070015008	3.920514894	0.000272912	0.012120699	0.080060393
ENSG00000155313	protein_coding	USP25	21	0.645024194	7.491816899	3.918114461	0.000274988	0.012172754	0.157003884
ENSG00000128604	protein_coding	IRF5	7	0.820394413	5.961413836	3.916787544	0.000276143	0.01218378	0.074467502
ENSG00000157796	protein_coding	WDR19	4	-0.419392949	3.723136822	-3.91334229	0.000279162	0.012276748	0.183108233
ENSG00000030110	protein_coding	BAK1	6	0.812519422	5.258554159	3.911827542	0.0002805	0.012295389	0.05916894
ENSG00000266965	lncRNA	AC090220.1	18	-0.496225678	1.991502551	-3.909652359	0.000282431	0.012339864	0.317365609
ENSG00000100949	protein_coding	RABGGTA	14	0.479205812	3.817490728	3.906972935	0.000284828	0.012377441	0.138405956
ENSG00000157445	protein_coding	CACNA2D3	3	-1.292105909	2.003635194	-3.906636248	0.000285131	0.012377441	0.313299183
ENSG00000160710	protein_coding	ADAR	1	0.902563398	9.933111834	3.904924502	0.000286674	0.012404415	0.262539022
ENSG00000204386	protein_coding	NEU1	6	0.594108785	3.847850395	3.900795508	0.00029043	0.012526643	0.132232948
ENSG00000100228	protein_coding	RAB36	22	-1.539831671	1.970995938	-3.897700535	0.000293276	0.012563864	0.293225547
ENSG00000128923	protein_coding	MINDY2	15	0.295361689	5.383588093	3.897057202	0.000293871	0.012563864	0.008772619
ENSG00000168961	protein_coding	LGALS9	17	1.065510833	6.550533865	3.896816764	0.000294094	0.012563864	0.04864222
ENSG00000154328	protein_coding	NEIL2	8	-0.843797672	1.654990947	-3.89394738	0.000296764	0.012637806	0.284864382
ENSG00000272462	lncRNA	U91328.1	6	0.880526364	3.358745194	3.890584293	0.000299923	0.012715366	0.137070068
ENSG00000145244	protein_coding	CORIN	4	-2.379447602	1.060775193	-3.890000203	0.000300475	0.012715366	0.226182248
ENSG00000025708	protein_coding	TYMP	22	1.021440863	7.927058945	3.888717709	0.00030169	0.012726777	0.112148778
ENSG00000177628	protein_coding	GBA	1	0.686920445	4.860116901	3.884216332	0.000305993	0.012867981	-0.001560883
ENSG00000103966	protein_coding	EHD4	15	0.483213144	4.978645882	3.876950903	0.000313065	0.013124334	-0.042190166
ENSG00000153066	protein_coding	TXNDC11	16	0.372618648	5.39251702	3.875383736	0.00031461	0.013141698	-0.058132017
ENSG00000253729	protein_coding	PRKDC	8	-0.462340671	8.002940148	-3.874242142	0.000315741	0.013141698	0.047675379
ENSG00000255328	lncRNA	AC136475.5	11	2.0465355	2.614406565	3.873570106	0.000316409	0.013141698	0.193038167
ENSG00000104133	protein_coding	SPG11	15	0.429599252	8.175536008	3.87016387	0.000319812	0.013242204	0.058378
ENSG00000198715	protein_coding	GLMP	1	0.861369567	4.144186685	3.866766117	0.000323243	0.013297319	0.020411386
ENSG00000111912	protein_coding	NCOA7	6	0.78696562	5.658977245	3.866427357	0.000323587	0.013297319	-0.081956127
ENSG00000134827	protein_coding	TCN1	11	1.600631639	1.642141671	3.865914997	0.000324108	0.013297319	0.206727611
ENSG00000135452	protein_coding	TSPAN31	12	0.299425138	3.804071155	3.860085379	0.000330092	0.01350167	0.012464681
ENSG00000279320	TEC	AC069528.2	3	1.665750976	3.026587839	3.858258143	0.00033199	0.013538134	0.077017371
ENSG00000042493	protein_coding	CAPG	2	0.930264149	5.975750377	3.856945881	0.000333359	0.013552899	-0.100668942
ENSG00000162522	protein_coding	KIAA1522	1	1.182107893	1.58763834	3.855646856	0.00033472	0.013567233	0.177790887
ENSG00000138166	protein_coding	DUSP5	10	0.939464993	3.996999353	3.852909254	0.000337605	0.013643088	-0.065512838
ENSG00000159228	protein_coding	CBR1	21	0.772659842	3.796301225	3.842168526	0.000349158	0.014067728	-0.070056782
ENSG00000279447	TEC	AL118508.3	20	-1.62416537	2.594996171	-3.814962949	0.000380152	0.015270755	0.044538164
ENSG00000157693	protein_coding	TMEM268	9	0.815532942	5.223228713	3.813127525	0.000382336	0.015312767	-0.239449353
ENSG00000115758	protein_coding	ODC1	2	-1.099400966	6.917145539	-3.810214378	0.000385826	0.01537111	-0.192130371
ENSG00000143891	protein_coding	GALM	2	1.164004484	4.363391776	3.810006434	0.000386077	0.01537111	-0.193905942
ENSG00000082641	protein_coding	NFE2L1	17	0.341498207	6.246427762	3.807918704	0.000388599	0.015425888	-0.247454315
ENSG00000148303	protein_coding	RPL7A	9	-0.494920911	8.981394835	-3.806175917	0.000390717	0.015464331	-0.079793177
ENSG00000283041	processed_pseudogene	AC008038.1	7	-0.606461383	1.315399679	-3.799424575	0.000399025	0.015746867	0.017337737
ENSG00000204568	protein_coding	MRPS18B	6	0.483062233	3.130575549	3.795714395	0.000403663	0.015883325	-0.118867223
ENSG00000103510	protein_coding	KAT8	16	-0.282305634	5.679080306	-3.791826834	0.000408579	0.01595761	-0.307784715
ENSG00000121858	protein_coding	TNFSF10	3	1.365660081	7.472354833	3.791428611	0.000409086	0.01595761	-0.199568023
ENSG00000225828	protein_coding	FAM229A	1	-0.36657082	4.23810004	-3.791410469	0.000409109	0.01595761	-0.220457598
ENSG00000238160	lncRNA	AC116366.2	5	-0.984639007	5.00729823	-3.787023745	0.000414732	0.01613018	-0.265391082
ENSG00000124201	protein_coding	ZNFX1	20	0.814043655	8.176662263	3.78281109	0.000420201	0.016233575	-0.189749961
ENSG00000149932	protein_coding	TMEM219	16	0.40624544	4.840270594	3.782350301	0.000420804	0.016233575	-0.310242624
ENSG00000154305	protein_coding	MIA3	1	0.416545147	6.312617765	3.782193446	0.000421009	0.016233575	-0.31824538
ENSG00000002549	protein_coding	LAP3	4	1.6327113	5.907299469	3.777244826	0.000427535	0.016438107	-0.313025378
ENSG00000101347	protein_coding	SAMHD1	20	0.590789424	8.988987684	3.773830979	0.000432094	0.016509	-0.159644246
ENSG00000139970	protein_coding	RTN1	14	-0.827494111	4.713358553	-3.772594854	0.000433756	0.016509	-0.320867422
ENSG00000183570	protein_coding	PCBP3	21	-0.960325897	2.339640449	-3.771364322	0.000435416	0.016509	-0.076734029
ENSG00000213593	protein_coding	TMX2	11	0.319447095	4.093767692	3.771196591	0.000435643	0.016509	-0.279992071
ENSG00000224660	lncRNA	SH3BP5-AS1	3	-0.349836021	5.317110169	-3.770714641	0.000436296	0.016509	-0.361638285
ENSG00000279549	TEC	AP000437.1	11	-0.72983316	2.35840279	-3.770387114	0.00043674	0.016509	-0.096196892
ENSG00000239665	lncRNA	AL157392.3	10	-0.335557927	6.248243831	-3.768824555	0.000438863	0.016542812	-0.367945344
ENSG00000235954	lncRNA	TTC28-AS1	22	-0.502687789	3.943810061	-3.767358801	0.000440865	0.01657183	-0.27118817
ENSG00000065989	protein_coding	PDE4A	19	0.756759078	4.184710311	3.765044834	0.000444042	0.016644767	-0.302114396
ENSG00000163964	protein_coding	PIGX	3	-0.549384965	5.091407636	-3.76074768	0.000450001	0.016821275	-0.366687264
ENSG00000118162	protein_coding	KPTN	19	0.87114953	2.232293008	3.759539951	0.000451689	0.016837622	-0.137219765
ENSG00000110497	protein_coding	AMBRA1	11	0.388102008	6.237502178	3.756430741	0.000456064	0.016953749	-0.394003797
ENSG00000138814	protein_coding	PPP3CA	4	-0.429340008	7.111054177	-3.755260614	0.000457721	0.016954936	-0.367689453
ENSG00000099991	protein_coding	CABIN1	22	-0.413289154	7.582970334	-3.753766976	0.000459845	0.016954936	-0.332793942
ENSG00000203872	protein_coding	C6orf163	6	-0.468348978	3.285717202	-3.753745161	0.000459876	0.016954936	-0.237756663
ENSG00000120690	protein_coding	ELF1	13	0.554177287	7.798094646	3.751681928	0.000462825	0.016988217	-0.309881047
ENSG00000168394	protein_coding	TAP1	6	1.106240893	7.765144117	3.751348505	0.000463304	0.016988217	-0.301543639
ENSG00000245060	lncRNA	LINC00847	5	0.320153239	4.529567678	3.747806872	0.000468413	0.017128914	-0.392542552
ENSG00000164211	protein_coding	STARD4	5	0.761186018	3.630851727	3.740915841	0.000478512	0.017450765	-0.301155964
ENSG00000270972	lncRNA	AC136475.9	11	2.398072045	1.734500316	3.734405058	0.000488245	0.017757591	-0.153566059
ENSG00000004468	protein_coding	CD38	4	1.163553756	5.351725894	3.729628704	0.000495506	0.017967826	-0.474743008
ENSG00000141401	protein_coding	IMPA2	18	-0.797478278	5.668592435	-3.72885232	0.000496695	0.017967826	-0.484170333
ENSG00000283994	lncRNA	AC092652.3	2	-0.569592577	3.828256833	-3.725495997	0.000501871	0.018106393	-0.366900006
ENSG00000076662	protein_coding	ICAM3	19	-0.712664775	8.796817909	-3.72343654	0.000505073	0.018173179	-0.343897827
ENSG00000167851	protein_coding	CD300A	17	0.696947997	7.436536219	3.712906433	0.000521752	0.018671962	-0.447547369
ENSG00000108100	protein_coding	CCNY	10	-0.429759	7.159320518	-3.711850543	0.000523453	0.018671962	-0.480606331
ENSG00000196684	protein_coding	HSH2D	19	0.834271938	7.736176494	3.711766655	0.000523589	0.018671962	-0.426319362
ENSG00000125652	protein_coding	ALKBH7	19	-0.413511151	3.892741857	-3.711211629	0.000524486	0.018671962	-0.418977148
ENSG00000100911	protein_coding	PSME2	14	0.90674848	4.965772929	3.709023902	0.000528034	0.018732393	-0.532055621
ENSG00000153029	protein_coding	MR1	1	0.556656277	6.072663877	3.708451197	0.000528967	0.018732393	-0.541280682
ENSG00000265206	lncRNA	AC004687.1	17	0.408349699	5.836245495	3.706021498	0.000532942	0.018810334	-0.556198501
ENSG00000186283	protein_coding	TOR3A	1	0.4201913	4.727498476	3.705049061	0.000534541	0.018810334	-0.527884539
ENSG00000133488	protein_coding	SEC14L4	22	-1.869202888	1.690425476	-3.704551162	0.000535361	0.018810334	-0.233138581
ENSG00000167526	protein_coding	RPL13	16	-0.594490089	9.346892982	-3.703700801	0.000536765	0.018810552	-0.349108159
ENSG00000105193	protein_coding	RPS16	19	-0.492552356	7.777405334	-3.70214733	0.000539339	0.018851666	-0.466544685
ENSG00000137364	protein_coding	TPMT	6	0.777460786	3.219173345	3.691250822	0.000557731	0.019443997	-0.425216636
ENSG00000197562	protein_coding	RAB40C	16	-0.371142798	4.78591884	-3.688646464	0.000562215	0.019494931	-0.566600884
ENSG00000103479	protein_coding	RBL2	16	-0.290510129	8.473155417	-3.688625298	0.000562251	0.019494931	-0.447462434
ENSG00000135148	protein_coding	TRAFD1	12	0.921380666	6.838968467	3.685896715	0.000566987	0.019494931	-0.557808041
ENSG00000145545	protein_coding	SRD5A1	5	0.508427118	4.268202538	3.684407193	0.000569588	0.019494931	-0.554573545
ENSG00000185909	protein_coding	KLHDC8B	3	1.106030819	3.983994168	3.684352343	0.000569684	0.019494931	-0.526404437
ENSG00000121797	protein_coding	CCRL2	3	1.159196487	2.349392019	3.684074489	0.00057017	0.019494931	-0.350856981
ENSG00000238045	lncRNA	AC009133.1	16	0.732464018	1.785353496	3.683869664	0.000570529	0.019494931	-0.297092833
ENSG00000161692	protein_coding	DBF4B	17	0.736459851	3.114824348	3.683725842	0.000570781	0.019494931	-0.435709471
ENSG00000166889	protein_coding	PATL1	11	0.691132321	6.386593316	3.681892822	0.000574004	0.019555382	-0.600256325
ENSG00000183087	protein_coding	GAS6	13	0.955763119	2.538328407	3.68017509	0.00057704	0.019590185	-0.395393002
ENSG00000197956	protein_coding	S100A6	1	0.734271117	7.725877844	3.679669329	0.000577937	0.019590185	-0.527625483
ENSG00000105939	protein_coding	ZC3HAV1	7	0.679799197	8.375451197	3.678587737	0.00057986	0.019605968	-0.470949001
ENSG00000204103	protein_coding	MAFB	20	1.186614931	5.757381493	3.67388676	0.000588287	0.019841064	-0.630792625
ENSG00000273272	lncRNA	U62317.4	22	1.260834622	2.614559844	3.671651028	0.000592337	0.019904603	-0.421783568
ENSG00000286342	lncRNA	AC073210.3	7	-1.528724072	1.118805493	-3.671214878	0.00059313	0.019904603	-0.329651997
ENSG00000229512	lncRNA	AC068580.1	11	0.604683642	2.225686059	3.669484514	0.000596286	0.019920296	-0.360583992
ENSG00000120539	protein_coding	MASTL	10	0.696859423	3.969105341	3.669335829	0.000596558	0.019920296	-0.553272762
ENSG00000253276	protein_coding	CCDC71L	7	0.835794575	5.068623002	3.665825889	0.000603012	0.020085988	-0.648115236
ENSG00000185158	protein_coding	LRRC37B	17	0.298235602	5.462458835	3.663772435	0.00060682	0.020162896	-0.678335216
ENSG00000126458	protein_coding	RRAS	19	0.941373241	3.021331408	3.66236578	0.000609441	0.020200117	-0.511010532
ENSG00000077684	protein_coding	JADE1	4	-0.393816495	6.452920123	-3.660641	0.00061267	0.020257247	-0.672532174
ENSG00000144843	protein_coding	ADPRH	3	0.815621423	3.582830569	3.656151352	0.000621152	0.020487361	-0.56693842
ENSG00000111911	protein_coding	HINT3	6	0.593947871	4.380447389	3.654522006	0.000624258	0.020539465	-0.639593841
ENSG00000151490	protein_coding	PTPRO	12	0.941602953	3.147021628	3.644729522	0.000643241	0.02110826	-0.566566537
ENSG00000162769	protein_coding	FLVCR1	1	-0.482246245	4.861726828	-3.64399736	0.000644683	0.02110826	-0.701024576
ENSG00000257242	lncRNA	LINC01619	12	-0.611912269	2.977133736	-3.637711476	0.000657185	0.021454217	-0.537285116
ENSG00000137726	protein_coding	FXYD6	11	1.032607768	1.402796755	3.637088236	0.000658437	0.021454217	-0.414097768
ENSG00000232810	protein_coding	TNF	6	0.796746187	1.99533445	3.626742729	0.00067956	0.022045919	-0.478127703
ENSG00000198133	protein_coding	TMEM229B	14	0.637848972	5.65415709	3.626571162	0.000679916	0.022045919	-0.781585378
ENSG00000125375	protein_coding	DMAC2L	14	-0.405230665	4.871976888	-3.625802486	0.000681512	0.022045919	-0.763707886
ENSG00000166908	protein_coding	PIP4K2C	12	0.484850287	4.686770164	3.622886197	0.000687599	0.022093022	-0.752113795
ENSG00000116337	protein_coding	AMPD2	1	-0.796884622	7.563649634	-3.621768704	0.000689945	0.022093022	-0.722310727
ENSG00000059758	protein_coding	CDK17	12	0.496794614	6.925826268	3.621120662	0.000691309	0.022093022	-0.743486147
ENSG00000179331	protein_coding	RAB39A	11	1.027994634	1.85867601	3.620743229	0.000692105	0.022093022	-0.497915795
ENSG00000141682	protein_coding	PMAIP1	18	1.013968462	2.941541653	3.620711318	0.000692172	0.022093022	-0.57735457
ENSG00000134627	protein_coding	PIWIL4	11	0.839710191	2.408313939	3.620405327	0.000692818	0.022093022	-0.52717636
ENSG00000122643	protein_coding	NT5C3A	7	1.024953002	6.213755393	3.617085932	0.000699861	0.022219697	-0.786810199
ENSG00000127663	protein_coding	KDM4B	19	-0.562122324	8.348392198	-3.616977176	0.000700093	0.022219697	-0.677397564
ENSG00000172667	protein_coding	ZMAT3	3	-0.295675969	5.52043697	-3.611600314	0.000711651	0.022533367	-0.826993919
ENSG00000230457	processed_pseudogene	PA2G4P4	3	-0.645226786	1.985701755	-3.608128722	0.000719209	0.022719253	-0.523912117
ENSG00000182952	protein_coding	HMGN4	6	0.410961671	5.646771333	3.604506167	0.000727179	0.022867681	-0.848123556
ENSG00000117226	protein_coding	GBP3	1	1.068491549	5.1001201	3.604016931	0.000728262	0.022867681	-0.836538064
ENSG00000266028	protein_coding	SRGAP2	1	0.749592974	6.436045988	3.603046974	0.000730413	0.022867681	-0.813864059
ENSG00000162517	protein_coding	PEF1	1	0.248229749	4.726736652	3.602915362	0.000730705	0.022867681	-0.819850918
ENSG00000227598	lncRNA	Z94721.1	6	-0.703569666	3.264127855	-3.601077077	0.000734801	0.022942492	-0.644039145
ENSG00000105202	protein_coding	FBL	19	-0.579309458	5.584341968	-3.598667797	0.000740201	0.023007554	-0.861935654
ENSG00000061938	protein_coding	TNK2	3	0.471447311	7.995978195	3.598622234	0.000740304	0.023007554	-0.729075172
ENSG00000087088	protein_coding	BAX	19	0.382586449	5.24356263	3.593573198	0.000751747	0.023309355	-0.8703177
ENSG00000021762	protein_coding	OSBPL5	11	0.78535142	6.042956569	3.590650088	0.000758449	0.023463102	-0.870600907
ENSG00000010030	protein_coding	ETV7	6	2.359538435	3.581287721	3.58817774	0.000764162	0.023581473	-0.765398765
ENSG00000230732	lncRNA	AC016949.1	3	-0.476788554	2.249787087	-3.587480771	0.00076578	0.023581473	-0.594961038
ENSG00000172349	protein_coding	IL16	15	-0.300732974	8.95526483	-3.584554937	0.000772608	0.023737417	-0.712508979
ENSG00000151465	protein_coding	CDC123	10	-0.344508143	5.457272852	-3.583222234	0.000775738	0.023779273	-0.903399513
ENSG00000250616	lncRNA	AC012645.1	16	-1.211296813	3.195751851	-3.581905201	0.000778842	0.023780094	-0.697030305
ENSG00000175643	protein_coding	RMI2	16	2.07751703	1.654783101	3.581711962	0.000779299	0.023780094	-0.578602849
ENSG00000267534	protein_coding	S1PR2	19	0.452013184	2.518175289	3.5809301	0.000781148	0.023782607	-0.664427424
ENSG00000285534	lncRNA	AL163541.1	13	-3.64498259	1.969815698	-3.580048291	0.000783239	0.023792444	-0.582242266
ENSG00000198087	protein_coding	CD2AP	6	0.71173158	5.416358775	3.577607318	0.000789056	0.023915149	-0.920863011
ENSG00000130270	protein_coding	ATP8B3	19	0.648462515	2.025388006	3.564223759	0.000821689	0.024848231	-0.63772005
ENSG00000149823	protein_coding	VPS51	11	-0.443493594	6.679388155	-3.563106057	0.000824471	0.024876484	-0.931764903
ENSG00000184500	protein_coding	PROS1	3	-1.824018496	2.313829616	-3.560355451	0.000831358	0.025028162	-0.63707946
ENSG00000171132	protein_coding	PRKCE	2	0.584024854	5.795206482	3.55849619	0.000836045	0.025113062	-0.974161061
ENSG00000206199	protein_coding	ANKUB1	3	-1.840646016	0.506512845	-3.555446719	0.000843785	0.025233877	-0.700532223
ENSG00000106789	protein_coding	CORO2A	9	0.451966963	4.06192145	3.554723828	0.00084563	0.025233877	-0.890291568
ENSG00000157404	protein_coding	KIT	4	-1.199531966	1.466342874	-3.554699708	0.000845692	0.025233877	-0.630995877
ENSG00000258872	transcribed_processed_pseudogene	FDPSP3	14	1.008403158	1.965740394	3.553235607	0.000849441	0.025289663	-0.687731231
ENSG00000186648	protein_coding	CARMIL3	14	1.56794836	1.082597928	3.546711216	0.000866341	0.02573587	-0.657027358
ENSG00000171150	protein_coding	SOCS5	2	-0.347187599	4.388840279	-3.544915405	0.000871049	0.025762359	-0.942095963
ENSG00000128394	protein_coding	APOBEC3F	22	0.647031493	4.954986454	3.544910526	0.000871061	0.025762359	-1.00010615
ENSG00000113719	protein_coding	ERGIC1	5	-0.592991413	8.160422368	-3.542438567	0.000877582	0.025898283	-0.904200598
ENSG00000173039	protein_coding	RELA	11	0.265212848	6.112907723	3.541675578	0.000879604	0.025901151	-1.019994208
ENSG00000181908	lncRNA	LINC02724	11	0.677640031	1.237915032	3.537840979	0.000889833	0.026145157	-0.680565979
ENSG00000187474	protein_coding	FPR3	19	1.183308229	0.866831866	3.533481989	0.000901599	0.026370335	-0.691276044
ENSG00000156042	protein_coding	CFAP70	10	-0.553009233	2.72389208	-3.532756523	0.000903572	0.026370335	-0.792431938
ENSG00000229677	processed_pseudogene	AC018644.1	7	0.806206145	2.875135525	3.532235767	0.00090499	0.026370335	-0.836867779
ENSG00000170448	protein_coding	NFXL1	4	-1.198884828	4.985229957	-3.531963445	0.000905733	0.026370335	-1.017568056
ENSG00000287644	lncRNA	AC080112.4	17	1.251198443	2.78829578	3.531391424	0.000907295	0.026370335	-0.784577383
ENSG00000142961	protein_coding	MOB3C	1	0.555526763	5.598973759	3.527135685	0.000918996	0.026652852	-1.06563
ENSG00000111490	protein_coding	TBC1D30	12	-0.755830956	2.665998502	-3.526336294	0.000921209	0.02665393	-0.796992218
ENSG00000245750	lncRNA	DRAIC	15	-1.532545907	2.919830633	-3.525693219	0.000922994	0.02665393	-0.772395775
ENSG00000162972	protein_coding	MAIP1	2	0.479225681	2.017144582	3.522749732	0.000931205	0.026833461	-0.758700176
ENSG00000088992	protein_coding	TESC	12	-1.319994336	6.600188075	-3.519630905	0.000939981	0.026996308	-1.048517258
ENSG00000221963	protein_coding	APOL6	22	1.135053336	8.37315204	3.519317105	0.000940869	0.026996308	-0.902590312
ENSG00000166451	protein_coding	CENPN	16	0.984896549	1.556925423	3.51479133	0.000953756	0.027307857	-0.73884846
ENSG00000187555	protein_coding	USP7	16	-0.197553543	7.265254301	-3.511907731	0.000962055	0.027486986	-1.039774323
ENSG00000063177	protein_coding	RPL18	19	-0.476645065	8.305981785	-3.510515378	0.000966086	0.027543698	-0.960065844
ENSG00000143434	protein_coding	SEMA6C	1	-0.727383416	2.165363354	-3.507432804	0.00097507	0.027741047	-0.794086373
ENSG00000152270	protein_coding	PDE3B	11	-0.57614522	7.823461397	-3.504112463	0.000984835	0.027917465	-1.019968083
ENSG00000117984	protein_coding	CTSD	11	0.60395188	6.78517897	3.503914689	0.00098542	0.027917465	-1.089318444
ENSG00000108622	protein_coding	ICAM2	17	0.396018496	5.653262237	3.502546885	0.000989472	0.027973375	-1.13470952
ENSG00000087589	protein_coding	CASS4	20	-0.807042836	6.378349509	-3.501148259	0.000993632	0.028032091	-1.124561455
ENSG00000110079	protein_coding	MS4A4A	11	1.956248606	1.493842173	3.496211067	0.001008451	0.02839063	-0.801610476
ENSG00000278600	lncRNA	AC015871.4	15	-0.599054731	5.651769719	-3.494941481	0.001012295	0.028392085	-1.152799112
ENSG00000038945	protein_coding	MSR1	8	1.790630962	2.208546852	3.4948008	0.001012722	0.028392085	-0.893662426
ENSG00000149532	protein_coding	CPSF7	11	-0.267467044	6.745567587	-3.493333158	0.001017186	0.028457932	-1.132047028
ENSG00000161057	protein_coding	PSMC2	7	0.584063348	4.41453197	3.492425847	0.001019954	0.028476191	-1.099590682
ENSG00000171115	protein_coding	GIMAP8	7	0.525704987	6.522898579	3.488720513	0.001031336	0.028734348	-1.137822487
ENSG00000163960	protein_coding	UBXN7	3	-0.255479415	7.038586985	-3.487716856	0.00103444	0.028761276	-1.125729103
ENSG00000065911	protein_coding	MTHFD2	2	0.789713075	4.853641182	3.484752996	0.001043658	0.028904199	-1.155961358
ENSG00000130939	protein_coding	UBE4B	1	-0.346638596	6.922902746	-3.484683037	0.001043876	0.028904199	-1.142585957
ENSG00000204628	protein_coding	RACK1	5	-0.417282716	8.704499184	-3.482845238	0.001049632	0.029003901	-1.005082016
ENSG00000135083	protein_coding	CCNJL	5	-1.327478808	6.403148682	-3.480629783	0.001056611	0.02913692	-1.181452344
ENSG00000135363	protein_coding	LMO2	11	0.896428098	6.03947905	3.476900378	0.00106846	0.029373941	-1.192097221
ENSG00000213066	protein_coding	FGFR1OP	6	-0.503745384	4.672872241	-3.476072532	0.001071107	0.029373941	-1.149581099
ENSG00000186818	protein_coding	LILRB4	19	1.070567711	3.31499447	3.475870136	0.001071755	0.029373941	-1.060477025
ENSG00000105402	protein_coding	NAPA	19	0.768631499	6.650741274	3.470969176	0.001087564	0.029746648	-1.174745025
ENSG00000140280	protein_coding	LYSMD2	15	0.751337168	4.915450077	3.468926682	0.001094218	0.029867937	-1.209537487
ENSG00000162702	protein_coding	ZNF281	1	-0.51209942	5.87463679	-3.467516742	0.001098834	0.029933216	-1.233409482
ENSG00000269858	protein_coding	EGLN2	19	-0.337897816	5.608049056	-3.466339947	0.001102701	0.029977867	-1.236001697
ENSG00000023171	protein_coding	GRAMD1B	11	1.078823437	5.306366796	3.465153144	0.001106614	0.030023587	-1.228017533
ENSG00000158481	protein_coding	CD1C	1	-1.283514772	2.238065725	-3.457341819	0.001132699	0.030669476	-0.912157761
ENSG00000100889	protein_coding	PCK2	14	0.545573456	3.510343525	3.45578708	0.00113796	0.03072802	-1.123669897
ENSG00000122043	lncRNA	LINC00544	13	-1.060737438	1.098312915	-3.455354608	0.001139428	0.03072802	-0.886127531
ENSG00000168062	protein_coding	BATF2	11	2.211579792	3.352050013	3.454594846	0.001142011	0.030736075	-1.10774925
ENSG00000182473	protein_coding	EXOC7	17	0.209352154	7.279057412	3.453166112	0.001146883	0.03079355	-1.195722433
ENSG00000034510	protein_coding	TMSB10	2	0.647352524	8.743156915	3.452627969	0.001148723	0.03079355	-1.074659283
ENSG00000263766	lncRNA	AC025682.1	17	0.836586981	3.191291323	3.45014689	0.001157243	0.030960281	-1.095069171
ENSG00000104946	protein_coding	TBC1D17	19	-0.360606781	5.689096188	-3.44799004	0.001164699	0.031049033	-1.288579563
ENSG00000170385	protein_coding	SLC30A1	1	0.444870181	5.693444589	3.446518113	0.001169813	0.031049033	-1.291451331
ENSG00000120696	protein_coding	KBTBD7	13	-0.478022004	5.077553677	-3.446488091	0.001169918	0.031049033	-1.260488132
ENSG00000082146	protein_coding	STRADB	2	-1.550630706	8.965047703	-3.446025579	0.00117153	0.031049033	-1.086581565
ENSG00000182718	protein_coding	ANXA2	15	0.648395867	7.05504239	3.44570592	0.001172645	0.031049033	-1.221603067
ENSG00000172936	protein_coding	MYD88	3	0.698847475	7.757340708	3.445202085	0.001174404	0.031049033	-1.179231962
ENSG00000163050	protein_coding	COQ8A	1	-0.463181182	5.900005934	-3.442289754	0.001184625	0.031257831	-1.302291827
ENSG00000258476	lncRNA	LINC02207	15	-1.728999709	3.488663283	-3.440912155	0.001189489	0.03132475	-1.049763505
ENSG00000117228	protein_coding	GBP1	1	1.623902822	6.983944441	3.438854989	0.001196787	0.031405598	-1.212041316
ENSG00000140526	protein_coding	ABHD2	15	-0.57854316	8.690388076	-3.438731672	0.001197226	0.031405598	-1.14964431
ENSG00000230751	lncRNA	AC007036.2	7	-0.678336662	1.622373984	-3.438069982	0.001199584	0.03140622	-0.935825306
ENSG00000198933	protein_coding	TBKBP1	17	0.775364063	5.361703033	3.435366913	0.00120926	0.0314746	-1.302151572
ENSG00000153823	protein_coding	PID1	2	-1.272206248	3.916431612	-3.435276544	0.001209585	0.0314746	-1.192569083
ENSG00000113615	protein_coding	SEC24A	5	0.348484939	5.202727083	3.434821211	0.001211223	0.0314746	-1.31237436
ENSG00000100316	protein_coding	RPL3	22	-0.662790477	9.173188521	-3.434215492	0.001213405	0.0314746	-1.113191894
ENSG00000104972	protein_coding	LILRB1	19	1.013591649	4.976950233	3.434080915	0.00121389	0.0314746	-1.310214177
ENSG00000225434	lncRNA	LINC01504	9	0.79527658	3.47237395	3.431193653	0.001224346	0.03168466	-1.199018163
ENSG00000106617	protein_coding	PRKAG2	7	0.381822476	6.352022813	3.429870407	0.001229167	0.031748358	-1.314116927
ENSG00000105287	protein_coding	PRKD2	19	0.535247971	7.449811574	3.428525502	0.001234085	0.031814322	-1.253145056
ENSG00000179218	protein_coding	CALR	19	0.509493599	7.672811833	3.427642049	0.001237325	0.031834914	-1.230440409
ENSG00000108306	protein_coding	FBXL20	17	-0.373635281	6.853149385	-3.427019288	0.001239615	0.031834914	-1.308298565
ENSG00000197536	lncRNA	C5orf56	5	0.695187983	7.227709486	3.424069239	0.001250514	0.032053659	-1.26834201
ENSG00000264112	lncRNA	AC015813.1	17	-0.388051945	4.63390887	-3.421045114	0.001261782	0.032280994	-1.301778098
ENSG00000155561	protein_coding	NUP205	7	0.395227065	6.044469869	3.414199956	0.001287645	0.032793127	-1.371593088
ENSG00000176125	protein_coding	UFSP1	7	-0.516454467	1.389407401	-3.413511755	0.001290273	0.032793127	-1.00110533
ENSG00000144655	protein_coding	CSRNP1	3	1.031006704	5.88109016	3.413499226	0.001290321	0.032793127	-1.371325865
ENSG00000167987	protein_coding	VPS37C	11	-0.62069627	5.193783342	-3.413178394	0.001291548	0.032793127	-1.365486554
ENSG00000179921	protein_coding	GPBAR1	2	0.798973495	4.522786019	3.407486922	0.001313498	0.033228237	-1.365019061
ENSG00000225611	lncRNA	LINC02158	3	-1.173433455	1.0420529	-3.40650649	0.001317314	0.033228237	-1.011838353
ENSG00000111540	protein_coding	RAB5B	12	-0.395862349	7.337097591	-3.406202439	0.0013185	0.033228237	-1.323269961
ENSG00000229754	transcribed_unprocessed_pseudogene	CXCR2P1	2	1.125223107	5.11067321	3.406186822	0.001318561	0.033228237	-1.389996823
ENSG00000179051	protein_coding	RCC2	1	0.491766577	5.176443691	3.399020955	0.001346805	0.033859135	-1.414760802
ENSG00000160888	protein_coding	IER2	19	0.546537192	7.392528688	3.398563215	0.001348629	0.033859135	-1.338556796
ENSG00000080503	protein_coding	SMARCA2	9	-0.236067663	8.155970405	-3.396579299	0.001356559	0.033973505	-1.28930543
ENSG00000132357	protein_coding	CARD6	5	0.727278515	4.679227611	3.396161993	0.001358233	0.033973505	-1.387765432
ENSG00000125651	protein_coding	GTF2F1	19	0.261391216	5.344316072	3.394699244	0.001364116	0.034057344	-1.430498269
ENSG00000069966	protein_coding	GNB5	15	-0.442765392	5.274792321	-3.393784016	0.001367809	0.034086306	-1.429864137
ENSG00000171798	protein_coding	KNDC1	10	-1.520416626	1.936953033	-3.38989656	0.001383601	0.034402698	-1.097825052
ENSG00000258102	protein_coding	MAP1LC3B2	12	0.875951432	1.758415613	3.389403153	0.001385618	0.034402698	-1.077582397
ENSG00000226380	lncRNA	AC016831.1	7	-0.573461565	4.965937734	-3.387364027	0.001393982	0.034546634	-1.414332164
ENSG00000135002	protein_coding	RFK	9	0.409089343	3.399526825	3.385729379	0.001400722	0.034637919	-1.28329899
ENSG00000276791	lncRNA	AC092117.1	16	-0.330128994	3.685817278	-3.385223641	0.001402814	0.034637919	-1.305465557
ENSG00000161513	protein_coding	FDXR	17	0.667906943	2.338408012	3.380725965	0.001421545	0.034999695	-1.16733264
ENSG00000223750	unprocessed_pseudogene	SIRPB3P	20	-0.971334964	1.269784655	-3.380458291	0.001422667	0.034999695	-1.075144192
ENSG00000187244	protein_coding	BCAM	19	-1.94669835	1.874033613	-3.379256342	0.001427717	0.035059826	-1.096996389
ENSG00000081791	protein_coding	DELE1	5	-0.241482621	6.165239826	-3.377903055	0.001433423	0.035135823	-1.473756672
ENSG00000196411	protein_coding	EPHB4	7	-1.119477541	4.735505118	-3.376371856	0.001439904	0.035230534	-1.389268802
ENSG00000146425	protein_coding	DYNLT1	6	0.749194173	5.883809645	3.373590226	0.001451751	0.035455923	-1.485329459
ENSG00000125826	protein_coding	RBCK1	20	0.714191419	7.308209707	3.372602379	0.00145598	0.035494796	-1.407024701
ENSG00000183762	protein_coding	KREMEN1	22	-1.853589983	5.660854857	-3.37165526	0.001460046	0.035528209	-1.438364485
ENSG00000184898	protein_coding	RBM43	2	0.617483288	3.962336549	3.371054442	0.001462631	0.035528209	-1.408412432
ENSG00000128383	protein_coding	APOBEC3A	22	1.289962594	7.005548	3.367889114	0.001476321	0.035778293	-1.444022891
ENSG00000232973	lncRNA	CYP1B1-AS1	2	-1.011079514	2.528966194	-3.367446727	0.001478244	0.035778293	-1.17857991
ENSG00000100422	protein_coding	CERK	22	-0.325408292	7.201127235	-3.3647954	0.001489819	0.035993703	-1.449419891
ENSG00000123080	protein_coding	CDKN2C	1	0.874426094	2.025795431	3.362451054	0.001500125	0.036177748	-1.182564551
ENSG00000117448	protein_coding	AKR1A1	1	0.386985274	4.68951428	3.361786218	0.00150306	0.036178256	-1.493472432
ENSG00000231113	lncRNA	AL035587.1	6	-0.448911921	4.365485539	-3.36122928	0.001505523	0.036178256	-1.435799835
ENSG00000167083	protein_coding	GNGT2	17	0.715427868	2.239422469	3.360534741	0.0015086	0.036187571	-1.220343859
ENSG00000136682	protein_coding	CBWD2	2	0.614814449	5.035229199	3.35855381	0.001517408	0.036334093	-1.51464683
ENSG00000206337	lncRNA	HCP5	6	0.596088309	3.082892881	3.357863217	0.00152049	0.036343228	-1.32490974
ENSG00000152256	protein_coding	PDK1	2	-0.493986074	6.702373944	-3.355724293	0.001530074	0.036393131	-1.505673969
ENSG00000150403	protein_coding	TMCO3	13	-0.410510576	5.793225988	-3.355324743	0.001531871	0.036393131	-1.543360836
ENSG00000173825	protein_coding	TIGD3	11	-1.086524811	3.724874267	-3.354676266	0.001534791	0.036393131	-1.348733221
ENSG00000123143	protein_coding	PKN1	19	0.342973393	7.699706733	3.354465783	0.00153574	0.036393131	-1.434066136
ENSG00000198417	protein_coding	MT1F	16	0.743302088	1.541994919	3.354385968	0.0015361	0.036393131	-1.159435586
ENSG00000143382	protein_coding	ADAMTSL4	1	0.930137509	5.383753437	3.352464406	0.001544791	0.036534722	-1.542187072
ENSG00000123810	protein_coding	B9D2	19	-0.561450249	3.746054464	-3.351667138	0.001548411	0.036538283	-1.392829783
ENSG00000177721	protein_coding	ANXA2R	5	-0.454807134	3.863949099	-3.351223735	0.001550428	0.036538283	-1.430912397
ENSG00000172183	protein_coding	ISG20	15	0.674919403	7.58100281	3.35014984	0.001555322	0.036538283	-1.440639249
ENSG00000074842	protein_coding	MYDGF	19	0.471298446	4.199472628	3.350044575	0.001555803	0.036538283	-1.467380393
ENSG00000119636	protein_coding	BBOF1	14	-1.28562225	3.525004235	-3.346750968	0.00157091	0.036828803	-1.394683849
ENSG00000047346	protein_coding	FAM214A	15	-0.400928391	6.66380538	-3.345577407	0.001576326	0.036846266	-1.541864768
ENSG00000276248	lncRNA	AL442125.1	13	-0.512117758	3.117098546	-3.345403405	0.001577131	0.036846266	-1.330037227
ENSG00000141504	protein_coding	SAT2	17	0.405489535	3.65386193	3.343704788	0.001585006	0.036923496	-1.432392546
ENSG00000102524	protein_coding	TNFSF13B	13	1.267367631	6.575137437	3.343507229	0.001585924	0.036923496	-1.525830711
ENSG00000085465	protein_coding	OVGP1	1	-0.903893849	1.11340637	-3.340722147	0.001598924	0.037079975	-1.174004681
ENSG00000146278	protein_coding	PNRC1	6	-0.456872436	8.599663862	-3.340488374	0.00160002	0.037079975	-1.405511591
ENSG00000100226	protein_coding	GTPBP1	22	0.684320461	7.382953142	3.340298229	0.001600911	0.037079975	-1.491597064
ENSG00000123609	protein_coding	NMI	2	0.904299088	6.20653966	3.339399325	0.001605134	0.037111701	-1.565763403
ENSG00000138463	protein_coding	SLC49A4	3	-0.587102338	5.349609681	-3.338833528	0.001607797	0.037111701	-1.575033021
ENSG00000050344	protein_coding	NFE2L3	7	0.644837113	2.778255853	3.335999326	0.0016212	0.037356996	-1.343847205
ENSG00000169919	protein_coding	GUSB	7	0.373167092	5.376354334	3.332928538	0.001635841	0.037629939	-1.597821443
ENSG00000185338	protein_coding	SOCS1	16	1.3663339	3.626511582	3.328970253	0.001654899	0.038003373	-1.478707843
ENSG00000083845	protein_coding	RPS5	19	-0.556081147	7.42056718	-3.327792044	0.001660612	0.038069607	-1.532075462
ENSG00000144136	protein_coding	SLC20A1	2	0.3751099	6.753120741	3.325897786	0.001669837	0.038215978	-1.576878542
ENSG00000105722	protein_coding	ERF	19	-0.443515084	5.142001882	-3.324415147	0.001677091	0.038316829	-1.600729644
ENSG00000280184	TEC	AL023806.3	6	-0.512334495	1.41604466	-3.322381499	0.001687089	0.038479936	-1.232188089
ENSG00000164342	protein_coding	TLR3	4	1.184214858	0.84988986	3.319313053	0.001702282	0.03876077	-1.227032533
ENSG00000115902	protein_coding	SLC1A4	2	0.798182673	3.259723214	3.316249513	0.001717581	0.039043043	-1.436125448
ENSG00000101040	protein_coding	ZMYND8	20	0.226080239	6.751798553	3.310704224	0.001745603	0.039534771	-1.621196942
ENSG00000280407	TEC	AC132872.4	17	1.163491055	2.428434844	3.310131822	0.00174852	0.039534771	-1.316028552
ENSG00000213983	protein_coding	AP1G2	14	0.33312984	6.622191553	3.309580759	0.001751333	0.039534771	-1.635550429
ENSG00000233799	lncRNA	AC139887.1	4	-0.453276418	2.698012087	-3.309254453	0.001753001	0.039534771	-1.392362198
ENSG00000197948	protein_coding	FCHSD1	5	0.288104916	5.972352918	3.309078237	0.001753902	0.039534771	-1.66672884
ENSG00000184678	protein_coding	HIST2H2BE	1	0.653432097	6.760141606	3.306343083	0.001767946	0.039784694	-1.628043833
ENSG00000197019	protein_coding	SERTAD1	19	0.558236621	3.514454594	3.304207019	0.001778988	0.039966338	-1.519573588
ENSG00000162836	protein_coding	ACP6	1	-0.500591211	4.460100726	-3.298340841	0.001809648	0.040587392	-1.624594363
ENSG00000085449	protein_coding	WDFY1	2	0.712794553	4.992441185	3.297113106	0.001816128	0.040664952	-1.677153235
ENSG00000174004	protein_coding	NRROS	3	0.394807545	5.323573359	3.294852272	0.001828118	0.040800062	-1.703086826
ENSG00000243746	processed_pseudogene	EEF1A1P10	7	-0.642000206	1.436736246	-3.294832027	0.001828226	0.040800062	-1.30376476
ENSG00000008438	protein_coding	PGLYRP1	19	-1.412256879	4.126736294	-3.290739331	0.001850123	0.041220382	-1.531097482
ENSG00000168329	protein_coding	CX3CR1	3	0.987889753	7.409084565	3.288256783	0.001863527	0.041356802	-1.619971583
ENSG00000187446	protein_coding	CHP1	15	-0.459148572	6.549191575	-3.288131425	0.001864206	0.041356802	-1.698913911
ENSG00000100558	protein_coding	PLEK2	14	-1.628415734	3.608114782	-3.287898937	0.001865466	0.041356802	-1.534157738
ENSG00000168675	protein_coding	LDLRAD4	18	-0.42662803	5.885387432	-3.285659725	0.001877646	0.04155837	-1.729632228
ENSG00000145949	protein_coding	MYLK4	6	-0.730178496	1.314636833	-3.281475728	0.001900607	0.041997495	-1.33181078
ENSG00000246273	lncRNA	SBF2-AS1	11	-0.766934745	1.665830702	-3.280835821	0.001904142	0.042006632	-1.356277756
ENSG00000203814	protein_coding	HIST2H2BF	1	0.702270686	6.176603977	3.277140451	0.001924679	0.042390183	-1.741923026
ENSG00000116731	protein_coding	PRDM2	1	-0.180062506	7.546580627	-3.272964772	0.001948136	0.042836718	-1.674011259
ENSG00000134470	protein_coding	IL15RA	10	0.59347793	4.005033131	3.271687704	0.001955364	0.042925511	-1.658609909
ENSG00000176720	protein_coding	BOK	2	1.316992599	1.173437728	3.269733167	0.001966476	0.04309913	-1.381407271
ENSG00000085832	protein_coding	EPS15	1	0.282403923	7.357277712	3.266036082	0.001987657	0.043439467	-1.702410418
ENSG00000135124	protein_coding	P2RX4	12	0.402748276	4.696102185	3.265334889	0.001991699	0.043439467	-1.748333568
ENSG00000229054	processed_pseudogene	RPS29P14	7	1.025768143	1.481349816	3.26515591	0.001992732	0.043439467	-1.396536817
ENSG00000012048	protein_coding	BRCA1	17	0.748373222	4.180505631	3.264665967	0.001995562	0.043439467	-1.675663343
ENSG00000258819	lncRNA	LINC02289	14	-1.744396481	4.260032176	-3.26421936	0.001998144	0.043439467	-1.656413888
ENSG00000260473	lncRNA	AC068987.2	12	-0.702234583	1.394569055	-3.262104246	0.00201042	0.043635845	-1.386652153
ENSG00000169217	protein_coding	CD2BP2	16	0.255993488	6.037869123	3.25873675	0.002030112	0.04399229	-1.80045
ENSG00000136895	protein_coding	GARNL3	9	-0.61019481	1.680178918	-3.255663061	0.002048244	0.04431386	-1.419143046
ENSG00000131979	protein_coding	GCH1	14	1.007603457	5.834734141	3.252833477	0.002065072	0.044606215	-1.805705467
ENSG00000169375	protein_coding	SIN3A	15	-0.227177753	6.816025043	-3.251014155	0.00207596	0.044737152	-1.782104519
ENSG00000161813	protein_coding	LARP4	12	0.384517584	5.291350951	3.250271071	0.002080423	0.044737152	-1.820818482
ENSG00000115459	protein_coding	ELMOD3	2	0.231412315	5.00347851	3.250157365	0.002081107	0.044737152	-1.807047419
ENSG00000267575	lncRNA	AC006504.5	19	-0.312695852	4.400522168	-3.24932404	0.002086124	0.044773483	-1.763514616
ENSG00000092853	protein_coding	CLSPN	1	1.63190836	1.732871586	3.247320923	0.002098231	0.044961622	-1.414822861
ENSG00000171848	protein_coding	RRM2	2	1.927281999	2.928247529	3.244988997	0.002112409	0.04518476	-1.563167199
ENSG00000148730	protein_coding	EIF4EBP2	10	-0.30316219	7.798613798	-3.244505553	0.00211536	0.04518476	-1.728486963
ENSG00000136448	protein_coding	NMT1	17	0.230727382	6.287851025	3.243563527	0.002121121	0.045236008	-1.828139303
ENSG00000149273	protein_coding	RPS3	11	-0.537112991	9.019392995	-3.242661852	0.002126649	0.045282135	-1.634753878
ENSG00000142794	protein_coding	NBPF3	1	-0.855866131	3.687220829	-3.238990839	0.002149295	0.045692042	-1.700577235
ENSG00000067221	protein_coding	STOML1	15	0.589495752	3.189366315	3.238040629	0.002155194	0.045745179	-1.662684004
ENSG00000080986	protein_coding	NDC80	18	1.103543769	2.087846876	3.237079085	0.002161179	0.045799969	-1.512295264
ENSG00000126070	protein_coding	AGO3	1	-0.235921655	6.809487283	-3.234931109	0.002174605	0.045970548	-1.822653221
ENSG00000263883	transcribed_processed_pseudogene	EEF1DP7	17	-0.491773809	2.654978771	-3.23469903	0.00217606	0.045970548	-1.571967079
ENSG00000119681	protein_coding	LTBP2	14	-0.799311207	3.230629655	-3.231668942	0.002195146	0.046245547	-1.663179577
ENSG00000129255	protein_coding	MPDU1	17	0.471364074	3.883639806	3.231541738	0.00219595	0.046245547	-1.750298088
ENSG00000165630	protein_coding	PRPF18	10	-0.42466674	2.260204112	-3.229601847	0.002208256	0.046432042	-1.544742601
ENSG00000113368	protein_coding	LMNB1	5	0.847619309	6.293765611	3.223741445	0.00224583	0.047069107	-1.882722374
ENSG00000215039	lncRNA	CD27-AS1	12	0.483491859	3.064552875	3.223439236	0.002247783	0.047069107	-1.661056702
ENSG00000206190	protein_coding	ATP10A	15	0.508758044	6.06335442	3.223243814	0.002249048	0.047069107	-1.881624691
ENSG00000161677	protein_coding	JOSD2	19	0.42993105	3.219517321	3.221666645	0.002259276	0.04719968	-1.694646556
ENSG00000125454	protein_coding	SLC25A19	17	0.312751969	3.234705778	3.221201387	0.002262302	0.04719968	-1.707703259
ENSG00000101290	protein_coding	CDS2	20	-0.442159306	7.671762769	-3.219701486	0.002272082	0.047310914	-1.805118063
ENSG00000115594	protein_coding	IL1R1	2	-1.248748869	5.136887935	-3.218910369	0.002277256	0.047310914	-1.858151199
ENSG00000196154	protein_coding	S100A4	1	0.463325187	7.81361214	3.218617322	0.002279176	0.047310914	-1.788455082
ENSG00000101412	protein_coding	E2F1	20	1.124131081	2.271519547	3.21823298	0.002281696	0.047310914	-1.592418108
ENSG00000175203	protein_coding	DCTN2	12	0.239067584	5.382469622	3.214538853	0.002306051	0.047742353	-1.916561236
ENSG00000198911	protein_coding	SREBF2	22	0.422173903	6.607228699	3.212690993	0.002318326	0.047806497	-1.891996757
ENSG00000171840	protein_coding	NINJ2	12	-0.863572244	4.59786378	-3.212146258	0.002321956	0.047806497	-1.865382411
ENSG00000110713	protein_coding	NUP98	11	-0.327873996	7.915067616	-3.21205605	0.002322558	0.047806497	-1.804355221
ENSG00000162772	protein_coding	ATF3	1	1.911054945	1.301365244	3.211935867	0.002323359	0.047806497	-1.541241089
ENSG00000277301	lncRNA	AL034550.2	20	-1.306045066	1.065959583	-3.210549624	0.002332627	0.047923915	-1.493272528
ENSG00000170921	protein_coding	TANC2	17	-0.472120054	5.703520326	-3.207816274	0.002351003	0.048227821	-1.935906569
ENSG00000181634	protein_coding	TNFSF15	9	1.216864577	0.691040982	3.205217664	0.0023686	0.04851484	-1.507455058
ENSG00000153879	protein_coding	CEBPG	19	0.332759946	4.618752432	3.20411361	0.002376114	0.048594776	-1.903224127
ENSG00000090061	protein_coding	CCNK	14	0.220005344	6.209036531	3.200422022	0.002401401	0.049037407	-1.949752276
ENSG00000146232	protein_coding	NFKBIE	6	0.543529314	4.675371107	3.199626621	0.002406882	0.049044931	-1.929108286
ENSG00000104960	protein_coding	PTOV1	19	-0.382514721	5.703028876	-3.198734045	0.002413048	0.049044931	-1.963841601
ENSG00000254826	lncRNA	AP001922.3	11	-1.128964399	2.861257406	-3.197725544	0.002420032	0.049044931	-1.647278733
ENSG00000285410	lncRNA	GABPB1-IT1	15	-0.242119229	5.450605498	-3.19736072	0.002422563	0.049044931	-1.963927732
ENSG00000148719	protein_coding	DNAJB12	10	-0.280357249	6.050538914	-3.197315795	0.002422875	0.049044931	-1.965422857
ENSG00000138670	protein_coding	RASGEF1B	4	0.722272023	4.25435681	3.197206051	0.002423637	0.049044931	-1.912163458
ENSG00000135945	protein_coding	REV1	2	-0.257317035	5.493613809	-3.195979866	0.002432166	0.049045192	-1.970040024
ENSG00000012232	protein_coding	EXTL3	8	-0.520161925	6.865295392	-3.195822546	0.002433262	0.049045192	-1.93521245
ENSG00000171860	protein_coding	C3AR1	12	1.337229379	4.620075714	3.195544776	0.002435199	0.049045192	-1.908514839
ENSG00000138600	protein_coding	SPPL2A	15	0.388952899	6.229884543	3.194924013	0.002439533	0.049045192	-1.960563748
ENSG00000241549	transcribed_unprocessed_pseudogene	GUSBP2	6	-0.647255727	2.842054612	-3.194589299	0.002441873	0.049045192	-1.713794146
ENSG00000235453	protein_coding	SMIM27	9	-0.535392575	2.450347856	-3.193268979	0.002451123	0.049148779	-1.632458514
ENSG00000113504	protein_coding	SLC12A7	5	0.700326672	5.609281848	3.19281165	0.002454334	0.049148779	-1.971807909
ENSG00000223525	lncRNA	RABGAP1L-IT1	1	0.804302004	1.710982316	3.191408411	0.002464214	0.049273295	-1.626995342
ENSG00000178425	protein_coding	NT5DC1	6	-0.35633186	4.54593125	-3.189452182	0.002478049	0.049456695	-1.924468513
ENSG00000165029	protein_coding	ABCA1	9	1.285148562	7.340924178	3.189073465	0.002480736	0.049456695	-1.876346995
ENSG00000233369	transcribed_processed_pseudogene	GTF2IP4	7	-0.673697371	5.399865421	-3.187612631	0.002491126	0.049475715	-1.974937874
ENSG00000286699	lncRNA	AC084198.2	3	-0.482064816	3.001061338	-3.187063738	0.002495041	0.049475715	-1.768585482
ENSG00000181350	protein_coding	LRRC75A	17	-0.767645794	3.487448642	-3.186499886	0.002499068	0.049475715	-1.81790871
ENSG00000169245	protein_coding	CXCL10	4	2.813402248	-0.043003537	3.186495269	0.002499101	0.049475715	-1.552562329
ENSG00000105507	protein_coding	CABP5	19	-1.231575802	0.983191051	-3.185938124	0.002503087	0.049475715	-1.55494115
ENSG00000124164	protein_coding	VAPB	20	-0.210087463	5.774165284	-3.185693353	0.00250484	0.049475715	-2.0001135
ENSG00000162378	protein_coding	ZYG11B	1	-0.438662248	5.918019969	-3.185332404	0.002507426	0.049475715	-1.999401291
ENSG00000143575	protein_coding	HAX1	1	0.323461982	4.201209534	3.182667345	0.002526605	0.049771705	-1.917028796
ENSG00000113721	protein_coding	PDGFRB	5	1.053452468	2.565236459	3.182221814	0.002529824	0.049771705	-1.751672937
ENSG00000137414	protein_coding	FAM8A1	6	0.785097394	7.281450419	3.178025014	0.002560343	0.050298583	-1.934072732
ENSG00000128272	protein_coding	ATF4	22	0.286924131	6.581183919	3.176891116	0.002568647	0.050388173	-1.990001555
ENSG00000172053	protein_coding	QARS	3	-0.357182844	6.048005523	-3.17497236	0.002582758	0.050522483	-2.023036096
ENSG00000214013	protein_coding	GANC	15	0.289766451	5.544435194	3.174581209	0.002585644	0.050522483	-2.027527477
ENSG00000134333	protein_coding	LDHA	11	0.495761568	5.621019597	3.174430407	0.002586757	0.050522483	-2.024711964
ENSG00000162032	protein_coding	SPSB3	16	-0.305607121	5.95552854	-3.173900225	0.002590675	0.050525667	-2.026882548
ENSG00000101773	protein_coding	RBBP8	18	0.726018778	3.516273515	3.17323058	0.002595631	0.050530213	-1.852084837
ENSG00000285106	lncRNA	AC016831.7	7	-0.828356387	4.507831573	-3.172854574	0.002598418	0.050530213	-1.932164481
ENSG00000063854	protein_coding	HAGH	16	-1.139904996	7.364622611	-3.169788485	0.002621248	0.050843671	-1.937582204
ENSG00000133561	protein_coding	GIMAP6	7	0.434667177	7.568285209	3.169675433	0.002622093	0.050843671	-1.921386762
ENSG00000233006	lncRNA	MIR3936HG	5	-0.895202603	2.085084407	-3.166818453	0.002643543	0.051079181	-1.675055212
ENSG00000279348	TEC	AC012513.3	2	-0.444753308	3.487603933	-3.166669229	0.002644667	0.051079181	-1.849871927
ENSG00000157654	protein_coding	PALM2-AKAP2	9	0.729128082	4.797051516	3.166542117	0.002645626	0.051079181	-2.00956701
ENSG00000100028	protein_coding	SNRPD3	22	-0.388156256	4.761477027	-3.164428118	0.002661615	0.05116523	-2.012827179
ENSG00000261367	lncRNA	AC012645.2	16	-1.116233386	1.228295579	-3.163821758	0.002666219	0.05116523	-1.610520845
ENSG00000166295	protein_coding	ANAPC16	10	-0.260766239	6.323096106	-3.163462638	0.002668948	0.05116523	-2.038052748
ENSG00000271204	lncRNA	AC016831.5	7	-0.385565143	5.508539827	-3.163449962	0.002669045	0.05116523	-2.053270505
ENSG00000119402	protein_coding	FBXW2	9	-0.203369125	6.844017878	-3.163386555	0.002669527	0.05116523	-2.01375861
ENSG00000112473	protein_coding	SLC39A7	6	0.361188279	3.631710075	3.16294393	0.002672896	0.05116523	-1.89013988
ENSG00000138942	protein_coding	RNF185	22	0.350539812	5.263217006	3.16115657	0.00268654	0.05134873	-2.053304763
ENSG00000153207	protein_coding	AHCTF1	1	-0.510330409	7.691041487	-3.160689848	0.002690113	0.05134873	-1.968940088
ENSG00000090621	protein_coding	PABPC4	1	-0.335538609	6.318486845	-3.159491745	0.002699307	0.051413603	-2.04962118
ENSG00000172613	protein_coding	RAD9A	11	0.326330041	4.150054504	3.159251683	0.002701153	0.051413603	-1.978907636
ENSG00000136286	protein_coding	MYO1G	7	0.400543354	8.313420608	3.152457976	0.002753883	0.052343224	-1.916456008
ENSG00000117308	protein_coding	GALE	1	0.377058666	2.466231336	3.150262362	0.00277113	0.05259676	-1.785282348
ENSG00000279600	TEC	AC015804.1	17	-0.594357286	1.37954457	-3.149176823	0.002779695	0.052685015	-1.657138299
ENSG00000104894	protein_coding	CD37	19	0.371278677	8.146533562	3.148364603	0.00278612	0.052732515	-1.942730487
ENSG00000279838	TEC	AL356273.3	1	-0.419924917	3.193656264	-3.147840648	0.002790272	0.052736925	-1.863934807
ENSG00000158987	protein_coding	RAPGEF6	5	-0.361488583	5.035460543	-3.146674528	0.002799533	0.052837759	-2.080482289
ENSG00000123610	protein_coding	TNFAIP6	2	1.41137869	4.333936699	3.145603931	0.002808062	0.052924492	-2.043412473
ENSG00000125827	protein_coding	TMX4	20	-0.463496241	7.325011646	-3.145071905	0.002812309	0.052930408	-2.043528926
ENSG00000165115	protein_coding	KIF27	9	-0.886915557	4.736407902	-3.143630161	0.002823849	0.053050831	-2.027123144
ENSG00000136643	protein_coding	RPS6KC1	1	0.316267802	4.986623667	3.143288272	0.002826592	0.053050831	-2.090443809
ENSG00000112983	protein_coding	BRD8	5	-0.287502476	5.440849925	-3.141912425	0.002837656	0.05318431	-2.107862567
ENSG00000175662	protein_coding	TOM1L2	17	-0.36052973	6.082083213	-3.140714028	0.002847326	0.053212966	-2.11221848
ENSG00000166123	protein_coding	GPT2	16	0.541030477	1.177768346	3.140312073	0.002850577	0.053212966	-1.678023383
ENSG00000105612	protein_coding	DNASE2	19	0.458176022	4.809995779	3.140253843	0.002851048	0.053212966	-2.082732329
ENSG00000079385	protein_coding	CEACAM1	19	1.239877676	5.474320688	3.137805022	0.002870929	0.053455473	-2.106964221
ENSG00000152457	protein_coding	DCLRE1C	10	0.261814291	5.739787845	3.137675335	0.002871985	0.053455473	-2.125159127
ENSG00000165806	protein_coding	CASP7	10	0.638992239	3.932292885	3.136143118	0.002884496	0.053614166	-2.020525214
ENSG00000169660	protein_coding	HEXD	17	0.420193474	5.482150165	3.135114083	0.002892926	0.053696698	-2.12989515
ENSG00000184992	protein_coding	BRI3BP	12	-0.418649944	5.21740594	-3.133139501	0.002909168	0.053923795	-2.111416912
ENSG00000262001	lncRNA	DLGAP1-AS2	18	-0.627493816	2.497053422	-3.131593326	0.002921946	0.054086146	-1.798399633
ENSG00000187954	protein_coding	CYHR1	8	-0.262908714	6.528508958	-3.130884955	0.002927818	0.054120391	-2.119183731
ENSG00000166595	protein_coding	CIAO2B	16	0.339230624	3.707209016	3.129260904	0.002941322	0.054198147	-1.997869922
ENSG00000285730	lncRNA	Z94721.3	6	-0.624667055	3.465321703	-3.128306661	0.002949283	0.054198147	-1.936794226
ENSG00000132017	protein_coding	DCAF15	19	0.200237589	4.878196187	3.128191566	0.002950245	0.054198147	-2.120670241
ENSG00000225830	protein_coding	ERCC6	10	-0.249133272	5.680715849	-3.127966448	0.002952127	0.054198147	-2.150544246
ENSG00000115415	protein_coding	STAT1	2	1.048517354	9.072567645	3.127962266	0.002952162	0.054198147	-1.892202182
ENSG00000172775	protein_coding	FAM192A	16	0.24142886	6.632592172	3.127254167	0.002958088	0.054232574	-2.116590389
ENSG00000136603	protein_coding	SKIL	3	0.532940521	5.56099812	3.126775955	0.002962097	0.054232574	-2.148919601
ENSG00000229422	lncRNA	AL512625.2	9	-0.86018385	1.788399047	-3.126089007	0.002967865	0.054262021	-1.758468472
ENSG00000174306	protein_coding	ZHX3	20	-0.428449683	3.727702092	-3.125624578	0.00297177	0.054262021	-1.999807137
ENSG00000125510	protein_coding	OPRL1	20	0.578471589	3.661650061	3.1201543	0.003018134	0.054990751	-1.999035503
ENSG00000140406	protein_coding	TLNRD1	15	0.306120749	5.812885193	3.119952919	0.003019853	0.054990751	-2.170073191
ENSG00000141098	protein_coding	GFOD2	16	-0.464157047	5.007437271	-3.119133661	0.003026859	0.055018027	-2.14090123
ENSG00000125810	protein_coding	CD93	20	-1.0090072	8.547565059	-3.118821996	0.003029528	0.055018027	-2.002052228
ENSG00000167208	protein_coding	SNX20	16	0.527646611	7.246817706	3.118111894	0.003035618	0.055042308	-2.094489856
ENSG00000154188	protein_coding	ANGPT1	8	-1.511834966	2.232240802	-3.117294205	0.003042644	0.055042308	-1.795552664
ENSG00000169814	protein_coding	BTD	3	-0.345722364	4.465252157	-3.117237062	0.003043136	0.055042308	-2.1077941
ENSG00000110848	protein_coding	CD69	12	0.775512819	3.042049549	3.115930848	0.003054394	0.055134409	-1.950698769
ENSG00000146021	protein_coding	KLHL3	5	-0.617127849	4.178603132	-3.115614778	0.003057124	0.055134409	-2.095579129
ENSG00000125821	protein_coding	DTD1	20	-0.351931355	2.968038753	-3.115222046	0.003060519	0.055134409	-1.920517975
ENSG00000103154	protein_coding	NECAB2	16	-1.827555312	1.873879154	-3.11450207	0.003066753	0.055172848	-1.728454642
ENSG00000167880	protein_coding	EVPL	17	-1.30174321	1.614347117	-3.113182114	0.003078212	0.055305075	-1.765340429
ENSG00000273033	lncRNA	LINC02035	3	-0.59619563	4.8874739	-3.111723208	0.003090925	0.055427631	-2.147831326
ENSG00000198382	protein_coding	UVRAG	11	0.279443826	6.304186983	3.111383199	0.003093895	0.055427631	-2.175791971
ENSG00000127578	protein_coding	WFIKKN1	16	-0.731685578	1.180195649	-3.110983398	0.00309739	0.055427631	-1.739680627
ENSG00000122783	protein_coding	CYREN	7	-0.309545459	4.852655323	-3.109609777	0.003109428	0.055549436	-2.160667971
ENSG00000134802	protein_coding	SLC43A3	11	0.458399762	3.60810495	3.108909654	0.003115581	0.055549436	-2.047588974
ENSG00000134758	protein_coding	RNF138	18	0.364063255	5.35594554	3.108796021	0.003116581	0.055549436	-2.19411929
ENSG00000178075	protein_coding	GRAMD1C	3	-1.794119173	3.433355527	-3.108066881	0.003123002	0.055590267	-1.91623837
ENSG00000158882	protein_coding	TOMM40L	1	0.434739037	3.433283653	3.105771771	0.003143297	0.055877608	-2.033411925
ENSG00000140750	protein_coding	ARHGAP17	16	0.482704615	5.100740521	3.102961225	0.003168318	0.056206854	-2.204024503
ENSG00000166839	protein_coding	ANKDD1A	15	1.395833274	2.8909172	3.102753875	0.003170172	0.056206854	-1.874884393
ENSG00000160446	protein_coding	ZDHHC12	9	0.467259539	4.397891677	3.100990192	0.003185977	0.056412761	-2.143254393
ENSG00000138376	protein_coding	BARD1	2	0.57256632	4.264761981	3.100289195	0.00319228	0.056450082	-2.132714593
ENSG00000124762	protein_coding	CDKN1A	6	0.949359988	5.184156454	3.099681088	0.003197757	0.056472724	-2.214939132
ENSG00000065883	protein_coding	CDK13	7	-0.16946524	7.876381876	-3.098233857	0.003210827	0.056629227	-2.099420489
ENSG00000132670	protein_coding	PTPRA	20	0.241472567	6.651034689	3.095479548	0.00323584	0.056979448	-2.195027135
ENSG00000102763	protein_coding	VWA8	13	-0.347284665	5.512682795	-3.094865207	0.003241444	0.056979448	-2.235208813
ENSG00000041357	protein_coding	PSMA4	15	0.61873671	5.325316743	3.094577976	0.003244067	0.056979448	-2.229155626
ENSG00000275371	lncRNA	AC012645.4	16	-1.00923081	1.750642854	-3.094189219	0.003247621	0.056979448	-1.826870556
ENSG00000163568	protein_coding	AIM2	1	1.409147127	4.130504194	3.092025953	0.003267462	0.057252918	-2.149720443
ENSG00000143367	protein_coding	TUFT1	1	0.8165378	2.554005691	3.091455359	0.003272715	0.057256855	-1.934732037
ENSG00000162512	protein_coding	SDC3	1	1.46274403	2.355336261	3.091077572	0.003276197	0.057256855	-1.934154268
ENSG00000149716	protein_coding	LTO1	11	-0.255574697	5.242243928	-3.085582801	0.003327235	0.058071828	-2.25049563
ENSG00000257027	lncRNA	AC010186.3	12	-0.504699153	6.355508705	-3.085131494	0.00333146	0.058071828	-2.241391246
ENSG00000188707	protein_coding	ZBED6CL	7	-0.442218045	3.937729675	-3.083301843	0.00334864	0.058264819	-2.130047469
ENSG00000175061	lncRNA	SNHG29	17	-0.46590716	6.085385304	-3.083030928	0.00335119	0.058264819	-2.260992361
ENSG00000108798	protein_coding	ABI3	17	0.621724053	6.153791349	3.080319982	0.003376817	0.058580226	-2.249202963
ENSG00000128311	protein_coding	TST	22	-0.618094752	3.941959287	-3.080191297	0.003378038	0.058580226	-2.133732416
ENSG00000132294	protein_coding	EFR3A	8	0.349493332	6.672945588	3.07959185	0.003383731	0.058603436	-2.235372951
ENSG00000204673	protein_coding	AKT1S1	19	-0.537093792	5.255300148	-3.07858452	0.003393318	0.058693942	-2.266774556
ENSG00000137752	protein_coding	CASP1	11	0.865555397	6.981250762	3.076812352	0.003410247	0.058911034	-2.213152878
ENSG00000251728	misc_RNA	Y_RNA	7	-0.469255318	2.013423295	-3.075983322	0.003418194	0.058972605	-1.893514204
ENSG00000253372	lncRNA	AC016405.1	8	-0.370508029	3.977550902	-3.075074041	0.003426929	0.059047615	-2.161830677
ENSG00000175106	protein_coding	TVP23C	17	-0.457596439	3.810298431	-3.073901801	0.003438222	0.059100617	-2.146317761
ENSG00000057757	protein_coding	PITHD1	1	-1.272500331	6.731382961	-3.073843066	0.003438789	0.059100617	-2.232128782
ENSG00000213149	processed_pseudogene	CNN2P9	6	-0.67620098	1.25033071	-3.072890905	0.003447989	0.059183144	-1.832190477
ENSG00000171204	protein_coding	TMEM126B	11	0.438815733	3.722332907	3.071320995	0.003463208	0.059368646	-2.145351659
ENSG00000129084	protein_coding	PSMA1	11	-0.351740644	3.357554252	-3.070787361	0.003468395	0.059381928	-2.087288062
ENSG00000096093	protein_coding	EFHC1	6	-0.434990894	3.288014502	-3.061908348	0.003555785	0.060800759	-2.100037045
ENSG00000151116	protein_coding	UEVLD	11	0.318201786	4.095133901	3.060629041	0.003568545	0.06094151	-2.224334283
ENSG00000214773	lncRNA	AC112512.1	3	-0.420758504	1.936832847	-3.057778002	0.003597136	0.061281693	-1.932647516
ENSG00000099203	protein_coding	TMED1	19	0.483916301	3.262621567	3.057734657	0.003597573	0.061281693	-2.1130547
ENSG00000202533	misc_RNA	Y_RNA	5	0.630469166	2.612310828	3.057035386	0.003604619	0.061324092	-2.054401718
ENSG00000273382	lncRNA	AL356488.3	1	-0.622800127	1.066234095	-3.054581097	0.003629452	0.061635433	-1.871737097
ENSG00000058056	protein_coding	USP13	3	-0.490797518	3.525228801	-3.054322278	0.00363208	0.061635433	-2.164043362
ENSG00000105967	protein_coding	TFEC	7	1.101018212	5.319993007	3.052803194	0.003647541	0.061751721	-2.331555911
ENSG00000143110	protein_coding	C1orf162	1	0.535431519	5.605012551	3.052747368	0.00364811	0.061751721	-2.341279516
ENSG00000108582	protein_coding	CPD	17	-0.650138557	8.074379602	-3.051914795	0.003656611	0.061774002	-2.223895547
ENSG00000146122	protein_coding	DAAM2	6	-2.93435769	2.299214956	-3.051719569	0.003658607	0.061774002	-1.903237515
ENSG00000211865	TR_J_gene	TRAJ24	14	-0.699446708	2.293990444	-3.050580138	0.003670278	0.061844933	-2.008043332
ENSG00000214029	protein_coding	ZNF891	12	-0.415833713	4.465596929	-3.050412305	0.003672	0.061844933	-2.287613493
ENSG00000154134	protein_coding	ROBO3	11	-0.789206537	2.201820814	-3.047998486	0.003696849	0.062185625	-2.010412914
ENSG00000272669	lncRNA	AL021707.6	22	1.051762641	2.508864086	3.046927108	0.003707929	0.062294135	-2.014238246
ENSG00000160111	protein_coding	CPAMD8	19	-0.878942305	3.218521892	-3.044530898	0.003732823	0.062553205	-2.12603788
ENSG00000177943	protein_coding	MAMDC4	9	0.675325534	2.091076644	3.043487998	0.003743706	0.062553205	-1.995653232
ENSG00000233602	lncRNA	ERI3-IT1	1	-0.521012584	1.40646237	-3.043367542	0.003744965	0.062553205	-1.922928443
ENSG00000143067	protein_coding	ZNF697	1	-0.743885923	3.148507375	-3.042873397	0.003750133	0.062553205	-2.116019836
ENSG00000171940	protein_coding	ZNF217	20	-0.35933524	8.385995432	-3.042709397	0.00375185	0.062553205	-2.208390966
ENSG00000203880	protein_coding	PCMTD2	20	-0.391919676	4.989072054	-3.042344536	0.003755673	0.062553205	-2.346291172
ENSG00000127540	protein_coding	UQCR11	19	-0.264108463	3.422668117	-3.042323954	0.003755888	0.062553205	-2.175807286
ENSG00000140931	protein_coding	CMTM3	16	0.345322788	5.997519595	3.041277327	0.003766874	0.062658615	-2.369602238
ENSG00000239779	protein_coding	WBP1	2	-0.326244775	2.991208868	-3.039830908	0.003782105	0.062834301	-2.122231539
ENSG00000281357	lncRNA	ARRDC3-AS1	5	0.395203821	2.496581493	3.038358566	0.003797668	0.062965738	-2.057428822
ENSG00000165476	protein_coding	REEP3	10	0.413718512	4.66022646	3.038197495	0.003799374	0.062965738	-2.337800448
ENSG00000211934	IG_V_gene	IGHV1-2	14	1.836260941	0.518790837	3.037135413	0.003810643	0.063014593	-1.897572573
ENSG00000232587	processed_pseudogene	EEF1A1P3	13	-0.282168531	4.183885472	-3.036963676	0.003812468	0.063014593	-2.287669571
ENSG00000133574	protein_coding	GIMAP4	7	0.511721278	7.767879771	3.036081998	0.00382185	0.063014593	-2.247588378
ENSG00000275527	lncRNA	AC100835.2	15	-1.524271304	2.018612116	-3.036061175	0.003822072	0.063014593	-1.961332697
ENSG00000089248	protein_coding	ERP29	12	0.273733675	5.939334134	3.034899635	0.003834467	0.063014593	-2.387630419
ENSG00000100307	protein_coding	CBX7	22	-0.489569112	7.110117102	-3.034480084	0.003838953	0.063014593	-2.331763944
ENSG00000123360	protein_coding	PDE1B	12	0.608581192	3.475920165	3.034315538	0.003840713	0.063014593	-2.192474795
ENSG00000100342	protein_coding	APOL1	22	1.072565533	5.616038555	3.033910439	0.003845052	0.063014593	-2.379887267
ENSG00000141179	protein_coding	PCTP	17	-0.610718381	4.835967437	-3.033725483	0.003847034	0.063014593	-2.35395866
ENSG00000146192	protein_coding	FGD2	6	0.695147817	7.046887882	3.033082862	0.003853928	0.063014593	-2.306944034
ENSG00000121486	protein_coding	TRMT1L	1	0.331955524	5.241965984	3.03287545	0.003856156	0.063014593	-2.385719396
ENSG00000168785	protein_coding	TSPAN5	4	-1.288166275	6.908607165	-3.032656001	0.003858514	0.063014593	-2.333932636
ENSG00000110367	protein_coding	DDX6	11	-0.235874948	8.617697988	-3.031625507	0.003869606	0.063031849	-2.207637023
ENSG00000135269	protein_coding	TES	7	0.343114484	6.308278212	3.031051382	0.003875799	0.063031849	-2.385451462
ENSG00000213722	protein_coding	DDAH2	6	0.838772871	3.769478408	3.031012693	0.003876217	0.063031849	-2.252043378
ENSG00000106346	protein_coding	USP42	7	0.296994207	5.203343601	3.030819171	0.003878307	0.063031849	-2.392874391
ENSG00000177337	lncRNA	DLGAP1-AS1	18	-0.462391342	4.06593252	-3.029859678	0.003888683	0.063124256	-2.254375443
ENSG00000165572	protein_coding	KBTBD6	13	-0.405225911	3.597573851	-3.028712226	0.003901126	0.063175608	-2.232556967
ENSG00000230587	lncRNA	LINC02580	2	-0.693808987	3.419997113	-3.028253172	0.003906115	0.063175608	-2.201862689
ENSG00000172123	protein_coding	SLFN12	17	0.774366241	4.333249659	3.027775119	0.003911316	0.063175608	-2.33952724
ENSG00000167840	protein_coding	ZNF232	17	-0.335141344	2.237420261	-3.027429338	0.003915083	0.063175608	-2.074562151
ENSG00000255221	protein_coding	CARD17	11	1.96234321	2.349679063	3.027355592	0.003915886	0.063175608	-2.081975833
ENSG00000165028	protein_coding	NIPSNAP3B	9	-0.754760458	1.355672417	-3.026977038	0.003920014	0.063175608	-1.973326062
ENSG00000116863	protein_coding	ADPRHL2	1	0.373002263	4.543726707	3.025506258	0.003936091	0.063301908	-2.364692015
ENSG00000164889	protein_coding	SLC4A2	7	0.312269434	5.484717759	3.025399608	0.003937259	0.063301908	-2.413391387
ENSG00000173276	protein_coding	ZBTB21	21	0.245335731	4.556706731	3.024665625	0.003945307	0.063317582	-2.36298012
ENSG00000260361	lncRNA	AC106028.3	15	1.006358882	1.098113442	3.024452758	0.003947644	0.063317582	-1.937848452
ENSG00000178935	protein_coding	ZNF552	19	-0.418524353	4.403358914	-3.022583221	0.003968225	0.063549053	-2.326339901
ENSG00000158828	protein_coding	PINK1	1	-0.770731271	7.187519028	-3.022284711	0.003971521	0.063549053	-2.346904586
ENSG00000237892	lncRNA	KLF7-IT1	2	-0.621941582	2.839516944	-3.021598497	0.003979106	0.063594807	-2.131882346
ENSG00000278376	lncRNA	AP004609.3	11	-0.578875474	1.266779211	-3.019757017	0.003999528	0.063812708	-1.97025298
ENSG00000167434	protein_coding	CA4	17	-1.360044158	3.429415925	-3.019394863	0.004003556	0.063812708	-2.115116803
ENSG00000237637	lncRNA	FRY-AS1	13	-0.737734025	1.12440374	-3.018830348	0.004009842	0.063812708	-1.946993327
ENSG00000279873	lncRNA	LINC01126	2	-0.35216144	3.170310942	-3.018662966	0.004011708	0.063812708	-2.194130388
ENSG00000161643	transcribed_unprocessed_pseudogene	SIGLEC16	19	0.955422803	1.526942351	3.016000104	0.004041497	0.06421066	-2.022597085
ENSG00000266805	lncRNA	AP005432.1	18	-0.628865812	2.675957003	-3.014211354	0.004061624	0.064367836	-2.120443471
ENSG00000129422	protein_coding	MTUS1	8	-1.67767694	2.04904209	-3.013957684	0.004064486	0.064367836	-2.087154888
ENSG00000105993	protein_coding	DNAJB6	7	-0.29469402	7.463260928	-3.013846602	0.00406574	0.064367836	-2.348251947
ENSG00000181789	protein_coding	COPG1	3	0.266339193	6.606940142	3.009701033	0.004112791	0.064980032	-2.423327784
ENSG00000110665	protein_coding	C11orf21	11	0.323590074	7.245738156	3.009172896	0.004118822	0.064980032	-2.373050864
ENSG00000287771	lncRNA	AC007271.1	2	-1.271346006	4.038617339	-3.0085961	0.004125417	0.064980032	-2.27336959
ENSG00000167768	protein_coding	KRT1	12	-2.246021792	5.318133803	-3.008532751	0.004126142	0.064980032	-2.39408982
ENSG00000137806	protein_coding	NDUFAF1	15	0.351737238	3.304264629	3.008322252	0.004128552	0.064980032	-2.241404249
ENSG00000134571	protein_coding	MYBPC3	11	0.94631252	3.860026843	3.006117636	0.004153871	0.065302156	-2.313041666
ENSG00000126003	protein_coding	PLAGL2	20	0.506022949	6.126320775	3.004895103	0.004167974	0.065447405	-2.448406382
ENSG00000132109	protein_coding	TRIM21	11	0.697494784	6.255793848	3.003242302	0.004187111	0.065621879	-2.446763089
ENSG00000106367	protein_coding	AP1S1	7	0.444375409	2.529886796	3.003093521	0.004188838	0.065621879	-2.151451675
ENSG00000240233	misc_RNA	RN7SL587P	14	0.624612749	1.805871789	3.002301513	0.004198041	0.065689581	-2.07513677
ENSG00000165660	protein_coding	ABRAXAS2	10	0.235661269	4.008358726	3.001258461	0.00421019	0.06580317	-2.356042061
ENSG00000131446	protein_coding	MGAT1	5	0.368332275	8.396928577	2.998464944	0.00424289	0.06623732	-2.30536178
ENSG00000239305	protein_coding	RNF103	2	-0.297370918	5.326538085	-2.997967506	0.004248738	0.066245464	-2.47310954
ENSG00000142528	protein_coding	ZNF473	19	-0.265214977	3.150685799	-2.997583484	0.004253257	0.066245464	-2.246290462
ENSG00000119397	protein_coding	CNTRL	9	0.274679246	7.010630844	2.996561455	0.004265307	0.066330382	-2.423089004
ENSG00000115464	protein_coding	USP34	2	-0.216345567	8.471334516	-2.995939568	0.004272655	0.066330382	-2.311970496
ENSG00000149554	protein_coding	CHEK1	11	1.259685141	1.160441045	2.995689387	0.004275614	0.066330382	-1.999185753
ENSG00000176401	protein_coding	EID2B	19	-0.370718654	1.839963683	-2.995451891	0.004278425	0.066330382	-2.089968582
ENSG00000087338	protein_coding	GMCL1	2	-0.346476149	5.220946043	-2.994180625	0.004293502	0.06648752	-2.476795696
ENSG00000279433	TEC	AC018529.3	18	-0.406320727	4.927948445	-2.991429733	0.004326296	0.066817972	-2.461251312
ENSG00000239419	misc_RNA	RN7SL535P	7	-0.461582413	1.67117751	-2.991170455	0.004329399	0.066817972	-2.070824342
ENSG00000260910	lncRNA	LINC00565	13	-0.881381796	1.639737385	-2.99114219	0.004329737	0.066817972	-2.088135189
ENSG00000259673	lncRNA	IQCH-AS1	15	-0.440478788	2.768378029	-2.990570036	0.004336592	0.066847104	-2.224733196
ENSG00000125910	protein_coding	S1PR4	19	-0.325901624	7.660378324	-2.990136861	0.004341789	0.066850635	-2.405471439
ENSG00000111602	protein_coding	TIMELESS	12	0.668647272	3.324315759	2.989163138	0.004353492	0.066892253	-2.302637252
ENSG00000188827	protein_coding	SLX4	16	0.331915203	4.622823655	2.989084891	0.004354434	0.066892253	-2.461494151
ENSG00000138764	protein_coding	CCNG2	4	-0.424468602	6.511056734	-2.988283242	0.004364092	0.066964188	-2.491940308
ENSG00000008838	protein_coding	MED24	17	0.366494255	5.165654153	2.987242335	0.004376664	0.0670806	-2.501582882
ENSG00000155629	protein_coding	PIK3AP1	10	0.887885274	8.17235132	2.985339098	0.004399738	0.067188736	-2.341438291
ENSG00000171992	protein_coding	SYNPO	5	-1.189097557	1.881961227	-2.9847572	0.004406815	0.067188736	-2.07190124
ENSG00000183765	protein_coding	CHEK2	22	0.381905596	2.828531968	2.984599991	0.004408729	0.067188736	-2.226859969
ENSG00000271270	lncRNA	TMCC1-AS1	3	-0.520335852	1.504954549	-2.984394341	0.004411233	0.067188736	-2.065969584
ENSG00000180644	protein_coding	PRF1	10	0.89189748	8.140187302	2.984049488	0.004415437	0.067188736	-2.348667365
ENSG00000241889	processed_pseudogene	AC079944.2	3	-1.66558749	1.135096185	-2.983773242	0.004418806	0.067188736	-2.018661345
ENSG00000277151	lncRNA	AL138820.1	13	-0.446071182	2.300601081	-2.983552238	0.004421504	0.067188736	-2.167094631
ENSG00000101608	protein_coding	MYL12A	18	0.496452369	7.537248766	2.983319828	0.004424342	0.067188736	-2.41046263
ENSG00000125818	protein_coding	PSMF1	20	-1.010080462	8.430575979	-2.982966976	0.004428655	0.067188736	-2.335156835
ENSG00000164136	protein_coding	IL15	4	0.66219981	4.324399697	2.981699598	0.004444177	0.067348306	-2.453349361
ENSG00000227740	lncRNA	LINC02803	1	-0.855382835	0.968778772	-2.979837806	0.004467072	0.067615567	-2.031002402
ENSG00000127824	protein_coding	TUBA4A	2	-0.460277993	6.71542238	-2.9794494	0.004471863	0.067615567	-2.493183033
ENSG00000149260	protein_coding	CAPN5	11	-0.861965343	4.148165864	-2.978583183	0.004482563	0.067701288	-2.429687557
ENSG00000260997	lncRNA	AC004847.1	7	0.622696031	3.525607158	2.976833272	0.004504252	0.067952604	-2.347605059
ENSG00000186185	protein_coding	KIF18B	17	1.298778246	1.147630998	2.975096298	0.004525878	0.068155652	-2.066011305
ENSG00000231047	processed_pseudogene	GCNT1P3	3	-1.037709199	1.644225172	-2.974620289	0.004531822	0.068155652	-2.076743367
ENSG00000174032	protein_coding	SLC25A30	13	0.305723084	4.264513397	2.973760583	0.004542574	0.068155652	-2.469652666
ENSG00000180221	processed_pseudogene	TPT1P10	10	-0.689984903	2.41313217	-2.972866436	0.004553783	0.068155652	-2.196184024
ENSG00000171714	protein_coding	ANO5	11	0.875435197	1.315007323	2.971948242	0.00456532	0.068155652	-2.105854311
ENSG00000088325	protein_coding	TPX2	20	1.492468787	2.055928003	2.971650442	0.004569067	0.068155652	-2.137735242
ENSG00000073969	protein_coding	NSF	17	0.339061623	3.695157132	2.971260218	0.004573983	0.068155652	-2.39865455
ENSG00000135525	protein_coding	MAP7	6	-0.861471764	2.155332113	-2.971246967	0.00457415	0.068155652	-2.149977923
ENSG00000166801	protein_coding	FAM111A	11	0.412459389	6.701664002	2.970794544	0.004579854	0.068155652	-2.507170136
ENSG00000228463	transcribed_processed_pseudogene	AP006222.1	1	-1.602704569	2.116196558	-2.969692235	0.004593782	0.068155652	-2.132810892
ENSG00000121964	protein_coding	GTDC1	2	-0.349600238	5.220793881	-2.969498119	0.004596239	0.068155652	-2.539771625
ENSG00000149212	protein_coding	SESN3	11	-0.811954261	8.507886973	-2.969083404	0.004601492	0.068155652	-2.368415976
ENSG00000197111	protein_coding	PCBP2	12	-0.382427773	7.518201009	-2.968818335	0.004604852	0.068155652	-2.458961062
ENSG00000177842	protein_coding	ZNF620	3	0.421569458	1.778306581	2.968736611	0.004605888	0.068155652	-2.153115831
ENSG00000196371	protein_coding	FUT4	11	0.449432607	4.35759492	2.968488174	0.00460904	0.068155652	-2.488425769
ENSG00000160229	protein_coding	ZNF66	19	-0.702293058	4.14992885	-2.968386818	0.004610327	0.068155652	-2.460195665
ENSG00000111850	protein_coding	SMIM8	6	-0.357492341	4.069801186	-2.967955094	0.004615811	0.068155652	-2.446184839
ENSG00000184060	protein_coding	ADAP2	17	0.688565203	4.396067446	2.967733657	0.004618626	0.068155652	-2.504095523
ENSG00000279917	TEC	AC079331.2	17	-0.578512651	2.19324526	-2.967647468	0.004619722	0.068155652	-2.188256589
ENSG00000117139	protein_coding	KDM5B	1	-0.273542321	6.507212372	-2.967548227	0.004620985	0.068155652	-2.540376623
ENSG00000100908	protein_coding	EMC9	14	0.695082672	1.25932577	2.965929803	0.004641618	0.068155652	-2.090815438
ENSG00000196668	lncRNA	LINC00173	12	0.69396977	3.803379204	2.96559266	0.004645928	0.068155652	-2.39240293
ENSG00000107262	protein_coding	BAG1	9	-1.167664199	8.146379049	-2.96545287	0.004647715	0.068155652	-2.408002056
ENSG00000278962	TEC	AC092645.1	2	-0.955426609	1.222314052	-2.965433687	0.004647961	0.068155652	-2.082550671
ENSG00000278972	TEC	AC015920.1	17	-0.665908316	1.994032699	-2.964826276	0.004655737	0.068155652	-2.174902117
ENSG00000144283	protein_coding	PKP4	2	-0.454642828	4.443750485	-2.964721945	0.004657074	0.068155652	-2.484658872
ENSG00000175470	protein_coding	PPP2R2D	10	-0.162419015	6.192792554	-2.9646619	0.004657843	0.068155652	-2.562441966
ENSG00000279425	TEC	AC092279.2	19	-0.450687865	3.182121374	-2.964530874	0.004659523	0.068155652	-2.344624242
ENSG00000013306	protein_coding	SLC25A39	17	-1.295235417	10.5936002	-2.961314314	0.004700935	0.06868674	-2.226201184
ENSG00000269343	protein_coding	ZNF587B	19	-0.263516277	5.177917646	-2.959700643	0.00472184	0.068917357	-2.566011294
ENSG00000259343	lncRNA	TMC3-AS1	15	-0.583737433	1.847026325	-2.959038212	0.004730447	0.068968173	-2.165646607
ENSG00000279361	TEC	AC079331.1	17	-0.505052082	2.537103924	-2.958413337	0.004738579	0.069011968	-2.258571599
ENSG00000124243	protein_coding	BCAS4	20	-0.658101868	4.53966556	-2.956215128	0.00476729	0.069355057	-2.529020303
ENSG00000235128	processed_pseudogene	AC013474.1	2	-0.707813746	1.424211474	-2.9554496	0.004777327	0.069426018	-2.133614533
ENSG00000163082	protein_coding	SGPP2	2	-0.678239056	1.606079209	-2.954960809	0.004783746	0.069444305	-2.160190878
ENSG00000119392	protein_coding	GLE1	9	0.250875259	5.647947029	2.953858916	0.004798246	0.069579733	-2.594908851
ENSG00000175197	protein_coding	DDIT3	12	0.801894368	3.171342295	2.953029465	0.004809187	0.069630125	-2.365462533
ENSG00000132694	protein_coding	ARHGEF11	1	0.673878155	6.893757062	2.952509017	0.004816065	0.069630125	-2.541603632
ENSG00000130816	protein_coding	DNMT1	19	0.408096984	6.526545371	2.95241987	0.004817244	0.069630125	-2.564502629
ENSG00000238243	protein_coding	OR2W3	1	-1.67135683	5.144818127	-2.951560713	0.004828619	0.069719667	-2.544734045
ENSG00000115525	protein_coding	ST3GAL5	2	0.388300611	5.802948355	2.949687992	0.004853502	0.069950471	-2.601760628
ENSG00000162654	protein_coding	GBP4	1	1.097034421	6.890440831	2.949057921	0.004861901	0.069950471	-2.518392961
ENSG00000011258	protein_coding	MBTD1	17	-0.182826824	6.027607583	-2.948759629	0.004865881	0.069950471	-2.605055114
ENSG00000131871	protein_coding	SELENOS	15	0.32632254	3.692133316	2.948634399	0.004867554	0.069950471	-2.447601736
ENSG00000112576	protein_coding	CCND3	6	0.334869576	8.266613654	2.94829814	0.004872046	0.069950471	-2.437676252
ENSG00000188848	protein_coding	BEND4	4	-0.840262499	1.763833205	-2.948017944	0.004875793	0.069950471	-2.161861635
ENSG00000122068	protein_coding	FYTTD1	3	0.350442577	5.404416989	2.947615433	0.004881179	0.069953174	-2.608410336
ENSG00000204852	protein_coding	TCTN1	12	-0.555756937	3.5196402	-2.94646214	0.004896644	0.070039979	-2.405391898
ENSG00000224177	lncRNA	LINC00570	2	-1.303416078	2.21948104	-2.946387565	0.004897646	0.070039979	-2.252868418
ENSG00000279884	TEC	AC010894.5	2	-0.825900194	3.627865004	-2.945685945	0.004907078	0.070100374	-2.410477677
ENSG00000205639	protein_coding	MFSD2B	2	-0.988594514	3.906674292	-2.944702522	0.004920328	0.07021511	-2.485011857
ENSG00000091129	protein_coding	NRCAM	7	-1.905304212	1.308805636	-2.94318799	0.004940798	0.070386397	-2.146922184
ENSG00000138246	protein_coding	DNAJC13	3	0.39295289	6.902600077	2.943040789	0.004942792	0.070386397	-2.566537611
ENSG00000100567	protein_coding	PSMA3	14	0.425664341	4.625617785	2.941797051	0.004959667	0.070552054	-2.575257179
ENSG00000177600	protein_coding	RPLP2	11	-0.444489369	8.439449598	-2.939842911	0.004986291	0.070811583	-2.444540306
ENSG00000286177	lncRNA	AC011462.5	19	0.511874263	1.999532347	2.939685883	0.004988436	0.070811583	-2.229996382
ENSG00000279394	TEC	AC015871.5	15	-0.593232136	3.273054155	-2.937695289	0.005015704	0.071043695	-2.398618363
ENSG00000100030	protein_coding	MAPK1	22	-0.307246433	8.413813107	-2.937606394	0.005016925	0.071043695	-2.469577141
ENSG00000157933	protein_coding	SKI	1	-0.480366029	7.140399897	-2.937337083	0.005020625	0.071043695	-2.570866071
ENSG00000204136	transcribed_unitary_pseudogene	GGTA1P	9	-1.050148434	1.570966484	-2.93639803	0.005033549	0.071127419	-2.191040101
ENSG00000129467	protein_coding	ADCY4	14	0.85995757	1.923404486	2.936083757	0.005037881	0.071127419	-2.203272521
ENSG00000171101	transcribed_unprocessed_pseudogene	SIGLEC17P	19	-1.00949073	1.974739071	-2.93575626	0.005042399	0.071127419	-2.22737865
ENSG00000166411	protein_coding	IDH3A	15	0.284276589	4.578410489	2.935182929	0.005050317	0.071134512	-2.603049787
ENSG00000106804	protein_coding	C5	9	0.673489828	2.76797198	2.934750329	0.0050563	0.071134512	-2.38803324
ENSG00000076924	protein_coding	XAB2	19	0.196676394	5.634386399	2.934572574	0.00505876	0.071134512	-2.644713712
ENSG00000160216	protein_coding	AGPAT3	21	0.399392433	6.959126955	2.93369658	0.0050709	0.071173887	-2.577220217
ENSG00000100024	protein_coding	UPB1	22	0.915586681	2.583302029	2.933607341	0.005072138	0.071173887	-2.310605991
ENSG00000163684	protein_coding	RPP14	3	-0.222909033	4.015619154	-2.933145116	0.005078556	0.071189715	-2.520994034
ENSG00000011028	protein_coding	MRC2	17	-1.37982821	4.789779061	-2.932282471	0.005090554	0.071283649	-2.577472735
ENSG00000223336	snRNA	RNU2-6P	13	-1.103625228	1.295222321	-2.930895985	0.005109894	0.071470527	-2.139749807
ENSG00000204856	protein_coding	FAM216A	12	-0.43717421	2.463598849	-2.930564919	0.005114522	0.071470527	-2.322594001
ENSG00000172164	protein_coding	SNTB1	8	0.473468776	6.033808591	2.929194475	0.005133721	0.071626557	-2.646872007
ENSG00000198727	protein_coding	MT-CYB	MT	-0.549472694	8.485680069	-2.929008415	0.005136333	0.071626557	-2.481819878
ENSG00000145423	protein_coding	SFRP2	4	-1.415158935	2.185535021	-2.927123498	0.005162861	0.071916856	-2.266766795
ENSG00000062282	protein_coding	DGAT2	11	-0.88473606	7.062400057	-2.926770888	0.005167838	0.071916856	-2.620592327
ENSG00000078043	protein_coding	PIAS2	18	-0.310900292	5.633136611	-2.926268865	0.005174932	0.071941174	-2.66414068
ENSG00000124357	protein_coding	NAGK	2	0.674348885	7.819366155	2.925383263	0.005187467	0.072041017	-2.530137807
ENSG00000086232	protein_coding	EIF2AK1	7	-0.923995738	7.952347949	-2.924239692	0.005203696	0.072191893	-2.517502809
ENSG00000279369	TEC	AC046185.3	17	-0.274817404	5.461384283	-2.921735057	0.005239405	0.072612436	-2.673369671
ENSG00000159023	protein_coding	EPB41	1	-1.114198009	10.55443885	-2.918340794	0.005288162	0.073180185	-2.336880132
ENSG00000152133	protein_coding	GPATCH11	2	-0.520084392	3.481397363	-2.917847691	0.00529528	0.073180185	-2.468034892
ENSG00000019169	protein_coding	MARCO	2	1.459885066	2.632185604	2.917636889	0.005298326	0.073180185	-2.385423241
ENSG00000165997	protein_coding	ARL5B	10	0.394565974	4.914417664	2.917374208	0.005302124	0.073180185	-2.661846722
ENSG00000273729	lncRNA	AC007686.3	14	-0.407141049	3.492910293	-2.915855402	0.005324131	0.073408641	-2.483529284
ENSG00000070010	protein_coding	UFD1	22	-0.177831892	5.481982751	-2.913716256	0.005355271	0.073762423	-2.691935844
ENSG00000226200	lncRNA	SGMS1-AS1	10	-0.342954615	3.768734823	-2.911660075	0.005385364	0.07410106	-2.524931552
ENSG00000117091	protein_coding	CD48	1	0.374232795	7.087026252	2.910943318	0.00539589	0.074170065	-2.629931385
ENSG00000011275	protein_coding	RNF216	7	-0.231885957	6.933237639	-2.909525179	0.005416774	0.074381152	-2.651322557
ENSG00000172878	protein_coding	METAP1D	2	-0.548971022	2.351576707	-2.908783628	0.005427724	0.074431771	-2.362326277
ENSG00000285796	lncRNA	AL162458.1	20	-0.339417169	4.43428499	-2.90852673	0.005431523	0.074431771	-2.636824679
ENSG00000167900	protein_coding	TK1	17	1.784023775	1.308171695	2.904561108	0.00549047	0.075113491	-2.209867565
ENSG00000162636	protein_coding	FAM102B	1	0.348236232	4.920196758	2.904429714	0.005492433	0.075113491	-2.688870493
ENSG00000175387	protein_coding	SMAD2	18	-0.186886295	7.802525173	-2.903515123	0.005506117	0.07522418	-2.598164973
ENSG00000171222	protein_coding	SCAND1	20	0.3341813	4.52903642	2.902810338	0.005516683	0.075292098	-2.659185546
ENSG00000177565	protein_coding	TBL1XR1	3	-0.322801746	7.835630696	-2.900503096	0.005551406	0.075689235	-2.601620692
ENSG00000142733	protein_coding	MAP3K6	1	0.685960129	3.04820459	2.899933344	0.005560012	0.07572984	-2.474642797
ENSG00000245556	lncRNA	SCAMP1-AS1	5	0.419810807	3.560394889	2.899355674	0.00556875	0.075772163	-2.571477768
ENSG00000110066	protein_coding	KMT5B	11	-0.213144553	6.164264414	-2.898830167	0.00557671	0.075784731	-2.727894006
ENSG00000138413	protein_coding	IDH1	2	0.430231916	4.815284577	2.898551405	0.005580937	0.075784731	-2.699243301
ENSG00000099860	protein_coding	GADD45B	19	0.686397054	5.686716935	2.89802143	0.005588981	0.075817457	-2.730349261
ENSG00000273156	lncRNA	AC124016.2	4	-0.40734501	2.033687715	-2.897044638	0.005603835	0.075942408	-2.307172798
ENSG00000154127	protein_coding	UBASH3B	11	0.330195532	6.031679565	2.896350721	0.00561441	0.075980949	-2.733645811
ENSG00000189343	processed_pseudogene	RPS2P46	17	-0.855235607	2.479296335	-2.895910409	0.00562113	0.075980949	-2.40243716
ENSG00000150907	protein_coding	FOXO1	13	-0.36690338	6.677570015	-2.895611417	0.005625697	0.075980949	-2.704236307
ENSG00000179988	protein_coding	PSTK	10	-0.486961419	1.504528119	-2.895378061	0.005629264	0.075980949	-2.27766538
ENSG00000135476	protein_coding	ESPL1	12	1.319154593	1.110956759	2.894114299	0.005648618	0.076165784	-2.242970559
ENSG00000142544	protein_coding	CTU1	19	0.279824609	3.271465407	2.891450437	0.005689617	0.076641814	-2.538184061
ENSG00000106615	protein_coding	RHEB	7	0.25360381	4.863249802	2.889149613	0.00572525	0.077044696	-2.724229582
ENSG00000136874	protein_coding	STX17	9	0.334665134	5.925155832	2.887465149	0.00575147	0.077320209	-2.755058971
ENSG00000068745	protein_coding	IP6K2	3	0.232319843	5.605880128	2.887006746	0.005758624	0.077339129	-2.760748939
ENSG00000105875	protein_coding	WDR91	7	-0.27169027	5.085307917	-2.88643651	0.005767536	0.077381584	-2.741320692
ENSG00000211851	TR_J_gene	TRAJ38	14	-0.673800047	2.802991143	-2.88552728	0.005781771	0.077495317	-2.484389187
ENSG00000164308	protein_coding	ERAP2	5	0.608774657	6.775802804	2.884475676	0.005798277	0.077639217	-2.706201335
ENSG00000268006	lncRNA	PTOV1-AS1	19	-0.526695003	1.444749464	-2.884025288	0.005805359	0.077656781	-2.277662156
ENSG00000133794	protein_coding	ARNTL	11	-0.32809487	6.303881322	-2.882872352	0.005823526	0.077822436	-2.762740809
ENSG00000274641	protein_coding	HIST1H2BO	6	1.441574335	3.044909848	2.880753304	0.005857054	0.078192833	-2.516884481
ENSG00000278864	TEC	AC055811.4	17	-0.464009782	4.041463036	-2.879443372	0.005877869	0.078366025	-2.660646899
ENSG00000213047	protein_coding	DENND1B	1	0.383669457	5.553160096	2.879204422	0.005881674	0.078366025	-2.776061407
ENSG00000167065	protein_coding	DUSP18	22	0.466622538	4.703306799	2.877888453	0.005902667	0.078567942	-2.744287193
ENSG00000110274	protein_coding	CEP164	11	0.290037085	5.525303062	2.877304103	0.005912011	0.078595592	-2.785493411
ENSG00000173926	protein_coding	MARCH3	5	-0.625455614	3.211790319	-2.87702836	0.005916425	0.078595592	-2.571545909
ENSG00000118690	protein_coding	ARMC2	6	-0.370303792	3.519736361	-2.876049285	0.005932123	0.07872641	-2.572179432
ENSG00000028116	protein_coding	VRK2	2	0.53674456	4.832344145	2.87561264	0.005939136	0.078741831	-2.759367288
ENSG00000176890	protein_coding	TYMS	18	1.955166679	1.582354035	2.875066162	0.005947925	0.078780731	-2.302680759
ENSG00000115392	protein_coding	FANCL	2	0.580920632	3.012674322	2.873934452	0.005966163	0.078944596	-2.542767722
ENSG00000163947	protein_coding	ARHGEF3	3	0.428110259	7.009236349	2.872569896	0.005988223	0.079158657	-2.723187274
ENSG00000167513	protein_coding	CDT1	16	1.604505259	1.02186515	2.871399533	0.006007203	0.079331634	-2.300031522
ENSG00000243449	protein_coding	C4orf48	4	0.345458777	2.807336924	2.870301733	0.006025058	0.079459236	-2.520406339
ENSG00000157734	protein_coding	SNX22	15	-0.869594197	3.783115094	-2.869908957	0.006031458	0.079459236	-2.630623406
ENSG00000155090	protein_coding	KLF10	8	0.504860972	5.06849131	2.869458953	0.006038798	0.079459236	-2.790532184
ENSG00000105373	protein_coding	NOP53	19	-0.501258317	8.138176457	-2.869355662	0.006040484	0.079459236	-2.64389733
ENSG00000184005	protein_coding	ST6GALNAC3	1	-0.666143759	2.757874152	-2.868277986	0.006058101	0.079613154	-2.466662604
ENSG00000135940	protein_coding	COX5B	2	0.339738929	5.314122976	2.867296058	0.006074195	0.079746768	-2.802683845
ENSG00000162913	lncRNA	OBSCN-AS1	1	-0.801903506	1.408158386	-2.865756212	0.006099512	0.0800002	-2.337663865
ENSG00000162783	protein_coding	IER5	1	0.525220897	5.875813612	2.865399664	0.006105388	0.0800002	-2.807191664
ENSG00000025293	protein_coding	PHF20	20	-0.21989533	6.799200928	-2.864594059	0.006118684	0.080096431	-2.775916527
ENSG00000180061	protein_coding	TMEM150B	19	0.737777565	3.3311278	2.863160333	0.006142413	0.080328919	-2.645137548
ENSG00000185345	protein_coding	PRKN	6	-0.725491926	2.139157505	-2.862368599	0.006155554	0.080392685	-2.449747207
ENSG00000066926	protein_coding	FECH	18	-1.298728334	7.940414459	-2.862146943	0.006159237	0.080392685	-2.670670109
ENSG00000197747	protein_coding	S100A10	1	0.366695149	5.978360945	2.86128719	0.006173544	0.080501343	-2.818632164
ENSG00000133816	protein_coding	MICAL2	11	-0.813832374	8.832802031	-2.859326438	0.006206288	0.080849968	-2.618916337
ENSG00000101337	protein_coding	TM9SF4	20	0.321210753	6.447332199	2.858362524	0.006222444	0.080982038	-2.803119925
ENSG00000065328	protein_coding	MCM10	10	1.520489874	0.906224062	2.857679815	0.00623391	0.081052879	-2.30266356
ENSG00000278897	TEC	AC020951.1	19	-0.482987841	3.033175904	-2.85488333	0.006281083	0.081513874	-2.593630239
ENSG00000283378	protein_coding	CNTNAP3C	9	-3.575113546	2.785413938	-2.854709858	0.00628402	0.081513874	-2.337125179
ENSG00000185418	protein_coding	TARSL2	15	-0.367349879	4.403265959	-2.854502164	0.006287538	0.081513874	-2.766882379
ENSG00000175115	protein_coding	PACS1	11	-0.28846772	8.097971469	-2.854113379	0.006294129	0.081520782	-2.696502945
ENSG00000143149	protein_coding	ALDH9A1	1	-0.273617684	5.292225626	-2.853303652	0.006307876	0.081620275	-2.835799857
ENSG00000053501	protein_coding	USE1	19	-0.358716555	3.202512385	-2.852939131	0.006314074	0.081621987	-2.616370696
ENSG00000130881	protein_coding	LRP3	19	-0.823592089	2.799350475	-2.852068248	0.006328904	0.081735177	-2.545867035
ENSG00000231721	lncRNA	LINC-PINT	7	-0.300707822	7.238833647	-2.851225614	0.006343283	0.08184234	-2.779421812
ENSG00000169764	protein_coding	UGP2	2	0.279548707	5.941192961	2.850096958	0.006362591	0.081948041	-2.850089673
ENSG00000054219	protein_coding	LY75	2	-0.303917778	4.538499006	-2.849555498	0.006371873	0.081948041	-2.771298269
ENSG00000184988	protein_coding	TMEM106A	17	0.369505203	5.377632991	2.849209636	0.006377809	0.081948041	-2.85167707
ENSG00000256594	transcribed_unprocessed_pseudogene	AC010186.2	12	-0.400230628	4.798347766	-2.849127661	0.006379217	0.081948041	-2.817140492
ENSG00000114450	protein_coding	GNB4	3	0.71469614	6.544392896	2.84869752	0.006386607	0.081948041	-2.819764853
ENSG00000138867	protein_coding	GUCD1	22	-0.970268201	8.471698555	-2.848615735	0.006388013	0.081948041	-2.656849276
ENSG00000110400	protein_coding	NECTIN1	11	-0.59922138	4.040253109	-2.847071884	0.006414611	0.082210871	-2.715501348
ENSG00000168038	protein_coding	ULK4	3	-0.353038144	4.383208968	-2.846581917	0.006423073	0.082241003	-2.774091143
ENSG00000178904	protein_coding	DPY19L3	19	-0.340698032	5.037427694	-2.844349172	0.006461767	0.082657798	-2.826245876
ENSG00000264204	unprocessed_pseudogene	AGAP7P	10	-1.353535806	3.01936631	-2.84006008	0.006536706	0.0833413	-2.54897638
ENSG00000154917	protein_coding	RAB6B	3	-1.139966052	2.154255215	-2.83989032	0.006539688	0.0833413	-2.474840309
ENSG00000181826	protein_coding	RELL1	4	-0.619072312	6.193812252	-2.839459738	0.006547259	0.0833413	-2.873504343
ENSG00000096968	protein_coding	JAK2	9	0.684661735	7.569271101	2.839458803	0.006547275	0.0833413	-2.76210098
ENSG00000181004	protein_coding	BBS12	4	0.513118104	1.422389815	2.839432086	0.006547745	0.0833413	-2.394427782
ENSG00000121851	protein_coding	POLR3GL	1	0.568539797	1.808102988	2.838852108	0.006557956	0.0833413	-2.450950712
ENSG00000167925	protein_coding	GHDC	17	0.241759499	4.348472889	2.838818288	0.006558552	0.0833413	-2.803391362
ENSG00000168894	protein_coding	RNF181	2	0.376068864	3.726057667	2.837585312	0.00658031	0.083533604	-2.723301043
ENSG00000112357	protein_coding	PEX7	6	-0.373075839	2.116520181	-2.837257837	0.0065861	0.083533604	-2.532745844
ENSG00000120725	protein_coding	SIL1	5	0.316370963	4.111665239	2.835437723	0.006618368	0.083863825	-2.791218027
ENSG00000171148	protein_coding	TADA3	3	0.294943661	6.265540935	2.834543237	0.00663428	0.083986362	-2.87485623
ENSG00000163995	protein_coding	ABLIM2	4	-0.683119049	1.459078588	-2.834035258	0.006643332	0.084017962	-2.413567267
ENSG00000116786	protein_coding	PLEKHM2	1	0.287143091	6.45747617	2.833702758	0.006649263	0.084017962	-2.868197594
ENSG00000117450	protein_coding	PRDX1	1	0.470614399	5.238534022	2.833037798	0.006661139	0.084089071	-2.887492038
ENSG00000184371	protein_coding	CSF1	1	0.785655288	4.371619127	2.832582565	0.006669281	0.084112948	-2.789120782
ENSG00000103342	protein_coding	GSPT1	16	-1.035339445	8.838476286	-2.832136382	0.00667727	0.084134853	-2.662856879
ENSG00000136295	protein_coding	TTYH3	7	0.680710543	6.861616747	2.831226232	0.006693594	0.084202065	-2.834664308
ENSG00000116396	protein_coding	KCNC4	1	-0.492277924	4.4565953	-2.831141333	0.006695118	0.084202065	-2.82214448
ENSG00000267102	transcribed_processed_pseudogene	AC060766.1	17	0.82021344	1.311824887	2.829787365	0.006719476	0.084429494	-2.433465799
ENSG00000228340	lncRNA	MIR646HG	20	-0.507989997	5.53035804	-2.828349991	0.006745424	0.084676461	-2.895679641
ENSG00000068784	protein_coding	SRBD1	2	0.458018931	5.191022365	2.827325763	0.00676397	0.084830141	-2.898279355
ENSG00000119720	protein_coding	NRDE2	14	-0.1939546	6.063649106	-2.826080942	0.006786574	0.085034379	-2.909202687
ENSG00000117592	protein_coding	PRDX6	1	-1.037626137	7.505906653	-2.825317112	0.006800478	0.085129337	-2.799356182
ENSG00000280351	TEC	AC127496.7	17	-0.533279951	2.12432907	-2.822802406	0.006846442	0.085520477	-2.503299016
ENSG00000152484	protein_coding	USP12	13	-0.862159243	7.08081986	-2.822554823	0.006850983	0.085520477	-2.834611997
ENSG00000001036	protein_coding	FUCA2	6	0.404706618	4.141746411	2.821946918	0.006862144	0.085520477	-2.821269802
ENSG00000205041	lncRNA	AC118344.1	19	-0.414017038	2.467583493	-2.821548555	0.006869467	0.085520477	-2.583938148
ENSG00000135250	protein_coding	SRPK2	7	-0.34194544	7.272542156	-2.821442815	0.006871412	0.085520477	-2.852609878
ENSG00000213563	protein_coding	C8orf82	8	0.351298936	3.532712697	2.821351667	0.006873089	0.085520477	-2.757154382
ENSG00000136504	protein_coding	KAT7	17	-0.199829522	6.859328778	-2.82118212	0.00687621	0.085520477	-2.873841032
ENSG00000277687	lncRNA	AL139407.1	10	-0.500964017	2.864972171	-2.82042365	0.006890186	0.085615168	-2.624717096
ENSG00000161016	protein_coding	RPL8	8	-0.387960312	8.360259054	-2.819801088	0.006901677	0.08567884	-2.743669949
ENSG00000184900	protein_coding	SUMO3	21	0.280194837	5.144293599	2.819098678	0.006914663	0.085760938	-2.917645264
ENSG00000185220	protein_coding	PGBD2	1	-0.236698135	3.515604518	-2.818695174	0.006922133	0.085774534	-2.726373597
ENSG00000109756	protein_coding	RAPGEF2	4	-0.511088226	7.265153886	-2.817879165	0.006937263	0.085882932	-2.867092624
ENSG00000124151	protein_coding	NCOA3	20	0.269707972	7.499009672	2.817192119	0.006950025	0.085921494	-2.831367161
ENSG00000248727	lncRNA	LINC01948	5	-0.63986353	3.570104681	-2.81702422	0.006953148	0.085921494	-2.737853815
ENSG00000129071	protein_coding	MBD4	3	-0.311457842	5.489444355	-2.815358007	0.006984202	0.086226062	-2.930633235
ENSG00000261884	protein_coding	AC040162.1	16	0.405249994	3.169730063	2.814096167	0.007007805	0.086438165	-2.705119357
ENSG00000116005	protein_coding	PCYOX1	2	-0.367851268	4.18104999	-2.813472851	0.007019492	0.086448832	-2.835939721
ENSG00000253540	transcribed_unprocessed_pseudogene	FAM86HP	3	-0.664122213	1.289557063	-2.81321591	0.007024315	0.086448832	-2.461375638
ENSG00000146463	protein_coding	ZMYM4	1	0.215406481	5.756669041	2.813022739	0.007027943	0.086448832	-2.943325277
ENSG00000149418	protein_coding	ST14	11	0.656227457	4.261502739	2.811606828	0.007054586	0.086697322	-2.851044517
ENSG00000145335	protein_coding	SNCA	4	-1.306262073	9.724441583	-2.80972996	0.007090048	0.086984772	-2.654429509
ENSG00000197258	processed_pseudogene	EIF4BP6	7	-0.723665736	1.081885174	-2.809684772	0.007090904	0.086984772	-2.42234462
ENSG00000084652	protein_coding	TXLNA	1	0.283119323	5.954318557	2.809122423	0.007101562	0.086986988	-2.948118873
ENSG00000013561	protein_coding	RNF14	5	-0.637665267	5.887455145	-2.808613895	0.007111213	0.086986988	-2.947517378
ENSG00000137807	protein_coding	KIF23	15	0.932993371	1.727279299	2.808007466	0.007122738	0.086986988	-2.503391574
ENSG00000154945	protein_coding	ANKRD40	17	0.244628127	4.914123177	2.807939556	0.00712403	0.086986988	-2.928592805
ENSG00000173868	protein_coding	PHOSPHO1	17	-0.825676602	8.772295346	-2.807804347	0.007126602	0.086986988	-2.7558739
ENSG00000126262	protein_coding	FFAR2	19	1.081858766	7.97030532	2.807632708	0.007129869	0.086986988	-2.794926282
ENSG00000042445	protein_coding	RETSAT	2	0.290412551	4.360103387	2.806754929	0.007146597	0.087112097	-2.882787899
ENSG00000211877	TR_J_gene	TRAJ12	14	-0.592004933	2.594727996	-2.805256186	0.007175242	0.087351309	-2.643786463
ENSG00000281106	protein_coding	TMEM272	13	-0.700592966	5.110048114	-2.805049354	0.007179204	0.087351309	-2.927755211
ENSG00000163606	protein_coding	CD200R1	3	-0.483474072	3.656489952	-2.804351983	0.007192576	0.087434953	-2.800298994
ENSG00000113583	protein_coding	C5orf15	5	0.246476173	4.449741748	2.802458348	0.007229002	0.087798448	-2.902796848
ENSG00000139921	protein_coding	TMX1	14	0.445428883	5.126427168	2.801242303	0.007252484	0.088004216	-2.950752715
ENSG00000168763	protein_coding	CNNM3	2	-0.348139675	5.982669761	-2.800242805	0.007271837	0.088159559	-2.971935199
ENSG00000172765	protein_coding	TMCC1	3	-0.552204517	6.803658176	-2.797399316	0.007327156	0.088705354	-2.942244142
ENSG00000224699	lncRNA	LAMTOR5-AS1	1	-0.295922236	3.856015259	-2.797223071	0.007330598	0.088705354	-2.827826356
ENSG00000259658	transcribed_unprocessed_pseudogene	AC027559.1	15	-0.685770201	1.086948116	-2.796628743	0.007342215	0.088705354	-2.455820377
ENSG00000197852	protein_coding	INKA2	1	-0.711613758	7.446838901	-2.796577146	0.007343224	0.088705354	-2.909331244
ENSG00000152242	protein_coding	C18orf25	18	0.357468865	6.615145242	2.795338483	0.007367492	0.088826146	-2.943964961
ENSG00000198590	lncRNA	C3orf35	3	-0.353231341	3.45469083	-2.795262467	0.007368984	0.088826146	-2.783730479
ENSG00000167604	protein_coding	NFKBID	19	0.232611743	5.018785419	2.795056597	0.007373026	0.088826146	-2.963122491
ENSG00000114127	protein_coding	XRN1	3	0.61979209	8.100731607	2.794333884	0.007387229	0.088917662	-2.818970475
ENSG00000230397	transcribed_processed_pseudogene	SPTLC1P1	10	-0.492981472	1.830281582	-2.793408774	0.007405448	0.089027795	-2.547922853
ENSG00000273284	lncRNA	AP001033.2	18	-0.452558028	2.853763149	-2.79319769	0.007409611	0.089027795	-2.690918804
ENSG00000161203	protein_coding	AP2M1	3	-0.544231952	7.811090638	-2.792590415	0.007421599	0.089092287	-2.852668031
ENSG00000119682	protein_coding	AREL1	14	-0.268526058	7.17547636	-2.791432625	0.007444504	0.089287603	-2.929185686
ENSG00000067113	protein_coding	PLPP1	5	-0.597200298	1.935634309	-2.791020948	0.007452664	0.08930588	-2.580105041
ENSG00000108406	protein_coding	DHX40	17	-0.343457938	5.115130286	-2.790091252	0.007471123	0.089409577	-2.981910416
ENSG00000197122	protein_coding	SRC	20	0.658843851	5.210208682	2.789818496	0.007476546	0.089409577	-2.992353963
ENSG00000090861	protein_coding	AARS	16	0.38128276	4.975138935	2.78939743	0.007484926	0.089409577	-2.979276681
ENSG00000147649	protein_coding	MTDH	8	0.19943093	6.853252588	2.789248387	0.007487894	0.089409577	-2.947191936
ENSG00000175602	protein_coding	CCDC85B	11	0.398443926	4.545308913	2.788454107	0.007503731	0.08947037	-2.95963503
ENSG00000280739	lncRNA	EIF1B-AS1	3	0.457403425	4.647082737	2.788326245	0.007506283	0.08947037	-2.945705337
ENSG00000213281	protein_coding	NRAS	1	0.327519366	5.480508893	2.787728059	0.007518234	0.089533513	-3.002023228
ENSG00000160753	protein_coding	RUSC1	1	0.30320909	3.336423506	2.784674564	0.007579512	0.090183459	-2.809952043
ENSG00000168395	protein_coding	ING5	2	-0.363088012	5.407375103	-2.784109226	0.007590908	0.090239263	-3.007941679
ENSG00000023318	protein_coding	ERP44	9	0.378570507	5.7407987	2.783399831	0.00760523	0.090300085	-3.013746939
ENSG00000167004	protein_coding	PDIA3	15	0.329200131	6.512310232	2.782792498	0.007617511	0.090300085	-2.984348298
ENSG00000196369	protein_coding	SRGAP2B	1	0.612911985	4.197200842	2.782572374	0.007621967	0.090300085	-2.937682995
ENSG00000198892	protein_coding	SHISA4	1	-1.456253561	2.517483541	-2.782376068	0.007625943	0.090300085	-2.653805727
ENSG00000168297	protein_coding	PXK	3	-0.339152611	5.881260755	-2.782196783	0.007629575	0.090300085	-3.016843646
ENSG00000166484	protein_coding	MAPK7	17	0.312121608	4.500136824	2.780662639	0.007660726	0.090548477	-2.961055823
ENSG00000122696	protein_coding	SLC25A51	9	-0.296635511	4.07312546	-2.78050074	0.00766402	0.090548477	-2.912998023
ENSG00000159131	protein_coding	GART	21	0.316750365	5.126153455	2.780040566	0.00767339	0.090579659	-3.012248892
ENSG00000164086	protein_coding	DUSP7	3	0.273552939	5.674408397	2.778744257	0.007699843	0.090708345	-3.02600573
ENSG00000173402	protein_coding	DAG1	3	0.263926927	4.492921794	2.778719084	0.007700358	0.090708345	-2.959810939
ENSG00000240065	protein_coding	PSMB9	6	0.681962918	6.644540423	2.778278227	0.007709374	0.090708345	-2.975327675
ENSG00000117475	protein_coding	BLZF1	1	0.615149757	4.508839557	2.778042351	0.007714202	0.090708345	-2.963823926
ENSG00000069849	protein_coding	ATP1B3	3	0.395741139	4.642217379	2.77761425	0.007722971	0.090708345	-2.989887083
ENSG00000157764	protein_coding	BRAF	7	-0.216194813	7.103616401	-2.777528178	0.007724735	0.090708345	-2.966204668
ENSG00000003249	protein_coding	DBNDD1	16	-1.13169312	0.898538908	-2.777174241	0.007731994	0.090714424	-2.48886732
ENSG00000198746	protein_coding	GPATCH3	1	0.199454876	4.119717219	2.776653569	0.007742684	0.090736424	-2.923992484
ENSG00000153561	protein_coding	RMND5A	2	-0.497083644	7.695718921	-2.776106655	0.007753927	0.090736424	-2.922276096
ENSG00000183018	protein_coding	SPNS2	17	-0.864564461	1.037490879	-2.77609838	0.007754097	0.090736424	-2.482247316
ENSG00000160013	protein_coding	PTGIR	19	0.668315214	3.713855291	2.7750403	0.007775892	0.090912406	-2.893488842
ENSG00000129493	protein_coding	HEATR5A	14	-0.342279406	4.568983762	-2.77462035	0.007784558	0.09093472	-2.967950857
ENSG00000148660	protein_coding	CAMK2G	10	-0.355080609	7.423157812	-2.772254597	0.007833544	0.09133653	-2.959122034
ENSG00000211870	TR_J_gene	TRAJ19	14	-0.644859417	2.44086868	-2.772184822	0.007834993	0.09133653	-2.696365451
ENSG00000153574	protein_coding	RPIA	2	-0.926734837	6.279710067	-2.771976676	0.007839317	0.09133653	-3.016586535
ENSG00000020181	protein_coding	ADGRA2	8	0.689745474	2.689273705	2.770971057	0.00786024	0.091457755	-2.756469882
ENSG00000137210	protein_coding	TMEM14B	6	-0.2634448	3.926628574	-2.770823504	0.007863314	0.091457755	-2.920216314
ENSG00000162366	protein_coding	PDZK1IP1	1	-1.301016155	5.942321904	-2.769492821	0.00789109	0.091649099	-3.025366949
ENSG00000197457	protein_coding	STMN3	20	-0.532647497	5.219068606	-2.769382974	0.007893387	0.091649099	-3.033819468
ENSG00000165527	protein_coding	ARF6	14	0.253292981	7.220837619	2.769045567	0.007900446	0.091651981	-2.969034535
ENSG00000160877	protein_coding	NACC1	19	0.320014023	5.719657516	2.766719908	0.00794926	0.09213884	-3.054009555
ENSG00000084754	protein_coding	HADHA	2	-0.21144191	6.794506645	-2.764850191	0.007988706	0.092516368	-3.013319427
ENSG00000132470	protein_coding	ITGB4	17	-2.105417803	1.289732973	-2.761684157	0.008055913	0.093158786	-2.499517871
ENSG00000137275	protein_coding	RIPK1	6	0.266040198	6.091091722	2.761585128	0.008058024	0.093158786	-3.059156599
ENSG00000112312	protein_coding	GMNN	6	0.839943381	1.824630591	2.760698473	0.008076943	0.09317107	-2.62175694
ENSG00000083093	protein_coding	PALB2	16	0.29107226	3.307289723	2.760265398	0.008086199	0.09317107	-2.848828822
ENSG00000127564	protein_coding	PKMYT1	16	1.352984379	0.872775867	2.760221689	0.008087134	0.09317107	-2.518822959
ENSG00000146859	protein_coding	TMEM140	7	0.770293444	7.644675589	2.759423022	0.00810423	0.09317107	-2.942861233
ENSG00000240230	protein_coding	COX19	7	-0.244163041	5.549995032	-2.759320627	0.008106425	0.09317107	-3.069823183
ENSG00000162881	protein_coding	OXER1	2	-0.607642111	3.704133206	-2.759303361	0.008106795	0.09317107	-2.878005061
ENSG00000173599	protein_coding	PC	11	-0.489011688	2.463340682	-2.759268055	0.008107552	0.09317107	-2.729373314
ENSG00000100225	protein_coding	FBXO7	22	-0.965826824	9.544478712	-2.758459369	0.008124903	0.093290807	-2.79378413
ENSG00000211786	TR_V_gene	TRAV8-2	14	-0.636416824	1.347411673	-2.7574926	0.008145692	0.093449769	-2.599545511
ENSG00000142686	protein_coding	C1orf216	1	0.481814239	2.909648266	2.75559701	0.008186596	0.093813691	-2.82172737
ENSG00000054965	protein_coding	FAM168A	11	0.209324147	5.855669088	2.755376958	0.008191357	0.093813691	-3.080602598
ENSG00000267702	lncRNA	AP005131.6	18	-0.322625122	5.15868628	-2.754794857	0.008203962	0.093815671	-3.069366714
ENSG00000135540	protein_coding	NHSL1	6	0.663523454	1.991829717	2.754470992	0.008210983	0.093815671	-2.712286026
ENSG00000109805	protein_coding	NCAPG	4	1.195208169	1.903302855	2.754403642	0.008212444	0.093815671	-2.62606755
ENSG00000119812	protein_coding	FAM98A	2	0.290565476	3.751629105	2.75174365	0.00827033	0.094260956	-2.94168406
ENSG00000179021	protein_coding	C3orf38	3	0.36524474	4.780591584	2.751737955	0.008270454	0.094260956	-3.056375274
ENSG00000151923	protein_coding	TIAL1	10	-0.17224865	6.622438163	-2.751647137	0.008272437	0.094260956	-3.052639854
ENSG00000105640	protein_coding	RPL18A	19	-0.39121384	8.554396165	-2.750925026	0.00828822	0.094309624	-2.892943766
ENSG00000272106	lncRNA	AL691432.2	1	-0.419937786	2.104897199	-2.750810542	0.008290725	0.094309624	-2.692966097
ENSG00000134755	protein_coding	DSC2	18	-1.351880887	5.363913635	-2.748628142	0.008338607	0.094774182	-3.059772736
ENSG00000276603	lncRNA	AL109614.1	20	-0.302030466	2.702811481	-2.747622929	0.008360747	0.094945629	-2.79727402
ENSG00000125746	protein_coding	EML2	19	0.286568942	4.806040344	2.746409271	0.00838755	0.095169698	-3.069596381
ENSG00000214562	protein_coding	NUTM2D	10	0.553830789	1.467394089	2.745328242	0.008411491	0.095210198	-2.621075003
ENSG00000213699	protein_coding	SLC35F6	2	0.282902612	5.26752332	2.745212146	0.008414066	0.095210198	-3.098368697
ENSG00000019485	protein_coding	PRDM11	11	-0.421231588	3.892857127	-2.744961797	0.008419621	0.095210198	-2.966798046
ENSG00000285219	lncRNA	HULC	6	-0.804813943	0.874220088	-2.744366927	0.008432834	0.095210198	-2.561908056
ENSG00000137106	protein_coding	GRHPR	9	-0.362592742	4.967286427	-2.744199649	0.008436552	0.095210198	-3.07404474
ENSG00000127419	protein_coding	TMEM175	4	0.230501225	5.259960473	2.744190004	0.008436767	0.095210198	-3.098510488
ENSG00000116586	protein_coding	LAMTOR2	1	0.292192002	3.685481054	2.743497043	0.008452189	0.095210198	-2.940918017
ENSG00000182389	protein_coding	CACNB4	2	-1.288304063	3.388882785	-2.743469855	0.008452795	0.095210198	-2.876465388
ENSG00000214046	protein_coding	SMIM7	19	-0.242509703	5.066344232	-2.743359696	0.008455249	0.095210198	-3.089990181
ENSG00000185475	protein_coding	TMEM179B	11	0.265993465	4.155989838	2.743062614	0.008461871	0.095210198	-3.003338466
ENSG00000109046	protein_coding	WSB1	17	0.545530034	7.827851548	2.742515355	0.008474082	0.095232176	-2.978748702
ENSG00000138385	protein_coding	SSB	2	0.663564142	4.158687863	2.742325773	0.008478316	0.095232176	-3.018839189
ENSG00000104765	protein_coding	BNIP3L	8	-1.040792069	10.54890244	-2.742024197	0.008485055	0.095232176	-2.753385448
ENSG00000134318	protein_coding	ROCK2	2	0.359323391	5.909499046	2.740559394	0.008517857	0.095476919	-3.11428441
ENSG00000135185	protein_coding	TMEM243	7	-0.355540329	4.74918778	-2.740417066	0.008521051	0.095476919	-3.081230897
ENSG00000141522	protein_coding	ARHGDIA	17	0.301477405	7.562356375	2.737525109	0.008586179	0.096002847	-3.013412269
ENSG00000179914	protein_coding	ITLN1	1	-2.033109074	0.905895406	-2.737471386	0.008587393	0.096002847	-2.555224404
ENSG00000116977	protein_coding	LGALS8	1	0.342163705	6.463486676	2.73736903	0.008589707	0.096002847	-3.093144132
ENSG00000280121	TEC	AC010335.3	19	-0.608140483	1.834510284	-2.737067575	0.008596524	0.096002847	-2.645048179
ENSG00000100034	protein_coding	PPM1F	22	-0.505248029	8.060945074	-2.735181124	0.008639302	0.096400573	-2.982842179
ENSG00000174791	protein_coding	RIN1	11	0.701966318	3.242184003	2.734848054	0.008646875	0.096401912	-2.939405365
ENSG00000143862	protein_coding	ARL8A	1	0.377967108	5.673092194	2.734545955	0.00865375	0.096401912	-3.129493145
ENSG00000065491	protein_coding	TBC1D22B	6	-0.574929443	5.51098813	-2.733807008	0.008670586	0.09650957	-3.128029609
ENSG00000127511	protein_coding	SIN3B	19	-0.309569106	6.675239275	-2.733063162	0.008687564	0.096569886	-3.100654493
ENSG00000235192	lncRNA	AC009495.3	2	0.842522397	1.724046221	2.732926727	0.008690681	0.096569886	-2.690746687
ENSG00000146054	protein_coding	TRIM7	5	0.782128462	1.559456625	2.732309572	0.008704795	0.096569886	-2.642906492
ENSG00000155660	protein_coding	PDIA4	7	0.410183072	5.815713543	2.731677644	0.008719269	0.096569886	-3.13566906
ENSG00000271856	lncRNA	LINC01215	3	-0.527953468	3.650213524	-2.731628068	0.008720405	0.096569886	-2.968019439
ENSG00000228242	lncRNA	AC093495.1	3	-0.576591809	4.397074142	-2.731417235	0.00872524	0.096569886	-3.037574716
ENSG00000275437	lncRNA	AL121832.3	20	-0.407420877	2.376527261	-2.731118223	0.008732101	0.096569886	-2.749363039
ENSG00000213719	protein_coding	CLIC1	6	0.502013542	7.45103198	2.731061012	0.008733414	0.096569886	-3.041258643
ENSG00000005700	protein_coding	IBTK	6	0.297963946	4.580888494	2.730116558	0.00875512	0.096730416	-3.080464301
ENSG00000072364	protein_coding	AFF4	5	0.216691414	7.219210063	2.7290824	0.008778944	0.0967467	-3.063755526
ENSG00000213024	protein_coding	NUP62	19	0.266831359	5.724294016	2.72906482	0.00877935	0.0967467	-3.144472862
ENSG00000154217	protein_coding	PITPNC1	17	-0.361316292	6.581348121	-2.728965975	0.00878163	0.0967467	-3.109822731
ENSG00000159189	protein_coding	C1QC	1	2.793317064	-0.355991295	2.728804738	0.008785351	0.0967467	-2.566978366
ENSG00000122335	protein_coding	SERAC1	6	0.371678782	3.625527825	2.728133327	0.008800861	0.096779046	-2.987742158
ENSG00000113558	protein_coding	SKP1	5	-0.324435071	6.375538918	-2.727998531	0.008803978	0.096779046	-3.119238511
ENSG00000132952	protein_coding	USPL1	13	0.328684947	5.115854691	2.727307014	0.008819984	0.096779046	-3.137509452
ENSG00000216490	protein_coding	IFI30	19	0.741673354	2.826115523	2.727219709	0.008822007	0.096779046	-2.884580185
ENSG00000166086	protein_coding	JAM3	11	-0.838771541	4.306416968	-2.727027328	0.008826465	0.096779046	-3.03979833
ENSG00000167986	protein_coding	DDB1	11	-0.400654286	7.189934866	-2.726812838	0.008831439	0.096779046	-3.06531381
ENSG00000056558	protein_coding	TRAF1	9	-0.477012631	6.141802845	-2.726432128	0.008840272	0.096797028	-3.140811999
ENSG00000100453	protein_coding	GZMB	14	1.018929247	5.305106698	2.725516248	0.008861558	0.096951206	-3.133096471
ENSG00000136205	protein_coding	TNS3	7	0.587483508	5.680618853	2.724421148	0.00888707	0.097123893	-3.151819776
ENSG00000236946	processed_pseudogene	HNRNPA1P70	12	-0.945604984	1.757069707	-2.724219452	0.008891777	0.097123893	-2.717242863
ENSG00000163016	transcribed_unprocessed_pseudogene	ALMS1P1	2	2.02697947	0.977916998	2.722599274	0.008929664	0.097458629	-2.650451557
ENSG00000120833	protein_coding	SOCS2	12	0.490272043	3.359012893	2.722059861	0.008942311	0.097517569	-2.977633363
ENSG00000073008	protein_coding	PVR	19	-0.589285986	3.602285938	-2.719869504	0.008993835	0.098000035	-2.986481519
ENSG00000263584	miRNA	MIR4480	10	-0.780565874	0.955807574	-2.718237605	0.0090324	0.098340625	-2.605447205
ENSG00000185950	protein_coding	IRS2	13	-0.805456953	6.905783209	-2.717826468	0.00904214	0.098367084	-3.135133887
ENSG00000143374	protein_coding	TARS2	1	0.292152973	4.097963396	2.716241794	0.009079772	0.098696684	-3.074211097
ENSG00000244346	processed_pseudogene	AC092953.1	3	-0.367510345	2.034838591	-2.715521364	0.009096928	0.098803359	-2.756310242
ENSG00000106560	protein_coding	GIMAP2	7	0.456212768	6.226139466	2.714320445	0.009125592	0.099034756	-3.15895444
ENSG00000113441	protein_coding	LNPEP	5	0.205901805	8.479516453	2.713495244	0.009145337	0.099169057	-2.981274874
ENSG00000103042	protein_coding	SLC38A7	16	0.32820466	3.751393296	2.712293948	0.009174151	0.099381661	-3.039066621
ENSG00000160213	protein_coding	CSTB	21	0.400280376	5.184732291	2.712062419	0.009179714	0.099381661	-3.165974939
ENSG00000196220	protein_coding	SRGAP3	3	-0.690261723	2.774241361	-2.711206172	0.009200313	0.099524613	-2.85599234
ENSG00000128335	protein_coding	APOL2	22	0.669513715	7.180804718	2.709572171	0.009239743	0.099782231	-3.103062373
ENSG00000163346	protein_coding	PBXIP1	1	-0.337860168	7.842800275	-2.709425453	0.009243291	0.099782231	-3.069707569
ENSG00000131747	protein_coding	TOP2A	17	1.474122889	2.621896576	2.709014777	0.009253229	0.099782231	-2.819147174
ENSG00000196418	protein_coding	ZNF124	1	0.365225976	3.638275326	2.708991672	0.009253788	0.099782231	-3.023669472
ENSG00000259642	lncRNA	ST20-AS1	15	-0.498429839	3.112760465	-2.70794777	0.009279095	0.099975	-2.911980801
ENSG00000230002	lncRNA	ALMS1-IT1	2	-0.487040961	1.481762914	-2.70714994	0.009298479	0.100060203	-2.72844501
ENSG00000169609	protein_coding	C15orf40	15	-0.259942384	5.255221647	-2.707010361	0.009301874	0.100060203	-3.185213388
ENSG00000181481	protein_coding	RNF135	17	0.476935894	4.920509817	2.706534959	0.009313446	0.100104663	-3.171942186
ENSG00000114770	protein_coding	ABCC5	3	-0.517775828	6.112967538	-2.705645286	0.009335137	0.100177187	-3.195541188
ENSG00000100426	protein_coding	ZBED4	22	-0.233796921	5.560677835	-2.705357736	0.009342158	0.100177187	-3.198269038
ENSG00000065559	protein_coding	MAP2K4	17	-0.398195444	6.132702867	-2.705342674	0.009342526	0.100177187	-3.196931366
ENSG00000181220	protein_coding	ZNF746	7	-0.444522945	7.332529215	-2.704308358	0.009367821	0.100323312	-3.129234678
ENSG00000076984	protein_coding	MAP2K7	19	-0.385599255	6.34151086	-2.704175937	0.009371064	0.100323312	-3.183087384
ENSG00000100060	protein_coding	MFNG	22	-0.271665132	6.791826401	-2.702952432	0.009401076	0.100439318	-3.155103087
ENSG00000137880	protein_coding	GCHFR	15	0.460407132	2.076134667	2.702862131	0.009403295	0.100439318	-2.784681081
ENSG00000120656	protein_coding	TAF12	1	0.347414077	4.194647475	2.70282159	0.009404291	0.100439318	-3.094095897
ENSG00000163520	protein_coding	FBLN2	3	-0.953172852	1.527253429	-2.701547384	0.009435651	0.10069433	-2.713479178
ENSG00000126217	protein_coding	MCF2L	13	-0.741649039	3.522695877	-2.700525461	0.009460871	0.100843958	-3.028400884
ENSG00000188811	protein_coding	NHLRC3	13	0.241353	5.134861598	2.700372173	0.009464659	0.100843958	-3.201454918
ENSG00000129667	protein_coding	RHBDF2	17	0.653866094	7.020077084	2.699336222	0.009490298	0.101037139	-3.143365094
ENSG00000243238	IG_V_gene	IGKV2-30	2	1.419584326	0.184639383	2.698977826	0.009499183	0.101051785	-2.63659507
ENSG00000112149	protein_coding	CD83	6	0.422163373	2.833278538	2.698277538	0.009516566	0.101156736	-2.956179947
ENSG00000073737	protein_coding	DHRS9	2	0.942522887	4.957540214	2.697604207	0.009533307	0.101254707	-3.188773952
ENSG00000160233	protein_coding	LRRC3	21	0.531778139	1.768422073	2.69685049	0.009552079	0.101327678	-2.783828352
ENSG00000134108	protein_coding	ARL8B	3	0.261796941	5.904607364	2.69649345	0.009560983	0.101327678	-3.219095088
ENSG00000189266	protein_coding	PNRC2	1	0.435089593	6.241255239	2.696421975	0.009562767	0.101327678	-3.205813984
ENSG00000224086	lncRNA	AC245452.1	22	0.599105186	1.693451344	2.695253274	0.009591971	0.101557165	-2.752059588
ENSG00000085491	protein_coding	SLC25A24	1	0.530584804	3.885573347	2.694797794	0.009603375	0.101597974	-3.108538901
ENSG00000224789	lncRNA	AC012363.1	2	1.753526718	0.33586031	2.693004064	0.009648407	0.101994201	-2.649197924
ENSG00000196205	processed_pseudogene	EEF1A1P5	9	-0.518547439	4.562105377	-2.69227212	0.009666839	0.102108828	-3.155596895
ENSG00000139697	protein_coding	SBNO1	12	-0.177627853	6.819697492	-2.691087049	0.009696749	0.102335554	-3.191005543
ENSG00000287926	lncRNA	AC113208.5	15	-0.875898752	3.956064568	-2.690819527	0.009703512	0.102335554	-3.034789177
ENSG00000255733	lncRNA	IFNG-AS1	12	-0.804192282	2.716764022	-2.690378786	0.009714665	0.102372944	-2.873322713
ENSG00000105223	protein_coding	PLD3	19	0.312227921	6.127473579	2.690048368	0.009723034	0.102380961	-3.225483999
ENSG00000204397	protein_coding	CARD16	11	0.998722487	4.838377542	2.68946365	0.00973786	0.102456904	-3.194899952
ENSG00000233875	lncRNA	AL592078.1	1	0.667261449	2.377043855	2.688944621	0.009751038	0.102499287	-2.89186232
ENSG00000166046	protein_coding	TCP11L2	12	-0.776789212	8.212197187	-2.688412961	0.009764553	0.102499287	-3.072606244
ENSG00000130175	protein_coding	PRKCSH	19	-0.253922074	7.264433374	-2.688405665	0.009764738	0.102499287	-3.161811347
ENSG00000075884	protein_coding	ARHGAP15	2	-0.399459355	7.524321464	-2.687584686	0.009785643	0.102638655	-3.148241591
ENSG00000123737	protein_coding	EXOSC9	4	0.458445658	3.935327039	2.686953533	0.009801742	0.102727442	-3.127222007
ENSG00000269220	lncRNA	LINC00528	22	0.49773511	4.056617832	2.685930091	0.009827898	0.10292142	-3.118702217
ENSG00000263482	unprocessed_pseudogene	ANTXRLP1	10	-0.727368573	4.232715571	-2.684896346	0.009854383	0.102977377	-3.148648049
ENSG00000197044	protein_coding	ZNF441	19	0.592148583	3.226769013	2.68486471	0.009855195	0.102977377	-3.017113634
ENSG00000139679	protein_coding	LPAR6	13	0.656528279	4.628945281	2.684825581	0.009856198	0.102977377	-3.203513775
ENSG00000183597	protein_coding	TANGO2	22	-0.438669594	7.375762858	-2.683061659	0.00990155	0.103323476	-3.153381268
ENSG00000115425	protein_coding	PECR	2	-0.301621904	3.607793968	-2.682940166	0.00990468	0.103323476	-3.070943374
ENSG00000279821	TEC	AC145098.2	5	0.943475879	3.213535498	2.681641796	0.009938194	0.103529403	-2.993768769
ENSG00000158966	protein_coding	CACHD1	1	-1.098188388	1.637901495	-2.681579394	0.009939807	0.103529403	-2.800678589
ENSG00000161929	protein_coding	SCIMP	17	0.575776144	5.741193264	2.680880384	0.009957896	0.103637594	-3.252399648
ENSG00000228794	lncRNA	LINC01128	1	-0.414342974	4.697273271	-2.678759655	0.010012961	0.104130149	-3.224125177
ENSG00000151650	protein_coding	VENTX	10	-0.68275661	3.086427661	-2.677410055	0.010048148	0.104346619	-3.026256245
ENSG00000260267	lncRNA	AC026471.1	16	-0.382151862	4.416844336	-2.676829796	0.010063312	0.104346619	-3.199115941
ENSG00000135070	protein_coding	ISCA1	9	-0.998225825	6.39878009	-2.676737258	0.010065732	0.104346619	-3.225744495
ENSG00000198876	protein_coding	DCAF12	9	-1.272286771	10.54078302	-2.675869393	0.010088456	0.104346619	-2.906091755
ENSG00000181915	protein_coding	ADO	10	0.283396368	4.386853062	2.675818768	0.010089783	0.104346619	-3.200160035
ENSG00000142687	protein_coding	KIAA0319L	1	0.506234971	7.195870068	2.675815613	0.010089866	0.104346619	-3.178467834
ENSG00000114796	protein_coding	KLHL24	3	-0.210247608	6.919681935	-2.675589265	0.010095801	0.104346619	-3.218275966
ENSG00000222112	misc_RNA	RN7SKP16	1	-0.670981577	3.72566648	-2.675588971	0.010095809	0.104346619	-3.066233845
ENSG00000092931	protein_coding	MFSD11	17	0.181167601	4.738112543	2.674084195	0.010135347	0.104621332	-3.230804636
ENSG00000150054	protein_coding	MPP7	10	-0.338696536	5.701109059	-2.673763565	0.01014379	0.104621332	-3.273957126
ENSG00000283341	lncRNA	AC068205.2	11	-0.381741871	2.245503896	-2.673164476	0.010159583	0.104621332	-2.879867238
ENSG00000172113	protein_coding	NME6	3	-0.195287606	4.838250826	-2.672795521	0.01016932	0.104621332	-3.236610963
ENSG00000173436	protein_coding	MICOS10	1	-0.277589719	3.392894538	-2.672702727	0.010171771	0.104621332	-3.070357291
ENSG00000276043	protein_coding	UHRF1	19	1.458028315	2.04623422	2.6725867	0.010174835	0.104621332	-2.848979735
ENSG00000144357	protein_coding	UBR3	2	-0.210836591	6.69808664	-2.672336777	0.01018144	0.104621332	-3.239658116
ENSG00000156508	protein_coding	EEF1A1	6	-0.483578646	11.70696666	-2.672169691	0.010185857	0.104621332	-2.848409277
ENSG00000206965	snRNA	RNU6-5P	2	-0.53005998	3.399349628	-2.671899167	0.010193013	0.104621332	-3.048068899
ENSG00000008226	protein_coding	DLEC1	3	-0.567779505	3.127446826	-2.67156969	0.010201734	0.104621332	-3.014357697
ENSG00000198830	protein_coding	HMGN2	1	0.331991615	7.386563784	2.671336625	0.010207907	0.104621332	-3.184682102
ENSG00000263327	lncRNA	TAPT1-AS1	4	-0.416753	3.427298951	-2.670176921	0.010238677	0.104856827	-3.071968837
ENSG00000054148	protein_coding	PHPT1	9	0.422586984	2.888129285	2.669131168	0.010266495	0.105051338	-3.007061115
ENSG00000128536	protein_coding	CDHR3	7	-0.579969829	3.652519687	-2.668876425	0.010273282	0.105051338	-3.122457579
ENSG00000162434	protein_coding	JAK1	1	-0.210328305	9.135877335	-2.668516767	0.010282872	0.105069555	-3.039454063
ENSG00000169679	protein_coding	BUB1	2	1.030419145	2.247859789	2.665172667	0.010372427	0.105456898	-2.886422026
ENSG00000127720	protein_coding	METTL25	12	-0.284980465	4.15341625	-2.665172342	0.010372436	0.105456898	-3.178414667
ENSG00000147443	protein_coding	DOK2	8	0.314774424	6.806235047	2.66500707	0.01037688	0.105456898	-3.239581005
ENSG00000273002	lncRNA	AL355388.2	1	0.419363902	1.936405072	2.664956656	0.010378236	0.105456898	-2.875650056
ENSG00000178718	protein_coding	RPP25	15	0.437649903	1.646589665	2.664709715	0.010384881	0.105456898	-2.851089964
ENSG00000171766	protein_coding	GATM	15	-0.890756376	1.159561022	-2.664381558	0.010393717	0.105456898	-2.747006433
ENSG00000136731	protein_coding	UGGT1	2	-0.180187071	7.26481998	-2.664314886	0.010395513	0.105456898	-3.219289086
ENSG00000121274	protein_coding	TENT4B	16	0.192585868	5.192427287	2.663943484	0.010405524	0.105456898	-3.2879121
ENSG00000198848	protein_coding	CES1	16	1.431026166	3.385104554	2.663916392	0.010406255	0.105456898	-2.984334761
ENSG00000225450	lncRNA	AL021707.1	22	0.91153566	1.754122691	2.663575787	0.010415443	0.105456898	-2.804037749
ENSG00000142920	protein_coding	AZIN2	1	-0.724372394	2.152519986	-2.663428239	0.010419426	0.105456898	-2.905808196
ENSG00000174885	protein_coding	NLRP6	11	-0.836980269	6.008677356	-2.663329351	0.010422096	0.105456898	-3.291270855
ENSG00000237276	transcribed_unprocessed_pseudogene	ANO7L1	1	0.833809775	1.480447799	2.663308652	0.010422655	0.105456898	-2.83261977
ENSG00000176533	protein_coding	GNG7	19	-0.628041591	4.382575192	-2.662922689	0.010433084	0.1054734	-3.199810209
ENSG00000001629	protein_coding	ANKIB1	7	0.201567414	6.016224215	2.662668297	0.010439962	0.1054734	-3.294943746
ENSG00000155287	protein_coding	SLC25A28	10	0.301887296	4.759480958	2.661644307	0.010467692	0.105674215	-3.264524183
ENSG00000101346	protein_coding	POFUT1	20	0.289920044	4.81292856	2.66033782	0.01050317	0.105952888	-3.282147699
ENSG00000138119	protein_coding	MYOF	10	1.046779242	5.282063362	2.659985109	0.010512766	0.10597026	-3.294504852
ENSG00000171612	protein_coding	SLC25A33	1	0.296748517	2.257017317	2.657748633	0.010573805	0.106500238	-2.950610752
ENSG00000275557	lncRNA	AC242842.1	1	-0.649565072	4.189101985	-2.65723716	0.01058781	0.106500238	-3.216822585
ENSG00000133055	protein_coding	MYBPH	1	-1.852672	0.308992885	-2.657190621	0.010589085	0.106500238	-2.711384454
ENSG00000226396	processed_pseudogene	AL031727.1	1	-0.321797149	1.977031108	-2.656814005	0.010599409	0.106524461	-2.902471626
ENSG00000108387	protein_coding	SEPTIN4	17	2.034193946	1.834808584	2.655714721	0.010629597	0.10669408	-2.846631288
ENSG00000136813	protein_coding	ECPAS	9	0.218884669	6.572275338	2.655622115	0.010632144	0.10669408	-3.280823637
ENSG00000146802	protein_coding	TMEM168	7	-0.286955073	5.593860616	-2.655189152	0.010644058	0.106734045	-3.317316168
ENSG00000096384	protein_coding	HSP90AB1	6	0.313142897	7.433856804	2.654045495	0.010675587	0.106970496	-3.210079499
ENSG00000278195	protein_coding	SSTR3	22	0.62254298	2.913677262	2.653409322	0.010693163	0.107066882	-3.103228123
ENSG00000164111	protein_coding	ANXA5	4	0.527066861	6.339549924	2.652714588	0.010712386	0.107179616	-3.294504241
ENSG00000229474	protein_coding	PATL2	15	0.58534701	5.257088695	2.651797439	0.010737813	0.107354196	-3.312788181
ENSG00000114861	protein_coding	FOXP1	3	-0.28062791	7.755729711	-2.650605737	0.010770933	0.107568216	-3.199736799
ENSG00000249667	lncRNA	LINC01259	4	-0.711902824	2.118946231	-2.650139343	0.010783921	0.107568216	-2.953542409
ENSG00000140950	protein_coding	MEAK7	16	0.265522326	4.090089097	2.649893152	0.010790783	0.107568216	-3.210044241
ENSG00000164096	protein_coding	C4orf3	4	0.498471692	5.396044634	2.649878422	0.010791194	0.107568216	-3.320144369
ENSG00000165646	protein_coding	SLC18A2	10	-0.759531182	1.585227998	-2.649005633	0.010815552	0.107586873	-2.858713098
ENSG00000103591	protein_coding	AAGAB	15	0.246931216	4.657046724	2.648757371	0.01082249	0.107586873	-3.280682651
ENSG00000280037	TEC	AC092653.2	2	-0.345123135	2.043392318	-2.648744429	0.010822852	0.107586873	-2.916869547
ENSG00000127526	protein_coding	SLC35E1	19	-0.242651641	5.535501313	-2.648665987	0.010825045	0.107586873	-3.331405371
ENSG00000131848	protein_coding	ZSCAN5A	19	-0.372946093	3.003262879	-2.647802393	0.010849215	0.107714576	-3.080506407
ENSG00000166947	protein_coding	EPB42	15	-1.473985355	5.895639901	-2.647544731	0.010856437	0.107714576	-3.302917599
ENSG00000227032	processed_pseudogene	RPS2P36	10	0.729523591	2.843439651	2.64734965	0.010861907	0.107714576	-3.056166026
ENSG00000181026	protein_coding	AEN	15	0.326311091	4.606932789	2.64588319	0.010903108	0.108043541	-3.296634976
ENSG00000216809	processed_pseudogene	AL589993.1	6	-0.450869725	1.974255188	-2.645481944	0.010914407	0.108075915	-2.916557832
ENSG00000169855	protein_coding	ROBO1	3	-1.398801268	0.081348595	-2.644957636	0.010929186	0.10814269	-2.743229753
ENSG00000004660	protein_coding	CAMKK1	17	-0.615018372	4.531919696	-2.643345448	0.010974747	0.108513715	-3.237220617
ENSG00000133606	protein_coding	MKRN1	7	-1.061470139	9.901376985	-2.642828318	0.010989398	0.108578798	-3.027805712
ENSG00000231233	lncRNA	CFAP58-DT	10	1.281193479	1.639950282	2.637813812	0.011132396	0.109910972	-2.851508985
ENSG00000126216	protein_coding	TUBGCP3	13	-0.207715394	6.166208912	-2.634440365	0.011229553	0.110788924	-3.358898812
ENSG00000166068	protein_coding	SPRED1	15	-0.596652395	2.963010026	-2.633433449	0.011258702	0.110995134	-3.104548227
ENSG00000129472	protein_coding	RAB2B	14	-0.9169338	6.76448297	-2.632946929	0.011272812	0.111052874	-3.322296077
ENSG00000196576	protein_coding	PLXNB2	22	0.700106504	7.315759373	2.632103672	0.011297305	0.11121275	-3.253336214
ENSG00000132780	protein_coding	NASP	1	0.336293921	5.366737634	2.629058971	0.011386146	0.112005388	-3.372335006
ENSG00000108395	protein_coding	TRIM37	17	-0.226567259	4.700435882	-2.627060774	0.011444799	0.112412566	-3.337685454
ENSG00000225891	lncRNA	AL513365.2	1	-0.323277476	2.842651826	-2.626975999	0.011447293	0.112412566	-3.084028354
ENSG00000253616	lncRNA	AC107959.3	8	-0.816284984	3.025013781	-2.626423358	0.011463567	0.112412566	-3.071027522
ENSG00000260233	lncRNA	SSSCA1-AS1	11	-0.256138559	2.455689117	-2.626387992	0.011464609	0.112412566	-3.031741881
ENSG00000198794	protein_coding	SCAMP5	15	0.715952363	1.334713195	2.626228618	0.011469306	0.112412566	-2.888288227
ENSG00000066739	protein_coding	ATG2B	14	-0.20208061	6.587210811	-2.625008581	0.011505324	0.112683508	-3.356544513
ENSG00000271461	processed_pseudogene	AL109809.4	20	-1.115753144	1.882730727	-2.624714043	0.011514034	0.112686807	-2.860672818
ENSG00000111860	protein_coding	CEP85L	6	-0.317577143	6.461186212	-2.624250381	0.011527759	0.112732694	-3.364539575
ENSG00000198695	protein_coding	MT-ND6	MT	0.512799072	3.429232378	2.623610791	0.011546716	0.112732694	-3.164584929
ENSG00000203709	lncRNA	MIR29B2CHG	1	-0.370808244	8.321144044	-2.623537136	0.011548901	0.112732694	-3.225685819
ENSG00000118640	protein_coding	VAMP8	2	0.393891542	4.940409553	2.623424858	0.011552232	0.112732694	-3.362333006
ENSG00000163156	protein_coding	SCNM1	1	0.301423388	4.591153736	2.622799228	0.011570811	0.112832173	-3.334362287
ENSG00000134780	protein_coding	DAGLA	11	0.648912434	2.681228781	2.62237775	0.011583342	0.112872583	-3.09538207
ENSG00000106868	protein_coding	SUSD1	9	0.361168448	5.71173977	2.621997564	0.011594657	0.112880044	-3.393161775
ENSG00000275395	protein_coding	FCGBP	19	-0.953183101	3.22287609	-2.621788454	0.011600884	0.112880044	-3.177740072
ENSG00000183734	protein_coding	ASCL2	11	0.768849428	3.556324167	2.620508959	0.011639056	0.113169634	-3.228211037
ENSG00000135686	protein_coding	KLHL36	16	-0.292904801	6.792306635	-2.619691753	0.011663496	0.113325387	-3.351655765
ENSG00000107796	protein_coding	ACTA2	10	0.829941182	2.168337426	2.61874611	0.011691835	0.113518779	-3.024903086
ENSG00000229023	processed_pseudogene	AC067945.1	2	0.811900247	3.028272952	2.618388026	0.011702583	0.113541211	-3.186057563
ENSG00000135900	protein_coding	MRPL44	2	0.425724061	4.45167696	2.617324152	0.011734568	0.113740467	-3.342770759
ENSG00000270116	lncRNA	AP001429.1	21	-0.40182758	1.655651854	-2.61692127	0.011746701	0.113740467	-2.941633505
ENSG00000225697	protein_coding	SLC26A6	3	0.331634119	3.886297044	2.616704581	0.011753232	0.113740467	-3.268117705
ENSG00000170271	protein_coding	FAXDC2	5	-1.289688664	6.667860885	-2.616581966	0.011756929	0.113740467	-3.350617236
ENSG00000252498	snRNA	RNU6-1016P	6	-0.369787534	2.487146847	-2.615887263	0.011777894	0.113784162	-3.048446802
ENSG00000257335	protein_coding	MGAM	7	-0.775671776	8.576332265	-2.615809625	0.011780239	0.113784162	-3.240626034
ENSG00000157881	protein_coding	PANK4	1	-0.21309462	5.093441834	-2.615592127	0.011786811	0.113784162	-3.388893074
ENSG00000149346	protein_coding	SLX4IP	20	0.220884891	4.361455676	2.614685784	0.011814234	0.113967134	-3.331143381
ENSG00000103335	protein_coding	PIEZO1	16	0.344442685	7.739219029	2.613949301	0.011836561	0.114041732	-3.278154006
ENSG00000123338	protein_coding	NCKAP1L	12	0.306325057	8.289876836	2.613871666	0.011838917	0.114041732	-3.23094837
ENSG00000183060	protein_coding	LYSMD4	15	-0.430478027	3.362135926	-2.613007194	0.011865177	0.114212937	-3.209264705
ENSG00000261556	transcribed_unprocessed_pseudogene	SMG1P7	16	-0.288835384	3.980763774	-2.612116999	0.011892274	0.114391948	-3.286219355
ENSG00000226501	processed_pseudogene	USF1P1	21	-0.512423035	1.26239156	-2.611344309	0.011915841	0.114536763	-2.877239625
ENSG00000119632	protein_coding	IFI27L2	14	0.669319604	1.873955113	2.609312264	0.01197802	0.11505226	-2.958185851
ENSG00000107643	protein_coding	MAPK8	10	-0.269444214	5.281103173	-2.607752532	0.012025948	0.115430229	-3.418303983
ENSG00000070476	protein_coding	ZXDC	3	-0.229738239	6.920344941	-2.607440238	0.012035565	0.1154402	-3.374784609
ENSG00000105662	protein_coding	CRTC1	19	-0.339735658	5.453986291	-2.606872982	0.012053052	0.115525586	-3.425547512
ENSG00000283597	protein_coding	FAM169B	15	-1.366731827	1.204260962	-2.605703207	0.012089186	0.115758829	-2.829334096
ENSG00000278053	protein_coding	DDX52	17	0.255844451	3.681034765	2.605528513	0.012094591	0.115758829	-3.266162117
ENSG00000163913	protein_coding	IFT122	3	-0.251185726	4.107824704	-2.605078539	0.012108523	0.115782557	-3.318914866
ENSG00000178175	protein_coding	ZNF366	5	0.720991309	1.551974072	2.604892789	0.012114278	0.115782557	-3.004709484
ENSG00000004478	protein_coding	FKBP4	12	0.37198362	4.786336689	2.604414461	0.01212911	0.115788741	-3.405651209
ENSG00000198938	protein_coding	MT-CO3	MT	-0.415552377	8.660874897	-2.604060759	0.012140088	0.115788741	-3.235013754
ENSG00000104823	protein_coding	ECH1	19	0.299873962	4.062210539	2.604039835	0.012140738	0.115788741	-3.32734839
ENSG00000146540	protein_coding	C7orf50	7	0.363320712	5.024129755	2.60347667	0.012158237	0.115859751	-3.42450003
ENSG00000167523	protein_coding	SPATA33	16	0.319399866	2.279354812	2.603246277	0.012165403	0.115859751	-3.062767928
ENSG00000283384	lncRNA	AL138694.1	13	1.591170167	0.438102448	2.602968763	0.012174039	0.115860005	-2.829169559
ENSG00000105968	protein_coding	H2AFV	7	-0.23217772	6.255623064	-2.601365265	0.01222405	0.116253742	-3.43115144
ENSG00000214113	protein_coding	LYRM4	6	-0.328573125	3.07307511	-2.600043017	0.012265431	0.1165649	-3.196263876
ENSG00000168899	protein_coding	VAMP5	2	0.985392149	4.016751517	2.599257736	0.012290067	0.116716603	-3.325117093
ENSG00000065665	protein_coding	SEC61A2	10	-0.35342176	3.870637589	-2.597393597	0.01234873	0.117063255	-3.269502081
ENSG00000133313	protein_coding	CNDP2	18	0.42204852	6.594720102	2.597326636	0.012350842	0.117063255	-3.404441101
ENSG00000250138	unprocessed_pseudogene	AC139495.3	5	1.856718861	3.610391075	2.597268829	0.012352666	0.117063255	-3.303207323
ENSG00000110756	protein_coding	HPS5	11	0.304588412	4.102133591	2.596881039	0.012364905	0.11709678	-3.348549351
ENSG00000132716	protein_coding	DCAF8	1	-0.165093123	5.814555504	-2.595461062	0.012409816	0.117439445	-3.456203124
ENSG00000232303	processed_pseudogene	DFFBP1	9	-0.440452564	2.03143002	-2.594233423	0.012448763	0.117466432	-3.007409569
ENSG00000187231	protein_coding	SESTD1	2	0.528025514	5.498857525	2.594173867	0.012450656	0.117466432	-3.455593796
ENSG00000163904	protein_coding	SENP2	3	0.197575262	5.265868634	2.594120475	0.012452352	0.117466432	-3.448097662
ENSG00000094804	protein_coding	CDC6	17	1.172589969	0.961325417	2.594025556	0.012455369	0.117466432	-2.894536521
ENSG00000163617	protein_coding	CCDC191	3	-0.329083652	3.248260091	-2.593943094	0.012457991	0.117466432	-3.224002608
ENSG00000272368	lncRNA	AC074032.1	12	-0.376102656	1.770052724	-2.593721365	0.012465042	0.117466432	-3.001831887
ENSG00000277443	protein_coding	MARCKS	6	0.769626329	7.474714649	2.593169253	0.012482615	0.11754972	-3.345779553
ENSG00000095139	protein_coding	ARCN1	11	0.182782081	6.619107784	2.592760282	0.012495647	0.117590154	-3.425307591
ENSG00000136842	protein_coding	TMOD1	9	-1.206305358	6.118322476	-2.591897604	0.012523177	0.11776687	-3.434288884
ENSG00000138639	protein_coding	ARHGAP24	4	-0.573615859	4.566512845	-2.590775695	0.012559062	0.118021858	-3.382332749
ENSG00000103066	protein_coding	PLA2G15	16	0.352148238	3.312990167	2.58952544	0.012599163	0.118316079	-3.265508848
ENSG00000258922	lncRNA	AC106028.2	15	0.848395162	1.040681835	2.588734928	0.012624579	0.118319315	-2.889491528
ENSG00000143416	protein_coding	SELENBP1	1	-1.602320046	7.429769827	-2.588579577	0.012629579	0.118319315	-3.35813984
ENSG00000197296	protein_coding	FITM2	20	-0.470043167	3.464632657	-2.588515091	0.012631655	0.118319315	-3.280540088
ENSG00000230825	lncRNA	AC005532.1	7	0.777830855	2.203615198	2.588421225	0.012634677	0.118319315	-3.096385488
ENSG00000170234	protein_coding	PWWP2A	5	-0.148389567	5.859508089	-2.587655167	0.012659369	0.118468104	-3.47378044
ENSG00000141127	protein_coding	PRPSAP2	17	-0.225802904	4.85590054	-2.586512013	0.012696298	0.118646132	-3.440425318
ENSG00000052795	protein_coding	FNIP2	4	0.412238228	4.882232106	2.586346548	0.012701651	0.118646132	-3.459083623
ENSG00000104886	protein_coding	PLEKHJ1	19	0.216477683	4.567686245	2.585918439	0.012715511	0.118646132	-3.42171843
ENSG00000161202	protein_coding	DVL3	3	0.219065326	5.849521179	2.585895641	0.01271625	0.118646132	-3.477193722
ENSG00000081148	protein_coding	IMPG2	3	-0.363159295	2.183003077	-2.585703451	0.012722477	0.118646132	-3.069971351
ENSG00000062822	protein_coding	POLD1	19	0.355124657	4.27699543	2.584800757	0.012751762	0.118836881	-3.385726821
ENSG00000279089	TEC	AC005839.1	17	-0.233831874	3.314470134	-2.583841409	0.012782952	0.119045109	-3.249783918
ENSG00000100802	protein_coding	C14orf93	14	0.254016631	3.674119053	2.583161987	0.012805083	0.11908906	-3.319859315
ENSG00000255769	transcribed_unprocessed_pseudogene	GOLGA2P10	15	-0.767136683	1.597338502	-2.582791119	0.012817179	0.11908906	-3.001451247
ENSG00000196872	protein_coding	KIAA1211L	2	-0.727801374	1.676469762	-2.582639354	0.012822131	0.11908906	-2.978015612
ENSG00000241316	lncRNA	SUCLG2-AS1	3	-0.56608211	1.786423556	-2.582503628	0.012826562	0.11908906	-3.015229653
ENSG00000166949	protein_coding	SMAD3	15	0.282780793	6.787389089	2.58233957	0.012831919	0.11908906	-3.430482275
ENSG00000177426	protein_coding	TGIF1	18	-0.316295989	4.467668647	-2.58155066	0.01285771	0.119246178	-3.409011193
ENSG00000137642	protein_coding	SORL1	11	-0.606996987	11.35752127	-2.581008829	0.012875451	0.119328472	-3.083938607
ENSG00000178035	protein_coding	IMPDH2	3	-0.351997805	4.847804714	-2.580407201	0.012895176	0.119429028	-3.456210487
ENSG00000123992	protein_coding	DNPEP	2	0.301539308	4.870617411	2.580130896	0.012904244	0.119430816	-3.467769102
ENSG00000102445	protein_coding	RUBCNL	13	-0.835501778	6.05147395	-2.579078899	0.012938823	0.119668546	-3.483726467
ENSG00000072163	protein_coding	LIMS2	2	-0.593060759	1.923110524	-2.577591758	0.012987848	0.119985496	-3.059371729
ENSG00000211843	TR_J_gene	TRAJ46	14	-0.591704139	1.655175031	-2.577498628	0.012990924	0.119985496	-3.016289804
ENSG00000275888	lncRNA	AC132872.3	17	0.839192698	2.223388368	2.576209583	0.013033566	0.120142016	-3.05242126
ENSG00000279207	TEC	AC015813.6	17	-0.357245361	2.889420432	-2.576112223	0.013036792	0.120142016	-3.216201007
ENSG00000134072	protein_coding	CAMK1	3	0.578012522	4.199096565	2.57599551	0.01304066	0.120142016	-3.40543144
ENSG00000167992	protein_coding	VWCE	11	-1.216847315	4.432327497	-2.57590735	0.013043582	0.120142016	-3.393048091
ENSG00000169410	protein_coding	PTPN9	15	0.225810751	4.967716212	2.575179396	0.013067736	0.12027916	-3.477899052
ENSG00000164506	protein_coding	STXBP5	6	-0.35491295	7.339203363	-2.574891169	0.013077311	0.12027916	-3.427177304
ENSG00000245904	lncRNA	AC025164.1	12	-0.540518316	2.124759309	-2.574597995	0.013087057	0.12027916	-3.085629668
ENSG00000184792	protein_coding	OSBP2	22	-1.460410356	6.724726331	-2.574382512	0.013094224	0.12027916	-3.444416426
ENSG00000249661	processed_pseudogene	TNRC18P1	4	-0.647431008	2.705542974	-2.574023681	0.013106167	0.120306746	-3.184308525
ENSG00000258831	lncRNA	AC103996.2	15	-1.715075593	0.707419118	-2.572965305	0.013141452	0.12043159	-2.877138198
ENSG00000233927	protein_coding	RPS28	19	-0.324118784	8.064216309	-2.572929805	0.013142637	0.12043159	-3.348699541
ENSG00000129515	protein_coding	SNX6	14	0.393204758	5.976705456	2.572810624	0.013146616	0.12043159	-3.501388889
ENSG00000138111	protein_coding	MFSD13A	10	0.663604702	3.417829828	2.571944654	0.01317556	0.120596427	-3.315001748
ENSG00000161533	protein_coding	ACOX1	17	-0.575195488	7.41143022	-2.571639072	0.013185788	0.120596427	-3.426378006
ENSG00000143549	protein_coding	TPM3	1	0.266493852	8.584895288	2.571468676	0.013191494	0.120596427	-3.30289106
ENSG00000165060	protein_coding	FXN	9	-0.519537329	3.314064749	-2.5684695	0.013292301	0.121413036	-3.295877917
ENSG00000258904	lncRNA	AL157871.5	14	-0.329121766	2.197319806	-2.568274953	0.013298864	0.121413036	-3.130142992
ENSG00000136153	protein_coding	LMO7	13	-0.426907116	3.647483449	-2.566800619	0.013348698	0.121785375	-3.358082474
ENSG00000184730	protein_coding	APOBR	16	0.555671736	7.571885799	2.566133663	0.013371297	0.121908909	-3.416072622
ENSG00000167261	protein_coding	DPEP2	16	-0.550442135	7.849711919	-2.565336183	0.013398365	0.122072988	-3.408425695
ENSG00000214688	protein_coding	C10orf105	10	0.645680425	4.207474612	2.561533552	0.013528121	0.123171806	-3.392267486
ENSG00000092529	protein_coding	CAPN3	15	0.48806295	2.452157215	2.561015738	0.013545879	0.123250095	-3.180710183
ENSG00000225401	processed_pseudogene	TGIF2P1	1	-0.446840695	1.380253644	-2.560481621	0.013564218	0.123259745	-3.009160164
ENSG00000253250	protein_coding	C8orf88	8	-0.796345847	1.32518232	-2.560323839	0.013569639	0.123259745	-2.99565068
ENSG00000204934	lncRNA	ATP6V0E2-AS1	7	-0.663111609	2.476405533	-2.56001031	0.013580419	0.123259745	-3.203672114
ENSG00000103326	protein_coding	CAPN15	16	0.398295504	6.726487331	2.559871793	0.013585183	0.123259745	-3.480252352
ENSG00000116251	protein_coding	RPL22	1	-0.378799961	4.655100885	-2.559652295	0.013592737	0.123259745	-3.485024541
ENSG00000100504	protein_coding	PYGL	14	-0.682355816	8.000340856	-2.557587244	0.013663989	0.123822422	-3.420924631
ENSG00000113318	protein_coding	MSH3	5	-0.296211191	5.025978077	-2.55616977	0.013713093	0.12418378	-3.52457828
ENSG00000155111	protein_coding	CDK19	6	-0.350185355	6.359877316	-2.55477734	0.013761487	0.124538216	-3.534497844
ENSG00000123983	protein_coding	ACSL3	2	0.309326718	5.235152769	2.554289595	0.013778475	0.124600453	-3.536322369
ENSG00000117408	protein_coding	IPO13	1	0.247448654	4.427128256	2.554048413	0.013786882	0.124600453	-3.480972441
ENSG00000254363	lncRNA	AC011379.2	5	-0.753525695	1.751761806	-2.553403835	0.013809375	0.124719969	-3.051121077
ENSG00000271964	lncRNA	AC090948.1	3	-0.664060753	3.241102403	-2.552798605	0.013830524	0.124750702	-3.340488496
ENSG00000183773	protein_coding	AIFM3	22	0.584087164	2.385285833	2.552775904	0.013831318	0.124750702	-3.209328614
ENSG00000200170	misc_RNA	Y_RNA	10	-0.364385234	1.462678751	-2.552328378	0.013846977	0.124808281	-3.051075566
ENSG00000100227	protein_coding	POLDIP3	22	0.203077422	6.597807656	2.551289516	0.013883388	0.125052709	-3.516814872
ENSG00000271022	processed_pseudogene	AP002365.1	11	-0.654130572	1.05784281	-2.550686493	0.013904563	0.125159667	-3.005263187
ENSG00000170142	protein_coding	UBE2E1	3	0.215904052	4.812791395	2.549338053	0.01395202	0.125443496	-3.528861403
ENSG00000100325	protein_coding	ASCC2	22	-0.877564079	8.370583811	-2.549260935	0.013954738	0.125443496	-3.378627826
ENSG00000128011	protein_coding	LRFN1	19	0.526168374	4.396290678	2.548611825	0.01397764	0.125540165	-3.454213371
ENSG00000061936	protein_coding	SFSWAP	12	-0.175030919	6.636821267	-2.548332509	0.013987505	0.125540165	-3.525357564
ENSG00000134779	protein_coding	TPGS2	18	-0.454540679	6.193182771	-2.548163444	0.013993479	0.125540165	-3.545942515
ENSG00000268154	misc_RNA	Metazoa_SRP	1	-0.578576523	1.605839138	-2.54778963	0.014006697	0.125575029	-3.041003265
ENSG00000166128	protein_coding	RAB8B	15	0.413662948	7.211167468	2.547136526	0.014029817	0.125698568	-3.484009081
ENSG00000168175	protein_coding	MAPK1IP1L	14	0.196471801	6.104838119	2.546206929	0.014062785	0.125910115	-3.559991023
ENSG00000129691	protein_coding	ASH2L	8	0.227129598	5.755875737	2.545871244	0.014074708	0.125933074	-3.568049228
ENSG00000196850	protein_coding	PPTC7	12	-0.273237509	6.806586968	-2.545281489	0.014095676	0.125985513	-3.524946861
ENSG00000156973	protein_coding	PDE6D	2	0.255315588	3.897981519	2.545179852	0.014099293	0.125985513	-3.429729339
ENSG00000112782	protein_coding	CLIC5	6	-0.464086296	2.430395104	-2.544836471	0.014111517	0.126011075	-3.204162422
ENSG00000211871	TR_J_gene	TRAJ18	14	-0.57708089	2.213646652	-2.543707882	0.014151764	0.126286664	-3.185663379
ENSG00000132376	protein_coding	INPP5K	17	-0.327488837	6.374114347	-2.543245471	0.014168284	0.126324738	-3.551356757
ENSG00000130475	protein_coding	FCHO1	19	-0.29028211	6.384705118	-2.543063078	0.014174805	0.126324738	-3.559104527
ENSG00000169599	protein_coding	NFU1	2	0.304264194	2.810377867	2.542735582	0.014186521	0.1263309	-3.277387573
ENSG00000104973	protein_coding	MED25	19	-0.501345893	7.437955445	-2.54251904	0.014194272	0.1263309	-3.483828589
ENSG00000186230	protein_coding	ZNF749	19	-0.442377069	2.885685516	-2.542122868	0.014208464	0.126362626	-3.301106285
ENSG00000169155	protein_coding	ZBTB43	9	0.148713064	4.938096676	2.541831998	0.014218891	0.126362626	-3.550293605
ENSG00000124635	protein_coding	HIST1H2BJ	6	0.762296695	4.600731723	2.541633607	0.014226007	0.126362626	-3.526920246
ENSG00000115590	protein_coding	IL1R2	2	-0.888454864	5.925175494	-2.541030856	0.014247647	0.126471365	-3.570886096
ENSG00000092964	protein_coding	DPYSL2	8	0.531678735	6.796183787	2.539839149	0.01429052	0.126768315	-3.521893266
ENSG00000260943	lncRNA	LINC02555	12	1.647992309	0.813265408	2.538513431	0.014338353	0.127046679	-3.00873343
ENSG00000188603	protein_coding	CLN3	16	0.352674356	4.148128283	2.538446199	0.014340782	0.127046679	-3.480613554
ENSG00000167863	protein_coding	ATP5PD	17	0.293854447	4.63511631	2.537399417	0.014378659	0.127298429	-3.536308651
ENSG00000229619	lncRNA	MBNL1-AS1	3	-0.525108274	1.493548056	-2.535980857	0.014430133	0.127575018	-3.067426353
ENSG00000211847	TR_J_gene	TRAJ42	14	-0.612310304	1.904689721	-2.535813424	0.014436219	0.127575018	-3.13602114
ENSG00000205765	protein_coding	C5orf51	5	0.27499653	4.867837037	2.535755084	0.014438341	0.127575018	-3.551715951
ENSG00000204138	protein_coding	PHACTR4	1	0.229801722	5.257189969	2.535140914	0.01446069	0.127688653	-3.586188823
ENSG00000250903	lncRNA	GMDS-DT	6	0.25751035	5.606400916	2.534549917	0.014482226	0.12779496	-3.592767296
ENSG00000200651	misc_RNA	Y_RNA	17	-0.457695015	1.700275435	-2.533187101	0.014531998	0.128150126	-3.117209876
ENSG00000279632	TEC	AP003108.4	11	-0.341464921	1.931389439	-2.531996518	0.014575606	0.128425737	-3.148933369
ENSG00000114626	protein_coding	ABTB1	3	-0.502422042	9.164551476	-2.531813014	0.014582338	0.128425737	-3.35671186
ENSG00000138279	protein_coding	ANXA7	10	-0.187507443	6.093481442	-2.53104473	0.014610554	0.128590075	-3.593481245
ENSG00000188215	protein_coding	DCUN1D3	16	0.363790514	3.688319489	2.53065443	0.014624907	0.128632269	-3.439855219
ENSG00000042832	protein_coding	TG	8	-0.722800876	3.645571458	-2.530163396	0.014642982	0.128659951	-3.370423502
ENSG00000139055	protein_coding	ERP27	12	-0.36850795	3.872101309	-2.529971641	0.014650047	0.128659951	-3.433666767
ENSG00000119457	protein_coding	SLC46A2	9	-0.719862927	3.396856957	-2.529790124	0.014656737	0.128659951	-3.375822365
ENSG00000272356	lncRNA	AL080317.2	6	-0.309382045	2.948910448	-2.529170081	0.01467961	0.128776733	-3.327686121
ENSG00000105048	protein_coding	TNNT1	19	2.157843736	0.197900999	2.528864384	0.014690899	0.128791806	-2.967831136
ENSG00000132849	protein_coding	PATJ	1	-0.501940631	5.797593394	-2.52761989	0.014736937	0.129059135	-3.607211078
ENSG00000120685	protein_coding	PROSER1	13	0.229536502	5.487386925	2.527521763	0.014740573	0.129059135	-3.607976513
ENSG00000272886	protein_coding	DCP1A	3	0.180419003	5.756548328	2.525825039	0.014803567	0.129474044	-3.613377608
ENSG00000107611	protein_coding	CUBN	10	-0.57872727	4.531799611	-2.525477446	0.014816502	0.129474044	-3.547990357
ENSG00000180354	protein_coding	MTURN	7	-0.538882973	6.326465002	-2.525223654	0.014825953	0.129474044	-3.597219642
ENSG00000189362	protein_coding	NEMP2	2	-0.315437558	4.18039623	-2.525134305	0.014829281	0.129474044	-3.521191438
ENSG00000269044	lncRNA	AC024075.2	19	-0.355893662	3.068308572	-2.524952164	0.014836069	0.129474044	-3.350868353
ENSG00000118960	protein_coding	HS1BP3	2	0.291066902	6.190910811	2.524065133	0.014869164	0.129678771	-3.603778454
ENSG00000161381	protein_coding	PLXDC1	17	-0.789546461	3.418049443	-2.522597812	0.014924058	0.130073216	-3.416823335
ENSG00000166710	protein_coding	B2M	15	0.578750644	11.11652514	2.521134178	0.014978997	0.130467546	-3.210621413
ENSG00000211651	IG_V_gene	IGLV1-44	22	1.421399534	1.236709612	2.519192182	0.015052175	0.130951636	-3.081852337
ENSG00000285793	lncRNA	AC125232.2	2	-0.321060067	2.400599711	-2.518885753	0.015063751	0.130951636	-3.260050474
ENSG00000160209	protein_coding	PDXK	21	-0.257359034	7.101967063	-2.518601972	0.015074479	0.130951636	-3.556202449
ENSG00000275302	protein_coding	CCL4	17	0.731219678	2.486261653	2.518450922	0.015080192	0.130951636	-3.270420666
ENSG00000213523	protein_coding	SRA1	5	0.325818082	4.849888274	2.51837061	0.015083231	0.130951636	-3.588283338
ENSG00000213442	processed_pseudogene	RPL18AP3	12	-0.371295106	2.157505931	-2.517615243	0.015111835	0.131115389	-3.20949784
ENSG00000170089	transcribed_unprocessed_pseudogene	AC106795.1	5	-0.752511774	1.680887533	-2.517298169	0.015123857	0.131135146	-3.172247902
ENSG00000255559	lncRNA	ZNF252P-AS1	8	-0.417716536	1.458093548	-2.516565776	0.015151659	0.131291612	-3.122248964
ENSG00000171943	protein_coding	SRGAP2C	1	0.576266277	4.443826545	2.516020632	0.015172383	0.131329892	-3.590177171
ENSG00000265666	lncRNA	RARA-AS1	17	0.70469075	3.362587333	2.515876854	0.015177853	0.131329892	-3.405326527
ENSG00000082512	protein_coding	TRAF5	1	-0.406145289	5.843112536	-2.515679758	0.015185354	0.131329892	-3.634647173
ENSG00000198538	protein_coding	ZNF28	19	0.317352344	3.898398064	2.515352784	0.015197806	0.131346077	-3.497592506
ENSG00000177576	protein_coding	C18orf32	18	-0.23170708	3.752896595	-2.515118174	0.015206746	0.131346077	-3.464048691
ENSG00000211856	TR_J_gene	TRAJ33	14	-0.537035032	2.390357435	-2.513718293	0.015260191	0.131723148	-3.27286394
ENSG00000188185	lncRNA	LINC00265	7	0.382660534	3.401392765	2.513106333	0.015283608	0.13184071	-3.413915608
ENSG00000140988	protein_coding	RPS2	16	-0.397948356	9.288161911	-2.512582858	0.015303664	0.131861569	-3.373229181
ENSG00000100263	protein_coding	RHBDD3	22	0.368834873	3.088831982	2.512531768	0.015305623	0.131861569	-3.391288849
ENSG00000083812	protein_coding	ZNF324	19	-0.205212262	4.559299703	-2.511388661	0.015349509	0.13193009	-3.578640272
ENSG00000136213	protein_coding	CHST12	7	0.52705361	6.833299895	2.511359341	0.015350636	0.13193009	-3.584959112
ENSG00000180667	protein_coding	YOD1	1	-1.062034833	8.467949437	-2.511304335	0.015352751	0.13193009	-3.441191686
ENSG00000182512	protein_coding	GLRX5	14	-1.173518504	6.259977162	-2.51090559	0.015368089	0.13193009	-3.61211133
ENSG00000184752	protein_coding	NDUFA12	12	0.308841633	4.121583835	2.510870797	0.015369428	0.13193009	-3.543269831
ENSG00000189337	protein_coding	KAZN	1	-1.631046104	3.172111522	-2.51078095	0.015372886	0.13193009	-3.25381639
ENSG00000249492	lncRNA	AC114956.3	5	-0.393858534	1.66638116	-2.510538982	0.015382203	0.13193009	-3.165265329
ENSG00000143786	protein_coding	CNIH3	1	-0.469590625	2.043214585	-2.509593591	0.015418655	0.132158498	-3.214888418
ENSG00000006652	protein_coding	IFRD1	7	-0.532745531	6.942729816	-2.508332109	0.015467416	0.132492057	-3.612268277
ENSG00000169570	protein_coding	DTWD2	5	-0.289094245	2.955786377	-2.507030952	0.015517858	0.132839574	-3.384663508
ENSG00000178726	protein_coding	THBD	20	-1.139756186	5.116663736	-2.506048232	0.015556053	0.133081886	-3.610616067
ENSG00000144040	protein_coding	SFXN5	2	-0.305850509	5.378994708	-2.505611219	0.015573066	0.133142787	-3.645774563
ENSG00000198755	protein_coding	RPL10A	6	-0.455595734	7.315832699	-2.504260664	0.015625749	0.133499645	-3.577388569
ENSG00000241399	protein_coding	CD302	2	-0.56996464	5.961141702	-2.504032984	0.015634647	0.133499645	-3.658799282
ENSG00000280604	lncRNA	AJ239328.1	21	-0.73649539	1.051414246	-2.503262416	0.015664793	0.133672241	-3.065263348
ENSG00000184967	protein_coding	NOC4L	12	0.364994688	2.958137066	2.502135105	0.015708992	0.133946633	-3.384149412
ENSG00000145337	protein_coding	PYURF	4	0.327560177	3.425840185	2.50193482	0.015716856	0.133946633	-3.457304788
ENSG00000172725	protein_coding	CORO1B	11	0.36264948	5.911909958	2.501171076	0.015746878	0.134117556	-3.663280423
ENSG00000117625	protein_coding	RCOR3	1	-0.185334073	6.559992807	-2.500086188	0.015789613	0.134209379	-3.638044706
ENSG00000119383	protein_coding	PTPA	9	0.341357688	6.128610279	2.499818242	0.015800184	0.134209379	-3.658158218
ENSG00000014914	protein_coding	MTMR11	1	0.545633502	3.425084187	2.499756892	0.015802605	0.134209379	-3.493574113
ENSG00000244437	IG_V_gene	IGKV3-15	2	1.205542744	2.251194768	2.499652426	0.015806729	0.134209379	-3.256906301
ENSG00000275120	lncRNA	AC048382.5	15	-0.448889874	1.679668018	-2.499437869	0.015815201	0.134209379	-3.201064582
ENSG00000176749	protein_coding	CDK5R1	17	-0.67260949	4.473928857	-2.499379722	0.015817498	0.134209379	-3.557382268
ENSG00000169223	protein_coding	LMAN2	5	0.207126926	6.571502283	2.498356362	0.015857971	0.134393603	-3.640892788
ENSG00000174021	protein_coding	GNG5	1	0.544584512	2.19649755	2.498325715	0.015859184	0.134393603	-3.287790007
ENSG00000086061	protein_coding	DNAJA1	9	0.605907037	5.61059262	2.495968851	0.015952758	0.135009212	-3.674993525
ENSG00000142303	protein_coding	ADAMTS10	19	-0.632153225	4.435870406	-2.495895596	0.015955675	0.135009212	-3.617256156
ENSG00000197385	protein_coding	ZNF860	3	-1.139129176	1.417903527	-2.495560317	0.015969029	0.135009212	-3.110062133
ENSG00000286656	lncRNA	AC008875.2	5	-0.477986452	1.663860348	-2.495329339	0.015978235	0.135009212	-3.171662055
ENSG00000132405	protein_coding	TBC1D14	4	-0.429008449	7.835151006	-2.49523509	0.015981993	0.135009212	-3.562483123
ENSG00000115841	protein_coding	RMDN2	2	-0.385660711	2.851015125	-2.494934006	0.015994002	0.135025904	-3.353067364
ENSG00000116985	protein_coding	BMP8B	1	0.604054848	1.383306023	2.492900396	0.016075334	0.13550921	-3.131543832
ENSG00000141469	protein_coding	SLC14A1	18	-0.825943887	5.595937028	-2.492854736	0.016077165	0.13550921	-3.674704968
ENSG00000165304	protein_coding	MELK	9	1.026185013	1.520250364	2.492466734	0.016092726	0.13550921	-3.171952489
ENSG00000157077	protein_coding	ZFYVE9	1	-0.591019357	2.327669204	-2.492273579	0.016100478	0.13550921	-3.303215914
ENSG00000240463	processed_pseudogene	RPS19P3	14	0.385252898	1.886859958	2.492245649	0.0161016	0.13550921	-3.231737634
ENSG00000132122	protein_coding	SPATA6	1	-0.591888535	3.389155491	-2.491690371	0.016123905	0.135599766	-3.447880912
ENSG00000261490	lncRNA	AC005674.2	4	-0.278769064	4.864276758	-2.491068889	0.016148904	0.135599766	-3.645941053
ENSG00000182544	protein_coding	MFSD5	12	0.269370956	4.068702451	2.490960931	0.01615325	0.135599766	-3.574633065
ENSG00000110944	protein_coding	IL23A	12	-0.734202064	1.175928229	-2.490938073	0.01615417	0.135599766	-3.12790533
ENSG00000153767	protein_coding	GTF2E1	3	0.271965534	4.098417408	2.490725217	0.016162742	0.135599766	-3.575397125
ENSG00000009844	protein_coding	VTA1	6	0.326819179	4.814232614	2.488742183	0.016242804	0.136041331	-3.655313222
ENSG00000244509	protein_coding	APOBEC3C	22	0.393607639	6.511682778	2.488631806	0.016247271	0.136041331	-3.65974018
ENSG00000112146	protein_coding	FBXO9	6	-0.491068141	6.71706292	-2.488334424	0.016259311	0.136041331	-3.661652961
ENSG00000006007	protein_coding	GDE1	16	-0.41080634	6.174946223	-2.488191329	0.016265108	0.136041331	-3.685729958
ENSG00000261770	lncRNA	AC006504.1	19	-0.508276886	1.309774714	-2.48811313	0.016268276	0.136041331	-3.158796809
ENSG00000168259	protein_coding	DNAJC7	17	0.153159566	5.98273091	2.487921806	0.016276031	0.136041331	-3.693693191
ENSG00000073803	protein_coding	MAP3K13	3	0.526891204	1.957470839	2.487628616	0.01628792	0.136056201	-3.254909952
ENSG00000184613	protein_coding	NELL2	12	-0.732524114	5.67337697	-2.486360361	0.016339441	0.136401897	-3.689746124
ENSG00000261888	lncRNA	AC144831.1	17	-0.741421028	1.286610464	-2.481346572	0.016544567	0.138028666	-3.100325951
ENSG00000147677	protein_coding	EIF3H	8	-0.218953003	6.320086773	-2.48059204	0.016575638	0.138139211	-3.696006403
ENSG00000054116	protein_coding	TRAPPC3	1	0.174442524	4.797395802	2.480526286	0.016578348	0.138139211	-3.679621053
ENSG00000180953	protein_coding	AC015871.1	15	-0.567663418	4.013475756	-2.4791626	0.016634645	0.138490925	-3.552639317
ENSG00000140830	protein_coding	TXNL4B	16	0.270930904	4.256295437	2.479005527	0.01664114	0.138490925	-3.635079347
ENSG00000099804	protein_coding	CDC34	19	-0.983922712	7.664649587	-2.47820549	0.016674261	0.138680794	-3.578214927
ENSG00000225492	transcribed_unprocessed_pseudogene	GBP1P1	1	2.271877015	0.812285535	2.476954265	0.016726179	0.139026674	-3.171116287
ENSG00000149782	protein_coding	PLCB3	11	0.35709438	4.08312742	2.476263883	0.016754888	0.139111058	-3.594742635
ENSG00000171492	protein_coding	LRRC8D	1	0.250726433	5.001355404	2.476212998	0.016757006	0.139111058	-3.705839687
ENSG00000116133	protein_coding	DHCR24	1	0.73893276	3.021188075	2.475690045	0.016778784	0.139205982	-3.432742347
ENSG00000154122	protein_coding	ANKH	5	-0.647257208	6.722240434	-2.475309276	0.016794658	0.139251826	-3.670170051
ENSG00000113068	protein_coding	PFDN1	5	0.301151273	3.551616416	2.474993397	0.016807837	0.139275283	-3.542914573
ENSG00000237440	protein_coding	ZNF737	19	-0.401065449	4.5450746	-2.474620064	0.016823425	0.139318662	-3.662844452
ENSG00000068383	protein_coding	INPP5A	10	-0.355863251	5.531451126	-2.474314441	0.016836195	0.13933867	-3.724224953
ENSG00000011523	protein_coding	CEP68	2	-0.423595427	5.118706471	-2.473526686	0.016869152	0.139525616	-3.714534828
ENSG00000108039	protein_coding	XPNPEP1	10	0.253218021	5.531006114	2.473047793	0.016889216	0.139554823	-3.728504795
ENSG00000273289	lncRNA	AL121672.3	22	-0.45854329	1.345619974	-2.47294741	0.016893424	0.139554823	-3.185320844
ENSG00000151692	protein_coding	RNF144A	2	-0.392300237	5.860919576	-2.472139982	0.016927308	0.139634568	-3.72717314
ENSG00000143727	protein_coding	ACP1	2	-0.463948829	5.64051473	-2.472000432	0.016933171	0.139634568	-3.726716928
ENSG00000229852	lncRNA	AC019205.1	6	-0.550389654	2.344043394	-2.47197579	0.016934206	0.139634568	-3.354031848
ENSG00000183604	transcribed_unprocessed_pseudogene	SMG1P5	16	-0.60384674	5.821402039	-2.471477397	0.01695516	0.139644909	-3.726752931
ENSG00000275373	miRNA	MIR6124	11	-0.887810255	1.37616172	-2.471452332	0.016956215	0.139644909	-3.1640025
ENSG00000211861	TR_J_gene	TRAJ28	14	-0.524183399	2.200913364	-2.470040032	0.017015723	0.140009949	-3.333834911
ENSG00000129749	protein_coding	CHRNA10	11	-0.346772523	2.607658613	-2.469906763	0.017021348	0.140009949	-3.363658586
ENSG00000198121	protein_coding	LPAR1	9	-0.638308051	3.246307491	-2.469099858	0.017055442	0.140204693	-3.507524125
ENSG00000111206	protein_coding	FOXM1	12	1.357481767	1.137854306	2.467400441	0.01712745	0.140688708	-3.157429159
ENSG00000115339	protein_coding	GALNT3	2	0.492331954	5.19735923	2.467165604	0.017137422	0.140688708	-3.726512864
ENSG00000133195	protein_coding	SLC39A11	17	0.324103718	4.831537428	2.466971105	0.017145685	0.140688708	-3.717505775
ENSG00000100890	protein_coding	PRORP	14	-0.346267554	3.181422647	-2.46531614	0.017216141	0.141180747	-3.495988358
ENSG00000179630	protein_coding	LACC1	13	0.664525806	1.127201865	2.464662012	0.017244061	0.1412519	-3.182310829
ENSG00000228382	lncRNA	ITPKB-IT1	1	-0.324138663	3.466115149	-2.464573089	0.017247859	0.1412519	-3.547893981
ENSG00000124226	protein_coding	RNF114	20	0.250124268	6.36078343	2.464309635	0.017259118	0.1412519	-3.725407108
ENSG00000181894	protein_coding	ZNF329	19	-0.414746079	3.227476377	-2.464129884	0.017266804	0.1412519	-3.516704784
ENSG00000080824	protein_coding	HSP90AA1	14	0.713343266	6.800835837	2.463335142	0.017300821	0.141399588	-3.697170937
ENSG00000143256	protein_coding	PFDN2	1	0.557624086	2.261122408	2.463217249	0.017305872	0.141399588	-3.349725548
ENSG00000275023	protein_coding	MLLT6	17	0.255783093	7.073079731	2.462784164	0.01732444	0.141451304	-3.677482664
ENSG00000197563	protein_coding	PIGN	18	-0.232877105	5.395508467	-2.4623691	0.017342252	0.141451304	-3.749323889
ENSG00000239280	processed_pseudogene	AC108693.1	3	-0.381863042	2.014026743	-2.462334536	0.017343736	0.141451304	-3.291112857
ENSG00000143398	protein_coding	PIP5K1A	1	0.217993097	5.564256182	2.461065765	0.01739829	0.141810293	-3.755242119
ENSG00000099910	protein_coding	KLHL22	22	-0.254157747	5.276698584	-2.460725042	0.017412967	0.141844006	-3.746817822
ENSG00000139651	protein_coding	ZNF740	12	-0.210812321	6.10110199	-2.460404656	0.017426778	0.141854299	-3.751382422
ENSG00000086504	protein_coding	MRPL28	16	0.288333551	4.221254594	2.460119873	0.017439063	0.141854299	-3.651839763
ENSG00000187240	protein_coding	DYNC2H1	11	-0.545951027	3.173431924	-2.459877584	0.01744952	0.141854299	-3.487792438
ENSG00000185236	protein_coding	RAB11B	19	-0.361571821	6.499540504	-2.459718358	0.017456396	0.141854299	-3.726989527
ENSG00000159788	protein_coding	RGS12	4	0.418206555	4.016770222	2.45896075	0.017489144	0.142034646	-3.677224324
ENSG00000087903	protein_coding	RFX2	19	-0.764115649	5.184912686	-2.457710465	0.017543309	0.14238861	-3.714495763
ENSG00000047365	protein_coding	ARAP2	4	0.389793356	7.190780543	2.456473621	0.017597042	0.142738633	-3.680788284
ENSG00000287201	lncRNA	AC009682.1	8	-1.113817613	0.84826015	-2.456155121	0.017610903	0.142765009	-3.138321025
ENSG00000122203	protein_coding	KIAA1191	5	-0.208081371	5.313579218	-2.455826106	0.017625231	0.142781411	-3.762585447
ENSG00000236609	protein_coding	ZNF853	7	-0.570845298	2.390718754	-2.455510674	0.017638978	0.142781411	-3.391854916
ENSG00000249592	lncRNA	AC139887.2	4	-0.254238698	5.33657841	-2.455378155	0.017644756	0.142781411	-3.756763119
ENSG00000213889	protein_coding	PPM1N	19	-0.485459453	1.415003783	-2.453383845	0.017731922	0.143400521	-3.25080503
ENSG00000108984	protein_coding	MAP2K6	17	0.474573666	6.018429519	2.453091299	0.01774474	0.143403992	-3.764644121
ENSG00000175711	protein_coding	B3GNTL1	17	-0.581329598	4.374654294	-2.452780855	0.017758353	0.143403992	-3.666527851
ENSG00000110852	protein_coding	CLEC2B	12	0.716536762	5.231723169	2.452644834	0.01776432	0.143403992	-3.749762007
ENSG00000100181	transcribed_unprocessed_pseudogene	TPTEP1	22	-0.829640109	2.618462553	-2.452171862	0.017785083	0.143471292	-3.386186937
ENSG00000141084	protein_coding	RANBP10	16	-0.719179896	7.229534645	-2.451969359	0.01779398	0.143471292	-3.683315059
ENSG00000174151	protein_coding	CYB561D1	1	-0.160764554	5.82979585	-2.451639304	0.017808489	0.143502294	-3.777790163
ENSG00000107242	protein_coding	PIP5K1B	9	-0.540748334	4.359103355	-2.450320017	0.01786659	0.143884319	-3.691301258
ENSG00000187742	protein_coding	SECISBP2	9	-0.143033131	7.102532517	-2.449992627	0.017881034	0.14391452	-3.707319559
ENSG00000082196	protein_coding	C1QTNF3	5	-0.487957577	1.225676024	-2.448618905	0.017941759	0.144316944	-3.197553342
ENSG00000213619	protein_coding	NDUFS3	11	0.379725288	2.994549957	2.447894145	0.017973871	0.144488879	-3.512589117
ENSG00000122971	protein_coding	ACADS	12	0.248389034	3.449665758	2.446566477	0.018032832	0.144876308	-3.586928457
ENSG00000106086	protein_coding	PLEKHA8	7	0.244303496	4.278994725	2.44597282	0.018059252	0.145002001	-3.700854751
ENSG00000278133	lncRNA	AC135050.6	16	-0.293826153	3.346562866	-2.445567443	0.018077313	0.145060465	-3.553032743
ENSG00000138617	protein_coding	PARP16	15	-0.331302703	3.838336135	-2.445059644	0.01809996	0.1451548	-3.627710585
ENSG00000250539	processed_pseudogene	KRT8P33	5	-0.302164816	3.840357439	-2.444820336	0.018110642	0.1451548	-3.649138048
ENSG00000051341	protein_coding	POLQ	3	0.92986397	2.208029235	2.443393155	0.018174464	0.145508208	-3.378823854
ENSG00000250571	protein_coding	GLI4	8	-0.301507347	4.451108326	-2.443276181	0.018179704	0.145508208	-3.723468216
ENSG00000182551	protein_coding	ADI1	2	-0.232123032	3.752635395	-2.442798866	0.0182011	0.145508208	-3.630274672
ENSG00000075234	protein_coding	TTC38	22	0.575220729	5.350810799	2.442655996	0.018207508	0.145508208	-3.783920856
ENSG00000199872	snRNA	RNU6-942P	2	0.488081874	1.60589902	2.442627205	0.0182088	0.145508208	-3.277352055
ENSG00000126432	protein_coding	PRDX5	11	-0.6329092	5.80752712	-2.441764377	0.018247549	0.145542259	-3.79397661
ENSG00000283602	transcribed_unitary_pseudogene	AC116353.6	5	0.71103352	3.245235428	2.441621476	0.018253974	0.145542259	-3.546214049
ENSG00000145416	protein_coding	MARCH1	4	0.51366562	6.273839093	2.441615851	0.018254227	0.145542259	-3.777345073
ENSG00000276672	lncRNA	AL161891.1	13	-0.483968288	1.794591069	-2.441569243	0.018256323	0.145542259	-3.325746658
ENSG00000175198	protein_coding	PCCA	13	-0.281659081	3.983501698	-2.441200186	0.018272927	0.145554146	-3.684628897
ENSG00000110906	protein_coding	KCTD10	12	0.209492036	5.418298855	2.441036087	0.018280314	0.145554146	-3.79685903
ENSG00000214900	lncRNA	LINC01588	14	-0.322317029	5.305135599	-2.440508378	0.018304088	0.145554146	-3.789808666
ENSG00000166887	protein_coding	VPS39	15	0.175629683	6.890917014	2.44028866	0.018313995	0.145554146	-3.745610425
ENSG00000141030	protein_coding	COPS3	17	-0.347780732	5.015024597	-2.44014253	0.018320586	0.145554146	-3.771497134
ENSG00000204713	protein_coding	TRIM27	6	-0.278127063	4.636213761	-2.440095435	0.018322711	0.145554146	-3.738848476
ENSG00000287074	lncRNA	AC137561.1	12	-0.468944614	1.577040926	-2.438705624	0.018385515	0.145966891	-3.297813061
ENSG00000172771	protein_coding	EFCAB12	3	-0.664263887	1.938937189	-2.437990121	0.018417924	0.146137974	-3.263315623
ENSG00000101558	protein_coding	VAPA	18	-0.302095259	7.089453607	-2.437320061	0.018448321	0.146240387	-3.748714215
ENSG00000106484	protein_coding	MEST	7	-0.467506425	2.178573268	-2.437161285	0.01845553	0.146240387	-3.403147094
ENSG00000151150	protein_coding	ANK3	10	-0.658943136	5.724918247	-2.436987309	0.018463433	0.146240387	-3.804441578
ENSG00000172159	protein_coding	FRMD3	9	0.876052186	4.015219997	2.436243378	0.018497259	0.146422126	-3.732174575
ENSG00000135074	protein_coding	ADAM19	5	-0.412787711	7.788069777	-2.435987251	0.018508918	0.146428281	-3.706181754
ENSG00000151470	protein_coding	C4orf33	4	0.432254591	3.953332956	2.435612912	0.01852597	0.146477069	-3.682915272
ENSG00000252906	scaRNA	SCARNA3	1	-0.500357794	2.603427867	-2.43533151	0.018538797	0.146492421	-3.445294643
ENSG00000173933	protein_coding	RBM4	11	-0.217227036	5.123536493	-2.435068718	0.018550784	0.146501113	-3.795841452
ENSG00000261386	lncRNA	AC027682.4	16	-0.449015685	1.406658877	-2.43322606	0.018635028	0.147008239	-3.291036342
ENSG00000025434	protein_coding	NR1H3	11	0.373998097	2.682699904	2.432943256	0.018647988	0.147008239	-3.478401297
ENSG00000279561	TEC	AL845472.2	9	-0.772244503	1.7763281	-2.432692825	0.018659471	0.147008239	-3.319534859
ENSG00000184470	protein_coding	TXNRD2	22	-0.313947383	5.3734397	-2.432682372	0.018659951	0.147008239	-3.813916297
ENSG00000114013	protein_coding	CD86	3	0.533117086	4.507692648	2.432313878	0.01867686	0.147008239	-3.766067047
ENSG00000101439	protein_coding	CST3	20	0.548433252	7.780574397	2.43223361	0.018680545	0.147008239	-3.661068037
ENSG00000140470	protein_coding	ADAMTS17	15	-0.581380889	2.863177393	-2.431990584	0.018691706	0.147010102	-3.555774031
ENSG00000173221	protein_coding	GLRX	5	0.457687449	6.521049804	2.429794243	0.018792847	0.147600624	-3.790967651
ENSG00000099364	protein_coding	FBXL19	16	0.245349994	4.620835474	2.429759499	0.018794451	0.147600624	-3.769505683
ENSG00000139990	protein_coding	DCAF5	14	0.168487213	6.619892673	2.429475769	0.018807554	0.147600624	-3.785304471
ENSG00000167815	protein_coding	PRDX2	19	-0.836107524	5.802853428	-2.429408498	0.018810661	0.147600624	-3.810011587
ENSG00000144306	protein_coding	SCRN3	2	0.274925806	3.805548546	2.429080781	0.018825808	0.147632222	-3.684102058
ENSG00000169826	protein_coding	CSGALNACT2	10	0.296886644	6.26032071	2.428846782	0.01883663	0.147632222	-3.813578877
ENSG00000182310	protein_coding	SPACA6	19	-0.654101831	3.239699241	-2.42792973	0.018879094	0.147664512	-3.558523834
ENSG00000146904	protein_coding	EPHA1	7	-0.76069387	2.613326134	-2.427872171	0.018881763	0.147664512	-3.519109653
ENSG00000256020	lncRNA	AC006205.2	12	-0.629756345	1.564380665	-2.427292752	0.018908641	0.147664512	-3.336779044
ENSG00000088930	protein_coding	XRN2	20	-0.243472028	6.912920896	-2.427155904	0.018914994	0.147664512	-3.776187752
ENSG00000151746	protein_coding	BICD1	12	-0.372337255	4.322410529	-2.427049376	0.018919941	0.147664512	-3.743554261
ENSG00000250479	protein_coding	CHCHD10	22	0.349999448	3.310558984	2.426939451	0.018925047	0.147664512	-3.607463731
ENSG00000143190	protein_coding	POU2F1	1	0.201473638	6.432524331	2.42691285	0.018926283	0.147664512	-3.805549341
ENSG00000166619	protein_coding	BLCAP	20	-0.146531178	6.47990781	-2.42670384	0.018935995	0.147664512	-3.805911076
ENSG00000276337	lncRNA	AC105429.1	16	-0.444507422	2.376161031	-2.426628286	0.018939507	0.147664512	-3.453397001
ENSG00000287080	protein_coding	HIST1H3C	6	1.503340332	3.390004484	2.426190464	0.01895987	0.147737677	-3.603172153
ENSG00000047249	protein_coding	ATP6V1H	8	0.196585504	5.075383884	2.425176193	0.019007118	0.147927963	-3.818111221
ENSG00000090013	protein_coding	BLVRB	19	-1.042900711	7.231869389	-2.425043829	0.019013292	0.147927963	-3.742553151
ENSG00000140948	protein_coding	ZCCHC14	16	-0.33441261	5.028511605	-2.424958609	0.019017268	0.147927963	-3.814256993
ENSG00000169884	protein_coding	WNT10B	12	-0.650142864	1.501175214	-2.423764482	0.019073058	0.148221894	-3.290752858
ENSG00000167123	protein_coding	CERCAM	9	0.914888582	1.314671168	2.42341846	0.019089252	0.148221894	-3.28225812
ENSG00000159479	protein_coding	MED8	1	0.190830003	4.440722853	2.423226734	0.01909823	0.148221894	-3.771027888
ENSG00000279328	TEC	AC073439.1	3	-0.344917968	2.230469186	-2.423207872	0.019099113	0.148221894	-3.410638624
ENSG00000065413	protein_coding	ANKRD44	2	-0.221092116	9.203720029	-2.422915347	0.019112819	0.14824277	-3.578763289
ENSG00000143390	protein_coding	RFX5	1	0.289373577	5.673879952	2.422609967	0.019127137	0.148268365	-3.840208501
ENSG00000100483	protein_coding	VCPKMT	14	-0.327307647	4.786825876	-2.421120021	0.019197132	0.14872528	-3.785954317
ENSG00000184428	protein_coding	TOP1MT	8	-0.372203919	3.140090508	-2.420128502	0.01924384	0.148946225	-3.602506498
ENSG00000185963	protein_coding	BICD2	9	-0.260992323	7.207665109	-2.420044795	0.019247788	0.148946225	-3.772034247
ENSG00000089737	protein_coding	DDX24	14	0.23741502	5.182991285	2.419640378	0.019266872	0.148983506	-3.837237711
ENSG00000143870	protein_coding	PDIA6	2	0.333182976	6.056923846	2.419473579	0.019274748	0.148983506	-3.839418357
ENSG00000084733	protein_coding	RAB10	2	0.332907145	7.273748713	2.419107656	0.019292037	0.149000706	-3.756926329
ENSG00000286194	lncRNA	AC138207.9	17	0.58716928	1.629088915	2.418957858	0.019299118	0.149000706	-3.37896947
ENSG00000111678	protein_coding	C12orf57	12	-0.460757536	4.607749039	-2.418590884	0.019316476	0.149049206	-3.788883773
ENSG00000178922	protein_coding	HYI	1	-0.535962793	1.98717434	-2.417161244	0.019384232	0.14948631	-3.393028561
ENSG00000132646	protein_coding	PCNA	20	0.643051033	4.041899604	2.416733027	0.019404568	0.149557433	-3.734854097
ENSG00000130305	protein_coding	NSUN5	7	0.151872712	4.709335171	2.415891805	0.019444575	0.149747904	-3.804212684
ENSG00000111716	protein_coding	LDHB	12	-0.524692405	2.298149176	-2.41561719	0.019457651	0.149747904	-3.463355268
ENSG00000261221	protein_coding	ZNF865	19	-0.236842794	5.636964862	-2.415511932	0.019462665	0.149747904	-3.853936049
ENSG00000075568	protein_coding	TMEM131	2	0.266761589	7.021732617	2.415031884	0.019485547	0.149788651	-3.784842481
ENSG00000172638	protein_coding	EFEMP2	11	0.609998104	2.03572178	2.414933863	0.019490223	0.149788651	-3.364207072
ENSG00000236901	lncRNA	MIR600HG	9	-0.633788608	3.759112576	-2.414041926	0.019532812	0.15003028	-3.67912792
ENSG00000132640	protein_coding	BTBD3	20	0.360772464	2.567964479	2.413607524	0.019553585	0.150104157	-3.536004006
ENSG00000079308	protein_coding	TNS1	2	-1.271448104	9.013999576	-2.413001888	0.019582579	0.150241027	-3.593673188
ENSG00000135334	protein_coding	AKIRIN2	6	0.424448953	6.336108912	2.412363677	0.019613174	0.150390019	-3.842254186
ENSG00000179562	protein_coding	GCC1	7	0.265809799	5.679454762	2.41193372	0.01963381	0.150462519	-3.863517385
ENSG00000166377	protein_coding	ATP9B	18	-0.233712936	6.406793233	-2.411547794	0.01965235	0.150518878	-3.83846253
ENSG00000143476	protein_coding	DTL	1	1.051447808	2.191610979	2.410801345	0.019688253	0.150604182	-3.42346266
ENSG00000168016	protein_coding	TRANK1	3	0.563964643	9.152802369	2.410633842	0.019696318	0.150604182	-3.59799786
ENSG00000162734	protein_coding	PEA15	1	0.36547105	5.192417323	2.410272942	0.019713704	0.150604182	-3.858453962
ENSG00000136827	protein_coding	TOR1A	9	0.256718319	5.46625619	2.410168267	0.019718749	0.150604182	-3.865091821
ENSG00000099194	protein_coding	SCD	10	0.715502286	2.444970421	2.410153843	0.019719445	0.150604182	-3.493079207
ENSG00000220848	transcribed_processed_pseudogene	RPS18P9	6	-0.329837214	2.219910563	-2.409816816	0.019735698	0.150642817	-3.434162365
ENSG00000168216	protein_coding	LMBRD1	6	-0.359274948	6.261187785	-2.409007118	0.019774795	0.150855675	-3.862201901
ENSG00000122705	protein_coding	CLTA	9	0.271949958	5.669226332	2.408333116	0.019807392	0.150958145	-3.871239604
ENSG00000154229	protein_coding	PRKCA	17	-0.430543352	6.258205167	-2.408265558	0.019810662	0.150958145	-3.848420446
ENSG00000140153	protein_coding	WDR20	14	-0.144921626	5.827038543	-2.407652491	0.01984036	0.151098878	-3.87313586
ENSG00000136478	protein_coding	TEX2	17	-0.260374032	4.732393522	-2.407346003	0.019855221	0.151126531	-3.83528185
ENSG00000160791	protein_coding	CCR5	3	0.631177201	4.223408842	2.406678958	0.0198876	0.151257564	-3.758588566
ENSG00000112137	protein_coding	PHACTR1	6	0.595179386	4.357164853	2.406528367	0.019894916	0.151257564	-3.791396338
ENSG00000067082	protein_coding	KLF6	10	0.374711227	8.710258729	2.405898343	0.019925552	0.151404943	-3.659308528
ENSG00000120694	protein_coding	HSPH1	13	0.381603304	5.272898036	2.405384595	0.019950565	0.151449935	-3.872788388
ENSG00000163736	protein_coding	PPBP	4	-0.947501174	7.663595557	-2.405089937	0.019964924	0.151449935	-3.758141664
ENSG00000228403	lncRNA	AC035139.1	10	-0.699292302	2.115600196	-2.405083533	0.019965236	0.151449935	-3.422934347
ENSG00000124374	protein_coding	PAIP2B	2	-0.47347926	2.864719591	-2.404334531	0.020001778	0.151588856	-3.589120627
ENSG00000204209	protein_coding	DAXX	6	0.316114495	4.06058143	2.40424645	0.020006079	0.151588856	-3.757626177
ENSG00000211592	IG_C_gene	IGKC	2	0.991359033	7.007751157	2.403468044	0.020044127	0.151776873	-3.805959929
ENSG00000105516	protein_coding	DBP	19	-0.3910054	4.891515896	-2.403277496	0.02005345	0.151776873	-3.849054243
ENSG00000171202	protein_coding	TMEM126A	11	0.5435843	1.733448728	2.402743191	0.020079615	0.151889476	-3.371956381
ENSG00000109971	protein_coding	HSPA8	11	0.344362234	8.382733705	2.401899897	0.020120973	0.152116818	-3.677882165
ENSG00000109654	protein_coding	TRIM2	4	-0.769928074	1.914138774	-2.40073341	0.020178308	0.152464623	-3.411965332
ENSG00000166169	protein_coding	POLL	10	-0.550036806	6.329363263	-2.400073581	0.020210805	0.152624469	-3.864608114
ENSG00000244617	protein_coding	ASPRV1	2	0.998703775	4.061717978	2.398979653	0.020264785	0.152946278	-3.747663754
ENSG00000180228	protein_coding	PRKRA	2	-0.206928308	4.065893551	-2.397890273	0.02031867	0.153267005	-3.779982868
ENSG00000102531	protein_coding	FNDC3A	13	0.205671395	6.592862114	2.397523192	0.020336856	0.153318245	-3.858097444
ENSG00000185112	protein_coding	FAM43A	3	-0.313161814	4.795430792	-2.39681823	0.020371822	0.153473145	-3.855164172
ENSG00000184076	protein_coding	UQCR10	22	0.345412209	3.364353181	2.396589421	0.020383183	0.153473145	-3.673762522
ENSG00000211855	TR_J_gene	TRAJ34	14	-0.590701095	1.998023254	-2.396320668	0.020396534	0.153473145	-3.454705353
ENSG00000178741	protein_coding	COX5A	15	0.335254757	4.318666114	2.395962161	0.020414356	0.153473145	-3.814450438
ENSG00000132465	protein_coding	JCHAIN	4	1.101827196	5.612251876	2.395960764	0.020414426	0.153473145	-3.88226012
ENSG00000169439	protein_coding	SDC2	8	-1.583277895	0.627236755	-2.395409154	0.020441875	0.15358708	-3.215578577
ENSG00000054611	protein_coding	TBC1D22A	22	-0.171933978	6.980646471	-2.395197682	0.020452407	0.15358708	-3.838207652
ENSG00000278022	lncRNA	AC118658.1	15	-0.765300593	1.539849398	-2.394697376	0.020477344	0.153622978	-3.353819556
ENSG00000119514	protein_coding	GALNT12	9	-0.426200512	2.495137418	-2.394643729	0.02048002	0.153622978	-3.541480689
ENSG00000274322	protein_coding	AL136531.2	20	-0.451117543	1.863008649	-2.393960035	0.020514145	0.15379323	-3.411146832
ENSG00000162711	protein_coding	NLRP3	1	0.504843985	5.511203419	2.393432025	0.020540534	0.153860997	-3.898749512
ENSG00000176182	protein_coding	MYPOP	19	0.252286021	3.507390389	2.393321721	0.020546051	0.153860997	-3.706350659
ENSG00000244879	lncRNA	GABPB1-AS1	15	-0.674521518	6.126803485	-2.392785192	0.020572904	0.153969508	-3.885995442
ENSG00000265195	miRNA	MIR4312	15	-0.415659565	2.523977331	-2.392487885	0.020587798	0.153969508	-3.516036325
ENSG00000271605	protein_coding	MILR1	17	0.868798224	3.828765248	2.392346858	0.020594866	0.153969508	-3.740519215
ENSG00000074964	protein_coding	ARHGEF10L	1	0.490449748	5.269836599	2.391339799	0.020645403	0.154261624	-3.903781903
ENSG00000287091	lncRNA	AC009961.4	2	-0.484974725	2.687769327	-2.38990371	0.020717662	0.154657416	-3.560451744
ENSG00000148341	protein_coding	SH3GLB2	9	-0.293831503	6.108218958	-2.389830363	0.020721358	0.154657416	-3.897462108
ENSG00000121060	protein_coding	TRIM25	17	0.661180032	8.714576342	2.389370723	0.020744538	0.154744592	-3.686575539
ENSG00000238121	lncRNA	LINC00426	13	-0.522621565	4.217773828	-2.387914178	0.020818144	0.155112662	-3.796077774
ENSG00000158869	protein_coding	FCER1G	1	0.709264537	6.162321861	2.38753005	0.020837594	0.155112662	-3.893216735
ENSG00000198682	protein_coding	PAPSS2	10	-0.89513052	2.325000228	-2.38749484	0.020839378	0.155112662	-3.500883896
ENSG00000170017	protein_coding	ALCAM	3	-0.450679546	4.577060814	-2.387288749	0.020849821	0.155112662	-3.819792303
ENSG00000211598	IG_V_gene	IGKV4-1	2	0.976910651	2.984576905	2.387255381	0.020851513	0.155112662	-3.635112299
ENSG00000221823	protein_coding	PPP3R1	2	-0.52879938	7.004678972	-2.386897141	0.020869678	0.155162022	-3.843744408
ENSG00000121691	protein_coding	CAT	11	-0.531708788	7.373741273	-2.385622751	0.020934415	0.155503806	-3.842060778
ENSG00000169299	protein_coding	PGM2	4	-0.32497163	5.547516127	-2.385449024	0.020943254	0.155503806	-3.910272685
ENSG00000166224	protein_coding	SGPL1	10	-0.20924319	5.899566067	-2.384884444	0.020972002	0.155503806	-3.920978012
ENSG00000164117	protein_coding	FBXO8	4	0.249876824	3.923434415	2.384366621	0.0209984	0.155503806	-3.78257978
ENSG00000107249	protein_coding	GLIS3	9	-0.930261478	1.55754059	-2.384349689	0.020999264	0.155503806	-3.412942638
ENSG00000106635	protein_coding	BCL7B	7	0.216297886	4.836921667	2.384331579	0.021000188	0.155503806	-3.887023118
ENSG00000134744	protein_coding	TUT4	1	-0.269001517	6.65738406	-2.384280937	0.021002771	0.155503806	-3.886452073
ENSG00000271913	lncRNA	AL035530.2	6	0.258699058	2.654779806	2.384168203	0.021008524	0.155503806	-3.602487822
ENSG00000126351	protein_coding	THRA	17	-0.37766589	5.097374821	-2.383844547	0.021025046	0.155503806	-3.899662512
ENSG00000198818	protein_coding	SFT2D1	6	0.3170672	5.108406056	2.383632347	0.021035885	0.155503806	-3.902125575
ENSG00000169955	protein_coding	ZNF747	16	-0.245835038	2.70642537	-2.38349778	0.021042761	0.155503806	-3.595859623
ENSG00000122008	protein_coding	POLK	5	0.280671592	5.364762959	2.382416476	0.021098086	0.155780173	-3.921640373
ENSG00000211949	IG_V_gene	IGHV3-23	14	1.200003278	1.711211455	2.382314493	0.021103311	0.155780173	-3.425441563
ENSG00000101182	protein_coding	PSMA7	20	0.275838363	5.894494649	2.381889411	0.021125101	0.155845242	-3.924938422
ENSG00000132801	protein_coding	ZSWIM3	20	0.292484686	2.631011118	2.381690824	0.021135288	0.155845242	-3.601653402
ENSG00000075218	protein_coding	GTSE1	22	1.206958137	1.374418441	2.380009392	0.021221715	0.156396834	-3.373796288
ENSG00000169554	protein_coding	ZEB2	2	0.397325822	9.017048891	2.379386774	0.021253799	0.156547547	-3.676509646
ENSG00000133731	protein_coding	IMPA1	8	0.307707194	4.403318185	2.378923867	0.021277681	0.156552363	-3.856499421
ENSG00000163864	protein_coding	NMNAT3	3	-0.480983807	2.321647567	-2.378923111	0.02127772	0.156552363	-3.571703272
ENSG00000170365	protein_coding	SMAD1	4	0.540977756	2.192340789	2.378651904	0.021291723	0.156569788	-3.534378762
ENSG00000211648	IG_V_gene	IGLV1-47	22	1.212290441	1.52004665	2.377634443	0.02134433	0.156870919	-3.422927393
ENSG00000197579	protein_coding	TOPORS	9	-0.462427641	5.439815897	-2.377141278	0.021369871	0.156972903	-3.925684273
ENSG00000136999	protein_coding	CCN3	8	-1.115452193	3.1772754	-2.37649865	0.021403194	0.157131907	-3.609371402
ENSG00000019995	protein_coding	ZRANB1	10	-0.427971186	5.931173131	-2.376018508	0.021428122	0.157226387	-3.936716756
ENSG00000141232	protein_coding	TOB1	17	0.191665209	5.135810961	2.375756274	0.021441747	0.157226387	-3.918962396
ENSG00000162073	protein_coding	PAQR4	16	0.535198078	2.715599942	2.375576086	0.021451114	0.157226387	-3.617013676
ENSG00000122557	protein_coding	HERPUD2	7	0.202035064	6.548497644	2.375109027	0.021475411	0.157318785	-3.910632514
ENSG00000251095	lncRNA	AC093866.1	4	-1.133853078	0.677584187	-2.374624861	0.021500624	0.157362431	-3.296363652
ENSG00000100401	protein_coding	RANGAP1	22	0.235302958	6.06015234	2.374506431	0.021506795	0.157362431	-3.93114604
ENSG00000153113	protein_coding	CAST	5	0.304861408	7.803449266	2.374321205	0.02151645	0.157362431	-3.80984309
ENSG00000241230	misc_RNA	RN7SL801P	5	-0.405261791	1.612660147	-2.374018197	0.021532253	0.157392468	-3.423121529
ENSG00000232254	unprocessed_pseudogene	CSF2RBP1	22	-1.003565728	2.909020901	-2.372278093	0.021623208	0.157971505	-3.583950963
ENSG00000287875	lncRNA	AC068193.1	2	0.36562649	1.706470615	2.371926466	0.021641629	0.158020297	-3.448954542
ENSG00000101400	protein_coding	SNTA1	20	-0.407130595	1.59094067	-2.370319993	0.021725969	0.158550092	-3.409609668
ENSG00000161800	protein_coding	RACGAP1	12	0.463634194	3.300906096	2.367925191	0.021852244	0.159385176	-3.709160566
ENSG00000181929	protein_coding	PRKAG1	12	0.200471595	4.558761688	2.367682434	0.021865081	0.159392414	-3.896053793
ENSG00000114346	protein_coding	ECT2	3	0.617252568	3.497945593	2.367077394	0.021897105	0.159539437	-3.731412399
ENSG00000090316	protein_coding	MAEA	4	-0.27105559	7.05052513	-2.366356826	0.021935298	0.159650089	-3.90644487
ENSG00000275454	lncRNA	AC105020.6	15	-0.407357884	1.895855326	-2.366306007	0.021937994	0.159650089	-3.489656891
ENSG00000115514	protein_coding	TXNDC9	2	0.327169566	3.641601381	2.366119638	0.021947883	0.159650089	-3.762156031
ENSG00000141736	protein_coding	ERBB2	17	0.629676557	3.901869053	2.364776471	0.022019273	0.160082853	-3.842554132
ENSG00000278434	lncRNA	AC023830.3	16	-0.448656549	1.796533765	-2.364041552	0.022058423	0.160165224	-3.491783435
ENSG00000164674	protein_coding	SYTL3	6	0.385894591	6.044728344	2.363914203	0.022065213	0.160165224	-3.954710362
ENSG00000286288	lncRNA	AL109809.5	20	-0.806675733	4.333594804	-2.363699652	0.022076657	0.160165224	-3.810437376
ENSG00000138172	protein_coding	CALHM2	10	0.348409975	5.467917305	2.363586123	0.022082715	0.160165224	-3.965905102
ENSG00000186625	protein_coding	KATNA1	6	0.224763569	3.630787792	2.363447506	0.022090113	0.160165224	-3.781813431
ENSG00000183666	transcribed_unprocessed_pseudogene	GUSBP1	5	-0.467343155	3.254765179	-2.362511368	0.022140136	0.160441473	-3.744247775
ENSG00000116962	protein_coding	NID1	1	0.827026625	3.95227688	2.362053882	0.022164619	0.160532445	-3.870894816
ENSG00000197136	protein_coding	PCNX3	11	0.21429092	6.814212729	2.361515581	0.022193458	0.160654851	-3.923147389
ENSG00000138688	protein_coding	KIAA1109	4	0.397362494	8.791839342	2.360601033	0.022242531	0.160923518	-3.736683553
ENSG00000279430	TEC	AL590560.4	1	-0.813736286	1.160989094	-2.36026674	0.022260493	0.16096693	-3.318092135
ENSG00000183691	protein_coding	NOG	17	-0.984356373	3.222080832	-2.358524692	0.022354305	0.161470919	-3.750157434
ENSG00000167862	protein_coding	MRPL58	17	0.369923395	2.449056668	2.358508004	0.022355206	0.161470919	-3.600271258
ENSG00000114737	protein_coding	CISH	3	0.560541605	6.163757487	2.358304503	0.022366188	0.161470919	-3.947683814
ENSG00000064115	protein_coding	TM7SF3	12	0.196694239	5.260333116	2.357379693	0.022416158	0.161744902	-3.967303451
ENSG00000120217	protein_coding	CD274	9	1.414501602	4.309233997	2.356429076	0.022467627	0.162029398	-3.907895505
ENSG00000285725	lncRNA	AC004967.2	7	-0.342072008	2.127181428	-2.355079156	0.022540897	0.162248037	-3.573060159
ENSG00000088970	protein_coding	KIZ	20	-0.247457814	4.707220244	-2.355070837	0.022541349	0.162248037	-3.928769286
ENSG00000099377	protein_coding	HSD3B7	16	0.691875763	1.15021402	2.354970008	0.022546831	0.162248037	-3.352611247
ENSG00000173611	protein_coding	SCAI	9	-0.399657856	4.359832553	-2.354401925	0.022577736	0.162248037	-3.900985266
ENSG00000260565	lncRNA	ERVK13-1	16	-0.303333002	6.113453192	-2.354249272	0.022586047	0.162248037	-3.980084903
ENSG00000139112	protein_coding	GABARAPL1	12	-0.335947342	5.822497598	-2.354213413	0.022588	0.162248037	-3.985984818
ENSG00000112294	protein_coding	ALDH5A1	6	-0.69840421	5.482220723	-2.35414455	0.02259175	0.162248037	-3.973142357
ENSG00000017797	protein_coding	RALBP1	18	-0.420758752	7.213453381	-2.354095929	0.022594399	0.162248037	-3.907476227
ENSG00000159176	protein_coding	CSRP1	1	0.237013586	5.295328406	2.353848919	0.022607857	0.162252242	-3.979471628
ENSG00000166579	protein_coding	NDEL1	17	-0.399732251	7.971219752	-2.353642712	0.022619098	0.162252242	-3.857464096
ENSG00000131504	protein_coding	DIAPH1	5	0.258980227	8.611322128	2.352766416	0.022666924	0.162293811	-3.773596043
ENSG00000259332	protein_coding	ST20-MTHFS	15	-0.563603116	1.13922817	-2.352721197	0.022669394	0.162293811	-3.36677769
ENSG00000119787	protein_coding	ATL2	2	-0.2584834	4.80553787	-2.352527977	0.022679953	0.162293811	-3.947845467
ENSG00000272758	lncRNA	AC083798.2	3	-0.316466656	3.114226794	-2.352208534	0.022697418	0.162293811	-3.72758882
ENSG00000186834	protein_coding	HEXIM1	17	0.23002562	6.102790906	2.352096529	0.022703545	0.162293811	-3.9818465
ENSG00000062598	protein_coding	ELMO2	20	0.360374013	6.026907983	2.352018756	0.0227078	0.162293811	-3.98419617
ENSG00000187904	lncRNA	AC097382.1	4	-0.664107532	1.844818295	-2.351991084	0.022709315	0.162293811	-3.471763113
ENSG00000103249	protein_coding	CLCN7	16	0.335247513	6.583295703	2.351389445	0.022742258	0.162442973	-3.953099888
ENSG00000287586	lncRNA	Z98886.1	1	-0.775709319	1.59663913	-2.3506192	0.022784495	0.16265833	-3.419414262
ENSG00000167670	protein_coding	CHAF1A	19	0.434280035	4.038156062	2.349386164	0.022852257	0.163055579	-3.868935891
ENSG00000159202	protein_coding	UBE2Z	17	0.216594693	6.500970318	2.348939688	0.022876838	0.163144464	-3.962775727
ENSG00000244720	processed_pseudogene	AC055748.1	3	-0.562888092	3.267422521	-2.348136325	0.022921126	0.163373727	-3.768310854
ENSG00000139168	protein_coding	ZCRB1	12	0.476059009	2.509686965	2.347824244	0.022938352	0.163409951	-3.639409436
ENSG00000115129	protein_coding	TP53I3	2	0.617169863	2.035966536	2.347403641	0.022961585	0.163488917	-3.526683352
ENSG00000109107	protein_coding	ALDOC	17	-0.332805061	3.376871708	-2.346316426	0.023021739	0.163830538	-3.755753477
ENSG00000259891	lncRNA	AC107375.1	8	-0.325658233	2.84679487	-2.345827512	0.023048836	0.163911603	-3.682321222
ENSG00000139626	protein_coding	ITGB7	12	0.344585339	6.794910535	2.345671452	0.023057492	0.163911603	-3.948023918
ENSG00000157212	protein_coding	PAXIP1	7	-0.242114242	4.28823141	-2.344751907	0.02310855	0.164163909	-3.909981146
ENSG00000183530	protein_coding	PRR14L	22	0.181906543	7.223374699	2.344363875	0.023130126	0.164163909	-3.926831656
ENSG00000102580	protein_coding	DNAJC3	13	-0.35635926	6.686028519	-2.344287854	0.023134355	0.164163909	-3.980594543
ENSG00000211868	TR_J_gene	TRAJ21	14	-0.584359803	2.389742739	-2.344154411	0.02314178	0.164163909	-3.629879622
ENSG00000029363	protein_coding	BCLAF1	6	-0.254518281	7.490823395	-2.343810842	0.023160907	0.164213031	-3.909058268
ENSG00000126860	protein_coding	EVI2A	17	0.796019864	4.204105289	2.342557409	0.023230809	0.164621906	-3.887707277
ENSG00000113732	protein_coding	ATP6V0E1	5	0.358652584	6.302160408	2.342259485	0.023247452	0.164653135	-3.992658472
ENSG00000131981	protein_coding	LGALS3	14	-0.91610034	6.319858213	-2.3407476	0.023332072	0.16504072	-3.972714516
ENSG00000170476	protein_coding	MZB1	5	0.919672781	3.137103397	2.340736476	0.023332696	0.16504072	-3.772905976
ENSG00000113456	protein_coding	RAD1	5	-0.249661763	3.973279376	-2.340624613	0.023338968	0.16504072	-3.877748077
ENSG00000243406	transcribed_unprocessed_pseudogene	MRPS31P5	13	-0.400714053	1.910605997	-2.339906862	0.023379247	0.165238725	-3.563858722
ENSG00000109854	protein_coding	HTATIP2	11	0.405276331	4.932938259	2.339536695	0.023400045	0.165298902	-3.983255268
ENSG00000176340	protein_coding	COX8A	11	0.367365665	2.028816875	2.339169689	0.023420682	0.165330415	-3.592014137
ENSG00000237638	lncRNA	LINC02245	2	-0.488853538	1.963363505	-2.338659	0.023449425	0.165330415	-3.558985618
ENSG00000237772	lncRNA	LINC02631	2	-0.631113706	2.956031736	-2.338483172	0.023459328	0.165330415	-3.694471046
ENSG00000090674	protein_coding	MCOLN1	19	-0.604473723	5.453190474	-2.338461366	0.023460556	0.165330415	-4.012259458
ENSG00000184232	protein_coding	OAF	11	0.441659472	3.870913244	2.338136426	0.023478869	0.165330415	-3.896027195
ENSG00000134153	protein_coding	EMC7	15	0.264603018	4.385434485	2.338048742	0.023483813	0.165330415	-3.940859882
ENSG00000176410	protein_coding	DNAJC30	7	-0.310997341	3.265386276	-2.337930036	0.023490507	0.165330415	-3.795308288
ENSG00000011426	protein_coding	ANLN	7	0.922891161	1.936138421	2.337563109	0.02351121	0.165389628	-3.527399719
ENSG00000277775	protein_coding	HIST1H3F	6	1.344299856	3.514020841	2.336129761	0.023592242	0.165872935	-3.810504538
ENSG00000225880	lncRNA	LINC00115	1	-0.349994328	2.416760289	-2.335670588	0.023618253	0.165969102	-3.646287206
ENSG00000211863	TR_J_gene	TRAJ26	14	-0.524764569	2.138231173	-2.335409466	0.023633056	0.16598645	-3.590999331
ENSG00000105011	protein_coding	ASF1B	19	-0.679870071	2.590343126	-2.33451046	0.023684086	0.166205481	-3.636980054
ENSG00000286786	lncRNA	AC116158.3	15	-0.38428728	2.969505695	-2.33426705	0.023697919	0.166205481	-3.73171952
ENSG00000256262	lncRNA	USP30-AS1	12	0.509717401	1.835105543	2.334207684	0.023701294	0.166205481	-3.571760305
ENSG00000287697	lncRNA	Z99127.4	1	-0.380418524	1.375651374	-2.333802367	0.023724348	0.166280496	-3.436096268
ENSG00000276644	protein_coding	DACH1	13	-0.721346991	2.641977801	-2.33281764	0.023780442	0.166524651	-3.625120945
ENSG00000238241	transcribed_unprocessed_pseudogene	CCR12P	13	-0.85080321	3.174041527	-2.332756425	0.023783932	0.166524651	-3.777305974
ENSG00000261098	lncRNA	AP000766.1	11	-0.439441507	3.32297282	-2.331613171	0.023849213	0.166894886	-3.790711686
ENSG00000174579	protein_coding	MSL2	3	-0.154222168	7.183247583	-2.331381756	0.023862447	0.166900701	-3.960839909
ENSG00000199730	misc_RNA	RN7SKP95	15	-0.317688013	2.04762987	-2.330744233	0.023898938	0.167053925	-3.599641577
ENSG00000067606	protein_coding	PRKCZ	1	-0.34366855	4.900322958	-2.330436509	0.023916569	0.167053925	-3.999840166
ENSG00000122224	protein_coding	LY9	1	-0.411407974	5.819696486	-2.330348816	0.023921596	0.167053925	-4.033140244
ENSG00000269934	lncRNA	AL353593.1	1	-0.438536885	2.522123748	-2.329899843	0.023947346	0.16714701	-3.671368527
ENSG00000279801	TEC	AC111170.3	17	-0.397410372	3.962194644	-2.329455413	0.02397286	0.167164381	-3.909285469
ENSG00000156886	protein_coding	ITGAD	16	0.786138728	1.159158934	2.329423745	0.023974679	0.167164381	-3.400757331
ENSG00000274307	lncRNA	AC023449.2	15	0.414354152	2.630361318	2.328579655	0.024023207	0.167416001	-3.73482024
ENSG00000082397	protein_coding	EPB41L3	18	0.608754725	5.075730544	2.327487795	0.02408611	0.167634771	-4.032332222
ENSG00000232442	lncRNA	MHENCR	20	-0.386811594	4.078835833	-2.327417697	0.024090154	0.167634771	-3.904176092
ENSG00000239264	protein_coding	TXNDC5	6	0.837440013	1.343019743	2.3273862	0.024091971	0.167634771	-3.473612427
ENSG00000141034	protein_coding	GID4	17	-0.528199678	4.871874907	-2.326914091	0.024119221	0.167657951	-4.014263139
ENSG00000104976	protein_coding	SNAPC2	19	0.307084228	3.095884767	2.326862486	0.024122201	0.167657951	-3.784476787
ENSG00000198718	protein_coding	TOGARAM1	14	-0.219082239	4.633029274	-2.326681112	0.024132678	0.167657951	-3.998188026
ENSG00000100139	protein_coding	MICALL1	22	0.308001404	5.141896304	2.326263575	0.024156813	0.16768696	-4.030135556
ENSG00000109113	protein_coding	RAB34	17	0.406390597	2.686694068	2.326177774	0.024161776	0.16768696	-3.725462217
ENSG00000135587	protein_coding	SMPD2	6	-0.246887228	3.848380862	-2.325820582	0.024182444	0.167705585	-3.888823542
ENSG00000130202	protein_coding	NECTIN2	19	2.154207564	2.949484732	2.325700697	0.024189384	0.167705585	-3.686254925
ENSG00000068305	protein_coding	MEF2A	15	0.402011359	6.377406381	2.324886282	0.024236579	0.167907188	-4.023057912
ENSG00000122966	protein_coding	CIT	12	0.785560809	2.174531996	2.324462274	0.024261182	0.167907188	-3.617266943
ENSG00000122085	protein_coding	MTERF4	2	-0.330813849	6.041315043	-2.324421534	0.024263548	0.167907188	-4.042960893
ENSG00000104885	protein_coding	DOT1L	19	0.271025907	5.925184095	2.324254435	0.024273251	0.167907188	-4.046725766
ENSG00000167740	protein_coding	CYB5D2	17	-0.286823781	2.887606574	-2.324123623	0.024280849	0.167907188	-3.757882297
ENSG00000235106	protein_coding	BRD3OS	9	-0.301510626	3.179003903	-2.323627754	0.024309672	0.167940579	-3.79116013
ENSG00000103381	protein_coding	CPPED1	16	-0.555706901	8.342913358	-2.32361115	0.024310637	0.167940579	-3.880021327
ENSG00000123091	protein_coding	RNF11	1	-0.738852416	7.929390397	-2.322682102	0.024364723	0.168227849	-3.893310253
ENSG00000169715	protein_coding	MT1E	16	1.525890321	0.343953353	2.322192247	0.024393284	0.168338676	-3.396661144
ENSG00000131100	protein_coding	ATP6V1E1	22	0.399018353	5.512967637	2.321713269	0.024421239	0.168367201	-4.051268597
ENSG00000183735	protein_coding	TBK1	12	0.391343485	5.421807538	2.321480884	0.024434812	0.168367201	-4.048586596
ENSG00000171067	protein_coding	C11orf24	11	0.267892055	3.591203066	2.321478501	0.024434952	0.168367201	-3.869963167
ENSG00000132478	protein_coding	UNK	17	0.228017435	5.318005063	2.320485914	0.024493004	0.168606645	-4.052819818
ENSG00000182362	protein_coding	YBEY	21	-0.345136068	2.726888366	-2.320380571	0.024499172	0.168606645	-3.754054791
ENSG00000183508	protein_coding	TENT5C	1	-1.10178545	10.59918348	-2.319984693	0.024522365	0.168606645	-3.675406202
ENSG00000267317	lncRNA	AC027307.2	19	-0.295576339	2.449732783	-2.319866093	0.024529317	0.168606645	-3.707580481
ENSG00000285816	protein_coding	AP000944.5	11	-0.654246877	2.209418091	-2.319773801	0.024534728	0.168606645	-3.611421446
ENSG00000218809	unprocessed_pseudogene	AL391903.1	6	-0.808428082	3.262880151	-2.319548853	0.024547921	0.168606645	-3.746549091
ENSG00000100104	protein_coding	SRRD	22	-0.571042244	5.100671978	-2.319387194	0.024557407	0.168606645	-4.041396231
ENSG00000100804	protein_coding	PSMB5	14	0.23953325	3.567217014	2.318442106	0.024612926	0.16889504	-3.883570041
ENSG00000135722	protein_coding	FBXL8	16	0.303524161	2.356218082	2.318245096	0.024624513	0.16889504	-3.699617603
ENSG00000081985	protein_coding	IL12RB2	1	0.947095383	2.952012193	2.317542315	0.024665887	0.169053657	-3.767982281
ENSG00000239951	IG_V_gene	IGKV3-20	2	1.121292193	2.955772001	2.317425613	0.024672764	0.169053657	-3.781706018
ENSG00000100266	protein_coding	PACSIN2	22	-0.410106067	7.553599909	-2.316897725	0.02470389	0.169105291	-3.966633749
ENSG00000163481	protein_coding	RNF25	2	0.194382681	3.364775687	2.316871591	0.024705432	0.169105291	-3.840346606
ENSG00000278700	misc_RNA	Metazoa_SRP	16	-0.437940762	1.583838659	-2.315990688	0.024757455	0.169171459	-3.521391312
ENSG00000104825	protein_coding	NFKBIB	19	0.321321091	3.583443167	2.315923438	0.024761431	0.169171459	-3.883095914
ENSG00000184840	protein_coding	TMED9	5	0.230170611	5.268003002	2.315906263	0.024762446	0.169171459	-4.059208041
ENSG00000213390	protein_coding	ARHGAP19	10	-0.292910839	4.903268811	-2.31568824	0.024775339	0.169171459	-4.014272134
ENSG00000230124	protein_coding	ACBD6	1	-0.292028735	5.277169564	-2.315485589	0.024787329	0.169171459	-4.058982864
ENSG00000010327	protein_coding	STAB1	3	0.663916536	6.846109063	2.315431547	0.024790527	0.169171459	-3.987187292
ENSG00000057252	protein_coding	SOAT1	1	-0.205075047	6.394774733	-2.315006235	0.024815709	0.169255661	-4.046545577
ENSG00000108106	protein_coding	UBE2S	19	0.539945474	3.938880008	2.314798438	0.024828021	0.169255661	-3.948011087
ENSG00000126264	protein_coding	HCST	19	0.318949434	4.482555842	2.314408923	0.024851114	0.169297809	-4.011454446
ENSG00000140265	protein_coding	ZSCAN29	15	0.183631372	5.220723192	2.314269833	0.024859365	0.169297809	-4.057082297
ENSG00000133193	protein_coding	FAM104A	17	-0.748728441	7.214020733	-2.313267225	0.024918912	0.169470434	-3.979458466
ENSG00000223725	lncRNA	AC009226.1	2	-0.650762997	1.987488168	-2.313253492	0.024919728	0.169470434	-3.557237761
ENSG00000274114	transcribed_unprocessed_pseudogene	ALOX15P1	17	-0.696330125	2.504742773	-2.313206997	0.024922493	0.169470434	-3.667430411
ENSG00000165934	protein_coding	CPSF2	14	0.158746506	6.179875766	2.311955596	0.024997005	0.169706619	-4.064112024
ENSG00000131473	protein_coding	ACLY	17	0.216092524	6.911726972	2.311841313	0.025003819	0.169706619	-4.014037169
ENSG00000177599	protein_coding	ZNF491	19	-0.445437002	1.340028984	-2.311783893	0.025007244	0.169706619	-3.521633128
ENSG00000198466	protein_coding	ZNF587	19	-0.17774327	6.230988162	-2.311776733	0.025007671	0.169706619	-4.065785802
ENSG00000230530	lncRNA	LIMD1-AS1	3	-0.304240047	1.738689492	-2.31042943	0.025088146	0.170098098	-3.580751887
ENSG00000182628	protein_coding	SKA2	17	0.513162443	2.843654419	2.310387753	0.025090639	0.170098098	-3.765188089
ENSG00000279789	TEC	AC120114.3	16	-0.196443573	3.521415654	-2.309601872	0.02513769	0.170331268	-3.875112277
ENSG00000110200	protein_coding	ANAPC15	11	-0.435752122	2.545607356	-2.30810133	0.025227748	0.170855464	-3.705623146
ENSG00000168916	protein_coding	ZNF608	5	-0.954525342	2.056120018	-2.307532468	0.025261965	0.170915855	-3.590658548
ENSG00000131781	protein_coding	FMO5	1	-0.376390077	2.685190557	-2.307530768	0.025262067	0.170915855	-3.73421347
ENSG00000069188	protein_coding	SDK2	17	-2.160769195	3.106795621	-2.307279309	0.025277205	0.170932337	-3.779114442
ENSG00000153208	protein_coding	MERTK	2	0.853598784	2.625178885	2.306588337	0.025318844	0.171127921	-3.77974794
ENSG00000165209	protein_coding	STRBP	9	-0.460362761	4.711233982	-2.306195208	0.025342563	0.171202241	-4.034670831
ENSG00000189050	protein_coding	RNFT1	17	0.285832255	3.668674324	2.305972701	0.025355995	0.17120704	-3.892242792
ENSG00000234171	lncRNA	RNASEH1-AS1	2	-0.317105482	2.598930251	-2.305671474	0.025374191	0.171243976	-3.731227442
ENSG00000131480	protein_coding	AOC2	17	-0.660081116	4.171397613	-2.304689529	0.025433586	0.171558778	-3.95119811
ENSG00000260804	lncRNA	LINC01963	2	-0.423700193	3.218884466	-2.303804236	0.02548724	0.171811457	-3.819949272
ENSG00000255163	processed_pseudogene	HSPE1P18	11	-0.451151408	4.099702769	-2.302987772	0.025536813	0.171811457	-3.948114458
ENSG00000134765	protein_coding	DSC1	18	-1.087253221	1.012282688	-2.302906711	0.02554174	0.171811457	-3.466482104
ENSG00000101782	protein_coding	RIOK3	18	-0.897997763	8.448475485	-2.302826025	0.025546644	0.171811457	-3.884498467
[truncated: 11,458 more rows]
