# Supplementary material for: Multi-omics analysis reveals COVID-19 vaccine induced attenuation of inflammatory responses during breakthrough disease
Source: Nat Commun. 2024 Apr 22;15:3402. doi: 10.1038/s41467-024-47463-6 (PMC11035709; doi:10.1038/s41467-024-47463-6)
Supplement: Supplementary file 13 — Source Data [file 41467_2024_47463_MOESM13_ESM.zip › source_data/Supp_1h_STAGE_1_CT.NAAT.positive.ChAdOx_vs_CT.NAAT.negative.txt]

feature_name	shortened_feature_name	logFC	CI.L	CI.R	AveExpr	t	P.Value	adj.P.Val	B
lncRNA__URS000075ED94_9606_Homo_sapiens_long_intergenic_non-protein_coding_RNA_1355_LINC01355_&lncRNA__URS0000D7806A_9606_Homo_sapiens_uncharacterized_LOC102725021_LOC102725021__lncRNA&lncRNA__URS0000D7801A_9606_Homo_sapiens_uncharacterized_LOC102725021_LOC102725021__lncRNA&lncRNA__URS0000D7802D_9606_Homo_sapiens_uncharacterized_LOC102725021_LOC102725021__lncRNA&lncRNA__URS000025784F_9606_Homo_sa…	lncRNA:LINC01355 & lncRNA:URS0000D7806A_9606_Homo_sapiensLOC100506472	1.15299831286201	0.482353488490826	1.82364313723319	2.02584690876457	3.47800800369298	0.00126133153953346	0.999325995078523	-4.29318699300367
ReverseComplement_ENSG00000162642.14	ReverseComplement_C1orf52	-1.4943239697693	-2.50913352747908	-0.479514412059517	2.44055733605626	-2.97889157778446	0.00496765762925386	0.999325995078523	-4.33262224685806
ENSG00000112667.13	DNPH1	-1.46294608746453	-2.55466315831739	-0.371229016611669	1.19766875701444	-2.71089504074172	0.009941190110983	0.999325995078523	-4.48166254219597
tRNA__Homo_sapiens_tRNA-Glu-TTC-1-1&tRNA__Homo_sapiens_tRNA-Glu-TTC-1-2&tRNA__Homo_sapiens_tRNA-Glu-TTC-2-1&tRNA__Homo_sapiens_tRNA-Glu-TTC-2-2	tRNA-Glu-TTC-1-1 & tRNA-Glu-TTC-1-2 & tRNA-Glu-TTC-2-1 & tRNA-Glu-TTC-2-2	-0.697259513255888	-1.26666896535083	-0.127850061160949	2.93369942758942	-2.4772181818185	0.0177031885368159	0.999325995078523	-4.3777474864251
lncRNA__URS000075ABCD_9606_Homo_sapiens_uncharacterized_LOC101927550_LOC101927550__lncRNA	lncRNA:URS000075ABCD_9606_Homo_sapiensLOC101927550	0.59243032775313	0.10193970574585	1.08292094976041	3.75507469581359	2.44343650072725	0.019199229711754	0.999325995078523	-4.35102883555603
lncRNA__URS0000BC45AE_9606_Homo_sapiens_small_nucleolar_RNA_host_gene_12_SNHG12__lncRNA&lncRNA__URS0000BC4602_9606_Homo_sapiens_small_nucleolar_RNA_host_gene_12_SNHG12__lncRNA&lncRNA__URS0000BC4546_9606_Homo_sapiens_small_nucleolar_RNA_host_gene_12_SNHG12__lncRNA&snoRNA__Homo_sapiens300652_SNORA61	lncRNA:URS0000BC45AE_9606_SNORA61	-0.689043854431762	-1.26472216433988	-0.113365544523647	1.85217471150706	-2.42137179640241	0.0202374199101551	0.999325995078523	-4.45545599733505
MiR.hp__hsa-mir-3615	MiR.hp:hsa-mir-3615	-0.853206743328956	-1.56665239797635	-0.139761088681563	3.74271487878384	-2.41928963432523	0.0203379716913752	0.999325995078523	-4.35986524069929
ENSG00000198015.14&ENSG00000119820.11	MRPL42 & YIPF4	0.827207606234666	0.132552240769165	1.52186297170017	2.15473422631292	2.40901557141512	0.020840785479105	0.999325995078523	-4.43012758054874
ENSG00000270276.2&ENSG00000270882.2	H4C15 & H4C14	-0.417220166783474	-0.773840129361265	-0.0606002042056835	2.98926359706716	-2.36675947721928	0.0230292186394035	0.999325995078523	-4.39723756521488
hsa-miR-1299	hsa-miR-1299	3.89734039301468	0.549989155952598	7.24469163007677	2.17191961271778	2.35538299907644	0.0236528145194505	0.999325995078523	-4.47867799051685
rRNA__45S_pre-ribosomal_N4_(RNA45SN4)&rRNA__45S_pre-ribosomal_N2_(RNA45SN2)&rRNA__28S_ribosomal_N4_(RNA28SN4)&rRNA__28S_ribosomal_N2_(RNA28SN2)	RNA45SN4 & RNA45SN2 & RNA28SN4 & RNA28SN2	0.589158491306178	0.0760749356986699	1.10224204691369	3.59495573776086	2.3229428662419	0.0255154164141315	0.999325995078523	-4.38397667902628
lncRNA__URS0000D77F8F_9606_Homo_sapiens_uncharacterized_LOC284454_LOC284454__lncRNA	lncRNA:URS0000D77F8F_9606_Homo_sapiensLOC284454	-0.712129713586322	-1.33253900493723	-0.0917204222354162	2.24490743175221	-2.32206993994816	0.0255673102257398	0.999325995078523	-4.44152645943301
snoRNA__Homo_sapiens300760_SNORD54	snoRNA:SNORD54	-0.762523211996645	-1.42756715718284	-0.097479266810454	1.81363432116474	-2.31951511728242	0.0257197350147579	0.999325995078523	-4.47301477629999
hsa-miR-4286	hsa-miR-4286	-0.541646411788227	-1.0181301799456	-0.0651626436308566	4.42010098093881	-2.29965264617902	0.0269328766206116	0.999325995078523	-4.36604338039617
snoRNA__Homo_sapiens300249_SNORD32B	snoRNA:SNORD32B	-0.772683412601301	-1.45346328453426	-0.0919035406683466	2.48058276438572	-2.29609242064445	0.0271556708292067	0.999325995078523	-4.43363054100393
lncRNA__URS0000204428_9606_Homo_sapiens_human__nuclear_paraspeckle_assembly_transcript_1_NEAT1_	lncRNA:URS0000204428_9606_Homo_sapiens_human:nuclear_paraspeckle_assembly_transcript_1_NEAT1	-1.05532396487314	-1.99352161389204	-0.11712631585424	1.5622121260291	-2.27554769520472	0.0284739031217376	0.999325995078523	-4.49220086428167
ENSG00000104812.15&ENSG00000102034.17	GYS1 & ELF4	-0.814080330023517	-1.55829505715046	-0.0698656028965775	4.2705742151175	-2.21290863777347	0.0328533834591762	0.999325995078523	-4.3879205283869
ReverseComplement_ENSG00000230989.7&ENSG00000183696.14&ENSG00000089063.15&ReverseComplement_ENSG00000162695.12&ReverseComplement_ENSG00000158019.21	ReverseComplement_HSBP1 & UPP1 & TMEM230 & ReverseComplement_SLC30A7 & ReverseComplement_BABAM2	-0.587754986935307	-1.12513089320231	-0.050379080668305	2.42602863832829	-2.21264945307283	0.0328726863196848	0.999325995078523	-4.44463849423404
snoRNA__Homo_sapiens300571_SNORD88C	snoRNA:SNORD88C	-0.510438436402525	-0.980006359925581	-0.04087051287947	3.17047768404767	-2.19907190401199	0.0338980865127474	0.999325995078523	-4.42185210829478
ENSG00000076706.17	MCAM	0.998046629003488	0.0620375189260065	1.93405573908097	1.56862610465041	2.15707496780244	0.0372518102352776	0.999325995078523	-4.50208610506095
ENSG00000147454.14	SLC25A37	0.555524209924809	0.0329011228400228	1.0781472970096	2.55623133799695	2.15034865698197	0.0378153919147388	0.999325995078523	-4.4515109021656
snoRNA__Homo_sapiens300098_SNORA24	snoRNA:SNORA24	-1.43548433372644	-2.79185165869924	-0.0791170087536302	1.26323774689437	-2.14099484048398	0.0386116459345884	0.999325995078523	-4.52123974618001
hsa-miR-4738-3p	hsa-miR-4738-3p	-0.946846168809083	-1.84686646415356	-0.0468258734646055	1.76459454570944	-2.12824492276366	0.03972081851542	0.999325995078523	-4.50323868367826
hsa-miR-3940-3p	hsa-miR-3940-3p	-0.459695404279107	-0.90345165406799	-0.0159391544902242	7.39637324270167	-2.09565680496747	0.0426843631083391	0.999325995078523	-4.39838702990341
ENSG00000172270.22	BSG	-0.582505877627075	-1.14528080109823	-0.0197309541559254	2.01519997359756	-2.09391986397198	0.0428476363833144	0.999325995078523	-4.48620989050278
lncRNA__URS000075ED94_9606_Homo_sapiens_long_intergenic_non-protein_coding_RNA_1355_LINC01355_&lncRNA__URS000075ABCD_9606_Homo_sapiens_uncharacterized_LOC101927550_LOC101927550__lncRNA&lncRNA__URS00007E4BE4_9606_Homo_sapiens_POT1_antisense_RNA_1_POT1-AS1_&lncRNA__URS000075B198_9606_Homo_sapiens_TMCC1_antisense_RNA_1_head_to_head__TMCC1-AS1_&lncRNA__URS0000A77213_9606_Homo_sapiens_PCF11_antisense_…	lncRNA:PCF11-AS1	0.531840210959823	0.017137599922066	1.04654282199758	6.32821182842766	2.09035131144491	0.0431848038287465	0.999325995078523	-4.40352870446413
hsa-miR-30a-5p	hsa-miR-30a-5p	-0.605486040865428	-1.20006723065406	-0.0109048510767966	5.53494339704279	-2.06009596769491	0.0461382067314648	0.999325995078523	-4.4125170390607
hsa-miR-18b-3p	hsa-miR-18b-3p	0.417618016718561	0.00700712605561471	0.828228907381507	5.46582018446588	2.05751611375032	0.0463980348627278	0.999325995078523	-4.41367019465881
ENSG00000133606.11	MKRN1	-0.472539411467164	-0.944682823834601	-0.000395999099726596	2.51846035738507	-2.0246902156136	0.0498174345124717	0.999325995078523	-4.47228723905818
ENSG00000122877.17&ReverseComplement_ENSG00000111087.10&ENSG00000139610.2	EGR2 & ReverseComplement_GLI1 & CELA1	-0.498062411959116	-1.00436294187891	0.00823811796067608	2.70541141703267	-1.99007694318372	0.0536587818976414	0.999325995078523	-4.47277626148295
lncRNA__URS0000759BEC_9606_Homo_sapiens_DiGeorge_syndrome_critical_region_gene_9_DGCR9_	lncRNA:URS0000759BEC_9606_Homo_sapiens_DiGeorge_syndrome_critical_region_gene_9_DGCR9	0.471327489867585	-0.0115312979674045	0.954186277702574	3.21064052330979	1.97468175358361	0.0554482866412646	0.999325995078523	-4.46017491951209
hsa-miR-501-5p	hsa-miR-501-5p	0.555966285016667	-0.0219688320773949	1.13390140211073	2.39113086707999	1.94609418113107	0.0589085366030289	0.999325995078523	-4.4887680501244
hsa-miR-4482-3p	hsa-miR-4482-3p	-1.93257941629695	-3.95232280073747	0.0871639681435656	0.120297225493844	-1.93568924872202	0.0602134015139655	0.999325995078523	-4.56823561786481
rRNA__45S_pre-ribosomal_N5_(RNA45SN5)&rRNA__45S_pre-ribosomal_N1_(RNA45SN1)&rRNA__45S_pre-ribosomal_N2_(RNA45SN2)&rRNA__45S_pre-ribosomal_N3_(RNA45SN3)&rRNA__28S_ribosomal_N5_(RNA28SN5)&rRNA__28S_ribosomal_N1_(RNA28SN1)&rRNA__28S_ribosomal_N2_(RNA28SN2)&rRNA__28S_ribosomal_N3_(RNA28SN3)	RNA45SN5 & RNA45SN1 & RNA45SN2 & RNA45SN3 & RNA28SN5 & RNA28SN1 & RNA28SN2 & RNA28SN3	0.47507385082352	-0.0263290466589838	0.976476748306024	6.37097533266371	1.9167645550114	0.0626505856018158	0.999325995078523	-4.44145680115095
ReverseComplement_ENSG00000104886.12&ReverseComplement_ENSG00000107679.14	ReverseComplement_PLEKHJ1 & ReverseComplement_PLEKHA1	0.517736258066517	-0.0300982962682288	1.06557081240126	4.11494759701028	1.91184923438216	0.0632972942028333	0.999325995078523	-4.45355677289023
snoRNA__Homo_sapiens300570_SNORD88A	snoRNA:SNORD88A	-0.598902635063306	-1.23441575793266	0.0366104878060526	2.71684072296898	-1.9064533539155	0.0640138206547837	0.999325995078523	-4.48264487037407
lncRNA__URS000075ED94_9606_Homo_sapiens_long_intergenic_non-protein_coding_RNA_1355_LINC01355_	lncRNA:LINC01355	0.580442804010248	-0.0392307488597352	1.20011635688023	5.96158473018422	1.89492031940392	0.0655686650951454	0.999325995078523	-4.44714041874088
ENSG00000101412.13	E2F1	0.646427770830573	-0.0485711918721155	1.34142673353326	2.73507522753308	1.88161311659149	0.0674027812338947	0.999325995078523	-4.48809427996086
ReverseComplement_ENSG00000245848.3	ReverseComplement_CEBPA	0.715366476849011	-0.0613078528062109	1.49204080650423	1.68044018272794	1.86330571466474	0.0699976124990887	0.999325995078523	-4.52514072053876
ENSG00000105443.15&ReverseComplement_ENSG00000101940.18&ENSG00000280789.2	CYTH2 & ReverseComplement_WDR13 & PAGR1	0.593401815721385	-0.0510461095511819	1.23784974099395	2.59746472010736	1.86275408116612	0.0700771034797244	0.999325995078523	-4.49278686192868
lncRNA__URS0000BC4452_9606_Homo_sapiens_SEMA6A_antisense_RNA_2_SEMA6A-AS2_	lncRNA:URS0000BC4452_9606_SEMA6A-AS2	-0.789413340213599	-1.64743277988233	0.0686060994551335	3.06571085808739	-1.86123759519055	0.070296027441306	0.999325995078523	-4.48337325314568
ReverseComplement_ENSG00000101940.18	ReverseComplement_WDR13	0.442810267864414	-0.0390478418952014	0.924668377624029	5.09015558671895	1.85905822821088	0.0706116673687474	0.999325995078523	-4.4567026849931
hsa-miR-338-5p	hsa-miR-338-5p	-0.83601251868521	-1.7579313161417	0.0859062787712812	1.62836256569896	-1.8344868087073	0.074254691579527	0.999325995078523	-4.53219664466139
tRNA__Homo_sapiens_tRNA-Asn-GTT-2-1&tRNA__Homo_sapiens_tRNA-Asn-GTT-2-2&tRNA__Homo_sapiens_tRNA-Asn-GTT-2-3&tRNA__Homo_sapiens_tRNA-Asn-GTT-2-4&tRNA__Homo_sapiens_tRNA-Asn-GTT-2-5&tRNA__Homo_sapiens_tRNA-Asn-GTT-2-6&tRNA__Homo_sapiens_tRNA-Asn-GTT-2-7&tRNA__Homo_sapiens_tRNA-Asn-GTT-2-8&tRNA__Homo_sapiens_tRNA-Asn-GTT-7-1&tRNA__Homo_sapiens_tRNA-Asn-GTT-3-1&tRNA__Homo_sapiens_tRNA-Asn-GTT-6-1&tRN…	tRNA-Asn-GTT-2-1 & tRNA-Asn-GTT-2-2 & tRNA-Asn-GTT-2-3 & tRNA-Asn-GTT-2-4 & tRNA-Asn-GTT-2-5 & tRNA-Asn-GTT-2-6 & tRNA-Asn-GTT-2-7 & tRNA-Asn-GTT-2-8 & tRNA-Asn-GTT-7-1 & tRNA-Asn-GTT-3-1 & tRNA-Asn-GTT-6-1 & tRNA-Asn-GTT-1-1	-0.949234077152292	-1.99625035218481	0.0977821978802282	2.17484585569345	-1.83406351242755	0.0743188237864308	0.999325995078523	-4.51374428919856
ReverseComplement_ENSG00000104290.11	ReverseComplement_FZD3	0.804103909751746	-0.086904777564674	1.69511259706817	2.32169561457422	1.82568025209217	0.0755986624316887	0.999325995078523	-4.50688556370979
vault__VTRNA1-1&vault__VTRNA1-3	vault:VTRNA1-1 & vault:VTRNA1-3	-1.2036919384687	-2.56011186934863	0.152727992411236	4.78299045786642	-1.79521170791509	0.080408604650623	0.999325995078523	-4.47142145605351
ENSG00000105443.15&ReverseComplement_ENSG00000101940.18	CYTH2 & ReverseComplement_WDR13	0.706023027226559	-0.0930720086657699	1.50511806311889	1.90376703668738	1.78737185826586	0.0816872321866482	0.999325995078523	-4.52443100592338
ReverseComplement_ENSG00000101940.18&ENSG00000280789.2&ENSG00000102445.20	ReverseComplement_WDR13 & PAGR1 & RUBCNL	0.528459977603697	-0.0725680212972681	1.12948797650466	3.36660178284422	1.7787375794622	0.083115212590278	0.999325995078523	-4.49090129907167
lncRNA__URS0000BC447A_9606_Homo_sapiens_uncharacterized_LOC100130027_LOC100130027__lncRNA	lncRNA:URS0000BC447A_9606_Homo_sapiensLOC100130027	0.464821155681369	-0.065341102864146	0.994983414226884	4.61775460228945	1.77366485658961	0.0839639220487583	0.999325995078523	-4.47557348138367
ENSG00000164715.6	LMTK2	-0.504730998913577	-1.08193642973691	0.072474431909753	2.38177892356746	-1.76898460115566	0.0847534213015307	0.999325995078523	-4.51497592270615
lncRNA__URS000075ABCD_9606_Homo_sapiens_uncharacterized_LOC101927550_LOC101927550__lncRNA&lncRNA__URS00007E4BE4_9606_Homo_sapiens_POT1_antisense_RNA_1_POT1-AS1_&lncRNA__URS000075B198_9606_Homo_sapiens_TMCC1_antisense_RNA_1_head_to_head__TMCC1-AS1_&lncRNA__URS0000175810_9606_Homo_sapiens_CXXC4_antisense_RNA_1_CXXC4-AS1_	lncRNA:CXXC4-AS1	0.486750541380332	-0.0701585666873911	1.04365964944806	3.71057830211408	1.76813982074987	0.0848965875862685	0.999325995078523	-4.48692397169203
snoRNA__Homo_sapiens300474_SNORA19	snoRNA:SNORA19	-0.489971355105983	-1.05099034383592	0.0710476336239564	2.6358906914396	-1.76680090261629	0.0851239124081032	0.999325995078523	-4.50610932126574
tRNA__Homo_sapiens_tRNA-Asp-GTC-2-1&tRNA__Homo_sapiens_tRNA-Asp-GTC-2-10&tRNA__Homo_sapiens_tRNA-Asp-GTC-2-11&tRNA__Homo_sapiens_tRNA-Asp-GTC-2-2&tRNA__Homo_sapiens_tRNA-Asp-GTC-2-3&tRNA__Homo_sapiens_tRNA-Asp-GTC-2-4&tRNA__Homo_sapiens_tRNA-Asp-GTC-2-5&tRNA__Homo_sapiens_tRNA-Asp-GTC-2-6&tRNA__Homo_sapiens_tRNA-Asp-GTC-2-7&tRNA__Homo_sapiens_tRNA-Asp-GTC-2-8&tRNA__Homo_sapiens_tRNA-Asp-GTC-2-9	tRNA-Asp-GTC-2-1 & tRNA-Asp-GTC-2-10 & tRNA-Asp-GTC-2-11 & tRNA-Asp-GTC-2-2 & tRNA-Asp-GTC-2-3 & tRNA-Asp-GTC-2-4 & tRNA-Asp-GTC-2-5 & tRNA-Asp-GTC-2-6 & tRNA-Asp-GTC-2-7 & tRNA-Asp-GTC-2-8 & tRNA-Asp-GTC-2-9	-0.419866278741123	-0.902148954913908	0.0624163974316632	3.6816854620303	-1.76118028988467	0.086083779858576	0.999325995078523	-4.48849999963227
ReverseComplement_ENSG00000144785.8	ReverseComplement_ENSG00000144785.8	-0.528582974408195	-1.14348813023963	0.0863221814232387	2.95094102345274	-1.73899974580883	0.0899607719022379	0.999325995078523	-4.50398888946478
ENSG00000105701.16	FKBP8	-0.433718877476468	-0.939765373061499	0.0723276181085626	3.20394739199673	-1.7338534462248	0.0908808861971646	0.999325995078523	-4.50184873464896
tRNA__Homo_sapiens_tRNA-Gln-CTG-1-1&tRNA__Homo_sapiens_tRNA-Gln-CTG-1-2&tRNA__Homo_sapiens_tRNA-Gln-CTG-1-3&tRNA__Homo_sapiens_tRNA-Gln-CTG-1-4&tRNA__Homo_sapiens_tRNA-Gln-CTG-1-5&tRNA__Homo_sapiens_tRNA-Gln-CTG-5-1	tRNA-Gln-CTG-1-1 & tRNA-Gln-CTG-1-2 & tRNA-Gln-CTG-1-3 & tRNA-Gln-CTG-1-4 & tRNA-Gln-CTG-1-5 & tRNA-Gln-CTG-5-1	0.63700400788694	-0.112740195451708	1.38674821122559	2.02417466475831	1.71879281964356	0.0936188689673804	0.999325995078523	-4.52990822359284
ReverseComplement_ENSG00000169710.9&ReverseComplement_ENSG00000141255.13	ReverseComplement_FASN & ReverseComplement_SPATA22	0.843422864949392	-0.150077617581789	1.83692334748057	1.99159817267636	1.71740123411578	0.0938752896686003	0.999325995078523	-4.52970995282271
rRNA__45S_pre-ribosomal_N5_(RNA45SN5)&rRNA__45S_pre-ribosomal_N1_(RNA45SN1)&rRNA__45S_pre-ribosomal_N2_(RNA45SN2)&rRNA__45S_pre-ribosomal_N3_(RNA45SN3)	RNA45SN5 & RNA45SN1 & RNA45SN2 & RNA45SN3	0.389714919820831	-0.0712028585203541	0.850632698162015	2.3649317300143	1.71048021585128	0.0951592984469553	0.999325995078523	-4.52142468172466
ENSG00000172086.9	KRCC1	-0.391180290082027	-0.867798294221604	0.0854377140575507	3.69853614097936	-1.66035518716135	0.104900946158309	0.999325995078523	-4.5061071599838
MiR.hp__hsa-mir-423	MiR.hp:hsa-mir-423	-0.514711166669919	-1.14222815996391	0.112805826624071	2.30316997809363	-1.65932929982054	0.105108615707641	0.999325995078523	-4.52975556915867
hsa-miR-2110	hsa-miR-2110	0.321489117065754	-0.0713704665755423	0.714348700707051	8.06975303144539	1.65547797248467	0.105891263948617	0.999325995078523	-4.4910674970145
snoRNA__Homo_sapiens300705_SNORD65	snoRNA:SNORD65	-1.48104417181438	-3.29123607853113	0.329147734902376	1.1793033498164	-1.65515196966172	0.105957732549797	0.999325995078523	-4.56764434943073
snoRNA__Homo_sapiens300205_SNORD75	snoRNA:SNORD75	-0.595329346231347	-1.32313184752365	0.132473155060956	1.87978194196618	-1.65477225265357	0.106035196253059	0.999325995078523	-4.54342693317422
ENSG00000196422.11	PPP1R26	-0.814692583957687	-1.81179171151218	0.18240654359681	3.01061750501949	-1.65291267255964	0.10641523163491	0.999325995078523	-4.51786988207811
lncRNA__URS000075B559_9606_Homo_sapiens_uncharacterized_LOC25845_PP7080__lncRNA	lncRNA:URS000075B559_9606_Homo_sapiens_uncharacterized_LOC25845_PP7080	-0.42322264422827	-0.941443979971609	0.0949986915150688	2.84103320379964	-1.65214473018511	0.106572500078299	0.999325995078523	-4.52007890608318
hsa-miR-224-5p	hsa-miR-224-5p	-1.20847351877273	-2.69662879307349	0.279681755528038	2.62574207449976	-1.64279500180666	0.108502642400804	0.999325995078523	-4.53279814212813
vault__VTRNA1-1	vault:VTRNA1-1	-1.18789817471836	-2.65357145333793	0.277775103901215	8.47343245863311	-1.63959478197762	0.109169856263449	0.999325995078523	-4.49335432189535
MiR.hp__hsa-mir-218-2&MiR.hp__hsa-mir-218-1	MiR.hp:hsa-mir-218-2 & MiR.hp:hsa-mir-218-1	-2.39909149947391	-5.36205848150276	0.56387548255494	-1.14546326320658	-1.63800220705901	0.109503146221782	0.999325995078523	-4.58336342068227
ReverseComplement_ENSG00000101940.18&ENSG00000280789.2	ReverseComplement_WDR13 & PAGR1	0.466224823995867	-0.111738588320801	1.04418823631253	5.53243746443512	1.63188492215623	0.110791133575199	0.999325995078523	-4.50038528594022
snoRNA__Homo_sapiens300112_SNORD3@&snoRNA__Homo_sapiens300182_SNORD3@&snoRNA__Homo_sapiens300250_SNORD3@&snoRNA__Homo_sapiens300243_SNORD3@&snoRNA__Homo_sapiens300448_SNORD3@	snoRNA:SNORD3@	-0.442983260712766	-0.993288775693978	0.107322254268447	4.98432990342864	-1.62846314053979	0.111516989332505	0.999325995078523	-4.5013541206927
hsa-miR-652-3p	hsa-miR-652-3p	-0.34709555829968	-0.780408846819524	0.0862177302201648	9.32074571231616	-1.62047199845016	0.113227323841601	0.999325995078523	-4.49441576288546
hsa-miR-30d-5p	hsa-miR-30d-5p	-0.241970985788486	-0.547667949098847	0.0637259775218758	14.0493058212937	-1.60127768610646	0.117423272566134	0.999325995078523	-4.47482552035703
hsa-miR-182-5p	hsa-miR-182-5p	0.43771258948515	-0.116814122675631	0.992239301645931	11.7336097224928	1.5968386991049	0.118411494763056	0.999325995078523	-4.48839041037693
ENSG00000122565.19	CBX3	0.461424954907445	-0.125202177372374	1.04805208718726	3.98035252275674	1.59123167493088	0.119669423021004	0.999325995078523	-4.51409082635721
snoRNA__Homo_sapiens300586_SNORA64	snoRNA:SNORA64	-0.502904908171823	-1.14636680726824	0.140556990924598	2.43860008918425	-1.58109338035111	0.121971532223813	0.999325995078523	-4.53519620086267
MiR.hp__hsa-mir-181a-1	MiR.hp:hsa-mir-181a-1	-0.638374211324453	-1.46438881226349	0.187640389614585	3.70967492444334	-1.56344314545654	0.126065096463908	0.999325995078523	-4.52177513711052
snoRNA__Homo_sapiens300733_SNORA3	snoRNA:SNORA3	-0.281932938268709	-0.646771928455357	0.0829060519179393	5.09329776667455	-1.56328821926078	0.126101514405356	0.999325995078523	-4.51312845900446
ENSG00000087460.29	GNAS	-0.376259953453873	-0.868637683889762	0.116117776982016	4.44711124912352	-1.54590954206829	0.130240984023251	0.999325995078523	-4.51862582593536
ENSG00000213626.13&ReverseComplement_ENSG00000182902.14	LBH & ReverseComplement_SLC25A18	0.414584501054753	-0.135893926490659	0.965062928600165	2.8073689337666	1.52358693756187	0.13571802551012	0.999325995078523	-4.53764172966694
lncRNA__URS000075A143_9606_Homo_sapiens_RUNDC3A_antisense_RNA_1_RUNDC3A-AS1_	lncRNA:RUNDC3A-AS1	-0.493376790319251	-1.14902399946595	0.162270418827446	2.16762154660392	-1.52230958200422	0.136036945028759	0.999325995078523	-4.54821117046878
hsa-miR-151a-3p	hsa-miR-151a-3p	0.278596458850757	-0.094811130391509	0.652004048093023	11.2801630419595	1.50933948698857	0.139309353176033	0.999325995078523	-4.50930507545357
tRNA__Homo_sapiens_tRNA-Ser-AGA-2-1&tRNA__Homo_sapiens_tRNA-Ser-AGA-2-2&tRNA__Homo_sapiens_tRNA-Ser-AGA-2-3&tRNA__Homo_sapiens_tRNA-Ser-AGA-2-4&tRNA__Homo_sapiens_tRNA-Ser-AGA-2-5&tRNA__Homo_sapiens_tRNA-Ser-AGA-2-6&tRNA__Homo_sapiens_tRNA-Ser-TGA-3-1&tRNA__Homo_sapiens_tRNA-Ser-AGA-4-1&tRNA__Homo_sapiens_tRNA-Ser-AGA-1-1&tRNA__Homo_sapiens_tRNA-Ser-TGA-2-1&tRNA__Homo_sapiens_tRNA-Ser-TGA-4-1&tRN…	tRNA-Ser-AGA-2-1 & tRNA-Ser-AGA-2-2 & tRNA-Ser-AGA-2-3 & tRNA-Ser-AGA-2-4 & tRNA-Ser-AGA-2-5 & tRNA-Ser-AGA-2-6 & tRNA-Ser-TGA-3-1 & tRNA-Ser-AGA-4-1 & tRNA-Ser-AGA-1-1 & tRNA-Ser-TGA-2-1 & tRNA-Ser-TGA-4-1 & tRNA-Ser-AGA-3-1	-0.428535251222171	-1.00594594744045	0.148875444996103	3.75859323237361	-1.50139930537196	0.141343570471933	0.999325995078523	-4.53075027274276
ReverseComplement_ENSG00000104886.12	ReverseComplement_PLEKHJ1	0.673950806308548	-0.2373599283034	1.5852615409205	2.52764788659723	1.4960847422474	0.142718323595578	0.999325995078523	-4.54473763470629
rRNA__Homo_sapiens_mitochondrially_encoded_12S_RNA_(MT-RNR1)	MT-RNR1	-0.376201088088712	-0.88746342523672	0.135061249059295	3.94590207383534	-1.48857502740841	0.144679065662053	0.999325995078523	-4.53125594636981
MiR.hp__hsa-mir-550a-2&MiR.hp__hsa-mir-550a-1	MiR.hp:hsa-mir-550a-2 & MiR.hp:hsa-mir-550a-1	0.408730132018283	-0.146836027320405	0.964296291356971	5.97800989492082	1.48831669701553	0.144746893888091	0.999325995078523	-4.52576729336448
hsa-miR-4326	hsa-miR-4326	2.18795651434624	-0.81036017101383	5.1862731997063	5.8822612163528	1.47623557570691	0.147947323946049	0.999325995078523	-4.53899865146775
hsa-miR-10a-5p	hsa-miR-10a-5p	-0.515613921095734	-1.22340782014482	0.192179977953357	6.05030091423881	-1.47371092181611	0.148623179416186	0.999325995078523	-4.52826303964377
ENSG00000105443.15&ENSG00000068489.13	CYTH2 & PRR11	0.599879185120207	-0.226608997091721	1.42636736733213	6.60826569799286	1.46832308684633	0.15007370498085	0.999325995078523	-4.52851913069172
ENSG00000103257.9	SLC7A5	0.420096874988096	-0.161557607248523	1.00175135722471	1.96946535099363	1.46109634514299	0.152036891693771	0.999325995078523	-4.55705095191593
MiR.hp__hsa-mir-2110	MiR.hp:hsa-mir-2110	0.488371509570113	-0.190715609564973	1.1674586287052	6.86619926490209	1.45485365684267	0.153749058723363	0.999325995078523	-4.53052057862355
lncRNA__URS000075ED94_9606_Homo_sapiens_long_intergenic_non-protein_coding_RNA_1355_LINC01355_&lncRNA__URS0000759CF4_9606_Homo_sapiens_KCNQ1_opposite_strand/antisense_transcript_1_KCNQ1OT1_&lncRNA__URS0000ABD8B7_9606_Homo_sapiens_long_intergenic_non-protein_coding_RNA_2012_LINC02012__lncRNA&lncRNA__URS00008E3A3D_9606_Homo_sapiens_uncharacterized_LOC101929227_LOC101929227__lncRNA&lncRNA__URS000075…	lncRNA:head_to_head:TRIM52-AS1 & lncRNA:lncRNA:URS000075AEC0_9606_Homo_sapiens_human:non-protein_coding_TRIM52-AS1:36	0.536313832020863	-0.214463224662689	1.28709088870442	1.87292158546554	1.44511526365501	0.156450348899568	0.999325995078523	-4.56002082101414
snoRNA__Homo_sapiens300754_SNORD14B	snoRNA:SNORD14B	0.947677782308234	-0.384720283839789	2.28007584845626	1.98983260072282	1.43886877453855	0.158202631172411	0.999325995078523	-4.55884083749726
ReverseComplement_ENSG00000275700.6	ReverseComplement_AATF	-0.442361522297948	-1.06700888192026	0.182285837324369	1.97675731210163	-1.43263948952846	0.15996542794806	0.999325995078523	-4.55933901010151
hsa-miR-6734-3p	hsa-miR-6734-3p	-0.323670080751591	-0.781804879160492	0.134464717657311	2.97056574927962	-1.42923537915787	0.160935241290736	0.999325995078523	-4.54869555190169
tRNA__Homo_sapiens_tRNA-Pro-TGG-2-1	tRNA-Pro-TGG-2-1	-0.508536358137178	-1.23103312576885	0.21396040949449	2.44920303550523	-1.42390358242304	0.162463509804234	0.999325995078523	-4.55469449845055
MiR.hp__hsa-mir-30e	MiR.hp:hsa-mir-30e	-0.59787797481022	-1.44784869384538	0.252092744224942	3.01530410947444	-1.42299401197684	0.162725354918515	0.999325995078523	-4.54926356980106
snoRNA__Homo_sapiens300700_SNORA48	snoRNA:SNORA48	-0.403275522305086	-0.982107415046649	0.175556370436478	2.26909921742209	-1.40943123832196	0.166669120081496	0.999325995078523	-4.55769508417362
hsa-miR-550a-3-5p	hsa-miR-550a-3-5p	0.269917465650956	-0.121434984574395	0.661269915876307	4.70497450181788	1.3952672897112	0.170866970608915	0.999325995078523	-4.54284833769485
hsa-miR-324-5p	hsa-miR-324-5p	-0.280782657038367	-0.689090102003608	0.127524787926874	4.80012093555074	-1.39116122143587	0.172099170475368	0.999325995078523	-4.54339860505712
hsa-miR-107	hsa-miR-107	-0.459406861791749	-1.13142565183729	0.212611928253795	9.89936351254533	-1.38296294510447	0.174580061347974	0.999325995078523	-4.53863396999712
ENSG00000109971.14	HSPA8	0.534505013505959	-0.252841371635262	1.32185139864718	1.88701039816784	1.37334745743873	0.17752506159916	0.999325995078523	-4.56584941845887
MiR.hp__hsa-mir-486-2	MiR.hp:hsa-mir-486-2	0.36728710262787	-0.179223268631866	0.913797473887606	11.073297426274	1.35957056290089	0.181811399234002	0.999325995078523	-4.54012285630601
vault__VTRNA1-3	vault:VTRNA1-3	-1.03760967097376	-2.58258054399835	0.507361202050817	3.66594877056082	-1.35865189014236	0.182100034867396	0.999325995078523	-4.55359479194609
ENSG00000103534.17	TMC5	-0.477185658549383	-1.18906560497768	0.234694287878909	2.22656587913593	-1.35604813673093	0.182920020721852	0.999325995078523	-4.56360674630373
hsa-miR-6509-3p	hsa-miR-6509-3p	0.328627684953525	-0.161890223122655	0.819145593029705	2.26277488924525	1.35532597756244	0.183147949304433	0.999325995078523	-4.56402149761121
lncRNA__URS0000D77F8F_9606_Homo_sapiens_uncharacterized_LOC284454_LOC284454__lncRNA&lncRNA__URS0000A775F0_9606_Homo_sapiens_neighbor_of_BRCA1_lncRNA_2_NBR2__lncRNA&lncRNA__URS00007E3CC0_9606_Homo_sapiens_uncharacterized_LOC101928304_LOC101928304__lncRNA&lncRNA__URS000075A26E_9606_Homo_sapiens_CSTF3_divergent_transcript_CSTF3-DT_&lncRNA__URS0000759AD2_9606_Homo_sapiens_long_intergenic_non-protein_…	lncRNA:URS0000D77F8F_9606_Homo_sapiensLOC102724874 & lncRNA:URS00007E3352_9606_Homo_sapiens_CATIP_antisense_RNA_2_CATIP-AS2 & lncRNA:LINC02523 & lncRNA:LINC00092 & lncRNA:LINC01098	-0.372044339866988	-0.927624515970335	0.18353583623636	2.72335933279415	-1.35469785525915	0.183346375631477	0.999325995078523	-4.55990965048374
hsa-miR-769-5p	hsa-miR-769-5p	-0.35583244143675	-0.88858737315642	0.17692249028292	5.06705323299148	-1.35117793444259	0.184461395834901	0.999325995078523	-4.54942625192395
hsa-miR-877-3p	hsa-miR-877-3p	-0.378901667599575	-0.946699378874237	0.188896043675087	2.58016916558625	-1.34998008454258	0.184842030815328	0.999325995078523	-4.56133722824853
lncRNA__URS000075ED94_9606_Homo_sapiens_long_intergenic_non-protein_coding_RNA_1355_LINC01355_&lncRNA__URS000075ABCD_9606_Homo_sapiens_uncharacterized_LOC101927550_LOC101927550__lncRNA&lncRNA__URS00007E4BE4_9606_Homo_sapiens_POT1_antisense_RNA_1_POT1-AS1_&lncRNA__URS000075B198_9606_Homo_sapiens_TMCC1_antisense_RNA_1_head_to_head__TMCC1-AS1_&lncRNA__URS0000A77213_9606_Homo_sapiens_PCF11_antisense_…	lncRNA:CXXC4-AS1_repeat1	0.347159581364462	-0.174539530324578	0.868858693053501	4.48031838337147	1.34618126255092	0.186053158455844	0.999325995078523	-4.55122192230031
lncRNA__URS00008E39B8_9606_Homo_sapiens_MIR34A_host_gene_MIR34AHG_	lncRNA:URS00008E39B8_9606_Homo_sapiens_MIR34A_host_gene_MIR34AHG	-0.515521085063375	-1.29039141802123	0.259349247894475	1.72230964905128	-1.34589717579524	0.186143974397186	0.999325995078523	-4.57226500660331
hsa-miR-144-3p	hsa-miR-144-3p	-1.13067611607288	-2.8306236933461	0.569271461200336	3.61195361648054	-1.34554173250058	0.186257649302464	0.999325995078523	-4.55599663258079
ENSG00000105443.15&ENSG00000068489.13&ReverseComplement_ENSG00000104886.12	CYTH2 & PRR11 & ReverseComplement_PLEKHJ1	0.547145790639403	-0.27597659236357	1.37026817364238	7.82256219854859	1.34472393013295	0.18651939441568	0.999325995078523	-4.54846642374314
hsa-miR-340-5p	hsa-miR-340-5p	-0.827860128575177	-2.07433228832454	0.418612031174184	5.34937624070075	-1.34359650756192	0.18688069913525	0.999325995078523	-4.55046566419864
lncRNA__URS000075DE64_9606_Homo_sapiens_human__non-protein_coding_MIR17HG:3&lncRNA__URS0000759CF4_9606_Homo_sapiens_KCNQ1_opposite_strand/antisense_transcript_1_KCNQ1OT1_&lncRNA__URS000075DE27_9606_Homo_sapiens_HLA_complex_group_11_HCG11_&lncRNA__URS0000D7806A_9606_Homo_sapiens_uncharacterized_LOC102725021_LOC102725021__lncRNA&lncRNA__URS0000D7801A_9606_Homo_sapiens_uncharacterized_LOC102725021_L…	lncRNA:IL6R-AS1 & lncRNA:lnc-SHF-3:4	0.497215686986769	-0.252594734595977	1.24702610856951	2.95424883006508	1.34149121279925	0.187556819769802	0.999325995078523	-4.56007246070077
snoRNA__Homo_sapiens300661_SNORD55	snoRNA:SNORD55	-0.405656575238213	-1.01951377232424	0.208200621847812	4.28359237908767	-1.33685914218567	0.189051023607414	0.999325995078523	-4.55320337282193
ENSG00000111728.11	ST8SIA1	-0.344772619575311	-0.867652972639019	0.178107733488397	2.39261948967685	-1.33390508292655	0.190008689078529	0.999325995078523	-4.56526244593305
snoRNA__Homo_sapiens300559_SNORD41	snoRNA:SNORD41	-0.377238860398096	-0.950736188036352	0.19625846724016	2.646055604875	-1.33069801264645	0.191052575833278	0.999325995078523	-4.56340206897981
snoRNA__Homo_sapiens300702_SNORD118	snoRNA:SNORD118	-0.744375330013618	-1.88057615370945	0.391825493682218	3.9951891524589	-1.32535235516838	0.192802301072507	0.999325995078523	-4.55597422574758
ENSG00000116670.15	MAD2L2	0.416664364397893	-0.219981542728624	1.05331027152441	2.31594009610353	1.32398446634183	0.193251994511508	0.999325995078523	-4.56726853191846
tRNA__Homo_sapiens_tRNA-Arg-CCT-4-1&tRNA__Homo_sapiens_tRNA-Arg-CCT-3-1&tRNA__Homo_sapiens_tRNA-Arg-CCT-1-1&tRNA__Homo_sapiens_tRNA-Arg-CCT-2-1&tRNA__Homo_sapiens_tRNA-Arg-CCT-5-1	tRNA-Arg-CCT-4-1 & tRNA-Arg-CCT-3-1 & tRNA-Arg-CCT-1-1 & tRNA-Arg-CCT-2-1 & tRNA-Arg-CCT-5-1	-0.428456358659542	-1.0841876439345	0.227274926615419	5.53449202788747	-1.32182867973634	0.193962333540631	0.999325995078523	-4.5538694344714
snoRNA__Homo_sapiens300042_SNORD1A	snoRNA:SNORD1A	-0.543242574653666	-1.37936334584597	0.292878196538639	2.57506506734084	-1.31437493629485	0.19643371630307	0.999325995078523	-4.56594845930929
MiR.hp__hsa-mir-26a-2	MiR.hp:hsa-mir-26a-2	-0.468666910050171	-1.19211326540072	0.254779445300377	3.0517273792902	-1.31054651843278	0.197712357265247	0.999325995078523	-4.56350957960701
tRNA__Homo_sapiens_tRNA-Glu-TTC-2-1&tRNA__Homo_sapiens_tRNA-Glu-TTC-2-2	tRNA-Glu-TTC-2-1 & tRNA-Glu-TTC-2-2	-0.327385819940904	-0.834427104264389	0.17965546438258	5.69240594129937	-1.30620404872574	0.199170332174021	0.999325995078523	-4.55632161373799
ReverseComplement_ENSG00000102858.13	ReverseComplement_MGRN1	0.348374694924065	-0.191417336269408	0.888166726117537	3.65253227961675	1.30561344911457	0.199369253748353	0.999325995078523	-4.56074483955389
hsa-miR-625-3p	hsa-miR-625-3p	0.300920191645925	-0.166826534785902	0.768666918077751	7.73461696192612	1.30147267875612	0.200768155935114	0.999325995078523	-4.55573906906563
hsa-let-7c-5p	hsa-let-7c-5p	-0.40754946774657	-1.04177205988859	0.226673124395453	5.83284940501898	-1.29996932517791	0.201277880590784	0.999325995078523	-4.55726556808384
lncRNA__URS0000175810_9606_Homo_sapiens_CXXC4_antisense_RNA_1_CXXC4-AS1_	lncRNA:CXXC4-AS1_repeat2	0.373951218832024	-0.208325422862074	0.956227860526122	2.98157157244236	1.29921213136745	0.201534984612905	0.999325995078523	-4.56461664813854
hsa-miR-29a-3p	hsa-miR-29a-3p	-0.408710850593279	-1.04596449353176	0.228542792345198	6.23125755837193	-1.29747298301966	0.202126451810712	0.999325995078523	-4.55736857823147
lncRNA__URS000075CAAA_9606_Homo_sapiens_human__non-protein_coding_lnc-RNF215-1:2	lncRNA:lnc-RNF215-1:2	-0.336656854610259	-0.861933374065523	0.188619664845005	3.69162993194246	-1.29656399229303	0.202436113209223	0.999325995078523	-4.56136384304355
rRNA__5S_ribosomal_1_(RNA5S1-8,_RNA5S10-17)&lncRNA__URS0000BC44FE_9606_Homo_sapiens_long_intergenic_non-protein_coding_RNA_537_LINC00537_	rRNA:5S_ribsomalisoforms & lncRNA:LINC00537	-0.56836004329116	-1.45590282777952	0.319182741197196	1.97028930710824	-1.29547406693776	0.202807886068941	0.999325995078523	-4.57400508406592
lncRNA__URS000075A6F2_9606_Homo_sapiens_BRWD1_antisense_RNA_2_BRWD1-AS2_	lncRNA:URS000075A6F2_9606_Homo_sapiens_BRWD1_antisense_RNA_2_BRWD1-AS2	-0.401471108648961	-1.02926139246671	0.226319175168789	2.21390013063682	-1.29370182247871	0.203413500410584	0.999325995078523	-4.57108059706834
ReverseComplement_ENSG00000125630.16	ReverseComplement_POLR1B	-0.445637290007245	-1.1433302511475	0.252055671133008	3.0353003777888	-1.29214623243703	0.203946205711625	0.999325995078523	-4.56562288298364
MiR.hp__hsa-mir-16-2&MiR.hp__hsa-mir-16-1	MiR.hp:hsa-mir-16-2 & MiR.hp:hsa-mir-16-1	-0.586213995741952	-1.50441679272994	0.331988801246033	9.21435145283964	-1.29155246951209	0.204149815249882	0.999325995078523	-4.55600277055935
hsa-miR-16-2-3p	hsa-miR-16-2-3p	-0.561419224357261	-1.44139508782205	0.318556639107528	10.9738736268997	-1.29065747860048	0.204457010356217	0.999325995078523	-4.55332283407731
MiR.hp__hsa-mir-3158-1&MiR.hp__hsa-mir-3158-2	MiR.hp:hsa-mir-3158-1 & MiR.hp:hsa-mir-3158-2	-0.252800505203086	-0.649779432300298	0.144178421894126	8.55878217140901	-1.28826428380482	0.205280162169311	0.999325995078523	-4.5571539627533
ENSG00000087460.29&ReverseComplement_ENSG00000085449.15&ReverseComplement_ENSG00000006788.14	GNAS & ReverseComplement_WDFY1 & ReverseComplement_MYH13	-0.50678238055065	-1.30326855986678	0.289703798765478	1.78827240067298	-1.28717544274574	0.205655502078923	0.999325995078523	-4.57602953442753
hsa-miR-943	hsa-miR-943	0.400184713077991	-0.2290866845225	1.02945611067848	2.07048358923708	1.28652131265868	0.205881239560065	0.999325995078523	-4.57304044504233
ReverseComplement_ENSG00000065150.21	ReverseComplement_IPO5	0.446640901124323	-0.259571687882701	1.15285349013135	1.85273651360957	1.27943291289911	0.208339420837058	0.999325995078523	-4.57530611254999
hsa-miR-183-3p	hsa-miR-183-3p	0.475879689203693	-0.278398138727144	1.23015751713453	2.446610731248	1.27632216116258	0.209425150014013	0.999325995078523	-4.57123062403046
ENSG00000005483.21	KMT2E	0.571422510656513	-0.334600336070012	1.47744535738304	3.41815101603455	1.27588836891363	0.209576891868409	0.999325995078523	-4.56539254100744
ReverseComplement_ENSG00000107679.14	ReverseComplement_PLEKHA1	0.404579798771577	-0.238163830154847	1.047323427698	6.2657724299904	1.27338842007502	0.21045299389972	0.999325995078523	-4.56111326684522
lncRNA__URS000075C528_9606_Homo_sapiens_long_intergenic_non-protein_coding_RNA_342_LINC00342_&lncRNA__URS000075B927_9606_Homo_sapiens_family_with_sequence_similarity_30_member_A_FAM30A_&lncRNA__URS000075D573_9606_Homo_sapiens_small_nucleolar_RNA_host_gene_9_SNHG9_&lncRNA__URS0000BC4453_9606_Homo_sapiens_long_intergenic_non-protein_coding_RNA_2038_LINC02038_	lncRNA:URS000075C528_9606_SNHG9 & lncRNA:LINC02038	-0.451323506999519	-1.17035079732314	0.267703783324099	4.00054717860794	-1.26980508710987	0.211713563235117	0.999325995078523	-4.56388455156436
MiR.hp__hsa-let-7f-2	MiR.hp:hsa-let-7f-2	-0.561052761942127	-1.45828953751877	0.336184013634511	11.8287521712474	-1.26500173531522	0.213412202096557	0.999325995078523	-4.5567858445269
hsa-miR-93-5p	hsa-miR-93-5p	-0.443548348171266	-1.15595348970775	0.268856793365216	11.0828211447039	-1.25952967364938	0.215359749480179	0.999325995078523	-4.55886973191186
snoRNA__Homo_sapiens300528_SNORD48	snoRNA:SNORD48	-0.392369967290277	-1.02304952604108	0.238309591460529	6.89618710209592	-1.25858191166492	0.215698412510707	0.999325995078523	-4.56304015779075
MiR.hp__hsa-mir-181a-1&MiR.hp__hsa-mir-181a-2	MiR.hp:hsa-mir-181a-1 & MiR.hp:hsa-mir-181a-2	-0.40959094880418	-1.06852348121487	0.249341583606508	10.5626785519162	-1.25748809965805	0.216089758666764	0.999325995078523	-4.55995584202111
ENSG00000188266.14	HYKK	-0.373856858243562	-0.976031948336463	0.228318231849339	3.28569951984617	-1.2559635864864	0.216636087595113	0.999325995078523	-4.56862583028399
snoRNA__Homo_sapiens300162_SNORD22	snoRNA:SNORD22	-0.425909954959872	-1.11681303354587	0.264993123626123	3.49029621167231	-1.24708238782782	0.21983932439073	0.999325995078523	-4.5688353698465
hsa-let-7i-5p	hsa-let-7i-5p	-0.454682394546664	-1.19616315649526	0.286798367401937	14.1130233845421	-1.24051703810483	0.222229897826797	0.999325995078523	-4.55812146615637
hsa-miR-4746-5p	hsa-miR-4746-5p	0.338063737164018	-0.214563351264395	0.89069082559243	3.00164306265573	1.23754471989033	0.223318516434697	0.999325995078523	-4.57239150161045
ReverseComplement_ENSG00000115828.17	ReverseComplement_QPCT	0.316594141815418	-0.201847940424055	0.83503622405489	2.42932662276303	1.23537017139083	0.224117457240861	0.999325995078523	-4.57527223794974
ENSG00000132510.11&ENSG00000181085.15	KDM6B & MAPK15	-0.339922014931603	-0.897686942500601	0.217842912637395	3.30064843408777	-1.2328850115295	0.22503311562741	0.999325995078523	-4.57170454337679
lncRNA__URS000075EEE0_9606_Homo_sapiens_human__non-protein_coding_LINC01128:59&lncRNA__URS000075B941_9606_Homo_sapiens_long_intergenic_non-protein_coding_RNA_1128_LINC01128_&lncRNA__URS000075C67B_9606_Homo_sapiens_human__non-protein_coding_LINC01128:58&lncRNA__URS000075E2AB_9606_Homo_sapiens_human__non-protein_coding_LINC01128:63&lncRNA__URS000075DA1A_9606_Homo_sapiens_human__non-protein_coding_L…	lncRNA:lncRNA:URS000075DA1A_9606_Homo_sapiens_human:non-protein_coding_LINC01128:83	0.791302319781772	-0.50831318528044	2.09091782484398	1.73117409577768	1.23174848686127	0.22545279274881	0.999325995078523	-4.58019869944155
ENSG00000176490.5&ENSG00000261210.8	DIRAS1 & CLEC19A	-0.345815390709518	-0.917044524820997	0.225413743401962	3.41102405162845	-1.2246964276526	0.228069846169796	0.999325995078523	-4.5724540715005
hsa-miR-10527-5p	hsa-miR-10527-5p	-0.260425506149921	-0.690934745921924	0.170083733622082	4.28672783622424	-1.22375793993396	0.228419812140705	0.999325995078523	-4.56994252437205
MiR.hp__hsa-mir-941-1&MiR.hp__hsa-mir-941-2&MiR.hp__hsa-mir-941-3&MiR.hp__hsa-mir-941-4&MiR.hp__hsa-mir-941-5	MiR.hp:hsa-mir-941-1 & MiR.hp:hsa-mir-941-2 & MiR.hp:hsa-mir-941-3 & MiR.hp:hsa-mir-941-4 & MiR.hp:hsa-mir-941-5	-0.268901386399341	-0.714728390204584	0.176925617405902	9.58631401260394	-1.2201722780491	0.229760579632382	0.999325995078523	-4.56737343215729
hsa-miR-3605-3p	hsa-miR-3605-3p	-0.297720213287511	-0.791577664524104	0.196137237949081	7.13554092383579	-1.21955444465295	0.229992189070253	0.999325995078523	-4.56895181677896
ENSG00000215421.10	ZNF407	0.330618988778667	-0.218927850441394	0.880165827998728	2.59797644870172	1.21707561611126	0.230923171065694	0.999325995078523	-4.57609456796117
ReverseComplement_ENSG00000189233.12	ReverseComplement_NUGGC	-0.373334651694921	-0.994668977498028	0.247999674108185	2.56131075785809	-1.21553491258945	0.231503218665697	0.999325995078523	-4.57649235604943
ReverseComplement_ENSG00000197217.13	ReverseComplement_ENTPD4	0.589237718474299	-0.397317682062302	1.5757931190109	5.2658118700971	1.20826875072652	0.234253294170639	0.999325995078523	-4.57153652174533
MiR.hp__hsa-mir-103a-2&MiR.hp__hsa-mir-103a-1	MiR.hp:hsa-mir-103a-2 & MiR.hp:hsa-mir-103a-1	-0.356388123341779	-0.956381669267462	0.243605422583905	12.7107892375914	-1.20163100748416	0.236786477854465	0.999325995078523	-4.56742586726263
lncRNA__URS000075DE27_9606_Homo_sapiens_HLA_complex_group_11_HCG11_&lncRNA__URS000073968D_9606_Homo_sapiens_EMX2_opposite_strand/antisense_RNA_EMX2OS_&lncRNA__URS000075CCEF_9606_Homo_sapiens_RNF139_antisense_RNA_1_head_to_head__RNF139-AS1_&lncRNA__URS000075DBBD_9606_Homo_sapiens_KDM4A_antisense_RNA_1_KDM4A-AS1_&lncRNA__URS000075E2F0_9606_Homo_sapiens_long_intergenic_non-protein_coding_RNA_1122_LI…	lncRNA:DNMBP-AS1 & lncRNA:URS000001BC5F_9606_Homo_sapiens_ZBTB20_antisense_RNA_4_ZBTB20-AS4	0.403696362875085	-0.277237219423924	1.08462994517409	2.32510177202632	1.19934620692075	0.237663072086985	0.999325995078523	-4.57905991931443
ReverseComplement_ENSG00000117859.19	ReverseComplement_OSBPL9	0.525286364850612	-0.36486203248744	1.41543476218867	2.35761390633469	1.19379071313443	0.239804441372124	0.999325995078523	-4.58006862825512
ReverseComplement_ENSG00000105136.21	ReverseComplement_ZNF419	0.609680107937376	-0.427737673107283	1.64709788898203	3.82736942304158	1.1888931387321	0.241703906516672	0.999325995078523	-4.57565935569854
snoRNA__Homo_sapiens300112_SNORD3@	snoRNA:SNORD3@_repeat3	-0.380830548638231	-1.02919506550832	0.267533968231854	6.26260667988842	-1.18824780811473	0.241955008307657	0.999325995078523	-4.57392154612498
MiR.hp__hsa-let-7a-1	MiR.hp:hsa-let-7a-1	-0.337695358329638	-0.913228634033869	0.237837917374593	13.4835770603801	-1.18699567203604	0.242442765409487	0.999325995078523	-4.56952955393776
hsa-miR-3133	hsa-miR-3133	0.308301703908678	-0.218712824149311	0.835316231966667	2.27726189183757	1.18344429420289	0.243830077026956	0.999325995078523	-4.58069880736252
ReverseComplement_lncRNA__URS0000BC44B7_9606_Homo_sapiens_long_intergenic_non-protein_coding_RNA_2558_LINC02558_&ReverseComplement_lncRNA__URS00003D0DA0_9606_Homo_sapiens_human__lncRNA_AL357153.1	ReverseComplement_lncRNA:LINC02558 & ReverseComplement_lncRNA:URS00003D0DA0_9606_Homo_sapiens_human_AL357153.1	0.377233902897743	-0.268027109492737	1.02249491528822	3.42359661978281	1.18268686702177	0.244126706833625	0.999325995078523	-4.57710767926473
rRNA__45S_pre-ribosomal_N5_(RNA45SN5)&rRNA__45S_pre-ribosomal_N1_(RNA45SN1)&rRNA__45S_pre-ribosomal_N4_(RNA45SN4)&rRNA__45S_pre-ribosomal_N2_(RNA45SN2)&rRNA__45S_pre-ribosomal_N3_(RNA45SN3)&rRNA__5.8S_ribosomal_N1_(RNA5-8SN_1_to_3,_RNA5-8SN5)&rRNA__5.8S_ribosomal_N4_(RNA5-8SN4)	RNA45SN5 & RNA45SN1 & RNA45SN4 & RNA45SN2 & RNA45SN3 & RNA5-8SN_1_to_3,_RNA5-8SN5 & RNA5-8SN4	-0.202093690538879	-0.548003811595741	0.143816430517983	10.430151351993	-1.18190880512331	0.244431691833455	0.999325995078523	-4.57284737658959
hsa-miR-223-5p	hsa-miR-223-5p	-0.641060083328303	-1.73932961963454	0.457209452977932	3.55747120846859	-1.18082157845582	0.244858328720204	0.999325995078523	-4.57760439475642
tRNA__Homo_sapiens_tRNA-SeC-TCA-1-1	tRNA-SeC-TCA-1-1	-0.478032138413081	-1.29762167906877	0.34155740224261	7.35915549222125	-1.17992708569689	0.245209742109395	0.999325995078523	-4.57481045999621
ReverseComplement_ENSG00000118369.13	ReverseComplement_USP35	0.362400205757512	-0.259268274386172	0.984068685901195	2.28357082481005	1.17929937901961	0.245456564441408	0.999325995078523	-4.58144973041267
snoRNA__Homo_sapiens300217_SNORD45BL3&snoRNA__Homo_sapiens300006_SNORD45BL2&snoRNA__Homo_sapiens300668_SNORD45B	snoRNA:SNORD45B	1.10843402185614	-0.795183719829048	3.01205176354133	5.19164720752102	1.17794384221642	0.245990196474912	0.999325995078523	-4.57583777674962
lncRNA__URS0000D7806A_9606_Homo_sapiens_uncharacterized_LOC102725021_LOC102725021__lncRNA&lncRNA__URS0000D7801A_9606_Homo_sapiens_uncharacterized_LOC102725021_LOC102725021__lncRNA&lncRNA__URS0000D7802D_9606_Homo_sapiens_uncharacterized_LOC102725021_LOC102725021__lncRNA&lncRNA__URS000075D84F_9606_Homo_sapiens_uncharacterized_LOC100506472_LOC100506472__lncRNA	lncRNA:URS0000D7806A_9606_Homo_sapiensLOC100506472	0.460364613540514	-0.331570136627448	1.25229936370848	5.04241215667689	1.175999172142	0.246757226636259	0.999325995078523	-4.57602076510776
vault__VTRNA1-2	vault:VTRNA1-2	1.45522763168049	-1.06602563840726	3.97648090176824	4.96685806098027	1.16763993625126	0.25007415795275	0.999325995078523	-4.57778839649978
ENSG00000204427.12	ABHD16A	0.443219166494439	-0.325315642616602	1.21175397560548	4.05515841996928	1.16667387398821	0.250459566184755	0.999325995078523	-4.57817888774686
hsa-miR-25-3p	hsa-miR-25-3p	0.181216899169494	-0.133779243226021	0.496213041565009	14.7820653311823	1.16382569733523	0.251598346885452	0.999325995078523	-4.57310026330293
ENSG00000242485.6&ReverseComplement_lncRNA__URS000075B5B7_9606_Homo_sapiens_SNAP25_antisense_RNA_1_SNAP25-AS1_	MRPL20 & ReverseComplement_lncRNA:URS000075B5B7_9606_SNAP25-AS1	-0.437328775026495	-1.19801959834765	0.323362048294658	2.26907912367563	-1.16303921697987	0.251913463880696	0.999325995078523	-4.58276927113662
lncRNA__URS000075D758_9606_Homo_sapiens_long_intergenic_non-protein_coding_RNA_506_LINC00506_	lncRNA:LINC00506	-0.515901221513846	-1.41850192314441	0.386699480116719	1.62529062385743	-1.1562862785394	0.25463091770378	0.999325995078523	-4.5869919638124
lncRNA__URS00007E4B6C_9606_Homo_sapiens_WWC2_antisense_RNA_1_WWC2-AS1_	lncRNA:WWC2-AS1	0.272930268496535	-0.204701338442272	0.750561875435342	3.57731491917917	1.15598747032859	0.254751648924822	0.999325995078523	-4.58031744440977
hsa-miR-223-3p	hsa-miR-223-3p	-0.426371803082455	-1.17268470332737	0.319941097162463	9.18096159432927	-1.15574496495673	0.254849661809816	0.999325995078523	-4.57779789276662
MiR.hp__hsa-mir-320a	MiR.hp:hsa-mir-320a	0.290503733014866	-0.218571161862954	0.799578627892686	2.11244619865909	1.15442180132965	0.25538492198965	0.999325995078523	-4.58430047321195
lncRNA__URS0000A770E0_9606_Homo_sapiens_human__non-protein_coding_lnc-RAB40B-1:8	lncRNA:lnc-RAB40B-1:8	-0.580799274118695	-1.60083120759285	0.43923265935546	1.60167491282544	-1.15187878425841	0.256415928943582	0.999325995078523	-4.5868194294975
hsa-miR-6786-3p	hsa-miR-6786-3p	-0.272231567699651	-0.750601485855588	0.206138350456286	3.5406078803374	-1.15124857353518	0.256671896911073	0.999325995078523	-4.5810019207266
snoRNA__Homo_sapiens300704_SNORD49A	snoRNA:SNORD49A	-0.336726881200321	-0.929610484874172	0.25615672247353	2.90902491760304	-1.14895450006811	0.257605220106989	0.999325995078523	-4.58242531577405
hsa-miR-6802-3p	hsa-miR-6802-3p	-0.250389091017839	-0.691417831845678	0.190639649809999	4.14507735169864	-1.14853171945834	0.25777749121547	0.999325995078523	-4.58043863788008
hsa-let-7g-5p	hsa-let-7g-5p	-0.488337547552096	-1.35149640587102	0.37482131076683	12.8407071495005	-1.14452127105724	0.259415765009682	0.999325995078523	-4.57787149692421
ReverseComplement_lncRNA__URS0000CCDF90_9606_Homo_sapiens_long_intergenic_non-protein_coding_RNA_lncRNA	ReverseComplement_lncRNA:URS0000CCDF90_9606_Homo_sapiens_long_intergenic_non-protein_coding_RNA_lncRNA	-0.281451663259815	-0.779231963062573	0.216328636542943	4.52530372341933	-1.14382766716037	0.259699861471269	0.999325995078523	-4.58071345488801
ENSG00000119866.22	BCL11A	-0.257194624927878	-0.713336014619015	0.198946764763259	2.51569808434121	-1.14066177835472	0.260999434798828	0.999325995078523	-4.58445060351446
ReverseComplement_lncRNA__URS000081220A_9606_Homo_sapiens_long_intergenic_non-protein_coding_RNA_434_LINC00434_	ReverseComplement_lncRNA:LINC00434	0.22252744039527	-0.173152265031524	0.618207145822064	5.70365859093955	1.1377170837171	0.26221239802975	0.999325995078523	-4.58126638932297
tRNA__Homo_sapiens_tRNA-Pro-TGG-1-1	tRNA-Pro-TGG-1-1	0.832887989241794	-0.653241612632792	2.31901759111638	1.7689893901128	1.13376852720164	0.263845209021571	0.999325995078523	-4.58706191200971
snoRNA__Homo_sapiens300551_SNORA74A	snoRNA:SNORA74A	-0.337846177889645	-0.941411873767696	0.265719517988406	2.19743939332324	-1.13237153640016	0.264424635563814	0.999325995078523	-4.58567297970225
ENSG00000166913.13&ENSG00000127663.15&ReverseComplement_ENSG00000143570.19&ReverseComplement_ENSG00000174951.12	YWHAB & KDM4B & ReverseComplement_SLC39A1 & ReverseComplement_FUT1	0.463971812146684	-0.365208118688452	1.29315174298182	4.35108535239616	1.13197620315768	0.264588772328162	0.999325995078523	-4.58243081836354
snoRNA__Homo_sapiens300200_SNORD79	snoRNA:SNORD79	0.436997080480871	-0.344004102631867	1.21799826359361	3.14970058631183	1.13193457671009	0.264606059284826	0.999325995078523	-4.58363905615775
hsa-miR-3074-5p	hsa-miR-3074-5p	0.246727675932083	-0.194407878836919	0.687863230701084	4.33672830794408	1.13146282089418	0.264802030257971	0.999325995078523	-4.58247638554975
lncRNA__URS000053D37B_9606_Homo_sapiens_long_intergenic_non-protein_coding_RNA_1104_LINC01104_&lncRNA__URS0000A76636_9606_Homo_sapiens_human__non-protein_coding_lnc-ZNF485-68:16	lncRNA:LINC01104 & lncRNA:lnc-ZNF485-68:16	-0.299929838115752	-0.837284533827957	0.237424857596453	4.0960813424481	-1.12915381802372	0.265762706771512	0.999325995078523	-4.5829652143862
snoRNA__Homo_sapiens300565_SNORD34	snoRNA:SNORD34	-0.322455868716657	-0.900605992946145	0.255694255512831	2.50247685156516	-1.12829884824712	0.266119054610704	0.999325995078523	-4.58528500800017
tRNA__Homo_sapiens_tRNA-Lys-CTT-1-1&tRNA__Homo_sapiens_tRNA-Lys-CTT-1-2&tRNA__Homo_sapiens_tRNA-Lys-CTT-4-1&tRNA__Homo_sapiens_tRNA-Lys-CTT-2-1&tRNA__Homo_sapiens_tRNA-Lys-CTT-2-2&tRNA__Homo_sapiens_tRNA-Lys-CTT-2-3&tRNA__Homo_sapiens_tRNA-Lys-CTT-2-4&tRNA__Homo_sapiens_tRNA-Lys-CTT-2-5&tRNA__Homo_sapiens_tRNA-Lys-CTT-3-1	tRNA-Lys-CTT-1-1 & tRNA-Lys-CTT-1-2 & tRNA-Lys-CTT-4-1 & tRNA-Lys-CTT-2-1 & tRNA-Lys-CTT-2-2 & tRNA-Lys-CTT-2-3 & tRNA-Lys-CTT-2-4 & tRNA-Lys-CTT-2-5 & tRNA-Lys-CTT-3-1	0.380616281203987	-0.302189303652241	1.06342186606022	2.26956501703648	1.1276771477644	0.266378391273183	0.999325995078523	-4.58581373329111
lncRNA__URS0000CCDFFB_9606_Homo_sapiens_cat_eye_syndrome_chromosome_region_lncRNA&lncRNA__URS0000CCE07B_9606_Homo_sapiens_cat_eye_syndrome_chromosome_region_candidate_7_CECR7_	lncRNA:URS0000CCDFFB_9606_Homo_sapiens_cat_eye_syndrome_chromosome_region_lncRNA & lncRNA:URS0000CCE07B_9606_Homo_sapiens_cat_eye_syndrome_chromosome_region_candidate_7_CECR7	0.387377313636029	-0.30760877069134	1.0823633979634	2.14474362141315	1.1275934822202	0.266413305379013	0.999325995078523	-4.58631209089408
hsa-miR-98-5p	hsa-miR-98-5p	-0.460070929315935	-1.28566590345897	0.365524044827101	5.47190275210657	-1.12733303673904	0.266522011699026	0.999325995078523	-4.58273606748428
rRNA__45S_pre-ribosomal_N5_(RNA45SN5)&rRNA__45S_pre-ribosomal_N1_(RNA45SN1)&rRNA__45S_pre-ribosomal_N3_(RNA45SN3)&rRNA__28S_ribosomal_N5_(RNA28SN5)&rRNA__28S_ribosomal_N1_(RNA28SN1)&rRNA__28S_ribosomal_N3_(RNA28SN3)	RNA45SN5 & RNA45SN1 & RNA45SN3 & RNA28SN5 & RNA28SN1 & RNA28SN3	0.557900224625466	-0.443891060413993	1.55969150966492	2.78253773159756	1.1266104352451	0.26682378153261	0.999325995078523	-4.58477464499485
hsa-miR-660-3p	hsa-miR-660-3p	-0.458529915719856	-1.28210145136593	0.365041619926217	1.63684320422929	-1.12631749485545	0.266946187620056	0.999325995078523	-4.58828085939219
hsa-miR-1306-3p	hsa-miR-1306-3p	-0.343307701720439	-0.963605869303662	0.276990465862785	1.87893567027812	-1.11963774478676	0.269748237805313	0.999325995078523	-4.5881601113112
hsa-miR-106b-5p	hsa-miR-106b-5p	-0.523028472390003	-1.47001453193828	0.423957587158272	6.92772803232097	-1.1173165408972	0.270726837926005	0.999325995078523	-4.58395054113961
tRNA__Homo_sapiens_tRNA-Arg-CCT-4-1&tRNA__Homo_sapiens_tRNA-Arg-CCT-3-1	tRNA-Arg-CCT-4-1 & tRNA-Arg-CCT-3-1	0.421517475154656	-0.343086771233312	1.18612172154262	2.31999825413811	1.11525289982597	0.271598972400338	0.999325995078523	-4.58683055081692
tRNA__Homo_sapiens_tRNA-Asp-GTC-2-1&tRNA__Homo_sapiens_tRNA-Asp-GTC-2-10&tRNA__Homo_sapiens_tRNA-Asp-GTC-2-11&tRNA__Homo_sapiens_tRNA-Asp-GTC-2-2&tRNA__Homo_sapiens_tRNA-Asp-GTC-2-3&tRNA__Homo_sapiens_tRNA-Asp-GTC-2-4&tRNA__Homo_sapiens_tRNA-Asp-GTC-2-5&tRNA__Homo_sapiens_tRNA-Asp-GTC-2-6&tRNA__Homo_sapiens_tRNA-Asp-GTC-2-7&tRNA__Homo_sapiens_tRNA-Asp-GTC-2-8&tRNA__Homo_sapiens_tRNA-Asp-GTC-2-9&t…	tRNA-Asp-GTC-2-1 & tRNA-Asp-GTC-2-10 & tRNA-Asp-GTC-2-11 & tRNA-Asp-GTC-2-2 & tRNA-Asp-GTC-2-3 & tRNA-Asp-GTC-2-4 & tRNA-Asp-GTC-2-5 & tRNA-Asp-GTC-2-6 & tRNA-Asp-GTC-2-7 & tRNA-Asp-GTC-2-8 & tRNA-Asp-GTC-2-9 & tRNA-Asp-GTC-1-1 & tRNA-Asp-GTC-3-1	-0.477831301483544	-1.3471946848591	0.391532081892007	1.89568673677628	-1.11190513065053	0.273018052829601	0.999325995078523	-4.58827636820474
lncRNA__URS0000A76862_9606_Homo_sapiens_human__non-protein_coding_lnc-SEPT7-3:10	lncRNA:lnc-SEPT7-3:10	-0.267455842070436	-0.75420634087615	0.219294656735278	2.93919819824312	-1.1115785714184	0.273156759036452	0.999325995078523	-4.58634902366384
snoRNA__Homo_sapiens300761_SNORD10	snoRNA:SNORD10	-0.313791949003917	-0.884878988620374	0.257295090612541	4.2600025625232	-1.11156272542555	0.273163490903839	0.999325995078523	-4.58514723711839
lncRNA__URS000075E68F_9606_Homo_sapiens_NR2F2_antisense_RNA_1_NR2F2-AS1__lncRNA&lncRNA__URS000075E3E5_9606_Homo_sapiens_long_intergenic_non-protein_coding_RNA_1343_LINC01343_&lncRNA__URS000075A94E_9606_Homo_sapiens_long_intergenic_non-protein_coding_RNA_1431_LINC01431_	lncRNA:NR2F2-AS1 & lncRNA:LINC01343 & lncRNA:LINC01431	-0.325684452281157	-0.918592587682196	0.267223683119882	2.14453661320597	-1.11123036341849	0.273304715719943	0.999325995078523	-4.58785352806952
hsa-miR-200c-3p	hsa-miR-200c-3p	-0.243858012435394	-0.689932595416488	0.202216570545701	4.19096261307164	-1.10592082014986	0.275567842811082	0.999325995078523	-4.58592361724404
hsa-miR-4732-5p	hsa-miR-4732-5p	-0.207302650756335	-0.589372461443722	0.174767159931051	6.45501365690422	-1.09763163346968	0.279127509572307	0.999325995078523	-4.58672085464762
rRNA__45S_pre-ribosomal_N4_(RNA45SN4)&rRNA__28S_ribosomal_N4_(RNA28SN4)	RNA45SN4 & RNA28SN4	-0.747021540314685	-2.12515488434484	0.631111803715472	3.47726981832575	-1.09657001650511	0.279585741888686	0.999325995078523	-4.58761192828661
snoRNA__Homo_sapiens300564_SNORD33	snoRNA:SNORD33	-0.375219997213738	-1.06829898080474	0.317858986377269	2.73764212069132	-1.09521082742821	0.2801731923184	0.999325995078523	-4.58827284496895
rRNA__45S_pre-ribosomal_N5_(RNA45SN5)&rRNA__45S_pre-ribosomal_N1_(RNA45SN1)&rRNA__45S_pre-ribosomal_N4_(RNA45SN4)&rRNA__45S_pre-ribosomal_N2_(RNA45SN2)&rRNA__28S_ribosomal_N5_(RNA28SN5)&rRNA__28S_ribosomal_N1_(RNA28SN1)&rRNA__28S_ribosomal_N4_(RNA28SN4)&rRNA__28S_ribosomal_N2_(RNA28SN2)	RNA45SN5 & RNA45SN1 & RNA45SN4 & RNA45SN2 & RNA28SN5 & RNA28SN1 & RNA28SN4 & RNA28SN2	0.250770735605123	-0.213403003060594	0.71494447427084	8.04365484474858	1.09292603240053	0.281162658006068	0.999325995078523	-4.58727069686099
ReverseComplement_lncRNA__URS000075BD1A_9606_Homo_sapiens_ITPKB_intronic_transcript_1_ITPKB-IT1_	ReverseComplement_lncRNA:URS000075BD1A_9606_Homo_sapiens_ITPKB_intronic_transcript_1_ITPKB-IT1	0.352221591916839	-0.300423450624724	1.0048666344584	2.40488259250441	1.09177567702389	0.281661768829586	0.999325995078523	-4.58899532621094
MiR.hp__hsa-mir-222	MiR.hp:hsa-mir-222	-0.410634301561585	-1.17213924784102	0.350870644717845	6.40493216589111	-1.09087999738665	0.282050814355118	0.999325995078523	-4.58764865930972
tRNA__Homo_sapiens_tRNA-Glu-CTC-1-1&tRNA__Homo_sapiens_tRNA-Glu-CTC-1-2&tRNA__Homo_sapiens_tRNA-Glu-CTC-1-3&tRNA__Homo_sapiens_tRNA-Glu-CTC-1-4&tRNA__Homo_sapiens_tRNA-Glu-CTC-1-5&tRNA__Homo_sapiens_tRNA-Glu-CTC-1-6&tRNA__Homo_sapiens_tRNA-Glu-CTC-1-7&tRNA__Homo_sapiens_tRNA-Glu-CTC-2-1&lncRNA__URS0000A7736C_9606_Homo_sapiens_long_intergenic_non-protein_coding_RNA_1783_LINC01783_&tRNA__Homo_sapie…	tRNA-Glu-CTC-1-1 & tRNA-Glu-CTC-1-2 & tRNA-Glu-CTC-1-3 & tRNA-Glu-CTC-1-4 & tRNA-Glu-CTC-1-5 & tRNA-Glu-CTC-1-6 & tRNA-Glu-CTC-1-7 & tRNA-Glu-CTC-2-1 & lncRNA:LINC01783 & tRNA-Glu-TTC-4-1 & tRNA-Glu-TTC-4-2 & tRNA-Glu-TTC-3-1	-0.300608549553236	-0.859188842878753	0.257971743772281	3.35714992533236	-1.08870495857851	0.282997135389391	0.999325995078523	-4.58848722218855
hsa-miR-1294	hsa-miR-1294	-0.332825189785399	-0.952892992535762	0.287242612964964	4.58339618618927	-1.08585413592921	0.284240859868547	0.999325995078523	-4.58840968596897
ENSG00000270647.6	TAF15	-0.570432302186577	-1.63556471178908	0.494700107415921	1.60598351220838	-1.08341537298892	0.28530786207589	0.999325995078523	-4.59115483717914
MiR.hp__hsa-mir-4326	MiR.hp:hsa-mir-4326	1.6464056612332	-1.43955587997662	4.73236720244301	4.07570242545523	1.07929663735557	0.287116264782699	0.999325995078523	-4.59042519622821
MiR.hp__hsa-mir-101-2&MiR.hp__hsa-mir-101-1	MiR.hp:hsa-mir-101-2 & MiR.hp:hsa-mir-101-1	-0.756212974764975	-2.17381632774062	0.661390378210668	9.07801743825601	-1.07915511947858	0.287178543215178	0.999325995078523	-4.58918634887028
lncRNA__URS000075E0D3_9606_Homo_sapiens_inactivation_escape_2_INE2_	lncRNA:URS000075E0D3_9606_Homo_sapiens_inactivation_escape_2_INE2	-0.369028393909273	-1.06169788795194	0.323641100133389	2.683802451705	-1.07777524549676	0.287786287319273	0.999325995078523	-4.59000693320486
ReverseComplement_ENSG00000053770.12&ENSG00000171132.14	ReverseComplement_AP5M1 & PRKCE	-0.356978229538574	-1.0271032743791	0.313146815301951	2.09497295724136	-1.07765652936287	0.287838616082264	0.999325995078523	-4.59071009466151
rRNA__45S_pre-ribosomal_N5_(RNA45SN5)&rRNA__45S_pre-ribosomal_N1_(RNA45SN1)&rRNA__45S_pre-ribosomal_N4_(RNA45SN4)&rRNA__45S_pre-ribosomal_N2_(RNA45SN2)&rRNA__45S_pre-ribosomal_N3_(RNA45SN3)&rRNA__28S_ribosomal_N5_(RNA28SN5)&rRNA__28S_ribosomal_N1_(RNA28SN1)&rRNA__28S_ribosomal_N4_(RNA28SN4)&rRNA__28S_ribosomal_N2_(RNA28SN2)&rRNA__28S_ribosomal_N3_(RNA28SN3)&lncRNA__URS000075E27F_9606_Homo_sapiens…	RNA45SN5 & RNA45SN1 & RNA45SN4 & RNA45SN2 & RNA45SN3 & RNA28SN5 & RNA28SN1 & RNA28SN4 & RNA28SN2 & RNA28SN3 & lncRNA:URS000075E27F_9606_Homo_sapiens_family_with_sequence_similarity_182_member_A_FAM182A & lncRNA:URS000075BB79_9606_Homo_sapiens_family_with_sequence_similarity_182_member_B_FAM182B & lncRNA:URS00007599C3_9606_Homo_sapiens_NKAIN3_intronic_transcript_NKAIN3-IT1 & lncRNA:URS000075DBA6_9…	-0.490483718138895	-1.41147830470364	0.430510868425848	1.54456217313142	-1.07736286099985	0.287968090508543	0.999325995078523	-4.59162877569116
hsa-miR-548k	hsa-miR-548k	0.581711048608947	-0.511559468537604	1.6749815657555	1.98620361456907	1.07640116405352	0.288392375371616	0.999325995078523	-4.59089478321076
ReverseComplement_lncRNA__URS000022CFA6_9606_Homo_sapiens_WEE2_antisense_RNA_1_WEE2-AS1_&ReverseComplement_ENSG00000145349.18	ReverseComplement_lncRNA:WEE2-AS1 & ReverseComplement_CAMK2D	-0.369386739292074	-1.07086393249311	0.332090453908963	4.01621428086532	-1.0652762079864	0.293332360969727	0.999325995078523	-4.59106141520803
ReverseComplement_lncRNA__URS0000BC4407_9606_Homo_sapiens_uncharacterized_LOC107985544_LOC107985544__lncRNA	ReverseComplement_lncRNA:URS0000BC4407_9606_Homo_sapiensLOC107985544	-0.315360829835553	-0.915417469246136	0.284695809575029	5.02908591309996	-1.06318780595068	0.294266245905426	0.999325995078523	-4.59135077838443
lncRNA__URS000075D94D_9606_Homo_sapiens_SLC25A25_antisense_RNA_1_SLC25A25-AS1_&lncRNA__URS000075DC9A_9606_Homo_sapiens_TM4SF19_antisense_RNA_1_TM4SF19-AS1_&lncRNA__URS000016073B_9606_Homo_sapiens_prostate_cancer_associated_transcript_18_PCAT18_&lncRNA__URS0000BC4493_9606_Homo_sapiens_long_intergenic_non-protein_coding_RNA_2257_LINC02257_	lncRNA:TM4SF19-AS1 & lncRNA:URS000016073B_9606_Homo_sapiens_prostate_cancer_associated_transcript_18_PCAT18 & lncRNA:LINC02257	-0.306109078912858	-0.889332920050996	0.277114762225279	2.88134634940995	-1.0617821605476	0.294895982867444	0.999325995078523	-4.59155307812872
MiR.hp__hsa-mir-3130-1&MiR.hp__hsa-mir-3130-2	MiR.hp:hsa-mir-3130-1 & MiR.hp:hsa-mir-3130-2	0.486736771498733	-0.440968407866266	1.41444195086373	1.81356852779603	1.0613989616897	0.295067820716413	0.999325995078523	-4.59224247042025
lncRNA__URS000075ED94_9606_Homo_sapiens_long_intergenic_non-protein_coding_RNA_1355_LINC01355_&lncRNA__URS0000759CF4_9606_Homo_sapiens_KCNQ1_opposite_strand/antisense_transcript_1_KCNQ1OT1_&lncRNA__URS000075DE27_9606_Homo_sapiens_HLA_complex_group_11_HCG11_&lncRNA__URS0000D7806A_9606_Homo_sapiens_uncharacterized_LOC102725021_LOC102725021__lncRNA&lncRNA__URS0000D7801A_9606_Homo_sapiens_uncharacter…	lncRNA:EPN2-AS1 & lncRNA:lnc-SLC17A5-1:2	0.405472790735724	-0.371908125419303	1.18285370689075	2.7301990479248	1.05516972956858	0.297870971667438	0.999325995078523	-4.59222599331894
ENSG00000183597.16	TANGO2	-0.369692480978926	-1.0784944375857	0.339109475627849	4.48485165261709	-1.05514025579282	0.297884278649639	0.999325995078523	-4.59235842850179
hsa-miR-15a-5p	hsa-miR-15a-5p	-0.555413830867952	-1.62040502449052	0.509577362754621	4.8822693914432	-1.05503084348192	0.297933680330155	0.999325995078523	-4.59239423229901
lncRNA__URS000052446E_9606_Homo_sapiens_PINK1_antisense_RNA_PINK1-AS_&lncRNA__URS00002A4A09_9606_Homo_sapiens_MRTFA_antisense_RNA_1_MRTFA-AS1_	lncRNA:MRTFA-AS1	-0.257690816408079	-0.754001736091367	0.23862010327521	2.17156423046252	-1.05036343187274	0.300046399830642	0.999325995078523	-4.59275585111245
snoRNA__Homo_sapiens300201_SNORD78	snoRNA:SNORD78	-0.340863873730646	-0.99885613354038	0.317128386079089	4.2818020074513	-1.04798405009125	0.301127419877794	0.999325995078523	-4.59320733423972
ReverseComplement_ENSG00000073536.18	ReverseComplement_NLE1	0.226435090486229	-0.214058708276766	0.666928889249224	6.39582270597248	1.03991636767193	0.304812840587549	0.999325995078523	-4.59443048716626
MiR.hp__hsa-mir-484	MiR.hp:hsa-mir-484	-0.285671104358017	-0.842237279134879	0.270895070418846	2.0306774197312	-1.03835052702397	0.305531726284039	0.999325995078523	-4.59370582132136
ReverseComplement_ENSG00000184898.7&ReverseComplement_ENSG00000198663.17&ReverseComplement_lncRNA__URS0000CCDF90_9606_Homo_sapiens_long_intergenic_non-protein_coding_RNA_lncRNA	ReverseComplement_RBM43 & ReverseComplement_C6orf89 & ReverseComplement_lncRNA:URS0000CCDF90_9606_Homo_sapiens_long_intergenic_non-protein_coding_RNA_lncRNA	-0.253321119217328	-0.747640455032866	0.24099821659821	6.24327546185123	-1.03671237361627	0.306285060759464	0.999325995078523	-4.59482825263722
hsa-miR-4521	hsa-miR-4521	0.367039629632643	-0.349921065856482	1.08400032512177	2.52927309290794	1.03564781375211	0.306775303001578	0.999325995078523	-4.59404351534579
ReverseComplement_lncRNA__URS0000A77209_9606_Homo_sapiens_uncharacterized_LOC101927974_LOC101927974__lncRNA	ReverseComplement_lncRNA:URS0000A77209_9606_Homo_sapiensLOC101927974	0.364253239226883	-0.35458385081794	1.08309032927171	1.5761386981579	1.02510281872933	0.311660563215168	0.999325995078523	-4.59453258918709
ReverseComplement_ENSG00000184898.7&ReverseComplement_ENSG00000198663.17	ReverseComplement_RBM43 & ReverseComplement_C6orf89	-0.283898173157215	-0.846623223175141	0.278826876860712	4.76385210010095	-1.02061238011214	0.313756977748713	0.999325995078523	-4.5967414205779
hsa-miR-221-3p	hsa-miR-221-3p	-0.388704025519369	-1.15940904234747	0.38200099130873	7.76570338037672	-1.02029400514924	0.313905980034771	0.999325995078523	-4.59713708527736
hsa-miR-145-5p	hsa-miR-145-5p	-0.338827251478364	-1.0108901402589	0.333235637302168	5.98680849395989	-1.01991246842212	0.314084606284686	0.999325995078523	-4.5969524027006
hsa-miR-6513-3p	hsa-miR-6513-3p	0.276276382169306	-0.273375560745787	0.8259283250844	3.94463123837259	1.01683497419456	0.315527954155449	0.999325995078523	-4.59679873901542
ReverseComplement_ENSG00000184898.7&ReverseComplement_ENSG00000198663.17&ReverseComplement_lncRNA__URS000075C2A5_9606_Homo_sapiens_long_intergenic_non-protein_coding_RNA_1733_LINC01733_&ENSG00000071282.12	ReverseComplement_RBM43 & ReverseComplement_C6orf89 & ReverseComplement_lncRNA:LINC01733 & LMCD1	-0.316002006815635	-0.945385078839411	0.313381065208141	2.38856752930598	-1.01570891745516	0.316057205313765	0.999325995078523	-4.59569698743109
rRNA__45S_pre-ribosomal_N4_(RNA45SN4)&rRNA__45S_pre-ribosomal_N2_(RNA45SN2)&rRNA__45S_pre-ribosomal_N3_(RNA45SN3)&rRNA__18S_ribosomal_N2_(RNA18SN2-4)	RNA45SN4 & RNA45SN2 & RNA45SN3 & RNA18SN2-4	-0.327475834414773	-0.980668329091926	0.32571666026238	2.27724276651441	-1.01422089590208	0.316757509651149	0.999325995078523	-4.59573204208217
hsa-miR-1255a	hsa-miR-1255a	-0.898381465717568	-2.69087958090667	0.89411664947153	1.25893481614068	-1.01390335102432	0.316907091940313	0.999325995078523	-4.59496695340401
hsa-miR-636	hsa-miR-636	-0.2293476720997	-0.686966989376877	0.228271645177477	4.84102796427329	-1.01387513000926	0.316920388024969	0.999325995078523	-4.59756627192123
hsa-miR-374a-5p	hsa-miR-374a-5p	-0.769460121912122	-2.30627074245146	0.767350498627211	3.00617344993388	-1.01288524898735	0.317387002361827	0.999325995078523	-4.59642016729264
lncRNA__URS000075CF6A_9606_Homo_sapiens_long_intergenic_non-protein_coding_RNA_1492_LINC01492_&lncRNA__URS000075B254_9606_Homo_sapiens_long_intergenic_non-protein_coding_RNA_2139_LINC02139_	lncRNA:LINC01492 & lncRNA:LINC02139	0.330779101178635	-0.332299427560841	0.993857629918112	2.50237244580437	1.00917754875684	0.319138911557497	0.999325995078523	-4.59639431841907
hsa-miR-584-3p	hsa-miR-584-3p	0.353445031403543	-0.355175419686896	1.06206548249398	2.36010667441528	1.0090267535729	0.319210302036819	0.999325995078523	-4.59627094915607
lncRNA__URS000075B335_9606_Homo_sapiens_uncharacterized_LOC642361_LOC642361__lncRNA	lncRNA:URS000075B335_9606_Homo_sapiensLOC642361	0.387208510187054	-0.389637286234841	1.16405430660895	2.02952558892465	1.00833433643189	0.319538250261252	0.999325995078523	-4.59597386811506
lncRNA__URS000075A69B_9606_Homo_sapiens_long_intergenic_non-protein_coding_RNA_324_LINC00324_&tRNA__Homo_sapiens_tRNA-Pro-TGG-3-1&tRNA__Homo_sapiens_tRNA-Pro-TGG-3-2&tRNA__Homo_sapiens_tRNA-Pro-TGG-3-3&tRNA__Homo_sapiens_tRNA-Pro-TGG-3-4&tRNA__Homo_sapiens_tRNA-Pro-TGG-3-5&tRNA__Homo_sapiens_tRNA-Pro-CGG-1-1&tRNA__Homo_sapiens_tRNA-Pro-CGG-1-2&tRNA__Homo_sapiens_tRNA-Pro-CGG-1-3&tRNA__Homo_sapien…	lncRNA:LINC00324 & tRNA-Pro-TGG-3-1 & tRNA-Pro-TGG-3-2 & tRNA-Pro-TGG-3-3 & tRNA-Pro-TGG-3-4 & tRNA-Pro-TGG-3-5 & tRNA-Pro-CGG-1-1 & tRNA-Pro-CGG-1-2 & tRNA-Pro-CGG-1-3 & tRNA-Pro-AGG-2-1 & tRNA-Pro-AGG-2-2 & tRNA-Pro-AGG-2-3 & tRNA-Pro-AGG-2-4 & tRNA-Pro-AGG-2-5 & tRNA-Pro-AGG-2-6 & tRNA-Pro-AGG-2-7 & tRNA-Pro-AGG-2-8 & tRNA-Pro-CGG-2-1 & tRNA-Pro-AGG-1-1	-0.256302005035313	-0.77055712758447	0.257953117513844	4.69105659625116	-1.00824913897856	0.319578617988905	0.999325995078523	-4.59825739439102
tRNA__Homo_sapiens_tRNA-Ala-TGC-4-1&tRNA__Homo_sapiens_tRNA-Ala-CGC-1-1&tRNA__Homo_sapiens_tRNA-Ala-TGC-3-1&tRNA__Homo_sapiens_tRNA-Ala-TGC-3-2&tRNA__Homo_sapiens_tRNA-Ala-TGC-2-1&tRNA__Homo_sapiens_tRNA-Ala-CGC-2-1&tRNA__Homo_sapiens_tRNA-Ala-CGC-3-1&tRNA__Homo_sapiens_tRNA-Ala-AGC-4-1	tRNA-Ala-TGC-4-1 & tRNA-Ala-CGC-1-1 & tRNA-Ala-TGC-3-1 & tRNA-Ala-TGC-3-2 & tRNA-Ala-TGC-2-1 & tRNA-Ala-CGC-2-1 & tRNA-Ala-CGC-3-1 & tRNA-Ala-AGC-4-1	0.370031720887972	-0.374142021420707	1.11420546319665	3.14440815663564	1.00590993119645	0.320688321064896	0.999325995078523	-4.59742448847962
lncRNA__URS0000A77400_9606_Homo_sapiens_metastasis_associated_lung_adenocarcinoma_transcript_1_MALAT1_&lncRNA__URS0000A77408_9606_Homo_sapiens_metastasis_associated_lung_adenocarcinoma_transcript_1_MALAT1__lncRNA&lncRNA__URS0000A76CFF_9606_Homo_sapiens_metastasis_associated_lung_adenocarcinoma_transcript_1_MALAT1__lncRNA	lncRNA:URS0000A77400_9606_Homo_sapiens_metastasis_associated_lung_adenocarcinoma_transcript_1_MALAT1 & lncRNA:URS0000A77408_9606_Homo_sapiens_metastasis_associated_lung_adenocarcinoma_transcript_1_MALAT1 & lncRNA:URS0000A76CFF_9606_Homo_sapiens_metastasis_associated_lung_adenocarcinoma_transcript_1_MALAT1	-0.374714324820304	-1.12832104855545	0.378892398914836	2.86621128983281	-1.00588889571058	0.320698312001623	0.999325995078523	-4.59703594544808
rRNA__5S_ribosomal_1_(RNA5S1-8,_RNA5S10-17)&rRNA__5S_ribosomal_9_(RNA5S9)&lncRNA__URS000048471C_9606_Homo_sapiens_LZTS1_antisense_RNA_1_LZTS1-AS1_	rRNA:5S_ribsomalisoforms & lncRNA:LZTS1-AS1	0.26810474704069	-0.271167863756364	0.807377357837744	5.40544678510218	1.00575134683834	0.320763646915466	0.999325995078523	-4.59865325973391
MiR.hp__hsa-let-7a-3	MiR.hp:hsa-let-7a-3	-0.294427551890273	-0.887609599797089	0.298754496016543	2.86888813215965	-1.00411841398649	0.321539970957413	0.999325995078523	-4.59710661093684
ENSG00000143569.19	UBAP2L	0.391800963814813	-0.397757795872407	1.18135972350203	2.75444987932077	1.00386549405756	0.321660327305312	0.999325995078523	-4.59713821151868
lncRNA__URS0000A77033_9606_Homo_sapiens_HAND2_antisense_RNA_1_HAND2-AS1__lncRNA&lncRNA__URS0000A76C09_9606_Homo_sapiens_HAND2_antisense_RNA_1_HAND2-AS1__lncRNA&lncRNA__URS0000A77681_9606_Homo_sapiens_HAND2_antisense_RNA_1_HAND2-AS1__lncRNA&lncRNA__URS0000A773E7_9606_Homo_sapiens_HAND2_antisense_RNA_1_HAND2-AS1__lncRNA&lncRNA__URS0000A76676_9606_Homo_sapiens_HAND2_antisense_RNA_1_HAND2-AS1_&lncRNA…	lncRNA:HAND2-AS1	0.675555106865939	-0.687724534850833	2.03883474858271	1.31271439679941	1.00246752995018	0.322326124063404	0.999325995078523	-4.59577023510477
hsa-miR-6833-3p	hsa-miR-6833-3p	-0.208730274194401	-0.630426049571635	0.212965501182834	4.02168207688206	-1.00133795016187	0.32286478159599	0.999325995078523	-4.59865827265109
hsa-miR-1226-3p	hsa-miR-1226-3p	0.258725486135877	-0.26534182034556	0.782792792617313	4.67835979139175	0.998726622539227	0.324112366945906	0.999325995078523	-4.59937846378072
hsa-miR-939-5p	hsa-miR-939-5p	0.304085728832481	-0.311997813815929	0.920169271480891	1.84536659801039	0.998506539334291	0.324217662549317	0.999325995078523	-4.59635967564215
lncRNA__URS0000A77348_9606_Homo_sapiens_MIR29B2_and_MIR29C_host_gene_MIR29B2CHG__lncRNA&lncRNA__URS0000A77143_9606_Homo_sapiens_MIR29B2_and_MIR29C_host_gene_MIR29B2CHG_&MiR.hp__hsa-mir-29b-2&MiR.hp__hsa-mir-29b-1	lncRNA:URS0000A77348_9606_Homo_sapiens_MIR29B2_and_MIR29C_host_gene_MIR29B2CHG & lncRNA:URS0000A77143_9606_Homo_sapiens_MIR29B2_and_MIR29C_host_gene_MIR29B2CHG & MiR.hp:hsa-mir-29b-2 & MiR.hp:hsa-mir-29b-1	-0.395650554845746	-1.19728733403897	0.405986224347478	4.57032105503033	-0.998455301332447	0.324242179946138	0.999325995078523	-4.5994012436541
hsa-miR-629-3p	hsa-miR-629-3p	0.619903239625134	-0.639317731409748	1.87912421066002	2.04005746292168	0.995901624461306	0.325465704258479	0.999325995078523	-4.59655316861077
ENSG00000171435.14	KSR2	-0.286869882509031	-0.871804619201623	0.298064854183561	2.29830734281763	-0.992137865782207	0.327274687371335	0.999325995078523	-4.59747574743448
ReverseComplement_ENSG00000198663.17&ReverseComplement_lncRNA__URS0000BC450F_9606_Homo_sapiens_long_intergenic_non-protein_coding_RNA_1715_LINC01715_&ReverseComplement_lncRNA__URS0000BC454F_9606_Homo_sapiens_long_intergenic_non-protein_coding_RNA_1715_LINC01715__lncRNA&ENSG00000112137.18&ReverseComplement_ENSG00000086712.13&ReverseComplement_ENSG00000153029.16	ReverseComplement_C6orf89 & ReverseComplement_lncRNA:LINC01715 & PHACTR1 & ReverseComplement_TXLNG & ReverseComplement_MR1	-0.413596825795697	-1.25706210794242	0.429868456351024	2.5135243264234	-0.991983545405749	0.327349003175242	0.999325995078523	-4.59783029840006
lncRNA__URS0000ABD7E9_9606_Homo_sapiens_small_nucleolar_RNA_host_gene_14_SNHG14_&lncRNA__URS000075D1D3_9606_Homo_sapiens_Prader_Willi/Angelman_region_RNA_SNRPN_neighbor_PWARSN_&snoRNA__Homo_sapiens300790_SNORD107	lncRNA:URS0000ABD7E9_9606_SNORD107	0.416367662957031	-0.433497398292817	1.26623272420688	3.09209834403792	0.991109183000378	0.327770283346422	0.999325995078523	-4.59873153989269
tRNA__Homo_sapiens_tRNA-Ser-GCT-3-1&tRNA__Homo_sapiens_tRNA-Ser-GCT-4-1&tRNA__Homo_sapiens_tRNA-Ser-GCT-4-2&tRNA__Homo_sapiens_tRNA-Ser-GCT-4-3&tRNA__Homo_sapiens_tRNA-Ser-GCT-6-1&tRNA__Homo_sapiens_tRNA-Ser-GCT-5-1	tRNA-Ser-GCT-3-1 & tRNA-Ser-GCT-4-1 & tRNA-Ser-GCT-4-2 & tRNA-Ser-GCT-4-3 & tRNA-Ser-GCT-6-1 & tRNA-Ser-GCT-5-1	-0.210134397972902	-0.64020949832981	0.219940702384006	6.40339471535889	-0.988433220619537	0.329061870294533	0.999325995078523	-4.60099319870568
hsa-miR-126-3p	hsa-miR-126-3p	-0.560555622406208	-1.70886755897178	0.587756314159361	9.7336385687961	-0.987536863411875	0.329495273654398	0.999325995078523	-4.6021263941538
hsa-miR-21-5p	hsa-miR-21-5p	-0.572660361619999	-1.74791771287524	0.602596989635245	9.99351493076596	-0.985731487062501	0.330369368389842	0.999325995078523	-4.60254813692231
tRNA__Homo_sapiens_tRNA-iMet-CAT-1-1&tRNA__Homo_sapiens_tRNA-iMet-CAT-1-2&tRNA__Homo_sapiens_tRNA-iMet-CAT-1-3&tRNA__Homo_sapiens_tRNA-iMet-CAT-1-4&tRNA__Homo_sapiens_tRNA-iMet-CAT-1-5&tRNA__Homo_sapiens_tRNA-iMet-CAT-1-6&tRNA__Homo_sapiens_tRNA-iMet-CAT-1-7&tRNA__Homo_sapiens_tRNA-iMet-CAT-1-8	tRNA-iMet-CAT-1-1 & tRNA-iMet-CAT-1-2 & tRNA-iMet-CAT-1-3 & tRNA-iMet-CAT-1-4 & tRNA-iMet-CAT-1-5 & tRNA-iMet-CAT-1-6 & tRNA-iMet-CAT-1-7 & tRNA-iMet-CAT-1-8	-0.271246834899765	-0.830509466388608	0.288015796589078	6.52919514398336	-0.981167964694592	0.332585799629051	0.999325995078523	-4.60191885875698
hsa-miR-660-5p	hsa-miR-660-5p	-0.449258087443129	-1.37664872035872	0.478132545472459	4.76825773449391	-0.98000362358097	0.333152895942264	0.999325995078523	-4.60170976452512
tRNA__Homo_sapiens_tRNA-Val-CAC-1-1&tRNA__Homo_sapiens_tRNA-Val-CAC-1-2&tRNA__Homo_sapiens_tRNA-Val-CAC-1-3&tRNA__Homo_sapiens_tRNA-Val-CAC-1-4&tRNA__Homo_sapiens_tRNA-Val-CAC-1-5&tRNA__Homo_sapiens_tRNA-Val-CAC-1-6&tRNA__Homo_sapiens_tRNA-Val-CAC-1-7&tRNA__Homo_sapiens_tRNA-Val-CAC-5-1&tRNA__Homo_sapiens_tRNA-Val-CAC-4-1&tRNA__Homo_sapiens_tRNA-Val-AAC-1-1&tRNA__Homo_sapiens_tRNA-Val-AAC-1-2&tRN…	tRNA-Val-CAC-1-1 & tRNA-Val-CAC-1-2 & tRNA-Val-CAC-1-3 & tRNA-Val-CAC-1-4 & tRNA-Val-CAC-1-5 & tRNA-Val-CAC-1-6 & tRNA-Val-CAC-1-7 & tRNA-Val-CAC-5-1 & tRNA-Val-CAC-4-1 & tRNA-Val-AAC-1-1 & tRNA-Val-AAC-1-2 & tRNA-Val-AAC-1-3 & tRNA-Val-AAC-1-4 & tRNA-Val-AAC-1-5 & tRNA-Val-AAC-4-1 & tRNA-Val-AAC-3-1 & tRNA-Val-AAC-5-1 & tRNA-Val-CAC-14-1 & tRNA-Val-AAC-2-1	-0.372295909687923	-1.14190305933061	0.39731123995477	3.14353707017668	-0.978619023287829	0.333828113845083	0.999325995078523	-4.6000636537989
ENSG00000196228.5	SULT1C3	0.329866679019612	-0.355975226966194	1.01570858500542	2.37402090246007	0.972991201566696	0.336582025965381	0.999325995078523	-4.59919016023622
snoRNA__Homo_sapiens300241_SNORD58B	snoRNA:SNORD58B	-0.27467903761695	-0.846636347095758	0.297278271861858	4.31320457842484	-0.971530378876089	0.337299338620191	0.999325995078523	-4.60238305944562
hsa-miR-6861-3p	hsa-miR-6861-3p	-0.298197051538197	-0.921926458678092	0.325532355601699	2.06159018964567	-0.967167305960212	0.339447826716568	0.999325995078523	-4.59887934149088
snoRNA__Homo_sapiens300349_SNORD93	snoRNA:SNORD93	-0.345607222653004	-1.06870632549721	0.377491880191202	6.36935235768841	-0.966895346082935	0.339582047980555	0.999325995078523	-4.6036259136683
ENSG00000127328.22	RAB3IP	0.467107843386493	-0.512376215474396	1.44659190224738	2.19372806235837	0.964748851231404	0.340642655519186	0.999325995078523	-4.59958073742085
ENSG00000086827.9	ZW10	0.267734409379052	-0.293803305712287	0.82927212447039	1.91219975671801	0.964538889182178	0.340746518413262	0.999325995078523	-4.59881842939865
hsa-miR-659-5p	hsa-miR-659-5p	-0.284320486933613	-0.883684526381971	0.315043552514746	2.31375052729198	-0.959647981537437	0.343171888763023	0.999325995078523	-4.59985102236219
lncRNA__URS00003074D5_9606_Homo_sapiens_TCERG1L_antisense_RNA_1_TCERG1L-AS1_	lncRNA:TCERG1L-AS1	0.510750652702991	-0.567400247422277	1.58890155282826	1.28290191448538	0.958349373046246	0.343817781456972	0.999325995078523	-4.59763853386737
ENSG00000110911.17	SLC11A2	-0.185941883020082	-0.578464347637882	0.206580581597718	4.80317271894137	-0.95831258208352	0.343836092026196	0.999325995078523	-4.60431333135958
MiR.hp__hsa-mir-6511b-1	MiR.hp:hsa-mir-6511b-1	-0.323424405140552	-1.00625149527299	0.359402684991889	2.87498131615668	-0.958200797252608	0.343891730415399	0.999325995078523	-4.60139916374508
tRNA__Homo_sapiens_tRNA-Leu-TAG-3-1	tRNA-Leu-TAG-3-1	-0.387402916076101	-1.20662873033621	0.43182289818401	2.22331882042881	-0.956651461475703	0.344663492503463	0.999325995078523	-4.60024163636248
hsa-miR-342-5p	hsa-miR-342-5p	-0.180197151619824	-0.562479628290672	0.202085325051024	5.68638842498165	-0.953581931387582	0.346195888330692	0.999325995078523	-4.60506690921593
hsa-miR-1284	hsa-miR-1284	-0.207433992685027	-0.647904666683224	0.23303668131317	4.55798531147773	-0.952702731512752	0.34663563915222	0.999325995078523	-4.60483060230545
ReverseComplement_ENSG00000245848.3&ReverseComplement_ENSG00000134690.11&ENSG00000112208.11	ReverseComplement_CEBPA & ReverseComplement_CDCA8 & BAG2	0.365094639479133	-0.410656227551412	1.14084550650968	2.06564925919905	0.952089267088823	0.34694269541546	0.999325995078523	-4.60009348932138
tRNA__Homo_sapiens_tRNA-Val-CAC-3-1	tRNA-Val-CAC-3-1	-0.421423657733593	-1.3202336571427	0.477386341675518	1.6436386612414	-0.948517830835203	0.348733870606429	0.999325995078523	-4.59890083652278
MiR.hp__hsa-mir-1285-1	MiR.hp:hsa-mir-1285-1	0.215250060240847	-0.246183794834114	0.676683915315807	2.29762899603276	0.943687731551102	0.351165993277575	0.999325995078523	-4.60123593638032
tRNA__Homo_sapiens_tRNA-Val-CAC-1-1&tRNA__Homo_sapiens_tRNA-Val-CAC-1-2&tRNA__Homo_sapiens_tRNA-Val-CAC-1-3&tRNA__Homo_sapiens_tRNA-Val-CAC-1-4&tRNA__Homo_sapiens_tRNA-Val-CAC-1-5&tRNA__Homo_sapiens_tRNA-Val-CAC-1-6&tRNA__Homo_sapiens_tRNA-Val-CAC-1-7&tRNA__Homo_sapiens_tRNA-Val-CAC-5-1&tRNA__Homo_sapiens_tRNA-Val-CAC-4-1&tRNA__Homo_sapiens_tRNA-Val-AAC-1-1&tRNA__Homo_sapiens_tRNA-Val-AAC-1-2&tRN…	tRNA-Val-CAC-1-1 & tRNA-Val-CAC-1-2 & tRNA-Val-CAC-1-3 & tRNA-Val-CAC-1-4 & tRNA-Val-CAC-1-5 & tRNA-Val-CAC-1-6 & tRNA-Val-CAC-1-7 & tRNA-Val-CAC-5-1 & tRNA-Val-CAC-4-1 & tRNA-Val-AAC-1-1 & tRNA-Val-AAC-1-2 & tRNA-Val-AAC-1-3 & tRNA-Val-AAC-1-4 & tRNA-Val-AAC-1-5 & tRNA-Val-AAC-4-1 & tRNA-Val-AAC-3-1	-0.328932980944785	-1.03438418465254	0.376518222762965	7.38579570201493	-0.943267615927142	0.351378062827356	0.999325995078523	-4.60682238912869
ENSG00000087086.15	FTL	0.279590974622041	-0.321068922353641	0.880250871597723	1.81935909101045	0.941648878094325	0.352195971177661	0.999325995078523	-4.59978516346473
ENSG00000186417.14	GLDN	-0.34730614799041	-1.09519941329079	0.400587117309975	1.51045439967589	-0.9394362869298	0.353315962942786	0.999325995078523	-4.59895809936455
snoRNA__Homo_sapiens300691_SNORD59A	snoRNA:SNORD59A	-0.286017706529885	-0.903491483354937	0.331456070295167	2.32132145101374	-0.937063202605088	0.354519792531918	0.999325995078523	-4.6019903421871
hsa-miR-543	hsa-miR-543	0.42885028914502	-0.497398825643048	1.35509940393309	4.96525691907302	0.936639316603432	0.354735106441141	0.999325995078523	-4.60680908701521
ENSG00000244734.4	HBB	-0.238873602388682	-0.755757505881909	0.278010301104545	5.40963753653417	-0.934909631307116	0.355614593230733	0.999325995078523	-4.60721475229231
hsa-miR-196b-5p	hsa-miR-196b-5p	-0.386616580969133	-1.22514199141114	0.451908829472877	3.503002566566	-0.932735981471978	0.356721845703374	0.999325995078523	-4.60493834564994
hsa-miR-378i	hsa-miR-378i	-0.268534958804701	-0.851118314863761	0.314048397254359	3.15978062554453	-0.932475094876801	0.356854892309042	0.999325995078523	-4.60433949121748
snoRNA__Homo_sapiens300686_SNORD43	snoRNA:SNORD43	-0.266771749264048	-0.847770936520612	0.314227437992515	5.53997738472467	-0.928878250867194	0.358692516272501	0.999325995078523	-4.60796320543104
snoRNA__Homo_sapiens300492_SNORD12	snoRNA:SNORD12	-0.502334243966617	-1.59653326971601	0.591864781782781	2.8107837502553	-0.92873314204277	0.35876678174237	0.999325995078523	-4.60437532411855
tRNA__Homo_sapiens_tRNA-SeC-TCA-1-1&tRNA__Homo_sapiens_tRNA-SeC-TCA-2-1	tRNA-SeC-TCA-1-1 & tRNA-SeC-TCA-2-1	0.387652516857795	-0.457537007153313	1.2328420408689	2.52443476452898	0.927861137608781	0.359213277766997	0.999325995078523	-4.60327479451997
hsa-miR-126-5p	hsa-miR-126-5p	-0.59408405472091	-1.89074651658731	0.702578407145489	4.73453855711422	-0.926862775233684	0.359724918677408	0.999325995078523	-4.60775029649313
ReverseComplement_ENSG00000181381.15	ReverseComplement_DDX60L	-0.231124954850432	-0.737486558819183	0.275236649118319	5.15224499613232	-0.92338019420778	0.36151339316885	0.999325995078523	-4.6085274037443
rRNA__45S_pre-ribosomal_N5_(RNA45SN5)&rRNA__45S_pre-ribosomal_N1_(RNA45SN1)&rRNA__45S_pre-ribosomal_N2_(RNA45SN2)&rRNA__45S_pre-ribosomal_N3_(RNA45SN3)&rRNA__28S_ribosomal_N5_(RNA28SN5)&rRNA__28S_ribosomal_N1_(RNA28SN1)&rRNA__28S_ribosomal_N2_(RNA28SN2)&rRNA__28S_ribosomal_N3_(RNA28SN3)&lncRNA__URS0000A7731D_9606_Homo_sapiens_human__non-protein_coding_lnc-PIK3AP1-6:4	RNA45SN5 & RNA45SN1 & RNA45SN2 & RNA45SN3 & RNA28SN5 & RNA28SN1 & RNA28SN2 & RNA28SN3 & lncRNA:lnc-PIK3AP1-6:4	0.314377230374182	-0.375136407049043	1.00389086779741	2.33543716145026	0.922364768567464	0.36203595235631	0.999325995078523	-4.60296590643549
hsa-miR-139-5p	hsa-miR-139-5p	0.328590706888724	-0.392438747066598	1.04962016084405	4.01197885520487	0.921927465299511	0.362261149143708	0.999325995078523	-4.60716608601698
hsa-miR-1976	hsa-miR-1976	-0.23667640341908	-0.760348124897497	0.286995318059336	5.38326150621987	-0.914303371407666	0.366201950214152	0.999325995078523	-4.60957647772546
snoRNA__Homo_sapiens300769_SNORD105B	snoRNA:SNORD105B	-0.318217072050289	-1.02490754012561	0.388473396025028	2.39267465776404	-0.910937801419168	0.367950380559348	0.999325995078523	-4.60424372289093
lncRNA__URS0000ABD7E9_9606_Homo_sapiens_small_nucleolar_RNA_host_gene_14_SNHG14_	lncRNA:URS0000ABD7E9_9606_SNHG14	-0.346468291036822	-1.11903307764357	0.426096495569923	1.54886139673538	-0.907241832881988	0.369876666114345	0.999325995078523	-4.60089803732008
hsa-miR-142-5p	hsa-miR-142-5p	-0.343307413112905	-1.11145423449135	0.424839408265544	12.2492320941001	-0.904135301049315	0.371500772732179	0.999325995078523	-4.61630094767232
ENSG00000273079.7	GRIN2B	0.326913015726175	-0.405953792235338	1.05977982368769	2.96691748181171	0.902405309433123	0.372407208470994	0.999325995078523	-4.60676397149937
ReverseComplement_ENSG00000179335.20	ReverseComplement_CLK3	0.270275762651044	-0.336189890956344	0.876741416258432	2.65509477575795	0.901561534094737	0.372849824033246	0.999325995078523	-4.60563377424197
hsa-miR-1538	hsa-miR-1538	0.272436793590295	-0.340760886825282	0.885634474005872	2.88859071469563	0.898793120293422	0.374304415312486	0.999325995078523	-4.60695684807629
ENSG00000115234.11&ReverseComplement_ENSG00000124006.15	SNX17 & ReverseComplement_OBSL1	0.254931097538362	-0.320159898633424	0.830022093710148	2.93653563626501	0.896769295700277	0.375370085650652	0.999325995078523	-4.60699629943543
yRNA__Y4&lncRNA__URS000075DA25_9606_Homo_sapiens_ZNF436_antisense_RNA_1_ZNF436-AS1__lncRNA	yRNA:Y4 & lncRNA:ZNF436-AS1	-0.236945315436934	-0.77324695313772	0.299356322263853	10.7321916047983	-0.893785873509146	0.376944591736898	0.999325995078523	-4.61556945757964
ReverseComplement_ENSG00000138821.14&ReverseComplement_ENSG00000140057.9	ReverseComplement_SLC39A8 & ReverseComplement_AK7	-0.234540244639426	-0.766438273806624	0.297357784527771	2.62186504222325	-0.892038246358508	0.377868867600954	0.999325995078523	-4.60640877081901
hsa-miR-92b-3p	hsa-miR-92b-3p	0.235081328308484	-0.299429377889726	0.769592034506693	9.49208694104883	0.889725852819365	0.379094061838046	0.999325995078523	-4.61462528335167
hsa-let-7i-3p	hsa-let-7i-3p	-0.294702318265004	-0.965234114453264	0.375829477923256	3.58713766645168	-0.889116476090354	0.379417355208484	0.999325995078523	-4.60972935708466
hsa-miR-4511	hsa-miR-4511	0.307584363718767	-0.392261306520256	1.00743003395779	2.66313567557231	0.889111968720486	0.37941974716511	0.999325995078523	-4.60653899334397
snoRNA__Homo_sapiens300112_SNORD3@&snoRNA__Homo_sapiens300448_SNORD3@	snoRNA:SNORD3@_repeat4	-0.323504692801634	-1.06142875992116	0.414419374317894	2.58418425610531	-0.886877000935778	0.380606979596977	0.999325995078523	-4.60701386013857
ReverseComplement_ENSG00000084112.15&ReverseComplement_ENSG00000155252.13&ReverseComplement_ENSG00000249967.1	ReverseComplement_SSH1 & ReverseComplement_PI4K2A & ReverseComplement_ENSG00000249967.1	-0.42790207168592	-1.40431348051195	0.548509337140113	1.77451617457877	-0.886555700107143	0.380777851850846	0.999325995078523	-4.60248905697344
lncRNA__URS0000A775F0_9606_Homo_sapiens_neighbor_of_BRCA1_lncRNA_2_NBR2__lncRNA&lncRNA__URS000024580C_9606_Homo_sapiens_long_intergenic_non-protein_coding_RNA_1772_LINC01772_	lncRNA:URS0000A775F0_9606_Homo_sapiens_neighbor_of_BRCA1_lncRNA_2_NBR2 & lncRNA:LINC01772	-0.235123284734915	-0.772758062540784	0.302511493070955	3.68025817125809	-0.884713733422307	0.381758379847696	0.999325995078523	-4.61051151761176
hsa-miR-20b-5p	hsa-miR-20b-5p	-0.387016157022486	-1.27355866568535	0.499526351640382	7.24009941079541	-0.883128731896326	0.382603405589454	0.999325995078523	-4.61381563885189
ENSG00000188536.13	HBA2	-0.286359519303383	-0.943101441602684	0.370382402995918	3.02869922352122	-0.882086890112882	0.383159500155524	0.999325995078523	-4.60864225479304
hsa-miR-146b-3p	hsa-miR-146b-3p	0.183975808512862	-0.238394091648426	0.60634570867415	3.39015704286129	0.881175151322655	0.383646572664671	0.999325995078523	-4.60983002315404
MiR.hp__hsa-mir-486-1	MiR.hp:hsa-mir-486-1	0.209715079263143	-0.272054540765218	0.691484699291504	11.4497836778879	0.880612267569145	0.383947475086044	0.999325995078523	-4.61835444449389
snoRNA__Homo_sapiens300395_SNORA16AL1yRNA__Y5	snoRNA:SNORA16AL1yRNA:Y5	-0.250848513130714	-0.827113157230289	0.325416130968861	9.66105423729283	-0.880610863719316	0.383948225733741	0.999325995078523	-4.61592173651856
hsa-miR-576-5p	hsa-miR-576-5p	-0.192816288193491	-0.636202857164809	0.250570280777827	7.37218705862092	-0.879742691187044	0.384412622008455	0.999325995078523	-4.61428905652634
ENSG00000148357.17	HMCN2	-0.322484400657971	-1.0650173140044	0.420048512688454	2.96579886418016	-0.878592487265117	0.385028429939168	0.999325995078523	-4.60899330743992
ENSG00000072274.13	TFRC	0.204743701085832	-0.268065386172554	0.677552788344219	3.43111841513651	0.876030480532039	0.386402353963345	0.999325995078523	-4.61050075133138
snoRNA__Homo_sapiens300616_SNORA63	snoRNA:SNORA63	-0.148949127311483	-0.493348259972416	0.19545000534945	5.48146531946186	-0.874924134513254	0.3869966127998	0.999325995078523	-4.61402736494908
MiR.hp__hsa-mir-223	MiR.hp:hsa-mir-223	-0.491092112941796	-1.64501941572913	0.662835189845536	2.60290222536811	-0.860952105964719	0.394551272381507	0.999325995078523	-4.60857007722593
ReverseComplement_ENSG00000196220.16	ReverseComplement_SRGAP3	0.142999769626057	-0.194734687986516	0.480734227238629	6.71801302115236	0.856553409802808	0.396948703990843	0.999325995078523	-4.61657878190377
hsa-miR-26b-5p	hsa-miR-26b-5p	-0.434349956074087	-1.46161995756159	0.592920045413415	9.29588848758723	-0.855361420984435	0.397599945866512	0.999325995078523	-4.61842565242136
snoRNA__Homo_sapiens300479_SNORD57	snoRNA:SNORD57	-0.222460413352955	-0.748702733150556	0.303781906444645	6.43767002058752	-0.855187711713997	0.397694907591995	0.999325995078523	-4.61657140430822
snoRNA__Homo_sapiens300690_SNORD59B	snoRNA:SNORD59B	-0.216575574502757	-0.729352229162844	0.29620108015733	4.73738704305933	-0.854428474232189	0.39811012699208	0.999325995078523	-4.61589833933058
ENSG00000177311.12	ZBTB38	-0.326035677255075	-1.098389987118	0.44631863260785	2.74674689902297	-0.853970826839823	0.398360540831822	0.999325995078523	-4.6096069907035
snoRNA__Homo_sapiens300482_SNORD17	snoRNA:SNORD17	-0.334791483812939	-1.12976174704665	0.460178779420769	5.28579718477218	-0.851957638529931	0.399463280097157	0.999325995078523	-4.61637015410447
ReverseComplement_ENSG00000236609.4	ReverseComplement_ZNF853	0.229874399175934	-0.316163926244773	0.775912724596642	2.23308179011889	0.851651594017025	0.399631085250824	0.999325995078523	-4.60747625908997
lncRNA__URS0000394A79_9606_Homo_sapiens_long_intergenic_non-protein_coding_RNA_1714_LINC01714_&lncRNA__URS000075E3E5_9606_Homo_sapiens_long_intergenic_non-protein_coding_RNA_1343_LINC01343_&lncRNA__URS00001C235B_9606_Homo_sapiens_long_intergenic_non-protein_coding_RNA_242_LINC00242_&lncRNA__URS0000759BE2_9606_Homo_sapiens_human__non-protein_coding_lnc-OR1D5-1:2	lncRNA:LINC01714 & lncRNA:LINC01343 & lncRNA:LINC00242 & lncRNA:lnc-OR1D5-1:2	0.326271839963795	-0.4514267215798	1.10397040150739	1.56635112876554	0.84871676104981	0.401242499175629	0.999325995078523	-4.60507705395904
hsa-miR-324-3p	hsa-miR-324-3p	-0.131794622214601	-0.446153424389548	0.182564179960346	7.1696272215864	-0.848138048944335	0.401560727532477	0.999325995078523	-4.61770668229142
hsa-miR-766-3p	hsa-miR-766-3p	-0.151640189493937	-0.513619043890276	0.210338664902401	4.2596964670941	-0.84747247135594	0.401926916943296	0.999325995078523	-4.61567101431966
hsa-miR-335-5p	hsa-miR-335-5p	0.363260661304702	-0.508450107518364	1.23497143012777	2.94384418059482	0.843024974374895	0.404379192646934	0.999325995078523	-4.61180669105903
snoRNA__Homo_sapiens300651_SNORD99	snoRNA:SNORD99	-0.235097011090767	-0.802528780474347	0.332334758292814	3.7616885840839	-0.838161953103568	0.407071201231086	0.999325995078523	-4.61538700158524
lncRNA__URS000075C528_9606_Homo_sapiens_long_intergenic_non-protein_coding_RNA_342_LINC00342_	lncRNA:LINC00342	-0.314793061699646	-1.07862907822956	0.449042954830267	6.93656968380181	-0.833718621384633	0.409540569011197	0.999325995078523	-4.61919869116409
ENSG00000089876.12	DHX32	0.227672609946454	-0.326365194411867	0.781710414304776	4.31594016937854	0.831315483104459	0.410879954693856	0.999325995078523	-4.61750404352861
ReverseComplement_lncRNA__URS0000BC450F_9606_Homo_sapiens_long_intergenic_non-protein_coding_RNA_1715_LINC01715_&ReverseComplement_lncRNA__URS0000BC454F_9606_Homo_sapiens_long_intergenic_non-protein_coding_RNA_1715_LINC01715__lncRNA	ReverseComplement_lncRNA:LINC01715	-0.233124350138359	-0.803107565080292	0.336858864803574	3.79045247934715	-0.827408645510782	0.413063185594646	0.999325995078523	-4.6161366841501
snoRNA__Homo_sapiens300577_SNORA65	snoRNA:SNORA65	-0.305733996390885	-1.05339475930851	0.441926766526741	1.87601117268405	-0.827244000631189	0.413155349481567	0.999325995078523	-4.60683948971522
hsa-miR-296-5p	hsa-miR-296-5p	-0.231350933023548	-0.798082118464247	0.335380252417151	4.9283874454974	-0.825826142280169	0.413949553036897	0.999325995078523	-4.61887192266711
ENSG00000089157.16	RPLP0	0.216936454342257	-0.314747293446181	0.748620202130694	2.47219457724259	0.825417429158088	0.414178665048266	0.999325995078523	-4.61121096598757
hsa-miR-221-5p	hsa-miR-221-5p	-0.441929206290973	-1.53001991462274	0.64616150204079	1.97064495619214	-0.82164096716979	0.416299318813655	0.999325995078523	-4.60703876940677
hsa-miR-423-3p	hsa-miR-423-3p	0.214893079770253	-0.314918273608765	0.74470443314927	13.6344850421001	0.820532244204044	0.416923178927903	0.999325995078523	-4.63065491025771
ENSG00000161021.13&ENSG00000081913.14	MAML1 & PHLPP1	0.292347002599432	-0.42866411811084	1.0133581233097	2.03296947645731	0.820259303242502	0.417076846127813	0.999325995078523	-4.60814774157554
ReverseComplement_ENSG00000143226.15	ReverseComplement_FCGR2A	0.191277520193243	-0.281920181480469	0.664475221866954	9.21418663742025	0.817741029650087	0.418496283675128	0.999325995078523	-4.62278460824268
hsa-miR-11401	hsa-miR-11401	-1.14360001330404	-3.97970527686824	1.69250525026016	2.46313856196648	-0.815729725483788	0.419632084894588	0.999325995078523	-4.60853929118711
hsa-miR-6881-3p	hsa-miR-6881-3p	-0.21744012676722	-0.758218394539672	0.323338141005232	3.30575700643379	-0.813420184334026	0.420938622933836	0.999325995078523	-4.61545144656654
tRNA__Homo_sapiens_tRNA-Glu-TTC-1-1&tRNA__Homo_sapiens_tRNA-Glu-TTC-1-2	tRNA-Glu-TTC-1-1 & tRNA-Glu-TTC-1-2	-0.338067760887887	-1.17919283209664	0.503057310320867	6.96734801097836	-0.81308820617755	0.421126631112793	0.999325995078523	-4.62136847403967
hsa-miR-1908-5p	hsa-miR-1908-5p	0.267865923482252	-0.399053864257865	0.934785711222369	4.01514746523572	0.812528022233865	0.421443994447531	0.999325995078523	-4.61817751135564
ReverseComplement_lncRNA__URS000075B565_9606_Homo_sapiens_GRIK1_antisense_RNA_1_GRIK1-AS1_	ReverseComplement_lncRNA:GRIK1-AS1	-0.254552896681266	-0.88846683531319	0.379361041950657	2.09782449328029	-0.812348204307838	0.421545898342376	0.999325995078523	-4.60903491814885
rRNA__45S_pre-ribosomal_N5_(RNA45SN5)&rRNA__45S_pre-ribosomal_N1_(RNA45SN1)&rRNA__45S_pre-ribosomal_N4_(RNA45SN4)&rRNA__45S_pre-ribosomal_N2_(RNA45SN2)&rRNA__45S_pre-ribosomal_N3_(RNA45SN3)&rRNA__28S_ribosomal_N5_(RNA28SN5)&rRNA__28S_ribosomal_N1_(RNA28SN1)&rRNA__28S_ribosomal_N4_(RNA28SN4)&rRNA__28S_ribosomal_N2_(RNA28SN2)&rRNA__28S_ribosomal_N3_(RNA28SN3)	RNA45SN5 & RNA45SN1 & RNA45SN4 & RNA45SN2 & RNA45SN3 & RNA28SN5 & RNA28SN1 & RNA28SN4 & RNA28SN2 & RNA28SN3	-0.177968780973526	-0.621952928644255	0.266015366697203	15.6728917475496	-0.81090661692478	0.422363397155143	0.999325995078523	-4.63737483058372
hsa-miR-15b-5p	hsa-miR-15b-5p	-0.245418433016758	-0.859406080335475	0.36856921430196	8.69702126171232	-0.808615436296252	0.423664669773369	0.999325995078523	-4.62309948371637
hsa-let-7d-5p	hsa-let-7d-5p	-0.191193188141522	-0.669801675556193	0.287415299273149	11.4525172171603	-0.808139811087399	0.423935105584993	0.999325995078523	-4.62751383106514
MiR.hp__hsa-mir-30c-2&MiR.hp__hsa-mir-30c-1	MiR.hp:hsa-mir-30c-2 & MiR.hp:hsa-mir-30c-1	0.17821948180206	-0.268223238214693	0.624662201818813	12.7299311060024	0.80757694802005	0.424255279484347	0.999325995078523	-4.63046034689219
snoRNA__Homo_sapiens300112_SNORD3@&snoRNA__Homo_sapiens300182_SNORD3@&snoRNA__Homo_sapiens300250_SNORD3@&snoRNA__Homo_sapiens300448_SNORD3@&snoRNA__Homo_sapiens300361_SNORD3@L38&snoRNA__Homo_sapiens300248_SNORD3@L26&snoRNA__Homo_sapiens300285_SNORD3@L31	snoRNA:SNORD3@L31	-0.393121918380722	-1.38166384344761	0.595420006686168	3.91616516016694	-0.804501110864204	0.426007503754572	0.999325995078523	-4.61896814412214
MiR.hp__hsa-mir-450a-1&MiR.hp__hsa-mir-450a-2	MiR.hp:hsa-mir-450a-1 & MiR.hp:hsa-mir-450a-2	-0.368980399151166	-1.30279202917179	0.564831230869463	2.68394686535317	-0.799352799762024	0.428950161096647	0.999325995078523	-4.61391150291606
hsa-miR-654-3p	hsa-miR-654-3p	0.417978069657105	-0.641679399830264	1.47763553914447	3.93461721691298	0.797962486100124	0.429746933874709	0.999325995078523	-4.61915658492325
ReverseComplement_lncRNA__URS0000083F23_9606_Homo_sapiens_human__non-protein_coding_lnc-NPIPA1-1:1	ReverseComplement_lncRNA:lnc-NPIPA1-1:1	-0.14699872339806	-0.519984721461803	0.225987274665683	4.27715214661126	-0.797288531522274	0.430133490741273	0.999325995078523	-4.62083621411649
ReverseComplement_ENSG00000145349.18	ReverseComplement_CAMK2D	-0.386295567614488	-1.3708709003171	0.598279765088126	3.58528770438403	-0.793716222434691	0.432185942727855	0.999325995078523	-4.61840175604416
lncRNA__URS0000608F58_9606_Homo_sapiens_human__non-protein_coding_lnc-LMX1A-2:1	lncRNA:lnc-LMX1A-2:1	-0.257982845527526	-0.91659982030559	0.400634129250538	2.36818477476013	-0.792414459184385	0.432935327010803	0.999325995078523	-4.61258573329023
ReverseComplement_ENSG00000150275.20	ReverseComplement_PCDH15	0.307310014933123	-0.47760683322932	1.09222686309556	2.31976763542109	0.792040784088345	0.433150584283336	0.999325995078523	-4.61221191702673
ReverseComplement_ENSG00000107736.22	ReverseComplement_CDH23	-0.238871872196268	-0.849448231999382	0.371704487606846	3.39272366442965	-0.791442760134524	0.433495212590159	0.999325995078523	-4.6176632973031
ReverseComplement_lncRNA__URS00001668D8_9606_Homo_sapiens_KRT73_antisense_RNA_1_KRT73-AS1_	ReverseComplement_lncRNA:KRT73-AS1	-0.238728811665468	-0.850761667692395	0.373304044361459	1.79664385482939	-0.789086442335516	0.434854710247854	0.999325995078523	-4.60760848535535
hsa-miR-942-3p	hsa-miR-942-3p	0.203181106915233	-0.319316905783899	0.725679119614365	2.17420389554783	0.786671038176831	0.436250949488794	0.999325995078523	-4.61173870674298
hsa-miR-4659b-3p	hsa-miR-4659b-3p	0.257233757266583	-0.404325086799843	0.918792601333009	2.50331878505337	0.78660004001096	0.436292030993854	0.999325995078523	-4.61419097097986
hsa-miR-30e-5p	hsa-miR-30e-5p	-0.334212719560243	-1.19511757733018	0.526692138209693	10.2944601303257	-0.785348282978812	0.43701671267816	0.999325995078523	-4.62805291918752
snoRNA__Homo_sapiens300418_SNORA9&snoRNA__Homo_sapiens300696_SNORA9	snoRNA:SNORA9	0.19167740616909	-0.302865455549027	0.686220267887206	2.72596615780318	0.784081972528248	0.437750552083772	0.999325995078523	-4.61593027740819
snoRNA__Homo_sapiens300734_SNORA45	snoRNA:SNORA45	-0.252212259575154	-0.910123240534003	0.405698721383695	2.67978184575751	-0.775520960890872	0.442731032184525	0.999325995078523	-4.6157363927649
ReverseComplement_ENSG00000111331.14	ReverseComplement_OAS3	0.232045316307061	-0.374345022762794	0.838435655376917	1.95325897012982	0.774131992531466	0.443542245873949	0.999325995078523	-4.6106290446915
ReverseComplement_ENSG00000197646.8	ReverseComplement_PDCD1LG2	0.270912942661417	-0.437131407191405	0.978957292514239	3.27265300156002	0.774040660251176	0.443595618516158	0.999325995078523	-4.6187920739494
ENSG00000147955.18	SIGMAR1	0.252327846324424	-0.413027744676938	0.917683437325786	1.78145439491605	0.767195157412764	0.447606822562523	0.999325995078523	-4.60957580964849
rRNA__45S_pre-ribosomal_N1_(RNA45SN1)&rRNA__45S_pre-ribosomal_N2_(RNA45SN2)&rRNA__28S_ribosomal_N1_(RNA28SN1)&rRNA__28S_ribosomal_N2_(RNA28SN2)	RNA45SN1 & RNA45SN2 & RNA28SN1 & RNA28SN2	0.298641484915217	-0.488850151340038	1.08613312117047	2.2857142959592	0.767182466911737	0.447614278554685	0.999325995078523	-4.61326200394946
hsa-miR-25-5p	hsa-miR-25-5p	0.17042315938451	-0.280055835200081	0.620902153969102	4.73800654630845	0.765329669174782	0.448703631216029	0.999325995078523	-4.62473655616395
tRNA__Homo_sapiens_tRNA-Gly-GCC-2-1&tRNA__Homo_sapiens_tRNA-Gly-GCC-2-2&tRNA__Homo_sapiens_tRNA-Gly-GCC-2-3&tRNA__Homo_sapiens_tRNA-Gly-GCC-2-4&tRNA__Homo_sapiens_tRNA-Gly-GCC-2-5&tRNA__Homo_sapiens_tRNA-Gly-GCC-2-6&tRNA__Homo_sapiens_tRNA-Gly-GCC-3-1	tRNA-Gly-GCC-2-1 & tRNA-Gly-GCC-2-2 & tRNA-Gly-GCC-2-3 & tRNA-Gly-GCC-2-4 & tRNA-Gly-GCC-2-5 & tRNA-Gly-GCC-2-6 & tRNA-Gly-GCC-3-1	0.308766569111547	-0.508467175280501	1.12600031350359	1.76333357669668	0.764325702104207	0.449294566410687	0.999325995078523	-4.60963136165092
hsa-miR-548e-3p	hsa-miR-548e-3p	0.34702978174964	-0.57355579121126	1.26761535471054	1.94536078461877	0.762600463977576	0.450311112481408	0.999325995078523	-4.61171726750384
lncRNA__URS000075F019_9606_Homo_sapiens_long_intergenic_non-protein_coding_RNA_1160_LINC01160_	lncRNA:LINC01160	-0.228371882183163	-0.834474468758842	0.377730704392515	2.46491750283266	-0.762238667834219	0.450524461868442	0.999325995078523	-4.61550791882294
hsa-miR-4685-3p	hsa-miR-4685-3p	-0.241670892594038	-0.885914969424812	0.402573184236736	6.88644112224154	-0.758871764703424	0.452512758341889	0.999325995078523	-4.62680089134678
snoRNA__Homo_sapiens300592_SNORD111B	snoRNA:SNORD111B	-0.305209574581711	-1.11930211627998	0.508882967116554	2.47022884476034	-0.758435862148252	0.45277055305523	0.999325995078523	-4.61575517706963
hsa-miR-5189-3p	hsa-miR-5189-3p	0.688921044918812	-1.15327367311149	2.53111576294912	3.63505383958562	0.756533914101409	0.453896381487317	0.999325995078523	-4.61359147462968
lncRNA__URS0000759B1D_9606_Homo_sapiens_long_intergenic_non-protein_coding_RNA_1299_LINC01299_	lncRNA:LINC01299	-0.270571782644592	-0.99718728405806	0.456043718768877	3.24126855853087	-0.753307561555601	0.455809917290885	0.999325995078523	-4.61988736952913
ReverseComplement_ENSG00000152439.13&ReverseComplement_ENSG00000268107.6	ReverseComplement_ZNF773 & ReverseComplement_ENSG00000268107.6	-0.261792094096973	-0.966677834815451	0.443093646621504	2.73732795524526	-0.751332688826691	0.456983528990916	0.999325995078523	-4.61772327257415
hsa-miR-451a	hsa-miR-451a	-0.365498409850687	-1.35079078641664	0.619793966715266	15.3427308794695	-0.750438059654779	0.457515762111228	0.999325995078523	-4.64521120874064
ENSG00000188486.3	H2AX	-0.236414206546543	-0.873744846348261	0.400916433255175	3.13198835068637	-0.75041802171057	0.457527687231184	0.999325995078523	-4.61971651807774
lncRNA__URS000075C527_9606_Homo_sapiens_human__non-protein_coding_lnc-PDPK1-3:1&MiR.hp__hsa-mir-1285-1&MiR.hp__hsa-mir-1285-2	lncRNA:lnc-PDPK1-3:1 & MiR.hp:hsa-mir-1285-1 & MiR.hp:hsa-mir-1285-2	0.12634510871653	-0.215755595045898	0.468445812478958	5.39793278442612	0.747134770757517	0.459484085472863	0.999325995078523	-4.62699346226134
lncRNA__URS0000CCE08E_9606_Homo_sapiens_uncharacterized_LOC107985355_LOC107985355__lncRNA	lncRNA:URS0000CCE08E_9606_Homo_sapiensLOC107985355	-0.239670889035763	-0.888704022895413	0.409362244823888	6.18817115057731	-0.747038356034438	0.459541609814926	0.999325995078523	-4.6275001370321
tRNA__Homo_sapiens_tRNA-Val-AAC-2-1	tRNA-Val-AAC-2-1	-0.318449100994863	-1.18169012625186	0.544791924262134	3.26055249569616	-0.746281091219162	0.459993565737738	0.999325995078523	-4.62143124809996
snoRNA__Homo_sapiens300472_SNORD98	snoRNA:SNORD98	0.358094297428805	-0.612732244305202	1.32892083916281	2.07689169517508	0.74619141214533	0.460047105722873	0.999325995078523	-4.61296848687808
hsa-miR-185-5p	hsa-miR-185-5p	0.163424272899231	-0.281409245792623	0.608257791591085	13.2865411217383	0.743213414215011	0.461827079667599	0.999325995078523	-4.63999572239594
ReverseComplement_lncRNA__URS000075B5B7_9606_Homo_sapiens_SNAP25_antisense_RNA_1_SNAP25-AS1_	ReverseComplement_lncRNA:URS000075B5B7_9606_SNAP25-AS1	0.232594444298085	-0.401042977119896	0.866231865716066	2.07086710422804	0.742596677335268	0.462196207190357	0.999325995078523	-4.61396048485994
ENSG00000163534.15	FCRL1	0.413188655296545	-0.712719595489884	1.53909690608297	2.04711708412324	0.742403259030312	0.462312006569516	0.999325995078523	-4.61302387588466
hsa-miR-502-3p	hsa-miR-502-3p	0.159922470006436	-0.280175830714653	0.600020770727526	6.35814257337489	0.735113299100704	0.466688746198905	0.999325995078523	-4.6287335719417
hsa-miR-106a-5p	hsa-miR-106a-5p	-0.317603983481574	-1.19312408136083	0.557916114397682	5.94939251166606	-0.733861836699054	0.467442493721678	0.999325995078523	-4.62851123717369
hsa-miR-96-5p	hsa-miR-96-5p	-0.393479386116129	-1.4781734967607	0.691214724528444	4.16270684441591	-0.733853188597447	0.467447704854366	0.999325995078523	-4.62588890823381
hsa-miR-340-3p	hsa-miR-340-3p	-0.236995227867802	-0.891576815964647	0.417586360229042	5.30888824735255	-0.732437039105898	0.468301492832637	0.999325995078523	-4.62841430450366
ENSG00000153563.16	CD8A	0.158883695404792	-0.280505104012504	0.598272494822087	3.35005002768739	0.731517689922806	0.468856242855352	0.999325995078523	-4.62259636767711
rRNA__45S_pre-ribosomal_N5_(RNA45SN5)&rRNA__45S_pre-ribosomal_N1_(RNA45SN1)&rRNA__45S_pre-ribosomal_N4_(RNA45SN4)&rRNA__45S_pre-ribosomal_N2_(RNA45SN2)&rRNA__45S_pre-ribosomal_N3_(RNA45SN3)	RNA45SN5 & RNA45SN1 & RNA45SN4 & RNA45SN2 & RNA45SN3	-0.157323414405274	-0.593426765911629	0.27877993710108	10.9148367199804	-0.729790862975166	0.469899258501003	0.999325995078523	-4.63565589380584
lncRNA__URS0000A776EA_9606_Homo_sapiens_human__non-protein_coding_MIR4435-2HG:46&lncRNA__URS0000A76A17_9606_Homo_sapiens_human__non-protein_coding_MIR4435-2HG:44&lncRNA__URS0000A7682F_9606_Homo_sapiens_human__non-protein_coding_MIR4435-2HG:42	lncRNA:lncRNA:URS0000A7682F_9606_Homo_sapiens_human:non-protein_coding_MIR4435-2HG:42	0.283692386505068	-0.509904037842346	1.07728881085248	1.80261123808844	0.723173429195255	0.473908545436005	0.999325995078523	-4.61198084973493
hsa-miR-629-5p	hsa-miR-629-5p	0.17014426424433	-0.305942068048616	0.646230596537276	8.76435053783119	0.722979664608925	0.474026234795195	0.999325995078523	-4.63206786561069
ReverseComplement_ENSG00000196110.8&ReverseComplement_ENSG00000172954.14	ReverseComplement_ZNF699 & ReverseComplement_LCLAT1	0.321473682254635	-0.578468656334267	1.22141602084354	1.89886992339344	0.722645368030093	0.474229320160214	0.999325995078523	-4.61303640458178
ENSG00000197153.5	H3C12	-0.218652249118534	-0.830768330237776	0.393463832000708	2.01917389367374	-0.722627762135367	0.474240017128166	0.999325995078523	-4.61333434926427
MiR.hp__hsa-mir-486-1&MiR.hp__hsa-mir-486-2	MiR.hp:hsa-mir-486-1 & MiR.hp:hsa-mir-486-2	0.146854311196257	-0.264812551856016	0.558521174248531	17.822751083695	0.721664385443944	0.474825554303549	0.999325995078523	-4.65826799449859
snoRNA__Homo_sapiens300785_SCARNA6	snoRNA:SCARNA6	-0.136463437776907	-0.520890532575797	0.247963657021983	4.15704010260294	-0.718119633895756	0.476983589304164	0.999325995078523	-4.62757616074807
hsa-miR-6803-3p	hsa-miR-6803-3p	-0.132041915943536	-0.50446366354213	0.240379831655058	5.2512480775551	-0.717251171469653	0.477513156537621	0.999325995078523	-4.62964834435007
ENSG00000142279.13	WTIP	-0.213303206427275	-0.815021252361533	0.388414839506984	2.00163168298033	-0.717131550740775	0.477586124522892	0.999325995078523	-4.61368385748291
ENSG00000213626.13	LBH	0.167741740713539	-0.307671988708434	0.643155470135512	4.3185917128879	0.713779233564951	0.479633595037205	0.999325995078523	-4.6284560329469
lncRNA__URS0000759AD2_9606_Homo_sapiens_long_intergenic_non-protein_coding_RNA_294_LINC00294_&lncRNA__URS000075C353_9606_Homo_sapiens_long_intergenic_non-protein_coding_RNA_963_LINC00963_&lncRNA__URS000075B7A7_9606_Homo_sapiens_T_cell_receptor_gamma_locus_antisense_RNA_1_TRG-AS1_&lncRNA__URS0000CCE0A2_9606_Homo_sapiens_long_intergenic_non-protein_coding_RNA_330_LINC00330_&lncRNA__URS000075C0A6_96…	lncRNA:lncRNA:URS000075BDA2_9606_Homo_sapiens_PRICKLE2_antisense_RNA_3_PRICKLE2-AS3	-0.15498808802092	-0.595749950350656	0.285773774308817	4.61550498010727	-0.711358940042805	0.481114907959017	0.999325995078523	-4.62908652892259
tRNA__Homo_sapiens_tRNA-Lys-TTT-3-1&tRNA__Homo_sapiens_tRNA-Lys-TTT-3-2&tRNA__Homo_sapiens_tRNA-Lys-TTT-3-3&tRNA__Homo_sapiens_tRNA-Lys-TTT-3-4&tRNA__Homo_sapiens_tRNA-Lys-TTT-3-5&tRNA__Homo_sapiens_tRNA-Lys-TTT-5-1	tRNA-Lys-TTT-3-1 & tRNA-Lys-TTT-3-2 & tRNA-Lys-TTT-3-3 & tRNA-Lys-TTT-3-4 & tRNA-Lys-TTT-3-5 & tRNA-Lys-TTT-5-1	-0.179544855927732	-0.692051421631597	0.332961709776132	3.71404309324296	-0.708709110896759	0.482739669350926	0.999325995078523	-4.6263258490801
lncRNA__URS000075C528_9606_Homo_sapiens_long_intergenic_non-protein_coding_RNA_342_LINC00342_&lncRNA__URS000075D573_9606_Homo_sapiens_small_nucleolar_RNA_host_gene_9_SNHG9_	lncRNA:URS000075C528_9606_SNHG9	-0.322737384766702	-1.24432664566181	0.598851876128405	5.09728958680649	-0.708445347747494	0.482901566920762	0.999325995078523	-4.63047433157421
hsa-miR-1260a	hsa-miR-1260a	-0.210479594028755	-0.812088666060404	0.391129478002895	8.96317956953285	-0.707766663966115	0.483318283209564	0.999325995078523	-4.63389557302112
lncRNA__URS0000D7810A_9606_Homo_sapiens_uncharacterized_LOC646588_LOC646588__lncRNA&lncRNA__URS0000D7811A_9606_Homo_sapiens_uncharacterized_LOC646588_LOC646588__lncRNA&lncRNA__URS0000D7804F_9606_Homo_sapiens_uncharacterized_LOC646588_LOC646588__lncRNA&lncRNA__URS0000D7812A_9606_Homo_sapiens_uncharacterized_LOC646588_LOC646588__lncRNA&lncRNA__URS0000D77F8A_9606_Homo_sapiens_uncharacterized_LOC6465…	lncRNA:URS0000D7810A_9606_Homo_sapiensLOC646588	0.305515986604796	-0.568293191864289	1.17932516507388	1.66813668047826	0.707313293891502	0.483596768374688	0.999325995078523	-4.61171948198266
ReverseComplement_ENSG00000138246.17&ReverseComplement_ENSG00000078369.18	ReverseComplement_DNAJC13 & ReverseComplement_GNB1	-0.206341545551963	-0.797246634230362	0.384563543126437	1.87760796895588	-0.706420724482092	0.484145298555698	0.999325995078523	-4.61291243777571
hsa-miR-4429	hsa-miR-4429	0.205533682918738	-0.38503205160558	0.796099417443056	2.3210871434733	0.704059303984699	0.485598203073911	0.999325995078523	-4.61763960977054
tRNA__Homo_sapiens_tRNA-Leu-TAA-1-1	tRNA-Leu-TAA-1-1	-0.208455393700201	-0.807506109080951	0.390595321680549	1.73937982562937	-0.703953590295271	0.485663302528054	0.999325995078523	-4.61119831495473
hsa-miR-370-3p	hsa-miR-370-3p	0.304103666067608	-0.570058305972141	1.17826563810736	3.88424005792155	0.703759432116285	0.485782879687484	0.999325995078523	-4.62703162826369
hsa-miR-6782-3p	hsa-miR-6782-3p	0.232208761348554	-0.436629203371933	0.90104672606904	2.78359923140425	0.702347705225146	0.486652824432574	0.999325995078523	-4.62105229887841
lncRNA__URS000075C2D9_9606_Homo_sapiens_uncharacterized_LOC441072_FLJ31104__lncRNA	lncRNA:URS000075C2D9_9606_Homo_sapiens_uncharacterized_LOC441072_FLJ31104	0.17124582320294	-0.322420852532811	0.664912498938691	3.30603258542676	0.701747151391942	0.487023167211596	0.999325995078523	-4.62470191322292
tRNA__Homo_sapiens_tRNA-Leu-CAG-1-1&tRNA__Homo_sapiens_tRNA-Leu-CAG-1-2&tRNA__Homo_sapiens_tRNA-Leu-CAG-1-3&tRNA__Homo_sapiens_tRNA-Leu-CAG-1-4&tRNA__Homo_sapiens_tRNA-Leu-CAG-1-5&tRNA__Homo_sapiens_tRNA-Leu-CAG-1-6&tRNA__Homo_sapiens_tRNA-Leu-CAG-1-7&tRNA__Homo_sapiens_tRNA-Leu-CAG-2-1&tRNA__Homo_sapiens_tRNA-Leu-CAG-2-2	tRNA-Leu-CAG-1-1 & tRNA-Leu-CAG-1-2 & tRNA-Leu-CAG-1-3 & tRNA-Leu-CAG-1-4 & tRNA-Leu-CAG-1-5 & tRNA-Leu-CAG-1-6 & tRNA-Leu-CAG-1-7 & tRNA-Leu-CAG-2-1 & tRNA-Leu-CAG-2-2	-0.200141157009618	-0.778005247892038	0.377722933872803	4.32897583900277	-0.700656541307628	0.487696116636314	0.999325995078523	-4.62993628633267
MiR.hp__hsa-mir-101-2	MiR.hp:hsa-mir-101-2	-0.469879142467303	-1.82771280804928	0.887954523114674	4.67459613983882	-0.700058088590345	0.488065607006257	0.999325995078523	-4.63043214595757
hsa-miR-6857-3p	hsa-miR-6857-3p	0.197973508887499	-0.374249057808496	0.770196075583494	3.25304773551673	0.699900948616702	0.488162652713479	0.999325995078523	-4.62411571543546
ReverseComplement_MiR.hp__hsa-mir-486-1	ReverseComplement_MiR.hp:hsa-mir-486-1	0.151389775620886	-0.286315628726045	0.589095179967816	5.82112140263926	0.699695561536144	0.488289510925629	0.999325995078523	-4.63153771349461
rRNA__Homo_sapiens_mitochondrially_encoded_16S_RNA_(MT-RNR2)	MT-RNR2	-0.168755821998927	-0.65819770672964	0.320686062731787	6.38803883528015	-0.697512693314281	0.48963890955431	0.999325995078523	-4.63220552024979
hsa-miR-874-3p	hsa-miR-874-3p	0.182251846470822	-0.3470365519345	0.711540244876145	1.93138488112954	0.696584882329971	0.490213091863191	0.999325995078523	-4.61400874572633
lncRNA__URS00008E3A09_9606_Homo_sapiens_MIR194-2_host_gene_MIR194-2HG_&MiR.hp__hsa-mir-192	lncRNA:URS00008E3A09_9606_Homo_sapiens_MIR194-2_host_gene_MIR194-2HG & MiR.hp:hsa-mir-192	0.204423988815728	-0.391411173649139	0.800259151280594	3.16577191172823	0.694065107475224	0.491774369032135	0.999325995078523	-4.62427150984315
ReverseComplement_ENSG00000179240.13&ReverseComplement_ENSG00000188315.8	ReverseComplement_GVQW3 & ReverseComplement_C3orf62	-0.254155028447195	-0.997551197318036	0.489241140423647	3.09287052714934	-0.691628483466321	0.493286758579457	0.999325995078523	-4.62329271612451
lncRNA__URS0000BC44C1_9606_Homo_sapiens_growth_arrest_associated_lncRNA_1_GASAL1_	lncRNA:URS0000BC44C1_9606_Homo_sapiens_growth_arrest_associated_lncRNA_1_GASAL1	0.245598104935496	-0.477443775548655	0.968639985419648	1.90331483288044	0.687157103685602	0.496068822322767	0.999325995078523	-4.61432998101449
MiR.hp__hsa-mir-1273c	MiR.hp:hsa-mir-1273c	0.183736380202356	-0.357399643781871	0.724872404186582	6.54806696139524	0.686883671209892	0.496239232044387	0.999325995078523	-4.6333579739168
MiR.hp__hsa-mir-191	MiR.hp:hsa-mir-191	-0.251654308576044	-0.995091580439513	0.491782963287425	1.87006691317569	-0.684785447500732	0.497547974797889	0.999325995078523	-4.61377773009103
snoRNA__Homo_sapiens300774_SCARNA7	snoRNA:SCARNA7	-0.329482185719213	-1.30402521879686	0.645060847358433	1.50446180886129	-0.683951647210496	0.498068577788095	0.999325995078523	-4.6111320723702
hsa-miR-501-3p	hsa-miR-501-3p	-0.101664482636915	-0.403154329051695	0.199825363777865	9.58846134003297	-0.682167534797395	0.499183541542488	0.999325995078523	-4.63745906786792
snoRNA__Homo_sapiens300741_SNORD15A	snoRNA:SNORD15A	-0.195274987893777	-0.774896549141055	0.384346573353502	4.47135188429178	-0.681548191600062	0.499570915975738	0.999325995078523	-4.63178393149334
hsa-miR-21-3p	hsa-miR-21-3p	-0.414057030100089	-1.64840821017231	0.820294149972132	1.88848475757546	-0.678603208584271	0.501415152215936	0.999325995078523	-4.61428581379169
hsa-miR-4690-3p	hsa-miR-4690-3p	-0.238565319027996	-0.950316347907664	0.473185709851672	1.87914638922061	-0.678068685302958	0.501750287908381	0.999325995078523	-4.61446517849039
snoRNA__Homo_sapiens300669_SNORD21	snoRNA:SNORD21	0.185230303593108	-0.367504870420494	0.73796547760671	4.9711149247099	0.677937127346208	0.501832791074912	0.999325995078523	-4.63303669472219
hsa-miR-625-5p	hsa-miR-625-5p	0.214635295113364	-0.428178134818725	0.857448725045453	3.88473073620734	0.67547717875027	0.503376857212733	0.999325995078523	-4.62988044378244
ReverseComplement_ENSG00000198663.17	ReverseComplement_C6orf89	-0.203454324073344	-0.813145265764829	0.406236617618142	2.15572950725854	-0.675074439325523	0.503629897743931	0.999325995078523	-4.61673339772106
yRNA__Y3	yRNA:Y3	-0.129042167110349	-0.516110832141424	0.258026497920726	11.8817240458072	-0.674431918689224	0.504033736837861	0.999325995078523	-4.64391229497125
hsa-miR-365a-3p	hsa-miR-365a-3p	-0.172297362495478	-0.689169071466813	0.344574346475857	3.63449876821669	-0.674357745868514	0.504080367600281	0.999325995078523	-4.62870154150653
ReverseComplement_ENSG00000156413.15&ReverseComplement_ENSG00000105732.13&ReverseComplement_ENSG00000143970.18&ReverseComplement_ENSG00000224383.8	ReverseComplement_FUT6 & ReverseComplement_ZNF574 & ReverseComplement_ASXL2 & ReverseComplement_PRR29	-0.201513221717697	-0.806630971626235	0.40360452819084	2.18510163602325	-0.67368695312721	0.504502187098797	0.999325995078523	-4.617971050227
hsa-miR-140-5p	hsa-miR-140-5p	-0.354108783372898	-1.42235363702109	0.714136070275291	3.94156968932628	-0.670595095064163	0.506448960298185	0.999325995078523	-4.63046431697275
hsa-miR-409-3p	hsa-miR-409-3p	0.294026841263602	-0.595082328412271	1.18313601093947	7.72011495244708	0.669000391011672	0.507454660096473	0.999325995078523	-4.63589018550932
hsa-miR-6877-5p	hsa-miR-6877-5p	-0.159006320918434	-0.640063427020861	0.322050785183993	2.50310599331011	-0.668670613242144	0.507662770265338	0.999325995078523	-4.62131920946828
MiR.hp__hsa-let-7f-1	MiR.hp:hsa-let-7f-1	-0.249355235947994	-1.00666874331685	0.507958271420863	3.46754804673935	-0.666096683951779	0.509288677182521	0.999325995078523	-4.6273583357879
snoRNA__Homo_sapiens300780_SCARNA4	snoRNA:SCARNA4	-0.269670140605913	-1.08952891273304	0.550188631521214	1.75446242876336	-0.665408426599306	0.509723917229377	0.999325995078523	-4.61492467795106
hsa-miR-485-3p	hsa-miR-485-3p	0.32788469798173	-0.672499167480176	1.32826856344364	5.58778519804223	0.663054081915803	0.511214285452001	0.999325995078523	-4.63454856682762
hsa-miR-199b-5p	hsa-miR-199b-5p	-0.323183039828191	-1.31005100358695	0.663684923930565	2.52529724181544	-0.662497117859367	0.511567205388768	0.999325995078523	-4.62160711770609
lncRNA__URS00007E4CEC_9606_Homo_sapiens_uncharacterized_LOC221946_LOC221946__lncRNA&lncRNA__URS0000CCDFB4_9606_Homo_sapiens_MIR31_host_gene_MIR31HG_&lncRNA__URS0000CCDFC8_9606_Homo_sapiens_MIR31_host_gene_MIR31HG__lncRNA&lncRNA__URS0000CCE142_9606_Homo_sapiens_MIR31_host_gene_MIR31HG__lncRNA&lncRNA__URS0000CCE0D1_9606_Homo_sapiens_MIR31_host_gene_MIR31HG__lncRNA	lncRNA:URS00007E4CEC_9606_Homo_sapiensLOC221946 & lncRNA:URS0000CCDFB4_9606_Homo_sapiens_MIR31_host_gene_MIR31HG & lncRNA:URS0000CCDFC8_9606_Homo_sapiens_MIR31_host_gene_MIR31HG & lncRNA:URS0000CCE142_9606_Homo_sapiens_MIR31_host_gene_MIR31HG & lncRNA:URS0000CCE0D1_9606_Homo_sapiens_MIR31_host_gene_MIR31HG	-0.255539783012524	-1.03907241438314	0.527992848358094	1.92691515727982	-0.659775092506978	0.51329391455075	0.999325995078523	-4.61558179180883
lncRNA__URS0000BC4452_9606_Homo_sapiens_SEMA6A_antisense_RNA_2_SEMA6A-AS2_&lncRNA__URS0000D7810A_9606_Homo_sapiens_uncharacterized_LOC646588_LOC646588__lncRNA&lncRNA__URS0000D7811A_9606_Homo_sapiens_uncharacterized_LOC646588_LOC646588__lncRNA&lncRNA__URS0000D7804F_9606_Homo_sapiens_uncharacterized_LOC646588_LOC646588__lncRNA&lncRNA__URS0000D7812A_9606_Homo_sapiens_uncharacterized_LOC646588_LOC646…	lncRNA:URS0000BC4452_9606_SEMA6A-AS2 & lncRNA:URS0000D7810A_9606_Homo_sapiensLOC646588	-0.341397327785733	-1.38882430444133	0.706029648869859	8.59360658333875	-0.659372522219581	0.513549551309281	0.999325995078523	-4.63788900968326
hsa-miR-641	hsa-miR-641	0.203063956084921	-0.420147098309415	0.826275010479258	1.82078146529435	0.659162021971757	0.513683248797238	0.999325995078523	-4.61521646752052
lncRNA__URS000075AB50_9606_Homo_sapiens_SENP3-EIF4A1_readthrough_NMD_candidate__SENP3-EIF4A1__lncRNA	lncRNA:URS000075AB50_9606_SENP3-EIF4A1	-0.141229152697912	-0.575105495547269	0.292647190151445	5.2499958418857	-0.658495581718969	0.514106656895545	0.999325995078523	-4.63487384297913
tRNA__Homo_sapiens_tRNA-Gln-CTG-1-1&tRNA__Homo_sapiens_tRNA-Gln-CTG-1-2&tRNA__Homo_sapiens_tRNA-Gln-CTG-1-3&tRNA__Homo_sapiens_tRNA-Gln-CTG-1-4&tRNA__Homo_sapiens_tRNA-Gln-CTG-1-5&tRNA__Homo_sapiens_tRNA-Gln-CTG-2-1&tRNA__Homo_sapiens_tRNA-Gln-CTG-5-1&tRNA__Homo_sapiens_tRNA-Gln-CTG-6-1&tRNA__Homo_sapiens_tRNA-Gln-CTG-3-1&tRNA__Homo_sapiens_tRNA-Gln-CTG-3-2&tRNA__Homo_sapiens_tRNA-Gln-CTG-4-1&tRN…	tRNA-Gln-CTG-1-1 & tRNA-Gln-CTG-1-2 & tRNA-Gln-CTG-1-3 & tRNA-Gln-CTG-1-4 & tRNA-Gln-CTG-1-5 & tRNA-Gln-CTG-2-1 & tRNA-Gln-CTG-5-1 & tRNA-Gln-CTG-6-1 & tRNA-Gln-CTG-3-1 & tRNA-Gln-CTG-3-2 & tRNA-Gln-CTG-4-1 & tRNA-Gln-CTG-4-2 & tRNA-Gln-CTG-7-1	-0.23086001104816	-0.940636219629962	0.478916197533643	3.11925114825941	-0.657993732364205	0.51442562024777	0.999325995078523	-4.62708704738276
MiR.hp__hsa-mir-103a-2	MiR.hp:hsa-mir-103a-2	-0.232558638913589	-0.949348032641633	0.484230754814456	2.22733314931743	-0.656349848138898	0.515471181555784	0.999325995078523	-4.61883089526252
hsa-miR-132-3p	hsa-miR-132-3p	-0.162300008060885	-0.664908144086449	0.34030812796468	2.99207600183341	-0.653256153681303	0.517441971191141	0.999325995078523	-4.62570697351648
snoRNA__Homo_sapiens300430_SNORD89	snoRNA:SNORD89	0.27340354067558	-0.575616729015026	1.12242381036619	4.09269707481789	0.651449204843065	0.518594931702668	0.999325995078523	-4.63304170123349
ENSG00000101162.4	TUBB1	-0.143569807847166	-0.59068684017297	0.303547224478638	2.94352799778867	-0.649585598134172	0.519785487305397	0.999325995078523	-4.62557890504349
hsa-miR-339-3p	hsa-miR-339-3p	0.136082227003064	-0.288238877851416	0.560403331857545	6.1655340621425	0.648785682630282	0.520296958232796	0.999325995078523	-4.63623004390496
tRNA__Homo_sapiens_tRNA-Gly-GCC-2-1&tRNA__Homo_sapiens_tRNA-Gly-GCC-2-2&tRNA__Homo_sapiens_tRNA-Gly-GCC-2-3&tRNA__Homo_sapiens_tRNA-Gly-GCC-2-4&tRNA__Homo_sapiens_tRNA-Gly-GCC-2-5&tRNA__Homo_sapiens_tRNA-Gly-GCC-2-6&tRNA__Homo_sapiens_tRNA-Gly-GCC-3-1&tRNA__Homo_sapiens_tRNA-Gly-GCC-5-1&tRNA__Homo_sapiens_tRNA-Gly-GCC-1-1&tRNA__Homo_sapiens_tRNA-Gly-GCC-1-2&tRNA__Homo_sapiens_tRNA-Gly-GCC-1-3&tRN…	tRNA-Gly-GCC-2-1 & tRNA-Gly-GCC-2-2 & tRNA-Gly-GCC-2-3 & tRNA-Gly-GCC-2-4 & tRNA-Gly-GCC-2-5 & tRNA-Gly-GCC-2-6 & tRNA-Gly-GCC-3-1 & tRNA-Gly-GCC-5-1 & tRNA-Gly-GCC-1-1 & tRNA-Gly-GCC-1-2 & tRNA-Gly-GCC-1-3 & tRNA-Gly-GCC-1-4 & tRNA-Gly-GCC-1-5	-0.158216177420083	-0.651954757989508	0.335522403149343	5.79893963610422	-0.648258628339718	0.52063410726703	0.999325995078523	-4.63605904147513
ReverseComplement_ENSG00000117298.16&ReverseComplement_ENSG00000168056.17&ENSG00000285947.1&ENSG00000259384.7&ENSG00000007314.12	ReverseComplement_ECE1 & ReverseComplement_LTBP3 & ENSG00000285947.1 & GH1 & SCN4A	-0.382835876452293	-1.58065015509039	0.814978402185808	1.875359427216	-0.646573091447407	0.521713105487018	0.999325995078523	-4.6158904593261
lncRNA__URS000075C353_9606_Homo_sapiens_long_intergenic_non-protein_coding_RNA_963_LINC00963_&lncRNA__URS000073968D_9606_Homo_sapiens_EMX2_opposite_strand/antisense_RNA_EMX2OS_&lncRNA__URS00002A4A09_9606_Homo_sapiens_MRTFA_antisense_RNA_1_MRTFA-AS1_&lncRNA__URS000075C5C5_9606_Homo_sapiens_DNAJC27_antisense_RNA_1_DNAJC27-AS1_&lncRNA__URS00005B18F1_9606_Homo_sapiens_long_intergenic_non-protein_codi…	lncRNA:URS000075C353_9606_SUCLG2-AS1	0.169083829720073	-0.359993483263465	0.69816114270361	3.28874606575305	0.646513234126365	0.521751445178506	0.999325995078523	-4.62808772411624
hsa-miR-27b-3p	hsa-miR-27b-3p	-0.227112605071467	-0.938706901694632	0.484481691551699	7.27810451213917	-0.645659079842176	0.52229871038174	0.999325995078523	-4.63745440929858
ENSG00000206172.8&ENSG00000188536.13&ENSG00000130656.6	HBA1 & HBA2 & HBZ	-0.223442547008267	-0.924899696220413	0.478014602203878	1.7056749390728	-0.644405457641235	0.523102473438994	0.999325995078523	-4.6146965926265
ENSG00000148908.15	RGS10	-0.215571795540584	-0.892760588712362	0.461616997631194	2.49251165303128	-0.643986345856263	0.523371335104521	0.999325995078523	-4.62335084964217
tRNA__Homo_sapiens_tRNA-Gly-GCC-2-1&tRNA__Homo_sapiens_tRNA-Gly-GCC-2-2&tRNA__Homo_sapiens_tRNA-Gly-GCC-2-3&tRNA__Homo_sapiens_tRNA-Gly-GCC-2-4&tRNA__Homo_sapiens_tRNA-Gly-GCC-2-5&tRNA__Homo_sapiens_tRNA-Gly-GCC-2-6&tRNA__Homo_sapiens_tRNA-Gly-GCC-3-1&tRNA__Homo_sapiens_tRNA-Gly-GCC-5-1&tRNA__Homo_sapiens_tRNA-Gly-CCC-1-1&tRNA__Homo_sapiens_tRNA-Gly-CCC-1-2&tRNA__Homo_sapiens_tRNA-Gly-GCC-1-1&tRN…	tRNA-Gly-GCC-2-1 & tRNA-Gly-GCC-2-2 & tRNA-Gly-GCC-2-3 & tRNA-Gly-GCC-2-4 & tRNA-Gly-GCC-2-5 & tRNA-Gly-GCC-2-6 & tRNA-Gly-GCC-3-1 & tRNA-Gly-GCC-5-1 & tRNA-Gly-CCC-1-1 & tRNA-Gly-CCC-1-2 & tRNA-Gly-GCC-1-1 & tRNA-Gly-GCC-1-2 & tRNA-Gly-GCC-1-3 & tRNA-Gly-GCC-1-4 & tRNA-Gly-GCC-1-5	-0.170135005541808	-0.709784759473457	0.369514748389841	3.94650147059367	-0.637787757788593	0.527356337193844	0.999325995078523	-4.63339161703339
hsa-miR-142-3p	hsa-miR-142-3p	-0.321814615405224	-1.34302904183795	0.699399811027506	4.96131766496624	-0.637504574127088	0.527538776199656	0.999325995078523	-4.63637366632071
hsa-miR-548q	hsa-miR-548q	-0.232912307338835	-0.974481298169242	0.508656683491572	1.83035928541917	-0.635382660905109	0.528906866676825	0.999325995078523	-4.61513165013651
ENSG00000001084.13	GCLC	0.175600518054142	-0.384316606059548	0.735517642167832	2.30587060378964	0.634448720029177	0.529509613387912	0.999325995078523	-4.62143495393387
snoRNA__Homo_sapiens300657_SNORD85	snoRNA:SNORD85	0.199023596692294	-0.436741048248195	0.834788241632784	4.59329912729589	0.633290072410809	0.53025788538666	0.999325995078523	-4.63607360676339
hsa-miR-326	hsa-miR-326	0.120776899357032	-0.265619824348168	0.507173623062231	6.03279330429981	0.632331654682515	0.530877267365377	0.999325995078523	-4.63748095830287
hsa-miR-505-5p	hsa-miR-505-5p	-0.11172385216067	-0.470952680602438	0.247504976281099	4.9785254679586	-0.629171732159228	0.532922080917258	0.999325995078523	-4.63712571036566
hsa-miR-106b-3p	hsa-miR-106b-3p	-0.124961090776878	-0.527223975310166	0.277301793756409	11.8808559781917	-0.628433497934553	0.533400394647545	0.999325995078523	-4.64857024840517
ENSG00000204628.12	RACK1	-0.170043619162366	-0.721198399503646	0.381111161178913	4.05631236221041	-0.624138889421697	0.536187404391419	0.999325995078523	-4.63472936927774
MiR.hp__hsa-mir-486-1&MiR.hp__hsa-mir-486-2&lncRNA__URS0000759BA5_9606_Homo_sapiens_SVIL_antisense_RNA_1_SVIL-AS1__lncRNA&lncRNA__URS000075BF39_9606_Homo_sapiens_SVIL_antisense_RNA_1_SVIL-AS1__lncRNA&lncRNA__URS000075EEA4_9606_Homo_sapiens_SVIL_antisense_RNA_1_SVIL-AS1__lncRNA	MiR.hp:hsa-mir-486-1 & MiR.hp:hsa-mir-486-2 & lncRNA:URS0000759BA5_9606_SVIL-AS1	0.148750400859041	-0.33525811669563	0.632758918413712	5.71170614665029	0.621726849505991	0.537756044509247	0.999325995078523	-4.63807242302952
ENSG00000102034.17	ELF4	-0.257059548153139	-1.09529359475133	0.581174498445052	2.3850215473285	-0.620387338622702	0.53862821169465	0.999325995078523	-4.6237056914008
hsa-miR-148b-3p	hsa-miR-148b-3p	-0.153407508065719	-0.655760251259317	0.348945235127879	10.0095448616291	-0.61777783133974	0.540329398574095	0.999325995078523	-4.64436148105867
ReverseComplement_ENSG00000186283.14	ReverseComplement_TOR3A	-0.122154337832667	-0.522339120066711	0.278030444401377	5.19933920991435	-0.617508310378792	0.540505263326691	0.999325995078523	-4.63815106089467
tRNA__Homo_sapiens_tRNA-iMet-CAT-1-1&tRNA__Homo_sapiens_tRNA-iMet-CAT-1-2&tRNA__Homo_sapiens_tRNA-iMet-CAT-1-3&tRNA__Homo_sapiens_tRNA-iMet-CAT-1-4&tRNA__Homo_sapiens_tRNA-iMet-CAT-1-5&tRNA__Homo_sapiens_tRNA-iMet-CAT-1-6&tRNA__Homo_sapiens_tRNA-iMet-CAT-1-7&tRNA__Homo_sapiens_tRNA-iMet-CAT-1-8&tRNA__Homo_sapiens_tRNA-iMet-CAT-2-1	tRNA-iMet-CAT-1-1 & tRNA-iMet-CAT-1-2 & tRNA-iMet-CAT-1-3 & tRNA-iMet-CAT-1-4 & tRNA-iMet-CAT-1-5 & tRNA-iMet-CAT-1-6 & tRNA-iMet-CAT-1-7 & tRNA-iMet-CAT-1-8 & tRNA-iMet-CAT-2-1	0.168996127846391	-0.384763152368517	0.722755408061299	7.88160204880971	0.617376677224712	0.54059116590321	0.999325995078523	-4.64067701729196
tRNA__Homo_sapiens_tRNA-Gly-GCC-2-1&tRNA__Homo_sapiens_tRNA-Gly-GCC-2-2&tRNA__Homo_sapiens_tRNA-Gly-GCC-2-3&tRNA__Homo_sapiens_tRNA-Gly-GCC-2-4&tRNA__Homo_sapiens_tRNA-Gly-GCC-2-5&tRNA__Homo_sapiens_tRNA-Gly-GCC-2-6	tRNA-Gly-GCC-2-1 & tRNA-Gly-GCC-2-2 & tRNA-Gly-GCC-2-3 & tRNA-Gly-GCC-2-4 & tRNA-Gly-GCC-2-5 & tRNA-Gly-GCC-2-6	0.204629597734987	-0.467660993748477	0.876920189218452	3.51864791984729	0.615752097114556	0.541651935397089	0.999325995078523	-4.63166577900054
snoRNA__Homo_sapiens300748_SNORD6	snoRNA:SNORD6	-0.205109987107718	-0.880515586723135	0.470295612507699	3.45594136387354	-0.614351089745807	0.542567589210961	0.999325995078523	-4.63188040206652
ENSG00000109917.11	ZPR1	0.229543838136888	-0.528127355964902	0.987215032238677	4.38833667845188	0.61288549839015	0.543526310262253	0.999325995078523	-4.63702165076191
hsa-miR-345-5p	hsa-miR-345-5p	0.158209479369401	-0.364726665389543	0.681145624128346	5.9560639851998	0.61203790958651	0.544081162612557	0.999325995078523	-4.63901618067915
tRNA__Homo_sapiens_tRNA-Trp-CCA-4-1	tRNA-Trp-CCA-4-1	0.234026925822605	-0.540942930175129	1.00899678182034	2.49172426899188	0.610907560981046	0.544821571549935	0.999325995078523	-4.62401013499305
hsa-miR-222-3p	hsa-miR-222-3p	-0.187180753593713	-0.808201172431525	0.433839665244099	6.39700407967301	-0.609747171264622	0.545582198762045	0.999325995078523	-4.63959884931522
ReverseComplement_ENSG00000006283.18	ReverseComplement_CACNA1G	0.303026369728499	-0.703389987193438	1.30944272665044	1.72816419694681	0.609112088984315	0.545998722334181	0.999325995078523	-4.61556175854972
snoRNA__Homo_sapiens300707_SNORD4A	snoRNA:SNORD4A	0.243054443097702	-0.564711556644277	1.05082044283968	2.07622126039133	0.608712861504984	0.546260642557367	0.999325995078523	-4.61980343744483
hsa-miR-3150a-5p	hsa-miR-3150a-5p	-0.143929750044727	-0.622607707678983	0.334748207589529	2.54648259707666	-0.608277320803327	0.546546460482486	0.999325995078523	-4.62502242620633
lncRNA__URS000075E68F_9606_Homo_sapiens_NR2F2_antisense_RNA_1_NR2F2-AS1__lncRNA&lncRNA__URS000075A94E_9606_Homo_sapiens_long_intergenic_non-protein_coding_RNA_1431_LINC01431_	lncRNA:NR2F2-AS1 & lncRNA:LINC01431	0.245693532828148	-0.571924600997087	1.06331166665338	2.20955930774662	0.607907767549042	0.546789035349079	0.999325995078523	-4.62316324269429
snoRNA__Homo_sapiens300041_SNORD1B	snoRNA:SNORD1B	-0.261825691154201	-1.13444941971526	0.610798037406856	6.43430770516264	-0.6069874657095	0.547393362381254	0.999325995078523	-4.63992891607331
hsa-miR-454-3p	hsa-miR-454-3p	-0.343312511887913	-1.48878356689353	0.802158543117704	3.88325477493605	-0.606317348090703	0.547833618903238	0.999325995078523	-4.63415251450084
snoRNA__Homo_sapiens300779_SCARNA15	snoRNA:SCARNA15	-0.22705616546607	-0.986870234905457	0.532757903973317	6.98746711345742	-0.604533609339398	0.54900639233659	0.999325995078523	-4.64061323357875
tRNA__Homo_sapiens_tRNA-Lys-CTT-1-1&tRNA__Homo_sapiens_tRNA-Lys-CTT-1-2&tRNA__Homo_sapiens_tRNA-Lys-CTT-4-1&tRNA__Homo_sapiens_tRNA-Lys-CTT-2-1&tRNA__Homo_sapiens_tRNA-Lys-CTT-2-2&tRNA__Homo_sapiens_tRNA-Lys-CTT-2-3&tRNA__Homo_sapiens_tRNA-Lys-CTT-2-4&tRNA__Homo_sapiens_tRNA-Lys-CTT-2-5&tRNA__Homo_sapiens_tRNA-Lys-CTT-3-1&tRNA__Homo_sapiens_tRNA-Lys-CTT-5-1	tRNA-Lys-CTT-1-1 & tRNA-Lys-CTT-1-2 & tRNA-Lys-CTT-4-1 & tRNA-Lys-CTT-2-1 & tRNA-Lys-CTT-2-2 & tRNA-Lys-CTT-2-3 & tRNA-Lys-CTT-2-4 & tRNA-Lys-CTT-2-5 & tRNA-Lys-CTT-3-1 & tRNA-Lys-CTT-5-1	0.218474564788665	-0.513385644934322	0.950334774511652	2.61599363021307	0.603903059292063	0.549421274419065	0.999325995078523	-4.62681512988752
hsa-miR-1249-3p	hsa-miR-1249-3p	0.231037428890132	-0.54507955793669	1.00715441571695	4.88374257320855	0.602212320691668	0.550534519445237	0.999325995078523	-4.63886975576156
lncRNA__URS000075E68F_9606_Homo_sapiens_NR2F2_antisense_RNA_1_NR2F2-AS1__lncRNA&lncRNA__URS0000394A79_9606_Homo_sapiens_long_intergenic_non-protein_coding_RNA_1714_LINC01714_&lncRNA__URS000075E3E5_9606_Homo_sapiens_long_intergenic_non-protein_coding_RNA_1343_LINC01343_	lncRNA:NR2F2-AS1 & lncRNA:LINC01714 & lncRNA:LINC01343	0.235906266583559	-0.559340306741892	1.03115283990901	2.20922774661689	0.600111782522597	0.551919196884913	0.999325995078523	-4.6233277860567
snoRNA__Homo_sapiens300612_SNORA7B	snoRNA:SNORA7B	0.204682134056253	-0.489380839464679	0.898745107577184	1.91797141909577	0.596589413365539	0.554245129278136	0.999325995078523	-4.61994898658753
lncRNA__URS000075E322_9606_Homo_sapiens_long_intergenic_non-protein_coding_RNA_1749_LINC01749_	lncRNA:LINC01749	-0.121837115111975	-0.535490795193847	0.291816564969897	4.07928978286566	-0.595850347984105	0.554733789503129	0.999325995078523	-4.63664339120455
snoRNA__Homo_sapiens300533_SNORD50B	snoRNA:SNORD50B	-0.237089747439006	-1.04441980483028	0.570240309952272	1.67858230648632	-0.594095324859804	0.555895063827185	0.999325995078523	-4.61599715878026
rRNA__45S_pre-ribosomal_N5_(RNA45SN5)&rRNA__45S_pre-ribosomal_N1_(RNA45SN1)&rRNA__45S_pre-ribosomal_N4_(RNA45SN4)&rRNA__28S_ribosomal_N5_(RNA28SN5)&rRNA__28S_ribosomal_N1_(RNA28SN1)&rRNA__28S_ribosomal_N4_(RNA28SN4)	RNA45SN5 & RNA45SN1 & RNA45SN4 & RNA28SN5 & RNA28SN1 & RNA28SN4	0.140385027869831	-0.339892653673478	0.62066270941314	7.17953601577017	0.591320410401888	0.557733697966891	0.999325995078523	-4.64184635230589
ENSG00000127948.16	POR	0.190415859240647	-0.461379759940132	0.842211478421426	2.09698462508111	0.590998205529096	0.557947387183804	0.999325995078523	-4.62086004688153
hsa-miR-6818-3p	hsa-miR-6818-3p	-0.188692103658105	-0.835947076251852	0.458562868935643	2.97639410402008	-0.589756604691867	0.558771214956558	0.999325995078523	-4.62988068445837
tRNA__Homo_sapiens_tRNA-Leu-AAG-2-1&tRNA__Homo_sapiens_tRNA-Leu-AAG-2-2&tRNA__Homo_sapiens_tRNA-Leu-AAG-2-3&tRNA__Homo_sapiens_tRNA-Leu-AAG-2-4&tRNA__Homo_sapiens_tRNA-Leu-AAG-3-1&tRNA__Homo_sapiens_tRNA-Leu-TAG-1-1&tRNA__Homo_sapiens_tRNA-Leu-AAG-1-1&tRNA__Homo_sapiens_tRNA-Leu-AAG-1-2&tRNA__Homo_sapiens_tRNA-Leu-AAG-1-3	tRNA-Leu-AAG-2-1 & tRNA-Leu-AAG-2-2 & tRNA-Leu-AAG-2-3 & tRNA-Leu-AAG-2-4 & tRNA-Leu-AAG-3-1 & tRNA-Leu-TAG-1-1 & tRNA-Leu-AAG-1-1 & tRNA-Leu-AAG-1-2 & tRNA-Leu-AAG-1-3	-0.20532333573979	-0.909754897181489	0.499108225701909	2.7140034137198	-0.589649572465532	0.558842261782284	0.999325995078523	-4.62847317104331
hsa-miR-493-5p	hsa-miR-493-5p	-0.327730597354313	-1.4548962723547	0.799435077646078	1.87336799874593	-0.588198235288536	0.559806093381009	0.999325995078523	-4.61576443904112
hsa-miR-181a-2-3p	hsa-miR-181a-2-3p	-0.123486561403709	-0.550189893147258	0.30321677033984	6.79340045844776	-0.585447756620602	0.561634978403804	0.999325995078523	-4.64193053425028
rRNA__45S_pre-ribosomal_N5_(RNA45SN5)&rRNA__45S_pre-ribosomal_N1_(RNA45SN1)&rRNA__45S_pre-ribosomal_N4_(RNA45SN4)&rRNA__45S_pre-ribosomal_N2_(RNA45SN2)&rRNA__45S_pre-ribosomal_N3_(RNA45SN3)&rRNA__5.8S_ribosomal_N1_(RNA5-8SN_1_to_3,_RNA5-8SN5)&rRNA__5.8S_ribosomal_N4_(RNA5-8SN4)&lncRNA__URS000075C058_9606_Homo_sapiens_uncharacterized_LOC100507373_LOC100507373__lncRNA	RNA45SN5 & RNA45SN1 & RNA45SN4 & RNA45SN2 & RNA45SN3 & RNA5-8SN_1_to_3,_RNA5-8SN5 & RNA5-8SN4 & lncRNA:URS000075C058_9606_Homo_sapiensLOC100507373	-0.205332117163291	-0.915605009837043	0.50494077551046	1.89856667043148	-0.584825266573409	0.5620493089989	0.999325995078523	-4.61921993290489
hsa-miR-144-5p	hsa-miR-144-5p	-0.447644708258051	-1.99837917079988	1.10308975428378	7.62426849007698	-0.583969949103597	0.562618860153216	0.999325995078523	-4.64277719082959
ENSG00000143549.21	TPM3	0.155237303332103	-0.382633706166649	0.693108312830856	3.47203336804659	0.583864991050398	0.562688771074815	0.999325995078523	-4.63372120160077
snoRNA__Homo_sapiens300558_SNORD105	snoRNA:SNORD105	-0.213174500684238	-0.952455578998996	0.526106577630521	2.98000621995825	-0.583337836123027	0.563039966624874	0.999325995078523	-4.63039600291608
MiR.hp__hsa-mir-30c-2	MiR.hp:hsa-mir-30c-2	0.161916284318717	-0.402221341932436	0.72605391056987	2.9362999094672	0.580630633163073	0.564845259566153	0.999325995078523	-4.63021031654949
lncRNA__URS000075A717_9606_Homo_sapiens_SLC26A9_and_RAB7B_antisense_RNA_1_SLC26A9-AS1__lncRNA&lncRNA__URS0000759AFD_9606_Homo_sapiens_SLC26A9_and_RAB7B_antisense_RNA_1_SLC26A9-AS1__lncRNA	lncRNA:URS000075A717_9606_SLC26A9-AS1	-0.1338020268121	-0.600148194096418	0.332544140472218	2.1384347261336	-0.580428545450219	0.564980137305288	0.999325995078523	-4.62240060508085
lncRNA__URS000075A69B_9606_Homo_sapiens_long_intergenic_non-protein_coding_RNA_324_LINC00324_	lncRNA:LINC00324	-0.0879093815826373	-0.394354108870521	0.218535345705247	9.17245722584012	-0.58033338393613	0.565043655743854	0.999325995078523	-4.64555704103475
rRNA__45S_pre-ribosomal_N5_(RNA45SN5)&rRNA__45S_pre-ribosomal_N1_(RNA45SN1)&rRNA__45S_pre-ribosomal_N4_(RNA45SN4)&rRNA__45S_pre-ribosomal_N2_(RNA45SN2)&rRNA__45S_pre-ribosomal_N3_(RNA45SN3)&rRNA__5.8S_ribosomal_N1_(RNA5-8SN_1_to_3,_RNA5-8SN5)	RNA45SN5 & RNA45SN1 & RNA45SN4 & RNA45SN2 & RNA45SN3 & RNA5-8SN_1_to_3,_RNA5-8SN5	-0.127963030548159	-0.574116559576614	0.318190498480297	10.2180973405352	-0.580222634926064	0.565117583021015	0.999325995078523	-4.64833746016737
hsa-miR-122-5p	hsa-miR-122-5p	-0.612081730775539	-2.74650817124105	1.52234470968997	2.02303504227793	-0.580126504125524	0.565181756254744	0.999325995078523	-4.61931526471234
snoRNA__Homo_sapiens300647_SNORA56	snoRNA:SNORA56	0.177719421265493	-0.445976379414206	0.801415221945191	2.37470992761855	0.576443243166182	0.567643297555875	0.999325995078523	-4.62499049943529
ENSG00000099365.11&ReverseComplement_ENSG00000132688.11	STX1B & ReverseComplement_NES	-0.166605936273873	-0.75160252269576	0.418390650148013	2.39043994736845	-0.576144767785942	0.567843003480281	0.999325995078523	-4.62556135856514
ENSG00000260220.7	CCDC187	-0.164407794726831	-0.742640166817711	0.413824577364049	3.55506077056967	-0.575194182269777	0.568479260384136	0.999325995078523	-4.63493350153909
tRNA__Homo_sapiens_tRNA-Lys-CTT-2-1&tRNA__Homo_sapiens_tRNA-Lys-CTT-2-2&tRNA__Homo_sapiens_tRNA-Lys-CTT-2-3&tRNA__Homo_sapiens_tRNA-Lys-CTT-2-4&tRNA__Homo_sapiens_tRNA-Lys-CTT-2-5&tRNA__Homo_sapiens_tRNA-Lys-CTT-3-1	tRNA-Lys-CTT-2-1 & tRNA-Lys-CTT-2-2 & tRNA-Lys-CTT-2-3 & tRNA-Lys-CTT-2-4 & tRNA-Lys-CTT-2-5 & tRNA-Lys-CTT-3-1	-0.216389190561083	-0.97788397675662	0.545105595634453	4.17119075364364	-0.574861350465413	0.568702118896918	0.999325995078523	-4.63913602696495
hsa-miR-361-5p	hsa-miR-361-5p	-0.141421654200977	-0.639670689395272	0.356827380993318	5.20359791749616	-0.574200979540852	0.569144420416984	0.999325995078523	-4.64146538373661
hsa-miR-3124-5p	hsa-miR-3124-5p	0.170758410555507	-0.43152037947461	0.773037200585624	2.10717960344144	0.573560212556513	0.569573754758668	0.999325995078523	-4.6217724709729
hsa-miR-363-5p	hsa-miR-363-5p	0.149083832084265	-0.376774660748413	0.674942324916942	3.38297639639797	0.573529997248153	0.569594003944264	0.999325995078523	-4.63378185974284
snoRNA__Homo_sapiens300550_SNORD63	snoRNA:SNORD63	0.184461837395816	-0.466823369914358	0.835747044705989	6.4652177468695	0.572967249617357	0.569971201872177	0.999325995078523	-4.64255941507841
snoRNA__Homo_sapiens300766_SNORD119	snoRNA:SNORD119	0.183012621169728	-0.463714736384612	0.829739978724069	3.86770794046085	0.572472054338014	0.570303223221127	0.999325995078523	-4.63744046971313
MiR.hp__hsa-mir-128-1&MiR.hp__hsa-mir-128-2	MiR.hp:hsa-mir-128-1 & MiR.hp:hsa-mir-128-2	0.101943321148992	-0.258607251731789	0.462493894029774	11.1430424852717	0.571988201651508	0.570627732012958	0.999325995078523	-4.65165666858308
snoRNA__Homo_sapiens300596_SNORD68	snoRNA:SNORD68	0.188306378678576	-0.481433735423369	0.858046492780521	5.26274192948925	0.568791637036441	0.572773887199128	0.999325995078523	-4.64192890785595
snoRNA__Homo_sapiens300667_SNORD45A	snoRNA:SNORD45A	0.157887522592	-0.403845516439653	0.719620561623653	3.61012226363406	0.568607160752545	0.572897864925109	0.999325995078523	-4.63589066104418
ENSG00000101057.16	MYBL2	-0.154992149946692	-0.706942792962481	0.396958493069096	1.92230700512127	-0.568072729717881	0.57325710524705	0.999325995078523	-4.61944585136471
lncRNA__URS000075DE27_9606_Homo_sapiens_HLA_complex_group_11_HCG11_	lncRNA:URS000075DE27_9606_Homo_sapiens_HLA_complex_group_11_HCG11	0.108593184624509	-0.281669811863072	0.49885618111209	4.07679864488728	0.562910924691046	0.57673253145987	0.999325995078523	-4.63930460079644
lncRNA__URS000075DE64_9606_Homo_sapiens_human__non-protein_coding_MIR17HG:3&MiR.hp__hsa-mir-92a-1&MiR.hp__hsa-mir-92a-2&lncRNA__URS000075A717_9606_Homo_sapiens_SLC26A9_and_RAB7B_antisense_RNA_1_SLC26A9-AS1__lncRNA&lncRNA__URS0000759AFD_9606_Homo_sapiens_SLC26A9_and_RAB7B_antisense_RNA_1_SLC26A9-AS1__lncRNA	lncRNA:URS000075DE64_9606_SLC26A9-AS1	-0.121448698294782	-0.558331188187967	0.315433791598402	3.51484607447856	-0.562370729469892	0.577096838960576	0.999325995078523	-4.63546245937287
ENSG00000181322.15	NME9	-0.222445350351699	-1.0234230485177	0.578532347814303	1.97172956021089	-0.561820252863288	0.577468196083882	0.999325995078523	-4.62160679453611
snoRNA__Homo_sapiens300557_SNORD37	snoRNA:SNORD37	-0.192885221610083	-0.888997505160164	0.503227061939998	1.73553512865802	-0.560549719486613	0.578325756895044	0.999325995078523	-4.61791395561424
snoRNA__Homo_sapiens300789_SCARNA3&MiR.hp__hsa-mir-1843	snoRNA:SCARNA3 & MiR.hp:hsa-mir-1843	-0.134899362376212	-0.622979147747696	0.353180422995271	7.3402953056894	-0.559130983133294	0.579284083616466	0.999325995078523	-4.64441767996716
ENSG00000272196.2&ENSG00000203812.2	ENSG00000272196.2 & ENSG00000203812.2	-0.130960417707979	-0.605510487618791	0.343589652202832	3.56931895848996	-0.558280543334256	0.5798589089654	0.999325995078523	-4.63590692529407
snoRNA__Homo_sapiens300491_SNORD12C	snoRNA:SNORD12C	-0.159645649058308	-0.739281074525666	0.41998977640905	3.93285315177374	-0.557181449941084	0.580602214553589	0.999325995078523	-4.63870683529411
ENSG00000171989.6&ReverseComplement_ENSG00000105329.11&ReverseComplement_ENSG00000155066.16	LDHAL6B & ReverseComplement_TGFB1 & ReverseComplement_PROM2	-0.153496625164991	-0.711688534686611	0.404695284356629	2.5845056637851	-0.556300917787252	0.581198043756923	0.999325995078523	-4.62851234326301
ENSG00000196747.4	H2AC13	-0.132764047926119	-0.615769409570318	0.35024131371808	4.61844631672105	-0.55606174250829	0.58135993768101	0.999325995078523	-4.64182608441026
ReverseComplement_lncRNA__URS00003D0DA0_9606_Homo_sapiens_human__lncRNA_AL357153.1	ReverseComplement_lncRNA:URS00003D0DA0_9606_Homo_sapiens_human_AL357153.1	0.180256811884813	-0.476978935736162	0.837492559505787	1.89165265738271	0.554836458738497	0.582189656225016	0.999325995078523	-4.62052841377614
hsa-miR-4433a-5p	hsa-miR-4433a-5p	-0.372236409254365	-1.72952246253357	0.98504964402484	1.49285087525137	-0.554807018233426	0.582209599354874	0.999325995078523	-4.61474471783972
hsa-miR-330-3p	hsa-miR-330-3p	0.0993201986595675	-0.265538467357884	0.464178864677019	4.67803417574261	0.550690261224038	0.58500156784117	0.999325995078523	-4.64242008907223
tRNA__Homo_sapiens_tRNA-Gly-GCC-1-1&tRNA__Homo_sapiens_tRNA-Gly-GCC-1-2&tRNA__Homo_sapiens_tRNA-Gly-GCC-1-3&tRNA__Homo_sapiens_tRNA-Gly-GCC-1-4&tRNA__Homo_sapiens_tRNA-Gly-GCC-1-5	tRNA-Gly-GCC-1-1 & tRNA-Gly-GCC-1-2 & tRNA-Gly-GCC-1-3 & tRNA-Gly-GCC-1-4 & tRNA-Gly-GCC-1-5	0.220198269590175	-0.592588263313379	1.03298480249373	6.68283982377411	0.548064768747533	0.586785536952445	0.999325995078523	-4.64470087774414
lncRNA__URS000075A69B_9606_Homo_sapiens_long_intergenic_non-protein_coding_RNA_324_LINC00324_&tRNA__Homo_sapiens_tRNA-Pro-TGG-3-1&tRNA__Homo_sapiens_tRNA-Pro-TGG-3-2&tRNA__Homo_sapiens_tRNA-Pro-TGG-3-3&tRNA__Homo_sapiens_tRNA-Pro-TGG-3-4&tRNA__Homo_sapiens_tRNA-Pro-TGG-3-5&tRNA__Homo_sapiens_tRNA-Pro-CGG-1-1&tRNA__Homo_sapiens_tRNA-Pro-CGG-1-2&tRNA__Homo_sapiens_tRNA-Pro-CGG-1-3&tRNA__Homo_sapien…	lncRNA:LINC00324 & tRNA-Pro-TGG-3-1 & tRNA-Pro-TGG-3-2 & tRNA-Pro-TGG-3-3 & tRNA-Pro-TGG-3-4 & tRNA-Pro-TGG-3-5 & tRNA-Pro-CGG-1-1 & tRNA-Pro-CGG-1-2 & tRNA-Pro-CGG-1-3 & tRNA-Pro-AGG-2-1 & tRNA-Pro-AGG-2-2 & tRNA-Pro-AGG-2-3 & tRNA-Pro-AGG-2-4 & tRNA-Pro-AGG-2-5 & tRNA-Pro-AGG-2-6 & tRNA-Pro-AGG-2-7 & tRNA-Pro-AGG-2-8 & tRNA-Pro-CGG-2-1 & tRNA-Pro-AGG-1-1 & tRNA-Pro-TGG-2-1	-0.122691297746914	-0.575834699039533	0.330452103545704	3.45533402853337	-0.547737635399697	0.587008000830229	0.999325995078523	-4.63595126618284
MiR.hp__hsa-mir-342	MiR.hp:hsa-mir-342	-0.128519777877642	-0.604973262796071	0.347933707040787	2.81169038352715	-0.545687418899399	0.588403154212259	0.999325995078523	-4.63063493143984
hsa-miR-6806-3p	hsa-miR-6806-3p	0.179180066877503	-0.486315395299367	0.844675529054374	2.09415823104663	0.544677052272711	0.589091284399986	0.999325995078523	-4.62312792969632
rRNA__45S_pre-ribosomal_N5_(RNA45SN5)&rRNA__45S_pre-ribosomal_N1_(RNA45SN1)&rRNA__45S_pre-ribosomal_N4_(RNA45SN4)&rRNA__45S_pre-ribosomal_N2_(RNA45SN2)&rRNA__45S_pre-ribosomal_N3_(RNA45SN3)&rRNA__18S_ribosomal_N2_(RNA18SN2-4)&rRNA__18S_ribosomal_N1_(RNA18SN1,_RNA18SN5)	RNA45SN5 & RNA45SN1 & RNA45SN4 & RNA45SN2 & RNA45SN3 & RNA18SN2-4 & RNA18SN1,_RNA18SN5	0.106997967660661	-0.291097480414142	0.505093415735463	12.0408098771488	0.543729378868354	0.589737066600084	0.999325995078523	-4.65734864625043
ENSG00000154803.13&ENSG00000264187.1	FLCN & ENSG00000264187.1	-0.279793858252208	-1.32116783413046	0.761580117626046	1.67788365798953	-0.543533027975487	0.589870910265683	0.999325995078523	-4.61775815244193
lncRNA__URS0000ABD7FD_9606_Homo_sapiens_uncharacterized_LOC100128988_LOC100128988__lncRNA&lncRNA__URS0000ABD7F2_9606_Homo_sapiens_uncharacterized_LOC100128988_LOC100128988__lncRNA	lncRNA:URS0000ABD7FD_9606_Homo_sapiensLOC100128988	-0.138067074131663	-0.653328349332138	0.377194201068811	4.65156204203309	-0.542072156216867	0.590867177883665	0.999325995078523	-4.64303488194406
MiR.hp__hsa-mir-3688-2&MiR.hp__hsa-mir-3688-1	MiR.hp:hsa-mir-3688-2 & MiR.hp:hsa-mir-3688-1	0.152258286250056	-0.416326145325476	0.720842717825589	3.56576742231927	0.541726967737416	0.591102702756346	0.999325995078523	-4.63753564287825
ENSG00000182481.10	KPNA2	0.192086617545786	-0.527458747287412	0.911631982378983	2.0667947630991	0.540049305371972	0.592248023487488	0.999325995078523	-4.6228200550793
lncRNA__URS0000759C0C_9606_Homo_sapiens_ZBTB11_antisense_RNA_1_ZBTB11-AS1_	lncRNA:ZBTB11-AS1	0.234307801547993	-0.643524724818344	1.11214032791433	2.0183875791267	0.539969914630527	0.592302248840485	0.999325995078523	-4.62196155035671
lncRNA__URS0000A775F0_9606_Homo_sapiens_neighbor_of_BRCA1_lncRNA_2_NBR2__lncRNA&lncRNA__URS00002DAAC2_9606_Homo_sapiens_WWTR1_antisense_RNA_1_WWTR1-AS1_&lncRNA__URS000075AE5D_9606_Homo_sapiens_uncharacterized_LOC100506083_LOC100506083__lncRNA	lncRNA:WWTR1-AS1 & lncRNA:URS000075AE5D_9606_Homo_sapiensLOC100506083	0.158786303031734	-0.442134158232219	0.759706764295687	3.53459745126599	0.534552700563008	0.59600788455812	0.999325995078523	-4.63703724553031
hsa-miR-425-3p	hsa-miR-425-3p	-0.111746284589274	-0.535754143849861	0.312261574671313	6.19053687332975	-0.533155223309344	0.596965605071464	0.999325995078523	-4.64502156188444
ENSG00000105939.14	ZC3HAV1	0.110322923739234	-0.308400005853377	0.529045853331845	3.25940558729363	0.53300772276788	0.59706673272431	0.999325995078523	-4.63468110936453
hsa-miR-1287-5p	hsa-miR-1287-5p	-0.315336497212578	-1.51596131457689	0.885288320151739	2.15209972766614	-0.531326412662288	0.598220025286873	0.999325995078523	-4.62275616743659
hsa-miR-532-5p	hsa-miR-532-5p	-0.141799322933419	-0.681716208545819	0.39811756267898	9.98742273751844	-0.531302341324197	0.598236544618158	0.999325995078523	-4.6513663293901
snoRNA__Homo_sapiens300560_SNORA68	snoRNA:SNORA68	-0.186319436698351	-0.901532114954423	0.528893241557722	1.80624268143243	-0.527008282545243	0.601186845459127	0.999325995078523	-4.62075419399331
lncRNA__URS000075DDC4_9606_Homo_sapiens_NFYC_antisense_RNA_1_NFYC-AS1_&lncRNA__URS000081219E_9606_Homo_sapiens_TLX1_neighbor_TLX1NB__lncRNA&lncRNA__URS00008121F1_9606_Homo_sapiens_TLX1_neighbor_TLX1NB_	lncRNA:NFYC-AS1 & lncRNA:URS000081219E_9606_Homo_sapiens_TLX1_neighbor_TLX1NB & lncRNA:URS00008121F1_9606_Homo_sapiens_TLX1_neighbor_TLX1NB	0.305645314939263	-0.870083110572912	1.48137374045144	1.65904082524228	0.525902466263295	0.601947717854093	0.999325995078523	-4.62007725613966
ENSG00000104812.15&ENSG00000102034.17&ENSG00000048707.15	GYS1 & ELF4 & VPS13D	0.305645314939263	-0.870083110572912	1.48137374045144	1.65904082524228	0.525902466263295	0.601947717854093	0.999325995078523	-4.62007725613966
hsa-miR-148b-5p	hsa-miR-148b-5p	-0.15276490981105	-0.742407177825577	0.436877358203477	4.84705715262039	-0.524118491742991	0.603176156521755	0.999325995078523	-4.6444985626645
hsa-miR-4443	hsa-miR-4443	0.33406170660668	-0.959546128034574	1.62766954124793	2.34549330629373	0.522418491555469	0.604347859923536	0.999325995078523	-4.62653857849944
snoRNA__Homo_sapiens300763_SNORD12B	snoRNA:SNORD12B	-0.174797355244023	-0.85347743707419	0.503882726586145	6.05267919529683	-0.521031807263761	0.605304399744061	0.999325995078523	-4.64589667693683
hsa-miR-10395-3p	hsa-miR-10395-3p	-0.235762076951449	-1.15226945814109	0.680745304238192	1.57927844229006	-0.520394220239579	0.605744445996316	0.999325995078523	-4.61752339189059
snoRNA__Homo_sapiens300737_SNORD14A	snoRNA:SNORD14A	-0.202485110011004	-0.990425792268823	0.585455572246815	2.72414054388892	-0.519869155281821	0.60610694409537	0.999325995078523	-4.63220312414493
tRNA__Homo_sapiens_tRNA-Ala-AGC-2-1&tRNA__Homo_sapiens_tRNA-Ala-AGC-2-2&tRNA__Homo_sapiens_tRNA-Ala-AGC-7-1&tRNA__Homo_sapiens_tRNA-Ala-AGC-3-1	tRNA-Ala-AGC-2-1 & tRNA-Ala-AGC-2-2 & tRNA-Ala-AGC-7-1 & tRNA-Ala-AGC-3-1	0.191184735798292	-0.553351457872251	0.935720929468836	2.38454484207564	0.519471688356947	0.606381417195989	0.999325995078523	-4.628559485961
hsa-miR-532-3p	hsa-miR-532-3p	-0.0797998270598015	-0.390613956304734	0.231014302185131	8.91829166809377	-0.519392506580159	0.606436103530907	0.999325995078523	-4.64965291030975
MiR.hp__hsa-mir-550a-2&MiR.hp__hsa-mir-550a-1&MiR.hp__hsa-mir-550a-3	MiR.hp:hsa-mir-550a-2 & MiR.hp:hsa-mir-550a-1 & MiR.hp:hsa-mir-550a-3	0.134403629093308	-0.389224042113392	0.658031300300008	3.97470263638324	0.519257632847454	0.606529258396697	0.999325995078523	-4.6414862602013
lncRNA__URS0000A77033_9606_Homo_sapiens_HAND2_antisense_RNA_1_HAND2-AS1__lncRNA&lncRNA__URS0000A76C09_9606_Homo_sapiens_HAND2_antisense_RNA_1_HAND2-AS1__lncRNA&lncRNA__URS0000A77681_9606_Homo_sapiens_HAND2_antisense_RNA_1_HAND2-AS1__lncRNA&lncRNA__URS000075E9D2_9606_Homo_sapiens_mir-497-195_cluster_host_gene_MIR497HG_	lncRNA:HAND2-AS1 & lncRNA:URS000075E9D2_9606_Homo_sapiens_mir-497-195_cluster_host_gene_MIR497HG	0.210381522046744	-0.609310910739471	1.03007395483296	1.90090014098433	0.519219685238492	0.606555469327019	0.999325995078523	-4.62341236156484
lncRNA__URS0000A775F0_9606_Homo_sapiens_neighbor_of_BRCA1_lncRNA_2_NBR2__lncRNA&lncRNA__URS00007E3CC0_9606_Homo_sapiens_uncharacterized_LOC101928304_LOC101928304__lncRNA	lncRNA:URS0000A775F0_9606_Homo_sapiens_neighbor_of_BRCA1_lncRNA_2_NBR2 & lncRNA:URS00007E3CC0_9606_Homo_sapiensLOC101928304	-0.133578624014712	-0.655173654238625	0.388016406209202	7.35066267938693	-0.518081403181861	0.607341940694468	0.999325995078523	-4.64735671141018
lncRNA__URS000075E68F_9606_Homo_sapiens_NR2F2_antisense_RNA_1_NR2F2-AS1__lncRNA&lncRNA__URS0000812192_9606_Homo_sapiens_PROX1_antisense_RNA_1_PROX1-AS1_	lncRNA:PROX1-AS1	0.246458918779901	-0.718690989198371	1.21160882675817	2.05840751739594	0.516587921843235	0.608374546062021	0.999325995078523	-4.62548996271893
hsa-miR-323a-3p	hsa-miR-323a-3p	0.210909540029916	-0.61660654332107	1.0384256233809	3.41331617677901	0.515601608795275	0.609056936341451	0.999325995078523	-4.63659954456546
ReverseComplement_ENSG00000168056.17&ENSG00000157873.18	ReverseComplement_LTBP3 & TNFRSF14	-0.294815860071295	-1.45331745398601	0.863685733843418	2.46182203305237	-0.514812034096286	0.60960346616531	0.999325995078523	-4.6296823840402
ENSG00000167978.17	SRRM2	0.14102826821766	-0.413733057976581	0.695789594411902	2.65526137230039	0.514273892779359	0.609976087930716	0.999325995078523	-4.63022894408101
tRNA__Homo_sapiens_tRNA-Ser-AGA-2-1&tRNA__Homo_sapiens_tRNA-Ser-AGA-2-2&tRNA__Homo_sapiens_tRNA-Ser-AGA-2-3&tRNA__Homo_sapiens_tRNA-Ser-AGA-2-4&tRNA__Homo_sapiens_tRNA-Ser-AGA-2-5&tRNA__Homo_sapiens_tRNA-Ser-AGA-2-6&tRNA__Homo_sapiens_tRNA-Ser-TGA-3-1&tRNA__Homo_sapiens_tRNA-Ser-AGA-4-1&tRNA__Homo_sapiens_tRNA-Ser-AGA-1-1&tRNA__Homo_sapiens_tRNA-Ser-TGA-2-1&tRNA__Homo_sapiens_tRNA-Ser-TGA-4-1&tRN…	tRNA-Ser-AGA-2-1 & tRNA-Ser-AGA-2-2 & tRNA-Ser-AGA-2-3 & tRNA-Ser-AGA-2-4 & tRNA-Ser-AGA-2-5 & tRNA-Ser-AGA-2-6 & tRNA-Ser-TGA-3-1 & tRNA-Ser-AGA-4-1 & tRNA-Ser-AGA-1-1 & tRNA-Ser-TGA-2-1 & tRNA-Ser-TGA-4-1 & tRNA-Ser-CGA-1-1	-0.161041354103934	-0.795117738543565	0.473035030335696	1.94428381976283	-0.513795525268184	0.610307409122999	0.999325995078523	-4.62014143361512
ReverseComplement_ENSG00000273274.2&ENSG00000140323.6&ENSG00000140832.11	ReverseComplement_ZBTB8B & DISP2 & MARVELD3	-0.208162369792607	-1.02824524236633	0.61192050278112	3.11461229159071	-0.513498245714768	0.61051334914587	0.999325995078523	-4.63462641092154
tRNA__Homo_sapiens_tRNA-Lys-TTT-3-1&tRNA__Homo_sapiens_tRNA-Lys-TTT-3-2&tRNA__Homo_sapiens_tRNA-Lys-TTT-3-3&tRNA__Homo_sapiens_tRNA-Lys-TTT-3-4&tRNA__Homo_sapiens_tRNA-Lys-TTT-3-5&tRNA__Homo_sapiens_tRNA-Lys-TTT-5-1&tRNA__Homo_sapiens_tRNA-Lys-TTT-4-1&tRNA__Homo_sapiens_tRNA-Lys-TTT-6-1	tRNA-Lys-TTT-3-1 & tRNA-Lys-TTT-3-2 & tRNA-Lys-TTT-3-3 & tRNA-Lys-TTT-3-4 & tRNA-Lys-TTT-3-5 & tRNA-Lys-TTT-5-1 & tRNA-Lys-TTT-4-1 & tRNA-Lys-TTT-6-1	-0.17080957798331	-0.844565011617554	0.502945855650934	2.54460366443237	-0.512866605523002	0.610951023382353	0.999325995078523	-4.63070217781139
tRNA__Homo_sapiens_tRNA-Gly-GCC-5-1	tRNA-Gly-GCC-5-1	-0.165542835873661	-0.818902247548822	0.4878165758015	2.94819829552129	-0.512569454544364	0.611156974332453	0.999325995078523	-4.63471330575485
snoRNA__Homo_sapiens300575_SNORD90	snoRNA:SNORD90	0.183981276689911	-0.545308728220089	0.91327128159991	2.30131396308833	0.51034968293744	0.612696475507345	0.999325995078523	-4.62807058508372
snoRNA__Homo_sapiens300786_SCARNA10	snoRNA:SCARNA10	-0.196818146999222	-0.980163283332333	0.586526989333888	1.76055632677071	-0.508284036267571	0.614130682106134	0.999325995078523	-4.62128243958754
MiR.hp__hsa-mir-320b-2&MiR.hp__hsa-mir-320b-1	MiR.hp:hsa-mir-320b-2 & MiR.hp:hsa-mir-320b-1	-0.127156946298589	-0.633853612038653	0.379539719441475	6.64073490634015	-0.507675874755023	0.614553229660131	0.999325995078523	-4.64737879152718
snoRNA__Homo_sapiens300532_SNORD50A	snoRNA:SNORD50A	-0.143561048894957	-0.716798898068551	0.429676800278637	4.67855035859398	-0.506636234845326	0.615275874089324	0.999325995078523	-4.64548856677878
hsa-miR-146b-5p	hsa-miR-146b-5p	-0.167598320108595	-0.837803205121001	0.502606564903812	7.00657033655119	-0.505890535934268	0.615794441727443	0.999325995078523	-4.64783073938572
MiR.hp__hsa-mir-6511a-1&MiR.hp__hsa-mir-6511a-2&MiR.hp__hsa-mir-6511a-3&MiR.hp__hsa-mir-6511a-4	MiR.hp:hsa-mir-6511a-1 & MiR.hp:hsa-mir-6511a-2 & MiR.hp:hsa-mir-6511a-3 & MiR.hp:hsa-mir-6511a-4	-0.111878058390649	-0.560080120205417	0.33632400342412	5.86864677325196	-0.50496997160904	0.616434887777734	0.999325995078523	-4.64666011674515
ENSG00000046774.10	MAGEC2	0.167826406508681	-0.504651710809867	0.840304523827229	2.41527081634245	0.504866577842277	0.616506838845972	0.999325995078523	-4.62888383756264
ReverseComplement_ENSG00000156413.15&ENSG00000101160.15	ReverseComplement_FUT6 & CTSZ	-0.130659563703039	-0.656553654846881	0.395234527440802	5.58123354466893	-0.502617256270076	0.618073073905497	0.999325995078523	-4.64657761301679
lncRNA__URS000075DE64_9606_Homo_sapiens_human__non-protein_coding_MIR17HG:3&MiR.hp__hsa-mir-92a-1&MiR.hp__hsa-mir-92a-2	lncRNA:URS000075DE64_9606_Homo_sapiens_human:non-protein_coding_MIR17HG:3 & MiR.hp:hsa-mir-92a-1 & MiR.hp:hsa-mir-92a-2	0.0670298044716198	-0.20317482143633	0.33723443037957	17.1361811242282	0.501845062076761	0.618611180494959	0.999325995078523	-4.68382067776879
hsa-miR-30b-5p	hsa-miR-30b-5p	-0.15974881151564	-0.804195476118391	0.484697853087111	7.78820394569843	-0.501470209294453	0.618872474797825	0.999325995078523	-4.64906217116412
hsa-miR-1468-5p	hsa-miR-1468-5p	-0.119653524281093	-0.605724967804008	0.366417919241822	3.59808799119154	-0.497989138095267	0.621301372472481	0.999325995078523	-4.63971320704774
ENSG00000011114.15	BTBD7	-0.141899419664044	-0.718860035964634	0.435061196636547	1.78416101305719	-0.497541066702514	0.621614324238407	0.999325995078523	-4.61906539296477
lncRNA__URS0000759AD2_9606_Homo_sapiens_long_intergenic_non-protein_coding_RNA_294_LINC00294_&lncRNA__URS000075C353_9606_Homo_sapiens_long_intergenic_non-protein_coding_RNA_963_LINC00963_&lncRNA__URS000075B7A7_9606_Homo_sapiens_T_cell_receptor_gamma_locus_antisense_RNA_1_TRG-AS1_&lncRNA__URS0000CCE0A2_9606_Homo_sapiens_long_intergenic_non-protein_coding_RNA_330_LINC00330_&lncRNA__URS000075C0A6_96…	lncRNA:lncRNA:LINC00471	-0.147165894572918	-0.74725743158319	0.452925642437354	2.34116430742037	-0.496117052998741	0.622609386804771	0.999325995078523	-4.62746248859205
hsa-miR-3613-3p	hsa-miR-3613-3p	0.159231674539418	-0.494264935114086	0.812728284192923	3.27560834474126	0.492924728742265	0.624842699722793	0.999325995078523	-4.63721329168539
ENSG00000148334.16	PTGES2	-0.171900638692544	-0.879831097948792	0.536029820563703	2.82870720259449	-0.491226032659557	0.626032550315732	0.999325995078523	-4.63378676099512
ENSG00000275591.5	XKR5	-0.126071475403396	-0.645349520533471	0.393206569726678	5.11990533684002	-0.491146842940128	0.626088043427041	0.999325995078523	-4.64704554130048
snoRNA__Homo_sapiens300468_SNORD58A&lncRNA__URS000053D37B_9606_Homo_sapiens_long_intergenic_non-protein_coding_RNA_1104_LINC01104_&lncRNA__URS0000A76636_9606_Homo_sapiens_human__non-protein_coding_lnc-ZNF485-68:16&lncRNA__URS0000CCE0CE_9606_Homo_sapiens_long_intergenic_non-protein_coding_RNA_673_LINC00673__lncRNA&lncRNA__URS0000CCE0D9_9606_Homo_sapiens_long_intergenic_non-protein_coding_RNA_673_L…	snoRNA:SNORD58A & lncRNA:TSBP1-AS1	-0.177887905976694	-0.914029224485231	0.558253412531843	1.78871752845782	-0.488854605110206	0.627695308162921	0.999325995078523	-4.62174990034971
snoRNA__Homo_sapiens300757_SNORD2	snoRNA:SNORD2	-0.139940786406775	-0.720628959670817	0.440747386857266	5.66717257787796	-0.487523788513623	0.62862928967682	0.999325995078523	-4.64759752507212
MiR.hp__hsa-mir-3179-1&MiR.hp__hsa-mir-3179-2&MiR.hp__hsa-mir-3179-3&MiR.hp__hsa-mir-3179-4	MiR.hp:hsa-mir-3179-1 & MiR.hp:hsa-mir-3179-2 & MiR.hp:hsa-mir-3179-3 & MiR.hp:hsa-mir-3179-4	-0.139923862350324	-0.723361445148692	0.443513720448043	2.30799526293429	-0.485167684195532	0.630284344029366	0.999325995078523	-4.62865366982875
snoRNA__Homo_sapiens300706_SNORD42B	snoRNA:SNORD42B	0.126538284443935	-0.401145128592391	0.654221697480261	3.44822238097653	0.485113076882917	0.630322726053767	0.999325995078523	-4.63975780646196
hsa-miR-503-5p	hsa-miR-503-5p	-0.154196513811137	-0.797992019575461	0.489598991953186	6.5273696055701	-0.484530474260264	0.630732286421165	0.999325995078523	-4.64870230830971
ENSG00000203811.1&ENSG00000203852.3	H3C14 & H3C15	-0.0964178743397177	-0.499719863014529	0.306884114335094	3.82461740520468	-0.483639397788471	0.631358927014242	0.999325995078523	-4.64236939535723
hsa-miR-4433b-5p	hsa-miR-4433b-5p	0.518923892969384	-1.65706919787218	2.69491698381095	6.08254935334124	0.482437033166059	0.632204914348016	0.999325995078523	-4.64803100302542
ReverseComplement_ENSG00000142188.17	ReverseComplement_TMEM50B	-0.180050496933049	-0.9360011893625	0.575900195496402	2.12591759099829	-0.481831665229381	0.632631042531551	0.999325995078523	-4.62492977115227
ReverseComplement_ENSG00000111647.13	ReverseComplement_BLTP3B	0.166675373211767	-0.533220478657516	0.86657122508105	1.67342256501854	0.48176195359857	0.632680121805873	0.999325995078523	-4.61980569447133
hsa-miR-191-3p	hsa-miR-191-3p	-0.111343703726659	-0.579417242727721	0.356729835274403	2.31312092634657	-0.48122264486551	0.633059869624516	0.999325995078523	-4.62893722142675
tRNA__Homo_sapiens_tRNA-Lys-CTT-1-1&tRNA__Homo_sapiens_tRNA-Lys-CTT-1-2	tRNA-Lys-CTT-1-1 & tRNA-Lys-CTT-1-2	0.190997442593746	-0.613245096834593	0.995239982022084	2.28320545479134	0.480435393174191	0.633614383940639	0.999325995078523	-4.62960541242196
ENSG00000105610.6	KLF1	-0.154742924308942	-0.811921452916698	0.502435604298814	1.76581922424077	-0.476345335370354	0.63649872325757	0.999325995078523	-4.62038334057233
ENSG00000103495.14	MAZ	-0.140734941451063	-0.739227087049043	0.457757204146916	2.54466608098569	-0.475705271562437	0.636950621084279	0.999325995078523	-4.63201912728294
ENSG00000121060.19	TRIM25	-0.250334522887484	-1.31509733072294	0.814428284947969	1.63512850980047	-0.47562246101669	0.637009097239125	0.999325995078523	-4.61790360374113
hsa-miR-1307-5p	hsa-miR-1307-5p	-0.123962331349943	-0.651881101399152	0.403956438699266	3.05254224722663	-0.475025708569845	0.637430559722042	0.999325995078523	-4.63661328912811
ENSG00000136450.13&ENSG00000266086.3	SRSF1 & ENSG00000266086.3	-0.235907662990917	-1.24370750331568	0.77189217733384	1.26484408086232	-0.473546079777621	0.638476088011348	0.999325995078523	-4.61289047053916
hsa-miR-130a-3p	hsa-miR-130a-3p	-0.164323355582063	-0.868031491381441	0.539384780217315	5.00636548773419	-0.472390554657968	0.639293119545645	0.999325995078523	-4.64795897722087
hsa-miR-193a-5p	hsa-miR-193a-5p	0.112864952244189	-0.374009808525036	0.599739713013415	5.11741852200693	0.468960563693923	0.641721023040049	0.999325995078523	-4.64833409352288
hsa-miR-584-5p	hsa-miR-584-5p	-0.144089252573146	-0.766907059789259	0.478728554642967	7.74428923241731	-0.468020687261607	0.642387007113926	0.999325995078523	-4.65109141323095
hsa-miR-433-3p	hsa-miR-433-3p	0.213803935548746	-0.715094738779916	1.14270260987741	3.66041673788151	0.465630944568851	0.644081692367575	0.999325995078523	-4.64166980204817
hsa-miR-576-3p	hsa-miR-576-3p	-0.237566405650455	-1.27547834151327	0.80034553021236	4.04526240353243	-0.463040526428019	0.645920860194642	0.999325995078523	-4.64482227963811
lncRNA__URS000037910D_9606_Homo_sapiens_human__non-protein_coding_lnc-CD36-11:1&lncRNA__URS000075C14B_9606_Homo_sapiens_human__non-protein_coding_lnc-CD36-11:2&MiR.hp__hsa-mir-1255b-1&MiR.hp__hsa-mir-1255b-2	lncRNA:lnc-CD36-11:2 & MiR.hp:hsa-mir-1255b-1 & MiR.hp:hsa-mir-1255b-2	-0.129752686430037	-0.697303912246511	0.437798539386437	4.22300272966823	-0.462493650671494	0.646309424049492	0.999325995078523	-4.6460175969165
snoRNA__Homo_sapiens300500_SNORD94	snoRNA:SNORD94	-0.187008175693564	-1.00697609007354	0.632959738686412	1.62326858601014	-0.461379418734432	0.647101413594927	0.999325995078523	-4.61914085404639
hsa-miR-5695	hsa-miR-5695	0.162304663442243	-0.549585852890838	0.874195179775325	2.44728093839968	0.461224399007852	0.647211633650138	0.999325995078523	-4.6317089814572
hsa-miR-3200-5p	hsa-miR-3200-5p	0.191202468888747	-0.649280080800023	1.03168501857752	2.10539533083302	0.460213418634872	0.647930644506261	0.999325995078523	-4.62669279925348
MiR.hp__hsa-mir-7-1&MiR.hp__hsa-mir-7-2&MiR.hp__hsa-mir-7-3	MiR.hp:hsa-mir-7-1 & MiR.hp:hsa-mir-7-2 & MiR.hp:hsa-mir-7-3	-0.229838174704978	-1.24057930762243	0.780902958212472	9.53384198789543	-0.460019992486471	0.648068248413969	0.999325995078523	-4.65520372324679
MiR.hp__hsa-mir-30d	MiR.hp:hsa-mir-30d	-0.101123450130673	-0.54612694393015	0.343880043668805	4.49415653765715	-0.459708930186532	0.648289565207905	0.999325995078523	-4.6474118645908
ENSG00000137193.14	PIM1	-0.118616427907475	-0.643235468174586	0.406002612359636	1.99346490643339	-0.45739906788529	0.649934011294983	0.999325995078523	-4.62481526268097
hsa-miR-505-3p	hsa-miR-505-3p	-0.123280291172543	-0.67061853952509	0.424057957180003	5.96132543874944	-0.455651008732086	0.651179675664838	0.999325995078523	-4.64982667551102
snoRNA__Homo_sapiens300164_SNORD30	snoRNA:SNORD30	-0.130250794822613	-0.708880196153626	0.448378606508399	5.97284452968372	-0.455380434859046	0.65137257679304	0.999325995078523	-4.6498442591395
hsa-miR-504-5p	hsa-miR-504-5p	-0.275220035884801	-1.5040128242596	0.953572752490003	2.96880036490922	-0.453101892209687	0.652997986710655	0.999325995078523	-4.63587249828036
snoRNA__Homo_sapiens300589_SNORA46	snoRNA:SNORA46	-0.149870367177748	-0.819444803765789	0.519704069410294	2.94616720687067	-0.452805183029907	0.653209771915777	0.999325995078523	-4.63671020591354
hsa-miR-330-5p	hsa-miR-330-5p	-0.105663625683199	-0.57777649711339	0.366449245746992	4.82616077144382	-0.452766358491713	0.653237486259766	0.999325995078523	-4.64894918535414
ENSG00000168298.7	H1-4	0.129655683067524	-0.449770672154923	0.709082038289971	4.35698860429849	0.452676338998354	0.65330174730629	0.999325995078523	-4.64724798824118
hsa-miR-6726-3p	hsa-miR-6726-3p	-0.124552398248516	-0.681443372554163	0.43233857605713	3.54431703708987	-0.452456047813259	0.653459014982739	0.999325995078523	-4.64176103851863
lncRNA__URS00008E3A09_9606_Homo_sapiens_MIR194-2_host_gene_MIR194-2HG_&MiR.hp__hsa-mir-194-2	lncRNA:URS00008E3A09_9606_Homo_sapiens_MIR194-2_host_gene_MIR194-2HG & MiR.hp:hsa-mir-194-2	0.161297682157782	-0.562117806068818	0.884713170384382	5.28996121841797	0.451060509893596	0.654455672280602	0.999325995078523	-4.64963221048336
ENSG00000101438.4&ENSG00000140718.21	SLC32A1 & FTO	-0.203351345101355	-1.11694196270832	0.71023927250561	3.2962042558486	-0.450287510518773	0.655008004251022	0.999325995078523	-4.64046099394673
ReverseComplement_ENSG00000053770.12&ENSG00000171132.14&ReverseComplement_ENSG00000142733.17&ReverseComplement_ENSG00000163347.6&ReverseComplement_ENSG00000266074.10&ReverseComplement_ENSG00000204962.6	ReverseComplement_AP5M1 & PRKCE & ReverseComplement_MAP3K6 & ReverseComplement_CLDN1 & ReverseComplement_BAHCC1 & ReverseComplement_PCDHA8	-0.132330853180384	-0.729078770701865	0.464417064341098	2.5602424132999	-0.448605592129037	0.656210464550845	0.999325995078523	-4.63319393194001
lncRNA__URS0000BC43CE_9606_Homo_sapiens_long_intergenic_non-protein_coding_RNA_1905_LINC01905_&lncRNA__URS0000BC453B_9606_Homo_sapiens_long_intergenic_non-protein_coding_RNA_1905_LINC01905__lncRNA&lncRNA__URS00008E3A50_9606_Homo_sapiens_uncharacterized_LOC100506124_LOC100506124__lncRNA	lncRNA:LINC01905 & lncRNA:URS00008E3A50_9606_Homo_sapiensLOC100506124	-0.135215988301502	-0.748094307323872	0.477662330720869	2.0550833003713	-0.44632197604956	0.657844580837813	0.999325995078523	-4.62650172401168
hsa-miR-421	hsa-miR-421	0.117478648311451	-0.416977744341459	0.651935040964361	4.41491178344167	0.444673396329828	0.659025333444084	0.999325995078523	-4.64823984486748
hsa-miR-500a-3p	hsa-miR-500a-3p	-0.0901631915879069	-0.501885149207671	0.321558766031857	8.20913154661393	-0.443016324831534	0.660213058616851	0.999325995078523	-4.65341888602228
hsa-miR-548o-3p	hsa-miR-548o-3p	-0.108261182157036	-0.602971911256945	0.386449546942872	4.79922324005756	-0.442706520227888	0.660435213505968	0.999325995078523	-4.64953825680098
hsa-miR-4742-3p	hsa-miR-4742-3p	-0.160114718371377	-0.892200994290629	0.571971557547874	4.92042553605993	-0.442449259895439	0.660619713549884	0.999325995078523	-4.64972822850223
ENSG00000178338.11	ZNF354B	-0.104054690179774	-0.581003884690559	0.372894504331011	3.90399233126992	-0.441350906946911	0.661407663107387	0.999325995078523	-4.64527334925903
hsa-miR-197-3p	hsa-miR-197-3p	-0.104336667462899	-0.582861465831848	0.37418813090605	9.35823522648403	-0.44108977944093	0.661595051279468	0.999325995078523	-4.65594088916367
lncRNA__URS000075E0DA_9606_Homo_sapiens_uncharacterized_LOC101929384_LOC101929384__lncRNA&lncRNA__URS000075C5BA_9606_Homo_sapiens_long_intergenic_non-protein_coding_RNA_1667_LINC01667_	lncRNA:URS000075E0DA_9606_Homo_sapiensLOC101929384 & lncRNA:LINC01667	-0.244618658911635	-1.37252482501807	0.883287507194801	2.06167102138976	-0.438743901212155	0.66327946782599	0.999325995078523	-4.62840446440599
ENSG00000065526.12	SPEN	-0.100790565214445	-0.565968967528045	0.364387837099156	4.07514587098922	-0.438323565830539	0.663581469500179	0.999325995078523	-4.64633255535505
lncRNA__URS0000759AD2_9606_Homo_sapiens_long_intergenic_non-protein_coding_RNA_294_LINC00294_&lncRNA__URS000075C353_9606_Homo_sapiens_long_intergenic_non-protein_coding_RNA_963_LINC00963_&lncRNA__URS0000CCE0A2_9606_Homo_sapiens_long_intergenic_non-protein_coding_RNA_330_LINC00330_&lncRNA__URS000075C0A6_9606_Homo_sapiens_long_intergenic_non-protein_coding_RNA_1252_LINC01252_&lncRNA__URS000075EAC8_…	lncRNA:lncRNA:URS0000A76432_9606_Homo_sapiens_human:non-protein_coding_HAND2-AS1:114	-0.100577688857172	-0.56550362240079	0.364348244686446	3.10073932207941	-0.437635317557581	0.664076083281625	0.999325995078523	-4.63759609058178
ENSG00000151503.13	NCAPD3	-0.101450199759653	-0.571516294624111	0.368615895104805	3.49239106535835	-0.436604755531871	0.664816987219795	0.999325995078523	-4.64198602693833
lncRNA__URS000075E68F_9606_Homo_sapiens_NR2F2_antisense_RNA_1_NR2F2-AS1__lncRNA&lncRNA__URS0000394A79_9606_Homo_sapiens_long_intergenic_non-protein_coding_RNA_1714_LINC01714_	lncRNA:NR2F2-AS1 & lncRNA:LINC01714	-0.110996963096428	-0.627819509917227	0.405825583724372	4.89396550371449	-0.434474335103017	0.666349692828439	0.999325995078523	-4.65017100704191
lncRNA__URS000075CE39_9606_Homo_sapiens_PCBP1_antisense_RNA_1_PCBP1-AS1_	lncRNA:PCBP1-AS1	-0.156184262348483	-0.884335171033975	0.57196664633701	3.48487095651411	-0.433920689093831	0.666748244276436	0.999325995078523	-4.64219662906252
hsa-miR-139-3p	hsa-miR-139-3p	0.166612459948756	-0.610928101282032	0.944153021179545	1.85640134025623	0.433489822393074	0.667058478605426	0.999325995078523	-4.62207477184111
snoRNA__Homo_sapiens300778_SCARNA8	snoRNA:SCARNA8	-0.0826777794075491	-0.469170793637927	0.303815234822829	3.18082758615044	-0.432754544945489	0.667588032538999	0.999325995078523	-4.63966207269037
hsa-miR-339-5p	hsa-miR-339-5p	-0.11624242623326	-0.65996989438862	0.4274850419221	8.34996569593323	-0.432491797605324	0.667777307451441	0.999325995078523	-4.65427601807778
ReverseComplement_lncRNA__URS000075A3EA_9606_Homo_sapiens_human__non-protein_coding_lnc-SEPT7-5:1	ReverseComplement_lncRNA:lnc-SEPT7-5:1	0.158938366370372	-0.587624443248256	0.905501175988999	2.47731428714425	0.430682153453019	0.669081513980165	0.999325995078523	-4.63225825769052
hsa-let-7e-5p	hsa-let-7e-5p	0.155433800285681	-0.574868236006166	0.885735836577527	2.56505736214252	0.430563723742773	0.669166902239775	0.999325995078523	-4.63342139964696
lncRNA__URS0000BC43CE_9606_Homo_sapiens_long_intergenic_non-protein_coding_RNA_1905_LINC01905_&lncRNA__URS0000BC453B_9606_Homo_sapiens_long_intergenic_non-protein_coding_RNA_1905_LINC01905__lncRNA	lncRNA:LINC01905	0.128807237799395	-0.477926720126236	0.735541195725025	3.08403722349054	0.429473574956104	0.669953112208093	0.999325995078523	-4.6389714316052
hsa-miR-937-3p	hsa-miR-937-3p	-0.104699389698605	-0.600057192135942	0.390658412738732	4.23151146740574	-0.42758220713288	0.671318048770345	0.999325995078523	-4.64794255506259
ENSG00000171989.6&ReverseComplement_ENSG00000105329.11	LDHAL6B & ReverseComplement_TGFB1	-0.0994187894149161	-0.570411703040069	0.371574124210237	3.673662661742	-0.427020357920099	0.671723733839857	0.999325995078523	-4.64431749774449
MiR.hp__hsa-mir-3913-1&MiR.hp__hsa-mir-3913-2	MiR.hp:hsa-mir-3913-1 & MiR.hp:hsa-mir-3913-2	-0.177414463761405	-1.02245328388984	0.667624356367026	2.57694479432907	-0.424724041667837	0.673382828573846	0.999325995078523	-4.63350956894756
snoRNA__Homo_sapiens300524_SNORD18A	snoRNA:SNORD18A	-0.110171972256103	-0.635124864618311	0.414780920106105	3.07316120133844	-0.424566060211813	0.673497031458785	0.999325995078523	-4.63942971405253
ENSG00000104812.15	GYS1	-0.130327496538441	-0.753479078984864	0.492824085907983	5.46437309501902	-0.423093967660536	0.674561565048099	0.999325995078523	-4.65119906121299
ReverseComplement_ENSG00000186283.14&ENSG00000168280.18	ReverseComplement_TOR3A & KIF5C	-0.177310406563645	-1.02763039769342	0.673009584566132	1.47748238557981	-0.421838601656537	0.675469909391335	0.999325995078523	-4.61747455562348
hsa-miR-1270	hsa-miR-1270	-0.186241255199664	-1.08054247398297	0.708059963583637	1.91560835074982	-0.421295237719771	0.675863223288259	0.999325995078523	-4.62340259758127
tRNA__Homo_sapiens_tRNA-Glu-CTC-1-1&tRNA__Homo_sapiens_tRNA-Glu-CTC-1-2&tRNA__Homo_sapiens_tRNA-Glu-CTC-1-3&tRNA__Homo_sapiens_tRNA-Glu-CTC-1-4&tRNA__Homo_sapiens_tRNA-Glu-CTC-1-5&tRNA__Homo_sapiens_tRNA-Glu-CTC-1-6&tRNA__Homo_sapiens_tRNA-Glu-CTC-1-7&tRNA__Homo_sapiens_tRNA-Glu-CTC-2-1&lncRNA__URS0000A7736C_9606_Homo_sapiens_long_intergenic_non-protein_coding_RNA_1783_LINC01783_&tRNA__Homo_sapie…	tRNA-Glu-CTC-1-1 & tRNA-Glu-CTC-1-2 & tRNA-Glu-CTC-1-3 & tRNA-Glu-CTC-1-4 & tRNA-Glu-CTC-1-5 & tRNA-Glu-CTC-1-6 & tRNA-Glu-CTC-1-7 & tRNA-Glu-CTC-2-1 & lncRNA:LINC01783 & tRNA-Glu-TTC-4-1 & tRNA-Glu-TTC-4-2 & tRNA-Glu-TTC-3-1 & lncRNA:URS0000A76D9A_9606_Homo_sapiensLOC440570 & tRNA-Glu-TTC-14-1	-0.11858160839897	-0.694899523331697	0.457736306533757	3.97118686711002	-0.416245641786877	0.679522757394	0.999325995078523	-4.64759126804806
ENSG00000197299.13	BLM	-0.175728850236624	-1.03535872163671	0.68390102116346	7.02374974028329	-0.413548120780743	0.681480927262376	0.999325995078523	-4.65354016861626
hsa-miR-424-3p	hsa-miR-424-3p	-0.0874048203548767	-0.515486803380145	0.340677162670392	6.77682948667562	-0.413050276617295	0.681842563954183	0.999325995078523	-4.65326868152156
rRNA__5S_ribosomal_1_(RNA5S1-8,_RNA5S10-17)&rRNA__5S_ribosomal_9_(RNA5S9)	rRNA:5S_ribsomalisoforms	0.0752014120806273	-0.294127216613212	0.444530040774466	12.3726848237665	0.411914902714524	0.682667589709184	0.999325995078523	-4.66866120519584
ENSG00000069431.13&ENSG00000111602.12&ENSG00000099998.19&ReverseComplement_ENSG00000104884.17&ENSG00000124159.16&ReverseComplement_ENSG00000157106.17&ReverseComplement_ENSG00000118961.15	ABCC9 & TIMELESS & GGT5 & ReverseComplement_ERCC2 & MATN4 & ReverseComplement_SMG1 & ReverseComplement_LDAH	-0.246039271671373	-1.45440721405625	0.962328670713508	2.04053734339162	-0.411907519562144	0.682672956008752	0.999325995078523	-4.62801913121833
lncRNA__URS0000394A79_9606_Homo_sapiens_long_intergenic_non-protein_coding_RNA_1714_LINC01714_&lncRNA__URS000075E3E5_9606_Homo_sapiens_long_intergenic_non-protein_coding_RNA_1343_LINC01343_	lncRNA:LINC01714 & lncRNA:LINC01343	0.13068404192045	-0.512686662710632	0.774054746551531	9.61419805326081	0.410918561492673	0.683391911336513	0.999325995078523	-4.65874724587583
ENSG00000178971.16	CTC1	0.108080140888667	-0.424863887311819	0.641024169089153	8.34024456298499	0.410259630513869	0.683871108421336	0.999325995078523	-4.65559774599886
hsa-miR-7976	hsa-miR-7976	0.0881496635461492	-0.346578454323166	0.522877781415465	7.46795084111703	0.410201657291878	0.683913274861583	0.999325995078523	-4.65422181980382
hsa-miR-93-3p	hsa-miR-93-3p	0.0948041964625101	-0.373321924391623	0.562930317316643	7.49975294741335	0.409693590177867	0.684282857926881	0.999325995078523	-4.65422396577845
tRNA__Homo_sapiens_tRNA-Val-CAC-1-1&tRNA__Homo_sapiens_tRNA-Val-CAC-1-2&tRNA__Homo_sapiens_tRNA-Val-CAC-1-3&tRNA__Homo_sapiens_tRNA-Val-CAC-1-4&tRNA__Homo_sapiens_tRNA-Val-CAC-1-5&tRNA__Homo_sapiens_tRNA-Val-CAC-1-6&tRNA__Homo_sapiens_tRNA-Val-CAC-1-7&tRNA__Homo_sapiens_tRNA-Val-CAC-5-1&tRNA__Homo_sapiens_tRNA-Val-CAC-4-1&tRNA__Homo_sapiens_tRNA-Val-AAC-1-1&tRNA__Homo_sapiens_tRNA-Val-AAC-1-2&tRN…	tRNA-Val-CAC-1-1 & tRNA-Val-CAC-1-2 & tRNA-Val-CAC-1-3 & tRNA-Val-CAC-1-4 & tRNA-Val-CAC-1-5 & tRNA-Val-CAC-1-6 & tRNA-Val-CAC-1-7 & tRNA-Val-CAC-5-1 & tRNA-Val-CAC-4-1 & tRNA-Val-AAC-1-1 & tRNA-Val-AAC-1-2 & tRNA-Val-AAC-1-3 & tRNA-Val-AAC-1-4 & tRNA-Val-AAC-1-5 & tRNA-Val-AAC-4-1 & tRNA-Val-AAC-3-1 & tRNA-Val-AAC-5-1 & tRNA-Val-CAC-14-1	-0.15374745578017	-0.913491701687382	0.605996790127042	6.88108837353687	-0.409387898549236	0.684505264939061	0.999325995078523	-4.6535900521652
hsa-miR-6775-3p	hsa-miR-6775-3p	0.136318651092405	-0.539312397569827	0.811949699754638	2.61521629328012	0.408169136993051	0.68539226161574	0.999325995078523	-4.6351343216537
snoRNA__Homo_sapiens300714_SNORD1C	snoRNA:SNORD1C	-0.112398227771235	-0.670663269391871	0.445866813849401	2.91583966734902	-0.407299158539275	0.686025694903547	0.999325995078523	-4.63839410475356
hsa-miR-99a-5p	hsa-miR-99a-5p	0.130247040367278	-0.521150627017158	0.781644707751715	7.07362750667595	0.404497784309975	0.688066937737505	0.999325995078523	-4.65406083294826
ReverseComplement_ENSG00000008988.11	ReverseComplement_RPS20	-0.0887445892493086	-0.53334096038798	0.355851781889363	3.9503012783031	-0.403803847473655	0.688572945993331	0.999325995078523	-4.64735924414785
lncRNA__URS0000A775F0_9606_Homo_sapiens_neighbor_of_BRCA1_lncRNA_2_NBR2__lncRNA	lncRNA:URS0000A775F0_9606_Homo_sapiens_neighbor_of_BRCA1_lncRNA_2_NBR2	-0.0947980224256124	-0.57019141314265	0.380595368291425	7.27077775486638	-0.40340439058931	0.688864289622874	0.999325995078523	-4.65429674059117
MiR.hp__hsa-mir-4732	MiR.hp:hsa-mir-4732	0.139542999370166	-0.561386853074152	0.840472851814484	4.53442907413307	0.402742980070982	0.689346794402445	0.999325995078523	-4.65063175766445
ENSG00000197299.13&ENSG00000188266.14&ReverseComplement_ENSG00000169045.17&ReverseComplement_ENSG00000154027.19&ReverseComplement_ENSG00000169302.16&ReverseComplement_ENSG00000174839.13	BLM & HYKK & ReverseComplement_HNRNPH1 & ReverseComplement_AK5 & ReverseComplement_STK32A & ReverseComplement_DENND6A	-0.208307030182702	-1.25470106138017	0.838087001014769	4.65659679305968	-0.402719960998578	0.689363589383377	0.999325995078523	-4.65106976408208
ENSG00000169926.11	KLF13	0.105799306159335	-0.426900016865522	0.638498629184192	4.52675704659906	0.401786330602883	0.690044910852113	0.999325995078523	-4.64989321106628
snoRNA__Homo_sapiens300509_SNORD20	snoRNA:SNORD20	0.161721225725589	-0.653912010437831	0.977354461889009	2.50816735655721	0.401112865874055	0.690536537264111	0.999325995078523	-4.63504257303096
hsa-miR-30c-1-3p	hsa-miR-30c-1-3p	0.0984987178121175	-0.399123936789969	0.596121372414204	3.46985554874518	0.40042844082699	0.6910363036747	0.999325995078523	-4.64363318908294
snoRNA__Homo_sapiens300468_SNORD58A	snoRNA:SNORD58A	-0.10947681347921	-0.667039003919121	0.448085376960702	4.53316977217752	-0.397212873169559	0.693386177499024	0.999325995078523	-4.6512317437065
hsa-miR-127-3p	hsa-miR-127-3p	0.169856966275708	-0.698027528472401	1.03774146102382	5.10905915772822	0.395927726568129	0.694326196790839	0.999325995078523	-4.65190692868721
MiR.hp__hsa-mir-4435-1&MiR.hp__hsa-mir-4435-2	MiR.hp:hsa-mir-4435-1 & MiR.hp:hsa-mir-4435-2	-0.183089774998115	-1.11872982057035	0.752550270574121	2.28562211944251	-0.395867430450575	0.6943703123447	0.999325995078523	-4.63049219815903
tRNA__Homo_sapiens_tRNA-Gly-GCC-2-1&tRNA__Homo_sapiens_tRNA-Gly-GCC-2-2&tRNA__Homo_sapiens_tRNA-Gly-GCC-2-3&tRNA__Homo_sapiens_tRNA-Gly-GCC-2-4&tRNA__Homo_sapiens_tRNA-Gly-GCC-2-5&tRNA__Homo_sapiens_tRNA-Gly-GCC-2-6&tRNA__Homo_sapiens_tRNA-Gly-GCC-3-1&tRNA__Homo_sapiens_tRNA-Gly-GCC-5-1	tRNA-Gly-GCC-2-1 & tRNA-Gly-GCC-2-2 & tRNA-Gly-GCC-2-3 & tRNA-Gly-GCC-2-4 & tRNA-Gly-GCC-2-5 & tRNA-Gly-GCC-2-6 & tRNA-Gly-GCC-3-1 & tRNA-Gly-GCC-5-1	0.130512545563864	-0.537504505369392	0.79852959649712	7.35486457446719	0.395238456973274	0.694830563857386	0.999325995078523	-4.65497284942092
ReverseComplement_ENSG00000008988.11&ReverseComplement_lncRNA__URS0000CCE039_9606_Homo_sapiens_small_nucleolar_RNA_host_gene_17_SNHG17__lncRNA&ReverseComplement_lncRNA__URS0000CCDFFF_9606_Homo_sapiens_small_nucleolar_RNA_host_gene_17_SNHG17_&ReverseComplement_lncRNA__URS0000CCDFE9_9606_Homo_sapiens_small_nucleolar_RNA_host_gene_17_SNHG17__lncRNA&ReverseComplement_lncRNA__URS0000CCE068_9606_Homo_s…	ReverseComplement_RPS20 & ReverseComplement_lncRNA:URS0000CCE039_9606_SNHG17	0.107429556760732	-0.445156303944614	0.660015417466077	2.50519785940018	0.393295066162464	0.696253378583784	0.999325995078523	-4.63494797205137
hsa-miR-23b-3p	hsa-miR-23b-3p	0.0992212149894032	-0.416350610547824	0.61479304052663	5.41459959989421	0.389322807875899	0.699165040943191	0.999325995078523	-4.65294418690629
rRNA__5S_ribosomal_1_(RNA5S1-8,_RNA5S10-17)	rRNA:5S_ribsomalisoforms_repeat5	0.0924313448285385	-0.388796606518444	0.573659296175521	9.2681741337838	0.388564311790579	0.69972154277049	0.999325995078523	-4.6588458943423
tRNA__Homo_sapiens_tRNA-Val-CAC-1-1&tRNA__Homo_sapiens_tRNA-Val-CAC-1-2&tRNA__Homo_sapiens_tRNA-Val-CAC-1-3&tRNA__Homo_sapiens_tRNA-Val-CAC-1-4&tRNA__Homo_sapiens_tRNA-Val-CAC-1-5&tRNA__Homo_sapiens_tRNA-Val-CAC-1-6&tRNA__Homo_sapiens_tRNA-Val-CAC-1-7&tRNA__Homo_sapiens_tRNA-Val-CAC-5-1&tRNA__Homo_sapiens_tRNA-Val-CAC-4-1&tRNA__Homo_sapiens_tRNA-Val-AAC-1-1&tRNA__Homo_sapiens_tRNA-Val-AAC-1-2&tRN…	tRNA-Val-CAC-1-1 & tRNA-Val-CAC-1-2 & tRNA-Val-CAC-1-3 & tRNA-Val-CAC-1-4 & tRNA-Val-CAC-1-5 & tRNA-Val-CAC-1-6 & tRNA-Val-CAC-1-7 & tRNA-Val-CAC-5-1 & tRNA-Val-CAC-4-1 & tRNA-Val-AAC-1-1 & tRNA-Val-AAC-1-2 & tRNA-Val-AAC-1-3 & tRNA-Val-AAC-1-4 & tRNA-Val-AAC-1-5 & tRNA-Val-AAC-4-1 & tRNA-Val-AAC-3-1 & tRNA-Val-AAC-5-1	-0.140138619210359	-0.875105123356789	0.594827884936071	3.29140941023671	-0.385731201417577	0.701801650682956	0.999325995078523	-4.6430362461948
lncRNA__URS000075BAA8_9606_Homo_sapiens_long_intergenic_non-protein_coding_RNA_662_LINC00662_	lncRNA:LINC00662	0.152102474489827	-0.64762328809107	0.951828237070723	3.72450953759651	0.384759786720371	0.70251541226974	0.999325995078523	-4.64733211705355
lncRNA__URS000075A69B_9606_Homo_sapiens_long_intergenic_non-protein_coding_RNA_324_LINC00324_&lncRNA__URS0000759CF4_9606_Homo_sapiens_KCNQ1_opposite_strand/antisense_transcript_1_KCNQ1OT1_&lncRNA__URS000075EA71_9606_Homo_sapiens_NAGPA_antisense_RNA_1_NAGPA-AS1_	lncRNA:NAGPA-AS1	0.0992306403208292	-0.422898506191249	0.621359786832907	4.91521071055759	0.384469895053471	0.702728467391655	0.999325995078523	-4.65284109933103
lncRNA__URS000075DA51_9606_Homo_sapiens_BASP1_antisense_RNA_1_BASP1-AS1_	lncRNA:BASP1-AS1	-0.110476119140611	-0.692763152972507	0.471810914691285	2.40781521877743	-0.38381838420806	0.703207382112593	0.999325995078523	-4.63304769686007
hsa-miR-323b-3p	hsa-miR-323b-3p	0.22261851086895	-0.962841613461422	1.40807863519932	4.84981472768698	0.379899573402247	0.706090610387324	0.999325995078523	-4.65196569180842
snoRNA__Homo_sapiens300081_SNORD104	snoRNA:SNORD104	-0.107623912470425	-0.680750990680249	0.465503165739399	10.5911765695198	-0.379885162047636	0.706101221531485	0.999325995078523	-4.66350847857586
hsa-miR-181d-5p	hsa-miR-181d-5p	0.130968483769502	-0.566685850072424	0.828622817611427	2.15655980721259	0.379770289679014	0.706185804687215	0.999325995078523	-4.62971883561585
lncRNA__URS000075B927_9606_Homo_sapiens_family_with_sequence_similarity_30_member_A_FAM30A_	lncRNA:URS000075B927_9606_Homo_sapiens_family_with_sequence_similarity_30_member_A_FAM30A	-0.0663733192078126	-0.420215752233924	0.287469113818299	4.55181234254187	-0.379470575948028	0.706406508523921	0.999325995078523	-4.65205902545775
hsa-miR-183-5p	hsa-miR-183-5p	0.133571759600443	-0.579399601087777	0.846543120288663	9.33568538594168	0.378998110421941	0.706754475785241	0.999325995078523	-4.65929823544084
hsa-miR-4755-5p	hsa-miR-4755-5p	0.0911214787167358	-0.395495285169935	0.577738242603407	4.901564430151	0.378815878960417	0.706888704890803	0.999325995078523	-4.65295819813345
lncRNA__URS0000759CF4_9606_Homo_sapiens_KCNQ1_opposite_strand/antisense_transcript_1_KCNQ1OT1_	lncRNA:URS0000759CF4_9606_Homo_sapiens_KCNQ1_opposite_strand/antisense_transcript_1_KCNQ1OT1	0.0892688003079982	-0.390462209353536	0.568999809969533	4.43442310960311	0.376440540958017	0.708639209931439	0.999325995078523	-4.6518343876497
ENSG00000122877.17&ENSG00000272031.3&ReverseComplement_lncRNA__URS00001668D8_9606_Homo_sapiens_KRT73_antisense_RNA_1_KRT73-AS1_&ENSG00000124466.9&ReverseComplement_ENSG00000198598.7	EGR2 & ANKRD34A & ReverseComplement_lncRNA:KRT73-AS1 & LYPD3 & ReverseComplement_MMP17	0.14637768807103	-0.642375902373503	0.935131278515562	6.86751996123958	0.375429173123225	0.709385023621882	0.999325995078523	-4.65538980444609
hsa-miR-1271-5p	hsa-miR-1271-5p	0.0819374062220462	-0.359733769278753	0.523608581722846	2.80142543999968	0.375299198967514	0.7094808915602	0.999325995078523	-4.63873761644974
snoRNA__Homo_sapiens300476_SNORA51	snoRNA:SNORA51	0.116314025217403	-0.512371892160572	0.744999942595378	1.8898749374675	0.37427673800807	0.710235217484091	0.999325995078523	-4.62476384277701
tRNA__Homo_sapiens_tRNA-Val-CAC-1-1&tRNA__Homo_sapiens_tRNA-Val-CAC-1-2&tRNA__Homo_sapiens_tRNA-Val-CAC-1-3&tRNA__Homo_sapiens_tRNA-Val-CAC-1-4&tRNA__Homo_sapiens_tRNA-Val-CAC-1-5&tRNA__Homo_sapiens_tRNA-Val-CAC-1-6&tRNA__Homo_sapiens_tRNA-Val-CAC-1-7&tRNA__Homo_sapiens_tRNA-Val-CAC-5-1&tRNA__Homo_sapiens_tRNA-Val-CAC-4-1&tRNA__Homo_sapiens_tRNA-Val-CAC-2-1&tRNA__Homo_sapiens_tRNA-Val-CAC-6-1	tRNA-Val-CAC-1-1 & tRNA-Val-CAC-1-2 & tRNA-Val-CAC-1-3 & tRNA-Val-CAC-1-4 & tRNA-Val-CAC-1-5 & tRNA-Val-CAC-1-6 & tRNA-Val-CAC-1-7 & tRNA-Val-CAC-5-1 & tRNA-Val-CAC-4-1 & tRNA-Val-CAC-2-1 & tRNA-Val-CAC-6-1	-0.149120910441539	-0.958315718282491	0.660073897399414	2.28667465812546	-0.372803466234633	0.711322650214896	0.999325995078523	-4.63360530578951
hsa-miR-30e-3p	hsa-miR-30e-3p	-0.084780005400285	-0.546156602442626	0.376596591642056	9.26449298942099	-0.371734065120427	0.712112365646306	0.999325995078523	-4.65954837777977
hsa-miR-628-3p	hsa-miR-628-3p	0.131441467259032	-0.588969334777088	0.851852269295152	1.79771312301523	0.369102226426705	0.714057251992127	0.999325995078523	-4.62379223992011
hsa-miR-151a-5p	hsa-miR-151a-5p	-0.0831068950583913	-0.539263189327318	0.373049399210536	5.91054850919418	-0.368568205181056	0.714452121259851	0.999325995078523	-4.65444413324869
snoRNA__Homo_sapiens300556_SNORD95	snoRNA:SNORD95	0.132388287591861	-0.594428850637701	0.859205425821424	8.02162444552231	0.368484214590331	0.714514233331304	0.999325995078523	-4.6572109121382
lncRNA__URS000075996B_9606_Homo_sapiens_EMC3_antisense_RNA_1_EMC3-AS1_&lncRNA__URS000075B250_9606_Homo_sapiens_human__non-protein_coding_lnc-HNRNPUL2-BSCL2-1:1	lncRNA:EMC3-AS1 & lncRNA:lnc-HNRNPUL2-BSCL2-1:1	0.172867526843004	-0.776978679446085	1.12271373313209	2.79903227297813	0.368175265643985	0.714742721769138	0.999325995078523	-4.6381295723508
snoRNA__Homo_sapiens300731_SNORA54	snoRNA:SNORA54	0.0913656323081493	-0.415796774041454	0.598528038657752	3.07483892374178	0.364443570614727	0.717504653147623	0.999325995078523	-4.64175342165334
tRNA__Homo_sapiens_tRNA-Val-CAC-1-1&tRNA__Homo_sapiens_tRNA-Val-CAC-1-2&tRNA__Homo_sapiens_tRNA-Val-CAC-1-3&tRNA__Homo_sapiens_tRNA-Val-CAC-1-4&tRNA__Homo_sapiens_tRNA-Val-CAC-1-5&tRNA__Homo_sapiens_tRNA-Val-CAC-1-6&tRNA__Homo_sapiens_tRNA-Val-CAC-1-7&tRNA__Homo_sapiens_tRNA-Val-CAC-5-1&tRNA__Homo_sapiens_tRNA-Val-CAC-4-1&tRNA__Homo_sapiens_tRNA-Val-AAC-1-1&tRNA__Homo_sapiens_tRNA-Val-AAC-1-2&tRN…	tRNA-Val-CAC-1-1 & tRNA-Val-CAC-1-2 & tRNA-Val-CAC-1-3 & tRNA-Val-CAC-1-4 & tRNA-Val-CAC-1-5 & tRNA-Val-CAC-1-6 & tRNA-Val-CAC-1-7 & tRNA-Val-CAC-5-1 & tRNA-Val-CAC-4-1 & tRNA-Val-AAC-1-1 & tRNA-Val-AAC-1-2 & tRNA-Val-AAC-1-3 & tRNA-Val-AAC-1-4 & tRNA-Val-AAC-1-5 & tRNA-Val-AAC-4-1 & tRNA-Val-AAC-3-1 & tRNA-Val-CAC-2-1 & tRNA-Val-CAC-6-1	0.160358143158819	-0.73540370182076	1.0561199881384	1.80810986340331	0.362153712547109	0.719201345344126	0.999325995078523	-4.62681926474915
snoRNA__Homo_sapiens300197_SNORD81	snoRNA:SNORD81	0.118143413206004	-0.549550409438969	0.785837235850977	8.85638073771677	0.357953520388	0.722317252752816	0.999325995078523	-4.65957696790607
lncRNA__URS0000D77F8F_9606_Homo_sapiens_uncharacterized_LOC284454_LOC284454__lncRNA&MiR.hp__hsa-mir-24-1&MiR.hp__hsa-mir-24-2	lncRNA:URS0000D77F8F_9606_Homo_sapiensLOC284454 & MiR.hp:hsa-mir-24-1 & MiR.hp:hsa-mir-24-2	-0.0836152549834823	-0.556504749918948	0.389274239951983	8.53150579355186	-0.357701148545586	0.722504627634088	0.999325995078523	-4.65862991139494
hsa-miR-3909	hsa-miR-3909	0.0904770598013007	-0.421754564031364	0.602708683633966	4.14184419947433	0.357327609912504	0.722781995214285	0.999325995078523	-4.65084479524772
MiR.hp__hsa-mir-26a-2&MiR.hp__hsa-mir-26a-1	MiR.hp:hsa-mir-26a-2 & MiR.hp:hsa-mir-26a-1	-0.101240773832018	-0.67588800621375	0.473406458549715	12.6480126770221	-0.356408964674841	0.723464287498596	0.999325995078523	-4.67300484117731
hsa-miR-1260b	hsa-miR-1260b	-0.126425782301622	-0.845132001610614	0.59228043700737	6.83356778185723	-0.35585963519823	0.723872392326167	0.999325995078523	-4.65606119221325
hsa-miR-328-3p	hsa-miR-328-3p	-0.118994667417505	-0.795918581700509	0.557929246865499	10.9494276024922	-0.355616681573221	0.724052912118415	0.999325995078523	-4.66607652467586
snoRNA__Homo_sapiens300504_SNORD70	snoRNA:SNORD70	-0.107016471210971	-0.717302877355312	0.50326993493337	3.7954942041583	-0.35474102174647	0.724703678538844	0.999325995078523	-4.64884373111378
ReverseComplement_ENSG00000168803.16	ReverseComplement_ADAL	0.0847781696280459	-0.400099456480133	0.569655795736224	7.41120585141592	0.353709214407943	0.725470754782724	0.999325995078523	-4.65696185381727
hsa-miR-454-5p	hsa-miR-454-5p	-0.0835438729799654	-0.56249647807935	0.395408732119419	6.2556090951981	-0.352871470677027	0.726093768994331	0.999325995078523	-4.65554788958447
MiR.hp__hsa-mir-103a-1	MiR.hp:hsa-mir-103a-1	-0.173884681638118	-1.17107048549964	0.823301122223403	1.88196004586607	-0.352760313550014	0.726176448614646	0.999325995078523	-4.62523381017361
hsa-miR-125a-5p	hsa-miR-125a-5p	0.0628504742929881	-0.299179713478455	0.424880662064431	8.86630313238187	0.351203031857827	0.727335116163592	0.999325995078523	-4.65968086697479
hsa-miR-152-3p	hsa-miR-152-3p	0.0902021615748527	-0.43300261193723	0.613406935086935	4.60230611453591	0.348770488697307	0.72914630234737	0.999325995078523	-4.65321320843776
hsa-miR-589-5p	hsa-miR-589-5p	0.0583046179766633	-0.281307034737885	0.397916270691212	6.69586603694337	0.34730805303	0.730235937786884	0.999325995078523	-4.65646291487712
snoRNA__Homo_sapiens300777_SCARNA9&lncRNA__URS000075BDDC_9606_Homo_sapiens_human__non-protein_coding_lnc-RPS6KA3-3:1	snoRNA:SCARNA9 & lncRNA:lnc-RPS6KA3-3:1	-0.12846133580475	-0.877232293210677	0.620309621601176	2.52211133848962	-0.347070678834555	0.730412854634828	0.999325995078523	-4.63649854647851
ENSG00000048828.17	FAM120A	0.0974244473567349	-0.475308743410196	0.670157638123666	2.56300695628862	0.344120132646732	0.732613161095959	0.999325995078523	-4.63691103925315
lncRNA__URS0000394A79_9606_Homo_sapiens_long_intergenic_non-protein_coding_RNA_1714_LINC01714_&lncRNA__URS000075E3E5_9606_Homo_sapiens_long_intergenic_non-protein_coding_RNA_1343_LINC01343_&lncRNA__URS0000759B1D_9606_Homo_sapiens_long_intergenic_non-protein_coding_RNA_1299_LINC01299_&lncRNA__URS000075CB2F_9606_Homo_sapiens_PHKA2_antisense_RNA_1_PHKA2-AS1_	lncRNA:PHKA2-AS1	-0.132179893434629	-0.914712794366443	0.650353007497186	2.59076808614002	-0.341709673793928	0.73441240630514	0.999325995078523	-4.63828543641838
ReverseComplement_ENSG00000165661.17	ReverseComplement_QSOX2	-0.130252762306559	-0.903571244842512	0.643065720229394	2.16423865430064	-0.340739933880068	0.735136680073366	0.999325995078523	-4.63255418413955
snoRNA__Homo_sapiens300505_SNORD70L1	snoRNA:SNORD70L1	0.0904024845910776	-0.447656841923362	0.628461811105517	4.0621170670068	0.339894929220104	0.735767991903527	0.999325995078523	-4.65159778525166
lncRNA__URS0000A775F0_9606_Homo_sapiens_neighbor_of_BRCA1_lncRNA_2_NBR2__lncRNA&lncRNA__URS0000759AD2_9606_Homo_sapiens_long_intergenic_non-protein_coding_RNA_294_LINC00294_&lncRNA__URS0000ABD7FD_9606_Homo_sapiens_uncharacterized_LOC100128988_LOC100128988__lncRNA&lncRNA__URS0000ABD8B7_9606_Homo_sapiens_long_intergenic_non-protein_coding_RNA_2012_LINC02012__lncRNA&lncRNA__URS000075ADD8_9606_Homo_s…	lncRNA:C9orf41-AS1	-0.100630300990887	-0.699690094590719	0.498429492608945	3.50248755275156	-0.339823244266097	0.735821557023328	0.999325995078523	-4.6460918702946
lncRNA__URS000075DE64_9606_Homo_sapiens_human__non-protein_coding_MIR17HG:3&MiR.hp__hsa-mir-92a-1	lncRNA:URS000075DE64_9606_Homo_sapiens_human:non-protein_coding_MIR17HG:3 & MiR.hp:hsa-mir-92a-1	0.0419901159865539	-0.208142410822696	0.292122642795804	14.0398832044559	0.339602897132736	0.735986215279065	0.999325995078523	-4.68050674040126
MiR.hp__hsa-mir-92a-2	MiR.hp:hsa-mir-92a-2	0.0685088637085425	-0.340411916906624	0.477429644323709	9.94796761081103	0.338923798989225	0.736493762501102	0.999325995078523	-4.66347519208637
ENSG00000185344.15&ENSG00000137700.18&ReverseComplement_ENSG00000078304.19&ReverseComplement_ENSG00000145536.15&ENSG00000164040.18&ReverseComplement_ENSG00000144028.15&ReverseComplement_ENSG00000114735.10&ENSG00000105323.17&ENSG00000131386.19&ENSG00000164941.14&ENSG00000168675.19&ENSG00000179407.3&ReverseComplement_ENSG00000105619.14&ENSG00000267796.8&ENSG00000188223.9&ReverseComplement_ENSG00000…	ATP6V0A2 & SLC37A4 & ReverseComplement_PPP2R5C & ReverseComplement_ADAMTS16 & PGRMC2 & ReverseComplement_SNRNP200 & ReverseComplement_HEMK1 & HNRNPUL1 & GALNT15 & INTS8 & LDLRAD4 & DNAJB8 & ReverseComplement_TFPT & LIN37 & ENSG00000188223.9 & ReverseComplement_CTBP2 & ReverseComplement_MiR.hp:hsa-mir-6880	0.0953506428458155	-0.47693197165883	0.667633257350461	4.58615369284362	0.337060263039983	0.737887153031668	0.999325995078523	-4.65435044442676
hsa-miR-3127-3p	hsa-miR-3127-3p	0.0881388801084917	-0.444703127354001	0.620980887570984	3.46485522649198	0.334628984014317	0.739706398117705	0.999325995078523	-4.64622397250205
hsa-miR-5100	hsa-miR-5100	-0.121856492213182	-0.864489723189757	0.620776738763393	6.19468490968082	-0.331947021340371	0.741714977807936	0.999325995078523	-4.6565149581793
lncRNA__URS000075C708_9606_Homo_sapiens_MIRLET7B_host_gene_MIRLET7BHG_&lncRNA__URS000075B158_9606_Homo_sapiens_human__non-protein_coding_MIRLET7BHG:9	lncRNA:URS000075C708_9606_Homo_sapiens_MIRLET7B_host_gene_MIRLET7BHG & lncRNA:URS000075B158_9606_Homo_sapiens_human:non-protein_coding_MIRLET7BHG:9	-0.0987214490171762	-0.702223204113708	0.504780306079355	2.05210430953331	-0.330923391342393	0.742482079589403	0.999325995078523	-4.63058283365702
hsa-miR-331-3p	hsa-miR-331-3p	-0.0682659857078862	-0.485594132997197	0.349062161581424	6.99832569890813	-0.330918594246585	0.742485675128755	0.999325995078523	-4.65755311225816
ENSG00000132510.11	KDM6B	-0.0832560942247911	-0.592770389456243	0.426258201006661	2.65830280599565	-0.330562924686433	0.742752274326263	0.999325995078523	-4.63791716424508
hsa-miR-1292-5p	hsa-miR-1292-5p	0.0686115186825682	-0.352744279062425	0.489967316427561	4.42383525597242	0.329414370319521	0.743613414909925	0.999325995078523	-4.6535950648053
hsa-miR-484	hsa-miR-484	0.0673711937053589	-0.34656852174831	0.481310909159028	13.9366032816121	0.329254430940664	0.743733357587379	0.999325995078523	-4.68059377046286
ENSG00000244734.4&ENSG00000223609.11	HBB & HBD	-0.0603579378903616	-0.431214906302003	0.31049903052128	4.5730768113343	-0.329247459490212	0.743738585805379	0.999325995078523	-4.65451323735464
ReverseComplement_ENSG00000166961.15&ReverseComplement_lncRNA__URS000075B2AA_9606_Homo_sapiens_long_intergenic_non-protein_coding_RNA_891_LINC00891_	ReverseComplement_MS4A15 & ReverseComplement_lncRNA:LINC00891	0.0776393655984724	-0.400647224480546	0.555925955677491	3.42898560936189	0.328388739056779	0.744382674383531	0.999325995078523	-4.64639356236196
tRNA__Homo_sapiens_tRNA-Gly-CCC-2-1&tRNA__Homo_sapiens_tRNA-Gly-CCC-2-2	tRNA-Gly-CCC-2-1 & tRNA-Gly-CCC-2-2	-0.0853341783979644	-0.611861653481638	0.441193296685709	4.65591812492275	-0.327866055427413	0.744774807477204	0.999325995078523	-4.65485430659256
ReverseComplement_ENSG00000261796.1&ReverseComplement_ENSG00000172780.17&ENSG00000128591.16	ReverseComplement_ISY1-RAB43 & ReverseComplement_RAB43 & FLNC	-0.0910854881770753	-0.653121166389079	0.470950190034928	6.96382526327534	-0.327853472021224	0.744784248777583	0.999325995078523	-4.65760633416146
lncRNA__URS000075C3E9_9606_Homo_sapiens_human__non-protein_coding_lnc-ZNF382-5:1&lncRNA__URS00004FA0FF_9606_Homo_sapiens_long_intergenic_non-protein_coding_RNA_2043_LINC02043_	lncRNA:lncRNA:LINC02043	0.10254057367493	-0.530641417433605	0.735722564783464	1.8802956435708	0.32761341077923	0.744964373797868	0.999325995078523	-4.62576493829725
ENSG00000133316.16	WDR74	-0.0998051390243031	-0.717677954518472	0.518067676469865	5.07480778842465	-0.326774605114306	0.745593868114897	0.999325995078523	-4.6556936668427
hsa-miR-3615	hsa-miR-3615	0.0867508274016675	-0.452269854491734	0.625771509295069	11.9045866196483	0.325583718621255	0.746487889907933	0.999325995078523	-4.6716544403091
hsa-miR-4781-3p	hsa-miR-4781-3p	0.0960720550501728	-0.502564575069985	0.69470868517033	2.16101611874022	0.324659619848743	0.7471818733883	0.999325995078523	-4.63051125224182
lncRNA__URS000075E68F_9606_Homo_sapiens_NR2F2_antisense_RNA_1_NR2F2-AS1__lncRNA&lncRNA__URS0000BC450C_9606_Homo_sapiens_long_intergenic_non-protein_coding_RNA_1191_LINC01191__lncRNA	lncRNA:NR2F2-AS1 & lncRNA:LINC01191	-0.134887599072815	-0.977683947538448	0.707908749392817	4.17223184565793	-0.323775409863825	0.747846100461623	0.999325995078523	-4.65306095744075
snoRNA__Homo_sapiens300580_SNORD24	snoRNA:SNORD24	-0.0979337450066142	-0.718840823599822	0.522973333586593	3.11710493237402	-0.319080477952887	0.751376226451977	0.999325995078523	-4.64348902771291
snoRNA__Homo_sapiens300475_SNORD110	snoRNA:SNORD110	-0.107748224967847	-0.794939491505056	0.579443041569363	4.85766515639814	-0.317195469391657	0.752795094433923	0.999325995078523	-4.6557606470158
hsa-miR-610	hsa-miR-610	0.104279477385047	-0.563623834306998	0.772182789077092	1.87682219634287	0.315849163976527	0.753809006027957	0.999325995078523	-4.62729214271904
snoRNA__Homo_sapiens300262_SNORD60	snoRNA:SNORD60	0.0757927925951503	-0.417908618580809	0.56949420377111	6.41260631015813	0.310568942301895	0.757789819039287	0.999325995078523	-4.65767619538774
tRNA__Homo_sapiens_tRNA-Lys-CTT-1-1&tRNA__Homo_sapiens_tRNA-Lys-CTT-1-2&tRNA__Homo_sapiens_tRNA-Lys-CTT-4-1	tRNA-Lys-CTT-1-1 & tRNA-Lys-CTT-1-2 & tRNA-Lys-CTT-4-1	-0.110777119334388	-0.834574777835489	0.613020539166713	5.86105318418887	-0.309618837899488	0.758506825080409	0.999325995078523	-4.65707989380125
MiR.hp__hsa-mir-181b-2&MiR.hp__hsa-mir-181b-1	MiR.hp:hsa-mir-181b-2 & MiR.hp:hsa-mir-181b-1	0.0846255579887547	-0.474199698760902	0.643450814738411	6.59795015765123	0.306351493236977	0.760974204115255	0.999325995078523	-4.65794931505781
ReverseComplement_lncRNA__URS000022CFA6_9606_Homo_sapiens_WEE2_antisense_RNA_1_WEE2-AS1_	ReverseComplement_lncRNA:WEE2-AS1	0.0771810247396365	-0.435002435076129	0.589364484555402	5.75482143445734	0.304845278900569	0.762112494980067	0.999325995078523	-4.65696514435409
ReverseComplement_ENSG00000025796.14	ReverseComplement_SEC63	-0.0915072401780478	-0.699984053531125	0.516969573175029	2.46993784433682	-0.304232710246913	0.762575584448313	0.999325995078523	-4.63540400304832
ENSG00000060237.19	WNK1	0.0711399615501827	-0.402309760861562	0.544589683961928	2.1881159982828	0.303972462992769	0.762772352832267	0.999325995078523	-4.63217072894516
hsa-miR-1304-5p	hsa-miR-1304-5p	-0.075041244495186	-0.575075764199753	0.424993275209381	4.3167520833508	-0.303594936339806	0.763057822424392	0.999325995078523	-4.65414576252748
hsa-let-7f-1-3p	hsa-let-7f-1-3p	0.103444041018412	-0.586221453127973	0.793109535164797	2.44077114551767	0.303432058107109	0.763180994355606	0.999325995078523	-4.63714168971361
ENSG00000277075.2	H2AC8	0.0957661333113773	-0.547549935476413	0.739082202099167	1.78403507483343	0.301149423245572	0.764907824686749	0.999325995078523	-4.62643161649918
lncRNA__URS000075B250_9606_Homo_sapiens_human__non-protein_coding_lnc-HNRNPUL2-BSCL2-1:1	lncRNA:lnc-HNRNPUL2-BSCL2-1:1	-0.115017035363588	-0.894613715866394	0.664579645139218	1.89047600953503	-0.298460368280138	0.766943673259428	0.999325995078523	-4.62681524910776
snoRNA__Homo_sapiens300699_SNORD91A	snoRNA:SNORD91A	-0.113764509752427	-0.88607399466397	0.658544975159115	1.95194427230001	-0.297995642585023	0.767295680960444	0.999325995078523	-4.62923723356999
snoRNA__Homo_sapiens300755_SNORD14AL2	snoRNA:SNORD14AL2	-0.0942097068354364	-0.735197400524931	0.546777986854059	3.9010888776596	-0.297331172418607	0.767799072288686	0.999325995078523	-4.65185070522
ReverseComplement_ENSG00000141622.14	ReverseComplement_RNF165	-0.0953305167634877	-0.74427162807352	0.553610594546544	2.96063539727786	-0.297181069720712	0.767912801649006	0.999325995078523	-4.64272006715186
lncRNA__URS00008B4804_9606_Homo_sapiens_human__non-protein_coding_lnc-KDM3B-1:6	lncRNA:lnc-KDM3B-1:6	-0.0848347242554817	-0.662620777248244	0.49295132873728	3.222333699879	-0.297030523613733	0.768026872185412	0.999325995078523	-4.6447257276884
ReverseComplement_ENSG00000047056.16	ReverseComplement_WDR37	0.105773299174056	-0.637935599041389	0.849482197389501	3.90140729868343	0.287718346337728	0.775092871305029	0.999325995078523	-4.65142168182007
ENSG00000206172.8&ENSG00000188536.13	HBA1 & HBA2	-0.0913677583404455	-0.738298854118355	0.555563337437464	6.75593793671497	-0.285712621340015	0.77661735744608	0.999325995078523	-4.65913787333699
hsa-miR-425-5p	hsa-miR-425-5p	-0.0529786744965417	-0.428745036704014	0.32278768771093	11.4264605450065	-0.285218486129858	0.77699307105361	0.999325995078523	-4.6716043647052
tRNA__Homo_sapiens_tRNA-Ala-AGC-2-1&tRNA__Homo_sapiens_tRNA-Ala-AGC-2-2&tRNA__Homo_sapiens_tRNA-Ala-AGC-7-1	tRNA-Ala-AGC-2-1 & tRNA-Ala-AGC-2-2 & tRNA-Ala-AGC-7-1	-0.125933844793476	-1.02097891885354	0.769111229266586	3.20237977085001	-0.28463744903025	0.777434929481147	0.999325995078523	-4.64513177600683
ReverseComplement_ENSG00000118557.16&ReverseComplement_ENSG00000065534.19	ReverseComplement_PMFBP1 & ReverseComplement_MYLK	-0.0695201859149819	-0.56487450601814	0.425834134188177	4.91351834941542	-0.283915728543546	0.777983876869084	0.999325995078523	-4.65701848899055
hsa-miR-11400	hsa-miR-11400	0.118673432518931	-0.727178089025161	0.964524954063023	1.81776904686946	0.283827094774241	0.778051300492129	0.999325995078523	-4.62510056379963
ENSG00000064687.13	ABCA7	-0.0933837733198164	-0.762687243518431	0.575919696878798	1.96363771579027	-0.282255767028022	0.779246895777586	0.999325995078523	-4.62875495765318
MiR.hp__hsa-mir-12136	MiR.hp:hsa-mir-12136	-0.113576616040044	-0.9299321051968	0.702778873116711	2.68334919209757	-0.281451838724563	0.779858800622197	0.999325995078523	-4.63955931954879
hsa-miR-1229-3p	hsa-miR-1229-3p	0.0731951710435501	-0.455906107961553	0.602296450048653	4.06364223362913	0.279858241703181	0.781072175341397	0.999325995078523	-4.65345072735299
lncRNA__URS0000BC452E_9606_Homo_sapiens_uncharacterized_LOC107984784_LOC107984784__lncRNA	lncRNA:URS0000BC452E_9606_Homo_sapiensLOC107984784	-0.0687953263200845	-0.566695615461518	0.429104962821349	2.91387868559924	-0.279518810255144	0.781330692241419	0.999325995078523	-4.64325570177192
hsa-miR-342-3p	hsa-miR-342-3p	0.0615686719272377	-0.390801264319518	0.513938608173993	7.53757696770047	0.275334437069547	0.784519637781504	0.999325995078523	-4.66045348070716
ReverseComplement_ENSG00000117298.16&ReverseComplement_lncRNA__URS0000759D4A_9606_Homo_sapiens_FOXF1_adjacent_non-coding_developmental_regulatory_RNA_FENDRR_&ReverseComplement_ENSG00000168137.19&ENSG00000176920.13&ReverseComplement_ENSG00000186115.13&ReverseComplement_ENSG00000196689.13&ENSG00000101350.8&ReverseComplement_ENSG00000139746.16&ReverseComplement_lncRNA__URS00007E413A_9606_Homo_sapien…	ReverseComplement_ECE1 & ReverseComplement_lncRNA:lncRNA:URS00007E3AA8_9606_Homo_sapiens_human:non-protein_coding_LINC01770:14	-0.128299685889308	-1.07316701083938	0.816567639060759	3.46067242671188	-0.274694045291036	0.785008019045959	0.999325995078523	-4.64884348006503
hsa-miR-7977	hsa-miR-7977	-0.0714015814921023	-0.598288570949641	0.455485407965436	5.83335538636797	-0.274147846788955	0.7854246353114	0.999325995078523	-4.65835339905882
lncRNA__URS000075ACCB_9606_Homo_sapiens_human__non-protein_coding_lnc-CNTNAP3B-49:2&lncRNA__URS000075B5AE_9606_Homo_sapiens_long_intergenic_non-protein_coding_RNA_1189_LINC01189_	lncRNA:lncRNA:LINC01189	0.0657483590915611	-0.422607303766208	0.55410402194933	3.16535727511646	0.272359904332604	0.786788845537741	0.999325995078523	-4.64490986859182
lncRNA__URS00008B5DDA_9606_Homo_sapiens_DENND6A_divergent_transcript_DENND6A-DT_	lncRNA:URS00008B5DDA_9606_Homo_sapiens_DENND6A_divergent_transcript_DENND6A-DT	0.079232945560725	-0.509988192677844	0.668454083799294	2.35505005926264	0.272033234538942	0.78703817006563	0.999325995078523	-4.63759519494611
snoRNA__Homo_sapiens300664_SNORD38B	snoRNA:SNORD38B	-0.0799723176563529	-0.676185954443278	0.516241319130572	4.50066431893276	-0.271351520727918	0.787558548246426	0.999325995078523	-4.65601299127673
ReverseComplement_ENSG00000106278.12	ReverseComplement_PTPRZ1	0.127795119254549	-0.825313454384592	1.08090369289369	3.46375010748707	0.271247893359647	0.787637659609028	0.999325995078523	-4.64875930514929
hsa-miR-1303	hsa-miR-1303	-0.127672886922431	-1.08258257366586	0.827236799820997	4.46716130533767	-0.270477324837721	0.788225999553094	0.999325995078523	-4.65598400306507
ReverseComplement_ENSG00000142733.17	ReverseComplement_MAP3K6	0.0881044626043264	-0.5736887401253	0.749897665333953	1.88241834018841	0.269320918491955	0.789109167621156	0.999325995078523	-4.62720023603227
lncRNA__URS000075C9B4_9606_Homo_sapiens_uncharacterized_LOC101927870_LOC101927870__lncRNA	lncRNA:URS000075C9B4_9606_Homo_sapiensLOC101927870	0.0727832117067815	-0.476210727851088	0.621777151264651	2.75106033528959	0.268199613810787	0.789965796902747	0.999325995078523	-4.640830669123
hsa-let-7d-3p	hsa-let-7d-3p	0.0513107689915042	-0.33597500877252	0.438596546755528	10.5788017068992	0.268022625587765	0.790101032540501	0.999325995078523	-4.66905142269688
tRNA__Homo_sapiens_tRNA-Val-TAC-1-1&tRNA__Homo_sapiens_tRNA-Val-TAC-1-2	tRNA-Val-TAC-1-1 & tRNA-Val-TAC-1-2	-0.114169250958629	-0.979860438042514	0.751521936125255	1.46972844619287	-0.266796813340638	0.791037848381958	0.999325995078523	-4.62249798798423
ReverseComplement_lncRNA__URS000024466C_9606_Homo_sapiens_long_intergenic_non-protein_coding_RNA_665_LINC00665_&ReverseComplement_lncRNA__URS000075E076_9606_Homo_sapiens_long_intergenic_non-protein_coding_RNA_665_LINC00665__lncRNA	ReverseComplement_lncRNA:LINC00665	-0.0975502667789265	-0.838440537852461	0.643340004294608	2.53577616586038	-0.266360028135376	0.79137173338024	0.999325995078523	-4.63916378849826
snoRNA__Homo_sapiens300526_SNORD84	snoRNA:SNORD84	0.116302299687828	-0.769610698596471	1.00221529797213	6.07818196162766	0.265577764604017	0.791969806431395	0.999325995078523	-4.65889292565681
hsa-miR-331-5p	hsa-miR-331-5p	-0.070656484388306	-0.608897949726648	0.467584980950036	3.95562601181719	-0.265564093969912	0.791980259332744	0.999325995078523	-4.6526116761612
lncRNA__URS000075E6A8_9606_Homo_sapiens_uncharacterized_LOC100507388_LOC100507388__lncRNA	lncRNA:URS000075E6A8_9606_Homo_sapiensLOC100507388	-0.071971346416269	-0.620947695495708	0.47700500266317	4.14670762441634	-0.265216460837516	0.792246081183979	0.999325995078523	-4.65490072119945
lncRNA__URS000075AE68_9606_Homo_sapiens_NEBL_antisense_RNA_1_NEBL-AS1_	lncRNA:NEBL-AS1	-0.119032993264003	-1.02844721316592	0.790381226637916	2.64859973064361	-0.264789095818564	0.792572905366043	0.999325995078523	-4.64013224378371
snoRNA__Homo_sapiens300535_SNORD101	snoRNA:SNORD101	-0.0697469220303644	-0.60343382576377	0.463939981703042	5.44185052244275	-0.264382669641745	0.79288375185975	0.999325995078523	-4.65828427122178
hsa-miR-100-5p	hsa-miR-100-5p	-0.442346125310907	-3.82942555087698	2.94473330025516	7.62056230078895	-0.264199097212107	0.793024164578499	0.999325995078523	-4.66173205162225
MiR.hp__hsa-mir-6511b-1&MiR.hp__hsa-mir-6511b-2	MiR.hp:hsa-mir-6511b-1 & MiR.hp:hsa-mir-6511b-2	-0.0543895823724085	-0.471620997664197	0.36284183291938	5.78969739011388	-0.263714011853593	0.793395235072842	0.999325995078523	-4.65856723201035
hsa-miR-1301-3p	hsa-miR-1301-3p	-0.0454533681085731	-0.395094540311373	0.304187804094226	5.64526828965595	-0.262989243077279	0.793949744137942	0.999325995078523	-4.65839693446298
hsa-miR-6747-3p	hsa-miR-6747-3p	-0.0750308816292833	-0.655894364643031	0.505832601384464	3.96119502905875	-0.261312664001102	0.79523288243811	0.999325995078523	-4.65343293280664
ENSG00000286522.2	H3C2	0.0857397368754032	-0.583506556827784	0.75498603057859	2.21356338540631	0.25917353613538	0.796870859241502	0.999325995078523	-4.63445825118136
hsa-miR-1307-3p	hsa-miR-1307-3p	-0.0739810656261621	-0.651856693632252	0.503894562379927	8.78268144010479	-0.258988623134203	0.797012494934168	0.999325995078523	-4.66331645354115
snoRNA__Homo_sapiens300199_SNORD80	snoRNA:SNORD80	-0.0726670903415165	-0.641456918909877	0.496122738226844	5.68998289724284	-0.25845231828307	0.797423321485501	0.999325995078523	-4.65876049056129
ENSG00000183354.12	KIAA2026	-0.0982448648847756	-0.870640329966754	0.674150600197202	2.90127312550998	-0.257314717487475	0.798294952731543	0.999325995078523	-4.64220129726266
MiR.hp__hsa-mir-329-1&MiR.hp__hsa-mir-329-2	MiR.hp:hsa-mir-329-1 & MiR.hp:hsa-mir-329-2	0.146830665145049	-1.00919553733776	1.30285686762786	2.75936942117613	0.256947011483766	0.79857674549583	0.999325995078523	-4.63949456123501
tRNA__Homo_sapiens_tRNA-Thr-AGT-1-1&tRNA__Homo_sapiens_tRNA-Thr-AGT-1-2&tRNA__Homo_sapiens_tRNA-Thr-AGT-1-3&tRNA__Homo_sapiens_tRNA-Thr-AGT-5-1	tRNA-Thr-AGT-1-1 & tRNA-Thr-AGT-1-2 & tRNA-Thr-AGT-1-3 & tRNA-Thr-AGT-5-1	-0.0944300271365831	-0.838255560360819	0.649395506087653	2.00763688789478	-0.256822763497751	0.798671969533202	0.999325995078523	-4.63102365449236
ReverseComplement_ENSG00000054803.4&ENSG00000160194.18&ENSG00000134910.14	ReverseComplement_CBLN4 & NDUFV3 & STT3A	-0.0688790905929602	-0.612288582044984	0.474530400859064	3.48196449149176	-0.256421636383039	0.798979415815223	0.999325995078523	-4.6493705941145
snoRNA__Homo_sapiens300165_SNORD29	snoRNA:SNORD29	0.0972792611925617	-0.670564822949936	0.865123345335059	5.61504751372962	0.256295926450345	0.799075773613919	0.999325995078523	-4.65881718183209
snoRNA__Homo_sapiens300783_SCARNA17	snoRNA:SCARNA17	-0.107476866196149	-0.962537577276782	0.747583844884485	2.85791816671848	-0.254280189123709	0.800621287686068	0.999325995078523	-4.64257999767403
ReverseComplement_ENSG00000109851.7	ReverseComplement_DBX1	-0.0893190787396332	-0.806487010934318	0.627848853455051	1.68687626366629	-0.251952026323373	0.802407355302954	0.999325995078523	-4.62498489779955
hsa-miR-494-3p	hsa-miR-494-3p	0.119083307811479	-0.842021324438068	1.08018794006103	3.88629062695775	0.250654035918957	0.803403584972618	0.999325995078523	-4.65241200356724
snoRNA__Homo_sapiens300197_SNORD81&snoRNA__Homo_sapiens300426_SNORD81L4	snoRNA:SNORD81L4	-0.0739142297183717	-0.67147224460561	0.523643785168866	6.61742305554794	-0.250231778186066	0.803727746596225	0.999325995078523	-4.6602549504762
ENSG00000204469.13	PRRC2A	-0.0757568568790017	-0.691409043512855	0.539895329754851	2.87928607121329	-0.24893215794526	0.804725667595614	0.999325995078523	-4.64259801040272
lncRNA__URS000075ADD8_9606_Homo_sapiens_human__non-protein_coding_PRKCQ-AS1:53	lncRNA:URS000075ADD8_9606_Homo_sapiens_human:non-protein_coding_PRKCQ-AS1:53	-0.0775736474765873	-0.708162282565061	0.553014987611887	1.8302114435038	-0.248864274044286	0.804777801747458	0.999325995078523	-4.62859546389706
lncRNA__URS000075E815_9606_Homo_sapiens_small_nucleolar_RNA_host_gene_10_SNHG10__lncRNA&lncRNA__URS000075DE81_9606_Homo_sapiens_small_nucleolar_RNA_host_gene_10_SNHG10_	lncRNA:URS000075E815_9606_SNHG10	-0.0611548929720582	-0.559092394404601	0.436782608460484	5.92845725482258	-0.248456782749234	0.805090769905844	0.999325995078523	-4.65921455605094
hsa-miR-382-5p	hsa-miR-382-5p	0.127428934633099	-0.917944218311603	1.1728020875778	2.5570145562143	0.246598932558793	0.806518077049736	0.999325995078523	-4.63748121550797
MiR.hp__hsa-mir-486-1&MiR.hp__hsa-mir-486-2&lncRNA__URS0000CCE0C9_9606_Homo_sapiens_long_intergenic_non-protein_coding_RNA_319_LINC00319__lncRNA&lncRNA__URS0000D77F73_9606_Homo_sapiens_TIMM23B-AGAP6_readthrough_TIMM23B-AGAP6__lncRNA&lncRNA__URS0000D780F6_9606_Homo_sapiens_TIMM23B-AGAP6_readthrough_TIMM23B-AGAP6__lncRNA&lncRNA__URS0000D77FDF_9606_Homo_sapiens_TIMM23B-AGAP6_readthrough_TIMM23B-AGAP…	MiR.hp:hsa-mir-486-1 & MiR.hp:hsa-mir-486-2 & lncRNA:LINC00319 & lncRNA:URS0000D77F73_9606_Homo_sapiens_TIMM23B-AGAP6_readthrough_TIMM23B-AGAP6 & lncRNA:URS0000D780F6_9606_Homo_sapiens_TIMM23B-AGAP6_readthrough_TIMM23B-AGAP6 & lncRNA:URS0000D77FDF_9606_Homo_sapiens_TIMM23B-AGAP6_readthrough_TIMM23B-AGAP6 & lncRNA:URS0000D780B2_9606_Homo_sapiens_TIMM23B-AGAP6_readthrough_TIMM23B-AGAP6 & lncRNA:URS…	-0.0613071522748228	-0.566298753293989	0.443684448744344	2.76308029218498	-0.245596102870306	0.807288787049037	0.999325995078523	-4.6424242775193
lncRNA__URS000075E0DA_9606_Homo_sapiens_uncharacterized_LOC101929384_LOC101929384__lncRNA	lncRNA:URS000075E0DA_9606_Homo_sapiensLOC101929384	-0.0916769985948154	-0.847208415921092	0.663854418731461	2.93641880951984	-0.245472214610286	0.807384013056754	0.999325995078523	-4.64373805217204
hsa-miR-1238-3p	hsa-miR-1238-3p	-0.0889972617571789	-0.824321028497128	0.64632650498277	2.02262919493754	-0.244845724043795	0.80786560686755	0.999325995078523	-4.63013807457587
snoRNA__Homo_sapiens300771_SNORD71	snoRNA:SNORD71	-0.0714782251676152	-0.662401748161762	0.519445297826531	3.92700203222643	-0.244701687595547	0.807976340806701	0.999325995078523	-4.65358777892559
ReverseComplement_ENSG00000184898.7	ReverseComplement_RBM43	0.0535235968566026	-0.393009060718982	0.500056254432187	6.69141569001331	0.242485931343788	0.809680296884613	0.999325995078523	-4.66049948375162
ENSG00000107404.20	DVL1	0.0748646367356991	-0.550827529621182	0.70055680309258	3.52620011411765	0.242053009411443	0.810013331355389	0.999325995078523	-4.65013220657781
MiR.hp__hsa-mir-486-1&MiR.hp__hsa-mir-486-2&lncRNA__URS000075A7EF_9606_Homo_sapiens_human__non-protein_coding_lnc-MARCH8-1:2	MiR.hp:hsa-mir-486-1 & MiR.hp:hsa-mir-486-2 & lncRNA:lnc-MARCH8-1:2	0.0640766227094174	-0.472702307533537	0.600855552952372	3.59616648492242	0.241489713018228	0.810446712677981	0.999325995078523	-4.65020963641417
lncRNA__URS000075DA25_9606_Homo_sapiens_ZNF436_antisense_RNA_1_ZNF436-AS1__lncRNA	lncRNA:ZNF436-AS1	-0.0847063976486862	-0.794357139869753	0.624944344572381	8.32500879601356	-0.241471585631343	0.810460660284111	0.999325995078523	-4.66303312673877
hsa-miR-6894-3p	hsa-miR-6894-3p	-0.0932829439808103	-0.87604554291722	0.6894796549556	2.43366859215248	-0.241083040396492	0.810759630474103	0.999325995078523	-4.63639844069891
lncRNA__URS000075AE1B_9606_Homo_sapiens_human__non-protein_coding_lnc-CELA3A-5:14&lncRNA__URS000075D5F9_9606_Homo_sapiens_long_intergenic_non-protein_coding_RNA_339_LINC00339_&lncRNA__URS000075BB12_9606_Homo_sapiens_human__non-protein_coding_lnc-CELA3A-5:13&lncRNA__URS000075D659_9606_Homo_sapiens_human__non-protein_coding_lnc-CELA3A-5:16&lncRNA__URS000075E9D1_9606_Homo_sapiens_human__non-protein_…	lncRNA:lnc-CELA3A-5:12	-0.0708937960024763	-0.665881197005294	0.524093605000342	5.3764117295977	-0.241043233328231	0.810790262059313	0.999325995078523	-4.65904405494699
MiR.hp__hsa-mir-320c-2&MiR.hp__hsa-mir-320c-1	MiR.hp:hsa-mir-320c-2 & MiR.hp:hsa-mir-320c-1	-0.0703661107158042	-0.663050607155201	0.522318385723593	3.46605276455078	-0.240178685100097	0.811455607112388	0.999325995078523	-4.64952145155536
ReverseComplement_ENSG00000065534.19	ReverseComplement_MYLK	-0.0682867828628133	-0.644700382328494	0.508126816602867	4.14276442504119	-0.239660751372521	0.811854269978609	0.999325995078523	-4.65535650157757
lncRNA__URS0000394A79_9606_Homo_sapiens_long_intergenic_non-protein_coding_RNA_1714_LINC01714_&lncRNA__URS000075D547_9606_Homo_sapiens_D4Z4_binding_element_transcript_DBET_&lncRNA__URS00003FB8AF_9606_Homo_sapiens_SLC12A5_and_MMP9_antisense_RNA_1_SLC12A5-AS1_&lncRNA__URS0000759D46_9606_Homo_sapiens_long_intergenic_non-protein_coding_RNA_1488_LINC01488_&lncRNA__URS000075DFDA_9606_Homo_sapiens_human…	lncRNA:lncRNA:LINC002481	0.0899483115110975	-0.67265647195299	0.852553094975185	2.6361366787684	0.238609633022101	0.812663490308382	0.999325995078523	-4.64113213160421
viral.miR.hp__hsv2-miR-H10	viral.miR.hp:hsv2-miR-H10	0.0985433434563308	-0.740233886626893	0.937320573539555	1.72234249596059	0.237670425399967	0.813386730277128	0.999325995078523	-4.62448910081663
hsa-miR-4659a-3p	hsa-miR-4659a-3p	0.0527287226058224	-0.401257931891056	0.506715377102701	5.28790979652592	0.234962549815198	0.815472862537458	0.999325995078523	-4.65915939800542
tRNA__Homo_sapiens_tRNA-Val-CAC-2-1	tRNA-Val-CAC-2-1	0.088633514283635	-0.682684670674104	0.859951699241374	5.79599222350849	0.232465699375859	0.817397627694729	0.999325995078523	-4.65967278509357
ENSG00000175040.6&ReverseComplement_ENSG00000184261.5&ENSG00000155545.20&ENSG00000170365.10&ReverseComplement_ENSG00000144406.19&ReverseComplement_ENSG00000164053.22&ReverseComplement_lncRNA__URS0000CCE03A_9606_Homo_sapiens_ATRIP-TREX1_readthrough_ATRIP-TREX1__lncRNA&ReverseComplement_ENSG00000185008.17&ReverseComplement_ENSG00000166947.15&ReverseComplement_ENSG00000067066.17&ENSG00000172053.18&R…	CHST2 & ReverseComplement_KCNK12 & MIER3 & SMAD1 & ReverseComplement_UNC80 & ReverseComplement_ATRIP & ReverseComplement_lncRNA:URS0000CCE03A_9606_SP100 & QARS1 & ReverseComplement_ATP8A1 & ReverseComplement_TMEM104 & ReverseComplement_RIOK2	0.0845601965282969	-0.652850909879258	0.821971302935851	1.67043308325261	0.231980132342957	0.817772073580907	0.999325995078523	-4.62481776220817
lncRNA__URS000075EFF6_9606_Homo_sapiens_DNM3_opposite_strand/antisense_RNA_DNM3OS_&MiR.hp__hsa-mir-199a-2&MiR.hp__hsa-mir-199a-1	lncRNA:URS000075EFF6_9606_Homo_sapiens_DNM3_opposite_strand/antisense_RNA_DNM3OS & MiR.hp:hsa-mir-199a-2 & MiR.hp:hsa-mir-199a-1	-0.0782471667541387	-0.764023504982704	0.607529171474426	7.04721480583236	-0.230823811166186	0.818663946528377	0.999325995078523	-4.66130696958231
hsa-miR-3187-3p	hsa-miR-3187-3p	-0.0662801228602934	-0.649713971856914	0.517153726136328	2.60539145611334	-0.22981912428064	0.819439061673185	0.999325995078523	-4.64029460211336
ENSG00000182898.4	TCHHL1	-0.11322851863816	-1.12289577060508	0.896438733328759	1.36624546387589	-0.226867370667106	0.82171739512344	0.999325995078523	-4.62039476933888
hsa-miR-99b-5p	hsa-miR-99b-5p	0.0486204479498875	-0.385614902953342	0.482855798853117	7.60242603106622	0.226510460017196	0.821992985653924	0.999325995078523	-4.66218552435505
ReverseComplement_ENSG00000261796.1&ReverseComplement_ENSG00000172780.17&ENSG00000142233.14	ReverseComplement_ISY1-RAB43 & ReverseComplement_RAB43 & NTN5	-0.0656123359420238	-0.652001603871744	0.520776931987697	1.87666322091151	-0.226357020721935	0.822111471671085	0.999325995078523	-4.62709253352973
hsa-miR-1296-5p	hsa-miR-1296-5p	-0.0778932966204993	-0.775999553409495	0.620212960168497	1.70542928236566	-0.225721556701084	0.822602222642548	0.999325995078523	-4.62561922525469
snoRNA__Homo_sapiens300168_SNORD26	snoRNA:SNORD26	-0.0623279407551367	-0.622879560589862	0.498223679079588	7.28979520742989	-0.224937388759267	0.823207912849301	0.999325995078523	-4.66188375902357
ENSG00000171823.7	FBXL14	0.229117854719541	-1.83364534243387	2.29188105187295	1.8848872681352	0.224700501917833	0.823390905453326	0.999325995078523	-4.62413447814348
tRNA__Homo_sapiens_tRNA-Lys-CTT-2-1&tRNA__Homo_sapiens_tRNA-Lys-CTT-2-2&tRNA__Homo_sapiens_tRNA-Lys-CTT-2-3&tRNA__Homo_sapiens_tRNA-Lys-CTT-2-4&tRNA__Homo_sapiens_tRNA-Lys-CTT-2-5	tRNA-Lys-CTT-2-1 & tRNA-Lys-CTT-2-2 & tRNA-Lys-CTT-2-3 & tRNA-Lys-CTT-2-4 & tRNA-Lys-CTT-2-5	0.073728784016025	-0.59152923152801	0.73898679956006	2.67809411362429	0.224203009513936	0.823775245596893	0.999325995078523	-4.6424715811546
ENSG00000106327.13	TFR2	-0.0421230730329105	-0.422209781022728	0.337963634956907	5.1741579925316	-0.224198058542576	0.823779070714438	0.999325995078523	-4.65935076253848
ENSG00000148773.14	MKI67	-0.0656595430703173	-0.662438990059579	0.531119903918945	2.5313545824491	-0.222576075725544	0.825032447276681	0.999325995078523	-4.63882188996056
lncRNA__URS000075E68F_9606_Homo_sapiens_NR2F2_antisense_RNA_1_NR2F2-AS1__lncRNA&lncRNA__URS0000CCDFFB_9606_Homo_sapiens_cat_eye_syndrome_chromosome_region_lncRNA&lncRNA__URS0000CCE07B_9606_Homo_sapiens_cat_eye_syndrome_chromosome_region_candidate_7_CECR7_	lncRNA:NR2F2-AS1 & lncRNA:URS0000CCDFFB_9606_Homo_sapiens_cat_eye_syndrome_chromosome_region_lncRNA & lncRNA:URS0000CCE07B_9606_Homo_sapiens_cat_eye_syndrome_chromosome_region_candidate_7_CECR7	-0.10510603934864	-1.06569762959598	0.8554855508987	1.88518655032975	-0.221351960849105	0.825978681168668	0.999325995078523	-4.63055220291024
lncRNA__URS000075B82C_9606_Homo_sapiens_human__non-protein_coding_lnc-RAB23-1:3	lncRNA:lnc-RAB23-1:3	-0.0549046654144219	-0.562417868664233	0.452608537835389	5.15849155586444	-0.218854956523722	0.827909664423695	0.999325995078523	-4.65960984335764
vault__VTRNA2-1	vault:VTRNA2-1	0.0653238485868615	-0.539792119104272	0.670439816277995	6.77968201654147	0.218387427683	0.82827133434875	0.999325995078523	-4.66138290512929
hsa-miR-130b-3p	hsa-miR-130b-3p	-0.0544164449991516	-0.560794523980835	0.451961633982532	4.13119969151264	-0.217395100392229	0.82903910197359	0.999325995078523	-4.65533568292355
hsa-miR-3163	hsa-miR-3163	-0.086384819115208	-0.895156639765265	0.722387001534849	1.54551336493322	-0.216075685609125	0.830060201218252	0.999325995078523	-4.62211845939228
hsa-miR-378a-5p	hsa-miR-378a-5p	-0.0547678232894917	-0.572098280211041	0.462562633632058	4.82250977706719	-0.214166685575669	0.83153810989745	0.999325995078523	-4.65931594041076
snoRNA__Homo_sapiens300777_SCARNA9	snoRNA:SCARNA9	0.0778084419766141	-0.661297384799239	0.816914268752467	3.77228461218149	0.212968109479912	0.832466339693135	0.999325995078523	-4.65285471819521
ENSG00000108312.15	UBTF	-0.0628858747796337	-0.662214944840344	0.536443195281077	2.31212919965017	-0.212266884551581	0.833009511630186	0.999325995078523	-4.63715825757258
MiR.hp__hsa-mir-451a	MiR.hp:hsa-mir-451a	0.0735738425284982	-0.629700787205793	0.776848472262789	8.94800962322223	0.211637669377855	0.833496975018149	0.999325995078523	-4.66553247117217
hsa-miR-1273h-3p	hsa-miR-1273h-3p	-0.0505008279072605	-0.539392786913124	0.438391131098603	3.98543968705401	-0.208968144385222	0.835565837571771	0.999325995078523	-4.65493206273382
ReverseComplement_ENSG00000280204.4	ReverseComplement_OR1S1	-0.0636227750282591	-0.680638091747658	0.55339254169114	1.66220693128539	-0.20859848278005	0.835852416204666	0.999325995078523	-4.6248194511034
snoRNA__Homo_sapiens300593_SNORD111	snoRNA:SNORD111	-0.0791919320892179	-0.853651650976259	0.695267786797824	2.34952666566671	-0.206860031840807	0.837200446119408	0.999325995078523	-4.63841205410295
hsa-miR-942-5p	hsa-miR-942-5p	0.0420845084653241	-0.370860076379004	0.455029093309652	8.20041866914079	0.206169760459628	0.837735834483561	0.999325995078523	-4.6639162747272
snoRNA__Homo_sapiens300198_SNORD47	snoRNA:SNORD47	0.0727435604555113	-0.643685826860412	0.789172947771435	5.95510183468051	0.205407191492391	0.838327389069452	0.999325995078523	-4.66072577184193
snoRNA__Homo_sapiens300167_SNORD27	snoRNA:SNORD27	0.0557447840834566	-0.495136004943527	0.60662557311044	7.2313845638647	0.20471095900739	0.838867566779294	0.999325995078523	-4.66240950699699
ENSG00000102104.9	RS1	-0.0991219622486668	-1.07972123956275	0.881477315065421	1.84139222321559	-0.204490343580447	0.839038749548372	0.999325995078523	-4.62657245445831
rRNA__45S_pre-ribosomal_N5_(RNA45SN5)&rRNA__45S_pre-ribosomal_N3_(RNA45SN3)&rRNA__28S_ribosomal_N5_(RNA28SN5)&rRNA__28S_ribosomal_N3_(RNA28SN3)	RNA45SN5 & RNA45SN3 & RNA28SN5 & RNA28SN3	0.0854247258420013	-0.775092049822019	0.945941501506021	1.82621669116505	0.200825443623923	0.841883617427688	0.999325995078523	-4.62814166249303
ReverseComplement_lncRNA__URS0000759D4A_9606_Homo_sapiens_FOXF1_adjacent_non-coding_developmental_regulatory_RNA_FENDRR_&ENSG00000179023.9&ReverseComplement_ENSG00000072736.19&ReverseComplement_ENSG00000197930.13&ENSG00000166343.10&ReverseComplement_ENSG00000113231.14&ReverseComplement_ENSG00000145362.21&ENSG00000175857.9&ENSG00000109685.19&ENSG00000108557.19&ReverseComplement_ENSG00000184956.16&…	ReverseComplement_lncRNA:URS0000759D4A_9606_SH3PXD2B & ADCY4 & ATAD3C & CCDC13 & KCNF1 & ReverseComplement_MMP9 & CFAP61 & ReverseComplement_GRK6	0.113187225922344	-1.02712848532323	1.25350293716792	1.59532254178512	0.200801425034765	0.8419022689076	0.999325995078523	-4.62717911163982
ReverseComplement_ENSG00000112200.17&ReverseComplement_ENSG00000168116.14	ReverseComplement_ZNF451 & ReverseComplement_KIAA1586	-0.0426595848949054	-0.473761406142364	0.388442236352554	2.82487598232215	-0.200184869915406	0.84238108231714	0.999325995078523	-4.64364658511581
ENSG00000170801.10	HTRA3	0.137547387980272	-1.25548384354756	1.5305786195081	3.12180890405311	0.19974962690753	0.842719126186515	0.999325995078523	-4.64783387941761
snoRNA__Homo_sapiens300204_SNORD76	snoRNA:SNORD76	0.0646494186992468	-0.590790842117154	0.720089679515647	3.65314587728884	0.199538173329811	0.842883368499713	0.999325995078523	-4.65278884984913
ReverseComplement_lncRNA__URS000075F019_9606_Homo_sapiens_long_intergenic_non-protein_coding_RNA_1160_LINC01160_	ReverseComplement_lncRNA:LINC01160	-0.0653716045199846	-0.735049041689678	0.604305832649709	2.49331916155227	-0.197477654516973	0.844484205695951	0.999325995078523	-4.63859858052402
snoRNA__Homo_sapiens300742_SNORD15B	snoRNA:SNORD15B	-0.0737370726190388	-0.834986859610923	0.687512714372846	2.17631943602135	-0.195953574670318	0.845668708134867	0.999325995078523	-4.63612295823906
hsa-miR-3173-5p	hsa-miR-3173-5p	0.0515352708179115	-0.480812133982472	0.583882675618295	7.03071760693895	0.195841128931165	0.845756114441732	0.999325995078523	-4.66235048928885
tRNA__Homo_sapiens_tRNA-Gly-GCC-2-1&tRNA__Homo_sapiens_tRNA-Gly-GCC-2-2&tRNA__Homo_sapiens_tRNA-Gly-GCC-2-3&tRNA__Homo_sapiens_tRNA-Gly-GCC-2-4&tRNA__Homo_sapiens_tRNA-Gly-GCC-2-5&tRNA__Homo_sapiens_tRNA-Gly-GCC-2-6&tRNA__Homo_sapiens_tRNA-Gly-GCC-3-1&tRNA__Homo_sapiens_tRNA-Gly-GCC-5-1&tRNA__Homo_sapiens_tRNA-Gly-CCC-1-1&tRNA__Homo_sapiens_tRNA-Gly-CCC-1-2&tRNA__Homo_sapiens_tRNA-Gly-GCC-4-1	tRNA-Gly-GCC-2-1 & tRNA-Gly-GCC-2-2 & tRNA-Gly-GCC-2-3 & tRNA-Gly-GCC-2-4 & tRNA-Gly-GCC-2-5 & tRNA-Gly-GCC-2-6 & tRNA-Gly-GCC-3-1 & tRNA-Gly-GCC-5-1 & tRNA-Gly-CCC-1-1 & tRNA-Gly-CCC-1-2 & tRNA-Gly-GCC-4-1	-0.0822202941137213	-0.937704426614571	0.773263838387129	2.79146942841884	-0.194429227162929	0.846853781252993	0.999325995078523	-4.64465587745916
rRNA__45S_pre-ribosomal_N5_(RNA45SN5)&rRNA__45S_pre-ribosomal_N1_(RNA45SN1)&rRNA__45S_pre-ribosomal_N4_(RNA45SN4)&rRNA__45S_pre-ribosomal_N2_(RNA45SN2)&rRNA__45S_pre-ribosomal_N3_(RNA45SN3)&rRNA__28S_ribosomal_N5_(RNA28SN5)&rRNA__28S_ribosomal_N1_(RNA28SN1)&rRNA__28S_ribosomal_N4_(RNA28SN4)&rRNA__28S_ribosomal_N2_(RNA28SN2)&rRNA__28S_ribosomal_N3_(RNA28SN3)&lncRNA__URS0000BC43B9_9606_Homo_sapiens…	RNA45SN5 & RNA45SN1 & RNA45SN4 & RNA45SN2 & RNA45SN3 & RNA28SN5 & RNA28SN1 & RNA28SN4 & RNA28SN2 & RNA28SN3 & lncRNA:URS0000BC43B9_9606_Homo_sapiensLOC105369147	0.0960698005605067	-0.923230785825926	1.11537038694694	1.60550700941613	0.190668564837627	0.849778965943504	0.999325995078523	-4.62444531076019
hsa-miR-10399-3p	hsa-miR-10399-3p	-0.0508277467253615	-0.592448050940946	0.490792557490223	6.10231791533203	-0.18984554182105	0.850419432425609	0.999325995078523	-4.66108663183819
ENSG00000079308.20	TNS1	0.0565509288195529	-0.547690145770206	0.660792003409312	1.88616584946871	0.189331981844157	0.850819130534568	0.999325995078523	-4.62968305216757
hsa-miR-6749-3p	hsa-miR-6749-3p	0.0476146198031309	-0.462128286613898	0.55735752622016	3.01981138306075	0.188965974995579	0.851104013973438	0.999325995078523	-4.64546729652916
ENSG00000123908.12	AGO2	0.0549218368910001	-0.53622258462486	0.64606625840686	2.43098420797468	0.187951562720774	0.851893692758057	0.999325995078523	-4.63780268076274
lncRNA__URS0000394A79_9606_Homo_sapiens_long_intergenic_non-protein_coding_RNA_1714_LINC01714_&lncRNA__URS000075E3E5_9606_Homo_sapiens_long_intergenic_non-protein_coding_RNA_1343_LINC01343_&lncRNA__URS00001C235B_9606_Homo_sapiens_long_intergenic_non-protein_coding_RNA_242_LINC00242_	lncRNA:LINC01714 & lncRNA:LINC01343 & lncRNA:LINC00242	0.0672743098490463	-0.658717676497676	0.793266296195768	3.97215248584971	0.187461421896494	0.85227530283965	0.999325995078523	-4.65582794209798
hsa-miR-6743-3p	hsa-miR-6743-3p	-0.071258516258164	-0.841435281949904	0.698918249433576	2.64369881233298	-0.187171984468101	0.852500667693256	0.999325995078523	-4.64090316795853
rRNA__45S_pre-ribosomal_N5_(RNA45SN5)&rRNA__45S_pre-ribosomal_N1_(RNA45SN1)&rRNA__45S_pre-ribosomal_N4_(RNA45SN4)&rRNA__45S_pre-ribosomal_N2_(RNA45SN2)&rRNA__45S_pre-ribosomal_N3_(RNA45SN3)&rRNA__28S_ribosomal_N5_(RNA28SN5)&rRNA__28S_ribosomal_N1_(RNA28SN1)&rRNA__28S_ribosomal_N4_(RNA28SN4)&rRNA__28S_ribosomal_N2_(RNA28SN2)&rRNA__28S_ribosomal_N3_(RNA28SN3)&lncRNA__URS0000CCE02A_9606_Homo_sapiens…	RNA45SN5 & RNA45SN1 & RNA45SN4 & RNA45SN2 & RNA45SN3 & RNA28SN5 & RNA28SN1 & RNA28SN4 & RNA28SN2 & RNA28SN3 & lncRNA:C2CD4D-AS1	0.11547526289186	-1.13358035366602	1.36453087944974	1.28800396559964	0.187025862241134	0.852614447692344	0.999325995078523	-4.61925209900279
hsa-miR-4473	hsa-miR-4473	-0.0589475564245955	-0.697722675887928	0.579827563038737	2.53345260456157	-0.186686235177025	0.852878915091828	0.999325995078523	-4.64156981803823
hsa-miR-185-3p	hsa-miR-185-3p	0.0352858758763741	-0.34839583766554	0.418967589418288	7.48127701054641	0.186047690666044	0.85337619584092	0.999325995078523	-4.66313614089324
tRNA__Homo_sapiens_tRNA-Leu-AAG-2-1&tRNA__Homo_sapiens_tRNA-Leu-AAG-2-2&tRNA__Homo_sapiens_tRNA-Leu-AAG-2-3&tRNA__Homo_sapiens_tRNA-Leu-AAG-2-4&tRNA__Homo_sapiens_tRNA-Leu-AAG-3-1&tRNA__Homo_sapiens_tRNA-Leu-AAG-4-1&tRNA__Homo_sapiens_tRNA-Leu-TAG-2-1	tRNA-Leu-AAG-2-1 & tRNA-Leu-AAG-2-2 & tRNA-Leu-AAG-2-3 & tRNA-Leu-AAG-2-4 & tRNA-Leu-AAG-3-1 & tRNA-Leu-AAG-4-1 & tRNA-Leu-TAG-2-1	0.0871385831650589	-0.865372043915324	1.03964921024544	4.48349134014208	0.185069625884657	0.854138002886651	0.999325995078523	-4.65905287025466
hsa-miR-210-3p	hsa-miR-210-3p	-0.0502995401306272	-0.602753925224585	0.50215484496333	7.72160181466229	-0.18418831375865	0.854824571117572	0.999325995078523	-4.66351912844368
ReverseComplement_ENSG00000198842.10&ENSG00000160208.13&ENSG00000134109.11&ENSG00000255346.10	ReverseComplement_STYXL2 & RRP1B & EDEM1 & NOX5	0.0515007177465244	-0.51423516841702	0.617236603910069	3.1936800231762	0.18415946141962	0.854847049877542	0.999325995078523	-4.64766512461758
hsa-miR-548ay-3p	hsa-miR-548ay-3p	0.0621642609324467	-0.637079040366991	0.761407562231884	2.33980341849873	0.179848550830525	0.85820703098412	0.999325995078523	-4.63899431316662
hsa-miR-1273c	hsa-miR-1273c	-0.0408251746147823	-0.501004364081589	0.419354014852024	2.96595944381034	-0.179471527319975	0.858501016035438	0.999325995078523	-4.64598895116618
lncRNA__URS0000A775F0_9606_Homo_sapiens_neighbor_of_BRCA1_lncRNA_2_NBR2__lncRNA&lncRNA__URS000075A26E_9606_Homo_sapiens_CSTF3_divergent_transcript_CSTF3-DT_&lncRNA__URS000003C588_9606_Homo_sapiens_long_intergenic_non-protein_coding_RNA_1044_LINC01044_	lncRNA:URS0000A775F0_9606_Homo_sapiens_neighbor_of_BRCA1_lncRNA_2_NBR2 & lncRNA:URS000075A26E_9606_Homo_sapiens_CSTF3_divergent_transcript_CSTF3-DT & lncRNA:LINC01044	-0.0525967350047862	-0.649857930361314	0.544664460351742	4.94376662373723	-0.178151289073953	0.859530635632225	0.999325995078523	-4.66022198836775
ENSG00000115234.11	SNX17	-0.0449330639053693	-0.559540688195809	0.46967456038507	2.12894023282971	-0.176638065442705	0.860711064738144	0.999325995078523	-4.63356500746678
snoRNA__Homo_sapiens300529_SNORD52	snoRNA:SNORD52	-0.0645428039460527	-0.809011683125196	0.679926075233091	2.20698886168109	-0.175386339270139	0.861687750550611	0.999325995078523	-4.63667667626284
tRNA__Homo_sapiens_tRNA-Arg-ACG-2-1&tRNA__Homo_sapiens_tRNA-Arg-ACG-2-2&tRNA__Homo_sapiens_tRNA-Arg-ACG-2-3&tRNA__Homo_sapiens_tRNA-Arg-ACG-2-4&tRNA__Homo_sapiens_tRNA-Arg-ACG-1-1&tRNA__Homo_sapiens_tRNA-Arg-ACG-1-2&tRNA__Homo_sapiens_tRNA-Arg-ACG-1-3	tRNA-Arg-ACG-2-1 & tRNA-Arg-ACG-2-2 & tRNA-Arg-ACG-2-3 & tRNA-Arg-ACG-2-4 & tRNA-Arg-ACG-1-1 & tRNA-Arg-ACG-1-2 & tRNA-Arg-ACG-1-3	-0.0550767821850351	-0.691149448025655	0.580995883655585	5.46076495838462	-0.175168620065708	0.861857653045395	0.999325995078523	-4.66090121635995
lncRNA__URS000075DE2E_9606_Homo_sapiens_human__non-protein_coding_lnc-SORBS2-4:1	lncRNA:lnc-SORBS2-4:1	0.0908487213906257	-0.96890351696089	1.15060095974214	1.73244946827732	0.173423904367265	0.863219423709304	0.999325995078523	-4.62829890646754
ENSG00000175564.13	UCP3	-0.0487105729250752	-0.617843957713323	0.520422811863173	3.45449056094153	-0.17314248989711	0.863439110606057	0.999325995078523	-4.65077782516865
hsa-miR-548j-5p	hsa-miR-548j-5p	0.0692792794466435	-0.740369182290055	0.878927741183342	2.29359999590426	0.173101706590605	0.863470949105022	0.999325995078523	-4.6349635787887
snoRNA__Homo_sapiens300506_SNORD51	snoRNA:SNORD51	-0.0758981625819075	-0.968871586067302	0.817075260903487	3.48039825209478	-0.171944073406508	0.864374780019995	0.999325995078523	-4.65074751027678
hsa-miR-1306-5p	hsa-miR-1306-5p	0.034821757910267	-0.376688706769307	0.446332222589841	7.84638542109366	0.171184441668489	0.864967968564788	0.999325995078523	-4.66405611402873
ENSG00000182150.19	ERCC6L2	0.0908320497650376	-0.983742539303849	1.16540663883392	3.13840904605308	0.171000362484154	0.865111726005221	0.999325995078523	-4.64786748372513
MiR.hp__hsa-mir-4286	MiR.hp:hsa-mir-4286	0.0448456083953759	-0.493307018752876	0.582998235543628	2.15778853550064	0.168581121253963	0.867001472205009	0.999325995078523	-4.63554983162564
ENSG00000185344.15&ENSG00000137700.18&ReverseComplement_ENSG00000078304.19&ReverseComplement_ENSG00000145536.15&ENSG00000164040.18&ReverseComplement_ENSG00000144028.15&ReverseComplement_ENSG00000114735.10&ENSG00000105323.17&ENSG00000131386.19&ENSG00000164941.14&ENSG00000168675.19&ENSG00000179407.3&ReverseComplement_ENSG00000105619.14&ENSG00000267796.8&ENSG00000188223.9&ReverseComplement_ENSG00000…	ATP6V0A2 & SLC37A4 & ReverseComplement_PPP2R5C & ReverseComplement_ADAMTS16 & PGRMC2 & ReverseComplement_SNRNP200 & ReverseComplement_HEMK1 & HNRNPUL1 & GALNT15 & INTS8 & LDLRAD4 & DNAJB8 & ReverseComplement_TFPT & LIN37 & ENSG00000188223.9 & ReverseComplement_CTBP2 & ReverseComplement_MiR.hp:hsa-mir-6880 & ReverseComplement_OBSCN & ReverseComplement_MELTF & ReverseComplement_NEIL1 & PKDCC & TMEM…	0.0536970474773817	-0.597712480553698	0.705106575508461	4.58696278754649	0.166759576192445	0.868424860977227	0.999325995078523	-4.65971078919472
yRNA__Y4&yRNA__Y1	yRNA:Y4 & yRNA:Y1	0.0682410385621934	-0.763991302579909	0.900473379704296	2.36248323101461	0.165880570968958	0.869111890654651	0.999325995078523	-4.63693369365334
tRNA__Homo_sapiens_tRNA-Lys-TTT-3-1&tRNA__Homo_sapiens_tRNA-Lys-TTT-3-2&tRNA__Homo_sapiens_tRNA-Lys-TTT-3-3&tRNA__Homo_sapiens_tRNA-Lys-TTT-3-4&tRNA__Homo_sapiens_tRNA-Lys-TTT-3-5&tRNA__Homo_sapiens_tRNA-Lys-TTT-4-1&tRNA__Homo_sapiens_tRNA-Lys-TTT-6-1&tRNA__Homo_sapiens_tRNA-Lys-TTT-1-1&tRNA__Homo_sapiens_tRNA-Lys-TTT-2-1	tRNA-Lys-TTT-3-1 & tRNA-Lys-TTT-3-2 & tRNA-Lys-TTT-3-3 & tRNA-Lys-TTT-3-4 & tRNA-Lys-TTT-3-5 & tRNA-Lys-TTT-4-1 & tRNA-Lys-TTT-6-1 & tRNA-Lys-TTT-1-1 & tRNA-Lys-TTT-2-1	0.0463631015402433	-0.520624378343801	0.613350581424287	1.92787245432081	0.165422086646826	0.869470282364953	0.999325995078523	-4.63105248502779
hsa-miR-4732-3p	hsa-miR-4732-3p	0.0405679583179541	-0.457290504132207	0.538426420768115	10.8325150485738	0.164843467116585	0.869922622092308	0.999325995078523	-4.67322940686315
hsa-miR-210-5p	hsa-miR-210-5p	0.0447390656009983	-0.507642534580979	0.597120665782975	2.41310988510086	0.1638483937236	0.870700630787472	0.999325995078523	-4.63758116275528
snoRNA__Homo_sapiens300684_SNORD83B	snoRNA:SNORD83B	-0.0443900524661829	-0.592554685222262	0.503774580289896	3.61556851244829	-0.163820832740337	0.87072218148905	0.999325995078523	-4.65272182480208
ReverseComplement_ENSG00000118557.16	ReverseComplement_PMFBP1	0.0412998754765161	-0.472457580211399	0.555057331164431	4.33489834173491	0.162624167876617	0.871657983083076	0.999325995078523	-4.65842465124303
ReverseComplement_ENSG00000127954.13	ReverseComplement_STEAP4	0.0501120619101672	-0.573609899399099	0.673834023219434	3.25600414525023	0.162534559772454	0.871728064874711	0.999325995078523	-4.64849789410564
tRNA__Homo_sapiens_tRNA-Gly-TCC-2-1&tRNA__Homo_sapiens_tRNA-Gly-TCC-2-2&tRNA__Homo_sapiens_tRNA-Gly-TCC-2-3&tRNA__Homo_sapiens_tRNA-Gly-TCC-2-4&tRNA__Homo_sapiens_tRNA-Gly-TCC-2-5&tRNA__Homo_sapiens_tRNA-Gly-TCC-2-6&tRNA__Homo_sapiens_tRNA-Gly-TCC-1-1&tRNA__Homo_sapiens_tRNA-Gly-TCC-3-1	tRNA-Gly-TCC-2-1 & tRNA-Gly-TCC-2-2 & tRNA-Gly-TCC-2-3 & tRNA-Gly-TCC-2-4 & tRNA-Gly-TCC-2-5 & tRNA-Gly-TCC-2-6 & tRNA-Gly-TCC-1-1 & tRNA-Gly-TCC-3-1	-0.0416708445039391	-0.561522252308104	0.478180563300226	2.04745217764078	-0.16216142801395	0.872019899523579	0.999325995078523	-4.63341661274063
ReverseComplement_ENSG00000085265.11&ENSG00000160691.19	ReverseComplement_FCN1 & SHC1	0.0403370045877152	-0.467109660454895	0.547783669630326	3.32269462243785	0.160808027355594	0.873078575888603	0.999325995078523	-4.64959719555944
hsa-miR-877-5p	hsa-miR-877-5p	0.0500027247809372	-0.581752153884745	0.681757603446619	2.59825243952083	0.160117775926244	0.873618605284106	0.999325995078523	-4.64122470285448
hsa-miR-92b-5p	hsa-miR-92b-5p	0.0482798253569063	-0.563462592012253	0.660022242726066	3.48848410439937	0.159658328459342	0.873978095391328	0.999325995078523	-4.6513081692255
snoRNA__Homo_sapiens300240_SNORD58C	snoRNA:SNORD58C	-0.049051202233219	-0.67132650443495	0.573224099968512	5.37922665378912	-0.159463603719163	0.874130463991139	0.999325995078523	-4.66121860053812
hsa-miR-6842-3p	hsa-miR-6842-3p	-0.0381716716336289	-0.532001434940389	0.455658091673131	5.38762563393586	-0.156371787381301	0.876550400595943	0.999325995078523	-4.66118065730194
ENSG00000004939.16	SLC4A1	0.0333200681435604	-0.398661065749293	0.465301202036413	4.05116550061905	0.156039871292048	0.876810260023105	0.999325995078523	-4.65658152746774
snoRNA__Homo_sapiens300597_SNORD102	snoRNA:SNORD102	-0.0442075935620632	-0.626949329064449	0.538534141940322	3.36570837509217	-0.153467081548239	0.878824980880146	0.999325995078523	-4.6506561326096
snoRNA__Homo_sapiens300510_SNORD82	snoRNA:SNORD82	0.0511332164466603	-0.626384266944272	0.728650699837593	4.82506377078268	0.152678219979227	0.879442892938588	0.999325995078523	-4.66034838179906
ENSG00000242485.6	MRPL20	0.0485065654796566	-0.596755222339376	0.693768353298689	4.15487144896286	0.152075432710778	0.879915105200143	0.999325995078523	-4.65755792746707
lncRNA__URS000075A69B_9606_Homo_sapiens_long_intergenic_non-protein_coding_RNA_324_LINC00324_&tRNA__Homo_sapiens_tRNA-Pro-TGG-3-1&tRNA__Homo_sapiens_tRNA-Pro-TGG-3-2&tRNA__Homo_sapiens_tRNA-Pro-TGG-3-3&tRNA__Homo_sapiens_tRNA-Pro-TGG-3-4&tRNA__Homo_sapiens_tRNA-Pro-TGG-3-5&tRNA__Homo_sapiens_tRNA-Pro-CGG-1-1&tRNA__Homo_sapiens_tRNA-Pro-CGG-1-2&tRNA__Homo_sapiens_tRNA-Pro-CGG-1-3&tRNA__Homo_sapien…	lncRNA:LINC00324 & tRNA-Pro-TGG-3-1 & tRNA-Pro-TGG-3-2 & tRNA-Pro-TGG-3-3 & tRNA-Pro-TGG-3-4 & tRNA-Pro-TGG-3-5 & tRNA-Pro-CGG-1-1 & tRNA-Pro-CGG-1-2 & tRNA-Pro-CGG-1-3 & tRNA-Pro-AGG-2-1 & tRNA-Pro-AGG-2-2 & tRNA-Pro-AGG-2-3 & tRNA-Pro-AGG-2-4 & tRNA-Pro-AGG-2-5 & tRNA-Pro-AGG-2-6 & tRNA-Pro-AGG-2-7 & tRNA-Pro-AGG-2-8 & tRNA-Pro-CGG-2-1 & tRNA-Pro-AGG-1-1 & tRNA-Pro-TGG-2-1 & tRNA-Pro-TGG-1-1	-0.0359580450460646	-0.515763045421275	0.443846955329146	5.49892157935887	-0.151609279904585	0.880280311020025	0.999325995078523	-4.66129999382251
ReverseComplement_ENSG00000172554.12&ENSG00000055483.19&ENSG00000130703.17&ReverseComplement_lncRNA__URS000075E632_9606_Homo_sapiens_small_nucleolar_RNA_host_gene_20_SNHG20_&ReverseComplement_ENSG00000129657.16&ReverseComplement_ENSG00000127561.15	ReverseComplement_SNTG2 & USP36 & OSBPL2 & ReverseComplement_lncRNA:URS000075E632_9606_SNHG20 & ReverseComplement_SEC14L1 & ReverseComplement_SYNGR3	0.046931102038931	-0.594433737474909	0.688295941552771	2.28509816715311	0.148030118709384	0.883085268259244	0.999325995078523	-4.63835053919196
snoRNA__Homo_sapiens300169_SNORD25&lncRNA__URS0000CCDF81_9606_Homo_sapiens_small_nucleolar_RNA_host_gene_1_SNHG1__lncRNA&lncRNA__URS0000CCE06F_9606_Homo_sapiens_small_nucleolar_RNA_host_gene_1_SNHG1__lncRNA&lncRNA__URS0000CCE076_9606_Homo_sapiens_small_nucleolar_RNA_host_gene_1_SNHG1__lncRNA&lncRNA__URS0000CCE0BC_9606_Homo_sapiens_small_nucleolar_RNA_host_gene_1_SNHG1__lncRNA	snoRNA:SNORD25 & lncRNA:URS0000CCDF81_9606_SNHG1	0.0368083286682266	-0.466364707392439	0.539981364728893	5.39785398588914	0.14798688221921	0.883119161705847	0.999325995078523	-4.66137706237493
ENSG00000132819.17	RBM38	-0.037097584388905	-0.545999435532126	0.471804266754316	2.23584392589433	-0.14747081601519	0.883523727469391	0.999325995078523	-4.6364512273181
lncRNA__URS000075E3E5_9606_Homo_sapiens_long_intergenic_non-protein_coding_RNA_1343_LINC01343_	lncRNA:LINC01343	0.0405629017725255	-0.523398506067309	0.60452430961236	5.80369814275655	0.145503725227417	0.885066100306456	0.999325995078523	-4.66182796558565
snoRNA__Homo_sapiens300538_SNORA20	snoRNA:SNORA20	-0.0610938488715027	-0.917235812395312	0.795048114652307	2.62129612675652	-0.144359771001231	0.885963269954261	0.999325995078523	-4.64286043771024
hsa-miR-148a-3p	hsa-miR-148a-3p	-0.0773234915970011	-1.16991626447001	1.01526928127601	10.8113824011401	-0.143168546472916	0.886897673745072	0.999325995078523	-4.67362129381744
hsa-miR-28-5p	hsa-miR-28-5p	0.0464446056382588	-0.625094964055073	0.717984175331591	4.65513719216552	0.139913027502828	0.889452152219557	0.999325995078523	-4.66023668817761
MiR.hp__hsa-mir-101-1	MiR.hp:hsa-mir-101-1	-0.0961326462602656	-1.50273512043429	1.31046982791376	1.68023809417546	-0.138259188332062	0.890750313916532	0.999325995078523	-4.62576746031864
hsa-miR-6799-3p	hsa-miR-6799-3p	-0.0317118742049447	-0.498461419730622	0.435037671320733	2.24155148893334	-0.137446121371527	0.891388633130224	0.999325995078523	-4.63662555657283
ENSG00000186815.13	TPCN1	-0.0400012012992511	-0.634879769464343	0.554877366865841	2.3709447892497	-0.136031408192946	0.892499464341838	0.999325995078523	-4.63814263139757
hsa-miR-3177-3p	hsa-miR-3177-3p	0.031475896438403	-0.437973347822778	0.500925140699584	2.92514360367549	0.135638802235218	0.892807777054208	0.999325995078523	-4.64559077643051
lncRNA__URS0000042637_9606_Homo_sapiens_RNF216_intronic_transcript_1_RNF216-IT1_	lncRNA:URS0000042637_9606_Homo_sapiens_RNF216_intronic_transcript_1_RNF216-IT1	0.0337206881799386	-0.473030331226213	0.540471707586091	2.15113610474959	0.134615875728937	0.893611158243998	0.999325995078523	-4.63467867044358
lncRNA__URS000075D573_9606_Homo_sapiens_small_nucleolar_RNA_host_gene_9_SNHG9_	lncRNA:URS000075D573_9606_SNHG9	0.0453884219972043	-0.64554026361993	0.736317107614338	2.4804259256973	0.132894296586554	0.894963499607473	0.999325995078523	-4.64137953043344
ReverseComplement_ENSG00000085265.11	ReverseComplement_FCN1	0.0297323466870285	-0.423088897289227	0.482553590663284	5.1376108980496	0.132830215513857	0.895013842963602	0.999325995078523	-4.66132139197653
hsa-miR-150-3p	hsa-miR-150-3p	-0.0387844232662804	-0.634916034208637	0.557347187676076	3.33482676789592	-0.131616297251339	0.895967603881732	0.999325995078523	-4.65045989046501
hsa-miR-362-5p	hsa-miR-362-5p	0.035891702656575	-0.517418844900028	0.589202250213178	4.20655135434256	0.13122591047813	0.896274359327343	0.999325995078523	-4.65838543484586
hsa-miR-378a-3p	hsa-miR-378a-3p	-0.0302703393293555	-0.498987555745934	0.438446877087223	9.85863403418051	-0.130647428531213	0.896728944525018	0.999325995078523	-4.67022364568918
hsa-miR-1343-3p	hsa-miR-1343-3p	0.0444516178374221	-0.65757585905652	0.746479094731364	3.65380736597301	0.128093751200796	0.898736105256491	0.999325995078523	-4.65377465872786
hsa-miR-4454	hsa-miR-4454	-0.0293112012674657	-0.500588708440138	0.441966305905207	5.68865370155414	-0.125820494479753	0.90052342551089	0.999325995078523	-4.66191763337304
ReverseComplement_ENSG00000120162.10	ReverseComplement_MOB3B	-0.0309139573243082	-0.533917638960123	0.472089724311507	4.04834517343992	-0.124330569183343	0.901695146005702	0.999325995078523	-4.65655584362466
hsa-miR-378c	hsa-miR-378c	0.0438433366158937	-0.677320148684769	0.765006821916557	2.97375640837054	0.122988456605781	0.902750812913152	0.999325995078523	-4.64633656633901
MiR.hp__hsa-mir-144	MiR.hp:hsa-mir-144	-0.0712412127175564	-1.24549608729142	1.10301366185631	1.70351148197261	-0.122733583480551	0.902951308983766	0.999325995078523	-4.62532029621775
hsa-miR-618	hsa-miR-618	0.108063573953263	-1.68945610022176	1.90558324812828	3.60380006266753	0.121618643975158	0.903828452124337	0.999325995078523	-4.65493882041948
snoRNA__Homo_sapiens300590_SNORA50	snoRNA:SNORA50	-0.0363997887427996	-0.64249174378389	0.569692166298291	2.09169271202254	-0.121493998734652	0.903926520396802	0.999325995078523	-4.63431740206287
hsa-miR-6783-3p	hsa-miR-6783-3p	0.0358575774993701	-0.563312713162389	0.635027868161129	3.95316629750586	0.121066826143361	0.904262622414342	0.999325995078523	-4.65669177311968
snoRNA__Homo_sapiens300609_SNORD69	snoRNA:SNORD69	0.041394438996849	-0.653737995706359	0.736526873700058	7.08621008395042	0.120467231747396	0.904734417019092	0.999325995078523	-4.66400496496284
tRNA__Homo_sapiens_tRNA-Glu-CTC-1-1&tRNA__Homo_sapiens_tRNA-Glu-CTC-1-2&tRNA__Homo_sapiens_tRNA-Glu-CTC-1-3&tRNA__Homo_sapiens_tRNA-Glu-CTC-1-4&tRNA__Homo_sapiens_tRNA-Glu-CTC-1-5&tRNA__Homo_sapiens_tRNA-Glu-CTC-1-6&tRNA__Homo_sapiens_tRNA-Glu-CTC-1-7&tRNA__Homo_sapiens_tRNA-Glu-CTC-2-1	tRNA-Glu-CTC-1-1 & tRNA-Glu-CTC-1-2 & tRNA-Glu-CTC-1-3 & tRNA-Glu-CTC-1-4 & tRNA-Glu-CTC-1-5 & tRNA-Glu-CTC-1-6 & tRNA-Glu-CTC-1-7 & tRNA-Glu-CTC-2-1	-0.0382972675864259	-0.683725020733144	0.607130485560293	11.5757226292764	-0.120036862632546	0.905073077204298	0.999325995078523	-4.67772525093209
ENSG00000107372.13	ZFAND5	0.0358816282880849	-0.572751761450234	0.644515018026404	3.90570502849338	0.119264406492271	0.905680972793396	0.999325995078523	-4.65578690845403
snoRNA__Homo_sapiens300663_SNORD38A	snoRNA:SNORD38A	0.0403232497971615	-0.647920998036971	0.728567497631294	3.07043107851302	0.118524305286687	0.906263460071023	0.999325995078523	-4.6480433051169
ReverseComplement_ENSG00000196220.16&ReverseComplement_ENSG00000158062.20	ReverseComplement_SRGAP3 & ReverseComplement_UBXN11	-0.0298475907920928	-0.541536566753512	0.481841385169326	2.58201664878379	-0.118004264965966	0.906672782579031	0.999325995078523	-4.64190670284958
tRNA__Homo_sapiens_tRNA-Gly-GCC-2-1&tRNA__Homo_sapiens_tRNA-Gly-GCC-2-2&tRNA__Homo_sapiens_tRNA-Gly-GCC-2-3&tRNA__Homo_sapiens_tRNA-Gly-GCC-2-4&tRNA__Homo_sapiens_tRNA-Gly-GCC-2-5&tRNA__Homo_sapiens_tRNA-Gly-GCC-2-6&tRNA__Homo_sapiens_tRNA-Gly-GCC-3-1&tRNA__Homo_sapiens_tRNA-Gly-GCC-5-1&tRNA__Homo_sapiens_tRNA-Gly-CCC-1-1&tRNA__Homo_sapiens_tRNA-Gly-CCC-1-2&tRNA__Homo_sapiens_tRNA-Gly-GCC-1-1&tRN…	tRNA-Gly-GCC-2-1 & tRNA-Gly-GCC-2-2 & tRNA-Gly-GCC-2-3 & tRNA-Gly-GCC-2-4 & tRNA-Gly-GCC-2-5 & tRNA-Gly-GCC-2-6 & tRNA-Gly-GCC-3-1 & tRNA-Gly-GCC-5-1 & tRNA-Gly-CCC-1-1 & tRNA-Gly-CCC-1-2 & tRNA-Gly-GCC-1-1 & tRNA-Gly-GCC-1-2 & tRNA-Gly-GCC-1-3 & tRNA-Gly-GCC-1-4 & tRNA-Gly-GCC-1-5 & tRNA-Gly-GCC-4-1	0.043014468036493	-0.713422337995752	0.799451274068738	2.17368829259778	0.115036692547995	0.909009041329119	0.999325995078523	-4.63681904189614
rRNA__45S_pre-ribosomal_N2_(RNA45SN2)&rRNA__45S_pre-ribosomal_N3_(RNA45SN3)&rRNA__28S_ribosomal_N2_(RNA28SN2)&rRNA__28S_ribosomal_N3_(RNA28SN3)	RNA45SN2 & RNA45SN3 & RNA28SN2 & RNA28SN3	-0.0432169315258202	-0.807574167212746	0.721140304161106	5.05782802927374	-0.114380510216984	0.909525740289155	0.999325995078523	-4.66141248472063
hsa-miR-320a-3p	hsa-miR-320a-3p	0.0243566656984271	-0.411618133108033	0.460331464504887	12.652631090892	0.11301886251913	0.910598071873362	0.999325995078523	-4.68268797223707
lncRNA__URS000075E1F2_9606_Homo_sapiens_KMT2E_antisense_RNA_1_KMT2E-AS1_	lncRNA:KMT2E-AS1	0.045886050022109	-0.775771799125424	0.867543899169642	1.71485331160665	0.112975467844196	0.910632249057388	0.999325995078523	-4.626493135598
lncRNA__URS000075DE64_9606_Homo_sapiens_human__non-protein_coding_MIR17HG:3&MiR.hp__hsa-mir-19b-2&MiR.hp__hsa-mir-19b-1	lncRNA:URS000075DE64_9606_Homo_sapiens_human:non-protein_coding_MIR17HG:3 & MiR.hp:hsa-mir-19b-2 & MiR.hp:hsa-mir-19b-1	-0.0514265562092842	-0.974325112230202	0.871471999811634	6.48567408272729	-0.11272700246064	0.910827941054757	0.999325995078523	-4.66329137141427
lncRNA__URS000075BAA8_9606_Homo_sapiens_long_intergenic_non-protein_coding_RNA_662_LINC00662_&lncRNA__URS00007E3683_9606_Homo_sapiens_UBR5_antisense_RNA_1_UBR5-AS1_	lncRNA:UBR5-AS1	0.045896343125269	-0.786905456565902	0.87869814281644	1.69059882536742	0.11148871535855	0.911803302836108	0.999325995078523	-4.62869773925974
hsa-miR-150-5p	hsa-miR-150-5p	0.0282730304154715	-0.488892094124793	0.545438154955736	10.5574394769179	0.110595539825122	0.912506916348433	0.999325995078523	-4.6732388090823
ReverseComplement_ENSG00000118557.16&ReverseComplement_ENSG00000065534.19&ReverseComplement_ENSG00000150779.12	ReverseComplement_PMFBP1 & ReverseComplement_MYLK & ReverseComplement_TIMM8B	0.0299843416302332	-0.520838572945755	0.580807256206221	3.6668745163703	0.110122738085154	0.912879402474113	0.999325995078523	-4.65363483091178
hsa-miR-26b-3p	hsa-miR-26b-3p	-0.0293978877690027	-0.576346187416127	0.517550411878122	3.77437922924314	-0.108733741845875	0.91397380637399	0.999325995078523	-4.65530291709159
lncRNA__URS0000ABD871_9606_Homo_sapiens_family_with_sequence_similarity_157_member_A_FAM157A_&lncRNA__URS000075C832_9606_Homo_sapiens_long_intergenic_non-protein_coding_RNA_1002_LINC01002_&lncRNA__URS000075A49B_9606_Homo_sapiens_human__non-protein_coding_lnc-OR4F29-7:1&lncRNA__URS0000BC45FE_9606_Homo_sapiens_long_intergenic_non-protein_coding_RNA_1001_LINC01001__lncRNA&lncRNA__URS0000BC4565_9606_…	lncRNA:lncRNA:LINC00599	-0.0499262699932608	-0.988345565842683	0.888493025856161	2.74284480560735	-0.107628348023543	0.914844878350108	0.999325995078523	-4.64491155854399
snoRNA__Homo_sapiens300446_SNORD87	snoRNA:SNORD87	-0.035747425307166	-0.716526261028908	0.645031410414576	2.89226952997743	-0.106226581157969	0.915949650788037	0.999325995078523	-4.64613310487341
lncRNA__URS000075E186_9606_Homo_sapiens_GABPB1_antisense_RNA_1_GABPB1-AS1_&lncRNA__URS000075CF99_9606_Homo_sapiens_JPX_transcript_XIST_activator_JPX_&lncRNA__URS000075B993_9606_Homo_sapiens_ILF3_divergent_tranacript_ILF3-DT_&lncRNA__URS000075DA22_9606_Homo_sapiens_FRMD6_antisense_RNA_1_FRMD6-AS1_&lncRNA__URS0000759CED_9606_Homo_sapiens_CAPN10_divergent_transcript_CAPN10-DT_&lncRNA__URS000075E7AC_…	lncRNA:FRMD6-AS1 & lncRNA:lncRNA:URS00008B7EA7_9606_Homo_sapiens_MIR548A1_host_gene_MIR548A1HG	0.0363907073004564	-0.660606635729064	0.733388050329977	2.05671596189803	0.105621871096714	0.916426292246863	0.999325995078523	-4.63250791496734
snoRNA__Homo_sapiens300644_SNORD61	snoRNA:SNORD61	-0.0369189808261114	-0.746236351439369	0.672398389787146	3.49723899381773	-0.105293991817121	0.91668474463292	0.999325995078523	-4.65288724642133
tRNA__Homo_sapiens_tRNA-Gly-GCC-2-1&tRNA__Homo_sapiens_tRNA-Gly-GCC-2-2&tRNA__Homo_sapiens_tRNA-Gly-GCC-2-3&tRNA__Homo_sapiens_tRNA-Gly-GCC-2-4&tRNA__Homo_sapiens_tRNA-Gly-GCC-2-5&tRNA__Homo_sapiens_tRNA-Gly-GCC-2-6&tRNA__Homo_sapiens_tRNA-Gly-GCC-3-1&tRNA__Homo_sapiens_tRNA-Gly-GCC-5-1&tRNA__Homo_sapiens_tRNA-Gly-CCC-1-1&tRNA__Homo_sapiens_tRNA-Gly-CCC-1-2	tRNA-Gly-GCC-2-1 & tRNA-Gly-GCC-2-2 & tRNA-Gly-GCC-2-3 & tRNA-Gly-GCC-2-4 & tRNA-Gly-GCC-2-5 & tRNA-Gly-GCC-2-6 & tRNA-Gly-GCC-3-1 & tRNA-Gly-GCC-5-1 & tRNA-Gly-CCC-1-1 & tRNA-Gly-CCC-1-2	0.0330296517232345	-0.6103201299916	0.676379433438069	10.495966705471	0.10386071761923	0.917814636819743	0.999325995078523	-4.67342789861175
MiR.hp__hsa-mir-6859-1&MiR.hp__hsa-mir-6859-2&MiR.hp__hsa-mir-6859-3&MiR.hp__hsa-mir-6859-4	MiR.hp:hsa-mir-6859-1 & MiR.hp:hsa-mir-6859-2 & MiR.hp:hsa-mir-6859-3 & MiR.hp:hsa-mir-6859-4	-0.0253853364480463	-0.523845176180687	0.473074503284594	3.74991810736836	-0.103026093522216	0.918472675153135	0.999325995078523	-4.6537383959022
lncRNA__URS0000BC44BA_9606_Homo_sapiens_uncharacterized_LOC100287837_LOC100287837__lncRNA&lncRNA__URS00007E4D55_9606_Homo_sapiens_human__non-protein_coding_lnc-ERV3-1-10:18	lncRNA:lnc-ERV3-1-10:18	-0.0651334328181612	-1.34810172746273	1.2178348618264	1.20909718947544	-0.10270285737056	0.918727538163899	0.999325995078523	-4.62064233436283
hsa-miR-186-5p	hsa-miR-186-5p	-0.0211860978278473	-0.440408160660002	0.398035965004308	11.3008968058095	-0.102235405826592	0.919096126471865	0.999325995078523	-4.67669105414791
hsa-miR-6501-5p	hsa-miR-6501-5p	-0.0290031240860333	-0.609501799186001	0.551495551013935	3.44779535274524	-0.101073668860415	0.920012241001629	0.999325995078523	-4.6504921372148
yRNA__Y4&yRNA__Y1&lncRNA__URS000075DA25_9606_Homo_sapiens_ZNF436_antisense_RNA_1_ZNF436-AS1__lncRNA	yRNA:Y4 & yRNA:Y1 & lncRNA:ZNF436-AS1	0.0231795921870583	-0.446161181213209	0.492520365587326	3.7651388898779	0.0999106970230523	0.920929439812948	0.999325995078523	-4.65459773371475
ReverseComplement_lncRNA__URS00005ACFEB_9606_Homo_sapiens_long_intergenic_non-protein_coding_RNA_2102_LINC02102_	ReverseComplement_lncRNA:LINC02102	-0.0377828765510253	-0.821316259855815	0.745750506753764	1.78152725217972	-0.0975510609537546	0.92279074407678	0.999325995078523	-4.62894419996597
yRNA__Y4	yRNA:Y4	-0.0317266837934618	-0.691046854842771	0.627593487255847	16.4412939268898	-0.0973470511045619	0.922951689851877	0.999325995078523	-4.70442452915419
rRNA__45S_pre-ribosomal_N5_(RNA45SN5)&rRNA__45S_pre-ribosomal_N1_(RNA45SN1)&rRNA__45S_pre-ribosomal_N4_(RNA45SN4)&rRNA__45S_pre-ribosomal_N3_(RNA45SN3)&rRNA__28S_ribosomal_N5_(RNA28SN5)&rRNA__28S_ribosomal_N1_(RNA28SN1)&rRNA__28S_ribosomal_N4_(RNA28SN4)&rRNA__28S_ribosomal_N3_(RNA28SN3)	RNA45SN5 & RNA45SN1 & RNA45SN4 & RNA45SN3 & RNA28SN5 & RNA28SN1 & RNA28SN4 & RNA28SN3	0.0252555663910035	-0.50371216782422	0.554223300606227	4.38775894048129	0.0965878309423849	0.923550676332138	0.999325995078523	-4.65982126580142
snoRNA__Homo_sapiens300770_SNORD127	snoRNA:SNORD127	0.0324920605433627	-0.649580400180715	0.714564521267441	3.00070216085601	0.0963698585465711	0.92372265391567	0.999325995078523	-4.64774253882775
hsa-miR-671-3p	hsa-miR-671-3p	0.024119663269679	-0.484462889340442	0.5327022158798	4.73306899332351	0.0959410055066224	0.924061024583576	0.999325995078523	-4.66127305418854
ENSG00000134504.14	KCTD1	0.0330165258457477	-0.666342277882956	0.732375329574451	2.12917734703371	0.0955049340745012	0.924405105297316	0.999325995078523	-4.63620360777502
hsa-miR-423-5p	hsa-miR-423-5p	0.0166045787270779	-0.343331681773844	0.376540839228	13.924419306727	0.0933247303820636	0.926125606854251	0.999325995078523	-4.68959810680817
lncRNA__URS0000732D2A_9606_Homo_sapiens_PAX6_upstream_antisense_RNA_PAUPAR_	lncRNA:URS0000732D2A_9606_Homo_sapiens_PAX6_upstream_antisense_RNA_PAUPAR	0.0265567850046939	-0.550457893961984	0.603571463971372	4.10265508083298	0.0931071683500552	0.92629731515315	0.999325995078523	-4.65845401613174
hsa-miR-99b-3p	hsa-miR-99b-3p	-0.0533792722658583	-1.21774896903173	1.11099042450001	1.32448653716671	-0.0927419529568782	0.92658556516267	0.999325995078523	-4.61931029918698
hsa-miR-30a-3p	hsa-miR-30a-3p	-0.0453543010795032	-1.0465320920659	0.955823489906894	1.71086548808331	-0.0916435183627072	0.927452576162812	0.999325995078523	-4.62582188012751
MiR.hp__hsa-mir-10399	MiR.hp:hsa-mir-10399	-0.0251927020524061	-0.5863118954786	0.535926491373788	5.38622758364881	-0.0908268199278647	0.92809726663731	0.999325995078523	-4.66220128014893
hsa-miR-4646-3p	hsa-miR-4646-3p	-0.0202963144369472	-0.474182403978752	0.433589775104858	3.58022175119812	-0.0904617098315079	0.928385495399208	0.999325995078523	-4.65316051820599
hsa-miR-4677-3p	hsa-miR-4677-3p	-0.0273856383525286	-0.640074092975196	0.585302816270139	2.25900232535847	-0.0904227382672313	0.928416261287721	0.999325995078523	-4.63798306455596
hsa-miR-335-3p	hsa-miR-335-3p	-0.0321633574666427	-0.765387025154125	0.701060310220839	4.59155168889033	-0.0887399919636755	0.929744801575746	0.999325995078523	-4.66045713474252
ENSG00000140798.16	ABCC12	-0.0224058304784243	-0.537628803904023	0.492817142947175	3.71703117213752	-0.0879752092972046	0.930348670463252	0.999325995078523	-4.65506995954869
ReverseComplement_ENSG00000138606.19	ReverseComplement_SHF	0.0322195274692456	-0.715898967857455	0.780338022795947	2.38762000368116	0.0871250935971206	0.931019966809919	0.999325995078523	-4.63924885741401
tRNA__Homo_sapiens_tRNA-Gln-CTG-1-1&tRNA__Homo_sapiens_tRNA-Gln-CTG-1-2&tRNA__Homo_sapiens_tRNA-Gln-CTG-1-3&tRNA__Homo_sapiens_tRNA-Gln-CTG-1-4&tRNA__Homo_sapiens_tRNA-Gln-CTG-1-5&tRNA__Homo_sapiens_tRNA-Gln-CTG-2-1&tRNA__Homo_sapiens_tRNA-Gln-CTG-5-1	tRNA-Gln-CTG-1-1 & tRNA-Gln-CTG-1-2 & tRNA-Gln-CTG-1-3 & tRNA-Gln-CTG-1-4 & tRNA-Gln-CTG-1-5 & tRNA-Gln-CTG-2-1 & tRNA-Gln-CTG-5-1	-0.0215577899692083	-0.531833479416868	0.488717899478452	2.17220977921625	-0.0854660909870584	0.932330149475115	0.999325995078523	-4.63651254999783
hsa-miR-744-5p	hsa-miR-744-5p	-0.014699020874966	-0.368782281464514	0.339384239714582	8.22199031441908	-0.0839803138677974	0.933503690675846	0.999325995078523	-4.6663138679429
tRNA__Homo_sapiens_tRNA-Gln-CTG-1-1&tRNA__Homo_sapiens_tRNA-Gln-CTG-1-2&tRNA__Homo_sapiens_tRNA-Gln-CTG-1-3&tRNA__Homo_sapiens_tRNA-Gln-CTG-1-4&tRNA__Homo_sapiens_tRNA-Gln-CTG-1-5&tRNA__Homo_sapiens_tRNA-Gln-CTG-2-1&tRNA__Homo_sapiens_tRNA-Gln-CTG-6-1&tRNA__Homo_sapiens_tRNA-Gln-CTG-3-1&tRNA__Homo_sapiens_tRNA-Gln-CTG-3-2&tRNA__Homo_sapiens_tRNA-Gln-CTG-4-1&tRNA__Homo_sapiens_tRNA-Gln-CTG-4-2	tRNA-Gln-CTG-1-1 & tRNA-Gln-CTG-1-2 & tRNA-Gln-CTG-1-3 & tRNA-Gln-CTG-1-4 & tRNA-Gln-CTG-1-5 & tRNA-Gln-CTG-2-1 & tRNA-Gln-CTG-6-1 & tRNA-Gln-CTG-3-1 & tRNA-Gln-CTG-3-2 & tRNA-Gln-CTG-4-1 & tRNA-Gln-CTG-4-2	0.0326911179118592	-0.757208334643968	0.822590570467686	1.93433559673681	0.0837244767073531	0.933705778911726	0.999325995078523	-4.63287889118723
MiR.hp__hsa-mir-125b-1&MiR.hp__hsa-mir-125b-2	MiR.hp:hsa-mir-125b-1 & MiR.hp:hsa-mir-125b-2	0.0584639345383931	-1.3543552541282	1.47128312320498	8.55338305632349	0.0837135843033776	0.933714383025108	0.999325995078523	-4.66706334821319
lncRNA__URS000075C759_9606_Homo_sapiens_RBAK_downstream_neighbor_RBAKDN_	lncRNA:URS000075C759_9606_Homo_sapiens_RBAK_downstream_neighbor_RBAKDN	-0.0321836322986346	-0.819298926409537	0.754931661812268	2.48815534478183	-0.0827163170607545	0.934502177009568	0.999325995078523	-4.64161438469718
lncRNA__URS000075B82C_9606_Homo_sapiens_human__non-protein_coding_lnc-RAB23-1:3&lncRNA__URS000075EEEA_9606_Homo_sapiens_long_intergenic_non-protein_coding_RNA_1561_LINC01561_	lncRNA:lncRNA:LINC01561	-0.0362300322886771	-0.954670631711546	0.882210567134192	1.35650781243312	-0.0798016976442482	0.93680496770273	0.999325995078523	-4.6218398415984
snoRNA__Homo_sapiens300163_SNORD31	snoRNA:SNORD31	-0.0256101383215377	-0.675360591448574	0.624140314805499	7.90469461262422	-0.0797369860072995	0.936856101562494	0.999325995078523	-4.66576512817301
ReverseComplement_ENSG00000078403.17	ReverseComplement_MLLT10	-0.0245484202696464	-0.653340978228743	0.60424413768945	2.97525661582929	-0.0789788197497276	0.937455209691663	0.999325995078523	-4.64685874461785
ENSG00000135821.19	GLUL	-0.0150094069740585	-0.403448900413691	0.373430086465574	5.1087134501178	-0.0781690145479927	0.93809516389441	0.999325995078523	-4.66211203512515
lncRNA__URS0000BC465C_9606_Homo_sapiens_small_nucleolar_RNA_host_gene_12_SNHG12__lncRNA&snoRNA__Homo_sapiens300653_SNORA44	lncRNA:URS0000BC465C_9606_SNORA44	0.031350784915809	-0.782278781806502	0.84498035163812	3.10722293263258	0.0779500106702235	0.938268240390113	0.999325995078523	-4.64954345414814
snoRNA__Homo_sapiens300202_SNORD44	snoRNA:SNORD44	-0.0201322533567749	-0.54533698534158	0.50507247862803	7.15366078602891	-0.0775457926276312	0.938587697673344	0.999325995078523	-4.66469903036837
hsa-miR-5001-3p	hsa-miR-5001-3p	-0.0237996198378703	-0.651083814944732	0.603484575268991	3.12865009534421	-0.0767538479065074	0.939213608683118	0.999325995078523	-4.6490043506532
tRNA__Homo_sapiens_tRNA-Leu-CAG-2-1&tRNA__Homo_sapiens_tRNA-Leu-CAG-2-2&tRNA__Homo_sapiens_tRNA-Leu-CAA-1-1&tRNA__Homo_sapiens_tRNA-Leu-CAA-1-2&tRNA__Homo_sapiens_tRNA-Leu-CAA-3-1&tRNA__Homo_sapiens_tRNA-Leu-CAA-4-1&tRNA__Homo_sapiens_tRNA-Leu-CAA-2-1	tRNA-Leu-CAG-2-1 & tRNA-Leu-CAG-2-2 & tRNA-Leu-CAA-1-1 & tRNA-Leu-CAA-1-2 & tRNA-Leu-CAA-3-1 & tRNA-Leu-CAA-4-1 & tRNA-Leu-CAA-2-1	0.0307298362977382	-0.780364561893197	0.841824234488673	2.12227795406229	0.0766449115440598	0.939299709255177	0.999325995078523	-4.63429467434399
hsa-miR-15b-3p	hsa-miR-15b-3p	-0.0213238198972752	-0.588787981915576	0.546140342121025	7.122795815793	-0.0760188069320095	0.939794580921292	0.999325995078523	-4.66459766906533
lncRNA__URS000075BB47_9606_Homo_sapiens_long_intergenic_non-protein_coding_RNA_837_LINC00837_&lncRNA__URS000075D173_9606_Homo_sapiens_human__non-protein_coding_LINC00837:4&lncRNA__URS000075D55B_9606_Homo_sapiens_human__non-protein_coding_LINC00837:3	lncRNA:LINC00837 & lncRNA:lncRNA:URS000075D55B_9606_Homo_sapiens_human:non-protein_coding_LINC00837:3	-0.0194688217839265	-0.548637822558149	0.509700178990296	2.7454131814306	-0.0744285841217111	0.941051597567288	0.999325995078523	-4.64417757924502
ENSG00000117394.24	SLC2A1	0.0218619788730906	-0.590793205931697	0.634517163677878	2.09306638806386	0.0721884703962363	0.942822588852518	0.999325995078523	-4.6337664509514
lncRNA__URS000075D30C_9606_Homo_sapiens_human__non-protein_coding_lnc-FAM182B-8:5&lncRNA__URS0000A7717F_9606_Homo_sapiens_HOMER3_antisense_RNA_1_HOMER3-AS1__lncRNA&lncRNA__URS0000A77656_9606_Homo_sapiens_HOMER3_antisense_RNA_1_HOMER3-AS1_&lncRNA__URS000075B2AD_9606_Homo_sapiens_uncharacterized_LOC102723885_LOC102723885__lncRNA	lncRNA:HOMER3-AS1 & lncRNA:URS000075B2AD_9606_Homo_sapiensLOC102723885	0.0268729902819107	-0.758770744015182	0.812516724579003	8.64340147365113	0.0691966112567396	0.945188352332914	0.999325995078523	-4.66762948776053
tRNA__Homo_sapiens_tRNA-Val-CAC-1-1&tRNA__Homo_sapiens_tRNA-Val-CAC-1-2&tRNA__Homo_sapiens_tRNA-Val-CAC-1-3&tRNA__Homo_sapiens_tRNA-Val-CAC-1-4&tRNA__Homo_sapiens_tRNA-Val-CAC-1-5&tRNA__Homo_sapiens_tRNA-Val-CAC-1-6&tRNA__Homo_sapiens_tRNA-Val-CAC-1-7&tRNA__Homo_sapiens_tRNA-Val-CAC-5-1&tRNA__Homo_sapiens_tRNA-Val-AAC-1-1&tRNA__Homo_sapiens_tRNA-Val-AAC-1-2&tRNA__Homo_sapiens_tRNA-Val-AAC-1-3&tRN…	tRNA-Val-CAC-1-1 & tRNA-Val-CAC-1-2 & tRNA-Val-CAC-1-3 & tRNA-Val-CAC-1-4 & tRNA-Val-CAC-1-5 & tRNA-Val-CAC-1-6 & tRNA-Val-CAC-1-7 & tRNA-Val-CAC-5-1 & tRNA-Val-AAC-1-1 & tRNA-Val-AAC-1-2 & tRNA-Val-AAC-1-3 & tRNA-Val-AAC-1-4 & tRNA-Val-AAC-1-5 & tRNA-Val-AAC-4-1 & tRNA-Val-AAC-2-1	0.0286415996667123	-0.810412446079542	0.867695645412966	2.44435495886832	0.069056063327947	0.945299500822785	0.999325995078523	-4.6393776568954
hsa-miR-191-5p	hsa-miR-191-5p	0.0109959144984071	-0.311285903105916	0.333277732102731	15.8037860783944	0.0690223962299084	0.945326125691867	0.999325995078523	-4.700777037318
hsa-miR-134-5p	hsa-miR-134-5p	-0.0271739403645093	-0.852666442625227	0.798318561896208	3.4223011141889	-0.0665938260761063	0.947246871365662	0.999325995078523	-4.65030241342535
ReverseComplement_ENSG00000184898.7&ReverseComplement_ENSG00000198663.17&ENSG00000204887.4	ReverseComplement_RBM43 & ReverseComplement_C6orf89 & KRTAP1-4	-0.0251258526231161	-0.794922753317872	0.74467104807164	1.63996807853259	-0.0660296708574287	0.947693105327549	0.999325995078523	-4.62530121103987
ReverseComplement_ENSG00000141404.17	ReverseComplement_GNAL	0.0212207062987009	-0.638295351487115	0.680736764084517	1.78312993278436	0.0650921989375738	0.948434661953609	0.999325995078523	-4.62735064093711
hsa-miR-3928-3p	hsa-miR-3928-3p	-0.0182795220537539	-0.600714576473585	0.564155532366078	2.18984321577594	-0.0634909482368128	0.949701386142442	0.999325995078523	-4.63689409409546
hsa-miR-6868-3p	hsa-miR-6868-3p	-0.0336572960459556	-1.11066818177583	1.04335358968392	1.52928079434042	-0.0632198720388591	0.949915843414353	0.999325995078523	-4.6237647480904
lncRNA__URS0000A775F0_9606_Homo_sapiens_neighbor_of_BRCA1_lncRNA_2_NBR2__lncRNA&lncRNA__URS00007E3CC0_9606_Homo_sapiens_uncharacterized_LOC101928304_LOC101928304__lncRNA&lncRNA__URS000075A26E_9606_Homo_sapiens_CSTF3_divergent_transcript_CSTF3-DT_&lncRNA__URS000075EFE7_9606_Homo_sapiens_human__non-protein_coding_lnc-SLC16A1-2:2&lncRNA__URS000075BE30_9606_Homo_sapiens_long_intergenic_non-protein_co…	lncRNA:lncRNA:LINC01545	0.02135591779503	-0.666133756292125	0.708845591882185	5.62579202613134	0.0628415000828578	0.950215192179286	0.999325995078523	-4.66262582289749
ENSG00000104290.11	FZD3	0.0175929082880635	-0.555381805751709	0.590567622327836	2.64395564722375	0.0621150250607154	0.950789962920646	0.999325995078523	-4.64297327611901
snoRNA__Homo_sapiens300708_SNORD42A	snoRNA:SNORD42A	-0.0257373552441163	-0.865265781235295	0.813791070747063	1.94231538533888	-0.0620187478850328	0.95086613726549	0.999325995078523	-4.63212892332345
snoRNA__Homo_sapiens300536_SNORD100	snoRNA:SNORD100	0.0207175276767577	-0.668658159568466	0.710093214921982	6.27341392377562	0.0607962017532921	0.951833454105122	0.999325995078523	-4.66349986632707
rRNA__5S_ribosomal_9_(RNA5S9)	rRNA:5S_ribsomalisoforms_repeat6	-0.0223312540815188	-0.776346185388637	0.7316836772256	1.94652561720796	-0.0599139081755256	0.952531598353088	0.999325995078523	-4.63342266394853
hsa-miR-1234-3p	hsa-miR-1234-3p	-0.0165918676621952	-0.583241893434236	0.550058158109846	2.38275615753893	-0.0592345160822894	0.953069215853296	0.999325995078523	-4.63891235721477
ReverseComplement_ENSG00000114656.12&ENSG00000177646.20	ReverseComplement_CFAP92 & ACAD9	0.01542107378695	-0.521942570581433	0.552784718155333	3.10361600091913	0.0580551587702953	0.954002519077333	0.999325995078523	-4.64864726066736
hsa-miR-3200-3p	hsa-miR-3200-3p	0.0237510743253631	-0.80877020949122	0.856272358141947	3.2620343655243	0.0577141622493302	0.95427238438833	0.999325995078523	-4.64989604328012
ReverseComplement_ENSG00000104886.12&ReverseComplement_ENSG00000107679.14&ENSG00000104643.10	ReverseComplement_PLEKHJ1 & ReverseComplement_PLEKHA1 & MTMR9	-0.0232652118429142	-0.856075368111655	0.809544944425826	1.42157475734171	-0.0565139263286515	0.95522229655078	0.999325995078523	-4.62147169653649
hsa-miR-6855-3p	hsa-miR-6855-3p	-0.0152955853719134	-0.573546023680857	0.54295485293703	2.69516923255798	-0.0554282940462507	0.956081564016853	0.999325995078523	-4.64342865750521
hsa-miR-148a-5p	hsa-miR-148a-5p	0.0128680296707282	-0.45794126172672	0.483677321068176	4.5256902550251	0.0552918996529375	0.956189522633306	0.999325995078523	-4.66086450769544
ReverseComplement_lncRNA__URS000075CFAE_9606_Homo_sapiens_CSNK1G2_antisense_RNA_1_CSNK1G2-AS1_	ReverseComplement_lncRNA:CSNK1G2-AS1	-0.0151695079491867	-0.578621526705835	0.548282510807462	2.35024257307159	-0.0544639376923064	0.956844887268858	0.999325995078523	-4.63870492057157
hsa-miR-6741-3p	hsa-miR-6741-3p	-0.0119200173487672	-0.457339244654691	0.433499209957157	4.82969687866331	-0.0541380251977419	0.957102868237216	0.999325995078523	-4.66172843748833
hsa-miR-6505-3p	hsa-miR-6505-3p	-0.0167867924266923	-0.644547113116	0.610973528262615	1.74202235107653	-0.0540963971003579	0.957135819924659	0.999325995078523	-4.6273512285223
yRNA__Y1	yRNA:Y1	-0.0135550376280325	-0.521905154615869	0.494795079359804	14.001118349398	-0.0539426505395614	0.957257522245364	0.999325995078523	-4.69014789218339
ReverseComplement_lncRNA__URS0000BC44B7_9606_Homo_sapiens_long_intergenic_non-protein_coding_RNA_2558_LINC02558_	ReverseComplement_lncRNA:LINC02558	0.0123370343345894	-0.459755539955494	0.484429608624673	4.17017387057087	0.0528661990318626	0.958109645890045	0.999325995078523	-4.65881804268607
ReverseComplement_ENSG00000203943.9	ReverseComplement_SAMD13	-0.0113510931959997	-0.49088106596582	0.468178879573821	3.93432231321687	-0.0478868658999873	0.962051938718552	0.999325995078523	-4.65729499740873
lncRNA__URS00008E3A09_9606_Homo_sapiens_MIR194-2_host_gene_MIR194-2HG_&MiR.hp__hsa-mir-194-2&MiR.hp__hsa-mir-194-1	lncRNA:URS00008E3A09_9606_Homo_sapiens_MIR194-2_host_gene_MIR194-2HG & MiR.hp:hsa-mir-194-2 & MiR.hp:hsa-mir-194-1	-0.0168664869308177	-0.729523138876552	0.695790165014917	8.07589735488982	-0.0478783057181296	0.962058716939593	0.999325995078523	-4.6663734653784
snoRNA__Homo_sapiens300206_SNORD74	snoRNA:SNORD74	0.0128729113486159	-0.548827984508735	0.574573807205967	9.83357501379335	0.0463624250739298	0.963259083337497	0.999325995078523	-4.67119946036795
MiR.hp__hsa-mir-6800	MiR.hp:hsa-mir-6800	-0.0129826136633958	-0.592181707800207	0.566216480473415	1.98385423219723	-0.0453449306659961	0.964064845940354	0.999325995078523	-4.63287738802321
hsa-miR-574-3p	hsa-miR-574-3p	-0.00774013341155477	-0.385898504705681	0.370418237882571	6.68521683979612	-0.0414065656012062	0.967184022975226	0.999325995078523	-4.66425942344702
hsa-miR-5010-3p	hsa-miR-5010-3p	0.0100124424222798	-0.49627258919348	0.51629747403804	9.19807381058591	0.0400073169300805	0.968292353232027	0.999325995078523	-4.66901838566553
hsa-miR-140-3p	hsa-miR-140-3p	-0.00848546942636652	-0.443268418673473	0.42629747982074	13.3666362490133	-0.0394818824773867	0.968708560929363	0.999325995078523	-4.68722953683444
ReverseComplement_ENSG00000156413.15	ReverseComplement_FUT6	-0.0142868685934907	-0.760384682640907	0.731810945453925	3.31858279199897	-0.0387378724856236	0.969297922036241	0.999325995078523	-4.65025853031043
snoRNA__Homo_sapiens300612_SNORA7B&snoRNA__Homo_sapiens300602_SNORA7A	snoRNA:SNORA7A	0.0126350494585379	-0.672274306118979	0.697544405036054	2.16288338413247	0.0373197160146182	0.970421350447479	0.999325995078523	-4.63724426080895
hsa-miR-130b-5p	hsa-miR-130b-5p	0.00720066642824158	-0.387287232629835	0.401688565486318	8.90454219524828	0.0369261040825406	0.970733170977204	0.999325995078523	-4.66826690283825
hsa-miR-1304-3p	hsa-miR-1304-3p	0.00673179294981985	-0.374939520621957	0.388403106521597	5.16194879021909	0.0356808928177787	0.971719661382831	0.999325995078523	-4.66248348473167
lncRNA__URS0000204428_9606_Homo_sapiens_human__nuclear_paraspeckle_assembly_transcript_1_NEAT1_&lncRNA__URS000075DAEC_9606_Homo_sapiens_nuclear_paraspeckle_assembly_transcript_1_NEAT1_	lncRNA:URS0000204428_9606_Homo_sapiens_human:nuclear_paraspeckle_assembly_transcript_1_NEAT1 & lncRNA:URS000075DAEC_9606_Homo_sapiens_nuclear_paraspeckle_assembly_transcript_1_NEAT1	0.0130039548426235	-0.735226187579409	0.761234097264656	4.12208964525009	0.0351588559994004	0.972133246687138	0.999325995078523	-4.65899068305421
hsa-miR-5193	hsa-miR-5193	-0.0107590430357893	-0.636551526125725	0.615033440054146	2.29909490869612	-0.0347806572890832	0.97243288067034	0.999325995078523	-4.63818006883427
tRNA__Homo_sapiens_tRNA-Met-CAT-3-1&tRNA__Homo_sapiens_tRNA-Met-CAT-3-2&tRNA__Homo_sapiens_tRNA-Met-CAT-2-1&tRNA__Homo_sapiens_tRNA-Met-CAT-4-1&tRNA__Homo_sapiens_tRNA-Met-CAT-4-2&tRNA__Homo_sapiens_tRNA-Met-CAT-4-3&tRNA__Homo_sapiens_tRNA-Met-CAT-5-1&tRNA__Homo_sapiens_tRNA-Met-CAT-5-2	tRNA-Met-CAT-3-1 & tRNA-Met-CAT-3-2 & tRNA-Met-CAT-2-1 & tRNA-Met-CAT-4-1 & tRNA-Met-CAT-4-2 & tRNA-Met-CAT-4-3 & tRNA-Met-CAT-5-1 & tRNA-Met-CAT-5-2	-0.0146149442020973	-0.876237029050381	0.847007140646186	2.01738054649491	-0.0343142745743379	0.972802385404883	0.999325995078523	-4.63570140281122
ENSG00000206172.8	HBA1	0.00901707407997066	-0.530374893838855	0.548409041998796	3.78107157548769	0.0338186015685791	0.97319510283781	0.999325995078523	-4.65559451825938
hsa-miR-6873-3p	hsa-miR-6873-3p	-0.0101295708473884	-0.625052433251603	0.604793291556826	1.93188912882856	-0.0333245956683801	0.973586506156068	0.999325995078523	-4.63252417745186
MiR.hp__hsa-mir-128-2	MiR.hp:hsa-mir-128-2	0.00788546543832291	-0.480348958139059	0.496119889015705	2.45888908954651	0.0326733314583052	0.974102516095423	0.999325995078523	-4.64125401525095
tRNA__Homo_sapiens_tRNA-Leu-CAG-1-1&tRNA__Homo_sapiens_tRNA-Leu-CAG-1-2&tRNA__Homo_sapiens_tRNA-Leu-CAG-1-3&tRNA__Homo_sapiens_tRNA-Leu-CAG-1-4&tRNA__Homo_sapiens_tRNA-Leu-CAG-1-5&tRNA__Homo_sapiens_tRNA-Leu-CAG-1-6&tRNA__Homo_sapiens_tRNA-Leu-CAG-1-7	tRNA-Leu-CAG-1-1 & tRNA-Leu-CAG-1-2 & tRNA-Leu-CAG-1-3 & tRNA-Leu-CAG-1-4 & tRNA-Leu-CAG-1-5 & tRNA-Leu-CAG-1-6 & tRNA-Leu-CAG-1-7	0.0104791101296451	-0.661715970848543	0.682674191107833	5.12725962947799	0.0315372308500732	0.975002698646153	0.999325995078523	-4.66221958517845
ENSG00000171940.14	ZNF217	0.00781714547342993	-0.548536275366495	0.564170566313355	4.46845339638665	0.0284244397808215	0.977469266075825	0.999325995078523	-4.65989244265846
ENSG00000184863.11	RBM33	0.00877968580713717	-0.621439762256064	0.638999133870338	1.77689310959395	0.0281826388875839	0.977660878151225	0.999325995078523	-4.62759750364331
hsa-miR-7855-5p	hsa-miR-7855-5p	0.00836259261785255	-0.613094708976227	0.629819894211932	2.4890072016488	0.027222256910907	0.978421933876609	0.999325995078523	-4.64051960545512
hsa-miR-1180-3p	hsa-miR-1180-3p	-0.00436975056241096	-0.33863312827716	0.329893627152338	8.88872985012868	-0.0264461424032447	0.979036981593664	0.999325995078523	-4.66831082223923
hsa-miR-6840-5p	hsa-miR-6840-5p	-0.0152413898182449	-1.1900701332875	1.15958735365101	1.72679049293475	-0.0262448738727575	0.979196483061439	0.999325995078523	-4.62699646558251
ENSG00000229809.9	ZNF688	0.00620856324366148	-0.478111107472321	0.490528233959644	2.81355701839636	0.0259330432102304	0.979443604612323	0.999325995078523	-4.64525740483314
hsa-miR-363-3p	hsa-miR-363-3p	0.00795275687811881	-0.639113082251133	0.655018596007371	11.5481471083145	0.0248635831500007	0.980291152556104	0.999325995078523	-4.67835500219371
tRNA__Homo_sapiens_tRNA-Gly-GCC-2-1&tRNA__Homo_sapiens_tRNA-Gly-GCC-2-2&tRNA__Homo_sapiens_tRNA-Gly-GCC-2-3&tRNA__Homo_sapiens_tRNA-Gly-GCC-2-4&tRNA__Homo_sapiens_tRNA-Gly-GCC-2-5&tRNA__Homo_sapiens_tRNA-Gly-GCC-2-6&tRNA__Homo_sapiens_tRNA-Gly-GCC-3-1&tRNA__Homo_sapiens_tRNA-Gly-GCC-1-1&tRNA__Homo_sapiens_tRNA-Gly-GCC-1-2&tRNA__Homo_sapiens_tRNA-Gly-GCC-1-3&tRNA__Homo_sapiens_tRNA-Gly-GCC-1-4&tRN…	tRNA-Gly-GCC-2-1 & tRNA-Gly-GCC-2-2 & tRNA-Gly-GCC-2-3 & tRNA-Gly-GCC-2-4 & tRNA-Gly-GCC-2-5 & tRNA-Gly-GCC-2-6 & tRNA-Gly-GCC-3-1 & tRNA-Gly-GCC-1-1 & tRNA-Gly-GCC-1-2 & tRNA-Gly-GCC-1-3 & tRNA-Gly-GCC-1-4 & tRNA-Gly-GCC-1-5	0.00556282528678231	-0.447695404697661	0.458821055271226	7.69360564096682	0.0248281410654454	0.980319240837385	0.999325995078523	-4.66593822360301
tRNA__Homo_sapiens_tRNA-His-GTG-1-1&tRNA__Homo_sapiens_tRNA-His-GTG-1-2&tRNA__Homo_sapiens_tRNA-His-GTG-1-3&tRNA__Homo_sapiens_tRNA-His-GTG-1-4&tRNA__Homo_sapiens_tRNA-His-GTG-1-5&tRNA__Homo_sapiens_tRNA-His-GTG-1-6&tRNA__Homo_sapiens_tRNA-His-GTG-1-7&tRNA__Homo_sapiens_tRNA-His-GTG-1-8&tRNA__Homo_sapiens_tRNA-His-GTG-1-9	tRNA-His-GTG-1-1 & tRNA-His-GTG-1-2 & tRNA-His-GTG-1-3 & tRNA-His-GTG-1-4 & tRNA-His-GTG-1-5 & tRNA-His-GTG-1-6 & tRNA-His-GTG-1-7 & tRNA-His-GTG-1-8 & tRNA-His-GTG-1-9	-0.00785010374145845	-0.681184615605422	0.665484408122505	4.26991713867927	-0.0235851696132682	0.981304326544043	0.999325995078523	-4.6599234984791
ReverseComplement_ENSG00000166448.15&ENSG00000162430.18&ReverseComplement_ENSG00000175513.9	ReverseComplement_TMEM130 & SELENON & ReverseComplement_TSGA10IP	0.00500458340535825	-0.513913328378751	0.523922495189467	3.09708928704503	0.0195102912388997	0.984533968158774	0.999325995078523	-4.64848249105896
snoRNA__Homo_sapiens300614_SNORD66	snoRNA:SNORD66	0.00520310684790637	-0.562906479263094	0.573312692958907	6.92752860096748	0.0185278535599152	0.985312663956214	0.999325995078523	-4.66471669460462
snoRNA__Homo_sapiens300578_SNORD62A&snoRNA__Homo_sapiens300579_SNORD62B	snoRNA:SNORD62B	0.00609463425949341	-0.74866389186155	0.760853160380537	4.80405498764876	0.0163355628716197	0.987050359855361	0.999325995078523	-4.66165707773612
ReverseComplement_ENSG00000104140.7	ReverseComplement_RHOV	0.00564304963410711	-0.708524809800518	0.719810909068732	2.94774831328054	0.0159848310921771	0.987328369816028	0.999325995078523	-4.64707802633741
ReverseComplement_ENSG00000120162.10&ENSG00000100991.12&ENSG00000082074.19	ReverseComplement_MOB3B & TRPC4AP & FYB1	-0.00621180744144273	-0.825136809677139	0.812713194794254	1.82573654647333	-0.0153450510179654	0.987835499991684	0.999325995078523	-4.62959233587751
hsa-miR-409-5p	hsa-miR-409-5p	-0.00733030614530428	-1.08871921593146	1.07405860364085	1.50029296416811	-0.0137130697270896	0.989129134273964	0.999325995078523	-4.62116492101928
lncRNA__URS000075E68F_9606_Homo_sapiens_NR2F2_antisense_RNA_1_NR2F2-AS1__lncRNA	lncRNA:NR2F2-AS1	0.00435278164498953	-0.684408014779061	0.69311357806904	10.3466186553976	0.0127847707414289	0.989864989147303	0.999325995078523	-4.67371336769534
lncRNA__URS000075E815_9606_Homo_sapiens_small_nucleolar_RNA_host_gene_10_SNHG10__lncRNA&snoRNA__Homo_sapiens300781_SCARNA13	lncRNA:URS000075E815_9606_SCARNA13	0.00365278222465504	-0.578522556681977	0.585828121131287	2.20999884854469	0.0126930052208412	0.989937731408233	0.999325995078523	-4.63745590920951
tRNA__Homo_sapiens_tRNA-Ser-AGA-2-1&tRNA__Homo_sapiens_tRNA-Ser-AGA-2-2&tRNA__Homo_sapiens_tRNA-Ser-AGA-2-3&tRNA__Homo_sapiens_tRNA-Ser-AGA-2-4&tRNA__Homo_sapiens_tRNA-Ser-AGA-2-5&tRNA__Homo_sapiens_tRNA-Ser-AGA-2-6&tRNA__Homo_sapiens_tRNA-Ser-TGA-3-1&tRNA__Homo_sapiens_tRNA-Ser-AGA-4-1&tRNA__Homo_sapiens_tRNA-Ser-CGA-1-1&tRNA__Homo_sapiens_tRNA-Ser-TGA-1-1	tRNA-Ser-AGA-2-1 & tRNA-Ser-AGA-2-2 & tRNA-Ser-AGA-2-3 & tRNA-Ser-AGA-2-4 & tRNA-Ser-AGA-2-5 & tRNA-Ser-AGA-2-6 & tRNA-Ser-TGA-3-1 & tRNA-Ser-AGA-4-1 & tRNA-Ser-CGA-1-1 & tRNA-Ser-TGA-1-1	-0.00447437950120855	-0.720935497801391	0.711986738798974	2.16951154098296	-0.0126338196404606	0.989984647691583	0.999325995078523	-4.63547481061774
hsa-miR-28-3p	hsa-miR-28-3p	-0.00257706084130493	-0.440021014228032	0.434866892545422	7.34000376094849	-0.0119178176619217	0.990552223734526	0.999325995078523	-4.66522768848399
lncRNA__URS000075C600_9606_Homo_sapiens_spermatogenesis_associated_41_SPATA41_	lncRNA:URS000075C600_9606_SPATA41	0.00374915130151399	-0.835748700825255	0.843247003428283	1.75162902378146	0.00903457776683604	0.992837820366548	0.999325995078523	-4.62796142641545
hsa-miR-7706	hsa-miR-7706	0.00153337623520766	-0.360437607851026	0.363504360321441	6.72761349433189	0.00856977564271214	0.993206283678557	0.999325995078523	-4.66449540018192
lncRNA__URS0000A7736C_9606_Homo_sapiens_long_intergenic_non-protein_coding_RNA_1783_LINC01783_&tRNA__Homo_sapiens_tRNA-Glu-TTC-4-1&tRNA__Homo_sapiens_tRNA-Glu-TTC-4-2&tRNA__Homo_sapiens_tRNA-Glu-TTC-3-1&lncRNA__URS0000A76D9A_9606_Homo_sapiens_uncharacterized_LOC440570_LOC440570__lncRNA&tRNA__Homo_sapiens_tRNA-Glu-TTC-14-1	lncRNA:LINC01783 & tRNA-Glu-TTC-4-1 & tRNA-Glu-TTC-4-2 & tRNA-Glu-TTC-3-1 & lncRNA:URS0000A76D9A_9606_Homo_sapiensLOC440570 & tRNA-Glu-TTC-14-1	0.00283762375250074	-0.690924248118477	0.696599495623478	4.1551843294999	0.00827444484400601	0.993440402510077	0.999325995078523	-4.65885986685767
snoRNA__Homo_sapiens300600_SNORA31	snoRNA:SNORA31	0.00343289615982678	-0.849929232190304	0.856795024509958	3.73534993330596	0.00813807680288534	0.993548506322645	0.999325995078523	-4.6557145598781
lncRNA__URS0000394A79_9606_Homo_sapiens_long_intergenic_non-protein_coding_RNA_1714_LINC01714_	lncRNA:LINC01714	-0.00141420076683829	-0.430468814624022	0.427640413090345	6.72448009656022	-0.00666795982415834	0.99471392790115	0.999325995078523	-4.66449601736519
ENSG00000198015.14	MRPL42	-0.00152468228815916	-0.573281265039112	0.570231900462794	2.2229761653108	-0.00539464243642837	0.995723347995699	0.999325995078523	-4.63858423309982
MiR.hp__hsa-mir-128-1	MiR.hp:hsa-mir-128-1	-0.000938713554388571	-0.403313182572001	0.401435755463224	6.65384133722419	-0.00471951265361745	0.996258558922259	0.999325995078523	-4.66434375021391
hsa-miR-361-3p	hsa-miR-361-3p	-0.000460866503008361	-0.283550427414832	0.282628694408815	10.9912362748598	-0.00329340978418636	0.997389111200832	0.999325995078523	-4.67588761228942
MiR.hp__hsa-mir-140	MiR.hp:hsa-mir-140	0.000572599223070291	-0.416621883852521	0.417767082298662	5.10403163054804	0.00277655755442189	0.997798850619186	0.999325995078523	-4.66250538318749
ReverseComplement_ENSG00000154358.23	ReverseComplement_OBSCN	0.000494768487150576	-0.635233784654929	0.63622332162923	2.69501688419323	0.00157443521698709	0.998751846437912	0.999325995078523	-4.64458327582989
hsa-miR-374b-5p	hsa-miR-374b-5p	-0.000484465481122243	-1.15324104217655	1.1522721112143	5.83485476803342	-0.000850197282173786	0.999325995078523	0.999325995078523	-4.66314280450933
