# Supplementary material for: Multi-omics analysis reveals COVID-19 vaccine induced attenuation of inflammatory responses during breakthrough disease
Source: Nat Commun. 2024 Apr 22;15:3402. doi: 10.1038/s41467-024-47463-6 (PMC11035709; doi:10.1038/s41467-024-47463-6)
Supplement: Supplementary file 13 — Source Data [file 41467_2024_47463_MOESM13_ESM.zip › source_data/Supp_15c_log2_FC_miRNA_targetting_enriched_pathways.txt.txt]

"","log2_Foldchange","pathway","adj.p.val","comparison","miRNA"
"1",-1.00256921925369,"tumor necrosis factor
production GO0032640",0.00105600322077428,"D0vsCT","hsa-miR-222-3p"
"2",-0.863607692244308,"tumor necrosis factor
production GO0032640",0.00308500558039787,"D0vsCT","hsa-miR-1260b"
"3",-1.1771644038387,"tumor necrosis factor
production GO0032640",0.00381168686789337,"D0vsCT","hsa-miR-143-3p"
"4",-1.17419949485835,"tumor necrosis factor
production GO0032640",0.0043018354429155,"D0vsCT","hsa-miR-106a-5p"
"5",-1.12458462428585,"tumor necrosis factor
production GO0032640",0.00440905075924188,"D0vsCT","hsa-miR-17-5p"
"6",-1.29310704542688,"tumor necrosis factor
production GO0032640",0.00528856347778713,"D0vsCT","hsa-miR-20a-5p"
"7",-1.05958061574494,"tumor necrosis factor
production GO0032640",0.0057040851765233,"D0vsCT","hsa-miR-664b-3p"
"8",-1.13817833663842,"tumor necrosis factor
production GO0032640",0.00579754486469765,"D0vsCT","hsa-miR-500a-5p"
"9",-1.09554422082445,"tumor necrosis factor
production GO0032640",0.00668950831464377,"D0vsCT","hsa-miR-106b-5p"
"10",-0.478983384658496,"tumor necrosis factor
production GO0032640",0.00912052014633056,"D0vsCT","hsa-miR-6881-3p"
"11",-1.04741889721483,"tumor necrosis factor
production GO0032640",0.00936669235422359,"D0vsCT","hsa-miR-15b-5p"
"12",-0.752794457857588,"tumor necrosis factor
production GO0032640",0.0111907727184866,"D0vsCT","hsa-miR-146a-5p"
"13",-1.13892900931061,"tumor necrosis factor
production GO0032640",0.0118180275770401,"D0vsCT","hsa-miR-15a-5p"
"14",-0.738083978996564,"tumor necrosis factor
production GO0032640",0.0231878928938813,"D0vsCT","hsa-miR-532-3p"
"15",-1.03174436070005,"tumor necrosis factor
production GO0032640",0.0250454558942713,"D0vsCT","hsa-miR-144-3p"
"16",-0.818532685699715,"tumor necrosis factor
production GO0032640",0.0299534917555554,"D0vsCT","hsa-miR-19a-3p"
"17",-0.619436402109231,"tumor necrosis factor
production GO0032640",0.0646252876297362,"D0vsCT","hsa-miR-548e-3p"
"18",-0.367780887869676,"tumor necrosis factor
production GO0032640",0.0690920536515783,"D0vsCT","hsa-miR-424-3p"
"19",-0.602092207672598,"tumor necrosis factor
production GO0032640",0.0771893581997919,"D0vsCT","hsa-miR-335-5p"
"20",-0.441966930147489,"tumor necrosis factor
production GO0032640",0.0863702254871866,"D0vsCT","hsa-miR-484"
"21",0.208917970081529,"tumor necrosis factor
production GO0032640",0.140565435971541,"D0vsCT","hsa-miR-328-3p"
"22",0.0830758552843065,"tumor necrosis factor
production GO0032640",0.541899166559806,"D0vsCT","hsa-miR-423-3p"
"23",-1.00256921925369,"toll-like receptor
2 signaling pathway
GO0034134",0.00105600322077428,"D0vsCT","hsa-miR-222-3p"
"24",-1.10976381557996,"toll-like receptor
2 signaling pathway
GO0034134",0.00308500558039787,"D0vsCT","hsa-miR-132-3p"
"25",-1.11043698593127,"toll-like receptor
2 signaling pathway
GO0034134",0.00322242749614831,"D0vsCT","hsa-miR-548k"
"26",-1.12458462428585,"toll-like receptor
2 signaling pathway
GO0034134",0.00440905075924188,"D0vsCT","hsa-miR-17-5p"
"27",-1.01469365105078,"toll-like receptor
2 signaling pathway
GO0034134",0.00528856347778713,"D0vsCT","hsa-miR-21-5p"
"28",-0.766416814671102,"toll-like receptor
2 signaling pathway
GO0034134",0.00578716870204182,"D0vsCT","hsa-miR-93-3p"
"29",-1.09554422082445,"toll-like receptor
2 signaling pathway
GO0034134",0.00668950831464377,"D0vsCT","hsa-miR-106b-5p"
"30",-1.25768958124301,"toll-like receptor
2 signaling pathway
GO0034134",0.00735917872760969,"D0vsCT","hsa-miR-548ay-5p"
"31",-0.995554044922789,"toll-like receptor
2 signaling pathway
GO0034134",0.00841028060110826,"D0vsCT","hsa-miR-340-5p"
"32",-0.709104090704932,"toll-like receptor
2 signaling pathway
GO0034134",0.0110867687278141,"D0vsCT","hsa-miR-146b-5p"
"33",-0.752794457857588,"toll-like receptor
2 signaling pathway
GO0034134",0.0111907727184866,"D0vsCT","hsa-miR-146a-5p"
"34",-0.793114784513953,"toll-like receptor
2 signaling pathway
GO0034134",0.0176610653693814,"D0vsCT","hsa-miR-142-3p"
"35",-0.736991665981696,"toll-like receptor
2 signaling pathway
GO0034134",0.019702576040589,"D0vsCT","hsa-miR-98-5p"
"36",-0.417477265165682,"toll-like receptor
2 signaling pathway
GO0034134",0.0214644974253238,"D0vsCT","hsa-miR-3163"
"37",-0.517313292558624,"toll-like receptor
2 signaling pathway
GO0034134",0.0275797376477944,"D0vsCT","hsa-miR-22-3p"
"38",-0.667409695845093,"toll-like receptor
2 signaling pathway
GO0034134",0.0404361593219269,"D0vsCT","hsa-miR-548j-5p"
"39",-0.472233709076365,"toll-like receptor
2 signaling pathway
GO0034134",0.0411079102270509,"D0vsCT","hsa-miR-192-5p"
"40",-0.209204047556067,"toll-like receptor
2 signaling pathway
GO0034134",0.052248667640672,"D0vsCT","hsa-miR-744-5p"
"41",-0.35448297029813,"toll-like receptor
2 signaling pathway
GO0034134",0.0559739856390206,"D0vsCT","hsa-miR-146b-3p"
"42",-0.602092207672598,"toll-like receptor
2 signaling pathway
GO0034134",0.0771893581997919,"D0vsCT","hsa-miR-335-5p"
"43",0.186228200022979,"toll-like receptor
2 signaling pathway
GO0034134",0.0929124277622855,"D0vsCT","hsa-miR-92b-3p"
"44",-0.411208386760698,"toll-like receptor
2 signaling pathway
GO0034134",0.11683042810044,"D0vsCT","hsa-miR-142-5p"
"45",-0.2136383288719,"toll-like receptor
2 signaling pathway
GO0034134",0.131361540305816,"D0vsCT","hsa-miR-1226-3p"
"46",0.208917970081529,"toll-like receptor
2 signaling pathway
GO0034134",0.140565435971541,"D0vsCT","hsa-miR-328-3p"
"47",-0.246079077762521,"toll-like receptor
2 signaling pathway
GO0034134",0.356225552159295,"D0vsCT","hsa-miR-636"
"48",0.100584702504646,"toll-like receptor
2 signaling pathway
GO0034134",0.443114695883761,"D0vsCT","hsa-miR-1180-3p"
"49",0.0830758552843065,"toll-like receptor
2 signaling pathway
GO0034134",0.541899166559806,"D0vsCT","hsa-miR-423-3p"
"50",-0.033923416260591,"toll-like receptor
2 signaling pathway
GO0034134",0.865011695652067,"D0vsCT","hsa-miR-330-5p"
"51",-0.815185962430904,"suppression by virus
of host cysteine-type
endopeptidase activity
involved in apoptotic
process GO0039650",0.00225547751680531,"D0vsCT","hsa-miR-29a-3p"
"52",-1.04352981485434,"suppression by virus
of host cysteine-type
endopeptidase activity
involved in apoptotic
process GO0039650",0.00495449479140185,"D0vsCT","hsa-miR-26b-5p"
"53",-1.01469365105078,"suppression by virus
of host cysteine-type
endopeptidase activity
involved in apoptotic
process GO0039650",0.00528856347778713,"D0vsCT","hsa-miR-21-5p"
"54",-1.09554422082445,"suppression by virus
of host cysteine-type
endopeptidase activity
involved in apoptotic
process GO0039650",0.00668950831464377,"D0vsCT","hsa-miR-106b-5p"
"55",-0.917759981569755,"suppression by virus
of host cysteine-type
endopeptidase activity
involved in apoptotic
process GO0039650",0.0206728192673533,"D0vsCT","hsa-miR-362-5p"
"56",-0.57541689947432,"suppression by virus
of host cysteine-type
endopeptidase activity
involved in apoptotic
process GO0039650",0.053730720754035,"D0vsCT","hsa-miR-29c-3p"
"57",-0.299447065951856,"suppression by virus
of host cysteine-type
endopeptidase activity
involved in apoptotic
process GO0039650",0.177887340385978,"D0vsCT","hsa-miR-7855-5p"
"58",-0.602749730307304,"suppression by virus
of host cysteine-type
endopeptidase activity
involved in apoptotic
process GO0039650",0.250263146569105,"D0vsCT","hsa-miR-495-3p"
"59",-0.356524820997186,"suppression by virus
of host cysteine-type
endopeptidase activity
involved in apoptotic
process GO0039650",0.253710775024741,"D0vsCT","hsa-miR-296-5p"
"60",-1.12344357400394,"regulation of type I
interferon production
GO0032479",0.00181978467687375,"D0vsCT","hsa-miR-221-3p"
"61",-1.12458462428585,"regulation of type I
interferon production
GO0032479",0.00440905075924188,"D0vsCT","hsa-miR-17-5p"
"62",-1.29310704542688,"regulation of type I
interferon production
GO0032479",0.00528856347778713,"D0vsCT","hsa-miR-20a-5p"
"63",-1.01987202374249,"regulation of type I
interferon production
GO0032479",0.00617726454522186,"D0vsCT","hsa-miR-148a-3p"
"64",-1.09554422082445,"regulation of type I
interferon production
GO0032479",0.00668950831464377,"D0vsCT","hsa-miR-106b-5p"
"65",-0.976703970221367,"regulation of type I
interferon production
GO0032479",0.0072936829202809,"D0vsCT","hsa-miR-93-5p"
"66",-0.955400056559484,"regulation of type I
interferon production
GO0032479",0.00735917872760969,"D0vsCT","hsa-miR-20b-5p"
"67",-1.1481578086288,"regulation of type I
interferon production
GO0032479",0.0110045153577336,"D0vsCT","hsa-miR-454-3p"
"68",-0.752794457857588,"regulation of type I
interferon production
GO0032479",0.0111907727184866,"D0vsCT","hsa-miR-146a-5p"
"69",-0.705596183688817,"regulation of type I
interferon production
GO0032479",0.011654422622222,"D0vsCT","hsa-miR-152-3p"
"70",-0.866063443389506,"regulation of type I
interferon production
GO0032479",0.0131242197028972,"D0vsCT","hsa-miR-130a-3p"
"71",-0.532664862296379,"regulation of type I
interferon production
GO0032479",0.0133368775774964,"D0vsCT","hsa-miR-200c-3p"
"72",-0.50961980595962,"regulation of type I
interferon production
GO0032479",0.0140622263183711,"D0vsCT","hsa-miR-25-3p"
"73",-0.684830540109262,"regulation of type I
interferon production
GO0032479",0.0177772375521971,"D0vsCT","hsa-miR-148b-3p"
"74",-0.528452768696874,"regulation of type I
interferon production
GO0032479",0.019702576040589,"D0vsCT","hsa-miR-155-5p"
"75",-0.736991665981696,"regulation of type I
interferon production
GO0032479",0.019702576040589,"D0vsCT","hsa-miR-98-5p"
"76",-0.570131267290938,"regulation of type I
interferon production
GO0032479",0.0270376702138231,"D0vsCT","hsa-miR-186-5p"
"77",-0.691587259527826,"regulation of type I
interferon production
GO0032479",0.0270376702138231,"D0vsCT","hsa-miR-130b-3p"
"78",-0.472233709076365,"regulation of type I
interferon production
GO0032479",0.0411079102270509,"D0vsCT","hsa-miR-192-5p"
"79",-0.699793236732449,"regulation of type I
interferon production
GO0032479",0.0474649449754887,"D0vsCT","hsa-miR-324-5p"
"80",0.286629767596653,"regulation of type I
interferon production
GO0032479",0.117599601716263,"D0vsCT","hsa-miR-2110"
"81",-0.392755262681521,"regulation of type I
interferon production
GO0032479",0.170492468115535,"D0vsCT","hsa-let-7e-5p"
"82",0.259744404957566,"regulation of type I
interferon production
GO0032479",0.196849789386867,"D0vsCT","hsa-miR-7704"
"83",-0.547942780374004,"regulation of type I
interferon production
GO0032479",0.489386577526203,"D0vsCT","hsa-miR-5189-3p"
"84",-0.182799660293286,"regulation of type I
interferon production
GO0032479",0.607474267144638,"D0vsCT","hsa-miR-6793-3p"
"85",-0.177786979310361,"regulation of type I
interferon production
GO0032479",0.834573158075068,"D0vsCT","hsa-miR-1299"
"86",-0.0505720449015525,"regulation of type I
interferon production
GO0032479",0.837310007068164,"D0vsCT","hsa-miR-6501-5p"
"87",-1.00617029691326,"regulation of respiratory
burst GO0060263",0.00353779458816821,"D0vsCT","hsa-miR-576-5p"
"88",-0.775539682116325,"regulation of respiratory
burst GO0060263",0.00467688370563426,"D0vsCT","hsa-miR-425-3p"
"89",-1.24484946174061,"regulation of respiratory
burst GO0060263",0.00526952273641134,"D0vsCT","hsa-miR-365a-3p"
"90",-1.32147122033089,"regulation of respiratory
burst GO0060263",0.0057040851765233,"D0vsCT","hsa-miR-374b-5p"
"91",-1.24174132216425,"regulation of respiratory
burst GO0060263",0.00578716870204182,"D0vsCT","hsa-miR-374a-5p"
"92",-0.752794457857588,"regulation of respiratory
burst GO0060263",0.0111907727184866,"D0vsCT","hsa-miR-146a-5p"
"93",-0.767288106936627,"regulation of respiratory
burst GO0060263",0.0153320077101839,"D0vsCT","hsa-miR-652-3p"
"94",-0.793114784513953,"regulation of respiratory
burst GO0060263",0.0176610653693814,"D0vsCT","hsa-miR-142-3p"
"95",-0.528452768696874,"regulation of respiratory
burst GO0060263",0.019702576040589,"D0vsCT","hsa-miR-155-5p"
"96",-1.03174436070005,"regulation of respiratory
burst GO0060263",0.0250454558942713,"D0vsCT","hsa-miR-144-3p"
"97",-0.472233709076365,"regulation of respiratory
burst GO0060263",0.0411079102270509,"D0vsCT","hsa-miR-192-5p"
"98",-0.575844533553779,"regulation of respiratory
burst GO0060263",0.0518636886256147,"D0vsCT","hsa-miR-183-3p"
"99",-0.410299289901881,"regulation of respiratory
burst GO0060263",0.0740459043533247,"D0vsCT","hsa-miR-6513-3p"
"100",-0.422361491576397,"regulation of respiratory
burst GO0060263",0.0756752477680029,"D0vsCT","hsa-miR-361-5p"
"101",-0.411208386760698,"regulation of respiratory
burst GO0060263",0.11683042810044,"D0vsCT","hsa-miR-142-5p"
"102",0.286629767596653,"regulation of respiratory
burst GO0060263",0.117599601716263,"D0vsCT","hsa-miR-2110"
"103",-0.368135962761033,"regulation of respiratory
burst GO0060263",0.136631179144527,"D0vsCT","hsa-miR-939-5p"
"104",-0.568362044875798,"regulation of respiratory
burst GO0060263",0.223495462440395,"D0vsCT","hsa-miR-122-5p"
"105",-0.404537200548678,"regulation of respiratory
burst GO0060263",0.25401478033381,"D0vsCT","hsa-miR-224-5p"
"106",-0.31342547309759,"regulation of respiratory
burst GO0060263",0.27147822267976,"D0vsCT","hsa-miR-574-3p"
"107",0.1985715416912,"regulation of respiratory
burst GO0060263",0.652157725605814,"D0vsCT","hsa-miR-483-3p"
"108",-0.0609265529257943,"regulation of respiratory
burst GO0060263",0.809575707604686,"D0vsCT","hsa-miR-320a-3p"
"109",-1.13447908834416,"positive regulation of
production of miRNAs
involved in gene
silencing by miRNA
GO1903800",0.000998069818962261,"D0vsCT","hsa-miR-27b-3p"
"110",-1.00256921925369,"positive regulation of
production of miRNAs
involved in gene
silencing by miRNA
GO1903800",0.00105600322077428,"D0vsCT","hsa-miR-222-3p"
"111",-0.60119432817293,"positive regulation of
production of miRNAs
involved in gene
silencing by miRNA
GO1903800",0.00148303027125125,"D0vsCT","hsa-miR-30d-5p"
"112",-1.90186019181468,"positive regulation of
production of miRNAs
involved in gene
silencing by miRNA
GO1903800",0.00148303027125125,"D0vsCT","hsa-miR-145-5p"
"113",-1.36667083840817,"positive regulation of
production of miRNAs
involved in gene
silencing by miRNA
GO1903800",0.00148303027125125,"D0vsCT","hsa-miR-23a-3p"
"114",-0.815185962430904,"positive regulation of
production of miRNAs
involved in gene
silencing by miRNA
GO1903800",0.00225547751680531,"D0vsCT","hsa-miR-29a-3p"
"115",-1.10976381557996,"positive regulation of
production of miRNAs
involved in gene
silencing by miRNA
GO1903800",0.00308500558039787,"D0vsCT","hsa-miR-132-3p"
"116",-1.51988253986175,"positive regulation of
production of miRNAs
involved in gene
silencing by miRNA
GO1903800",0.00308500558039787,"D0vsCT","hsa-miR-223-3p"
"117",-1.11043698593127,"positive regulation of
production of miRNAs
involved in gene
silencing by miRNA
GO1903800",0.00322242749614831,"D0vsCT","hsa-miR-548k"
"118",-0.981682765484002,"positive regulation of
production of miRNAs
involved in gene
silencing by miRNA
GO1903800",0.00352804742258459,"D0vsCT","hsa-miR-27a-3p"
"119",-0.983199607805785,"positive regulation of
production of miRNAs
involved in gene
silencing by miRNA
GO1903800",0.00374860732926721,"D0vsCT","hsa-let-7i-5p"
"120",-1.17419949485835,"positive regulation of
production of miRNAs
involved in gene
silencing by miRNA
GO1903800",0.0043018354429155,"D0vsCT","hsa-miR-106a-5p"
"121",-1.12458462428585,"positive regulation of
production of miRNAs
involved in gene
silencing by miRNA
GO1903800",0.00440905075924188,"D0vsCT","hsa-miR-17-5p"
"122",-1.01391357863415,"positive regulation of
production of miRNAs
involved in gene
silencing by miRNA
GO1903800",0.00467688370563426,"D0vsCT","hsa-miR-30e-5p"
"123",-0.795705967921633,"positive regulation of
production of miRNAs
involved in gene
silencing by miRNA
GO1903800",0.0047450779344788,"D0vsCT","hsa-miR-150-5p"
"124",-1.25535341834065,"positive regulation of
production of miRNAs
involved in gene
silencing by miRNA
GO1903800",0.0047450779344788,"D0vsCT","hsa-miR-18a-5p"
"125",-1.04352981485434,"positive regulation of
production of miRNAs
involved in gene
silencing by miRNA
GO1903800",0.00495449479140185,"D0vsCT","hsa-miR-26b-5p"
"126",-1.01469365105078,"positive regulation of
production of miRNAs
involved in gene
silencing by miRNA
GO1903800",0.00528856347778713,"D0vsCT","hsa-miR-21-5p"
"127",-0.681499281472828,"positive regulation of
production of miRNAs
involved in gene
silencing by miRNA
GO1903800",0.00528856347778713,"D0vsCT","hsa-miR-28-3p"
"128",-1.29310704542688,"positive regulation of
production of miRNAs
involved in gene
silencing by miRNA
GO1903800",0.00528856347778713,"D0vsCT","hsa-miR-20a-5p"
"129",-0.673397032182552,"positive regulation of
production of miRNAs
involved in gene
silencing by miRNA
GO1903800",0.0057040851765233,"D0vsCT","hsa-miR-4732-5p"
"130",-0.771544635107782,"positive regulation of
production of miRNAs
involved in gene
silencing by miRNA
GO1903800",0.0057040851765233,"D0vsCT","hsa-miR-185-5p"
"131",-0.766416814671102,"positive regulation of
production of miRNAs
involved in gene
silencing by miRNA
GO1903800",0.00578716870204182,"D0vsCT","hsa-miR-93-3p"
"132",-1.15351903725384,"positive regulation of
production of miRNAs
involved in gene
silencing by miRNA
GO1903800",0.00578716870204182,"D0vsCT","hsa-miR-4286"
"133",-0.830966393021754,"positive regulation of
production of miRNAs
involved in gene
silencing by miRNA
GO1903800",0.00662553739462105,"D0vsCT","hsa-miR-331-5p"
"134",-1.09554422082445,"positive regulation of
production of miRNAs
involved in gene
silencing by miRNA
GO1903800",0.00668950831464377,"D0vsCT","hsa-miR-106b-5p"
"135",-0.851340491914364,"positive regulation of
production of miRNAs
involved in gene
silencing by miRNA
GO1903800",0.00711707096294274,"D0vsCT","hsa-miR-107"
"136",-0.976703970221367,"positive regulation of
production of miRNAs
involved in gene
silencing by miRNA
GO1903800",0.0072936829202809,"D0vsCT","hsa-miR-93-5p"
"137",-0.955400056559484,"positive regulation of
production of miRNAs
involved in gene
silencing by miRNA
GO1903800",0.00735917872760969,"D0vsCT","hsa-miR-20b-5p"
"138",-1.25768958124301,"positive regulation of
production of miRNAs
involved in gene
silencing by miRNA
GO1903800",0.00735917872760969,"D0vsCT","hsa-miR-548ay-5p"
"139",-0.786565778699293,"positive regulation of
production of miRNAs
involved in gene
silencing by miRNA
GO1903800",0.00824128236915466,"D0vsCT","hsa-miR-151a-5p"
"140",-0.995554044922789,"positive regulation of
production of miRNAs
involved in gene
silencing by miRNA
GO1903800",0.00841028060110826,"D0vsCT","hsa-miR-340-5p"
"141",-1.04741889721483,"positive regulation of
production of miRNAs
involved in gene
silencing by miRNA
GO1903800",0.00936669235422359,"D0vsCT","hsa-miR-15b-5p"
"142",-1.1481578086288,"positive regulation of
production of miRNAs
involved in gene
silencing by miRNA
GO1903800",0.0110045153577336,"D0vsCT","hsa-miR-454-3p"
"143",-0.709104090704932,"positive regulation of
production of miRNAs
involved in gene
silencing by miRNA
GO1903800",0.0110867687278141,"D0vsCT","hsa-miR-146b-5p"
"144",-0.752794457857588,"positive regulation of
production of miRNAs
involved in gene
silencing by miRNA
GO1903800",0.0111907727184866,"D0vsCT","hsa-miR-146a-5p"
"145",-1.13892900931061,"positive regulation of
production of miRNAs
involved in gene
silencing by miRNA
GO1903800",0.0118180275770401,"D0vsCT","hsa-miR-15a-5p"
"146",-0.866063443389506,"positive regulation of
production of miRNAs
involved in gene
silencing by miRNA
GO1903800",0.0131242197028972,"D0vsCT","hsa-miR-130a-3p"
"147",-0.50961980595962,"positive regulation of
production of miRNAs
involved in gene
silencing by miRNA
GO1903800",0.0140622263183711,"D0vsCT","hsa-miR-25-3p"
"148",-0.629353884965481,"positive regulation of
production of miRNAs
involved in gene
silencing by miRNA
GO1903800",0.0162469714967368,"D0vsCT","hsa-miR-28-5p"
"149",-1.02499280968413,"positive regulation of
production of miRNAs
involved in gene
silencing by miRNA
GO1903800",0.017172202456462,"D0vsCT","hsa-miR-126-5p"
"150",-0.528452768696874,"positive regulation of
production of miRNAs
involved in gene
silencing by miRNA
GO1903800",0.019702576040589,"D0vsCT","hsa-miR-155-5p"
"151",-1.01842704902934,"positive regulation of
production of miRNAs
involved in gene
silencing by miRNA
GO1903800",0.0230654345426853,"D0vsCT","hsa-miR-30b-5p"
"152",-1.03174436070005,"positive regulation of
production of miRNAs
involved in gene
silencing by miRNA
GO1903800",0.0250454558942713,"D0vsCT","hsa-miR-144-3p"
"153",-0.691587259527826,"positive regulation of
production of miRNAs
involved in gene
silencing by miRNA
GO1903800",0.0270376702138231,"D0vsCT","hsa-miR-130b-3p"
"154",-0.818532685699715,"positive regulation of
production of miRNAs
involved in gene
silencing by miRNA
GO1903800",0.0299534917555554,"D0vsCT","hsa-miR-19a-3p"
"155",-0.667409695845093,"positive regulation of
production of miRNAs
involved in gene
silencing by miRNA
GO1903800",0.0404361593219269,"D0vsCT","hsa-miR-548j-5p"
"156",-0.699793236732449,"positive regulation of
production of miRNAs
involved in gene
silencing by miRNA
GO1903800",0.0474649449754887,"D0vsCT","hsa-miR-324-5p"
"157",-0.209204047556067,"positive regulation of
production of miRNAs
involved in gene
silencing by miRNA
GO1903800",0.052248667640672,"D0vsCT","hsa-miR-744-5p"
"158",-0.57541689947432,"positive regulation of
production of miRNAs
involved in gene
silencing by miRNA
GO1903800",0.053730720754035,"D0vsCT","hsa-miR-29c-3p"
"159",-0.627224499848931,"positive regulation of
production of miRNAs
involved in gene
silencing by miRNA
GO1903800",0.0559739856390206,"D0vsCT","hsa-miR-30a-5p"
"160",-0.459130328609691,"positive regulation of
production of miRNAs
involved in gene
silencing by miRNA
GO1903800",0.0589559503151291,"D0vsCT","hsa-let-7b-5p"
"161",-0.538808275012142,"positive regulation of
production of miRNAs
involved in gene
silencing by miRNA
GO1903800",0.0591366493754248,"D0vsCT","hsa-miR-324-3p"
"162",-0.602092207672598,"positive regulation of
production of miRNAs
involved in gene
silencing by miRNA
GO1903800",0.0771893581997919,"D0vsCT","hsa-miR-335-5p"
"163",-0.386546346746309,"positive regulation of
production of miRNAs
involved in gene
silencing by miRNA
GO1903800",0.107719936179052,"D0vsCT","hsa-miR-5193"
"164",-0.411208386760698,"positive regulation of
production of miRNAs
involved in gene
silencing by miRNA
GO1903800",0.11683042810044,"D0vsCT","hsa-miR-142-5p"
"165",0.286629767596653,"positive regulation of
production of miRNAs
involved in gene
silencing by miRNA
GO1903800",0.117599601716263,"D0vsCT","hsa-miR-2110"
"166",-0.477094934540603,"positive regulation of
production of miRNAs
involved in gene
silencing by miRNA
GO1903800",0.120270937362214,"D0vsCT","hsa-miR-491-5p"
"167",-0.51092776793734,"positive regulation of
production of miRNAs
involved in gene
silencing by miRNA
GO1903800",0.131737004808664,"D0vsCT","hsa-miR-1287-5p"
"168",-0.392755262681521,"positive regulation of
production of miRNAs
involved in gene
silencing by miRNA
GO1903800",0.170492468115535,"D0vsCT","hsa-let-7e-5p"
"169",-0.572049281168269,"positive regulation of
production of miRNAs
involved in gene
silencing by miRNA
GO1903800",0.199190798430402,"D0vsCT","hsa-miR-494-3p"
"170",-0.233488544875908,"positive regulation of
production of miRNAs
involved in gene
silencing by miRNA
GO1903800",0.212909837712157,"D0vsCT","hsa-miR-125a-5p"
"171",-0.568362044875798,"positive regulation of
production of miRNAs
involved in gene
silencing by miRNA
GO1903800",0.223495462440395,"D0vsCT","hsa-miR-122-5p"
"172",-0.404537200548678,"positive regulation of
production of miRNAs
involved in gene
silencing by miRNA
GO1903800",0.25401478033381,"D0vsCT","hsa-miR-224-5p"
"173",-0.31342547309759,"positive regulation of
production of miRNAs
involved in gene
silencing by miRNA
GO1903800",0.27147822267976,"D0vsCT","hsa-miR-574-3p"
"174",-0.154299214928477,"positive regulation of
production of miRNAs
involved in gene
silencing by miRNA
GO1903800",0.394842041574515,"D0vsCT","hsa-miR-330-3p"
"175",-0.154244262380793,"positive regulation of
production of miRNAs
involved in gene
silencing by miRNA
GO1903800",0.398508216277648,"D0vsCT","hsa-miR-505-5p"
"176",-0.275478067304788,"positive regulation of
production of miRNAs
involved in gene
silencing by miRNA
GO1903800",0.454326121787937,"D0vsCT","hsa-miR-370-3p"
"177",0.128440443418687,"positive regulation of
production of miRNAs
involved in gene
silencing by miRNA
GO1903800",0.470097182052581,"D0vsCT","hsa-miR-150-3p"
"178",-0.197939191695875,"positive regulation of
production of miRNAs
involved in gene
silencing by miRNA
GO1903800",0.580867629707598,"D0vsCT","hsa-miR-6749-3p"
"179",-0.153792506218682,"positive regulation of
production of miRNAs
involved in gene
silencing by miRNA
GO1903800",0.662957933993468,"D0vsCT","hsa-miR-504-5p"
"180",-0.842325296000901,"positive regulation
of T cell mediated
cytotoxicity GO0001916",0.00262380200373596,"D0vsCT","hsa-miR-7977"
"181",-1.49461472118797,"positive regulation
of T cell mediated
cytotoxicity GO0001916",0.00308500558039787,"D0vsCT","hsa-miR-5690"
"182",-1.11043698593127,"positive regulation
of T cell mediated
cytotoxicity GO0001916",0.00322242749614831,"D0vsCT","hsa-miR-548k"
"183",-0.981682765484002,"positive regulation
of T cell mediated
cytotoxicity GO0001916",0.00352804742258459,"D0vsCT","hsa-miR-27a-3p"
"184",-1.12458462428585,"positive regulation
of T cell mediated
cytotoxicity GO0001916",0.00440905075924188,"D0vsCT","hsa-miR-17-5p"
"185",-0.759157216538593,"positive regulation
of T cell mediated
cytotoxicity GO0001916",0.00440905075924188,"D0vsCT","hsa-miR-769-5p"
"186",-0.775539682116325,"positive regulation
of T cell mediated
cytotoxicity GO0001916",0.00467688370563426,"D0vsCT","hsa-miR-425-3p"
"187",-0.646178538992839,"positive regulation
of T cell mediated
cytotoxicity GO0001916",0.00468969853043991,"D0vsCT","hsa-miR-6833-3p"
"188",-0.795705967921633,"positive regulation
of T cell mediated
cytotoxicity GO0001916",0.0047450779344788,"D0vsCT","hsa-miR-150-5p"
"189",-1.04352981485434,"positive regulation
of T cell mediated
cytotoxicity GO0001916",0.00495449479140185,"D0vsCT","hsa-miR-26b-5p"
"190",-1.01469365105078,"positive regulation
of T cell mediated
cytotoxicity GO0001916",0.00528856347778713,"D0vsCT","hsa-miR-21-5p"
"191",-1.29310704542688,"positive regulation
of T cell mediated
cytotoxicity GO0001916",0.00528856347778713,"D0vsCT","hsa-miR-20a-5p"
"192",-0.673397032182552,"positive regulation
of T cell mediated
cytotoxicity GO0001916",0.0057040851765233,"D0vsCT","hsa-miR-4732-5p"
"193",-1.01987202374249,"positive regulation
of T cell mediated
cytotoxicity GO0001916",0.00617726454522186,"D0vsCT","hsa-miR-148a-3p"
"194",-1.09554422082445,"positive regulation
of T cell mediated
cytotoxicity GO0001916",0.00668950831464377,"D0vsCT","hsa-miR-106b-5p"
"195",-0.976703970221367,"positive regulation
of T cell mediated
cytotoxicity GO0001916",0.0072936829202809,"D0vsCT","hsa-miR-93-5p"
"196",-0.955400056559484,"positive regulation
of T cell mediated
cytotoxicity GO0001916",0.00735917872760969,"D0vsCT","hsa-miR-20b-5p"
"197",-1.04741889721483,"positive regulation
of T cell mediated
cytotoxicity GO0001916",0.00936669235422359,"D0vsCT","hsa-miR-15b-5p"
"198",-0.956912732798241,"positive regulation
of T cell mediated
cytotoxicity GO0001916",0.0109158205959443,"D0vsCT","hsa-miR-129-1-3p"
"199",-1.1481578086288,"positive regulation
of T cell mediated
cytotoxicity GO0001916",0.0110045153577336,"D0vsCT","hsa-miR-454-3p"
"200",-0.752794457857588,"positive regulation
of T cell mediated
cytotoxicity GO0001916",0.0111907727184866,"D0vsCT","hsa-miR-146a-5p"
"201",-0.705596183688817,"positive regulation
of T cell mediated
cytotoxicity GO0001916",0.011654422622222,"D0vsCT","hsa-miR-152-3p"
"202",-0.866063443389506,"positive regulation
of T cell mediated
cytotoxicity GO0001916",0.0131242197028972,"D0vsCT","hsa-miR-130a-3p"
"203",-0.532664862296379,"positive regulation
of T cell mediated
cytotoxicity GO0001916",0.0133368775774964,"D0vsCT","hsa-miR-200c-3p"
"204",-0.431408739687163,"positive regulation
of T cell mediated
cytotoxicity GO0001916",0.016655370938496,"D0vsCT","hsa-miR-1304-3p"
"205",-0.608013478641952,"positive regulation
of T cell mediated
cytotoxicity GO0001916",0.017172202456462,"D0vsCT","hsa-miR-10a-5p"
"206",-0.684830540109262,"positive regulation
of T cell mediated
cytotoxicity GO0001916",0.0177772375521971,"D0vsCT","hsa-miR-148b-3p"
"207",-0.528452768696874,"positive regulation
of T cell mediated
cytotoxicity GO0001916",0.019702576040589,"D0vsCT","hsa-miR-155-5p"
"208",-0.417477265165682,"positive regulation
of T cell mediated
cytotoxicity GO0001916",0.0214644974253238,"D0vsCT","hsa-miR-3163"
"209",-0.691587259527826,"positive regulation
of T cell mediated
cytotoxicity GO0001916",0.0270376702138231,"D0vsCT","hsa-miR-130b-3p"
"210",-0.50251449999279,"positive regulation
of T cell mediated
cytotoxicity GO0001916",0.038384347179818,"D0vsCT","hsa-miR-140-3p"
"211",-0.472233709076365,"positive regulation
of T cell mediated
cytotoxicity GO0001916",0.0411079102270509,"D0vsCT","hsa-miR-192-5p"
"212",-0.950237222765939,"positive regulation
of T cell mediated
cytotoxicity GO0001916",0.0411079102270509,"D0vsCT","hsa-miR-3613-3p"
"213",-0.46077671870738,"positive regulation
of T cell mediated
cytotoxicity GO0001916",0.0512194603235736,"D0vsCT","hsa-miR-339-5p"
"214",-0.627224499848931,"positive regulation
of T cell mediated
cytotoxicity GO0001916",0.0559739856390206,"D0vsCT","hsa-miR-30a-5p"
"215",-0.499678587713616,"positive regulation
of T cell mediated
cytotoxicity GO0001916",0.0581954725245053,"D0vsCT","hsa-miR-378a-5p"
"216",-0.459130328609691,"positive regulation
of T cell mediated
cytotoxicity GO0001916",0.0589559503151291,"D0vsCT","hsa-let-7b-5p"
"217",-0.538808275012142,"positive regulation
of T cell mediated
cytotoxicity GO0001916",0.0591366493754248,"D0vsCT","hsa-miR-324-3p"
"218",-0.376521838920356,"positive regulation
of T cell mediated
cytotoxicity GO0001916",0.0636668948219208,"D0vsCT","hsa-miR-3074-5p"
"219",-0.444014556889656,"positive regulation
of T cell mediated
cytotoxicity GO0001916",0.0679553746717893,"D0vsCT","hsa-miR-4511"
"220",-0.410299289901881,"positive regulation
of T cell mediated
cytotoxicity GO0001916",0.0740459043533247,"D0vsCT","hsa-miR-6513-3p"
"221",-0.602092207672598,"positive regulation
of T cell mediated
cytotoxicity GO0001916",0.0771893581997919,"D0vsCT","hsa-miR-335-5p"
"222",-0.422265118246587,"positive regulation
of T cell mediated
cytotoxicity GO0001916",0.0937103794396925,"D0vsCT","hsa-miR-197-3p"
"223",-0.568362044875798,"positive regulation
of T cell mediated
cytotoxicity GO0001916",0.223495462440395,"D0vsCT","hsa-miR-122-5p"
"224",-0.178585291545724,"positive regulation
of T cell mediated
cytotoxicity GO0001916",0.302387985000716,"D0vsCT","hsa-miR-4755-5p"
"225",-0.273640281825987,"positive regulation
of T cell mediated
cytotoxicity GO0001916",0.332330033031997,"D0vsCT","hsa-let-7c-5p"
"226",-0.318709417681645,"positive regulation
of T cell mediated
cytotoxicity GO0001916",0.339834167106482,"D0vsCT","hsa-miR-323b-3p"
"227",-0.246079077762521,"positive regulation
of T cell mediated
cytotoxicity GO0001916",0.356225552159295,"D0vsCT","hsa-miR-636"
"228",0.211712043142748,"positive regulation
of T cell mediated
cytotoxicity GO0001916",0.418552118241933,"D0vsCT","hsa-miR-1234-3p"
"229",-0.140504310486357,"positive regulation
of T cell mediated
cytotoxicity GO0001916",0.464339758073436,"D0vsCT","hsa-miR-6842-3p"
"230",0.0994854606115601,"positive regulation
of T cell mediated
cytotoxicity GO0001916",0.549766808503773,"D0vsCT","hsa-miR-1976"
"231",-0.18094145206051,"positive regulation
of T cell mediated
cytotoxicity GO0001916",0.576983898684051,"D0vsCT","hsa-miR-5695"
"232",-0.182799660293286,"positive regulation
of T cell mediated
cytotoxicity GO0001916",0.607474267144638,"D0vsCT","hsa-miR-6793-3p"
"233",0.0737246025346465,"positive regulation
of T cell mediated
cytotoxicity GO0001916",0.67169014649872,"D0vsCT","hsa-miR-1306-5p"
"234",-0.0505720449015525,"positive regulation
of T cell mediated
cytotoxicity GO0001916",0.837310007068164,"D0vsCT","hsa-miR-6501-5p"
"235",0.163250635097673,"positive regulation
of T cell mediated
cytotoxicity GO0001916",0.866191555821447,"D0vsCT","hsa-miR-4707-3p"
"236",0.00430674554295196,"positive regulation
of T cell mediated
cytotoxicity GO0001916",0.990569626166252,"D0vsCT","hsa-miR-543"
"237",-1.17419949485835,"positive regulation
of IP-10 production
GO0071660",0.0043018354429155,"D0vsCT","hsa-miR-106a-5p"
"238",-1.12458462428585,"positive regulation
of IP-10 production
GO0071660",0.00440905075924188,"D0vsCT","hsa-miR-17-5p"
"239",-1.29310704542688,"positive regulation
of IP-10 production
GO0071660",0.00528856347778713,"D0vsCT","hsa-miR-20a-5p"
"240",-1.09554422082445,"positive regulation
of IP-10 production
GO0071660",0.00668950831464377,"D0vsCT","hsa-miR-106b-5p"
"241",-0.976703970221367,"positive regulation
of IP-10 production
GO0071660",0.0072936829202809,"D0vsCT","hsa-miR-93-5p"
"242",-0.955400056559484,"positive regulation
of IP-10 production
GO0071660",0.00735917872760969,"D0vsCT","hsa-miR-20b-5p"
"243",-1.1481578086288,"positive regulation
of IP-10 production
GO0071660",0.0110045153577336,"D0vsCT","hsa-miR-454-3p"
"244",-0.866063443389506,"positive regulation
of IP-10 production
GO0071660",0.0131242197028972,"D0vsCT","hsa-miR-130a-3p"
"245",-0.404392524743677,"positive regulation
of IP-10 production
GO0071660",0.0140622263183711,"D0vsCT","hsa-miR-6802-3p"
"246",-0.431408739687163,"positive regulation
of IP-10 production
GO0071660",0.016655370938496,"D0vsCT","hsa-miR-1304-3p"
"247",-0.608013478641952,"positive regulation
of IP-10 production
GO0071660",0.017172202456462,"D0vsCT","hsa-miR-10a-5p"
"248",-0.528452768696874,"positive regulation
of IP-10 production
GO0071660",0.019702576040589,"D0vsCT","hsa-miR-155-5p"
"249",0.330362658273971,"positive regulation
of IP-10 production
GO0071660",0.0208398980575636,"D0vsCT","hsa-miR-6741-3p"
"250",-0.570131267290938,"positive regulation
of IP-10 production
GO0071660",0.0270376702138231,"D0vsCT","hsa-miR-186-5p"
"251",-0.691587259527826,"positive regulation
of IP-10 production
GO0071660",0.0270376702138231,"D0vsCT","hsa-miR-130b-3p"
"252",-0.818532685699715,"positive regulation
of IP-10 production
GO0071660",0.0299534917555554,"D0vsCT","hsa-miR-19a-3p"
"253",-0.950237222765939,"positive regulation
of IP-10 production
GO0071660",0.0411079102270509,"D0vsCT","hsa-miR-3613-3p"
"254",-0.153118305716045,"positive regulation
of IP-10 production
GO0071660",0.53573249999067,"D0vsCT","hsa-miR-1307-3p"
"255",0.0727172428701834,"positive regulation
of IP-10 production
GO0071660",0.691980158465691,"D0vsCT","hsa-miR-193a-5p"
"256",-0.0702677103526845,"positive regulation
of IP-10 production
GO0071660",0.797669672401467,"D0vsCT","hsa-miR-1303"
"257",-0.0505720449015525,"positive regulation
of IP-10 production
GO0071660",0.837310007068164,"D0vsCT","hsa-miR-6501-5p"
"258",0.00497289010311919,"positive regulation
of IP-10 production
GO0071660",0.986505407026134,"D0vsCT","hsa-miR-3187-3p"
"259",-0.713635122512517,"positive regulation of I-
kappaB kinaseNF-kappaB
signaling GO0043123",0.000747866071237923,"D0vsCT","hsa-miR-30c-1-3p"
"260",-1.13447908834416,"positive regulation of I-
kappaB kinaseNF-kappaB
signaling GO0043123",0.000998069818962261,"D0vsCT","hsa-miR-27b-3p"
"261",-1.00256921925369,"positive regulation of I-
kappaB kinaseNF-kappaB
signaling GO0043123",0.00105600322077428,"D0vsCT","hsa-miR-222-3p"
"262",-0.60119432817293,"positive regulation of I-
kappaB kinaseNF-kappaB
signaling GO0043123",0.00148303027125125,"D0vsCT","hsa-miR-30d-5p"
"263",-1.42730022657859,"positive regulation of I-
kappaB kinaseNF-kappaB
signaling GO0043123",0.00148303027125125,"D0vsCT","hsa-miR-140-5p"
"264",-0.657543363440285,"positive regulation of I-
kappaB kinaseNF-kappaB
signaling GO0043123",0.00148303027125125,"D0vsCT","hsa-miR-625-5p"
"265",-1.90186019181468,"positive regulation of I-
kappaB kinaseNF-kappaB
signaling GO0043123",0.00148303027125125,"D0vsCT","hsa-miR-145-5p"
"266",-1.36667083840817,"positive regulation of I-
kappaB kinaseNF-kappaB
signaling GO0043123",0.00148303027125125,"D0vsCT","hsa-miR-23a-3p"
"267",-1.01666863326484,"positive regulation of I-
kappaB kinaseNF-kappaB
signaling GO0043123",0.00148303027125125,"D0vsCT","hsa-miR-221-5p"
"268",-1.12344357400394,"positive regulation of I-
kappaB kinaseNF-kappaB
signaling GO0043123",0.00181978467687375,"D0vsCT","hsa-miR-221-3p"
"269",-0.815185962430904,"positive regulation of I-
kappaB kinaseNF-kappaB
signaling GO0043123",0.00225547751680531,"D0vsCT","hsa-miR-29a-3p"
"270",-1.15184170267705,"positive regulation of I-
kappaB kinaseNF-kappaB
signaling GO0043123",0.00257158932833443,"D0vsCT","hsa-miR-664a-3p"
"271",-0.842325296000901,"positive regulation of I-
kappaB kinaseNF-kappaB
signaling GO0043123",0.00262380200373596,"D0vsCT","hsa-miR-7977"
"272",-0.866304031495609,"positive regulation of I-
kappaB kinaseNF-kappaB
signaling GO0043123",0.00267135634699765,"D0vsCT","hsa-miR-503-5p"
"273",-1.10976381557996,"positive regulation of I-
kappaB kinaseNF-kappaB
signaling GO0043123",0.00308500558039787,"D0vsCT","hsa-miR-132-3p"
"274",-0.813277724431752,"positive regulation of I-
kappaB kinaseNF-kappaB
signaling GO0043123",0.00308500558039787,"D0vsCT","hsa-miR-335-3p"
"275",-1.49461472118797,"positive regulation of I-
kappaB kinaseNF-kappaB
signaling GO0043123",0.00308500558039787,"D0vsCT","hsa-miR-5690"
"276",-0.863607692244308,"positive regulation of I-
kappaB kinaseNF-kappaB
signaling GO0043123",0.00308500558039787,"D0vsCT","hsa-miR-1260b"
"277",-1.51988253986175,"positive regulation of I-
kappaB kinaseNF-kappaB
signaling GO0043123",0.00308500558039787,"D0vsCT","hsa-miR-223-3p"
"278",-0.871187609278037,"positive regulation of I-
kappaB kinaseNF-kappaB
signaling GO0043123",0.00322242749614831,"D0vsCT","hsa-miR-183-5p"
"279",-1.11043698593127,"positive regulation of I-
kappaB kinaseNF-kappaB
signaling GO0043123",0.00322242749614831,"D0vsCT","hsa-miR-548k"
"280",-0.981682765484002,"positive regulation of I-
kappaB kinaseNF-kappaB
signaling GO0043123",0.00352804742258459,"D0vsCT","hsa-miR-27a-3p"
"281",-1.00617029691326,"positive regulation of I-
kappaB kinaseNF-kappaB
signaling GO0043123",0.00353779458816821,"D0vsCT","hsa-miR-576-5p"
"282",-0.572125326945554,"positive regulation of I-
kappaB kinaseNF-kappaB
signaling GO0043123",0.00369141519355105,"D0vsCT","hsa-miR-7976"
"283",-0.983199607805785,"positive regulation of I-
kappaB kinaseNF-kappaB
signaling GO0043123",0.00374860732926721,"D0vsCT","hsa-let-7i-5p"
"284",-1.1771644038387,"positive regulation of I-
kappaB kinaseNF-kappaB
signaling GO0043123",0.00381168686789337,"D0vsCT","hsa-miR-143-3p"
"285",-1.03536981600244,"positive regulation of I-
kappaB kinaseNF-kappaB
signaling GO0043123",0.00404879847632303,"D0vsCT","hsa-miR-15b-3p"
"286",-1.17419949485835,"positive regulation of I-
kappaB kinaseNF-kappaB
signaling GO0043123",0.0043018354429155,"D0vsCT","hsa-miR-106a-5p"
"287",-1.12458462428585,"positive regulation of I-
kappaB kinaseNF-kappaB
signaling GO0043123",0.00440905075924188,"D0vsCT","hsa-miR-17-5p"
"288",-1.25310790601109,"positive regulation of I-
kappaB kinaseNF-kappaB
signaling GO0043123",0.00440905075924188,"D0vsCT","hsa-miR-199b-3p"
"289",-0.799029095808772,"positive regulation of I-
kappaB kinaseNF-kappaB
signaling GO0043123",0.00459990350548742,"D0vsCT","hsa-miR-378a-3p"
"290",-1.01391357863415,"positive regulation of I-
kappaB kinaseNF-kappaB
signaling GO0043123",0.00467688370563426,"D0vsCT","hsa-miR-30e-5p"
"291",-0.728037645367622,"positive regulation of I-
kappaB kinaseNF-kappaB
signaling GO0043123",0.00467688370563426,"D0vsCT","hsa-miR-584-5p"
"292",-0.97239829686286,"positive regulation of I-
kappaB kinaseNF-kappaB
signaling GO0043123",0.00467688370563426,"D0vsCT","hsa-miR-29b-2-5p"
"293",-0.646178538992839,"positive regulation of I-
kappaB kinaseNF-kappaB
signaling GO0043123",0.00468969853043991,"D0vsCT","hsa-miR-6833-3p"
"294",-1.34816808127079,"positive regulation of I-
kappaB kinaseNF-kappaB
signaling GO0043123",0.0047450779344788,"D0vsCT","hsa-miR-96-5p"
"295",-0.795705967921633,"positive regulation of I-
kappaB kinaseNF-kappaB
signaling GO0043123",0.0047450779344788,"D0vsCT","hsa-miR-150-5p"
"296",-1.04352981485434,"positive regulation of I-
kappaB kinaseNF-kappaB
signaling GO0043123",0.00495449479140185,"D0vsCT","hsa-miR-26b-5p"
"297",-1.24484946174061,"positive regulation of I-
kappaB kinaseNF-kappaB
signaling GO0043123",0.00526952273641134,"D0vsCT","hsa-miR-365a-3p"
"298",-1.01469365105078,"positive regulation of I-
kappaB kinaseNF-kappaB
signaling GO0043123",0.00528856347778713,"D0vsCT","hsa-miR-21-5p"
"299",-1.29310704542688,"positive regulation of I-
kappaB kinaseNF-kappaB
signaling GO0043123",0.00528856347778713,"D0vsCT","hsa-miR-20a-5p"
"300",-0.751665331045895,"positive regulation of I-
kappaB kinaseNF-kappaB
signaling GO0043123",0.00529394321314524,"D0vsCT","hsa-miR-500a-3p"
"301",-1.32147122033089,"positive regulation of I-
kappaB kinaseNF-kappaB
signaling GO0043123",0.0057040851765233,"D0vsCT","hsa-miR-374b-5p"
"302",-1.05958061574494,"positive regulation of I-
kappaB kinaseNF-kappaB
signaling GO0043123",0.0057040851765233,"D0vsCT","hsa-miR-664b-3p"
"303",-0.613434342029226,"positive regulation of I-
kappaB kinaseNF-kappaB
signaling GO0043123",0.0057040851765233,"D0vsCT","hsa-miR-1304-5p"
"304",-0.843825399964845,"positive regulation of I-
kappaB kinaseNF-kappaB
signaling GO0043123",0.0057040851765233,"D0vsCT","hsa-miR-548q"
"305",-0.673397032182552,"positive regulation of I-
kappaB kinaseNF-kappaB
signaling GO0043123",0.0057040851765233,"D0vsCT","hsa-miR-4732-5p"
"306",-0.771544635107782,"positive regulation of I-
kappaB kinaseNF-kappaB
signaling GO0043123",0.0057040851765233,"D0vsCT","hsa-miR-185-5p"
"307",-1.24174132216425,"positive regulation of I-
kappaB kinaseNF-kappaB
signaling GO0043123",0.00578716870204182,"D0vsCT","hsa-miR-374a-5p"
"308",-0.766416814671102,"positive regulation of I-
kappaB kinaseNF-kappaB
signaling GO0043123",0.00578716870204182,"D0vsCT","hsa-miR-93-3p"
"309",-0.950357246398532,"positive regulation of I-
kappaB kinaseNF-kappaB
signaling GO0043123",0.00578716870204182,"D0vsCT","hsa-miR-223-5p"
"310",-1.15351903725384,"positive regulation of I-
kappaB kinaseNF-kappaB
signaling GO0043123",0.00578716870204182,"D0vsCT","hsa-miR-4286"
"311",-1.13817833663842,"positive regulation of I-
kappaB kinaseNF-kappaB
signaling GO0043123",0.00579754486469765,"D0vsCT","hsa-miR-500a-5p"
"312",-1.09600962171597,"positive regulation of I-
kappaB kinaseNF-kappaB
signaling GO0043123",0.00593978742727214,"D0vsCT","hsa-miR-126-3p"
"313",-0.89428613249867,"positive regulation of I-
kappaB kinaseNF-kappaB
signaling GO0043123",0.00596947973017186,"D0vsCT","hsa-miR-22-5p"
"314",-1.01987202374249,"positive regulation of I-
kappaB kinaseNF-kappaB
signaling GO0043123",0.00617726454522186,"D0vsCT","hsa-miR-148a-3p"
"315",-0.738698526445011,"positive regulation of I-
kappaB kinaseNF-kappaB
signaling GO0043123",0.00630655871896856,"D0vsCT","hsa-miR-182-5p"
"316",-0.830966393021754,"positive regulation of I-
kappaB kinaseNF-kappaB
signaling GO0043123",0.00662553739462105,"D0vsCT","hsa-miR-331-5p"
"317",-1.09554422082445,"positive regulation of I-
kappaB kinaseNF-kappaB
signaling GO0043123",0.00668950831464377,"D0vsCT","hsa-miR-106b-5p"
"318",-0.604293626637809,"positive regulation of I-
kappaB kinaseNF-kappaB
signaling GO0043123",0.0069247055723439,"D0vsCT","hsa-miR-664a-5p"
"319",-0.965375460809937,"positive regulation of I-
kappaB kinaseNF-kappaB
signaling GO0043123",0.00701746456418162,"D0vsCT","hsa-miR-23b-3p"
"320",-0.851340491914364,"positive regulation of I-
kappaB kinaseNF-kappaB
signaling GO0043123",0.00711707096294274,"D0vsCT","hsa-miR-107"
"321",-0.976703970221367,"positive regulation of I-
kappaB kinaseNF-kappaB
signaling GO0043123",0.0072936829202809,"D0vsCT","hsa-miR-93-5p"
"322",-0.955400056559484,"positive regulation of I-
kappaB kinaseNF-kappaB
signaling GO0043123",0.00735917872760969,"D0vsCT","hsa-miR-20b-5p"
"323",-1.25768958124301,"positive regulation of I-
kappaB kinaseNF-kappaB
signaling GO0043123",0.00735917872760969,"D0vsCT","hsa-miR-548ay-5p"
"324",-0.786565778699293,"positive regulation of I-
kappaB kinaseNF-kappaB
signaling GO0043123",0.00824128236915466,"D0vsCT","hsa-miR-151a-5p"
"325",-0.995554044922789,"positive regulation of I-
kappaB kinaseNF-kappaB
signaling GO0043123",0.00841028060110826,"D0vsCT","hsa-miR-340-5p"
"326",-0.478983384658496,"positive regulation of I-
kappaB kinaseNF-kappaB
signaling GO0043123",0.00912052014633056,"D0vsCT","hsa-miR-6881-3p"
"327",-0.697532950492242,"positive regulation of I-
kappaB kinaseNF-kappaB
signaling GO0043123",0.00912064312909782,"D0vsCT","hsa-miR-532-5p"
"328",-1.04741889721483,"positive regulation of I-
kappaB kinaseNF-kappaB
signaling GO0043123",0.00936669235422359,"D0vsCT","hsa-miR-15b-5p"
"329",-0.34236715010874,"positive regulation of I-
kappaB kinaseNF-kappaB
signaling GO0043123",0.00937944197743282,"D0vsCT","hsa-miR-1260a"
"330",-0.59337794284367,"positive regulation of I-
kappaB kinaseNF-kappaB
signaling GO0043123",0.0101450883221738,"D0vsCT","hsa-miR-629-5p"
"331",-1.1481578086288,"positive regulation of I-
kappaB kinaseNF-kappaB
signaling GO0043123",0.0110045153577336,"D0vsCT","hsa-miR-454-3p"
"332",-0.709104090704932,"positive regulation of I-
kappaB kinaseNF-kappaB
signaling GO0043123",0.0110867687278141,"D0vsCT","hsa-miR-146b-5p"
"333",-0.752794457857588,"positive regulation of I-
kappaB kinaseNF-kappaB
signaling GO0043123",0.0111907727184866,"D0vsCT","hsa-miR-146a-5p"
"334",-0.639755336539229,"positive regulation of I-
kappaB kinaseNF-kappaB
signaling GO0043123",0.0118180275770401,"D0vsCT","hsa-miR-340-3p"
"335",-1.13892900931061,"positive regulation of I-
kappaB kinaseNF-kappaB
signaling GO0043123",0.0118180275770401,"D0vsCT","hsa-miR-15a-5p"
"336",-0.703797438370557,"positive regulation of I-
kappaB kinaseNF-kappaB
signaling GO0043123",0.0118180275770401,"D0vsCT","hsa-miR-1270"
"337",-0.866063443389506,"positive regulation of I-
kappaB kinaseNF-kappaB
signaling GO0043123",0.0131242197028972,"D0vsCT","hsa-miR-130a-3p"
"338",-0.532664862296379,"positive regulation of I-
kappaB kinaseNF-kappaB
signaling GO0043123",0.0133368775774964,"D0vsCT","hsa-miR-200c-3p"
"339",-0.566175452004924,"positive regulation of I-
kappaB kinaseNF-kappaB
signaling GO0043123",0.0133368775774964,"D0vsCT","hsa-miR-151a-3p"
"340",-0.50961980595962,"positive regulation of I-
kappaB kinaseNF-kappaB
signaling GO0043123",0.0140622263183711,"D0vsCT","hsa-miR-25-3p"
"341",-0.404392524743677,"positive regulation of I-
kappaB kinaseNF-kappaB
signaling GO0043123",0.0140622263183711,"D0vsCT","hsa-miR-6802-3p"
"342",-0.821253991128108,"positive regulation of I-
kappaB kinaseNF-kappaB
signaling GO0043123",0.0144394300049737,"D0vsCT","hsa-let-7g-5p"
"343",-0.593294403658396,"positive regulation of I-
kappaB kinaseNF-kappaB
signaling GO0043123",0.0155434458919661,"D0vsCT","hsa-miR-1284"
"344",-0.629353884965481,"positive regulation of I-
kappaB kinaseNF-kappaB
signaling GO0043123",0.0162469714967368,"D0vsCT","hsa-miR-28-5p"
"345",-0.678552816894955,"positive regulation of I-
kappaB kinaseNF-kappaB
signaling GO0043123",0.0163534041126218,"D0vsCT","hsa-miR-425-5p"
"346",-0.431408739687163,"positive regulation of I-
kappaB kinaseNF-kappaB
signaling GO0043123",0.016655370938496,"D0vsCT","hsa-miR-1304-3p"
"347",-0.988459180290447,"positive regulation of I-
kappaB kinaseNF-kappaB
signaling GO0043123",0.0169527638967583,"D0vsCT","hsa-miR-5581-3p"
"348",-0.631740933152998,"positive regulation of I-
kappaB kinaseNF-kappaB
signaling GO0043123",0.0170358446705911,"D0vsCT","hsa-miR-4677-3p"
"349",-0.608013478641952,"positive regulation of I-
kappaB kinaseNF-kappaB
signaling GO0043123",0.017172202456462,"D0vsCT","hsa-miR-10a-5p"
"350",-1.02499280968413,"positive regulation of I-
kappaB kinaseNF-kappaB
signaling GO0043123",0.017172202456462,"D0vsCT","hsa-miR-126-5p"
"351",-0.793114784513953,"positive regulation of I-
kappaB kinaseNF-kappaB
signaling GO0043123",0.0176610653693814,"D0vsCT","hsa-miR-142-3p"
"352",-0.684830540109262,"positive regulation of I-
kappaB kinaseNF-kappaB
signaling GO0043123",0.0177772375521971,"D0vsCT","hsa-miR-148b-3p"
"353",-0.364334363877296,"positive regulation of I-
kappaB kinaseNF-kappaB
signaling GO0043123",0.0181887850174022,"D0vsCT","hsa-miR-18a-3p"
"354",-0.497615642629434,"positive regulation of I-
kappaB kinaseNF-kappaB
signaling GO0043123",0.0181887850174022,"D0vsCT","hsa-miR-6818-3p"
"355",-0.528452768696874,"positive regulation of I-
kappaB kinaseNF-kappaB
signaling GO0043123",0.019702576040589,"D0vsCT","hsa-miR-155-5p"
"356",-0.736991665981696,"positive regulation of I-
kappaB kinaseNF-kappaB
signaling GO0043123",0.019702576040589,"D0vsCT","hsa-miR-98-5p"
"357",-0.640926110274834,"positive regulation of I-
kappaB kinaseNF-kappaB
signaling GO0043123",0.019702576040589,"D0vsCT","hsa-miR-345-5p"
"358",-0.917759981569755,"positive regulation of I-
kappaB kinaseNF-kappaB
signaling GO0043123",0.0206728192673533,"D0vsCT","hsa-miR-362-5p"
"359",0.330362658273971,"positive regulation of I-
kappaB kinaseNF-kappaB
signaling GO0043123",0.0208398980575636,"D0vsCT","hsa-miR-6741-3p"
"360",-0.718324672903587,"positive regulation of I-
kappaB kinaseNF-kappaB
signaling GO0043123",0.0213395364022829,"D0vsCT","hsa-miR-421"
"361",-0.417477265165682,"positive regulation of I-
kappaB kinaseNF-kappaB
signaling GO0043123",0.0214644974253238,"D0vsCT","hsa-miR-3163"
"362",-0.404392457191529,"positive regulation of I-
kappaB kinaseNF-kappaB
signaling GO0043123",0.0220302218447102,"D0vsCT","hsa-miR-589-5p"
"363",-1.01842704902934,"positive regulation of I-
kappaB kinaseNF-kappaB
signaling GO0043123",0.0230654345426853,"D0vsCT","hsa-miR-30b-5p"
"364",-0.738083978996564,"positive regulation of I-
kappaB kinaseNF-kappaB
signaling GO0043123",0.0231878928938813,"D0vsCT","hsa-miR-532-3p"
"365",-0.971097695450382,"positive regulation of I-
kappaB kinaseNF-kappaB
signaling GO0043123",0.0247561877559013,"D0vsCT","hsa-miR-331-3p"
"366",-1.03174436070005,"positive regulation of I-
kappaB kinaseNF-kappaB
signaling GO0043123",0.0250454558942713,"D0vsCT","hsa-miR-144-3p"
"367",-0.538471607746869,"positive regulation of I-
kappaB kinaseNF-kappaB
signaling GO0043123",0.0268658745191397,"D0vsCT","hsa-miR-363-3p"
"368",-0.570131267290938,"positive regulation of I-
kappaB kinaseNF-kappaB
signaling GO0043123",0.0270376702138231,"D0vsCT","hsa-miR-186-5p"
"369",-0.691587259527826,"positive regulation of I-
kappaB kinaseNF-kappaB
signaling GO0043123",0.0270376702138231,"D0vsCT","hsa-miR-130b-3p"
"370",-0.517313292558624,"positive regulation of I-
kappaB kinaseNF-kappaB
signaling GO0043123",0.0275797376477944,"D0vsCT","hsa-miR-22-3p"
"371",-0.818532685699715,"positive regulation of I-
kappaB kinaseNF-kappaB
signaling GO0043123",0.0299534917555554,"D0vsCT","hsa-miR-19a-3p"
"372",-0.874397581055766,"positive regulation of I-
kappaB kinaseNF-kappaB
signaling GO0043123",0.0308631444653484,"D0vsCT","hsa-miR-342-3p"
"373",-0.494970801431675,"positive regulation of I-
kappaB kinaseNF-kappaB
signaling GO0043123",0.0378467850342958,"D0vsCT","hsa-miR-1271-5p"
"374",-0.50251449999279,"positive regulation of I-
kappaB kinaseNF-kappaB
signaling GO0043123",0.038384347179818,"D0vsCT","hsa-miR-140-3p"
"375",-0.740290388715005,"positive regulation of I-
kappaB kinaseNF-kappaB
signaling GO0043123",0.0398561676587746,"D0vsCT","hsa-miR-1255a"
"376",-0.617382542002682,"positive regulation of I-
kappaB kinaseNF-kappaB
signaling GO0043123",0.0404064192502725,"D0vsCT","hsa-miR-3940-3p"
"377",-0.667409695845093,"positive regulation of I-
kappaB kinaseNF-kappaB
signaling GO0043123",0.0404361593219269,"D0vsCT","hsa-miR-548j-5p"
"378",-0.467958173451576,"positive regulation of I-
kappaB kinaseNF-kappaB
signaling GO0043123",0.040583919841542,"D0vsCT","hsa-miR-5010-3p"
"379",-0.472233709076365,"positive regulation of I-
kappaB kinaseNF-kappaB
signaling GO0043123",0.0411079102270509,"D0vsCT","hsa-miR-192-5p"
"380",-0.950237222765939,"positive regulation of I-
kappaB kinaseNF-kappaB
signaling GO0043123",0.0411079102270509,"D0vsCT","hsa-miR-3613-3p"
"381",-0.497346448790706,"positive regulation of I-
kappaB kinaseNF-kappaB
signaling GO0043123",0.0421780208454212,"D0vsCT","hsa-miR-99a-5p"
"382",-0.658421934650681,"positive regulation of I-
kappaB kinaseNF-kappaB
signaling GO0043123",0.0456356530705308,"D0vsCT","hsa-miR-501-5p"
"383",-0.699793236732449,"positive regulation of I-
kappaB kinaseNF-kappaB
signaling GO0043123",0.0474649449754887,"D0vsCT","hsa-miR-324-5p"
"384",-0.521537495082873,"positive regulation of I-
kappaB kinaseNF-kappaB
signaling GO0043123",0.0475440162252937,"D0vsCT","hsa-miR-874-3p"
"385",-0.46077671870738,"positive regulation of I-
kappaB kinaseNF-kappaB
signaling GO0043123",0.0512194603235736,"D0vsCT","hsa-miR-339-5p"
"386",-0.473316062150436,"positive regulation of I-
kappaB kinaseNF-kappaB
signaling GO0043123",0.0512194603235736,"D0vsCT","hsa-miR-6734-3p"
"387",-0.209204047556067,"positive regulation of I-
kappaB kinaseNF-kappaB
signaling GO0043123",0.052248667640672,"D0vsCT","hsa-miR-744-5p"
"388",-0.690917854134032,"positive regulation of I-
kappaB kinaseNF-kappaB
signaling GO0043123",0.0525679908038446,"D0vsCT","hsa-miR-451a"
"389",0.300501867658529,"positive regulation of I-
kappaB kinaseNF-kappaB
signaling GO0043123",0.0527928005603272,"D0vsCT","hsa-miR-3127-3p"
"390",0.518552674535352,"positive regulation of I-
kappaB kinaseNF-kappaB
signaling GO0043123",0.0533224737568493,"D0vsCT","hsa-miR-4732-3p"
"391",-0.57541689947432,"positive regulation of I-
kappaB kinaseNF-kappaB
signaling GO0043123",0.053730720754035,"D0vsCT","hsa-miR-29c-3p"
"392",-0.627224499848931,"positive regulation of I-
kappaB kinaseNF-kappaB
signaling GO0043123",0.0559739856390206,"D0vsCT","hsa-miR-30a-5p"
"393",-0.35448297029813,"positive regulation of I-
kappaB kinaseNF-kappaB
signaling GO0043123",0.0559739856390206,"D0vsCT","hsa-miR-146b-3p"
"394",-0.568657594052676,"positive regulation of I-
kappaB kinaseNF-kappaB
signaling GO0043123",0.0581954725245053,"D0vsCT","hsa-miR-181d-5p"
"395",-0.499678587713616,"positive regulation of I-
kappaB kinaseNF-kappaB
signaling GO0043123",0.0581954725245053,"D0vsCT","hsa-miR-378a-5p"
"396",-0.459130328609691,"positive regulation of I-
kappaB kinaseNF-kappaB
signaling GO0043123",0.0589559503151291,"D0vsCT","hsa-let-7b-5p"
"397",-0.538808275012142,"positive regulation of I-
kappaB kinaseNF-kappaB
signaling GO0043123",0.0591366493754248,"D0vsCT","hsa-miR-324-3p"
"398",-0.376521838920356,"positive regulation of I-
kappaB kinaseNF-kappaB
signaling GO0043123",0.0636668948219208,"D0vsCT","hsa-miR-3074-5p"
"399",-0.619436402109231,"positive regulation of I-
kappaB kinaseNF-kappaB
signaling GO0043123",0.0646252876297362,"D0vsCT","hsa-miR-548e-3p"
"400",-0.444014556889656,"positive regulation of I-
kappaB kinaseNF-kappaB
signaling GO0043123",0.0679553746717893,"D0vsCT","hsa-miR-4511"
"401",-0.613016839367666,"positive regulation of I-
kappaB kinaseNF-kappaB
signaling GO0043123",0.0680932350928712,"D0vsCT","hsa-miR-382-5p"
"402",-0.410299289901881,"positive regulation of I-
kappaB kinaseNF-kappaB
signaling GO0043123",0.0740459043533247,"D0vsCT","hsa-miR-6513-3p"
"403",-0.602092207672598,"positive regulation of I-
kappaB kinaseNF-kappaB
signaling GO0043123",0.0771893581997919,"D0vsCT","hsa-miR-335-5p"
"404",-0.632284094416723,"positive regulation of I-
kappaB kinaseNF-kappaB
signaling GO0043123",0.0780131220366094,"D0vsCT","hsa-miR-21-3p"
"405",-0.415432608722795,"positive regulation of I-
kappaB kinaseNF-kappaB
signaling GO0043123",0.0855215152266493,"D0vsCT","hsa-miR-4473"
"406",-0.441966930147489,"positive regulation of I-
kappaB kinaseNF-kappaB
signaling GO0043123",0.0863702254871866,"D0vsCT","hsa-miR-484"
"407",-0.28135682653537,"positive regulation of I-
kappaB kinaseNF-kappaB
signaling GO0043123",0.0893589124431855,"D0vsCT","hsa-miR-942-5p"
"408",-0.621653958386424,"positive regulation of I-
kappaB kinaseNF-kappaB
signaling GO0043123",0.091700202767193,"D0vsCT","hsa-miR-766-3p"
"409",-0.341192708197712,"positive regulation of I-
kappaB kinaseNF-kappaB
signaling GO0043123",0.0928059770405824,"D0vsCT","hsa-miR-4659a-3p"
"410",-0.536758907080934,"positive regulation of I-
kappaB kinaseNF-kappaB
signaling GO0043123",0.0929124277622855,"D0vsCT","hsa-miR-134-5p"
"411",0.186228200022979,"positive regulation of I-
kappaB kinaseNF-kappaB
signaling GO0043123",0.0929124277622855,"D0vsCT","hsa-miR-92b-3p"
"412",-0.422265118246587,"positive regulation of I-
kappaB kinaseNF-kappaB
signaling GO0043123",0.0937103794396925,"D0vsCT","hsa-miR-197-3p"
"413",-0.386546346746309,"positive regulation of I-
kappaB kinaseNF-kappaB
signaling GO0043123",0.107719936179052,"D0vsCT","hsa-miR-5193"
"414",-0.624253027846015,"positive regulation of I-
kappaB kinaseNF-kappaB
signaling GO0043123",0.110072243961918,"D0vsCT","hsa-miR-493-5p"
"415",-0.411208386760698,"positive regulation of I-
kappaB kinaseNF-kappaB
signaling GO0043123",0.11683042810044,"D0vsCT","hsa-miR-142-5p"
"416",0.286629767596653,"positive regulation of I-
kappaB kinaseNF-kappaB
signaling GO0043123",0.117599601716263,"D0vsCT","hsa-miR-2110"
"417",-0.477094934540603,"positive regulation of I-
kappaB kinaseNF-kappaB
signaling GO0043123",0.120270937362214,"D0vsCT","hsa-miR-491-5p"
"418",-0.495632583443587,"positive regulation of I-
kappaB kinaseNF-kappaB
signaling GO0043123",0.124524468729909,"D0vsCT","hsa-miR-877-5p"
"419",0.36043040728993,"positive regulation of I-
kappaB kinaseNF-kappaB
signaling GO0043123",0.127196982199163,"D0vsCT","hsa-miR-3173-5p"
"420",-0.2136383288719,"positive regulation of I-
kappaB kinaseNF-kappaB
signaling GO0043123",0.131361540305816,"D0vsCT","hsa-miR-1226-3p"
"421",-0.51092776793734,"positive regulation of I-
kappaB kinaseNF-kappaB
signaling GO0043123",0.131737004808664,"D0vsCT","hsa-miR-1287-5p"
"422",-0.368135962761033,"positive regulation of I-
kappaB kinaseNF-kappaB
signaling GO0043123",0.136631179144527,"D0vsCT","hsa-miR-939-5p"
"423",-0.333839555437409,"positive regulation of I-
kappaB kinaseNF-kappaB
signaling GO0043123",0.137402348425362,"D0vsCT","hsa-miR-4659b-3p"
"424",0.208917970081529,"positive regulation of I-
kappaB kinaseNF-kappaB
signaling GO0043123",0.140565435971541,"D0vsCT","hsa-miR-328-3p"
"425",-0.462326654798026,"positive regulation of I-
kappaB kinaseNF-kappaB
signaling GO0043123",0.142447314767941,"D0vsCT","hsa-miR-6799-3p"
"426",0.350880223569995,"positive regulation of I-
kappaB kinaseNF-kappaB
signaling GO0043123",0.15175780372719,"D0vsCT","hsa-miR-6747-3p"
"427",-0.282339333682737,"positive regulation of I-
kappaB kinaseNF-kappaB
signaling GO0043123",0.170444378199444,"D0vsCT","hsa-miR-454-5p"
"428",-0.392755262681521,"positive regulation of I-
kappaB kinaseNF-kappaB
signaling GO0043123",0.170492468115535,"D0vsCT","hsa-let-7e-5p"
"429",-0.268683955750485,"positive regulation of I-
kappaB kinaseNF-kappaB
signaling GO0043123",0.17178683040632,"D0vsCT","hsa-miR-363-5p"
"430",-0.299447065951856,"positive regulation of I-
kappaB kinaseNF-kappaB
signaling GO0043123",0.177887340385978,"D0vsCT","hsa-miR-7855-5p"
"431",-0.322643143154468,"positive regulation of I-
kappaB kinaseNF-kappaB
signaling GO0043123",0.194014106622349,"D0vsCT","hsa-miR-5001-3p"
"432",-0.233488544875908,"positive regulation of I-
kappaB kinaseNF-kappaB
signaling GO0043123",0.212909837712157,"D0vsCT","hsa-miR-125a-5p"
"433",-0.194650314500771,"positive regulation of I-
kappaB kinaseNF-kappaB
signaling GO0043123",0.223495462440395,"D0vsCT","hsa-miR-3909"
"434",0.242294868705564,"positive regulation of I-
kappaB kinaseNF-kappaB
signaling GO0043123",0.223495462440395,"D0vsCT","hsa-miR-342-5p"
"435",-0.568362044875798,"positive regulation of I-
kappaB kinaseNF-kappaB
signaling GO0043123",0.223495462440395,"D0vsCT","hsa-miR-122-5p"
"436",-0.987156628267947,"positive regulation of I-
kappaB kinaseNF-kappaB
signaling GO0043123",0.226605139738987,"D0vsCT","hsa-miR-100-5p"
"437",-0.254205761525885,"positive regulation of I-
kappaB kinaseNF-kappaB
signaling GO0043123",0.226605139738987,"D0vsCT","hsa-miR-628-3p"
"438",-0.602749730307304,"positive regulation of I-
kappaB kinaseNF-kappaB
signaling GO0043123",0.250263146569105,"D0vsCT","hsa-miR-495-3p"
"439",-0.356524820997186,"positive regulation of I-
kappaB kinaseNF-kappaB
signaling GO0043123",0.253710775024741,"D0vsCT","hsa-miR-296-5p"
"440",-0.404537200548678,"positive regulation of I-
kappaB kinaseNF-kappaB
signaling GO0043123",0.25401478033381,"D0vsCT","hsa-miR-224-5p"
"441",0.193237356606025,"positive regulation of I-
kappaB kinaseNF-kappaB
signaling GO0043123",0.266350554033378,"D0vsCT","hsa-miR-6894-3p"
"442",-0.195779275673123,"positive regulation of I-
kappaB kinaseNF-kappaB
signaling GO0043123",0.286536629026165,"D0vsCT","hsa-miR-6877-5p"
"443",-0.231375350619595,"positive regulation of I-
kappaB kinaseNF-kappaB
signaling GO0043123",0.300085856455378,"D0vsCT","hsa-miR-4742-3p"
"444",-0.178585291545724,"positive regulation of I-
kappaB kinaseNF-kappaB
signaling GO0043123",0.302387985000716,"D0vsCT","hsa-miR-4755-5p"
"445",0.21020153052146,"positive regulation of I-
kappaB kinaseNF-kappaB
signaling GO0043123",0.329876841411877,"D0vsCT","hsa-miR-6735-5p"
"446",-0.273640281825987,"positive regulation of I-
kappaB kinaseNF-kappaB
signaling GO0043123",0.332330033031997,"D0vsCT","hsa-let-7c-5p"
"447",-0.198249917795518,"positive regulation of I-
kappaB kinaseNF-kappaB
signaling GO0043123",0.352586615543402,"D0vsCT","hsa-miR-877-3p"
"448",-0.246079077762521,"positive regulation of I-
kappaB kinaseNF-kappaB
signaling GO0043123",0.356225552159295,"D0vsCT","hsa-miR-636"
"449",-0.154244262380793,"positive regulation of I-
kappaB kinaseNF-kappaB
signaling GO0043123",0.398508216277648,"D0vsCT","hsa-miR-505-5p"
"450",0.211712043142748,"positive regulation of I-
kappaB kinaseNF-kappaB
signaling GO0043123",0.418552118241933,"D0vsCT","hsa-miR-1234-3p"
"451",0.100584702504646,"positive regulation of I-
kappaB kinaseNF-kappaB
signaling GO0043123",0.443114695883761,"D0vsCT","hsa-miR-1180-3p"
"452",-0.275478067304788,"positive regulation of I-
kappaB kinaseNF-kappaB
signaling GO0043123",0.454326121787937,"D0vsCT","hsa-miR-370-3p"
"453",0.23393698003862,"positive regulation of I-
kappaB kinaseNF-kappaB
signaling GO0043123",0.457980458424561,"D0vsCT","hsa-miR-433-3p"
"454",-0.547942780374004,"positive regulation of I-
kappaB kinaseNF-kappaB
signaling GO0043123",0.489386577526203,"D0vsCT","hsa-miR-5189-3p"
"455",-0.209428371307349,"positive regulation of I-
kappaB kinaseNF-kappaB
signaling GO0043123",0.492382662816811,"D0vsCT","hsa-miR-629-3p"
"456",0.158580445444193,"positive regulation of I-
kappaB kinaseNF-kappaB
signaling GO0043123",0.513625126338407,"D0vsCT","hsa-miR-1248"
"457",-0.170700574353068,"positive regulation of I-
kappaB kinaseNF-kappaB
signaling GO0043123",0.51453394389343,"D0vsCT","hsa-miR-130b-5p"
"458",-0.165615712227408,"positive regulation of I-
kappaB kinaseNF-kappaB
signaling GO0043123",0.514937577843762,"D0vsCT","hsa-let-7d-5p"
"459",0.187368156191654,"positive regulation of I-
kappaB kinaseNF-kappaB
signaling GO0043123",0.535195154392438,"D0vsCT","hsa-miR-485-3p"
"460",-0.153118305716045,"positive regulation of I-
kappaB kinaseNF-kappaB
signaling GO0043123",0.53573249999067,"D0vsCT","hsa-miR-1307-3p"
"461",0.0830758552843065,"positive regulation of I-
kappaB kinaseNF-kappaB
signaling GO0043123",0.541899166559806,"D0vsCT","hsa-miR-423-3p"
"462",0.0994854606115601,"positive regulation of I-
kappaB kinaseNF-kappaB
signaling GO0043123",0.549766808503773,"D0vsCT","hsa-miR-1976"
"463",-0.121256175018464,"positive regulation of I-
kappaB kinaseNF-kappaB
signaling GO0043123",0.553597736424761,"D0vsCT","hsa-miR-191-5p"
"464",-0.151344294734344,"positive regulation of I-
kappaB kinaseNF-kappaB
signaling GO0043123",0.558367272595291,"D0vsCT","hsa-miR-1227-3p"
"465",-0.197939191695875,"positive regulation of I-
kappaB kinaseNF-kappaB
signaling GO0043123",0.580867629707598,"D0vsCT","hsa-miR-6749-3p"
"466",-0.211720591623898,"positive regulation of I-
kappaB kinaseNF-kappaB
signaling GO0043123",0.588628360800047,"D0vsCT","hsa-miR-4433a-5p"
"467",-0.182799660293286,"positive regulation of I-
kappaB kinaseNF-kappaB
signaling GO0043123",0.607474267144638,"D0vsCT","hsa-miR-6793-3p"
"468",0.0696015760342332,"positive regulation of I-
kappaB kinaseNF-kappaB
signaling GO0043123",0.622760316399423,"D0vsCT","hsa-miR-1273h-3p"
"469",0.1985715416912,"positive regulation of I-
kappaB kinaseNF-kappaB
signaling GO0043123",0.652157725605814,"D0vsCT","hsa-miR-483-3p"
"470",-0.153792506218682,"positive regulation of I-
kappaB kinaseNF-kappaB
signaling GO0043123",0.662957933993468,"D0vsCT","hsa-miR-504-5p"
"471",0.0737246025346465,"positive regulation of I-
kappaB kinaseNF-kappaB
signaling GO0043123",0.67169014649872,"D0vsCT","hsa-miR-1306-5p"
"472",0.0727172428701834,"positive regulation of I-
kappaB kinaseNF-kappaB
signaling GO0043123",0.691980158465691,"D0vsCT","hsa-miR-193a-5p"
"473",0.112265101261086,"positive regulation of I-
kappaB kinaseNF-kappaB
signaling GO0043123",0.70048162052958,"D0vsCT","hsa-miR-4433b-5p"
"474",-0.091635685950709,"positive regulation of I-
kappaB kinaseNF-kappaB
signaling GO0043123",0.70048162052958,"D0vsCT","hsa-miR-6885-3p"
"475",-0.0583831870448011,"positive regulation of I-
kappaB kinaseNF-kappaB
signaling GO0043123",0.709028932502216,"D0vsCT","hsa-miR-1292-5p"
"476",-0.0702677103526845,"positive regulation of I-
kappaB kinaseNF-kappaB
signaling GO0043123",0.797669672401467,"D0vsCT","hsa-miR-1303"
"477",-0.0609265529257943,"positive regulation of I-
kappaB kinaseNF-kappaB
signaling GO0043123",0.809575707604686,"D0vsCT","hsa-miR-320a-3p"
"478",-0.176375174829112,"positive regulation of I-
kappaB kinaseNF-kappaB
signaling GO0043123",0.830010405211072,"D0vsCT","hsa-miR-4326"
"479",-0.177786979310361,"positive regulation of I-
kappaB kinaseNF-kappaB
signaling GO0043123",0.834573158075068,"D0vsCT","hsa-miR-1299"
"480",-0.0505720449015525,"positive regulation of I-
kappaB kinaseNF-kappaB
signaling GO0043123",0.837310007068164,"D0vsCT","hsa-miR-6501-5p"
"481",-0.0444414976485277,"positive regulation of I-
kappaB kinaseNF-kappaB
signaling GO0043123",0.850231682665242,"D0vsCT","hsa-miR-4685-3p"
"482",-0.0826573515016982,"positive regulation of I-
kappaB kinaseNF-kappaB
signaling GO0043123",0.855146714811112,"D0vsCT","hsa-miR-4443"
"483",-0.033923416260591,"positive regulation of I-
kappaB kinaseNF-kappaB
signaling GO0043123",0.865011695652067,"D0vsCT","hsa-miR-330-5p"
"484",0.163250635097673,"positive regulation of I-
kappaB kinaseNF-kappaB
signaling GO0043123",0.866191555821447,"D0vsCT","hsa-miR-4707-3p"
"485",-0.0623756898255281,"positive regulation of I-
kappaB kinaseNF-kappaB
signaling GO0043123",0.867696505985969,"D0vsCT","hsa-miR-323a-3p"
"486",-0.021501476665768,"positive regulation of I-
kappaB kinaseNF-kappaB
signaling GO0043123",0.952002791074422,"D0vsCT","hsa-miR-409-3p"
"487",0.00951219696412586,"positive regulation of I-
kappaB kinaseNF-kappaB
signaling GO0043123",0.9623805259794,"D0vsCT","hsa-miR-423-5p"
"488",0.00497289010311919,"positive regulation of I-
kappaB kinaseNF-kappaB
signaling GO0043123",0.986505407026134,"D0vsCT","hsa-miR-3187-3p"
"489",0.00367809301344302,"positive regulation of I-
kappaB kinaseNF-kappaB
signaling GO0043123",0.987659019952875,"D0vsCT","hsa-miR-6820-3p"
"490",-0.00288760185808434,"positive regulation of I-
kappaB kinaseNF-kappaB
signaling GO0043123",0.990569626166252,"D0vsCT","hsa-miR-6775-3p"
"491",0.00430674554295196,"positive regulation of I-
kappaB kinaseNF-kappaB
signaling GO0043123",0.990569626166252,"D0vsCT","hsa-miR-543"
"492",-0.836915303330019,"neutrophil degranulation
GO0043312",0.000747866071237923,"D0vsCT","hsa-miR-505-3p"
"493",-0.713635122512517,"neutrophil degranulation
GO0043312",0.000747866071237923,"D0vsCT","hsa-miR-30c-1-3p"
"494",-1.13447908834416,"neutrophil degranulation
GO0043312",0.000998069818962261,"D0vsCT","hsa-miR-27b-3p"
"495",-1.00256921925369,"neutrophil degranulation
GO0043312",0.00105600322077428,"D0vsCT","hsa-miR-222-3p"
"496",-0.60119432817293,"neutrophil degranulation
GO0043312",0.00148303027125125,"D0vsCT","hsa-miR-30d-5p"
"497",-1.42730022657859,"neutrophil degranulation
GO0043312",0.00148303027125125,"D0vsCT","hsa-miR-140-5p"
"498",-0.657543363440285,"neutrophil degranulation
GO0043312",0.00148303027125125,"D0vsCT","hsa-miR-625-5p"
"499",-1.90186019181468,"neutrophil degranulation
GO0043312",0.00148303027125125,"D0vsCT","hsa-miR-145-5p"
"500",-1.36667083840817,"neutrophil degranulation
GO0043312",0.00148303027125125,"D0vsCT","hsa-miR-23a-3p"
"501",-1.01666863326484,"neutrophil degranulation
GO0043312",0.00148303027125125,"D0vsCT","hsa-miR-221-5p"
"502",-0.901389910251352,"neutrophil degranulation
GO0043312",0.00165207052386967,"D0vsCT","hsa-miR-378i"
"503",-1.12344357400394,"neutrophil degranulation
GO0043312",0.00181978467687375,"D0vsCT","hsa-miR-221-3p"
"504",-0.815185962430904,"neutrophil degranulation
GO0043312",0.00225547751680531,"D0vsCT","hsa-miR-29a-3p"
"505",-0.870229322535526,"neutrophil degranulation
GO0043312",0.00254876122872433,"D0vsCT","hsa-miR-5100"
"506",-1.15184170267705,"neutrophil degranulation
GO0043312",0.00257158932833443,"D0vsCT","hsa-miR-664a-3p"
"507",-0.842325296000901,"neutrophil degranulation
GO0043312",0.00262380200373596,"D0vsCT","hsa-miR-7977"
"508",-0.969567492246898,"neutrophil degranulation
GO0043312",0.00267135634699765,"D0vsCT","hsa-miR-1294"
"509",-0.866304031495609,"neutrophil degranulation
GO0043312",0.00267135634699765,"D0vsCT","hsa-miR-503-5p"
"510",-1.10976381557996,"neutrophil degranulation
GO0043312",0.00308500558039787,"D0vsCT","hsa-miR-132-3p"
"511",-0.813277724431752,"neutrophil degranulation
GO0043312",0.00308500558039787,"D0vsCT","hsa-miR-335-3p"
"512",-1.49461472118797,"neutrophil degranulation
GO0043312",0.00308500558039787,"D0vsCT","hsa-miR-5690"
"513",-0.863607692244308,"neutrophil degranulation
GO0043312",0.00308500558039787,"D0vsCT","hsa-miR-1260b"
"514",-0.843079926272438,"neutrophil degranulation
GO0043312",0.00313713420045566,"D0vsCT","hsa-miR-30e-3p"
"515",-0.871187609278037,"neutrophil degranulation
GO0043312",0.00322242749614831,"D0vsCT","hsa-miR-183-5p"
"516",-1.11043698593127,"neutrophil degranulation
GO0043312",0.00322242749614831,"D0vsCT","hsa-miR-548k"
"517",-0.981682765484002,"neutrophil degranulation
GO0043312",0.00352804742258459,"D0vsCT","hsa-miR-27a-3p"
"518",-1.04005786401782,"neutrophil degranulation
GO0043312",0.00353779458816821,"D0vsCT","hsa-miR-196b-5p"
"519",-1.00617029691326,"neutrophil degranulation
GO0043312",0.00353779458816821,"D0vsCT","hsa-miR-576-5p"
"520",-0.572125326945554,"neutrophil degranulation
GO0043312",0.00369141519355105,"D0vsCT","hsa-miR-7976"
"521",-0.983199607805785,"neutrophil degranulation
GO0043312",0.00374860732926721,"D0vsCT","hsa-let-7i-5p"
"522",-1.1771644038387,"neutrophil degranulation
GO0043312",0.00381168686789337,"D0vsCT","hsa-miR-143-3p"
"523",-1.17419949485835,"neutrophil degranulation
GO0043312",0.0043018354429155,"D0vsCT","hsa-miR-106a-5p"
"524",-1.12458462428585,"neutrophil degranulation
GO0043312",0.00440905075924188,"D0vsCT","hsa-miR-17-5p"
"525",-0.759157216538593,"neutrophil degranulation
GO0043312",0.00440905075924188,"D0vsCT","hsa-miR-769-5p"
"526",-1.25310790601109,"neutrophil degranulation
GO0043312",0.00440905075924188,"D0vsCT","hsa-miR-199b-3p"
"527",-0.799029095808772,"neutrophil degranulation
GO0043312",0.00459990350548742,"D0vsCT","hsa-miR-378a-3p"
"528",-1.01391357863415,"neutrophil degranulation
GO0043312",0.00467688370563426,"D0vsCT","hsa-miR-30e-5p"
"529",-0.775539682116325,"neutrophil degranulation
GO0043312",0.00467688370563426,"D0vsCT","hsa-miR-425-3p"
"530",-0.728037645367622,"neutrophil degranulation
GO0043312",0.00467688370563426,"D0vsCT","hsa-miR-584-5p"
"531",-0.97239829686286,"neutrophil degranulation
GO0043312",0.00467688370563426,"D0vsCT","hsa-miR-29b-2-5p"
"532",-0.646178538992839,"neutrophil degranulation
GO0043312",0.00468969853043991,"D0vsCT","hsa-miR-6833-3p"
"533",-1.34816808127079,"neutrophil degranulation
GO0043312",0.0047450779344788,"D0vsCT","hsa-miR-96-5p"
"534",-1.1933471953134,"neutrophil degranulation
GO0043312",0.0047450779344788,"D0vsCT","hsa-miR-17-3p"
"535",-0.795705967921633,"neutrophil degranulation
GO0043312",0.0047450779344788,"D0vsCT","hsa-miR-150-5p"
"536",-1.25535341834065,"neutrophil degranulation
GO0043312",0.0047450779344788,"D0vsCT","hsa-miR-18a-5p"
"537",-1.03554697022415,"neutrophil degranulation
GO0043312",0.0047450779344788,"D0vsCT","hsa-miR-199b-5p"
"538",-1.04352981485434,"neutrophil degranulation
GO0043312",0.00495449479140185,"D0vsCT","hsa-miR-26b-5p"
"539",-1.24484946174061,"neutrophil degranulation
GO0043312",0.00526952273641134,"D0vsCT","hsa-miR-365a-3p"
"540",-1.12315944069652,"neutrophil degranulation
GO0043312",0.00528856347778713,"D0vsCT","hsa-miR-660-5p"
"541",-1.01469365105078,"neutrophil degranulation
GO0043312",0.00528856347778713,"D0vsCT","hsa-miR-21-5p"
"542",-0.681499281472828,"neutrophil degranulation
GO0043312",0.00528856347778713,"D0vsCT","hsa-miR-28-3p"
"543",-0.612671600022477,"neutrophil degranulation
GO0043312",0.00528856347778713,"D0vsCT","hsa-miR-181a-2-3p"
"544",-1.29310704542688,"neutrophil degranulation
GO0043312",0.00528856347778713,"D0vsCT","hsa-miR-20a-5p"
"545",-0.751665331045895,"neutrophil degranulation
GO0043312",0.00529394321314524,"D0vsCT","hsa-miR-500a-3p"
"546",-1.32147122033089,"neutrophil degranulation
GO0043312",0.0057040851765233,"D0vsCT","hsa-miR-374b-5p"
"547",-1.05958061574494,"neutrophil degranulation
GO0043312",0.0057040851765233,"D0vsCT","hsa-miR-664b-3p"
"548",-0.613434342029226,"neutrophil degranulation
GO0043312",0.0057040851765233,"D0vsCT","hsa-miR-1304-5p"
"549",-0.843825399964845,"neutrophil degranulation
GO0043312",0.0057040851765233,"D0vsCT","hsa-miR-548q"
"550",-0.673397032182552,"neutrophil degranulation
GO0043312",0.0057040851765233,"D0vsCT","hsa-miR-4732-5p"
"551",-0.771544635107782,"neutrophil degranulation
GO0043312",0.0057040851765233,"D0vsCT","hsa-miR-185-5p"
"552",-1.24174132216425,"neutrophil degranulation
GO0043312",0.00578716870204182,"D0vsCT","hsa-miR-374a-5p"
"553",-0.766416814671102,"neutrophil degranulation
GO0043312",0.00578716870204182,"D0vsCT","hsa-miR-93-3p"
"554",-0.950357246398532,"neutrophil degranulation
GO0043312",0.00578716870204182,"D0vsCT","hsa-miR-223-5p"
"555",-1.15351903725384,"neutrophil degranulation
GO0043312",0.00578716870204182,"D0vsCT","hsa-miR-4286"
"556",-1.13817833663842,"neutrophil degranulation
GO0043312",0.00579754486469765,"D0vsCT","hsa-miR-500a-5p"
"557",-1.09600962171597,"neutrophil degranulation
GO0043312",0.00593978742727214,"D0vsCT","hsa-miR-126-3p"
"558",-0.89428613249867,"neutrophil degranulation
GO0043312",0.00596947973017186,"D0vsCT","hsa-miR-22-5p"
"559",-0.932038613701246,"neutrophil degranulation
GO0043312",0.00617726454522186,"D0vsCT","hsa-miR-26b-3p"
"560",-1.01987202374249,"neutrophil degranulation
GO0043312",0.00617726454522186,"D0vsCT","hsa-miR-148a-3p"
"561",-0.738698526445011,"neutrophil degranulation
GO0043312",0.00630655871896856,"D0vsCT","hsa-miR-182-5p"
"562",-0.830966393021754,"neutrophil degranulation
GO0043312",0.00662553739462105,"D0vsCT","hsa-miR-331-5p"
"563",-1.09554422082445,"neutrophil degranulation
GO0043312",0.00668950831464377,"D0vsCT","hsa-miR-106b-5p"
"564",-0.604293626637809,"neutrophil degranulation
GO0043312",0.0069247055723439,"D0vsCT","hsa-miR-664a-5p"
"565",-0.965375460809937,"neutrophil degranulation
GO0043312",0.00701746456418162,"D0vsCT","hsa-miR-23b-3p"
"566",-0.851340491914364,"neutrophil degranulation
GO0043312",0.00711707096294274,"D0vsCT","hsa-miR-107"
"567",-0.810256323935716,"neutrophil degranulation
GO0043312",0.0072936829202809,"D0vsCT","hsa-miR-378c"
"568",-0.976703970221367,"neutrophil degranulation
GO0043312",0.0072936829202809,"D0vsCT","hsa-miR-93-5p"
"569",-0.955400056559484,"neutrophil degranulation
GO0043312",0.00735917872760969,"D0vsCT","hsa-miR-20b-5p"
"570",-1.25768958124301,"neutrophil degranulation
GO0043312",0.00735917872760969,"D0vsCT","hsa-miR-548ay-5p"
"571",-1.17864447576633,"neutrophil degranulation
GO0043312",0.007554628054673,"D0vsCT","hsa-miR-4454"
"572",-0.786565778699293,"neutrophil degranulation
GO0043312",0.00824128236915466,"D0vsCT","hsa-miR-151a-5p"
"573",-0.995554044922789,"neutrophil degranulation
GO0043312",0.00841028060110826,"D0vsCT","hsa-miR-340-5p"
"574",-0.470540688414215,"neutrophil degranulation
GO0043312",0.00900477935591323,"D0vsCT","hsa-miR-625-3p"
"575",-0.478983384658496,"neutrophil degranulation
GO0043312",0.00912052014633056,"D0vsCT","hsa-miR-6881-3p"
"576",-0.697532950492242,"neutrophil degranulation
GO0043312",0.00912064312909782,"D0vsCT","hsa-miR-532-5p"
"577",-1.04741889721483,"neutrophil degranulation
GO0043312",0.00936669235422359,"D0vsCT","hsa-miR-15b-5p"
"578",-0.34236715010874,"neutrophil degranulation
GO0043312",0.00937944197743282,"D0vsCT","hsa-miR-1260a"
"579",-0.697629737375386,"neutrophil degranulation
GO0043312",0.00980106263504612,"D0vsCT","hsa-miR-6782-3p"
"580",-0.59337794284367,"neutrophil degranulation
GO0043312",0.0101450883221738,"D0vsCT","hsa-miR-629-5p"
"581",-0.956912732798241,"neutrophil degranulation
GO0043312",0.0109158205959443,"D0vsCT","hsa-miR-129-1-3p"
"582",-1.1481578086288,"neutrophil degranulation
GO0043312",0.0110045153577336,"D0vsCT","hsa-miR-454-3p"
"583",-0.709104090704932,"neutrophil degranulation
GO0043312",0.0110867687278141,"D0vsCT","hsa-miR-146b-5p"
"584",-0.752794457857588,"neutrophil degranulation
GO0043312",0.0111907727184866,"D0vsCT","hsa-miR-146a-5p"
"585",-0.341746413634248,"neutrophil degranulation
GO0043312",0.011236093012722,"D0vsCT","hsa-miR-550a-3-5p"
"586",-0.705596183688817,"neutrophil degranulation
GO0043312",0.011654422622222,"D0vsCT","hsa-miR-152-3p"
"587",-0.639755336539229,"neutrophil degranulation
GO0043312",0.0118180275770401,"D0vsCT","hsa-miR-340-3p"
"588",-1.13892900931061,"neutrophil degranulation
GO0043312",0.0118180275770401,"D0vsCT","hsa-miR-15a-5p"
"589",-0.703797438370557,"neutrophil degranulation
GO0043312",0.0118180275770401,"D0vsCT","hsa-miR-1270"
"590",-0.947785508827828,"neutrophil degranulation
GO0043312",0.0126232669549012,"D0vsCT","hsa-miR-3200-3p"
"591",-0.811375814093836,"neutrophil degranulation
GO0043312",0.0131242197028972,"D0vsCT","hsa-miR-210-3p"
"592",-0.866063443389506,"neutrophil degranulation
GO0043312",0.0131242197028972,"D0vsCT","hsa-miR-130a-3p"
"593",-0.532664862296379,"neutrophil degranulation
GO0043312",0.0133368775774964,"D0vsCT","hsa-miR-200c-3p"
"594",-0.566175452004924,"neutrophil degranulation
GO0043312",0.0133368775774964,"D0vsCT","hsa-miR-151a-3p"
"595",-0.50961980595962,"neutrophil degranulation
GO0043312",0.0140622263183711,"D0vsCT","hsa-miR-25-3p"
"596",-0.404392524743677,"neutrophil degranulation
GO0043312",0.0140622263183711,"D0vsCT","hsa-miR-6802-3p"
"597",0.447685854046054,"neutrophil degranulation
GO0043312",0.0143632792876222,"D0vsCT","hsa-miR-6786-3p"
"598",-0.821253991128108,"neutrophil degranulation
GO0043312",0.0144394300049737,"D0vsCT","hsa-let-7g-5p"
"599",-0.767288106936627,"neutrophil degranulation
GO0043312",0.0153320077101839,"D0vsCT","hsa-miR-652-3p"
"600",-0.629353884965481,"neutrophil degranulation
GO0043312",0.0162469714967368,"D0vsCT","hsa-miR-28-5p"
"601",-0.678552816894955,"neutrophil degranulation
GO0043312",0.0163534041126218,"D0vsCT","hsa-miR-425-5p"
"602",-0.431408739687163,"neutrophil degranulation
GO0043312",0.016655370938496,"D0vsCT","hsa-miR-1304-3p"
"603",-0.988459180290447,"neutrophil degranulation
GO0043312",0.0169527638967583,"D0vsCT","hsa-miR-5581-3p"
"604",-0.631740933152998,"neutrophil degranulation
GO0043312",0.0170358446705911,"D0vsCT","hsa-miR-4677-3p"
"605",-0.608013478641952,"neutrophil degranulation
GO0043312",0.017172202456462,"D0vsCT","hsa-miR-10a-5p"
"606",-1.02499280968413,"neutrophil degranulation
GO0043312",0.017172202456462,"D0vsCT","hsa-miR-126-5p"
"607",-0.793114784513953,"neutrophil degranulation
GO0043312",0.0176610653693814,"D0vsCT","hsa-miR-142-3p"
"608",-0.684830540109262,"neutrophil degranulation
GO0043312",0.0177772375521971,"D0vsCT","hsa-miR-148b-3p"
"609",-0.513719603893128,"neutrophil degranulation
GO0043312",0.0177926497880794,"D0vsCT","hsa-miR-6509-3p"
"610",-0.364334363877296,"neutrophil degranulation
GO0043312",0.0181887850174022,"D0vsCT","hsa-miR-18a-3p"
"611",-0.446387073222023,"neutrophil degranulation
GO0043312",0.0181887850174022,"D0vsCT","hsa-miR-99b-5p"
"612",-0.497615642629434,"neutrophil degranulation
GO0043312",0.0181887850174022,"D0vsCT","hsa-miR-6818-3p"
"613",-0.528452768696874,"neutrophil degranulation
GO0043312",0.019702576040589,"D0vsCT","hsa-miR-155-5p"
"614",-0.736991665981696,"neutrophil degranulation
GO0043312",0.019702576040589,"D0vsCT","hsa-miR-98-5p"
"615",-0.917759981569755,"neutrophil degranulation
GO0043312",0.0206728192673533,"D0vsCT","hsa-miR-362-5p"
"616",0.330362658273971,"neutrophil degranulation
GO0043312",0.0208398980575636,"D0vsCT","hsa-miR-6741-3p"
"617",-0.718324672903587,"neutrophil degranulation
GO0043312",0.0213395364022829,"D0vsCT","hsa-miR-421"
"618",-0.754604340378584,"neutrophil degranulation
GO0043312",0.0214644974253238,"D0vsCT","hsa-miR-16-2-3p"
"619",-0.417477265165682,"neutrophil degranulation
GO0043312",0.0214644974253238,"D0vsCT","hsa-miR-3163"
"620",-0.404392457191529,"neutrophil degranulation
GO0043312",0.0220302218447102,"D0vsCT","hsa-miR-589-5p"
"621",-1.01842704902934,"neutrophil degranulation
GO0043312",0.0230654345426853,"D0vsCT","hsa-miR-30b-5p"
"622",-0.738083978996564,"neutrophil degranulation
GO0043312",0.0231878928938813,"D0vsCT","hsa-miR-532-3p"
"623",-0.971097695450382,"neutrophil degranulation
GO0043312",0.0247561877559013,"D0vsCT","hsa-miR-331-3p"
"624",-0.49021719924413,"neutrophil degranulation
GO0043312",0.0250454558942713,"D0vsCT","hsa-miR-502-3p"
"625",-1.03174436070005,"neutrophil degranulation
GO0043312",0.0250454558942713,"D0vsCT","hsa-miR-144-3p"
"626",-0.538471607746869,"neutrophil degranulation
GO0043312",0.0268658745191397,"D0vsCT","hsa-miR-363-3p"
"627",-0.570131267290938,"neutrophil degranulation
GO0043312",0.0270376702138231,"D0vsCT","hsa-miR-186-5p"
"628",-0.691587259527826,"neutrophil degranulation
GO0043312",0.0270376702138231,"D0vsCT","hsa-miR-130b-3p"
"629",-0.517313292558624,"neutrophil degranulation
GO0043312",0.0275797376477944,"D0vsCT","hsa-miR-22-3p"
"630",-0.469832024995229,"neutrophil degranulation
GO0043312",0.0287782389385405,"D0vsCT","hsa-miR-339-3p"
"631",-0.946216495014126,"neutrophil degranulation
GO0043312",0.029713902868272,"D0vsCT","hsa-miR-29c-5p"
"632",-0.818532685699715,"neutrophil degranulation
GO0043312",0.0299534917555554,"D0vsCT","hsa-miR-19a-3p"
"633",-0.874397581055766,"neutrophil degranulation
GO0043312",0.0308631444653484,"D0vsCT","hsa-miR-342-3p"
"634",-0.57609067840647,"neutrophil degranulation
GO0043312",0.0335919835060803,"D0vsCT","hsa-miR-148a-5p"
"635",-0.570341031155569,"neutrophil degranulation
GO0043312",0.0370457018121748,"D0vsCT","hsa-miR-18b-3p"
"636",-0.494970801431675,"neutrophil degranulation
GO0043312",0.0378467850342958,"D0vsCT","hsa-miR-1271-5p"
"637",-0.50251449999279,"neutrophil degranulation
GO0043312",0.038384347179818,"D0vsCT","hsa-miR-140-3p"
"638",-0.740290388715005,"neutrophil degranulation
GO0043312",0.0398561676587746,"D0vsCT","hsa-miR-1255a"
"639",-0.617382542002682,"neutrophil degranulation
GO0043312",0.0404064192502725,"D0vsCT","hsa-miR-3940-3p"
"640",-0.667409695845093,"neutrophil degranulation
GO0043312",0.0404361593219269,"D0vsCT","hsa-miR-548j-5p"
"641",-0.467958173451576,"neutrophil degranulation
GO0043312",0.040583919841542,"D0vsCT","hsa-miR-5010-3p"
"642",-0.472233709076365,"neutrophil degranulation
GO0043312",0.0411079102270509,"D0vsCT","hsa-miR-192-5p"
"643",-0.950237222765939,"neutrophil degranulation
GO0043312",0.0411079102270509,"D0vsCT","hsa-miR-3613-3p"
"644",-0.959231034305691,"neutrophil degranulation
GO0043312",0.0419147987195332,"D0vsCT","hsa-miR-144-5p"
"645",-0.497346448790706,"neutrophil degranulation
GO0043312",0.0421780208454212,"D0vsCT","hsa-miR-99a-5p"
"646",-0.658421934650681,"neutrophil degranulation
GO0043312",0.0456356530705308,"D0vsCT","hsa-miR-501-5p"
"647",-0.699793236732449,"neutrophil degranulation
GO0043312",0.0474649449754887,"D0vsCT","hsa-miR-324-5p"
"648",-0.46077671870738,"neutrophil degranulation
GO0043312",0.0512194603235736,"D0vsCT","hsa-miR-339-5p"
"649",-0.473316062150436,"neutrophil degranulation
GO0043312",0.0512194603235736,"D0vsCT","hsa-miR-6734-3p"
"650",-0.575844533553779,"neutrophil degranulation
GO0043312",0.0518636886256147,"D0vsCT","hsa-miR-183-3p"
"651",-0.209204047556067,"neutrophil degranulation
GO0043312",0.052248667640672,"D0vsCT","hsa-miR-744-5p"
"652",-0.690917854134032,"neutrophil degranulation
GO0043312",0.0525679908038446,"D0vsCT","hsa-miR-451a"
"653",0.300501867658529,"neutrophil degranulation
GO0043312",0.0527928005603272,"D0vsCT","hsa-miR-3127-3p"
"654",0.518552674535352,"neutrophil degranulation
GO0043312",0.0533224737568493,"D0vsCT","hsa-miR-4732-3p"
"655",-0.57541689947432,"neutrophil degranulation
GO0043312",0.053730720754035,"D0vsCT","hsa-miR-29c-3p"
"656",-0.627224499848931,"neutrophil degranulation
GO0043312",0.0559739856390206,"D0vsCT","hsa-miR-30a-5p"
"657",-0.568657594052676,"neutrophil degranulation
GO0043312",0.0581954725245053,"D0vsCT","hsa-miR-181d-5p"
"658",-0.499678587713616,"neutrophil degranulation
GO0043312",0.0581954725245053,"D0vsCT","hsa-miR-378a-5p"
"659",-0.459130328609691,"neutrophil degranulation
GO0043312",0.0589559503151291,"D0vsCT","hsa-let-7b-5p"
"660",-0.538808275012142,"neutrophil degranulation
GO0043312",0.0591366493754248,"D0vsCT","hsa-miR-324-3p"
"661",-0.376521838920356,"neutrophil degranulation
GO0043312",0.0636668948219208,"D0vsCT","hsa-miR-3074-5p"
"662",-0.619436402109231,"neutrophil degranulation
GO0043312",0.0646252876297362,"D0vsCT","hsa-miR-548e-3p"
"663",-0.444014556889656,"neutrophil degranulation
GO0043312",0.0679553746717893,"D0vsCT","hsa-miR-4511"
"664",-0.613016839367666,"neutrophil degranulation
GO0043312",0.0680932350928712,"D0vsCT","hsa-miR-382-5p"
"665",-0.367780887869676,"neutrophil degranulation
GO0043312",0.0690920536515783,"D0vsCT","hsa-miR-424-3p"
"666",-0.410299289901881,"neutrophil degranulation
GO0043312",0.0740459043533247,"D0vsCT","hsa-miR-6513-3p"
"667",-0.422361491576397,"neutrophil degranulation
GO0043312",0.0756752477680029,"D0vsCT","hsa-miR-361-5p"
"668",-0.602092207672598,"neutrophil degranulation
GO0043312",0.0771893581997919,"D0vsCT","hsa-miR-335-5p"
"669",-0.415432608722795,"neutrophil degranulation
GO0043312",0.0855215152266493,"D0vsCT","hsa-miR-4473"
"670",-0.682293791069232,"neutrophil degranulation
GO0043312",0.0863702254871866,"D0vsCT","hsa-miR-584-3p"
"671",-0.441966930147489,"neutrophil degranulation
GO0043312",0.0863702254871866,"D0vsCT","hsa-miR-484"
"672",-0.28135682653537,"neutrophil degranulation
GO0043312",0.0893589124431855,"D0vsCT","hsa-miR-942-5p"
"673",-0.621653958386424,"neutrophil degranulation
GO0043312",0.091700202767193,"D0vsCT","hsa-miR-766-3p"
"674",-0.341192708197712,"neutrophil degranulation
GO0043312",0.0928059770405824,"D0vsCT","hsa-miR-4659a-3p"
"675",-0.536758907080934,"neutrophil degranulation
GO0043312",0.0929124277622855,"D0vsCT","hsa-miR-134-5p"
"676",0.186228200022979,"neutrophil degranulation
GO0043312",0.0929124277622855,"D0vsCT","hsa-miR-92b-3p"
"677",-0.422265118246587,"neutrophil degranulation
GO0043312",0.0937103794396925,"D0vsCT","hsa-miR-197-3p"
"678",-0.386546346746309,"neutrophil degranulation
GO0043312",0.107719936179052,"D0vsCT","hsa-miR-5193"
"679",-0.624253027846015,"neutrophil degranulation
GO0043312",0.110072243961918,"D0vsCT","hsa-miR-493-5p"
"680",-0.411208386760698,"neutrophil degranulation
GO0043312",0.11683042810044,"D0vsCT","hsa-miR-142-5p"
"681",0.286629767596653,"neutrophil degranulation
GO0043312",0.117599601716263,"D0vsCT","hsa-miR-2110"
"682",-0.477094934540603,"neutrophil degranulation
GO0043312",0.120270937362214,"D0vsCT","hsa-miR-491-5p"
"683",-0.495632583443587,"neutrophil degranulation
GO0043312",0.124524468729909,"D0vsCT","hsa-miR-877-5p"
"684",-0.2136383288719,"neutrophil degranulation
GO0043312",0.131361540305816,"D0vsCT","hsa-miR-1226-3p"
"685",-0.51092776793734,"neutrophil degranulation
GO0043312",0.131737004808664,"D0vsCT","hsa-miR-1287-5p"
"686",-0.368135962761033,"neutrophil degranulation
GO0043312",0.136631179144527,"D0vsCT","hsa-miR-939-5p"
"687",-0.333839555437409,"neutrophil degranulation
GO0043312",0.137402348425362,"D0vsCT","hsa-miR-4659b-3p"
"688",0.208917970081529,"neutrophil degranulation
GO0043312",0.140565435971541,"D0vsCT","hsa-miR-328-3p"
"689",-0.297712817486607,"neutrophil degranulation
GO0043312",0.147041101762407,"D0vsCT","hsa-miR-326"
"690",0.350880223569995,"neutrophil degranulation
GO0043312",0.15175780372719,"D0vsCT","hsa-miR-6747-3p"
"691",-0.260687592442068,"neutrophil degranulation
GO0043312",0.152301019043787,"D0vsCT","hsa-miR-25-5p"
"692",-0.428951618839084,"neutrophil degranulation
GO0043312",0.154166632582432,"D0vsCT","hsa-miR-139-5p"
"693",-0.275117141595777,"neutrophil degranulation
GO0043312",0.159018033285756,"D0vsCT","hsa-miR-4646-3p"
"694",0.293043713204821,"neutrophil degranulation
GO0043312",0.161684663062922,"D0vsCT","hsa-miR-1343-3p"
"695",0.235004108232481,"neutrophil degranulation
GO0043312",0.164535130658425,"D0vsCT","hsa-miR-6857-3p"
"696",-0.282339333682737,"neutrophil degranulation
GO0043312",0.170444378199444,"D0vsCT","hsa-miR-454-5p"
"697",-0.392755262681521,"neutrophil degranulation
GO0043312",0.170492468115535,"D0vsCT","hsa-let-7e-5p"
"698",-0.268683955750485,"neutrophil degranulation
GO0043312",0.17178683040632,"D0vsCT","hsa-miR-363-5p"
"699",-0.299447065951856,"neutrophil degranulation
GO0043312",0.177887340385978,"D0vsCT","hsa-miR-7855-5p"
"700",-0.368002670940789,"neutrophil degranulation
GO0043312",0.189256936295158,"D0vsCT","hsa-miR-548ay-3p"
"701",-0.322643143154468,"neutrophil degranulation
GO0043312",0.194014106622349,"D0vsCT","hsa-miR-5001-3p"
"702",0.259744404957566,"neutrophil degranulation
GO0043312",0.196849789386867,"D0vsCT","hsa-miR-7704"
"703",-0.572049281168269,"neutrophil degranulation
GO0043312",0.199190798430402,"D0vsCT","hsa-miR-494-3p"
"704",-0.233488544875908,"neutrophil degranulation
GO0043312",0.212909837712157,"D0vsCT","hsa-miR-125a-5p"
"705",-0.437376711345482,"neutrophil degranulation
GO0043312",0.215640664737901,"D0vsCT","hsa-miR-127-3p"
"706",-0.194650314500771,"neutrophil degranulation
GO0043312",0.223495462440395,"D0vsCT","hsa-miR-3909"
"707",0.242294868705564,"neutrophil degranulation
GO0043312",0.223495462440395,"D0vsCT","hsa-miR-342-5p"
"708",-0.568362044875798,"neutrophil degranulation
GO0043312",0.223495462440395,"D0vsCT","hsa-miR-122-5p"
"709",-0.987156628267947,"neutrophil degranulation
GO0043312",0.226605139738987,"D0vsCT","hsa-miR-100-5p"
"710",-0.602749730307304,"neutrophil degranulation
GO0043312",0.250263146569105,"D0vsCT","hsa-miR-495-3p"
"711",-0.356524820997186,"neutrophil degranulation
GO0043312",0.253710775024741,"D0vsCT","hsa-miR-296-5p"
"712",-0.404537200548678,"neutrophil degranulation
GO0043312",0.25401478033381,"D0vsCT","hsa-miR-224-5p"
"713",0.36135978162784,"neutrophil degranulation
GO0043312",0.25401478033381,"D0vsCT","hsa-miR-1908-5p"
"714",0.193237356606025,"neutrophil degranulation
GO0043312",0.266350554033378,"D0vsCT","hsa-miR-6894-3p"
"715",-0.31342547309759,"neutrophil degranulation
GO0043312",0.27147822267976,"D0vsCT","hsa-miR-574-3p"
"716",-0.195779275673123,"neutrophil degranulation
GO0043312",0.286536629026165,"D0vsCT","hsa-miR-6877-5p"
"717",-0.231375350619595,"neutrophil degranulation
GO0043312",0.300085856455378,"D0vsCT","hsa-miR-4742-3p"
"718",-0.178585291545724,"neutrophil degranulation
GO0043312",0.302387985000716,"D0vsCT","hsa-miR-4755-5p"
"719",0.21020153052146,"neutrophil degranulation
GO0043312",0.329876841411877,"D0vsCT","hsa-miR-6735-5p"
"720",-0.273640281825987,"neutrophil degranulation
GO0043312",0.332330033031997,"D0vsCT","hsa-let-7c-5p"
"721",0.124312006074184,"neutrophil degranulation
GO0043312",0.338762750902687,"D0vsCT","hsa-miR-1301-3p"
"722",-0.198249917795518,"neutrophil degranulation
GO0043312",0.352586615543402,"D0vsCT","hsa-miR-877-3p"
"723",-0.246079077762521,"neutrophil degranulation
GO0043312",0.356225552159295,"D0vsCT","hsa-miR-636"
"724",-0.154299214928477,"neutrophil degranulation
GO0043312",0.394842041574515,"D0vsCT","hsa-miR-330-3p"
"725",-0.154244262380793,"neutrophil degranulation
GO0043312",0.398508216277648,"D0vsCT","hsa-miR-505-5p"
"726",0.149394573067805,"neutrophil degranulation
GO0043312",0.407693852495976,"D0vsCT","hsa-miR-6726-3p"
"727",0.211712043142748,"neutrophil degranulation
GO0043312",0.418552118241933,"D0vsCT","hsa-miR-1234-3p"
"728",-0.264468157583024,"neutrophil degranulation
GO0043312",0.422127402852049,"D0vsCT","hsa-miR-3200-5p"
"729",0.100584702504646,"neutrophil degranulation
GO0043312",0.443114695883761,"D0vsCT","hsa-miR-1180-3p"
"730",-0.275478067304788,"neutrophil degranulation
GO0043312",0.454326121787937,"D0vsCT","hsa-miR-370-3p"
"731",0.23393698003862,"neutrophil degranulation
GO0043312",0.457980458424561,"D0vsCT","hsa-miR-433-3p"
"732",-0.140504310486357,"neutrophil degranulation
GO0043312",0.464339758073436,"D0vsCT","hsa-miR-6842-3p"
"733",-0.547942780374004,"neutrophil degranulation
GO0043312",0.489386577526203,"D0vsCT","hsa-miR-5189-3p"
"734",-0.209428371307349,"neutrophil degranulation
GO0043312",0.492382662816811,"D0vsCT","hsa-miR-629-3p"
"735",0.164019913275601,"neutrophil degranulation
GO0043312",0.503591657520112,"D0vsCT","hsa-miR-1229-3p"
"736",0.158580445444193,"neutrophil degranulation
GO0043312",0.513625126338407,"D0vsCT","hsa-miR-1248"
"737",-0.170700574353068,"neutrophil degranulation
GO0043312",0.51453394389343,"D0vsCT","hsa-miR-130b-5p"
"738",-0.165615712227408,"neutrophil degranulation
GO0043312",0.514937577843762,"D0vsCT","hsa-let-7d-5p"
"739",0.0985791718823155,"neutrophil degranulation
GO0043312",0.535471359162853,"D0vsCT","hsa-miR-501-3p"
"740",-0.153118305716045,"neutrophil degranulation
GO0043312",0.53573249999067,"D0vsCT","hsa-miR-1307-3p"
"741",0.0830758552843065,"neutrophil degranulation
GO0043312",0.541899166559806,"D0vsCT","hsa-miR-423-3p"
"742",0.0994854606115601,"neutrophil degranulation
GO0043312",0.549766808503773,"D0vsCT","hsa-miR-1976"
"743",-0.121256175018464,"neutrophil degranulation
GO0043312",0.553597736424761,"D0vsCT","hsa-miR-191-5p"
"744",-0.151344294734344,"neutrophil degranulation
GO0043312",0.558367272595291,"D0vsCT","hsa-miR-1227-3p"
"745",-0.082321028611819,"neutrophil degranulation
GO0043312",0.569601910686907,"D0vsCT","hsa-miR-3615"
"746",-0.18094145206051,"neutrophil degranulation
GO0043312",0.576983898684051,"D0vsCT","hsa-miR-5695"
"747",0.1561773539329,"neutrophil degranulation
GO0043312",0.576983898684051,"D0vsCT","hsa-miR-92b-5p"
"748",-0.197939191695875,"neutrophil degranulation
GO0043312",0.580867629707598,"D0vsCT","hsa-miR-6749-3p"
"749",-0.211720591623898,"neutrophil degranulation
GO0043312",0.588628360800047,"D0vsCT","hsa-miR-4433a-5p"
"750",-0.182799660293286,"neutrophil degranulation
GO0043312",0.607474267144638,"D0vsCT","hsa-miR-6793-3p"
"751",-0.0900548832090333,"neutrophil degranulation
GO0043312",0.609873649635072,"D0vsCT","hsa-miR-3124-5p"
"752",0.0696015760342332,"neutrophil degranulation
GO0043312",0.622760316399423,"D0vsCT","hsa-miR-1273h-3p"
"753",0.1985715416912,"neutrophil degranulation
GO0043312",0.652157725605814,"D0vsCT","hsa-miR-483-3p"
"754",-0.153792506218682,"neutrophil degranulation
GO0043312",0.662957933993468,"D0vsCT","hsa-miR-504-5p"
"755",0.0737246025346465,"neutrophil degranulation
GO0043312",0.67169014649872,"D0vsCT","hsa-miR-1306-5p"
"756",-0.0851810858606772,"neutrophil degranulation
GO0043312",0.680084570696729,"D0vsCT","hsa-miR-361-3p"
"757",0.0727172428701834,"neutrophil degranulation
GO0043312",0.691980158465691,"D0vsCT","hsa-miR-193a-5p"
"758",0.112265101261086,"neutrophil degranulation
GO0043312",0.70048162052958,"D0vsCT","hsa-miR-4433b-5p"
"759",-0.091635685950709,"neutrophil degranulation
GO0043312",0.70048162052958,"D0vsCT","hsa-miR-6885-3p"
"760",-0.127624988461113,"neutrophil degranulation
GO0043312",0.703040253545798,"D0vsCT","hsa-miR-654-3p"
"761",-0.0583831870448011,"neutrophil degranulation
GO0043312",0.709028932502216,"D0vsCT","hsa-miR-1292-5p"
"762",-0.0600454339464855,"neutrophil degranulation
GO0043312",0.770409309955901,"D0vsCT","hsa-miR-6783-3p"
"763",-0.0482090473064565,"neutrophil degranulation
GO0043312",0.79511395815684,"D0vsCT","hsa-miR-185-3p"
"764",-0.0702677103526845,"neutrophil degranulation
GO0043312",0.797669672401467,"D0vsCT","hsa-miR-1303"
"765",-0.0609265529257943,"neutrophil degranulation
GO0043312",0.809575707604686,"D0vsCT","hsa-miR-320a-3p"
"766",-0.176375174829112,"neutrophil degranulation
GO0043312",0.830010405211072,"D0vsCT","hsa-miR-4326"
"767",-0.177786979310361,"neutrophil degranulation
GO0043312",0.834573158075068,"D0vsCT","hsa-miR-1299"
"768",-0.0505720449015525,"neutrophil degranulation
GO0043312",0.837310007068164,"D0vsCT","hsa-miR-6501-5p"
"769",-0.0444414976485277,"neutrophil degranulation
GO0043312",0.850231682665242,"D0vsCT","hsa-miR-4685-3p"
"770",0.0295413147744537,"neutrophil degranulation
GO0043312",0.851938995559206,"D0vsCT","hsa-miR-3177-3p"
"771",-0.0826573515016982,"neutrophil degranulation
GO0043312",0.855146714811112,"D0vsCT","hsa-miR-4443"
"772",-0.033923416260591,"neutrophil degranulation
GO0043312",0.865011695652067,"D0vsCT","hsa-miR-330-5p"
"773",0.163250635097673,"neutrophil degranulation
GO0043312",0.866191555821447,"D0vsCT","hsa-miR-4707-3p"
"774",-0.0623756898255281,"neutrophil degranulation
GO0043312",0.867696505985969,"D0vsCT","hsa-miR-323a-3p"
"775",0.00951219696412586,"neutrophil degranulation
GO0043312",0.9623805259794,"D0vsCT","hsa-miR-423-5p"
"776",0.00497289010311919,"neutrophil degranulation
GO0043312",0.986505407026134,"D0vsCT","hsa-miR-3187-3p"
"777",0.00367809301344302,"neutrophil degranulation
GO0043312",0.987659019952875,"D0vsCT","hsa-miR-6820-3p"
"778",-0.00288760185808434,"neutrophil degranulation
GO0043312",0.990569626166252,"D0vsCT","hsa-miR-6775-3p"
"779",0.00430674554295196,"neutrophil degranulation
GO0043312",0.990569626166252,"D0vsCT","hsa-miR-543"
"780",-0.836915303330019,"macrophage
differentiation GO0030225",0.000747866071237923,"D0vsCT","hsa-miR-505-3p"
"781",-1.42730022657859,"macrophage
differentiation GO0030225",0.00148303027125125,"D0vsCT","hsa-miR-140-5p"
"782",-1.90186019181468,"macrophage
differentiation GO0030225",0.00148303027125125,"D0vsCT","hsa-miR-145-5p"
"783",-1.01666863326484,"macrophage
differentiation GO0030225",0.00148303027125125,"D0vsCT","hsa-miR-221-5p"
"784",-0.815185962430904,"macrophage
differentiation GO0030225",0.00225547751680531,"D0vsCT","hsa-miR-29a-3p"
"785",-0.866304031495609,"macrophage
differentiation GO0030225",0.00267135634699765,"D0vsCT","hsa-miR-503-5p"
"786",-1.10976381557996,"macrophage
differentiation GO0030225",0.00308500558039787,"D0vsCT","hsa-miR-132-3p"
"787",-1.51988253986175,"macrophage
differentiation GO0030225",0.00308500558039787,"D0vsCT","hsa-miR-223-3p"
"788",-1.00617029691326,"macrophage
differentiation GO0030225",0.00353779458816821,"D0vsCT","hsa-miR-576-5p"
"789",-0.983199607805785,"macrophage
differentiation GO0030225",0.00374860732926721,"D0vsCT","hsa-let-7i-5p"
"790",-1.1771644038387,"macrophage
differentiation GO0030225",0.00381168686789337,"D0vsCT","hsa-miR-143-3p"
"791",-1.17419949485835,"macrophage
differentiation GO0030225",0.0043018354429155,"D0vsCT","hsa-miR-106a-5p"
"792",-1.12458462428585,"macrophage
differentiation GO0030225",0.00440905075924188,"D0vsCT","hsa-miR-17-5p"
"793",-0.799029095808772,"macrophage
differentiation GO0030225",0.00459990350548742,"D0vsCT","hsa-miR-378a-3p"
"794",-1.34816808127079,"macrophage
differentiation GO0030225",0.0047450779344788,"D0vsCT","hsa-miR-96-5p"
"795",-0.795705967921633,"macrophage
differentiation GO0030225",0.0047450779344788,"D0vsCT","hsa-miR-150-5p"
"796",-1.03554697022415,"macrophage
differentiation GO0030225",0.0047450779344788,"D0vsCT","hsa-miR-199b-5p"
"797",-1.04352981485434,"macrophage
differentiation GO0030225",0.00495449479140185,"D0vsCT","hsa-miR-26b-5p"
"798",-1.01469365105078,"macrophage
differentiation GO0030225",0.00528856347778713,"D0vsCT","hsa-miR-21-5p"
"799",-1.29310704542688,"macrophage
differentiation GO0030225",0.00528856347778713,"D0vsCT","hsa-miR-20a-5p"
"800",-1.32147122033089,"macrophage
differentiation GO0030225",0.0057040851765233,"D0vsCT","hsa-miR-374b-5p"
"801",-0.673397032182552,"macrophage
differentiation GO0030225",0.0057040851765233,"D0vsCT","hsa-miR-4732-5p"
"802",-0.771544635107782,"macrophage
differentiation GO0030225",0.0057040851765233,"D0vsCT","hsa-miR-185-5p"
"803",-1.24174132216425,"macrophage
differentiation GO0030225",0.00578716870204182,"D0vsCT","hsa-miR-374a-5p"
"804",-0.766416814671102,"macrophage
differentiation GO0030225",0.00578716870204182,"D0vsCT","hsa-miR-93-3p"
"805",-1.09600962171597,"macrophage
differentiation GO0030225",0.00593978742727214,"D0vsCT","hsa-miR-126-3p"
"806",-0.738698526445011,"macrophage
differentiation GO0030225",0.00630655871896856,"D0vsCT","hsa-miR-182-5p"
"807",-1.09554422082445,"macrophage
differentiation GO0030225",0.00668950831464377,"D0vsCT","hsa-miR-106b-5p"
"808",-0.965375460809937,"macrophage
differentiation GO0030225",0.00701746456418162,"D0vsCT","hsa-miR-23b-3p"
"809",-0.851340491914364,"macrophage
differentiation GO0030225",0.00711707096294274,"D0vsCT","hsa-miR-107"
"810",-0.976703970221367,"macrophage
differentiation GO0030225",0.0072936829202809,"D0vsCT","hsa-miR-93-5p"
"811",-0.955400056559484,"macrophage
differentiation GO0030225",0.00735917872760969,"D0vsCT","hsa-miR-20b-5p"
"812",-0.478983384658496,"macrophage
differentiation GO0030225",0.00912052014633056,"D0vsCT","hsa-miR-6881-3p"
"813",-1.04741889721483,"macrophage
differentiation GO0030225",0.00936669235422359,"D0vsCT","hsa-miR-15b-5p"
"814",-0.956912732798241,"macrophage
differentiation GO0030225",0.0109158205959443,"D0vsCT","hsa-miR-129-1-3p"
"815",-1.1481578086288,"macrophage
differentiation GO0030225",0.0110045153577336,"D0vsCT","hsa-miR-454-3p"
"816",-0.705596183688817,"macrophage
differentiation GO0030225",0.011654422622222,"D0vsCT","hsa-miR-152-3p"
"817",-1.13892900931061,"macrophage
differentiation GO0030225",0.0118180275770401,"D0vsCT","hsa-miR-15a-5p"
"818",-0.866063443389506,"macrophage
differentiation GO0030225",0.0131242197028972,"D0vsCT","hsa-miR-130a-3p"
"819",-0.532664862296379,"macrophage
differentiation GO0030225",0.0133368775774964,"D0vsCT","hsa-miR-200c-3p"
"820",-1.02499280968413,"macrophage
differentiation GO0030225",0.017172202456462,"D0vsCT","hsa-miR-126-5p"
"821",-0.684830540109262,"macrophage
differentiation GO0030225",0.0177772375521971,"D0vsCT","hsa-miR-148b-3p"
"822",-0.528452768696874,"macrophage
differentiation GO0030225",0.019702576040589,"D0vsCT","hsa-miR-155-5p"
"823",-0.917759981569755,"macrophage
differentiation GO0030225",0.0206728192673533,"D0vsCT","hsa-miR-362-5p"
"824",-0.417477265165682,"macrophage
differentiation GO0030225",0.0214644974253238,"D0vsCT","hsa-miR-3163"
"825",-1.01842704902934,"macrophage
differentiation GO0030225",0.0230654345426853,"D0vsCT","hsa-miR-30b-5p"
"826",-0.971097695450382,"macrophage
differentiation GO0030225",0.0247561877559013,"D0vsCT","hsa-miR-331-3p"
"827",-0.570131267290938,"macrophage
differentiation GO0030225",0.0270376702138231,"D0vsCT","hsa-miR-186-5p"
"828",-0.691587259527826,"macrophage
differentiation GO0030225",0.0270376702138231,"D0vsCT","hsa-miR-130b-3p"
"829",-0.517313292558624,"macrophage
differentiation GO0030225",0.0275797376477944,"D0vsCT","hsa-miR-22-3p"
"830",-0.494970801431675,"macrophage
differentiation GO0030225",0.0378467850342958,"D0vsCT","hsa-miR-1271-5p"
"831",-0.472233709076365,"macrophage
differentiation GO0030225",0.0411079102270509,"D0vsCT","hsa-miR-192-5p"
"832",-0.521537495082873,"macrophage
differentiation GO0030225",0.0475440162252937,"D0vsCT","hsa-miR-874-3p"
"833",-0.46077671870738,"macrophage
differentiation GO0030225",0.0512194603235736,"D0vsCT","hsa-miR-339-5p"
"834",-0.690917854134032,"macrophage
differentiation GO0030225",0.0525679908038446,"D0vsCT","hsa-miR-451a"
"835",-0.57541689947432,"macrophage
differentiation GO0030225",0.053730720754035,"D0vsCT","hsa-miR-29c-3p"
"836",-0.422361491576397,"macrophage
differentiation GO0030225",0.0756752477680029,"D0vsCT","hsa-miR-361-5p"
"837",-0.602092207672598,"macrophage
differentiation GO0030225",0.0771893581997919,"D0vsCT","hsa-miR-335-5p"
"838",-0.632284094416723,"macrophage
differentiation GO0030225",0.0780131220366094,"D0vsCT","hsa-miR-21-3p"
"839",-0.441966930147489,"macrophage
differentiation GO0030225",0.0863702254871866,"D0vsCT","hsa-miR-484"
"840",-0.536758907080934,"macrophage
differentiation GO0030225",0.0929124277622855,"D0vsCT","hsa-miR-134-5p"
"841",-0.386546346746309,"macrophage
differentiation GO0030225",0.107719936179052,"D0vsCT","hsa-miR-5193"
"842",-0.411208386760698,"macrophage
differentiation GO0030225",0.11683042810044,"D0vsCT","hsa-miR-142-5p"
"843",-0.477094934540603,"macrophage
differentiation GO0030225",0.120270937362214,"D0vsCT","hsa-miR-491-5p"
"844",-0.495632583443587,"macrophage
differentiation GO0030225",0.124524468729909,"D0vsCT","hsa-miR-877-5p"
"845",-0.392755262681521,"macrophage
differentiation GO0030225",0.170492468115535,"D0vsCT","hsa-let-7e-5p"
"846",-0.268683955750485,"macrophage
differentiation GO0030225",0.17178683040632,"D0vsCT","hsa-miR-363-5p"
"847",-0.299447065951856,"macrophage
differentiation GO0030225",0.177887340385978,"D0vsCT","hsa-miR-7855-5p"
"848",-0.233488544875908,"macrophage
differentiation GO0030225",0.212909837712157,"D0vsCT","hsa-miR-125a-5p"
"849",-0.602749730307304,"macrophage
differentiation GO0030225",0.250263146569105,"D0vsCT","hsa-miR-495-3p"
"850",-0.356524820997186,"macrophage
differentiation GO0030225",0.253710775024741,"D0vsCT","hsa-miR-296-5p"
"851",-0.404537200548678,"macrophage
differentiation GO0030225",0.25401478033381,"D0vsCT","hsa-miR-224-5p"
"852",-0.273640281825987,"macrophage
differentiation GO0030225",0.332330033031997,"D0vsCT","hsa-let-7c-5p"
"853",0.124312006074184,"macrophage
differentiation GO0030225",0.338762750902687,"D0vsCT","hsa-miR-1301-3p"
"854",-0.154299214928477,"macrophage
differentiation GO0030225",0.394842041574515,"D0vsCT","hsa-miR-330-3p"
"855",0.0830758552843065,"macrophage
differentiation GO0030225",0.541899166559806,"D0vsCT","hsa-miR-423-3p"
"856",-0.153792506218682,"macrophage
differentiation GO0030225",0.662957933993468,"D0vsCT","hsa-miR-504-5p"
"857",-0.0702677103526845,"macrophage
differentiation GO0030225",0.797669672401467,"D0vsCT","hsa-miR-1303"
"858",-0.0609265529257943,"macrophage
differentiation GO0030225",0.809575707604686,"D0vsCT","hsa-miR-320a-3p"
"859",0.00430674554295196,"macrophage
differentiation GO0030225",0.990569626166252,"D0vsCT","hsa-miR-543"
"860",-0.836915303330019,"leukocyte migration
GO0050900",0.000747866071237923,"D0vsCT","hsa-miR-505-3p"
"861",-0.713635122512517,"leukocyte migration
GO0050900",0.000747866071237923,"D0vsCT","hsa-miR-30c-1-3p"
"862",-1.13447908834416,"leukocyte migration
GO0050900",0.000998069818962261,"D0vsCT","hsa-miR-27b-3p"
"863",-1.00256921925369,"leukocyte migration
GO0050900",0.00105600322077428,"D0vsCT","hsa-miR-222-3p"
"864",-0.60119432817293,"leukocyte migration
GO0050900",0.00148303027125125,"D0vsCT","hsa-miR-30d-5p"
"865",-1.42730022657859,"leukocyte migration
GO0050900",0.00148303027125125,"D0vsCT","hsa-miR-140-5p"
"866",-0.657543363440285,"leukocyte migration
GO0050900",0.00148303027125125,"D0vsCT","hsa-miR-625-5p"
"867",-1.90186019181468,"leukocyte migration
GO0050900",0.00148303027125125,"D0vsCT","hsa-miR-145-5p"
"868",-1.36667083840817,"leukocyte migration
GO0050900",0.00148303027125125,"D0vsCT","hsa-miR-23a-3p"
"869",-1.01666863326484,"leukocyte migration
GO0050900",0.00148303027125125,"D0vsCT","hsa-miR-221-5p"
"870",-1.12344357400394,"leukocyte migration
GO0050900",0.00181978467687375,"D0vsCT","hsa-miR-221-3p"
"871",-0.815185962430904,"leukocyte migration
GO0050900",0.00225547751680531,"D0vsCT","hsa-miR-29a-3p"
"872",-0.870229322535526,"leukocyte migration
GO0050900",0.00254876122872433,"D0vsCT","hsa-miR-5100"
"873",-0.842325296000901,"leukocyte migration
GO0050900",0.00262380200373596,"D0vsCT","hsa-miR-7977"
"874",-0.969567492246898,"leukocyte migration
GO0050900",0.00267135634699765,"D0vsCT","hsa-miR-1294"
"875",-0.866304031495609,"leukocyte migration
GO0050900",0.00267135634699765,"D0vsCT","hsa-miR-503-5p"
"876",-0.813277724431752,"leukocyte migration
GO0050900",0.00308500558039787,"D0vsCT","hsa-miR-335-3p"
"877",-0.863607692244308,"leukocyte migration
GO0050900",0.00308500558039787,"D0vsCT","hsa-miR-1260b"
"878",-1.51988253986175,"leukocyte migration
GO0050900",0.00308500558039787,"D0vsCT","hsa-miR-223-3p"
"879",-0.843079926272438,"leukocyte migration
GO0050900",0.00313713420045566,"D0vsCT","hsa-miR-30e-3p"
"880",-0.871187609278037,"leukocyte migration
GO0050900",0.00322242749614831,"D0vsCT","hsa-miR-183-5p"
"881",-1.11043698593127,"leukocyte migration
GO0050900",0.00322242749614831,"D0vsCT","hsa-miR-548k"
"882",-0.981682765484002,"leukocyte migration
GO0050900",0.00352804742258459,"D0vsCT","hsa-miR-27a-3p"
"883",-1.00617029691326,"leukocyte migration
GO0050900",0.00353779458816821,"D0vsCT","hsa-miR-576-5p"
"884",-0.983199607805785,"leukocyte migration
GO0050900",0.00374860732926721,"D0vsCT","hsa-let-7i-5p"
"885",-1.1771644038387,"leukocyte migration
GO0050900",0.00381168686789337,"D0vsCT","hsa-miR-143-3p"
"886",-1.03536981600244,"leukocyte migration
GO0050900",0.00404879847632303,"D0vsCT","hsa-miR-15b-3p"
"887",-1.17419949485835,"leukocyte migration
GO0050900",0.0043018354429155,"D0vsCT","hsa-miR-106a-5p"
"888",-1.12458462428585,"leukocyte migration
GO0050900",0.00440905075924188,"D0vsCT","hsa-miR-17-5p"
"889",-0.759157216538593,"leukocyte migration
GO0050900",0.00440905075924188,"D0vsCT","hsa-miR-769-5p"
"890",-1.25310790601109,"leukocyte migration
GO0050900",0.00440905075924188,"D0vsCT","hsa-miR-199b-3p"
"891",-0.799029095808772,"leukocyte migration
GO0050900",0.00459990350548742,"D0vsCT","hsa-miR-378a-3p"
"892",-1.01391357863415,"leukocyte migration
GO0050900",0.00467688370563426,"D0vsCT","hsa-miR-30e-5p"
"893",-0.728037645367622,"leukocyte migration
GO0050900",0.00467688370563426,"D0vsCT","hsa-miR-584-5p"
"894",-0.97239829686286,"leukocyte migration
GO0050900",0.00467688370563426,"D0vsCT","hsa-miR-29b-2-5p"
"895",-0.646178538992839,"leukocyte migration
GO0050900",0.00468969853043991,"D0vsCT","hsa-miR-6833-3p"
"896",-1.34816808127079,"leukocyte migration
GO0050900",0.0047450779344788,"D0vsCT","hsa-miR-96-5p"
"897",-1.1933471953134,"leukocyte migration
GO0050900",0.0047450779344788,"D0vsCT","hsa-miR-17-3p"
"898",-0.795705967921633,"leukocyte migration
GO0050900",0.0047450779344788,"D0vsCT","hsa-miR-150-5p"
"899",-1.25535341834065,"leukocyte migration
GO0050900",0.0047450779344788,"D0vsCT","hsa-miR-18a-5p"
"900",-1.03554697022415,"leukocyte migration
GO0050900",0.0047450779344788,"D0vsCT","hsa-miR-199b-5p"
"901",-1.04352981485434,"leukocyte migration
GO0050900",0.00495449479140185,"D0vsCT","hsa-miR-26b-5p"
"902",-1.24484946174061,"leukocyte migration
GO0050900",0.00526952273641134,"D0vsCT","hsa-miR-365a-3p"
"903",-1.01469365105078,"leukocyte migration
GO0050900",0.00528856347778713,"D0vsCT","hsa-miR-21-5p"
"904",-0.612671600022477,"leukocyte migration
GO0050900",0.00528856347778713,"D0vsCT","hsa-miR-181a-2-3p"
"905",-1.29310704542688,"leukocyte migration
GO0050900",0.00528856347778713,"D0vsCT","hsa-miR-20a-5p"
"906",-0.751665331045895,"leukocyte migration
GO0050900",0.00529394321314524,"D0vsCT","hsa-miR-500a-3p"
"907",-1.32147122033089,"leukocyte migration
GO0050900",0.0057040851765233,"D0vsCT","hsa-miR-374b-5p"
"908",-1.05958061574494,"leukocyte migration
GO0050900",0.0057040851765233,"D0vsCT","hsa-miR-664b-3p"
"909",-0.843825399964845,"leukocyte migration
GO0050900",0.0057040851765233,"D0vsCT","hsa-miR-548q"
"910",-0.771544635107782,"leukocyte migration
GO0050900",0.0057040851765233,"D0vsCT","hsa-miR-185-5p"
"911",-1.24174132216425,"leukocyte migration
GO0050900",0.00578716870204182,"D0vsCT","hsa-miR-374a-5p"
"912",-0.766416814671102,"leukocyte migration
GO0050900",0.00578716870204182,"D0vsCT","hsa-miR-93-3p"
"913",-0.950357246398532,"leukocyte migration
GO0050900",0.00578716870204182,"D0vsCT","hsa-miR-223-5p"
"914",-1.15351903725384,"leukocyte migration
GO0050900",0.00578716870204182,"D0vsCT","hsa-miR-4286"
"915",-1.13817833663842,"leukocyte migration
GO0050900",0.00579754486469765,"D0vsCT","hsa-miR-500a-5p"
"916",-1.09600962171597,"leukocyte migration
GO0050900",0.00593978742727214,"D0vsCT","hsa-miR-126-3p"
"917",-0.89428613249867,"leukocyte migration
GO0050900",0.00596947973017186,"D0vsCT","hsa-miR-22-5p"
"918",-1.01987202374249,"leukocyte migration
GO0050900",0.00617726454522186,"D0vsCT","hsa-miR-148a-3p"
"919",-0.583080456011409,"leukocyte migration
GO0050900",0.00628961931455833,"D0vsCT","hsa-let-7b-3p"
"920",-0.738698526445011,"leukocyte migration
GO0050900",0.00630655871896856,"D0vsCT","hsa-miR-182-5p"
"921",-1.09554422082445,"leukocyte migration
GO0050900",0.00668950831464377,"D0vsCT","hsa-miR-106b-5p"
"922",-0.604293626637809,"leukocyte migration
GO0050900",0.0069247055723439,"D0vsCT","hsa-miR-664a-5p"
"923",-0.965375460809937,"leukocyte migration
GO0050900",0.00701746456418162,"D0vsCT","hsa-miR-23b-3p"
"924",-0.851340491914364,"leukocyte migration
GO0050900",0.00711707096294274,"D0vsCT","hsa-miR-107"
"925",-0.976703970221367,"leukocyte migration
GO0050900",0.0072936829202809,"D0vsCT","hsa-miR-93-5p"
"926",-0.955400056559484,"leukocyte migration
GO0050900",0.00735917872760969,"D0vsCT","hsa-miR-20b-5p"
"927",-1.25768958124301,"leukocyte migration
GO0050900",0.00735917872760969,"D0vsCT","hsa-miR-548ay-5p"
"928",-0.995554044922789,"leukocyte migration
GO0050900",0.00841028060110826,"D0vsCT","hsa-miR-340-5p"
"929",-0.470540688414215,"leukocyte migration
GO0050900",0.00900477935591323,"D0vsCT","hsa-miR-625-3p"
"930",-0.478983384658496,"leukocyte migration
GO0050900",0.00912052014633056,"D0vsCT","hsa-miR-6881-3p"
"931",-1.04741889721483,"leukocyte migration
GO0050900",0.00936669235422359,"D0vsCT","hsa-miR-15b-5p"
"932",-0.34236715010874,"leukocyte migration
GO0050900",0.00937944197743282,"D0vsCT","hsa-miR-1260a"
"933",-0.59337794284367,"leukocyte migration
GO0050900",0.0101450883221738,"D0vsCT","hsa-miR-629-5p"
"934",-1.1481578086288,"leukocyte migration
GO0050900",0.0110045153577336,"D0vsCT","hsa-miR-454-3p"
"935",-0.752794457857588,"leukocyte migration
GO0050900",0.0111907727184866,"D0vsCT","hsa-miR-146a-5p"
"936",-0.705596183688817,"leukocyte migration
GO0050900",0.011654422622222,"D0vsCT","hsa-miR-152-3p"
"937",-1.13892900931061,"leukocyte migration
GO0050900",0.0118180275770401,"D0vsCT","hsa-miR-15a-5p"
"938",-0.703797438370557,"leukocyte migration
GO0050900",0.0118180275770401,"D0vsCT","hsa-miR-1270"
"939",-0.947785508827828,"leukocyte migration
GO0050900",0.0126232669549012,"D0vsCT","hsa-miR-3200-3p"
"940",-0.866063443389506,"leukocyte migration
GO0050900",0.0131242197028972,"D0vsCT","hsa-miR-130a-3p"
"941",-0.532664862296379,"leukocyte migration
GO0050900",0.0133368775774964,"D0vsCT","hsa-miR-200c-3p"
"942",-0.50961980595962,"leukocyte migration
GO0050900",0.0140622263183711,"D0vsCT","hsa-miR-25-3p"
"943",0.447685854046054,"leukocyte migration
GO0050900",0.0143632792876222,"D0vsCT","hsa-miR-6786-3p"
"944",-0.821253991128108,"leukocyte migration
GO0050900",0.0144394300049737,"D0vsCT","hsa-let-7g-5p"
"945",-0.777915923715179,"leukocyte migration
GO0050900",0.01514367091775,"D0vsCT","hsa-let-7f-1-3p"
"946",-0.767288106936627,"leukocyte migration
GO0050900",0.0153320077101839,"D0vsCT","hsa-miR-652-3p"
"947",-0.629353884965481,"leukocyte migration
GO0050900",0.0162469714967368,"D0vsCT","hsa-miR-28-5p"
"948",-0.678552816894955,"leukocyte migration
GO0050900",0.0163534041126218,"D0vsCT","hsa-miR-425-5p"
"949",-0.431408739687163,"leukocyte migration
GO0050900",0.016655370938496,"D0vsCT","hsa-miR-1304-3p"
"950",-0.988459180290447,"leukocyte migration
GO0050900",0.0169527638967583,"D0vsCT","hsa-miR-5581-3p"
"951",-0.631740933152998,"leukocyte migration
GO0050900",0.0170358446705911,"D0vsCT","hsa-miR-4677-3p"
"952",-0.608013478641952,"leukocyte migration
GO0050900",0.017172202456462,"D0vsCT","hsa-miR-10a-5p"
"953",-0.793114784513953,"leukocyte migration
GO0050900",0.0176610653693814,"D0vsCT","hsa-miR-142-3p"
"954",-0.684830540109262,"leukocyte migration
GO0050900",0.0177772375521971,"D0vsCT","hsa-miR-148b-3p"
"955",-0.513719603893128,"leukocyte migration
GO0050900",0.0177926497880794,"D0vsCT","hsa-miR-6509-3p"
"956",-0.364334363877296,"leukocyte migration
GO0050900",0.0181887850174022,"D0vsCT","hsa-miR-18a-3p"
"957",-0.497615642629434,"leukocyte migration
GO0050900",0.0181887850174022,"D0vsCT","hsa-miR-6818-3p"
"958",-0.528452768696874,"leukocyte migration
GO0050900",0.019702576040589,"D0vsCT","hsa-miR-155-5p"
"959",-0.736991665981696,"leukocyte migration
GO0050900",0.019702576040589,"D0vsCT","hsa-miR-98-5p"
"960",-0.718324672903587,"leukocyte migration
GO0050900",0.0213395364022829,"D0vsCT","hsa-miR-421"
"961",-0.417477265165682,"leukocyte migration
GO0050900",0.0214644974253238,"D0vsCT","hsa-miR-3163"
"962",-1.01842704902934,"leukocyte migration
GO0050900",0.0230654345426853,"D0vsCT","hsa-miR-30b-5p"
"963",-0.738083978996564,"leukocyte migration
GO0050900",0.0231878928938813,"D0vsCT","hsa-miR-532-3p"
"964",-0.722750348624724,"leukocyte migration
GO0050900",0.0238981989138272,"D0vsCT","hsa-miR-24-2-5p"
"965",-0.971097695450382,"leukocyte migration
GO0050900",0.0247561877559013,"D0vsCT","hsa-miR-331-3p"
"966",-1.03174436070005,"leukocyte migration
GO0050900",0.0250454558942713,"D0vsCT","hsa-miR-144-3p"
"967",-0.538471607746869,"leukocyte migration
GO0050900",0.0268658745191397,"D0vsCT","hsa-miR-363-3p"
"968",-0.570131267290938,"leukocyte migration
GO0050900",0.0270376702138231,"D0vsCT","hsa-miR-186-5p"
"969",-0.691587259527826,"leukocyte migration
GO0050900",0.0270376702138231,"D0vsCT","hsa-miR-130b-3p"
"970",-0.517313292558624,"leukocyte migration
GO0050900",0.0275797376477944,"D0vsCT","hsa-miR-22-3p"
"971",-0.818532685699715,"leukocyte migration
GO0050900",0.0299534917555554,"D0vsCT","hsa-miR-19a-3p"
"972",-0.874397581055766,"leukocyte migration
GO0050900",0.0308631444653484,"D0vsCT","hsa-miR-342-3p"
"973",-0.494970801431675,"leukocyte migration
GO0050900",0.0378467850342958,"D0vsCT","hsa-miR-1271-5p"
"974",-0.50251449999279,"leukocyte migration
GO0050900",0.038384347179818,"D0vsCT","hsa-miR-140-3p"
"975",-0.740290388715005,"leukocyte migration
GO0050900",0.0398561676587746,"D0vsCT","hsa-miR-1255a"
"976",-0.667409695845093,"leukocyte migration
GO0050900",0.0404361593219269,"D0vsCT","hsa-miR-548j-5p"
"977",-0.472233709076365,"leukocyte migration
GO0050900",0.0411079102270509,"D0vsCT","hsa-miR-192-5p"
"978",-0.950237222765939,"leukocyte migration
GO0050900",0.0411079102270509,"D0vsCT","hsa-miR-3613-3p"
"979",-0.959231034305691,"leukocyte migration
GO0050900",0.0419147987195332,"D0vsCT","hsa-miR-144-5p"
"980",-0.658421934650681,"leukocyte migration
GO0050900",0.0456356530705308,"D0vsCT","hsa-miR-501-5p"
"981",-0.699793236732449,"leukocyte migration
GO0050900",0.0474649449754887,"D0vsCT","hsa-miR-324-5p"
"982",-0.473316062150436,"leukocyte migration
GO0050900",0.0512194603235736,"D0vsCT","hsa-miR-6734-3p"
"983",-0.575844533553779,"leukocyte migration
GO0050900",0.0518636886256147,"D0vsCT","hsa-miR-183-3p"
"984",-0.209204047556067,"leukocyte migration
GO0050900",0.052248667640672,"D0vsCT","hsa-miR-744-5p"
"985",-0.690917854134032,"leukocyte migration
GO0050900",0.0525679908038446,"D0vsCT","hsa-miR-451a"
"986",0.300501867658529,"leukocyte migration
GO0050900",0.0527928005603272,"D0vsCT","hsa-miR-3127-3p"
"987",-0.57541689947432,"leukocyte migration
GO0050900",0.053730720754035,"D0vsCT","hsa-miR-29c-3p"
"988",-0.627224499848931,"leukocyte migration
GO0050900",0.0559739856390206,"D0vsCT","hsa-miR-30a-5p"
"989",-0.499678587713616,"leukocyte migration
GO0050900",0.0581954725245053,"D0vsCT","hsa-miR-378a-5p"
"990",-0.459130328609691,"leukocyte migration
GO0050900",0.0589559503151291,"D0vsCT","hsa-let-7b-5p"
"991",-0.538808275012142,"leukocyte migration
GO0050900",0.0591366493754248,"D0vsCT","hsa-miR-324-3p"
"992",-0.376521838920356,"leukocyte migration
GO0050900",0.0636668948219208,"D0vsCT","hsa-miR-3074-5p"
"993",-0.619436402109231,"leukocyte migration
GO0050900",0.0646252876297362,"D0vsCT","hsa-miR-548e-3p"
"994",-0.422361491576397,"leukocyte migration
GO0050900",0.0756752477680029,"D0vsCT","hsa-miR-361-5p"
"995",-0.602092207672598,"leukocyte migration
GO0050900",0.0771893581997919,"D0vsCT","hsa-miR-335-5p"
"996",-0.632284094416723,"leukocyte migration
GO0050900",0.0780131220366094,"D0vsCT","hsa-miR-21-3p"
"997",-0.682293791069232,"leukocyte migration
GO0050900",0.0863702254871866,"D0vsCT","hsa-miR-584-3p"
"998",-0.441966930147489,"leukocyte migration
GO0050900",0.0863702254871866,"D0vsCT","hsa-miR-484"
"999",-0.28135682653537,"leukocyte migration
GO0050900",0.0893589124431855,"D0vsCT","hsa-miR-942-5p"
"1000",-0.621653958386424,"leukocyte migration
GO0050900",0.091700202767193,"D0vsCT","hsa-miR-766-3p"
"1001",-0.341192708197712,"leukocyte migration
GO0050900",0.0928059770405824,"D0vsCT","hsa-miR-4659a-3p"
"1002",-0.536758907080934,"leukocyte migration
GO0050900",0.0929124277622855,"D0vsCT","hsa-miR-134-5p"
"1003",0.186228200022979,"leukocyte migration
GO0050900",0.0929124277622855,"D0vsCT","hsa-miR-92b-3p"
"1004",-0.422265118246587,"leukocyte migration
GO0050900",0.0937103794396925,"D0vsCT","hsa-miR-197-3p"
"1005",-0.386546346746309,"leukocyte migration
GO0050900",0.107719936179052,"D0vsCT","hsa-miR-5193"
"1006",-0.624253027846015,"leukocyte migration
GO0050900",0.110072243961918,"D0vsCT","hsa-miR-493-5p"
"1007",-0.411208386760698,"leukocyte migration
GO0050900",0.11683042810044,"D0vsCT","hsa-miR-142-5p"
"1008",-0.2136383288719,"leukocyte migration
GO0050900",0.131361540305816,"D0vsCT","hsa-miR-1226-3p"
"1009",-0.51092776793734,"leukocyte migration
GO0050900",0.131737004808664,"D0vsCT","hsa-miR-1287-5p"
"1010",-0.368135962761033,"leukocyte migration
GO0050900",0.136631179144527,"D0vsCT","hsa-miR-939-5p"
"1011",-0.333839555437409,"leukocyte migration
GO0050900",0.137402348425362,"D0vsCT","hsa-miR-4659b-3p"
"1012",0.208917970081529,"leukocyte migration
GO0050900",0.140565435971541,"D0vsCT","hsa-miR-328-3p"
"1013",0.350880223569995,"leukocyte migration
GO0050900",0.15175780372719,"D0vsCT","hsa-miR-6747-3p"
"1014",-0.260687592442068,"leukocyte migration
GO0050900",0.152301019043787,"D0vsCT","hsa-miR-25-5p"
"1015",-0.428951618839084,"leukocyte migration
GO0050900",0.154166632582432,"D0vsCT","hsa-miR-139-5p"
"1016",0.293043713204821,"leukocyte migration
GO0050900",0.161684663062922,"D0vsCT","hsa-miR-1343-3p"
"1017",-0.392755262681521,"leukocyte migration
GO0050900",0.170492468115535,"D0vsCT","hsa-let-7e-5p"
"1018",-0.268683955750485,"leukocyte migration
GO0050900",0.17178683040632,"D0vsCT","hsa-miR-363-5p"
"1019",-0.368002670940789,"leukocyte migration
GO0050900",0.189256936295158,"D0vsCT","hsa-miR-548ay-3p"
"1020",-0.333453655778776,"leukocyte migration
GO0050900",0.193884377846506,"D0vsCT","hsa-miR-4521"
"1021",-0.322643143154468,"leukocyte migration
GO0050900",0.194014106622349,"D0vsCT","hsa-miR-5001-3p"
"1022",-0.572049281168269,"leukocyte migration
GO0050900",0.199190798430402,"D0vsCT","hsa-miR-494-3p"
"1023",-0.233488544875908,"leukocyte migration
GO0050900",0.212909837712157,"D0vsCT","hsa-miR-125a-5p"
"1024",0.242294868705564,"leukocyte migration
GO0050900",0.223495462440395,"D0vsCT","hsa-miR-342-5p"
"1025",-0.568362044875798,"leukocyte migration
GO0050900",0.223495462440395,"D0vsCT","hsa-miR-122-5p"
"1026",-0.987156628267947,"leukocyte migration
GO0050900",0.226605139738987,"D0vsCT","hsa-miR-100-5p"
"1027",-0.602749730307304,"leukocyte migration
GO0050900",0.250263146569105,"D0vsCT","hsa-miR-495-3p"
"1028",-0.356524820997186,"leukocyte migration
GO0050900",0.253710775024741,"D0vsCT","hsa-miR-296-5p"
"1029",-0.404537200548678,"leukocyte migration
GO0050900",0.25401478033381,"D0vsCT","hsa-miR-224-5p"
"1030",0.36135978162784,"leukocyte migration
GO0050900",0.25401478033381,"D0vsCT","hsa-miR-1908-5p"
"1031",0.193237356606025,"leukocyte migration
GO0050900",0.266350554033378,"D0vsCT","hsa-miR-6894-3p"
"1032",-0.31342547309759,"leukocyte migration
GO0050900",0.27147822267976,"D0vsCT","hsa-miR-574-3p"
"1033",-0.195779275673123,"leukocyte migration
GO0050900",0.286536629026165,"D0vsCT","hsa-miR-6877-5p"
"1034",-0.231375350619595,"leukocyte migration
GO0050900",0.300085856455378,"D0vsCT","hsa-miR-4742-3p"
"1035",0.21020153052146,"leukocyte migration
GO0050900",0.329876841411877,"D0vsCT","hsa-miR-6735-5p"
"1036",-0.273640281825987,"leukocyte migration
GO0050900",0.332330033031997,"D0vsCT","hsa-let-7c-5p"
"1037",0.124312006074184,"leukocyte migration
GO0050900",0.338762750902687,"D0vsCT","hsa-miR-1301-3p"
"1038",-0.198249917795518,"leukocyte migration
GO0050900",0.352586615543402,"D0vsCT","hsa-miR-877-3p"
"1039",0.300663281096131,"leukocyte migration
GO0050900",0.390227825441074,"D0vsCT","hsa-miR-4508"
"1040",-0.154299214928477,"leukocyte migration
GO0050900",0.394842041574515,"D0vsCT","hsa-miR-330-3p"
"1041",-0.154244262380793,"leukocyte migration
GO0050900",0.398508216277648,"D0vsCT","hsa-miR-505-5p"
"1042",0.211712043142748,"leukocyte migration
GO0050900",0.418552118241933,"D0vsCT","hsa-miR-1234-3p"
"1043",0.23393698003862,"leukocyte migration
GO0050900",0.457980458424561,"D0vsCT","hsa-miR-433-3p"
"1044",-0.140504310486357,"leukocyte migration
GO0050900",0.464339758073436,"D0vsCT","hsa-miR-6842-3p"
"1045",-0.547942780374004,"leukocyte migration
GO0050900",0.489386577526203,"D0vsCT","hsa-miR-5189-3p"
"1046",-0.209428371307349,"leukocyte migration
GO0050900",0.492382662816811,"D0vsCT","hsa-miR-629-3p"
"1047",0.164019913275601,"leukocyte migration
GO0050900",0.503591657520112,"D0vsCT","hsa-miR-1229-3p"
"1048",-0.170700574353068,"leukocyte migration
GO0050900",0.51453394389343,"D0vsCT","hsa-miR-130b-5p"
"1049",-0.165615712227408,"leukocyte migration
GO0050900",0.514937577843762,"D0vsCT","hsa-let-7d-5p"
"1050",-0.153118305716045,"leukocyte migration
GO0050900",0.53573249999067,"D0vsCT","hsa-miR-1307-3p"
"1051",0.0830758552843065,"leukocyte migration
GO0050900",0.541899166559806,"D0vsCT","hsa-miR-423-3p"
"1052",0.0994854606115601,"leukocyte migration
GO0050900",0.549766808503773,"D0vsCT","hsa-miR-1976"
"1053",-0.18094145206051,"leukocyte migration
GO0050900",0.576983898684051,"D0vsCT","hsa-miR-5695"
"1054",0.1561773539329,"leukocyte migration
GO0050900",0.576983898684051,"D0vsCT","hsa-miR-92b-5p"
"1055",-0.197939191695875,"leukocyte migration
GO0050900",0.580867629707598,"D0vsCT","hsa-miR-6749-3p"
"1056",-0.182799660293286,"leukocyte migration
GO0050900",0.607474267144638,"D0vsCT","hsa-miR-6793-3p"
"1057",0.1985715416912,"leukocyte migration
GO0050900",0.652157725605814,"D0vsCT","hsa-miR-483-3p"
"1058",-0.153792506218682,"leukocyte migration
GO0050900",0.662957933993468,"D0vsCT","hsa-miR-504-5p"
"1059",0.0737246025346465,"leukocyte migration
GO0050900",0.67169014649872,"D0vsCT","hsa-miR-1306-5p"
"1060",-0.091635685950709,"leukocyte migration
GO0050900",0.70048162052958,"D0vsCT","hsa-miR-6885-3p"
"1061",-0.127624988461113,"leukocyte migration
GO0050900",0.703040253545798,"D0vsCT","hsa-miR-654-3p"
"1062",-0.0583831870448011,"leukocyte migration
GO0050900",0.709028932502216,"D0vsCT","hsa-miR-1292-5p"
"1063",-0.0600454339464855,"leukocyte migration
GO0050900",0.770409309955901,"D0vsCT","hsa-miR-6783-3p"
"1064",-0.0482090473064565,"leukocyte migration
GO0050900",0.79511395815684,"D0vsCT","hsa-miR-185-3p"
"1065",-0.0609265529257943,"leukocyte migration
GO0050900",0.809575707604686,"D0vsCT","hsa-miR-320a-3p"
"1066",-0.177786979310361,"leukocyte migration
GO0050900",0.834573158075068,"D0vsCT","hsa-miR-1299"
"1067",-0.0505720449015525,"leukocyte migration
GO0050900",0.837310007068164,"D0vsCT","hsa-miR-6501-5p"
"1068",-0.0826573515016982,"leukocyte migration
GO0050900",0.855146714811112,"D0vsCT","hsa-miR-4443"
"1069",-0.033923416260591,"leukocyte migration
GO0050900",0.865011695652067,"D0vsCT","hsa-miR-330-5p"
"1070",0.163250635097673,"leukocyte migration
GO0050900",0.866191555821447,"D0vsCT","hsa-miR-4707-3p"
"1071",-0.0623756898255281,"leukocyte migration
GO0050900",0.867696505985969,"D0vsCT","hsa-miR-323a-3p"
"1072",-0.154146915741485,"leukocyte migration
GO0050900",0.879665951477498,"D0vsCT","hsa-miR-3613-5p"
"1073",0.00951219696412586,"leukocyte migration
GO0050900",0.9623805259794,"D0vsCT","hsa-miR-423-5p"
"1074",0.00497289010311919,"leukocyte migration
GO0050900",0.986505407026134,"D0vsCT","hsa-miR-3187-3p"
"1075",-1.13447908834416,"interleukin-7-mediated
signaling pathway
GO0038111",0.000998069818962261,"D0vsCT","hsa-miR-27b-3p"
"1076",-1.00256921925369,"interleukin-7-mediated
signaling pathway
GO0038111",0.00105600322077428,"D0vsCT","hsa-miR-222-3p"
"1077",-0.60119432817293,"interleukin-7-mediated
signaling pathway
GO0038111",0.00148303027125125,"D0vsCT","hsa-miR-30d-5p"
"1078",-1.90186019181468,"interleukin-7-mediated
signaling pathway
GO0038111",0.00148303027125125,"D0vsCT","hsa-miR-145-5p"
"1079",-1.36667083840817,"interleukin-7-mediated
signaling pathway
GO0038111",0.00148303027125125,"D0vsCT","hsa-miR-23a-3p"
"1080",-1.12344357400394,"interleukin-7-mediated
signaling pathway
GO0038111",0.00181978467687375,"D0vsCT","hsa-miR-221-3p"
"1081",-0.870229322535526,"interleukin-7-mediated
signaling pathway
GO0038111",0.00254876122872433,"D0vsCT","hsa-miR-5100"
"1082",-1.10976381557996,"interleukin-7-mediated
signaling pathway
GO0038111",0.00308500558039787,"D0vsCT","hsa-miR-132-3p"
"1083",-0.813277724431752,"interleukin-7-mediated
signaling pathway
GO0038111",0.00308500558039787,"D0vsCT","hsa-miR-335-3p"
"1084",-1.51988253986175,"interleukin-7-mediated
signaling pathway
GO0038111",0.00308500558039787,"D0vsCT","hsa-miR-223-3p"
"1085",-0.871187609278037,"interleukin-7-mediated
signaling pathway
GO0038111",0.00322242749614831,"D0vsCT","hsa-miR-183-5p"
"1086",-0.983199607805785,"interleukin-7-mediated
signaling pathway
GO0038111",0.00374860732926721,"D0vsCT","hsa-let-7i-5p"
"1087",-1.17419949485835,"interleukin-7-mediated
signaling pathway
GO0038111",0.0043018354429155,"D0vsCT","hsa-miR-106a-5p"
"1088",-1.12458462428585,"interleukin-7-mediated
signaling pathway
GO0038111",0.00440905075924188,"D0vsCT","hsa-miR-17-5p"
"1089",-0.799029095808772,"interleukin-7-mediated
signaling pathway
GO0038111",0.00459990350548742,"D0vsCT","hsa-miR-378a-3p"
"1090",-1.01391357863415,"interleukin-7-mediated
signaling pathway
GO0038111",0.00467688370563426,"D0vsCT","hsa-miR-30e-5p"
"1091",-0.97239829686286,"interleukin-7-mediated
signaling pathway
GO0038111",0.00467688370563426,"D0vsCT","hsa-miR-29b-2-5p"
"1092",-0.646178538992839,"interleukin-7-mediated
signaling pathway
GO0038111",0.00468969853043991,"D0vsCT","hsa-miR-6833-3p"
"1093",-1.34816808127079,"interleukin-7-mediated
signaling pathway
GO0038111",0.0047450779344788,"D0vsCT","hsa-miR-96-5p"
"1094",-0.795705967921633,"interleukin-7-mediated
signaling pathway
GO0038111",0.0047450779344788,"D0vsCT","hsa-miR-150-5p"
"1095",-1.04352981485434,"interleukin-7-mediated
signaling pathway
GO0038111",0.00495449479140185,"D0vsCT","hsa-miR-26b-5p"
"1096",-1.01469365105078,"interleukin-7-mediated
signaling pathway
GO0038111",0.00528856347778713,"D0vsCT","hsa-miR-21-5p"
"1097",-0.681499281472828,"interleukin-7-mediated
signaling pathway
GO0038111",0.00528856347778713,"D0vsCT","hsa-miR-28-3p"
"1098",-1.29310704542688,"interleukin-7-mediated
signaling pathway
GO0038111",0.00528856347778713,"D0vsCT","hsa-miR-20a-5p"
"1099",-1.32147122033089,"interleukin-7-mediated
signaling pathway
GO0038111",0.0057040851765233,"D0vsCT","hsa-miR-374b-5p"
"1100",-1.24174132216425,"interleukin-7-mediated
signaling pathway
GO0038111",0.00578716870204182,"D0vsCT","hsa-miR-374a-5p"
"1101",-1.21986460917822,"interleukin-7-mediated
signaling pathway
GO0038111",0.00578716870204182,"D0vsCT","hsa-miR-618"
"1102",-0.766416814671102,"interleukin-7-mediated
signaling pathway
GO0038111",0.00578716870204182,"D0vsCT","hsa-miR-93-3p"
"1103",-0.950357246398532,"interleukin-7-mediated
signaling pathway
GO0038111",0.00578716870204182,"D0vsCT","hsa-miR-223-5p"
"1104",-1.09600962171597,"interleukin-7-mediated
signaling pathway
GO0038111",0.00593978742727214,"D0vsCT","hsa-miR-126-3p"
"1105",-1.01987202374249,"interleukin-7-mediated
signaling pathway
GO0038111",0.00617726454522186,"D0vsCT","hsa-miR-148a-3p"
"1106",-0.738698526445011,"interleukin-7-mediated
signaling pathway
GO0038111",0.00630655871896856,"D0vsCT","hsa-miR-182-5p"
"1107",-0.830966393021754,"interleukin-7-mediated
signaling pathway
GO0038111",0.00662553739462105,"D0vsCT","hsa-miR-331-5p"
"1108",-1.09554422082445,"interleukin-7-mediated
signaling pathway
GO0038111",0.00668950831464377,"D0vsCT","hsa-miR-106b-5p"
"1109",-0.965375460809937,"interleukin-7-mediated
signaling pathway
GO0038111",0.00701746456418162,"D0vsCT","hsa-miR-23b-3p"
"1110",-0.851340491914364,"interleukin-7-mediated
signaling pathway
GO0038111",0.00711707096294274,"D0vsCT","hsa-miR-107"
"1111",-0.976703970221367,"interleukin-7-mediated
signaling pathway
GO0038111",0.0072936829202809,"D0vsCT","hsa-miR-93-5p"
"1112",-0.955400056559484,"interleukin-7-mediated
signaling pathway
GO0038111",0.00735917872760969,"D0vsCT","hsa-miR-20b-5p"
"1113",-0.995554044922789,"interleukin-7-mediated
signaling pathway
GO0038111",0.00841028060110826,"D0vsCT","hsa-miR-340-5p"
"1114",-1.04741889721483,"interleukin-7-mediated
signaling pathway
GO0038111",0.00936669235422359,"D0vsCT","hsa-miR-15b-5p"
"1115",-0.59337794284367,"interleukin-7-mediated
signaling pathway
GO0038111",0.0101450883221738,"D0vsCT","hsa-miR-629-5p"
"1116",-1.1481578086288,"interleukin-7-mediated
signaling pathway
GO0038111",0.0110045153577336,"D0vsCT","hsa-miR-454-3p"
"1117",-0.709104090704932,"interleukin-7-mediated
signaling pathway
GO0038111",0.0110867687278141,"D0vsCT","hsa-miR-146b-5p"
"1118",-0.752794457857588,"interleukin-7-mediated
signaling pathway
GO0038111",0.0111907727184866,"D0vsCT","hsa-miR-146a-5p"
"1119",-0.705596183688817,"interleukin-7-mediated
signaling pathway
GO0038111",0.011654422622222,"D0vsCT","hsa-miR-152-3p"
"1120",-0.639755336539229,"interleukin-7-mediated
signaling pathway
GO0038111",0.0118180275770401,"D0vsCT","hsa-miR-340-3p"
"1121",-1.13892900931061,"interleukin-7-mediated
signaling pathway
GO0038111",0.0118180275770401,"D0vsCT","hsa-miR-15a-5p"
"1122",-0.866063443389506,"interleukin-7-mediated
signaling pathway
GO0038111",0.0131242197028972,"D0vsCT","hsa-miR-130a-3p"
"1123",-0.532664862296379,"interleukin-7-mediated
signaling pathway
GO0038111",0.0133368775774964,"D0vsCT","hsa-miR-200c-3p"
"1124",-0.821253991128108,"interleukin-7-mediated
signaling pathway
GO0038111",0.0144394300049737,"D0vsCT","hsa-let-7g-5p"
"1125",-0.767288106936627,"interleukin-7-mediated
signaling pathway
GO0038111",0.0153320077101839,"D0vsCT","hsa-miR-652-3p"
"1126",-0.629353884965481,"interleukin-7-mediated
signaling pathway
GO0038111",0.0162469714967368,"D0vsCT","hsa-miR-28-5p"
"1127",-0.988459180290447,"interleukin-7-mediated
signaling pathway
GO0038111",0.0169527638967583,"D0vsCT","hsa-miR-5581-3p"
"1128",-0.497615642629434,"interleukin-7-mediated
signaling pathway
GO0038111",0.0181887850174022,"D0vsCT","hsa-miR-6818-3p"
"1129",-0.528452768696874,"interleukin-7-mediated
signaling pathway
GO0038111",0.019702576040589,"D0vsCT","hsa-miR-155-5p"
"1130",-0.736991665981696,"interleukin-7-mediated
signaling pathway
GO0038111",0.019702576040589,"D0vsCT","hsa-miR-98-5p"
"1131",-0.404392457191529,"interleukin-7-mediated
signaling pathway
GO0038111",0.0220302218447102,"D0vsCT","hsa-miR-589-5p"
"1132",-0.465645434552428,"interleukin-7-mediated
signaling pathway
GO0038111",0.0228462539218433,"D0vsCT","hsa-miR-106b-3p"
"1133",-1.01842704902934,"interleukin-7-mediated
signaling pathway
GO0038111",0.0230654345426853,"D0vsCT","hsa-miR-30b-5p"
"1134",-0.971097695450382,"interleukin-7-mediated
signaling pathway
GO0038111",0.0247561877559013,"D0vsCT","hsa-miR-331-3p"
"1135",-1.03174436070005,"interleukin-7-mediated
signaling pathway
GO0038111",0.0250454558942713,"D0vsCT","hsa-miR-144-3p"
"1136",-0.570131267290938,"interleukin-7-mediated
signaling pathway
GO0038111",0.0270376702138231,"D0vsCT","hsa-miR-186-5p"
"1137",-0.691587259527826,"interleukin-7-mediated
signaling pathway
GO0038111",0.0270376702138231,"D0vsCT","hsa-miR-130b-3p"
"1138",-0.818532685699715,"interleukin-7-mediated
signaling pathway
GO0038111",0.0299534917555554,"D0vsCT","hsa-miR-19a-3p"
"1139",-0.494970801431675,"interleukin-7-mediated
signaling pathway
GO0038111",0.0378467850342958,"D0vsCT","hsa-miR-1271-5p"
"1140",-0.472233709076365,"interleukin-7-mediated
signaling pathway
GO0038111",0.0411079102270509,"D0vsCT","hsa-miR-192-5p"
"1141",-0.699793236732449,"interleukin-7-mediated
signaling pathway
GO0038111",0.0474649449754887,"D0vsCT","hsa-miR-324-5p"
"1142",-0.521537495082873,"interleukin-7-mediated
signaling pathway
GO0038111",0.0475440162252937,"D0vsCT","hsa-miR-874-3p"
"1143",-0.627224499848931,"interleukin-7-mediated
signaling pathway
GO0038111",0.0559739856390206,"D0vsCT","hsa-miR-30a-5p"
"1144",-0.568657594052676,"interleukin-7-mediated
signaling pathway
GO0038111",0.0581954725245053,"D0vsCT","hsa-miR-181d-5p"
"1145",-0.459130328609691,"interleukin-7-mediated
signaling pathway
GO0038111",0.0589559503151291,"D0vsCT","hsa-let-7b-5p"
"1146",-0.538808275012142,"interleukin-7-mediated
signaling pathway
GO0038111",0.0591366493754248,"D0vsCT","hsa-miR-324-3p"
"1147",-0.613016839367666,"interleukin-7-mediated
signaling pathway
GO0038111",0.0680932350928712,"D0vsCT","hsa-miR-382-5p"
"1148",-0.602092207672598,"interleukin-7-mediated
signaling pathway
GO0038111",0.0771893581997919,"D0vsCT","hsa-miR-335-5p"
"1149",-0.632284094416723,"interleukin-7-mediated
signaling pathway
GO0038111",0.0780131220366094,"D0vsCT","hsa-miR-21-3p"
"1150",-0.441966930147489,"interleukin-7-mediated
signaling pathway
GO0038111",0.0863702254871866,"D0vsCT","hsa-miR-484"
"1151",-0.536758907080934,"interleukin-7-mediated
signaling pathway
GO0038111",0.0929124277622855,"D0vsCT","hsa-miR-134-5p"
"1152",-0.411208386760698,"interleukin-7-mediated
signaling pathway
GO0038111",0.11683042810044,"D0vsCT","hsa-miR-142-5p"
"1153",-0.495632583443587,"interleukin-7-mediated
signaling pathway
GO0038111",0.124524468729909,"D0vsCT","hsa-miR-877-5p"
"1154",-0.428951618839084,"interleukin-7-mediated
signaling pathway
GO0038111",0.154166632582432,"D0vsCT","hsa-miR-139-5p"
"1155",-0.392755262681521,"interleukin-7-mediated
signaling pathway
GO0038111",0.170492468115535,"D0vsCT","hsa-let-7e-5p"
"1156",-0.268683955750485,"interleukin-7-mediated
signaling pathway
GO0038111",0.17178683040632,"D0vsCT","hsa-miR-363-5p"
"1157",-0.233488544875908,"interleukin-7-mediated
signaling pathway
GO0038111",0.212909837712157,"D0vsCT","hsa-miR-125a-5p"
"1158",-0.194650314500771,"interleukin-7-mediated
signaling pathway
GO0038111",0.223495462440395,"D0vsCT","hsa-miR-3909"
"1159",0.242294868705564,"interleukin-7-mediated
signaling pathway
GO0038111",0.223495462440395,"D0vsCT","hsa-miR-342-5p"
"1160",-0.568362044875798,"interleukin-7-mediated
signaling pathway
GO0038111",0.223495462440395,"D0vsCT","hsa-miR-122-5p"
"1161",0.193237356606025,"interleukin-7-mediated
signaling pathway
GO0038111",0.266350554033378,"D0vsCT","hsa-miR-6894-3p"
"1162",-0.273640281825987,"interleukin-7-mediated
signaling pathway
GO0038111",0.332330033031997,"D0vsCT","hsa-let-7c-5p"
"1163",-0.198249917795518,"interleukin-7-mediated
signaling pathway
GO0038111",0.352586615543402,"D0vsCT","hsa-miR-877-3p"
"1164",-0.154299214928477,"interleukin-7-mediated
signaling pathway
GO0038111",0.394842041574515,"D0vsCT","hsa-miR-330-3p"
"1165",0.211712043142748,"interleukin-7-mediated
signaling pathway
GO0038111",0.418552118241933,"D0vsCT","hsa-miR-1234-3p"
"1166",0.23393698003862,"interleukin-7-mediated
signaling pathway
GO0038111",0.457980458424561,"D0vsCT","hsa-miR-433-3p"
"1167",-0.140504310486357,"interleukin-7-mediated
signaling pathway
GO0038111",0.464339758073436,"D0vsCT","hsa-miR-6842-3p"
"1168",0.164019913275601,"interleukin-7-mediated
signaling pathway
GO0038111",0.503591657520112,"D0vsCT","hsa-miR-1229-3p"
"1169",-0.170700574353068,"interleukin-7-mediated
signaling pathway
GO0038111",0.51453394389343,"D0vsCT","hsa-miR-130b-5p"
"1170",-0.165615712227408,"interleukin-7-mediated
signaling pathway
GO0038111",0.514937577843762,"D0vsCT","hsa-let-7d-5p"
"1171",0.0830758552843065,"interleukin-7-mediated
signaling pathway
GO0038111",0.541899166559806,"D0vsCT","hsa-miR-423-3p"
"1172",-0.182799660293286,"interleukin-7-mediated
signaling pathway
GO0038111",0.607474267144638,"D0vsCT","hsa-miR-6793-3p"
"1173",-0.153792506218682,"interleukin-7-mediated
signaling pathway
GO0038111",0.662957933993468,"D0vsCT","hsa-miR-504-5p"
"1174",-0.0851810858606772,"interleukin-7-mediated
signaling pathway
GO0038111",0.680084570696729,"D0vsCT","hsa-miR-361-3p"
"1175",-0.091635685950709,"interleukin-7-mediated
signaling pathway
GO0038111",0.70048162052958,"D0vsCT","hsa-miR-6885-3p"
"1176",-0.0609265529257943,"interleukin-7-mediated
signaling pathway
GO0038111",0.809575707604686,"D0vsCT","hsa-miR-320a-3p"
"1177",-0.0623756898255281,"interleukin-7-mediated
signaling pathway
GO0038111",0.867696505985969,"D0vsCT","hsa-miR-323a-3p"
"1178",0.00951219696412586,"interleukin-7-mediated
signaling pathway
GO0038111",0.9623805259794,"D0vsCT","hsa-miR-423-5p"
"1179",-1.13447908834416,"interleukin-6-mediated
signaling pathway
GO0070102",0.000998069818962261,"D0vsCT","hsa-miR-27b-3p"
"1180",-0.60119432817293,"interleukin-6-mediated
signaling pathway
GO0070102",0.00148303027125125,"D0vsCT","hsa-miR-30d-5p"
"1181",-1.42730022657859,"interleukin-6-mediated
signaling pathway
GO0070102",0.00148303027125125,"D0vsCT","hsa-miR-140-5p"
"1182",-1.90186019181468,"interleukin-6-mediated
signaling pathway
GO0070102",0.00148303027125125,"D0vsCT","hsa-miR-145-5p"
"1183",-1.36667083840817,"interleukin-6-mediated
signaling pathway
GO0070102",0.00148303027125125,"D0vsCT","hsa-miR-23a-3p"
"1184",-1.01666863326484,"interleukin-6-mediated
signaling pathway
GO0070102",0.00148303027125125,"D0vsCT","hsa-miR-221-5p"
"1185",-1.12344357400394,"interleukin-6-mediated
signaling pathway
GO0070102",0.00181978467687375,"D0vsCT","hsa-miR-221-3p"
"1186",-0.813277724431752,"interleukin-6-mediated
signaling pathway
GO0070102",0.00308500558039787,"D0vsCT","hsa-miR-335-3p"
"1187",-0.863607692244308,"interleukin-6-mediated
signaling pathway
GO0070102",0.00308500558039787,"D0vsCT","hsa-miR-1260b"
"1188",-1.51988253986175,"interleukin-6-mediated
signaling pathway
GO0070102",0.00308500558039787,"D0vsCT","hsa-miR-223-3p"
"1189",-0.871187609278037,"interleukin-6-mediated
signaling pathway
GO0070102",0.00322242749614831,"D0vsCT","hsa-miR-183-5p"
"1190",-1.11043698593127,"interleukin-6-mediated
signaling pathway
GO0070102",0.00322242749614831,"D0vsCT","hsa-miR-548k"
"1191",-0.981682765484002,"interleukin-6-mediated
signaling pathway
GO0070102",0.00352804742258459,"D0vsCT","hsa-miR-27a-3p"
"1192",-0.983199607805785,"interleukin-6-mediated
signaling pathway
GO0070102",0.00374860732926721,"D0vsCT","hsa-let-7i-5p"
"1193",-1.17419949485835,"interleukin-6-mediated
signaling pathway
GO0070102",0.0043018354429155,"D0vsCT","hsa-miR-106a-5p"
"1194",-1.12458462428585,"interleukin-6-mediated
signaling pathway
GO0070102",0.00440905075924188,"D0vsCT","hsa-miR-17-5p"
"1195",-1.01391357863415,"interleukin-6-mediated
signaling pathway
GO0070102",0.00467688370563426,"D0vsCT","hsa-miR-30e-5p"
"1196",-0.646178538992839,"interleukin-6-mediated
signaling pathway
GO0070102",0.00468969853043991,"D0vsCT","hsa-miR-6833-3p"
"1197",-0.795705967921633,"interleukin-6-mediated
signaling pathway
GO0070102",0.0047450779344788,"D0vsCT","hsa-miR-150-5p"
"1198",-1.25535341834065,"interleukin-6-mediated
signaling pathway
GO0070102",0.0047450779344788,"D0vsCT","hsa-miR-18a-5p"
"1199",-1.04352981485434,"interleukin-6-mediated
signaling pathway
GO0070102",0.00495449479140185,"D0vsCT","hsa-miR-26b-5p"
"1200",-1.24484946174061,"interleukin-6-mediated
signaling pathway
GO0070102",0.00526952273641134,"D0vsCT","hsa-miR-365a-3p"
"1201",-1.01469365105078,"interleukin-6-mediated
signaling pathway
GO0070102",0.00528856347778713,"D0vsCT","hsa-miR-21-5p"
"1202",-1.29310704542688,"interleukin-6-mediated
signaling pathway
GO0070102",0.00528856347778713,"D0vsCT","hsa-miR-20a-5p"
"1203",-0.613434342029226,"interleukin-6-mediated
signaling pathway
GO0070102",0.0057040851765233,"D0vsCT","hsa-miR-1304-5p"
"1204",-1.21986460917822,"interleukin-6-mediated
signaling pathway
GO0070102",0.00578716870204182,"D0vsCT","hsa-miR-618"
"1205",-0.766416814671102,"interleukin-6-mediated
signaling pathway
GO0070102",0.00578716870204182,"D0vsCT","hsa-miR-93-3p"
"1206",-0.950357246398532,"interleukin-6-mediated
signaling pathway
GO0070102",0.00578716870204182,"D0vsCT","hsa-miR-223-5p"
"1207",-1.13817833663842,"interleukin-6-mediated
signaling pathway
GO0070102",0.00579754486469765,"D0vsCT","hsa-miR-500a-5p"
"1208",-1.01987202374249,"interleukin-6-mediated
signaling pathway
GO0070102",0.00617726454522186,"D0vsCT","hsa-miR-148a-3p"
"1209",-0.738698526445011,"interleukin-6-mediated
signaling pathway
GO0070102",0.00630655871896856,"D0vsCT","hsa-miR-182-5p"
"1210",-0.830966393021754,"interleukin-6-mediated
signaling pathway
GO0070102",0.00662553739462105,"D0vsCT","hsa-miR-331-5p"
"1211",-1.09554422082445,"interleukin-6-mediated
signaling pathway
GO0070102",0.00668950831464377,"D0vsCT","hsa-miR-106b-5p"
"1212",-0.965375460809937,"interleukin-6-mediated
signaling pathway
GO0070102",0.00701746456418162,"D0vsCT","hsa-miR-23b-3p"
"1213",-0.851340491914364,"interleukin-6-mediated
signaling pathway
GO0070102",0.00711707096294274,"D0vsCT","hsa-miR-107"
"1214",-0.976703970221367,"interleukin-6-mediated
signaling pathway
GO0070102",0.0072936829202809,"D0vsCT","hsa-miR-93-5p"
"1215",-0.955400056559484,"interleukin-6-mediated
signaling pathway
GO0070102",0.00735917872760969,"D0vsCT","hsa-miR-20b-5p"
"1216",-1.25768958124301,"interleukin-6-mediated
signaling pathway
GO0070102",0.00735917872760969,"D0vsCT","hsa-miR-548ay-5p"
"1217",-0.995554044922789,"interleukin-6-mediated
signaling pathway
GO0070102",0.00841028060110826,"D0vsCT","hsa-miR-340-5p"
"1218",-1.04741889721483,"interleukin-6-mediated
signaling pathway
GO0070102",0.00936669235422359,"D0vsCT","hsa-miR-15b-5p"
"1219",-1.1481578086288,"interleukin-6-mediated
signaling pathway
GO0070102",0.0110045153577336,"D0vsCT","hsa-miR-454-3p"
"1220",-0.709104090704932,"interleukin-6-mediated
signaling pathway
GO0070102",0.0110867687278141,"D0vsCT","hsa-miR-146b-5p"
"1221",-0.752794457857588,"interleukin-6-mediated
signaling pathway
GO0070102",0.0111907727184866,"D0vsCT","hsa-miR-146a-5p"
"1222",-0.866063443389506,"interleukin-6-mediated
signaling pathway
GO0070102",0.0131242197028972,"D0vsCT","hsa-miR-130a-3p"
"1223",-0.50961980595962,"interleukin-6-mediated
signaling pathway
GO0070102",0.0140622263183711,"D0vsCT","hsa-miR-25-3p"
"1224",-0.821253991128108,"interleukin-6-mediated
signaling pathway
GO0070102",0.0144394300049737,"D0vsCT","hsa-let-7g-5p"
"1225",-0.431408739687163,"interleukin-6-mediated
signaling pathway
GO0070102",0.016655370938496,"D0vsCT","hsa-miR-1304-3p"
"1226",-0.988459180290447,"interleukin-6-mediated
signaling pathway
GO0070102",0.0169527638967583,"D0vsCT","hsa-miR-5581-3p"
"1227",-1.02499280968413,"interleukin-6-mediated
signaling pathway
GO0070102",0.017172202456462,"D0vsCT","hsa-miR-126-5p"
"1228",-0.793114784513953,"interleukin-6-mediated
signaling pathway
GO0070102",0.0176610653693814,"D0vsCT","hsa-miR-142-3p"
"1229",-0.528452768696874,"interleukin-6-mediated
signaling pathway
GO0070102",0.019702576040589,"D0vsCT","hsa-miR-155-5p"
"1230",-0.736991665981696,"interleukin-6-mediated
signaling pathway
GO0070102",0.019702576040589,"D0vsCT","hsa-miR-98-5p"
"1231",0.330362658273971,"interleukin-6-mediated
signaling pathway
GO0070102",0.0208398980575636,"D0vsCT","hsa-miR-6741-3p"
"1232",-0.718324672903587,"interleukin-6-mediated
signaling pathway
GO0070102",0.0213395364022829,"D0vsCT","hsa-miR-421"
"1233",-1.01842704902934,"interleukin-6-mediated
signaling pathway
GO0070102",0.0230654345426853,"D0vsCT","hsa-miR-30b-5p"
"1234",-1.03174436070005,"interleukin-6-mediated
signaling pathway
GO0070102",0.0250454558942713,"D0vsCT","hsa-miR-144-3p"
"1235",-0.538471607746869,"interleukin-6-mediated
signaling pathway
GO0070102",0.0268658745191397,"D0vsCT","hsa-miR-363-3p"
"1236",-0.570131267290938,"interleukin-6-mediated
signaling pathway
GO0070102",0.0270376702138231,"D0vsCT","hsa-miR-186-5p"
"1237",-0.691587259527826,"interleukin-6-mediated
signaling pathway
GO0070102",0.0270376702138231,"D0vsCT","hsa-miR-130b-3p"
"1238",-0.818532685699715,"interleukin-6-mediated
signaling pathway
GO0070102",0.0299534917555554,"D0vsCT","hsa-miR-19a-3p"
"1239",-0.740290388715005,"interleukin-6-mediated
signaling pathway
GO0070102",0.0398561676587746,"D0vsCT","hsa-miR-1255a"
"1240",-0.667409695845093,"interleukin-6-mediated
signaling pathway
GO0070102",0.0404361593219269,"D0vsCT","hsa-miR-548j-5p"
"1241",-0.472233709076365,"interleukin-6-mediated
signaling pathway
GO0070102",0.0411079102270509,"D0vsCT","hsa-miR-192-5p"
"1242",-0.959231034305691,"interleukin-6-mediated
signaling pathway
GO0070102",0.0419147987195332,"D0vsCT","hsa-miR-144-5p"
"1243",-0.658421934650681,"interleukin-6-mediated
signaling pathway
GO0070102",0.0456356530705308,"D0vsCT","hsa-miR-501-5p"
"1244",-0.521537495082873,"interleukin-6-mediated
signaling pathway
GO0070102",0.0475440162252937,"D0vsCT","hsa-miR-874-3p"
"1245",-0.46077671870738,"interleukin-6-mediated
signaling pathway
GO0070102",0.0512194603235736,"D0vsCT","hsa-miR-339-5p"
"1246",-0.209204047556067,"interleukin-6-mediated
signaling pathway
GO0070102",0.052248667640672,"D0vsCT","hsa-miR-744-5p"
"1247",-0.690917854134032,"interleukin-6-mediated
signaling pathway
GO0070102",0.0525679908038446,"D0vsCT","hsa-miR-451a"
"1248",-0.627224499848931,"interleukin-6-mediated
signaling pathway
GO0070102",0.0559739856390206,"D0vsCT","hsa-miR-30a-5p"
"1249",-0.459130328609691,"interleukin-6-mediated
signaling pathway
GO0070102",0.0589559503151291,"D0vsCT","hsa-let-7b-5p"
"1250",-0.602092207672598,"interleukin-6-mediated
signaling pathway
GO0070102",0.0771893581997919,"D0vsCT","hsa-miR-335-5p"
"1251",-0.632284094416723,"interleukin-6-mediated
signaling pathway
GO0070102",0.0780131220366094,"D0vsCT","hsa-miR-21-3p"
"1252",-0.415432608722795,"interleukin-6-mediated
signaling pathway
GO0070102",0.0855215152266493,"D0vsCT","hsa-miR-4473"
"1253",-0.28135682653537,"interleukin-6-mediated
signaling pathway
GO0070102",0.0893589124431855,"D0vsCT","hsa-miR-942-5p"
"1254",-0.341192708197712,"interleukin-6-mediated
signaling pathway
GO0070102",0.0928059770405824,"D0vsCT","hsa-miR-4659a-3p"
"1255",-0.536758907080934,"interleukin-6-mediated
signaling pathway
GO0070102",0.0929124277622855,"D0vsCT","hsa-miR-134-5p"
"1256",0.186228200022979,"interleukin-6-mediated
signaling pathway
GO0070102",0.0929124277622855,"D0vsCT","hsa-miR-92b-3p"
"1257",-0.2136383288719,"interleukin-6-mediated
signaling pathway
GO0070102",0.131361540305816,"D0vsCT","hsa-miR-1226-3p"
"1258",-0.333839555437409,"interleukin-6-mediated
signaling pathway
GO0070102",0.137402348425362,"D0vsCT","hsa-miR-4659b-3p"
"1259",0.350880223569995,"interleukin-6-mediated
signaling pathway
GO0070102",0.15175780372719,"D0vsCT","hsa-miR-6747-3p"
"1260",-0.392755262681521,"interleukin-6-mediated
signaling pathway
GO0070102",0.170492468115535,"D0vsCT","hsa-let-7e-5p"
"1261",-0.368002670940789,"interleukin-6-mediated
signaling pathway
GO0070102",0.189256936295158,"D0vsCT","hsa-miR-548ay-3p"
"1262",-0.233488544875908,"interleukin-6-mediated
signaling pathway
GO0070102",0.212909837712157,"D0vsCT","hsa-miR-125a-5p"
"1263",-0.602749730307304,"interleukin-6-mediated
signaling pathway
GO0070102",0.250263146569105,"D0vsCT","hsa-miR-495-3p"
"1264",-0.404537200548678,"interleukin-6-mediated
signaling pathway
GO0070102",0.25401478033381,"D0vsCT","hsa-miR-224-5p"
"1265",-0.31342547309759,"interleukin-6-mediated
signaling pathway
GO0070102",0.27147822267976,"D0vsCT","hsa-miR-574-3p"
"1266",-0.273640281825987,"interleukin-6-mediated
signaling pathway
GO0070102",0.332330033031997,"D0vsCT","hsa-let-7c-5p"
"1267",-0.198249917795518,"interleukin-6-mediated
signaling pathway
GO0070102",0.352586615543402,"D0vsCT","hsa-miR-877-3p"
"1268",0.211712043142748,"interleukin-6-mediated
signaling pathway
GO0070102",0.418552118241933,"D0vsCT","hsa-miR-1234-3p"
"1269",-0.170700574353068,"interleukin-6-mediated
signaling pathway
GO0070102",0.51453394389343,"D0vsCT","hsa-miR-130b-5p"
"1270",-0.165615712227408,"interleukin-6-mediated
signaling pathway
GO0070102",0.514937577843762,"D0vsCT","hsa-let-7d-5p"
"1271",-0.153118305716045,"interleukin-6-mediated
signaling pathway
GO0070102",0.53573249999067,"D0vsCT","hsa-miR-1307-3p"
"1272",-0.18094145206051,"interleukin-6-mediated
signaling pathway
GO0070102",0.576983898684051,"D0vsCT","hsa-miR-5695"
"1273",-0.197939191695875,"interleukin-6-mediated
signaling pathway
GO0070102",0.580867629707598,"D0vsCT","hsa-miR-6749-3p"
"1274",-0.182799660293286,"interleukin-6-mediated
signaling pathway
GO0070102",0.607474267144638,"D0vsCT","hsa-miR-6793-3p"
"1275",0.1985715416912,"interleukin-6-mediated
signaling pathway
GO0070102",0.652157725605814,"D0vsCT","hsa-miR-483-3p"
"1276",0.0737246025346465,"interleukin-6-mediated
signaling pathway
GO0070102",0.67169014649872,"D0vsCT","hsa-miR-1306-5p"
"1277",0.0727172428701834,"interleukin-6-mediated
signaling pathway
GO0070102",0.691980158465691,"D0vsCT","hsa-miR-193a-5p"
"1278",-0.0702677103526845,"interleukin-6-mediated
signaling pathway
GO0070102",0.797669672401467,"D0vsCT","hsa-miR-1303"
"1279",-0.0609265529257943,"interleukin-6-mediated
signaling pathway
GO0070102",0.809575707604686,"D0vsCT","hsa-miR-320a-3p"
"1280",-0.176375174829112,"interleukin-6-mediated
signaling pathway
GO0070102",0.830010405211072,"D0vsCT","hsa-miR-4326"
"1281",-0.0444414976485277,"interleukin-6-mediated
signaling pathway
GO0070102",0.850231682665242,"D0vsCT","hsa-miR-4685-3p"
"1282",-0.0623756898255281,"interleukin-6-mediated
signaling pathway
GO0070102",0.867696505985969,"D0vsCT","hsa-miR-323a-3p"
"1283",0.00367809301344302,"interleukin-6-mediated
signaling pathway
GO0070102",0.987659019952875,"D0vsCT","hsa-miR-6820-3p"
"1284",-0.657543363440285,"interleukin-18-mediated
signaling pathway
GO0035655",0.00148303027125125,"D0vsCT","hsa-miR-625-5p"
"1285",-0.901389910251352,"interleukin-18-mediated
signaling pathway
GO0035655",0.00165207052386967,"D0vsCT","hsa-miR-378i"
"1286",-1.04005786401782,"interleukin-18-mediated
signaling pathway
GO0035655",0.00353779458816821,"D0vsCT","hsa-miR-196b-5p"
"1287",-0.983199607805785,"interleukin-18-mediated
signaling pathway
GO0035655",0.00374860732926721,"D0vsCT","hsa-let-7i-5p"
"1288",-1.1771644038387,"interleukin-18-mediated
signaling pathway
GO0035655",0.00381168686789337,"D0vsCT","hsa-miR-143-3p"
"1289",-1.17419949485835,"interleukin-18-mediated
signaling pathway
GO0035655",0.0043018354429155,"D0vsCT","hsa-miR-106a-5p"
"1290",-1.12458462428585,"interleukin-18-mediated
signaling pathway
GO0035655",0.00440905075924188,"D0vsCT","hsa-miR-17-5p"
"1291",-0.799029095808772,"interleukin-18-mediated
signaling pathway
GO0035655",0.00459990350548742,"D0vsCT","hsa-miR-378a-3p"
"1292",-1.04352981485434,"interleukin-18-mediated
signaling pathway
GO0035655",0.00495449479140185,"D0vsCT","hsa-miR-26b-5p"
"1293",-1.24484946174061,"interleukin-18-mediated
signaling pathway
GO0035655",0.00526952273641134,"D0vsCT","hsa-miR-365a-3p"
"1294",-1.29310704542688,"interleukin-18-mediated
signaling pathway
GO0035655",0.00528856347778713,"D0vsCT","hsa-miR-20a-5p"
"1295",-1.32147122033089,"interleukin-18-mediated
signaling pathway
GO0035655",0.0057040851765233,"D0vsCT","hsa-miR-374b-5p"
"1296",-0.771544635107782,"interleukin-18-mediated
signaling pathway
GO0035655",0.0057040851765233,"D0vsCT","hsa-miR-185-5p"
"1297",-1.09600962171597,"interleukin-18-mediated
signaling pathway
GO0035655",0.00593978742727214,"D0vsCT","hsa-miR-126-3p"
"1298",-1.09554422082445,"interleukin-18-mediated
signaling pathway
GO0035655",0.00668950831464377,"D0vsCT","hsa-miR-106b-5p"
"1299",-0.810256323935716,"interleukin-18-mediated
signaling pathway
GO0035655",0.0072936829202809,"D0vsCT","hsa-miR-378c"
"1300",-0.976703970221367,"interleukin-18-mediated
signaling pathway
GO0035655",0.0072936829202809,"D0vsCT","hsa-miR-93-5p"
"1301",-0.955400056559484,"interleukin-18-mediated
signaling pathway
GO0035655",0.00735917872760969,"D0vsCT","hsa-miR-20b-5p"
"1302",-0.995554044922789,"interleukin-18-mediated
signaling pathway
GO0035655",0.00841028060110826,"D0vsCT","hsa-miR-340-5p"
"1303",-0.470540688414215,"interleukin-18-mediated
signaling pathway
GO0035655",0.00900477935591323,"D0vsCT","hsa-miR-625-3p"
"1304",-0.866063443389506,"interleukin-18-mediated
signaling pathway
GO0035655",0.0131242197028972,"D0vsCT","hsa-miR-130a-3p"
"1305",-0.821253991128108,"interleukin-18-mediated
signaling pathway
GO0035655",0.0144394300049737,"D0vsCT","hsa-let-7g-5p"
"1306",-0.631740933152998,"interleukin-18-mediated
signaling pathway
GO0035655",0.0170358446705911,"D0vsCT","hsa-miR-4677-3p"
"1307",-0.528452768696874,"interleukin-18-mediated
signaling pathway
GO0035655",0.019702576040589,"D0vsCT","hsa-miR-155-5p"
"1308",-0.736991665981696,"interleukin-18-mediated
signaling pathway
GO0035655",0.019702576040589,"D0vsCT","hsa-miR-98-5p"
"1309",-0.517313292558624,"interleukin-18-mediated
signaling pathway
GO0035655",0.0275797376477944,"D0vsCT","hsa-miR-22-3p"
"1310",-0.818532685699715,"interleukin-18-mediated
signaling pathway
GO0035655",0.0299534917555554,"D0vsCT","hsa-miR-19a-3p"
"1311",-0.472233709076365,"interleukin-18-mediated
signaling pathway
GO0035655",0.0411079102270509,"D0vsCT","hsa-miR-192-5p"
"1312",-0.497346448790706,"interleukin-18-mediated
signaling pathway
GO0035655",0.0421780208454212,"D0vsCT","hsa-miR-99a-5p"
"1313",-0.690917854134032,"interleukin-18-mediated
signaling pathway
GO0035655",0.0525679908038446,"D0vsCT","hsa-miR-451a"
"1314",-0.35448297029813,"interleukin-18-mediated
signaling pathway
GO0035655",0.0559739856390206,"D0vsCT","hsa-miR-146b-3p"
"1315",-0.459130328609691,"interleukin-18-mediated
signaling pathway
GO0035655",0.0589559503151291,"D0vsCT","hsa-let-7b-5p"
"1316",-0.602092207672598,"interleukin-18-mediated
signaling pathway
GO0035655",0.0771893581997919,"D0vsCT","hsa-miR-335-5p"
"1317",-0.422265118246587,"interleukin-18-mediated
signaling pathway
GO0035655",0.0937103794396925,"D0vsCT","hsa-miR-197-3p"
"1318",-0.297712817486607,"interleukin-18-mediated
signaling pathway
GO0035655",0.147041101762407,"D0vsCT","hsa-miR-326"
"1319",-0.392755262681521,"interleukin-18-mediated
signaling pathway
GO0035655",0.170492468115535,"D0vsCT","hsa-let-7e-5p"
"1320",-0.268683955750485,"interleukin-18-mediated
signaling pathway
GO0035655",0.17178683040632,"D0vsCT","hsa-miR-363-5p"
"1321",-0.572049281168269,"interleukin-18-mediated
signaling pathway
GO0035655",0.199190798430402,"D0vsCT","hsa-miR-494-3p"
"1322",-0.233488544875908,"interleukin-18-mediated
signaling pathway
GO0035655",0.212909837712157,"D0vsCT","hsa-miR-125a-5p"
"1323",-0.987156628267947,"interleukin-18-mediated
signaling pathway
GO0035655",0.226605139738987,"D0vsCT","hsa-miR-100-5p"
"1324",-0.602749730307304,"interleukin-18-mediated
signaling pathway
GO0035655",0.250263146569105,"D0vsCT","hsa-miR-495-3p"
"1325",-0.231375350619595,"interleukin-18-mediated
signaling pathway
GO0035655",0.300085856455378,"D0vsCT","hsa-miR-4742-3p"
"1326",-0.273640281825987,"interleukin-18-mediated
signaling pathway
GO0035655",0.332330033031997,"D0vsCT","hsa-let-7c-5p"
"1327",-0.165615712227408,"interleukin-18-mediated
signaling pathway
GO0035655",0.514937577843762,"D0vsCT","hsa-let-7d-5p"
"1328",-0.127624988461113,"interleukin-18-mediated
signaling pathway
GO0035655",0.703040253545798,"D0vsCT","hsa-miR-654-3p"
"1329",-0.0482090473064565,"interleukin-18-mediated
signaling pathway
GO0035655",0.79511395815684,"D0vsCT","hsa-miR-185-3p"
"1330",-0.033923416260591,"interleukin-18-mediated
signaling pathway
GO0035655",0.865011695652067,"D0vsCT","hsa-miR-330-5p"
"1331",-0.021501476665768,"interleukin-18-mediated
signaling pathway
GO0035655",0.952002791074422,"D0vsCT","hsa-miR-409-3p"
"1332",-0.836915303330019,"TRIF-dependent toll-
like receptor signaling
pathway GO0035666",0.000747866071237923,"D0vsCT","hsa-miR-505-3p"
"1333",-1.13447908834416,"TRIF-dependent toll-
like receptor signaling
pathway GO0035666",0.000998069818962261,"D0vsCT","hsa-miR-27b-3p"
"1334",-0.60119432817293,"TRIF-dependent toll-
like receptor signaling
pathway GO0035666",0.00148303027125125,"D0vsCT","hsa-miR-30d-5p"
"1335",-1.36667083840817,"TRIF-dependent toll-
like receptor signaling
pathway GO0035666",0.00148303027125125,"D0vsCT","hsa-miR-23a-3p"
"1336",-1.12344357400394,"TRIF-dependent toll-
like receptor signaling
pathway GO0035666",0.00181978467687375,"D0vsCT","hsa-miR-221-3p"
"1337",-0.815185962430904,"TRIF-dependent toll-
like receptor signaling
pathway GO0035666",0.00225547751680531,"D0vsCT","hsa-miR-29a-3p"
"1338",-0.866304031495609,"TRIF-dependent toll-
like receptor signaling
pathway GO0035666",0.00267135634699765,"D0vsCT","hsa-miR-503-5p"
"1339",-1.49461472118797,"TRIF-dependent toll-
like receptor signaling
pathway GO0035666",0.00308500558039787,"D0vsCT","hsa-miR-5690"
"1340",-1.51988253986175,"TRIF-dependent toll-
like receptor signaling
pathway GO0035666",0.00308500558039787,"D0vsCT","hsa-miR-223-3p"
"1341",-0.981682765484002,"TRIF-dependent toll-
like receptor signaling
pathway GO0035666",0.00352804742258459,"D0vsCT","hsa-miR-27a-3p"
"1342",-1.00617029691326,"TRIF-dependent toll-
like receptor signaling
pathway GO0035666",0.00353779458816821,"D0vsCT","hsa-miR-576-5p"
"1343",-0.983199607805785,"TRIF-dependent toll-
like receptor signaling
pathway GO0035666",0.00374860732926721,"D0vsCT","hsa-let-7i-5p"
"1344",-1.17419949485835,"TRIF-dependent toll-
like receptor signaling
pathway GO0035666",0.0043018354429155,"D0vsCT","hsa-miR-106a-5p"
"1345",-1.12458462428585,"TRIF-dependent toll-
like receptor signaling
pathway GO0035666",0.00440905075924188,"D0vsCT","hsa-miR-17-5p"
"1346",-0.759157216538593,"TRIF-dependent toll-
like receptor signaling
pathway GO0035666",0.00440905075924188,"D0vsCT","hsa-miR-769-5p"
"1347",-0.799029095808772,"TRIF-dependent toll-
like receptor signaling
pathway GO0035666",0.00459990350548742,"D0vsCT","hsa-miR-378a-3p"
"1348",-1.01391357863415,"TRIF-dependent toll-
like receptor signaling
pathway GO0035666",0.00467688370563426,"D0vsCT","hsa-miR-30e-5p"
"1349",-1.25535341834065,"TRIF-dependent toll-
like receptor signaling
pathway GO0035666",0.0047450779344788,"D0vsCT","hsa-miR-18a-5p"
"1350",-1.04352981485434,"TRIF-dependent toll-
like receptor signaling
pathway GO0035666",0.00495449479140185,"D0vsCT","hsa-miR-26b-5p"
"1351",-1.24484946174061,"TRIF-dependent toll-
like receptor signaling
pathway GO0035666",0.00526952273641134,"D0vsCT","hsa-miR-365a-3p"
"1352",-1.01469365105078,"TRIF-dependent toll-
like receptor signaling
pathway GO0035666",0.00528856347778713,"D0vsCT","hsa-miR-21-5p"
"1353",-1.29310704542688,"TRIF-dependent toll-
like receptor signaling
pathway GO0035666",0.00528856347778713,"D0vsCT","hsa-miR-20a-5p"
"1354",-0.751665331045895,"TRIF-dependent toll-
like receptor signaling
pathway GO0035666",0.00529394321314524,"D0vsCT","hsa-miR-500a-3p"
"1355",-0.771544635107782,"TRIF-dependent toll-
like receptor signaling
pathway GO0035666",0.0057040851765233,"D0vsCT","hsa-miR-185-5p"
"1356",-1.15351903725384,"TRIF-dependent toll-
like receptor signaling
pathway GO0035666",0.00578716870204182,"D0vsCT","hsa-miR-4286"
"1357",-1.01987202374249,"TRIF-dependent toll-
like receptor signaling
pathway GO0035666",0.00617726454522186,"D0vsCT","hsa-miR-148a-3p"
"1358",-1.09554422082445,"TRIF-dependent toll-
like receptor signaling
pathway GO0035666",0.00668950831464377,"D0vsCT","hsa-miR-106b-5p"
"1359",-0.604293626637809,"TRIF-dependent toll-
like receptor signaling
pathway GO0035666",0.0069247055723439,"D0vsCT","hsa-miR-664a-5p"
"1360",-0.965375460809937,"TRIF-dependent toll-
like receptor signaling
pathway GO0035666",0.00701746456418162,"D0vsCT","hsa-miR-23b-3p"
"1361",-0.976703970221367,"TRIF-dependent toll-
like receptor signaling
pathway GO0035666",0.0072936829202809,"D0vsCT","hsa-miR-93-5p"
"1362",-0.955400056559484,"TRIF-dependent toll-
like receptor signaling
pathway GO0035666",0.00735917872760969,"D0vsCT","hsa-miR-20b-5p"
"1363",-1.25768958124301,"TRIF-dependent toll-
like receptor signaling
pathway GO0035666",0.00735917872760969,"D0vsCT","hsa-miR-548ay-5p"
"1364",-1.04741889721483,"TRIF-dependent toll-
like receptor signaling
pathway GO0035666",0.00936669235422359,"D0vsCT","hsa-miR-15b-5p"
"1365",-1.1481578086288,"TRIF-dependent toll-
like receptor signaling
pathway GO0035666",0.0110045153577336,"D0vsCT","hsa-miR-454-3p"
"1366",-0.709104090704932,"TRIF-dependent toll-
like receptor signaling
pathway GO0035666",0.0110867687278141,"D0vsCT","hsa-miR-146b-5p"
"1367",-0.752794457857588,"TRIF-dependent toll-
like receptor signaling
pathway GO0035666",0.0111907727184866,"D0vsCT","hsa-miR-146a-5p"
"1368",-0.705596183688817,"TRIF-dependent toll-
like receptor signaling
pathway GO0035666",0.011654422622222,"D0vsCT","hsa-miR-152-3p"
"1369",-1.13892900931061,"TRIF-dependent toll-
like receptor signaling
pathway GO0035666",0.0118180275770401,"D0vsCT","hsa-miR-15a-5p"
"1370",-0.866063443389506,"TRIF-dependent toll-
like receptor signaling
pathway GO0035666",0.0131242197028972,"D0vsCT","hsa-miR-130a-3p"
"1371",-0.532664862296379,"TRIF-dependent toll-
like receptor signaling
pathway GO0035666",0.0133368775774964,"D0vsCT","hsa-miR-200c-3p"
"1372",-0.566175452004924,"TRIF-dependent toll-
like receptor signaling
pathway GO0035666",0.0133368775774964,"D0vsCT","hsa-miR-151a-3p"
"1373",-0.50961980595962,"TRIF-dependent toll-
like receptor signaling
pathway GO0035666",0.0140622263183711,"D0vsCT","hsa-miR-25-3p"
"1374",-0.593294403658396,"TRIF-dependent toll-
like receptor signaling
pathway GO0035666",0.0155434458919661,"D0vsCT","hsa-miR-1284"
"1375",-0.608013478641952,"TRIF-dependent toll-
like receptor signaling
pathway GO0035666",0.017172202456462,"D0vsCT","hsa-miR-10a-5p"
"1376",-0.684830540109262,"TRIF-dependent toll-
like receptor signaling
pathway GO0035666",0.0177772375521971,"D0vsCT","hsa-miR-148b-3p"
"1377",-0.364334363877296,"TRIF-dependent toll-
like receptor signaling
pathway GO0035666",0.0181887850174022,"D0vsCT","hsa-miR-18a-3p"
"1378",-0.528452768696874,"TRIF-dependent toll-
like receptor signaling
pathway GO0035666",0.019702576040589,"D0vsCT","hsa-miR-155-5p"
"1379",-0.736991665981696,"TRIF-dependent toll-
like receptor signaling
pathway GO0035666",0.019702576040589,"D0vsCT","hsa-miR-98-5p"
"1380",-0.917759981569755,"TRIF-dependent toll-
like receptor signaling
pathway GO0035666",0.0206728192673533,"D0vsCT","hsa-miR-362-5p"
"1381",-0.718324672903587,"TRIF-dependent toll-
like receptor signaling
pathway GO0035666",0.0213395364022829,"D0vsCT","hsa-miR-421"
"1382",-0.754604340378584,"TRIF-dependent toll-
like receptor signaling
pathway GO0035666",0.0214644974253238,"D0vsCT","hsa-miR-16-2-3p"
"1383",-0.417477265165682,"TRIF-dependent toll-
like receptor signaling
pathway GO0035666",0.0214644974253238,"D0vsCT","hsa-miR-3163"
"1384",-1.01842704902934,"TRIF-dependent toll-
like receptor signaling
pathway GO0035666",0.0230654345426853,"D0vsCT","hsa-miR-30b-5p"
"1385",-0.57274023548525,"TRIF-dependent toll-
like receptor signaling
pathway GO0035666",0.0263241182444667,"D0vsCT","hsa-miR-148b-5p"
"1386",-0.538471607746869,"TRIF-dependent toll-
like receptor signaling
pathway GO0035666",0.0268658745191397,"D0vsCT","hsa-miR-363-3p"
"1387",-0.570131267290938,"TRIF-dependent toll-
like receptor signaling
pathway GO0035666",0.0270376702138231,"D0vsCT","hsa-miR-186-5p"
"1388",-0.691587259527826,"TRIF-dependent toll-
like receptor signaling
pathway GO0035666",0.0270376702138231,"D0vsCT","hsa-miR-130b-3p"
"1389",-0.818532685699715,"TRIF-dependent toll-
like receptor signaling
pathway GO0035666",0.0299534917555554,"D0vsCT","hsa-miR-19a-3p"
"1390",-0.874397581055766,"TRIF-dependent toll-
like receptor signaling
pathway GO0035666",0.0308631444653484,"D0vsCT","hsa-miR-342-3p"
"1391",-0.667409695845093,"TRIF-dependent toll-
like receptor signaling
pathway GO0035666",0.0404361593219269,"D0vsCT","hsa-miR-548j-5p"
"1392",-0.472233709076365,"TRIF-dependent toll-
like receptor signaling
pathway GO0035666",0.0411079102270509,"D0vsCT","hsa-miR-192-5p"
"1393",-0.950237222765939,"TRIF-dependent toll-
like receptor signaling
pathway GO0035666",0.0411079102270509,"D0vsCT","hsa-miR-3613-3p"
"1394",-0.497346448790706,"TRIF-dependent toll-
like receptor signaling
pathway GO0035666",0.0421780208454212,"D0vsCT","hsa-miR-99a-5p"
"1395",-0.658421934650681,"TRIF-dependent toll-
like receptor signaling
pathway GO0035666",0.0456356530705308,"D0vsCT","hsa-miR-501-5p"
"1396",-0.690917854134032,"TRIF-dependent toll-
like receptor signaling
pathway GO0035666",0.0525679908038446,"D0vsCT","hsa-miR-451a"
"1397",-0.57541689947432,"TRIF-dependent toll-
like receptor signaling
pathway GO0035666",0.053730720754035,"D0vsCT","hsa-miR-29c-3p"
"1398",-0.627224499848931,"TRIF-dependent toll-
like receptor signaling
pathway GO0035666",0.0559739856390206,"D0vsCT","hsa-miR-30a-5p"
"1399",-0.499678587713616,"TRIF-dependent toll-
like receptor signaling
pathway GO0035666",0.0581954725245053,"D0vsCT","hsa-miR-378a-5p"
"1400",-0.459130328609691,"TRIF-dependent toll-
like receptor signaling
pathway GO0035666",0.0589559503151291,"D0vsCT","hsa-let-7b-5p"
"1401",-0.538808275012142,"TRIF-dependent toll-
like receptor signaling
pathway GO0035666",0.0591366493754248,"D0vsCT","hsa-miR-324-3p"
"1402",-0.613016839367666,"TRIF-dependent toll-
like receptor signaling
pathway GO0035666",0.0680932350928712,"D0vsCT","hsa-miR-382-5p"
"1403",-0.410299289901881,"TRIF-dependent toll-
like receptor signaling
pathway GO0035666",0.0740459043533247,"D0vsCT","hsa-miR-6513-3p"
"1404",-0.602092207672598,"TRIF-dependent toll-
like receptor signaling
pathway GO0035666",0.0771893581997919,"D0vsCT","hsa-miR-335-5p"
"1405",-0.415432608722795,"TRIF-dependent toll-
like receptor signaling
pathway GO0035666",0.0855215152266493,"D0vsCT","hsa-miR-4473"
"1406",-0.441966930147489,"TRIF-dependent toll-
like receptor signaling
pathway GO0035666",0.0863702254871866,"D0vsCT","hsa-miR-484"
"1407",-0.28135682653537,"TRIF-dependent toll-
like receptor signaling
pathway GO0035666",0.0893589124431855,"D0vsCT","hsa-miR-942-5p"
"1408",-0.621653958386424,"TRIF-dependent toll-
like receptor signaling
pathway GO0035666",0.091700202767193,"D0vsCT","hsa-miR-766-3p"
"1409",-0.341192708197712,"TRIF-dependent toll-
like receptor signaling
pathway GO0035666",0.0928059770405824,"D0vsCT","hsa-miR-4659a-3p"
"1410",0.186228200022979,"TRIF-dependent toll-
like receptor signaling
pathway GO0035666",0.0929124277622855,"D0vsCT","hsa-miR-92b-3p"
"1411",-0.495632583443587,"TRIF-dependent toll-
like receptor signaling
pathway GO0035666",0.124524468729909,"D0vsCT","hsa-miR-877-5p"
"1412",-0.51092776793734,"TRIF-dependent toll-
like receptor signaling
pathway GO0035666",0.131737004808664,"D0vsCT","hsa-miR-1287-5p"
"1413",-0.368135962761033,"TRIF-dependent toll-
like receptor signaling
pathway GO0035666",0.136631179144527,"D0vsCT","hsa-miR-939-5p"
"1414",-0.333839555437409,"TRIF-dependent toll-
like receptor signaling
pathway GO0035666",0.137402348425362,"D0vsCT","hsa-miR-4659b-3p"
"1415",-0.299447065951856,"TRIF-dependent toll-
like receptor signaling
pathway GO0035666",0.177887340385978,"D0vsCT","hsa-miR-7855-5p"
"1416",-0.987156628267947,"TRIF-dependent toll-
like receptor signaling
pathway GO0035666",0.226605139738987,"D0vsCT","hsa-miR-100-5p"
"1417",-0.602749730307304,"TRIF-dependent toll-
like receptor signaling
pathway GO0035666",0.250263146569105,"D0vsCT","hsa-miR-495-3p"
"1418",-0.356524820997186,"TRIF-dependent toll-
like receptor signaling
pathway GO0035666",0.253710775024741,"D0vsCT","hsa-miR-296-5p"
"1419",-0.231375350619595,"TRIF-dependent toll-
like receptor signaling
pathway GO0035666",0.300085856455378,"D0vsCT","hsa-miR-4742-3p"
"1420",-0.273640281825987,"TRIF-dependent toll-
like receptor signaling
pathway GO0035666",0.332330033031997,"D0vsCT","hsa-let-7c-5p"
"1421",-0.198249917795518,"TRIF-dependent toll-
like receptor signaling
pathway GO0035666",0.352586615543402,"D0vsCT","hsa-miR-877-3p"
"1422",-0.0851810858606772,"TRIF-dependent toll-
like receptor signaling
pathway GO0035666",0.680084570696729,"D0vsCT","hsa-miR-361-3p"
"1423",-0.091635685950709,"TRIF-dependent toll-
like receptor signaling
pathway GO0035666",0.70048162052958,"D0vsCT","hsa-miR-6885-3p"
"1424",-0.0609265529257943,"TRIF-dependent toll-
like receptor signaling
pathway GO0035666",0.809575707604686,"D0vsCT","hsa-miR-320a-3p"
"1425",0.163250635097673,"TRIF-dependent toll-
like receptor signaling
pathway GO0035666",0.866191555821447,"D0vsCT","hsa-miR-4707-3p"
"1426",-0.021501476665768,"TRIF-dependent toll-
like receptor signaling
pathway GO0035666",0.952002791074422,"D0vsCT","hsa-miR-409-3p"
"1427",0.00951219696412586,"TRIF-dependent toll-
like receptor signaling
pathway GO0035666",0.9623805259794,"D0vsCT","hsa-miR-423-5p"
"1428",-1.36667083840817,"T-helper 17 cell lineage
commitment GO0072540",0.00148303027125125,"D0vsCT","hsa-miR-23a-3p"
"1429",-1.51988253986175,"T-helper 17 cell lineage
commitment GO0072540",0.00308500558039787,"D0vsCT","hsa-miR-223-3p"
"1430",-1.17419949485835,"T-helper 17 cell lineage
commitment GO0072540",0.0043018354429155,"D0vsCT","hsa-miR-106a-5p"
"1431",-1.12458462428585,"T-helper 17 cell lineage
commitment GO0072540",0.00440905075924188,"D0vsCT","hsa-miR-17-5p"
"1432",-0.646178538992839,"T-helper 17 cell lineage
commitment GO0072540",0.00468969853043991,"D0vsCT","hsa-miR-6833-3p"
"1433",-1.04352981485434,"T-helper 17 cell lineage
commitment GO0072540",0.00495449479140185,"D0vsCT","hsa-miR-26b-5p"
"1434",-1.24484946174061,"T-helper 17 cell lineage
commitment GO0072540",0.00526952273641134,"D0vsCT","hsa-miR-365a-3p"
"1435",-1.01469365105078,"T-helper 17 cell lineage
commitment GO0072540",0.00528856347778713,"D0vsCT","hsa-miR-21-5p"
"1436",-1.29310704542688,"T-helper 17 cell lineage
commitment GO0072540",0.00528856347778713,"D0vsCT","hsa-miR-20a-5p"
"1437",-1.21986460917822,"T-helper 17 cell lineage
commitment GO0072540",0.00578716870204182,"D0vsCT","hsa-miR-618"
"1438",-1.01987202374249,"T-helper 17 cell lineage
commitment GO0072540",0.00617726454522186,"D0vsCT","hsa-miR-148a-3p"
"1439",-0.830966393021754,"T-helper 17 cell lineage
commitment GO0072540",0.00662553739462105,"D0vsCT","hsa-miR-331-5p"
"1440",-1.09554422082445,"T-helper 17 cell lineage
commitment GO0072540",0.00668950831464377,"D0vsCT","hsa-miR-106b-5p"
"1441",-0.851340491914364,"T-helper 17 cell lineage
commitment GO0072540",0.00711707096294274,"D0vsCT","hsa-miR-107"
"1442",-0.976703970221367,"T-helper 17 cell lineage
commitment GO0072540",0.0072936829202809,"D0vsCT","hsa-miR-93-5p"
"1443",-0.955400056559484,"T-helper 17 cell lineage
commitment GO0072540",0.00735917872760969,"D0vsCT","hsa-miR-20b-5p"
"1444",-0.995554044922789,"T-helper 17 cell lineage
commitment GO0072540",0.00841028060110826,"D0vsCT","hsa-miR-340-5p"
"1445",-1.04741889721483,"T-helper 17 cell lineage
commitment GO0072540",0.00936669235422359,"D0vsCT","hsa-miR-15b-5p"
"1446",-0.709104090704932,"T-helper 17 cell lineage
commitment GO0072540",0.0110867687278141,"D0vsCT","hsa-miR-146b-5p"
"1447",-0.752794457857588,"T-helper 17 cell lineage
commitment GO0072540",0.0111907727184866,"D0vsCT","hsa-miR-146a-5p"
"1448",-1.13892900931061,"T-helper 17 cell lineage
commitment GO0072540",0.0118180275770401,"D0vsCT","hsa-miR-15a-5p"
"1449",-0.988459180290447,"T-helper 17 cell lineage
commitment GO0072540",0.0169527638967583,"D0vsCT","hsa-miR-5581-3p"
"1450",-0.793114784513953,"T-helper 17 cell lineage
commitment GO0072540",0.0176610653693814,"D0vsCT","hsa-miR-142-3p"
"1451",-0.528452768696874,"T-helper 17 cell lineage
commitment GO0072540",0.019702576040589,"D0vsCT","hsa-miR-155-5p"
"1452",-0.736991665981696,"T-helper 17 cell lineage
commitment GO0072540",0.019702576040589,"D0vsCT","hsa-miR-98-5p"
"1453",-0.691587259527826,"T-helper 17 cell lineage
commitment GO0072540",0.0270376702138231,"D0vsCT","hsa-miR-130b-3p"
"1454",-0.521537495082873,"T-helper 17 cell lineage
commitment GO0072540",0.0475440162252937,"D0vsCT","hsa-miR-874-3p"
"1455",-0.690917854134032,"T-helper 17 cell lineage
commitment GO0072540",0.0525679908038446,"D0vsCT","hsa-miR-451a"
"1456",-0.602092207672598,"T-helper 17 cell lineage
commitment GO0072540",0.0771893581997919,"D0vsCT","hsa-miR-335-5p"
"1457",-0.632284094416723,"T-helper 17 cell lineage
commitment GO0072540",0.0780131220366094,"D0vsCT","hsa-miR-21-3p"
"1458",-0.392755262681521,"T-helper 17 cell lineage
commitment GO0072540",0.170492468115535,"D0vsCT","hsa-let-7e-5p"
"1459",-0.233488544875908,"T-helper 17 cell lineage
commitment GO0072540",0.212909837712157,"D0vsCT","hsa-miR-125a-5p"
"1460",-0.31342547309759,"T-helper 17 cell lineage
commitment GO0072540",0.27147822267976,"D0vsCT","hsa-miR-574-3p"
"1461",-0.273640281825987,"T-helper 17 cell lineage
commitment GO0072540",0.332330033031997,"D0vsCT","hsa-let-7c-5p"
"1462",-0.198249917795518,"T-helper 17 cell lineage
commitment GO0072540",0.352586615543402,"D0vsCT","hsa-miR-877-3p"
"1463",0.211712043142748,"T-helper 17 cell lineage
commitment GO0072540",0.418552118241933,"D0vsCT","hsa-miR-1234-3p"
"1464",-0.0623756898255281,"T-helper 17 cell lineage
commitment GO0072540",0.867696505985969,"D0vsCT","hsa-miR-323a-3p"
"1465",-0.836915303330019,"MyD88-independent toll-
like receptor signaling
pathway GO0002756",0.000747866071237923,"D0vsCT","hsa-miR-505-3p"
"1466",-1.13447908834416,"MyD88-independent toll-
like receptor signaling
pathway GO0002756",0.000998069818962261,"D0vsCT","hsa-miR-27b-3p"
"1467",-0.60119432817293,"MyD88-independent toll-
like receptor signaling
pathway GO0002756",0.00148303027125125,"D0vsCT","hsa-miR-30d-5p"
"1468",-1.36667083840817,"MyD88-independent toll-
like receptor signaling
pathway GO0002756",0.00148303027125125,"D0vsCT","hsa-miR-23a-3p"
"1469",-1.12344357400394,"MyD88-independent toll-
like receptor signaling
pathway GO0002756",0.00181978467687375,"D0vsCT","hsa-miR-221-3p"
"1470",-0.866304031495609,"MyD88-independent toll-
like receptor signaling
pathway GO0002756",0.00267135634699765,"D0vsCT","hsa-miR-503-5p"
"1471",-1.49461472118797,"MyD88-independent toll-
like receptor signaling
pathway GO0002756",0.00308500558039787,"D0vsCT","hsa-miR-5690"
"1472",-1.51988253986175,"MyD88-independent toll-
like receptor signaling
pathway GO0002756",0.00308500558039787,"D0vsCT","hsa-miR-223-3p"
"1473",-0.981682765484002,"MyD88-independent toll-
like receptor signaling
pathway GO0002756",0.00352804742258459,"D0vsCT","hsa-miR-27a-3p"
"1474",-1.00617029691326,"MyD88-independent toll-
like receptor signaling
pathway GO0002756",0.00353779458816821,"D0vsCT","hsa-miR-576-5p"
"1475",-0.983199607805785,"MyD88-independent toll-
like receptor signaling
pathway GO0002756",0.00374860732926721,"D0vsCT","hsa-let-7i-5p"
"1476",-1.17419949485835,"MyD88-independent toll-
like receptor signaling
pathway GO0002756",0.0043018354429155,"D0vsCT","hsa-miR-106a-5p"
"1477",-1.12458462428585,"MyD88-independent toll-
like receptor signaling
pathway GO0002756",0.00440905075924188,"D0vsCT","hsa-miR-17-5p"
"1478",-0.759157216538593,"MyD88-independent toll-
like receptor signaling
pathway GO0002756",0.00440905075924188,"D0vsCT","hsa-miR-769-5p"
"1479",-0.799029095808772,"MyD88-independent toll-
like receptor signaling
pathway GO0002756",0.00459990350548742,"D0vsCT","hsa-miR-378a-3p"
"1480",-1.01391357863415,"MyD88-independent toll-
like receptor signaling
pathway GO0002756",0.00467688370563426,"D0vsCT","hsa-miR-30e-5p"
"1481",-0.795705967921633,"MyD88-independent toll-
like receptor signaling
pathway GO0002756",0.0047450779344788,"D0vsCT","hsa-miR-150-5p"
"1482",-1.25535341834065,"MyD88-independent toll-
like receptor signaling
pathway GO0002756",0.0047450779344788,"D0vsCT","hsa-miR-18a-5p"
"1483",-1.04352981485434,"MyD88-independent toll-
like receptor signaling
pathway GO0002756",0.00495449479140185,"D0vsCT","hsa-miR-26b-5p"
"1484",-1.24484946174061,"MyD88-independent toll-
like receptor signaling
pathway GO0002756",0.00526952273641134,"D0vsCT","hsa-miR-365a-3p"
"1485",-1.01469365105078,"MyD88-independent toll-
like receptor signaling
pathway GO0002756",0.00528856347778713,"D0vsCT","hsa-miR-21-5p"
"1486",-1.29310704542688,"MyD88-independent toll-
like receptor signaling
pathway GO0002756",0.00528856347778713,"D0vsCT","hsa-miR-20a-5p"
"1487",-0.771544635107782,"MyD88-independent toll-
like receptor signaling
pathway GO0002756",0.0057040851765233,"D0vsCT","hsa-miR-185-5p"
"1488",-1.01987202374249,"MyD88-independent toll-
like receptor signaling
pathway GO0002756",0.00617726454522186,"D0vsCT","hsa-miR-148a-3p"
"1489",-1.09554422082445,"MyD88-independent toll-
like receptor signaling
pathway GO0002756",0.00668950831464377,"D0vsCT","hsa-miR-106b-5p"
"1490",-0.604293626637809,"MyD88-independent toll-
like receptor signaling
pathway GO0002756",0.0069247055723439,"D0vsCT","hsa-miR-664a-5p"
"1491",-0.965375460809937,"MyD88-independent toll-
like receptor signaling
pathway GO0002756",0.00701746456418162,"D0vsCT","hsa-miR-23b-3p"
"1492",-0.976703970221367,"MyD88-independent toll-
like receptor signaling
pathway GO0002756",0.0072936829202809,"D0vsCT","hsa-miR-93-5p"
"1493",-0.955400056559484,"MyD88-independent toll-
like receptor signaling
pathway GO0002756",0.00735917872760969,"D0vsCT","hsa-miR-20b-5p"
"1494",-1.25768958124301,"MyD88-independent toll-
like receptor signaling
pathway GO0002756",0.00735917872760969,"D0vsCT","hsa-miR-548ay-5p"
"1495",-1.1481578086288,"MyD88-independent toll-
like receptor signaling
pathway GO0002756",0.0110045153577336,"D0vsCT","hsa-miR-454-3p"
"1496",-0.709104090704932,"MyD88-independent toll-
like receptor signaling
pathway GO0002756",0.0110867687278141,"D0vsCT","hsa-miR-146b-5p"
"1497",-0.752794457857588,"MyD88-independent toll-
like receptor signaling
pathway GO0002756",0.0111907727184866,"D0vsCT","hsa-miR-146a-5p"
"1498",-0.705596183688817,"MyD88-independent toll-
like receptor signaling
pathway GO0002756",0.011654422622222,"D0vsCT","hsa-miR-152-3p"
"1499",-1.13892900931061,"MyD88-independent toll-
like receptor signaling
pathway GO0002756",0.0118180275770401,"D0vsCT","hsa-miR-15a-5p"
"1500",-0.866063443389506,"MyD88-independent toll-
like receptor signaling
pathway GO0002756",0.0131242197028972,"D0vsCT","hsa-miR-130a-3p"
"1501",-0.532664862296379,"MyD88-independent toll-
like receptor signaling
pathway GO0002756",0.0133368775774964,"D0vsCT","hsa-miR-200c-3p"
"1502",-0.566175452004924,"MyD88-independent toll-
like receptor signaling
pathway GO0002756",0.0133368775774964,"D0vsCT","hsa-miR-151a-3p"
"1503",-0.50961980595962,"MyD88-independent toll-
like receptor signaling
pathway GO0002756",0.0140622263183711,"D0vsCT","hsa-miR-25-3p"
"1504",-0.593294403658396,"MyD88-independent toll-
like receptor signaling
pathway GO0002756",0.0155434458919661,"D0vsCT","hsa-miR-1284"
"1505",-0.608013478641952,"MyD88-independent toll-
like receptor signaling
pathway GO0002756",0.017172202456462,"D0vsCT","hsa-miR-10a-5p"
"1506",-0.793114784513953,"MyD88-independent toll-
like receptor signaling
pathway GO0002756",0.0176610653693814,"D0vsCT","hsa-miR-142-3p"
"1507",-0.684830540109262,"MyD88-independent toll-
like receptor signaling
pathway GO0002756",0.0177772375521971,"D0vsCT","hsa-miR-148b-3p"
"1508",-0.364334363877296,"MyD88-independent toll-
like receptor signaling
pathway GO0002756",0.0181887850174022,"D0vsCT","hsa-miR-18a-3p"
"1509",-0.528452768696874,"MyD88-independent toll-
like receptor signaling
pathway GO0002756",0.019702576040589,"D0vsCT","hsa-miR-155-5p"
"1510",-0.736991665981696,"MyD88-independent toll-
like receptor signaling
pathway GO0002756",0.019702576040589,"D0vsCT","hsa-miR-98-5p"
"1511",-0.718324672903587,"MyD88-independent toll-
like receptor signaling
pathway GO0002756",0.0213395364022829,"D0vsCT","hsa-miR-421"
"1512",-0.754604340378584,"MyD88-independent toll-
like receptor signaling
pathway GO0002756",0.0214644974253238,"D0vsCT","hsa-miR-16-2-3p"
"1513",-0.417477265165682,"MyD88-independent toll-
like receptor signaling
pathway GO0002756",0.0214644974253238,"D0vsCT","hsa-miR-3163"
"1514",-1.01842704902934,"MyD88-independent toll-
like receptor signaling
pathway GO0002756",0.0230654345426853,"D0vsCT","hsa-miR-30b-5p"
"1515",-0.49021719924413,"MyD88-independent toll-
like receptor signaling
pathway GO0002756",0.0250454558942713,"D0vsCT","hsa-miR-502-3p"
"1516",-0.57274023548525,"MyD88-independent toll-
like receptor signaling
pathway GO0002756",0.0263241182444667,"D0vsCT","hsa-miR-148b-5p"
"1517",-0.538471607746869,"MyD88-independent toll-
like receptor signaling
pathway GO0002756",0.0268658745191397,"D0vsCT","hsa-miR-363-3p"
"1518",-0.691587259527826,"MyD88-independent toll-
like receptor signaling
pathway GO0002756",0.0270376702138231,"D0vsCT","hsa-miR-130b-3p"
"1519",-0.818532685699715,"MyD88-independent toll-
like receptor signaling
pathway GO0002756",0.0299534917555554,"D0vsCT","hsa-miR-19a-3p"
"1520",-0.874397581055766,"MyD88-independent toll-
like receptor signaling
pathway GO0002756",0.0308631444653484,"D0vsCT","hsa-miR-342-3p"
"1521",-0.667409695845093,"MyD88-independent toll-
like receptor signaling
pathway GO0002756",0.0404361593219269,"D0vsCT","hsa-miR-548j-5p"
"1522",-0.472233709076365,"MyD88-independent toll-
like receptor signaling
pathway GO0002756",0.0411079102270509,"D0vsCT","hsa-miR-192-5p"
"1523",-0.950237222765939,"MyD88-independent toll-
like receptor signaling
pathway GO0002756",0.0411079102270509,"D0vsCT","hsa-miR-3613-3p"
"1524",-0.497346448790706,"MyD88-independent toll-
like receptor signaling
pathway GO0002756",0.0421780208454212,"D0vsCT","hsa-miR-99a-5p"
"1525",-0.690917854134032,"MyD88-independent toll-
like receptor signaling
pathway GO0002756",0.0525679908038446,"D0vsCT","hsa-miR-451a"
"1526",-0.627224499848931,"MyD88-independent toll-
like receptor signaling
pathway GO0002756",0.0559739856390206,"D0vsCT","hsa-miR-30a-5p"
"1527",-0.459130328609691,"MyD88-independent toll-
like receptor signaling
pathway GO0002756",0.0589559503151291,"D0vsCT","hsa-let-7b-5p"
"1528",-0.538808275012142,"MyD88-independent toll-
like receptor signaling
pathway GO0002756",0.0591366493754248,"D0vsCT","hsa-miR-324-3p"
"1529",-0.613016839367666,"MyD88-independent toll-
like receptor signaling
pathway GO0002756",0.0680932350928712,"D0vsCT","hsa-miR-382-5p"
"1530",-0.602092207672598,"MyD88-independent toll-
like receptor signaling
pathway GO0002756",0.0771893581997919,"D0vsCT","hsa-miR-335-5p"
"1531",-0.415432608722795,"MyD88-independent toll-
like receptor signaling
pathway GO0002756",0.0855215152266493,"D0vsCT","hsa-miR-4473"
"1532",-0.441966930147489,"MyD88-independent toll-
like receptor signaling
pathway GO0002756",0.0863702254871866,"D0vsCT","hsa-miR-484"
"1533",-0.28135682653537,"MyD88-independent toll-
like receptor signaling
pathway GO0002756",0.0893589124431855,"D0vsCT","hsa-miR-942-5p"
"1534",-0.621653958386424,"MyD88-independent toll-
like receptor signaling
pathway GO0002756",0.091700202767193,"D0vsCT","hsa-miR-766-3p"
"1535",-0.341192708197712,"MyD88-independent toll-
like receptor signaling
pathway GO0002756",0.0928059770405824,"D0vsCT","hsa-miR-4659a-3p"
"1536",0.186228200022979,"MyD88-independent toll-
like receptor signaling
pathway GO0002756",0.0929124277622855,"D0vsCT","hsa-miR-92b-3p"
"1537",-0.495632583443587,"MyD88-independent toll-
like receptor signaling
pathway GO0002756",0.124524468729909,"D0vsCT","hsa-miR-877-5p"
"1538",-0.51092776793734,"MyD88-independent toll-
like receptor signaling
pathway GO0002756",0.131737004808664,"D0vsCT","hsa-miR-1287-5p"
"1539",-0.368135962761033,"MyD88-independent toll-
like receptor signaling
pathway GO0002756",0.136631179144527,"D0vsCT","hsa-miR-939-5p"
"1540",-0.333839555437409,"MyD88-independent toll-
like receptor signaling
pathway GO0002756",0.137402348425362,"D0vsCT","hsa-miR-4659b-3p"
"1541",0.350880223569995,"MyD88-independent toll-
like receptor signaling
pathway GO0002756",0.15175780372719,"D0vsCT","hsa-miR-6747-3p"
"1542",-0.568362044875798,"MyD88-independent toll-
like receptor signaling
pathway GO0002756",0.223495462440395,"D0vsCT","hsa-miR-122-5p"
"1543",-0.987156628267947,"MyD88-independent toll-
like receptor signaling
pathway GO0002756",0.226605139738987,"D0vsCT","hsa-miR-100-5p"
"1544",-0.231375350619595,"MyD88-independent toll-
like receptor signaling
pathway GO0002756",0.300085856455378,"D0vsCT","hsa-miR-4742-3p"
"1545",-0.273640281825987,"MyD88-independent toll-
like receptor signaling
pathway GO0002756",0.332330033031997,"D0vsCT","hsa-let-7c-5p"
"1546",-0.198249917795518,"MyD88-independent toll-
like receptor signaling
pathway GO0002756",0.352586615543402,"D0vsCT","hsa-miR-877-3p"
"1547",0.0985791718823155,"MyD88-independent toll-
like receptor signaling
pathway GO0002756",0.535471359162853,"D0vsCT","hsa-miR-501-3p"
"1548",-0.091635685950709,"MyD88-independent toll-
like receptor signaling
pathway GO0002756",0.70048162052958,"D0vsCT","hsa-miR-6885-3p"
"1549",-0.0609265529257943,"MyD88-independent toll-
like receptor signaling
pathway GO0002756",0.809575707604686,"D0vsCT","hsa-miR-320a-3p"
"1550",-0.021501476665768,"MyD88-independent toll-
like receptor signaling
pathway GO0002756",0.952002791074422,"D0vsCT","hsa-miR-409-3p"
"1551",0.00951219696412586,"MyD88-independent toll-
like receptor signaling
pathway GO0002756",0.9623805259794,"D0vsCT","hsa-miR-423-5p"
"1552",-0.836915303330019,"B cell differentiation
GO0030183",0.000747866071237923,"D0vsCT","hsa-miR-505-3p"
"1553",-1.00256921925369,"B cell differentiation
GO0030183",0.00105600322077428,"D0vsCT","hsa-miR-222-3p"
"1554",-0.60119432817293,"B cell differentiation
GO0030183",0.00148303027125125,"D0vsCT","hsa-miR-30d-5p"
"1555",-1.42730022657859,"B cell differentiation
GO0030183",0.00148303027125125,"D0vsCT","hsa-miR-140-5p"
"1556",-1.90186019181468,"B cell differentiation
GO0030183",0.00148303027125125,"D0vsCT","hsa-miR-145-5p"
"1557",-1.36667083840817,"B cell differentiation
GO0030183",0.00148303027125125,"D0vsCT","hsa-miR-23a-3p"
"1558",-1.01666863326484,"B cell differentiation
GO0030183",0.00148303027125125,"D0vsCT","hsa-miR-221-5p"
"1559",-1.12344357400394,"B cell differentiation
GO0030183",0.00181978467687375,"D0vsCT","hsa-miR-221-3p"
"1560",-0.815185962430904,"B cell differentiation
GO0030183",0.00225547751680531,"D0vsCT","hsa-miR-29a-3p"
"1561",-0.969567492246898,"B cell differentiation
GO0030183",0.00267135634699765,"D0vsCT","hsa-miR-1294"
"1562",-1.10976381557996,"B cell differentiation
GO0030183",0.00308500558039787,"D0vsCT","hsa-miR-132-3p"
"1563",-0.813277724431752,"B cell differentiation
GO0030183",0.00308500558039787,"D0vsCT","hsa-miR-335-3p"
"1564",-1.51988253986175,"B cell differentiation
GO0030183",0.00308500558039787,"D0vsCT","hsa-miR-223-3p"
"1565",-0.871187609278037,"B cell differentiation
GO0030183",0.00322242749614831,"D0vsCT","hsa-miR-183-5p"
"1566",-0.983199607805785,"B cell differentiation
GO0030183",0.00374860732926721,"D0vsCT","hsa-let-7i-5p"
"1567",-1.1771644038387,"B cell differentiation
GO0030183",0.00381168686789337,"D0vsCT","hsa-miR-143-3p"
"1568",-1.17419949485835,"B cell differentiation
GO0030183",0.0043018354429155,"D0vsCT","hsa-miR-106a-5p"
"1569",-1.12458462428585,"B cell differentiation
GO0030183",0.00440905075924188,"D0vsCT","hsa-miR-17-5p"
"1570",-0.759157216538593,"B cell differentiation
GO0030183",0.00440905075924188,"D0vsCT","hsa-miR-769-5p"
"1571",-1.01391357863415,"B cell differentiation
GO0030183",0.00467688370563426,"D0vsCT","hsa-miR-30e-5p"
"1572",-0.775539682116325,"B cell differentiation
GO0030183",0.00467688370563426,"D0vsCT","hsa-miR-425-3p"
"1573",-0.646178538992839,"B cell differentiation
GO0030183",0.00468969853043991,"D0vsCT","hsa-miR-6833-3p"
"1574",-1.1933471953134,"B cell differentiation
GO0030183",0.0047450779344788,"D0vsCT","hsa-miR-17-3p"
"1575",-0.795705967921633,"B cell differentiation
GO0030183",0.0047450779344788,"D0vsCT","hsa-miR-150-5p"
"1576",-1.03554697022415,"B cell differentiation
GO0030183",0.0047450779344788,"D0vsCT","hsa-miR-199b-5p"
"1577",-1.04352981485434,"B cell differentiation
GO0030183",0.00495449479140185,"D0vsCT","hsa-miR-26b-5p"
"1578",-1.01469365105078,"B cell differentiation
GO0030183",0.00528856347778713,"D0vsCT","hsa-miR-21-5p"
"1579",-1.29310704542688,"B cell differentiation
GO0030183",0.00528856347778713,"D0vsCT","hsa-miR-20a-5p"
"1580",-1.32147122033089,"B cell differentiation
GO0030183",0.0057040851765233,"D0vsCT","hsa-miR-374b-5p"
"1581",-1.05958061574494,"B cell differentiation
GO0030183",0.0057040851765233,"D0vsCT","hsa-miR-664b-3p"
"1582",-1.24174132216425,"B cell differentiation
GO0030183",0.00578716870204182,"D0vsCT","hsa-miR-374a-5p"
"1583",-0.950357246398532,"B cell differentiation
GO0030183",0.00578716870204182,"D0vsCT","hsa-miR-223-5p"
"1584",-1.15351903725384,"B cell differentiation
GO0030183",0.00578716870204182,"D0vsCT","hsa-miR-4286"
"1585",-1.09600962171597,"B cell differentiation
GO0030183",0.00593978742727214,"D0vsCT","hsa-miR-126-3p"
"1586",-0.89428613249867,"B cell differentiation
GO0030183",0.00596947973017186,"D0vsCT","hsa-miR-22-5p"
"1587",-1.01987202374249,"B cell differentiation
GO0030183",0.00617726454522186,"D0vsCT","hsa-miR-148a-3p"
"1588",-1.09554422082445,"B cell differentiation
GO0030183",0.00668950831464377,"D0vsCT","hsa-miR-106b-5p"
"1589",-0.965375460809937,"B cell differentiation
GO0030183",0.00701746456418162,"D0vsCT","hsa-miR-23b-3p"
"1590",-0.976703970221367,"B cell differentiation
GO0030183",0.0072936829202809,"D0vsCT","hsa-miR-93-5p"
"1591",-0.955400056559484,"B cell differentiation
GO0030183",0.00735917872760969,"D0vsCT","hsa-miR-20b-5p"
"1592",-0.749350682098363,"B cell differentiation
GO0030183",0.00775431669850203,"D0vsCT","hsa-miR-548o-3p"
"1593",-0.995554044922789,"B cell differentiation
GO0030183",0.00841028060110826,"D0vsCT","hsa-miR-340-5p"
"1594",-1.04741889721483,"B cell differentiation
GO0030183",0.00936669235422359,"D0vsCT","hsa-miR-15b-5p"
"1595",-0.59337794284367,"B cell differentiation
GO0030183",0.0101450883221738,"D0vsCT","hsa-miR-629-5p"
"1596",-1.1481578086288,"B cell differentiation
GO0030183",0.0110045153577336,"D0vsCT","hsa-miR-454-3p"
"1597",-0.709104090704932,"B cell differentiation
GO0030183",0.0110867687278141,"D0vsCT","hsa-miR-146b-5p"
"1598",-0.341746413634248,"B cell differentiation
GO0030183",0.011236093012722,"D0vsCT","hsa-miR-550a-3-5p"
"1599",-0.705596183688817,"B cell differentiation
GO0030183",0.011654422622222,"D0vsCT","hsa-miR-152-3p"
"1600",-1.13892900931061,"B cell differentiation
GO0030183",0.0118180275770401,"D0vsCT","hsa-miR-15a-5p"
"1601",-0.811375814093836,"B cell differentiation
GO0030183",0.0131242197028972,"D0vsCT","hsa-miR-210-3p"
"1602",-0.866063443389506,"B cell differentiation
GO0030183",0.0131242197028972,"D0vsCT","hsa-miR-130a-3p"
"1603",-0.532664862296379,"B cell differentiation
GO0030183",0.0133368775774964,"D0vsCT","hsa-miR-200c-3p"
"1604",-0.50961980595962,"B cell differentiation
GO0030183",0.0140622263183711,"D0vsCT","hsa-miR-25-3p"
"1605",-0.821253991128108,"B cell differentiation
GO0030183",0.0144394300049737,"D0vsCT","hsa-let-7g-5p"
"1606",-0.767288106936627,"B cell differentiation
GO0030183",0.0153320077101839,"D0vsCT","hsa-miR-652-3p"
"1607",-0.629353884965481,"B cell differentiation
GO0030183",0.0162469714967368,"D0vsCT","hsa-miR-28-5p"
"1608",-1.02499280968413,"B cell differentiation
GO0030183",0.017172202456462,"D0vsCT","hsa-miR-126-5p"
"1609",-0.793114784513953,"B cell differentiation
GO0030183",0.0176610653693814,"D0vsCT","hsa-miR-142-3p"
"1610",-0.684830540109262,"B cell differentiation
GO0030183",0.0177772375521971,"D0vsCT","hsa-miR-148b-3p"
"1611",-0.528452768696874,"B cell differentiation
GO0030183",0.019702576040589,"D0vsCT","hsa-miR-155-5p"
"1612",-0.736991665981696,"B cell differentiation
GO0030183",0.019702576040589,"D0vsCT","hsa-miR-98-5p"
"1613",-0.417477265165682,"B cell differentiation
GO0030183",0.0214644974253238,"D0vsCT","hsa-miR-3163"
"1614",-1.01842704902934,"B cell differentiation
GO0030183",0.0230654345426853,"D0vsCT","hsa-miR-30b-5p"
"1615",-1.03174436070005,"B cell differentiation
GO0030183",0.0250454558942713,"D0vsCT","hsa-miR-144-3p"
"1616",-0.538471607746869,"B cell differentiation
GO0030183",0.0268658745191397,"D0vsCT","hsa-miR-363-3p"
"1617",-0.570131267290938,"B cell differentiation
GO0030183",0.0270376702138231,"D0vsCT","hsa-miR-186-5p"
"1618",-0.691587259527826,"B cell differentiation
GO0030183",0.0270376702138231,"D0vsCT","hsa-miR-130b-3p"
"1619",-0.517313292558624,"B cell differentiation
GO0030183",0.0275797376477944,"D0vsCT","hsa-miR-22-3p"
"1620",-0.818532685699715,"B cell differentiation
GO0030183",0.0299534917555554,"D0vsCT","hsa-miR-19a-3p"
"1621",-0.874397581055766,"B cell differentiation
GO0030183",0.0308631444653484,"D0vsCT","hsa-miR-342-3p"
"1622",-0.472233709076365,"B cell differentiation
GO0030183",0.0411079102270509,"D0vsCT","hsa-miR-192-5p"
"1623",-0.473316062150436,"B cell differentiation
GO0030183",0.0512194603235736,"D0vsCT","hsa-miR-6734-3p"
"1624",-0.575844533553779,"B cell differentiation
GO0030183",0.0518636886256147,"D0vsCT","hsa-miR-183-3p"
"1625",-0.57541689947432,"B cell differentiation
GO0030183",0.053730720754035,"D0vsCT","hsa-miR-29c-3p"
"1626",-0.627224499848931,"B cell differentiation
GO0030183",0.0559739856390206,"D0vsCT","hsa-miR-30a-5p"
"1627",-0.568657594052676,"B cell differentiation
GO0030183",0.0581954725245053,"D0vsCT","hsa-miR-181d-5p"
"1628",-0.459130328609691,"B cell differentiation
GO0030183",0.0589559503151291,"D0vsCT","hsa-let-7b-5p"
"1629",-0.422361491576397,"B cell differentiation
GO0030183",0.0756752477680029,"D0vsCT","hsa-miR-361-5p"
"1630",-0.602092207672598,"B cell differentiation
GO0030183",0.0771893581997919,"D0vsCT","hsa-miR-335-5p"
"1631",-0.415432608722795,"B cell differentiation
GO0030183",0.0855215152266493,"D0vsCT","hsa-miR-4473"
"1632",-0.441966930147489,"B cell differentiation
GO0030183",0.0863702254871866,"D0vsCT","hsa-miR-484"
"1633",-0.536758907080934,"B cell differentiation
GO0030183",0.0929124277622855,"D0vsCT","hsa-miR-134-5p"
"1634",0.186228200022979,"B cell differentiation
GO0030183",0.0929124277622855,"D0vsCT","hsa-miR-92b-3p"
"1635",-0.386546346746309,"B cell differentiation
GO0030183",0.107719936179052,"D0vsCT","hsa-miR-5193"
"1636",-0.624253027846015,"B cell differentiation
GO0030183",0.110072243961918,"D0vsCT","hsa-miR-493-5p"
"1637",-0.411208386760698,"B cell differentiation
GO0030183",0.11683042810044,"D0vsCT","hsa-miR-142-5p"
"1638",-0.495632583443587,"B cell differentiation
GO0030183",0.124524468729909,"D0vsCT","hsa-miR-877-5p"
"1639",-0.368135962761033,"B cell differentiation
GO0030183",0.136631179144527,"D0vsCT","hsa-miR-939-5p"
"1640",0.208917970081529,"B cell differentiation
GO0030183",0.140565435971541,"D0vsCT","hsa-miR-328-3p"
"1641",0.350880223569995,"B cell differentiation
GO0030183",0.15175780372719,"D0vsCT","hsa-miR-6747-3p"
"1642",-0.428951618839084,"B cell differentiation
GO0030183",0.154166632582432,"D0vsCT","hsa-miR-139-5p"
"1643",-0.392755262681521,"B cell differentiation
GO0030183",0.170492468115535,"D0vsCT","hsa-let-7e-5p"
"1644",-0.299447065951856,"B cell differentiation
GO0030183",0.177887340385978,"D0vsCT","hsa-miR-7855-5p"
"1645",-0.333453655778776,"B cell differentiation
GO0030183",0.193884377846506,"D0vsCT","hsa-miR-4521"
"1646",-0.233488544875908,"B cell differentiation
GO0030183",0.212909837712157,"D0vsCT","hsa-miR-125a-5p"
"1647",0.242294868705564,"B cell differentiation
GO0030183",0.223495462440395,"D0vsCT","hsa-miR-342-5p"
"1648",-0.568362044875798,"B cell differentiation
GO0030183",0.223495462440395,"D0vsCT","hsa-miR-122-5p"
"1649",-0.987156628267947,"B cell differentiation
GO0030183",0.226605139738987,"D0vsCT","hsa-miR-100-5p"
"1650",-0.404537200548678,"B cell differentiation
GO0030183",0.25401478033381,"D0vsCT","hsa-miR-224-5p"
"1651",-0.231375350619595,"B cell differentiation
GO0030183",0.300085856455378,"D0vsCT","hsa-miR-4742-3p"
"1652",-0.273640281825987,"B cell differentiation
GO0030183",0.332330033031997,"D0vsCT","hsa-let-7c-5p"
"1653",-0.198249917795518,"B cell differentiation
GO0030183",0.352586615543402,"D0vsCT","hsa-miR-877-3p"
"1654",-0.246079077762521,"B cell differentiation
GO0030183",0.356225552159295,"D0vsCT","hsa-miR-636"
"1655",0.149394573067805,"B cell differentiation
GO0030183",0.407693852495976,"D0vsCT","hsa-miR-6726-3p"
"1656",-0.140504310486357,"B cell differentiation
GO0030183",0.464339758073436,"D0vsCT","hsa-miR-6842-3p"
"1657",-0.165615712227408,"B cell differentiation
GO0030183",0.514937577843762,"D0vsCT","hsa-let-7d-5p"
"1658",-0.082321028611819,"B cell differentiation
GO0030183",0.569601910686907,"D0vsCT","hsa-miR-3615"
"1659",-0.18094145206051,"B cell differentiation
GO0030183",0.576983898684051,"D0vsCT","hsa-miR-5695"
"1660",-0.197939191695875,"B cell differentiation
GO0030183",0.580867629707598,"D0vsCT","hsa-miR-6749-3p"
"1661",-0.16266268766572,"B cell differentiation
GO0030183",0.58754797743873,"D0vsCT","hsa-miR-1249-3p"
"1662",0.0696015760342332,"B cell differentiation
GO0030183",0.622760316399423,"D0vsCT","hsa-miR-1273h-3p"
"1663",-0.153792506218682,"B cell differentiation
GO0030183",0.662957933993468,"D0vsCT","hsa-miR-504-5p"
"1664",0.0737246025346465,"B cell differentiation
GO0030183",0.67169014649872,"D0vsCT","hsa-miR-1306-5p"
"1665",0.0727172428701834,"B cell differentiation
GO0030183",0.691980158465691,"D0vsCT","hsa-miR-193a-5p"
"1666",-0.091635685950709,"B cell differentiation
GO0030183",0.70048162052958,"D0vsCT","hsa-miR-6885-3p"
"1667",-0.0482090473064565,"B cell differentiation
GO0030183",0.79511395815684,"D0vsCT","hsa-miR-185-3p"
"1668",-0.0702677103526845,"B cell differentiation
GO0030183",0.797669672401467,"D0vsCT","hsa-miR-1303"
"1669",-0.0609265529257943,"B cell differentiation
GO0030183",0.809575707604686,"D0vsCT","hsa-miR-320a-3p"
"1670",-0.0505720449015525,"B cell differentiation
GO0030183",0.837310007068164,"D0vsCT","hsa-miR-6501-5p"
"1671",-0.0826573515016982,"B cell differentiation
GO0030183",0.855146714811112,"D0vsCT","hsa-miR-4443"
"1672",-0.413404129703242,"tumor necrosis factor
production GO0032640",0.047867375355969,"D0vsD7","hsa-miR-6881-3p"
"1673",-0.557764797099233,"tumor necrosis factor
production GO0032640",0.0708429758538159,"D0vsD7","hsa-miR-1260b"
"1674",-0.497641654983114,"tumor necrosis factor
production GO0032640",0.103618609962351,"D0vsD7","hsa-miR-222-3p"
"1675",-0.619624812884928,"tumor necrosis factor
production GO0032640",0.142938530276706,"D0vsD7","hsa-miR-664b-3p"
"1676",-0.607795935282075,"tumor necrosis factor
production GO0032640",0.176002268698145,"D0vsD7","hsa-miR-500a-5p"
"1677",-0.295576649384003,"tumor necrosis factor
production GO0032640",0.220231518646331,"D0vsD7","hsa-miR-424-3p"
"1678",-0.536766809431125,"tumor necrosis factor
production GO0032640",0.228603430105878,"D0vsD7","hsa-miR-106a-5p"
"1679",-0.505831214929671,"tumor necrosis factor
production GO0032640",0.233079714194375,"D0vsD7","hsa-miR-17-5p"
"1680",-0.339021725173103,"tumor necrosis factor
production GO0032640",0.258557801024345,"D0vsD7","hsa-miR-484"
"1681",-0.332237153584042,"tumor necrosis factor
production GO0032640",0.375913630800872,"D0vsD7","hsa-miR-532-3p"
"1682",-0.446548678786154,"tumor necrosis factor
production GO0032640",0.378322279268173,"D0vsD7","hsa-miR-20a-5p"
"1683",-0.376248285358985,"tumor necrosis factor
production GO0032640",0.404841746629447,"D0vsD7","hsa-miR-106b-5p"
"1684",-0.37036782387197,"tumor necrosis factor
production GO0032640",0.413799233429903,"D0vsD7","hsa-miR-15b-5p"
"1685",-0.270328491670717,"tumor necrosis factor
production GO0032640",0.421031573195265,"D0vsD7","hsa-miR-146a-5p"
"1686",-0.34754693231301,"tumor necrosis factor
production GO0032640",0.421031573195265,"D0vsD7","hsa-miR-143-3p"
"1687",-0.264982104378558,"tumor necrosis factor
production GO0032640",0.626476569529005,"D0vsD7","hsa-miR-15a-5p"
"1688",0.0677491450562826,"tumor necrosis factor
production GO0032640",0.698882007407148,"D0vsD7","hsa-miR-328-3p"
"1689",-0.0567327413684318,"tumor necrosis factor
production GO0032640",0.721216696634812,"D0vsD7","hsa-miR-423-3p"
"1690",-0.139603355874586,"tumor necrosis factor
production GO0032640",0.746756350888036,"D0vsD7","hsa-miR-335-5p"
"1691",-0.100702720530857,"tumor necrosis factor
production GO0032640",0.809448597255264,"D0vsD7","hsa-miR-548e-3p"
"1692",-0.0849134072456028,"tumor necrosis factor
production GO0032640",0.88932552963191,"D0vsD7","hsa-miR-144-3p"
"1693",-0.0650349586739227,"tumor necrosis factor
production GO0032640",0.891131488013021,"D0vsD7","hsa-miR-19a-3p"
"1694",-0.559239369781183,"toll-like receptor
2 signaling pathway
GO0034134",0.0708429758538159,"D0vsD7","hsa-miR-93-3p"
"1695",-0.221830940481373,"toll-like receptor
2 signaling pathway
GO0034134",0.0788560028054308,"D0vsD7","hsa-miR-744-5p"
"1696",-0.497641654983114,"toll-like receptor
2 signaling pathway
GO0034134",0.103618609962351,"D0vsD7","hsa-miR-222-3p"
"1697",-0.589804347885298,"toll-like receptor
2 signaling pathway
GO0034134",0.129504107548003,"D0vsD7","hsa-miR-132-3p"
"1698",-0.240102775402905,"toll-like receptor
2 signaling pathway
GO0034134",0.142938530276706,"D0vsD7","hsa-miR-1226-3p"
"1699",-0.539774494601773,"toll-like receptor
2 signaling pathway
GO0034134",0.157478627560856,"D0vsD7","hsa-miR-548k"
"1700",-0.505831214929671,"toll-like receptor
2 signaling pathway
GO0034134",0.233079714194375,"D0vsD7","hsa-miR-17-5p"
"1701",-0.573553898382432,"toll-like receptor
2 signaling pathway
GO0034134",0.240226650497915,"D0vsD7","hsa-miR-548ay-5p"
"1702",-0.191377363815783,"toll-like receptor
2 signaling pathway
GO0034134",0.355379518204914,"D0vsD7","hsa-miR-3163"
"1703",-0.355784091196645,"toll-like receptor
2 signaling pathway
GO0034134",0.36733591012316,"D0vsD7","hsa-miR-21-5p"
"1704",-0.232197677119569,"toll-like receptor
2 signaling pathway
GO0034134",0.387179931285262,"D0vsD7","hsa-miR-192-5p"
"1705",-0.227274478935252,"toll-like receptor
2 signaling pathway
GO0034134",0.402046083884505,"D0vsD7","hsa-miR-22-3p"
"1706",-0.376248285358985,"toll-like receptor
2 signaling pathway
GO0034134",0.404841746629447,"D0vsD7","hsa-miR-106b-5p"
"1707",-0.349801111242006,"toll-like receptor
2 signaling pathway
GO0034134",0.408780870580747,"D0vsD7","hsa-miR-340-5p"
"1708",-0.270328491670717,"toll-like receptor
2 signaling pathway
GO0034134",0.421031573195265,"D0vsD7","hsa-miR-146a-5p"
"1709",-0.248550321929071,"toll-like receptor
2 signaling pathway
GO0034134",0.530844912226288,"D0vsD7","hsa-miR-142-3p"
"1710",0.0920136379639818,"toll-like receptor
2 signaling pathway
GO0034134",0.539554122949475,"D0vsD7","hsa-miR-1180-3p"
"1711",-0.221465380171434,"toll-like receptor
2 signaling pathway
GO0034134",0.557469885823543,"D0vsD7","hsa-miR-98-5p"
"1712",-0.183398786147813,"toll-like receptor
2 signaling pathway
GO0034134",0.580875870467141,"D0vsD7","hsa-miR-146b-5p"
"1713",-0.106929188800981,"toll-like receptor
2 signaling pathway
GO0034134",0.641754637924151,"D0vsD7","hsa-miR-146b-3p"
"1714",0.0605826387042647,"toll-like receptor
2 signaling pathway
GO0034134",0.663398129083035,"D0vsD7","hsa-miR-92b-3p"
"1715",-0.170164934029574,"toll-like receptor
2 signaling pathway
GO0034134",0.667787358826827,"D0vsD7","hsa-miR-548j-5p"
"1716",0.0677491450562826,"toll-like receptor
2 signaling pathway
GO0034134",0.698882007407148,"D0vsD7","hsa-miR-328-3p"
"1717",-0.0567327413684318,"toll-like receptor
2 signaling pathway
GO0034134",0.721216696634812,"D0vsD7","hsa-miR-423-3p"
"1718",-0.139603355874586,"toll-like receptor
2 signaling pathway
GO0034134",0.746756350888036,"D0vsD7","hsa-miR-335-5p"
"1719",-0.0209266337851544,"toll-like receptor
2 signaling pathway
GO0034134",0.921787860934237,"D0vsD7","hsa-miR-330-5p"
"1720",-0.0299473754331796,"toll-like receptor
2 signaling pathway
GO0034134",0.923906182144906,"D0vsD7","hsa-miR-142-5p"
"1721",-0.00777856866539928,"toll-like receptor
2 signaling pathway
GO0034134",0.976545768019073,"D0vsD7","hsa-miR-636"
"1722",-0.53041406046792,"suppression by virus
of host cysteine-type
endopeptidase activity
involved in apoptotic
process GO0039650",0.245662012571071,"D0vsD7","hsa-miR-362-5p"
"1723",-0.400271206881701,"suppression by virus
of host cysteine-type
endopeptidase activity
involved in apoptotic
process GO0039650",0.318530041243461,"D0vsD7","hsa-miR-26b-5p"
"1724",-0.262686550959729,"suppression by virus
of host cysteine-type
endopeptidase activity
involved in apoptotic
process GO0039650",0.340639898653059,"D0vsD7","hsa-miR-29a-3p"
"1725",-0.355784091196645,"suppression by virus
of host cysteine-type
endopeptidase activity
involved in apoptotic
process GO0039650",0.36733591012316,"D0vsD7","hsa-miR-21-5p"
"1726",-0.376248285358985,"suppression by virus
of host cysteine-type
endopeptidase activity
involved in apoptotic
process GO0039650",0.404841746629447,"D0vsD7","hsa-miR-106b-5p"
"1727",-0.158074327879363,"suppression by virus
of host cysteine-type
endopeptidase activity
involved in apoptotic
process GO0039650",0.553070324393887,"D0vsD7","hsa-miR-7855-5p"
"1728",-0.172252423621902,"suppression by virus
of host cysteine-type
endopeptidase activity
involved in apoptotic
process GO0039650",0.639443820730299,"D0vsD7","hsa-miR-29c-3p"
"1729",0.220342444166442,"suppression by virus
of host cysteine-type
endopeptidase activity
involved in apoptotic
process GO0039650",0.708575745465087,"D0vsD7","hsa-miR-495-3p"
"1730",-0.04236324802668,"suppression by virus
of host cysteine-type
endopeptidase activity
involved in apoptotic
process GO0039650",0.909694002042613,"D0vsD7","hsa-miR-296-5p"
"1731",0.740581686203794,"regulation of type I
interferon production
GO0032479",0.00426311923253499,"D0vsD7","hsa-miR-6501-5p"
"1732",-0.535632959497729,"regulation of type I
interferon production
GO0032479",0.156691886864102,"D0vsD7","hsa-miR-221-3p"
"1733",-0.299246475766425,"regulation of type I
interferon production
GO0032479",0.228603430105878,"D0vsD7","hsa-miR-200c-3p"
"1734",-0.288184771667614,"regulation of type I
interferon production
GO0032479",0.228603430105878,"D0vsD7","hsa-miR-25-3p"
"1735",-0.505831214929671,"regulation of type I
interferon production
GO0032479",0.233079714194375,"D0vsD7","hsa-miR-17-5p"
"1736",-0.428024444348836,"regulation of type I
interferon production
GO0032479",0.298297294074147,"D0vsD7","hsa-miR-148a-3p"
"1737",-0.297909171859393,"regulation of type I
interferon production
GO0032479",0.317024296289827,"D0vsD7","hsa-miR-186-5p"
"1738",-0.397210892554314,"regulation of type I
interferon production
GO0032479",0.325281428531704,"D0vsD7","hsa-miR-93-5p"
"1739",-0.306049929116586,"regulation of type I
interferon production
GO0032479",0.353942022732816,"D0vsD7","hsa-miR-148b-3p"
"1740",-0.446548678786154,"regulation of type I
interferon production
GO0032479",0.378322279268173,"D0vsD7","hsa-miR-20a-5p"
"1741",-0.34595431009759,"regulation of type I
interferon production
GO0032479",0.384294565093228,"D0vsD7","hsa-miR-130a-3p"
"1742",-0.232197677119569,"regulation of type I
interferon production
GO0032479",0.387179931285262,"D0vsD7","hsa-miR-192-5p"
"1743",-0.264813154730365,"regulation of type I
interferon production
GO0032479",0.402046083884505,"D0vsD7","hsa-miR-152-3p"
"1744",-0.728944768988395,"regulation of type I
interferon production
GO0032479",0.402046083884505,"D0vsD7","hsa-miR-5189-3p"
"1745",-0.376248285358985,"regulation of type I
interferon production
GO0032479",0.404841746629447,"D0vsD7","hsa-miR-106b-5p"
"1746",-0.270328491670717,"regulation of type I
interferon production
GO0032479",0.421031573195265,"D0vsD7","hsa-miR-146a-5p"
"1747",-0.316785073934112,"regulation of type I
interferon production
GO0032479",0.429225074840476,"D0vsD7","hsa-miR-20b-5p"
"1748",-0.272810218577999,"regulation of type I
interferon production
GO0032479",0.517250193652193,"D0vsD7","hsa-miR-324-5p"
"1749",0.132714755395414,"regulation of type I
interferon production
GO0032479",0.546152582629307,"D0vsD7","hsa-miR-2110"
"1750",-0.225161712267059,"regulation of type I
interferon production
GO0032479",0.550129169953274,"D0vsD7","hsa-miR-130b-3p"
"1751",-0.221465380171434,"regulation of type I
interferon production
GO0032479",0.557469885823543,"D0vsD7","hsa-miR-98-5p"
"1752",-0.266118313905742,"regulation of type I
interferon production
GO0032479",0.621536448754403,"D0vsD7","hsa-miR-454-3p"
"1753",-0.170056774810183,"regulation of type I
interferon production
GO0032479",0.628459281771435,"D0vsD7","hsa-let-7e-5p"
"1754",-0.117074979828272,"regulation of type I
interferon production
GO0032479",0.676253995811709,"D0vsD7","hsa-miR-155-5p"
"1755",0.0699298345259014,"regulation of type I
interferon production
GO0032479",0.792976475960097,"D0vsD7","hsa-miR-7704"
"1756",0.0705445536332658,"regulation of type I
interferon production
GO0032479",0.868924148672163,"D0vsD7","hsa-miR-6793-3p"
"1757",-0.0318748499425261,"regulation of type I
interferon production
GO0032479",0.967972437897097,"D0vsD7","hsa-miR-1299"
"1758",-0.417352831846864,"regulation of respiratory
burst GO0060263",0.16116883521909,"D0vsD7","hsa-miR-425-3p"
"1759",-0.452295350014825,"regulation of respiratory
burst GO0060263",0.225152105115699,"D0vsD7","hsa-miR-576-5p"
"1760",-0.319333354655877,"regulation of respiratory
burst GO0060263",0.235732673025719,"D0vsD7","hsa-miR-6513-3p"
"1761",-0.548093311923416,"regulation of respiratory
burst GO0060263",0.258676511824356,"D0vsD7","hsa-miR-365a-3p"
"1762",-0.572226153071056,"regulation of respiratory
burst GO0060263",0.279965189495682,"D0vsD7","hsa-miR-374b-5p"
"1763",-0.342296374871895,"regulation of respiratory
burst GO0060263",0.340639898653059,"D0vsD7","hsa-miR-652-3p"
"1764",-0.322576594245212,"regulation of respiratory
burst GO0060263",0.341858675864105,"D0vsD7","hsa-miR-183-3p"
"1765",-0.232197677119569,"regulation of respiratory
burst GO0060263",0.387179931285262,"D0vsD7","hsa-miR-192-5p"
"1766",0.397671916946814,"regulation of respiratory
burst GO0060263",0.395643270786388,"D0vsD7","hsa-miR-483-3p"
"1767",-0.270328491670717,"regulation of respiratory
burst GO0060263",0.421031573195265,"D0vsD7","hsa-miR-146a-5p"
"1768",-0.372668612805368,"regulation of respiratory
burst GO0060263",0.457014296764221,"D0vsD7","hsa-miR-374a-5p"
"1769",-0.182308507959116,"regulation of respiratory
burst GO0060263",0.52447126652827,"D0vsD7","hsa-miR-361-5p"
"1770",-0.248550321929071,"regulation of respiratory
burst GO0060263",0.530844912226288,"D0vsD7","hsa-miR-142-3p"
"1771",0.132714755395414,"regulation of respiratory
burst GO0060263",0.546152582629307,"D0vsD7","hsa-miR-2110"
"1772",-0.155795517135945,"regulation of respiratory
burst GO0060263",0.599981578591959,"D0vsD7","hsa-miR-939-5p"
"1773",-0.123970589806566,"regulation of respiratory
burst GO0060263",0.654735688844277,"D0vsD7","hsa-miR-320a-3p"
"1774",-0.117074979828272,"regulation of respiratory
burst GO0060263",0.676253995811709,"D0vsD7","hsa-miR-155-5p"
"1775",0.103531647360494,"regulation of respiratory
burst GO0060263",0.815822590898739,"D0vsD7","hsa-miR-224-5p"
"1776",-0.0849134072456028,"regulation of respiratory
burst GO0060263",0.88932552963191,"D0vsD7","hsa-miR-144-3p"
"1777",-0.0299473754331796,"regulation of respiratory
burst GO0060263",0.923906182144906,"D0vsD7","hsa-miR-142-5p"
"1778",0.0139794837705702,"regulation of respiratory
burst GO0060263",0.964038900844657,"D0vsD7","hsa-miR-574-3p"
"1779",-0.0132318459148748,"regulation of respiratory
burst GO0060263",0.976545768019073,"D0vsD7","hsa-miR-122-5p"
"1780",-0.464245089494552,"positive regulation of
production of miRNAs
involved in gene
silencing by miRNA
GO1903800",0.0191235729831871,"D0vsD7","hsa-miR-30d-5p"
"1781",-0.694675488620424,"positive regulation of
production of miRNAs
involved in gene
silencing by miRNA
GO1903800",0.0462226798460201,"D0vsD7","hsa-miR-27b-3p"
"1782",-0.521095288414048,"positive regulation of
production of miRNAs
involved in gene
silencing by miRNA
GO1903800",0.0547096544390352,"D0vsD7","hsa-miR-4732-5p"
"1783",0.374034195121694,"positive regulation of
production of miRNAs
involved in gene
silencing by miRNA
GO1903800",0.0559115392141171,"D0vsD7","hsa-miR-150-3p"
"1784",-0.559239369781183,"positive regulation of
production of miRNAs
involved in gene
silencing by miRNA
GO1903800",0.0708429758538159,"D0vsD7","hsa-miR-93-3p"
"1785",-0.221830940481373,"positive regulation of
production of miRNAs
involved in gene
silencing by miRNA
GO1903800",0.0788560028054308,"D0vsD7","hsa-miR-744-5p"
"1786",0.655406315603803,"positive regulation of
production of miRNAs
involved in gene
silencing by miRNA
GO1903800",0.0806668078142386,"D0vsD7","hsa-miR-504-5p"
"1787",-0.599743264495055,"positive regulation of
production of miRNAs
involved in gene
silencing by miRNA
GO1903800",0.092945210420816,"D0vsD7","hsa-miR-27a-3p"
"1788",-0.497641654983114,"positive regulation of
production of miRNAs
involved in gene
silencing by miRNA
GO1903800",0.103618609962351,"D0vsD7","hsa-miR-222-3p"
"1789",-0.57257666847741,"positive regulation of
production of miRNAs
involved in gene
silencing by miRNA
GO1903800",0.10909768090326,"D0vsD7","hsa-let-7i-5p"
"1790",-0.421067422552452,"positive regulation of
production of miRNAs
involved in gene
silencing by miRNA
GO1903800",0.11454601762608,"D0vsD7","hsa-miR-28-3p"
"1791",-0.680985869834058,"positive regulation of
production of miRNAs
involved in gene
silencing by miRNA
GO1903800",0.128232653125056,"D0vsD7","hsa-miR-23a-3p"
"1792",-0.589804347885298,"positive regulation of
production of miRNAs
involved in gene
silencing by miRNA
GO1903800",0.129504107548003,"D0vsD7","hsa-miR-132-3p"
"1793",-0.539774494601773,"positive regulation of
production of miRNAs
involved in gene
silencing by miRNA
GO1903800",0.157478627560856,"D0vsD7","hsa-miR-548k"
"1794",-0.394220107664172,"positive regulation of
production of miRNAs
involved in gene
silencing by miRNA
GO1903800",0.211105115507746,"D0vsD7","hsa-miR-185-5p"
"1795",-0.792795191279039,"positive regulation of
production of miRNAs
involved in gene
silencing by miRNA
GO1903800",0.211105115507746,"D0vsD7","hsa-miR-145-5p"
"1796",-0.354394697629312,"positive regulation of
production of miRNAs
involved in gene
silencing by miRNA
GO1903800",0.220231518646331,"D0vsD7","hsa-let-7b-5p"
"1797",-0.569685941868975,"positive regulation of
production of miRNAs
involved in gene
silencing by miRNA
GO1903800",0.227507360176878,"D0vsD7","hsa-miR-4286"
"1798",-0.536766809431125,"positive regulation of
production of miRNAs
involved in gene
silencing by miRNA
GO1903800",0.228603430105878,"D0vsD7","hsa-miR-106a-5p"
"1799",-0.288184771667614,"positive regulation of
production of miRNAs
involved in gene
silencing by miRNA
GO1903800",0.228603430105878,"D0vsD7","hsa-miR-25-3p"
"1800",-0.411112343047296,"positive regulation of
production of miRNAs
involved in gene
silencing by miRNA
GO1903800",0.232665351014859,"D0vsD7","hsa-miR-331-5p"
"1801",-0.505831214929671,"positive regulation of
production of miRNAs
involved in gene
silencing by miRNA
GO1903800",0.233079714194375,"D0vsD7","hsa-miR-17-5p"
"1802",-0.573553898382432,"positive regulation of
production of miRNAs
involved in gene
silencing by miRNA
GO1903800",0.240226650497915,"D0vsD7","hsa-miR-548ay-5p"
"1803",-0.601092281112546,"positive regulation of
production of miRNAs
involved in gene
silencing by miRNA
GO1903800",0.266883640700731,"D0vsD7","hsa-miR-223-3p"
"1804",-0.399611374788888,"positive regulation of
production of miRNAs
involved in gene
silencing by miRNA
GO1903800",0.297683639079851,"D0vsD7","hsa-miR-30e-5p"
"1805",-0.346748318546946,"positive regulation of
production of miRNAs
involved in gene
silencing by miRNA
GO1903800",0.298297294074147,"D0vsD7","hsa-miR-151a-5p"
"1806",-0.400271206881701,"positive regulation of
production of miRNAs
involved in gene
silencing by miRNA
GO1903800",0.318530041243461,"D0vsD7","hsa-miR-26b-5p"
"1807",-0.349534170629093,"positive regulation of
production of miRNAs
involved in gene
silencing by miRNA
GO1903800",0.318671203565223,"D0vsD7","hsa-miR-107"
"1808",-0.397210892554314,"positive regulation of
production of miRNAs
involved in gene
silencing by miRNA
GO1903800",0.325281428531704,"D0vsD7","hsa-miR-93-5p"
"1809",-0.262686550959729,"positive regulation of
production of miRNAs
involved in gene
silencing by miRNA
GO1903800",0.340639898653059,"D0vsD7","hsa-miR-29a-3p"
"1810",-0.437021357740679,"positive regulation of
production of miRNAs
involved in gene
silencing by miRNA
GO1903800",0.360886389645096,"D0vsD7","hsa-miR-18a-5p"
"1811",-0.355784091196645,"positive regulation of
production of miRNAs
involved in gene
silencing by miRNA
GO1903800",0.36733591012316,"D0vsD7","hsa-miR-21-5p"
"1812",-0.446548678786154,"positive regulation of
production of miRNAs
involved in gene
silencing by miRNA
GO1903800",0.378322279268173,"D0vsD7","hsa-miR-20a-5p"
"1813",-0.263864375742276,"positive regulation of
production of miRNAs
involved in gene
silencing by miRNA
GO1903800",0.378912799209163,"D0vsD7","hsa-miR-28-5p"
"1814",-0.34595431009759,"positive regulation of
production of miRNAs
involved in gene
silencing by miRNA
GO1903800",0.384294565093228,"D0vsD7","hsa-miR-130a-3p"
"1815",-0.376248285358985,"positive regulation of
production of miRNAs
involved in gene
silencing by miRNA
GO1903800",0.404841746629447,"D0vsD7","hsa-miR-106b-5p"
"1816",-0.349801111242006,"positive regulation of
production of miRNAs
involved in gene
silencing by miRNA
GO1903800",0.408780870580747,"D0vsD7","hsa-miR-340-5p"
"1817",-0.37036782387197,"positive regulation of
production of miRNAs
involved in gene
silencing by miRNA
GO1903800",0.413799233429903,"D0vsD7","hsa-miR-15b-5p"
"1818",-0.309421716912442,"positive regulation of
production of miRNAs
involved in gene
silencing by miRNA
GO1903800",0.418566076266755,"D0vsD7","hsa-miR-30a-5p"
"1819",-0.270328491670717,"positive regulation of
production of miRNAs
involved in gene
silencing by miRNA
GO1903800",0.421031573195265,"D0vsD7","hsa-miR-146a-5p"
"1820",-0.316785073934112,"positive regulation of
production of miRNAs
involved in gene
silencing by miRNA
GO1903800",0.429225074840476,"D0vsD7","hsa-miR-20b-5p"
"1821",-0.147122135661945,"positive regulation of
production of miRNAs
involved in gene
silencing by miRNA
GO1903800",0.480628652327678,"D0vsD7","hsa-miR-505-5p"
"1822",-0.346764451128711,"positive regulation of
production of miRNAs
involved in gene
silencing by miRNA
GO1903800",0.513225914242254,"D0vsD7","hsa-miR-30b-5p"
"1823",-0.272810218577999,"positive regulation of
production of miRNAs
involved in gene
silencing by miRNA
GO1903800",0.517250193652193,"D0vsD7","hsa-miR-324-5p"
"1824",0.132714755395414,"positive regulation of
production of miRNAs
involved in gene
silencing by miRNA
GO1903800",0.546152582629307,"D0vsD7","hsa-miR-2110"
"1825",-0.225161712267059,"positive regulation of
production of miRNAs
involved in gene
silencing by miRNA
GO1903800",0.550129169953274,"D0vsD7","hsa-miR-130b-3p"
"1826",-0.205123733323086,"positive regulation of
production of miRNAs
involved in gene
silencing by miRNA
GO1903800",0.555309794998277,"D0vsD7","hsa-miR-324-3p"
"1827",-0.183398786147813,"positive regulation of
production of miRNAs
involved in gene
silencing by miRNA
GO1903800",0.580875870467141,"D0vsD7","hsa-miR-146b-5p"
"1828",-0.266118313905742,"positive regulation of
production of miRNAs
involved in gene
silencing by miRNA
GO1903800",0.621536448754403,"D0vsD7","hsa-miR-454-3p"
"1829",-0.264982104378558,"positive regulation of
production of miRNAs
involved in gene
silencing by miRNA
GO1903800",0.626476569529005,"D0vsD7","hsa-miR-15a-5p"
"1830",-0.170056774810183,"positive regulation of
production of miRNAs
involved in gene
silencing by miRNA
GO1903800",0.628459281771435,"D0vsD7","hsa-let-7e-5p"
"1831",-0.151882427095391,"positive regulation of
production of miRNAs
involved in gene
silencing by miRNA
GO1903800",0.639443820730299,"D0vsD7","hsa-miR-150-5p"
"1832",-0.172252423621902,"positive regulation of
production of miRNAs
involved in gene
silencing by miRNA
GO1903800",0.639443820730299,"D0vsD7","hsa-miR-29c-3p"
"1833",-0.100753447823983,"positive regulation of
production of miRNAs
involved in gene
silencing by miRNA
GO1903800",0.664756428635294,"D0vsD7","hsa-miR-125a-5p"
"1834",-0.170164934029574,"positive regulation of
production of miRNAs
involved in gene
silencing by miRNA
GO1903800",0.667787358826827,"D0vsD7","hsa-miR-548j-5p"
"1835",-0.117074979828272,"positive regulation of
production of miRNAs
involved in gene
silencing by miRNA
GO1903800",0.676253995811709,"D0vsD7","hsa-miR-155-5p"
"1836",-0.19668940440329,"positive regulation of
production of miRNAs
involved in gene
silencing by miRNA
GO1903800",0.70853055310841,"D0vsD7","hsa-miR-126-5p"
"1837",-0.139603355874586,"positive regulation of
production of miRNAs
involved in gene
silencing by miRNA
GO1903800",0.746756350888036,"D0vsD7","hsa-miR-335-5p"
"1838",0.103531647360494,"positive regulation of
production of miRNAs
involved in gene
silencing by miRNA
GO1903800",0.815822590898739,"D0vsD7","hsa-miR-224-5p"
"1839",-0.0859030252151585,"positive regulation of
production of miRNAs
involved in gene
silencing by miRNA
GO1903800",0.822756878532724,"D0vsD7","hsa-miR-491-5p"
"1840",-0.127109116285081,"positive regulation of
production of miRNAs
involved in gene
silencing by miRNA
GO1903800",0.822756878532724,"D0vsD7","hsa-miR-494-3p"
"1841",0.0332975387549848,"positive regulation of
production of miRNAs
involved in gene
silencing by miRNA
GO1903800",0.885875256369395,"D0vsD7","hsa-miR-330-3p"
"1842",-0.0849134072456028,"positive regulation of
production of miRNAs
involved in gene
silencing by miRNA
GO1903800",0.88932552963191,"D0vsD7","hsa-miR-144-3p"
"1843",-0.0650349586739227,"positive regulation of
production of miRNAs
involved in gene
silencing by miRNA
GO1903800",0.891131488013021,"D0vsD7","hsa-miR-19a-3p"
"1844",-0.0401573675941918,"positive regulation of
production of miRNAs
involved in gene
silencing by miRNA
GO1903800",0.892059542256735,"D0vsD7","hsa-miR-5193"
"1845",-0.0522814543857737,"positive regulation of
production of miRNAs
involved in gene
silencing by miRNA
GO1903800",0.902632841385606,"D0vsD7","hsa-miR-370-3p"
"1846",-0.0299473754331796,"positive regulation of
production of miRNAs
involved in gene
silencing by miRNA
GO1903800",0.923906182144906,"D0vsD7","hsa-miR-142-5p"
"1847",-0.0237001904591518,"positive regulation of
production of miRNAs
involved in gene
silencing by miRNA
GO1903800",0.948033569956356,"D0vsD7","hsa-miR-1287-5p"
"1848",0.0139794837705702,"positive regulation of
production of miRNAs
involved in gene
silencing by miRNA
GO1903800",0.964038900844657,"D0vsD7","hsa-miR-574-3p"
"1849",0.0125789518175718,"positive regulation of
production of miRNAs
involved in gene
silencing by miRNA
GO1903800",0.973143839276137,"D0vsD7","hsa-miR-6749-3p"
"1850",-0.0132318459148748,"positive regulation of
production of miRNAs
involved in gene
silencing by miRNA
GO1903800",0.976545768019073,"D0vsD7","hsa-miR-122-5p"
"1851",0.740581686203794,"positive regulation
of T cell mediated
cytotoxicity GO0001916",0.00426311923253499,"D0vsD7","hsa-miR-6501-5p"
"1852",-0.658190260101818,"positive regulation
of T cell mediated
cytotoxicity GO0001916",0.0272312419082371,"D0vsD7","hsa-miR-7977"
"1853",-0.521095288414048,"positive regulation
of T cell mediated
cytotoxicity GO0001916",0.0547096544390352,"D0vsD7","hsa-miR-4732-5p"
"1854",-0.425234440749327,"positive regulation
of T cell mediated
cytotoxicity GO0001916",0.0876736437531284,"D0vsD7","hsa-miR-6833-3p"
"1855",-0.599743264495055,"positive regulation
of T cell mediated
cytotoxicity GO0001916",0.092945210420816,"D0vsD7","hsa-miR-27a-3p"
"1856",-0.794216509946891,"positive regulation
of T cell mediated
cytotoxicity GO0001916",0.0986751299055528,"D0vsD7","hsa-miR-5690"
"1857",-0.432459900771701,"positive regulation
of T cell mediated
cytotoxicity GO0001916",0.130509235300452,"D0vsD7","hsa-miR-769-5p"
"1858",-0.308814582200282,"positive regulation
of T cell mediated
cytotoxicity GO0001916",0.135222334071041,"D0vsD7","hsa-miR-1304-3p"
"1859",-0.539774494601773,"positive regulation
of T cell mediated
cytotoxicity GO0001916",0.157478627560856,"D0vsD7","hsa-miR-548k"
"1860",-0.417352831846864,"positive regulation
of T cell mediated
cytotoxicity GO0001916",0.16116883521909,"D0vsD7","hsa-miR-425-3p"
"1861",-0.344798130617133,"positive regulation
of T cell mediated
cytotoxicity GO0001916",0.217406989533682,"D0vsD7","hsa-miR-339-5p"
"1862",-0.354394697629312,"positive regulation
of T cell mediated
cytotoxicity GO0001916",0.220231518646331,"D0vsD7","hsa-let-7b-5p"
"1863",-0.243174827883857,"positive regulation
of T cell mediated
cytotoxicity GO0001916",0.225152105115699,"D0vsD7","hsa-miR-4755-5p"
"1864",-0.299246475766425,"positive regulation
of T cell mediated
cytotoxicity GO0001916",0.228603430105878,"D0vsD7","hsa-miR-200c-3p"
"1865",-0.505831214929671,"positive regulation
of T cell mediated
cytotoxicity GO0001916",0.233079714194375,"D0vsD7","hsa-miR-17-5p"
"1866",-0.283462765749226,"positive regulation
of T cell mediated
cytotoxicity GO0001916",0.233688842309704,"D0vsD7","hsa-miR-3074-5p"
"1867",-0.319333354655877,"positive regulation
of T cell mediated
cytotoxicity GO0001916",0.235732673025719,"D0vsD7","hsa-miR-6513-3p"
"1868",-0.33553362875711,"positive regulation
of T cell mediated
cytotoxicity GO0001916",0.253024574687,"D0vsD7","hsa-miR-10a-5p"
"1869",-0.348136681453691,"positive regulation
of T cell mediated
cytotoxicity GO0001916",0.258676511824356,"D0vsD7","hsa-miR-378a-5p"
"1870",-0.434411160341344,"positive regulation
of T cell mediated
cytotoxicity GO0001916",0.28741599747063,"D0vsD7","hsa-miR-129-1-3p"
"1871",-0.428024444348836,"positive regulation
of T cell mediated
cytotoxicity GO0001916",0.298297294074147,"D0vsD7","hsa-miR-148a-3p"
"1872",-0.400271206881701,"positive regulation
of T cell mediated
cytotoxicity GO0001916",0.318530041243461,"D0vsD7","hsa-miR-26b-5p"
"1873",-0.397210892554314,"positive regulation
of T cell mediated
cytotoxicity GO0001916",0.325281428531704,"D0vsD7","hsa-miR-93-5p"
"1874",-0.273116707146549,"positive regulation
of T cell mediated
cytotoxicity GO0001916",0.328631711017641,"D0vsD7","hsa-miR-140-3p"
"1875",-0.306049929116586,"positive regulation
of T cell mediated
cytotoxicity GO0001916",0.353942022732816,"D0vsD7","hsa-miR-148b-3p"
"1876",-0.191377363815783,"positive regulation
of T cell mediated
cytotoxicity GO0001916",0.355379518204914,"D0vsD7","hsa-miR-3163"
"1877",-0.355784091196645,"positive regulation
of T cell mediated
cytotoxicity GO0001916",0.36733591012316,"D0vsD7","hsa-miR-21-5p"
"1878",-0.446548678786154,"positive regulation
of T cell mediated
cytotoxicity GO0001916",0.378322279268173,"D0vsD7","hsa-miR-20a-5p"
"1879",-0.34595431009759,"positive regulation
of T cell mediated
cytotoxicity GO0001916",0.384294565093228,"D0vsD7","hsa-miR-130a-3p"
"1880",-0.232197677119569,"positive regulation
of T cell mediated
cytotoxicity GO0001916",0.387179931285262,"D0vsD7","hsa-miR-192-5p"
"1881",-0.264813154730365,"positive regulation
of T cell mediated
cytotoxicity GO0001916",0.402046083884505,"D0vsD7","hsa-miR-152-3p"
"1882",-0.376248285358985,"positive regulation
of T cell mediated
cytotoxicity GO0001916",0.404841746629447,"D0vsD7","hsa-miR-106b-5p"
"1883",-0.174084074055586,"positive regulation
of T cell mediated
cytotoxicity GO0001916",0.407665790711521,"D0vsD7","hsa-miR-6842-3p"
"1884",-0.37036782387197,"positive regulation
of T cell mediated
cytotoxicity GO0001916",0.413799233429903,"D0vsD7","hsa-miR-15b-5p"
"1885",-0.309421716912442,"positive regulation
of T cell mediated
cytotoxicity GO0001916",0.418566076266755,"D0vsD7","hsa-miR-30a-5p"
"1886",-0.270328491670717,"positive regulation
of T cell mediated
cytotoxicity GO0001916",0.421031573195265,"D0vsD7","hsa-miR-146a-5p"
"1887",-0.316785073934112,"positive regulation
of T cell mediated
cytotoxicity GO0001916",0.429225074840476,"D0vsD7","hsa-miR-20b-5p"
"1888",0.206078729177528,"positive regulation
of T cell mediated
cytotoxicity GO0001916",0.489205979229645,"D0vsD7","hsa-miR-1234-3p"
"1889",-0.187189983784917,"positive regulation
of T cell mediated
cytotoxicity GO0001916",0.519079007238478,"D0vsD7","hsa-miR-4511"
"1890",-0.225161712267059,"positive regulation
of T cell mediated
cytotoxicity GO0001916",0.550129169953274,"D0vsD7","hsa-miR-130b-3p"
"1891",-0.205123733323086,"positive regulation
of T cell mediated
cytotoxicity GO0001916",0.555309794998277,"D0vsD7","hsa-miR-324-3p"
"1892",-0.327368384918795,"positive regulation
of T cell mediated
cytotoxicity GO0001916",0.557469885823543,"D0vsD7","hsa-miR-3613-3p"
"1893",-0.266118313905742,"positive regulation
of T cell mediated
cytotoxicity GO0001916",0.621536448754403,"D0vsD7","hsa-miR-454-3p"
"1894",-0.151882427095391,"positive regulation
of T cell mediated
cytotoxicity GO0001916",0.639443820730299,"D0vsD7","hsa-miR-150-5p"
"1895",-0.117074979828272,"positive regulation
of T cell mediated
cytotoxicity GO0001916",0.676253995811709,"D0vsD7","hsa-miR-155-5p"
"1896",0.427830197947295,"positive regulation
of T cell mediated
cytotoxicity GO0001916",0.68258744601858,"D0vsD7","hsa-miR-4707-3p"
"1897",-0.127942013187427,"positive regulation
of T cell mediated
cytotoxicity GO0001916",0.68258744601858,"D0vsD7","hsa-miR-197-3p"
"1898",-0.139603355874586,"positive regulation
of T cell mediated
cytotoxicity GO0001916",0.746756350888036,"D0vsD7","hsa-miR-335-5p"
"1899",-0.0994460332712261,"positive regulation
of T cell mediated
cytotoxicity GO0001916",0.780739707265805,"D0vsD7","hsa-let-7c-5p"
"1900",0.0490359325481542,"positive regulation
of T cell mediated
cytotoxicity GO0001916",0.809133121001571,"D0vsD7","hsa-miR-1976"
"1901",0.0451462012186434,"positive regulation
of T cell mediated
cytotoxicity GO0001916",0.826679147139744,"D0vsD7","hsa-miR-1306-5p"
"1902",0.0705445536332658,"positive regulation
of T cell mediated
cytotoxicity GO0001916",0.868924148672163,"D0vsD7","hsa-miR-6793-3p"
"1903",0.0604153346240488,"positive regulation
of T cell mediated
cytotoxicity GO0001916",0.877810611500031,"D0vsD7","hsa-miR-5695"
"1904",-0.057630046347553,"positive regulation
of T cell mediated
cytotoxicity GO0001916",0.891131488013021,"D0vsD7","hsa-miR-323b-3p"
"1905",0.0596152062413231,"positive regulation
of T cell mediated
cytotoxicity GO0001916",0.895234979866743,"D0vsD7","hsa-miR-543"
"1906",-0.00777856866539928,"positive regulation
of T cell mediated
cytotoxicity GO0001916",0.976545768019073,"D0vsD7","hsa-miR-636"
"1907",-0.0132318459148748,"positive regulation
of T cell mediated
cytotoxicity GO0001916",0.976545768019073,"D0vsD7","hsa-miR-122-5p"
"1908",0.740581686203794,"positive regulation
of IP-10 production
GO0071660",0.00426311923253499,"D0vsD7","hsa-miR-6501-5p"
"1909",-0.308814582200282,"positive regulation
of IP-10 production
GO0071660",0.135222334071041,"D0vsD7","hsa-miR-1304-3p"
"1910",-0.238273080653845,"positive regulation
of IP-10 production
GO0071660",0.21534263451467,"D0vsD7","hsa-miR-6802-3p"
"1911",-0.536766809431125,"positive regulation
of IP-10 production
GO0071660",0.228603430105878,"D0vsD7","hsa-miR-106a-5p"
"1912",-0.505831214929671,"positive regulation
of IP-10 production
GO0071660",0.233079714194375,"D0vsD7","hsa-miR-17-5p"
"1913",-0.33553362875711,"positive regulation
of IP-10 production
GO0071660",0.253024574687,"D0vsD7","hsa-miR-10a-5p"
"1914",-0.297909171859393,"positive regulation
of IP-10 production
GO0071660",0.317024296289827,"D0vsD7","hsa-miR-186-5p"
"1915",-0.397210892554314,"positive regulation
of IP-10 production
GO0071660",0.325281428531704,"D0vsD7","hsa-miR-93-5p"
"1916",-0.446548678786154,"positive regulation
of IP-10 production
GO0071660",0.378322279268173,"D0vsD7","hsa-miR-20a-5p"
"1917",-0.34595431009759,"positive regulation
of IP-10 production
GO0071660",0.384294565093228,"D0vsD7","hsa-miR-130a-3p"
"1918",-0.376248285358985,"positive regulation
of IP-10 production
GO0071660",0.404841746629447,"D0vsD7","hsa-miR-106b-5p"
"1919",-0.316785073934112,"positive regulation
of IP-10 production
GO0071660",0.429225074840476,"D0vsD7","hsa-miR-20b-5p"
"1920",0.1156375786092,"positive regulation
of IP-10 production
GO0071660",0.489990114413586,"D0vsD7","hsa-miR-6741-3p"
"1921",-0.225161712267059,"positive regulation
of IP-10 production
GO0071660",0.550129169953274,"D0vsD7","hsa-miR-130b-3p"
"1922",-0.327368384918795,"positive regulation
of IP-10 production
GO0071660",0.557469885823543,"D0vsD7","hsa-miR-3613-3p"
"1923",-0.266118313905742,"positive regulation
of IP-10 production
GO0071660",0.621536448754403,"D0vsD7","hsa-miR-454-3p"
"1924",0.0922105880515156,"positive regulation
of IP-10 production
GO0071660",0.659297341788008,"D0vsD7","hsa-miR-193a-5p"
"1925",-0.117074979828272,"positive regulation
of IP-10 production
GO0071660",0.676253995811709,"D0vsD7","hsa-miR-155-5p"
"1926",0.0781502498963698,"positive regulation
of IP-10 production
GO0071660",0.772142984765384,"D0vsD7","hsa-miR-3187-3p"
"1927",-0.0650349586739227,"positive regulation
of IP-10 production
GO0071660",0.891131488013021,"D0vsD7","hsa-miR-19a-3p"
"1928",0.0322373443396584,"positive regulation
of IP-10 production
GO0071660",0.911542178530178,"D0vsD7","hsa-miR-1303"
"1929",-0.0239285560520415,"positive regulation
of IP-10 production
GO0071660",0.93124370383266,"D0vsD7","hsa-miR-1307-3p"
"1930",0.740581686203794,"positive regulation of I-
kappaB kinaseNF-kappaB
signaling GO0043123",0.00426311923253499,"D0vsD7","hsa-miR-6501-5p"
"1931",-0.563510474588376,"positive regulation of I-
kappaB kinaseNF-kappaB
signaling GO0043123",0.00905975480991325,"D0vsD7","hsa-miR-7976"
"1932",-0.464245089494552,"positive regulation of I-
kappaB kinaseNF-kappaB
signaling GO0043123",0.0191235729831871,"D0vsD7","hsa-miR-30d-5p"
"1933",-0.658190260101818,"positive regulation of I-
kappaB kinaseNF-kappaB
signaling GO0043123",0.0272312419082371,"D0vsD7","hsa-miR-7977"
"1934",-0.462489173356292,"positive regulation of I-
kappaB kinaseNF-kappaB
signaling GO0043123",0.0326488199813184,"D0vsD7","hsa-miR-30c-1-3p"
"1935",-0.694675488620424,"positive regulation of I-
kappaB kinaseNF-kappaB
signaling GO0043123",0.0462226798460201,"D0vsD7","hsa-miR-27b-3p"
"1936",-0.413404129703242,"positive regulation of I-
kappaB kinaseNF-kappaB
signaling GO0043123",0.047867375355969,"D0vsD7","hsa-miR-6881-3p"
"1937",-0.566981521485105,"positive regulation of I-
kappaB kinaseNF-kappaB
signaling GO0043123",0.0516258459056897,"D0vsD7","hsa-miR-340-3p"
"1938",-0.418749794121569,"positive regulation of I-
kappaB kinaseNF-kappaB
signaling GO0043123",0.0516258459056897,"D0vsD7","hsa-miR-625-5p"
"1939",-0.521095288414048,"positive regulation of I-
kappaB kinaseNF-kappaB
signaling GO0043123",0.0547096544390352,"D0vsD7","hsa-miR-4732-5p"
"1940",-0.591257551970198,"positive regulation of I-
kappaB kinaseNF-kappaB
signaling GO0043123",0.0590161674987016,"D0vsD7","hsa-miR-183-5p"
"1941",-0.323306096590299,"positive regulation of I-
kappaB kinaseNF-kappaB
signaling GO0043123",0.0707617119234977,"D0vsD7","hsa-miR-18a-3p"
"1942",-0.557764797099233,"positive regulation of I-
kappaB kinaseNF-kappaB
signaling GO0043123",0.0708429758538159,"D0vsD7","hsa-miR-1260b"
"1943",-0.559239369781183,"positive regulation of I-
kappaB kinaseNF-kappaB
signaling GO0043123",0.0708429758538159,"D0vsD7","hsa-miR-93-3p"
"1944",-0.221830940481373,"positive regulation of I-
kappaB kinaseNF-kappaB
signaling GO0043123",0.0788560028054308,"D0vsD7","hsa-miR-744-5p"
"1945",0.655406315603803,"positive regulation of I-
kappaB kinaseNF-kappaB
signaling GO0043123",0.0806668078142386,"D0vsD7","hsa-miR-504-5p"
"1946",-0.526187907456614,"positive regulation of I-
kappaB kinaseNF-kappaB
signaling GO0043123",0.0829392049028409,"D0vsD7","hsa-miR-503-5p"
"1947",0.452145136297295,"positive regulation of I-
kappaB kinaseNF-kappaB
signaling GO0043123",0.0843967644165723,"D0vsD7","hsa-miR-1248"
"1948",-0.425234440749327,"positive regulation of I-
kappaB kinaseNF-kappaB
signaling GO0043123",0.0876736437531284,"D0vsD7","hsa-miR-6833-3p"
"1949",-0.599743264495055,"positive regulation of I-
kappaB kinaseNF-kappaB
signaling GO0043123",0.092945210420816,"D0vsD7","hsa-miR-27a-3p"
"1950",-0.494396956595674,"positive regulation of I-
kappaB kinaseNF-kappaB
signaling GO0043123",0.094475307440868,"D0vsD7","hsa-miR-500a-3p"
"1951",-0.504806091191639,"positive regulation of I-
kappaB kinaseNF-kappaB
signaling GO0043123",0.0955254147476556,"D0vsD7","hsa-miR-378a-3p"
"1952",-0.461761128511623,"positive regulation of I-
kappaB kinaseNF-kappaB
signaling GO0043123",0.0978626735760328,"D0vsD7","hsa-miR-1284"
"1953",-0.794216509946891,"positive regulation of I-
kappaB kinaseNF-kappaB
signaling GO0043123",0.0986751299055528,"D0vsD7","hsa-miR-5690"
"1954",-0.497641654983114,"positive regulation of I-
kappaB kinaseNF-kappaB
signaling GO0043123",0.103618609962351,"D0vsD7","hsa-miR-222-3p"
"1955",-0.324401234342704,"positive regulation of I-
kappaB kinaseNF-kappaB
signaling GO0043123",0.108709960098211,"D0vsD7","hsa-miR-589-5p"
"1956",-0.57257666847741,"positive regulation of I-
kappaB kinaseNF-kappaB
signaling GO0043123",0.10909768090326,"D0vsD7","hsa-let-7i-5p"
"1957",-0.680985869834058,"positive regulation of I-
kappaB kinaseNF-kappaB
signaling GO0043123",0.128232653125056,"D0vsD7","hsa-miR-23a-3p"
"1958",-0.589804347885298,"positive regulation of I-
kappaB kinaseNF-kappaB
signaling GO0043123",0.129504107548003,"D0vsD7","hsa-miR-132-3p"
"1959",-0.474381652501404,"positive regulation of I-
kappaB kinaseNF-kappaB
signaling GO0043123",0.132877669676737,"D0vsD7","hsa-miR-221-5p"
"1960",-0.451794559919906,"positive regulation of I-
kappaB kinaseNF-kappaB
signaling GO0043123",0.133736119221677,"D0vsD7","hsa-miR-182-5p"
"1961",-0.308814582200282,"positive regulation of I-
kappaB kinaseNF-kappaB
signaling GO0043123",0.135222334071041,"D0vsD7","hsa-miR-1304-3p"
"1962",-0.411730965318808,"positive regulation of I-
kappaB kinaseNF-kappaB
signaling GO0043123",0.139131167440418,"D0vsD7","hsa-miR-584-5p"
"1963",-0.678953642282793,"positive regulation of I-
kappaB kinaseNF-kappaB
signaling GO0043123",0.141537407385984,"D0vsD7","hsa-miR-140-5p"
"1964",-0.383682646474238,"positive regulation of I-
kappaB kinaseNF-kappaB
signaling GO0043123",0.142207405296507,"D0vsD7","hsa-miR-151a-3p"
"1965",-0.240102775402905,"positive regulation of I-
kappaB kinaseNF-kappaB
signaling GO0043123",0.142938530276706,"D0vsD7","hsa-miR-1226-3p"
"1966",-0.619624812884928,"positive regulation of I-
kappaB kinaseNF-kappaB
signaling GO0043123",0.142938530276706,"D0vsD7","hsa-miR-664b-3p"
"1967",-0.535632959497729,"positive regulation of I-
kappaB kinaseNF-kappaB
signaling GO0043123",0.156691886864102,"D0vsD7","hsa-miR-221-3p"
"1968",-0.539774494601773,"positive regulation of I-
kappaB kinaseNF-kappaB
signaling GO0043123",0.157478627560856,"D0vsD7","hsa-miR-548k"
"1969",-0.345500252650743,"positive regulation of I-
kappaB kinaseNF-kappaB
signaling GO0043123",0.16116883521909,"D0vsD7","hsa-miR-1304-5p"
"1970",-0.552796598284706,"positive regulation of I-
kappaB kinaseNF-kappaB
signaling GO0043123",0.165245580191476,"D0vsD7","hsa-miR-664a-3p"
"1971",-0.607795935282075,"positive regulation of I-
kappaB kinaseNF-kappaB
signaling GO0043123",0.176002268698145,"D0vsD7","hsa-miR-500a-5p"
"1972",-0.386954131458045,"positive regulation of I-
kappaB kinaseNF-kappaB
signaling GO0043123",0.17645445264119,"D0vsD7","hsa-miR-130b-5p"
"1973",-0.487362367073028,"positive regulation of I-
kappaB kinaseNF-kappaB
signaling GO0043123",0.183568772765675,"D0vsD7","hsa-miR-22-5p"
"1974",-0.410786619280052,"positive regulation of I-
kappaB kinaseNF-kappaB
signaling GO0043123",0.197547180139449,"D0vsD7","hsa-miR-1270"
"1975",-0.359543145032945,"positive regulation of I-
kappaB kinaseNF-kappaB
signaling GO0043123",0.201479769699311,"D0vsD7","hsa-miR-1271-5p"
"1976",-0.239691433817547,"positive regulation of I-
kappaB kinaseNF-kappaB
signaling GO0043123",0.201858405004432,"D0vsD7","hsa-miR-3909"
"1977",-0.324528957536915,"positive regulation of I-
kappaB kinaseNF-kappaB
signaling GO0043123",0.202049072152244,"D0vsD7","hsa-miR-664a-5p"
"1978",-0.394220107664172,"positive regulation of I-
kappaB kinaseNF-kappaB
signaling GO0043123",0.211105115507746,"D0vsD7","hsa-miR-185-5p"
"1979",-0.792795191279039,"positive regulation of I-
kappaB kinaseNF-kappaB
signaling GO0043123",0.211105115507746,"D0vsD7","hsa-miR-145-5p"
"1980",-0.415081714658532,"positive regulation of I-
kappaB kinaseNF-kappaB
signaling GO0043123",0.211120866367718,"D0vsD7","hsa-miR-548q"
"1981",-0.238273080653845,"positive regulation of I-
kappaB kinaseNF-kappaB
signaling GO0043123",0.21534263451467,"D0vsD7","hsa-miR-6802-3p"
"1982",-0.344798130617133,"positive regulation of I-
kappaB kinaseNF-kappaB
signaling GO0043123",0.217406989533682,"D0vsD7","hsa-miR-339-5p"
"1983",-0.377369643988963,"positive regulation of I-
kappaB kinaseNF-kappaB
signaling GO0043123",0.220231518646331,"D0vsD7","hsa-miR-532-5p"
"1984",-0.354394697629312,"positive regulation of I-
kappaB kinaseNF-kappaB
signaling GO0043123",0.220231518646331,"D0vsD7","hsa-let-7b-5p"
"1985",-0.238695053693781,"positive regulation of I-
kappaB kinaseNF-kappaB
signaling GO0043123",0.22348568950388,"D0vsD7","hsa-miR-942-5p"
"1986",-0.452295350014825,"positive regulation of I-
kappaB kinaseNF-kappaB
signaling GO0043123",0.225152105115699,"D0vsD7","hsa-miR-576-5p"
"1987",-0.243174827883857,"positive regulation of I-
kappaB kinaseNF-kappaB
signaling GO0043123",0.225152105115699,"D0vsD7","hsa-miR-4755-5p"
"1988",-0.569685941868975,"positive regulation of I-
kappaB kinaseNF-kappaB
signaling GO0043123",0.227507360176878,"D0vsD7","hsa-miR-4286"
"1989",-0.388055084118952,"positive regulation of I-
kappaB kinaseNF-kappaB
signaling GO0043123",0.227507360176878,"D0vsD7","hsa-miR-345-5p"
"1990",-0.536766809431125,"positive regulation of I-
kappaB kinaseNF-kappaB
signaling GO0043123",0.228603430105878,"D0vsD7","hsa-miR-106a-5p"
"1991",-0.299246475766425,"positive regulation of I-
kappaB kinaseNF-kappaB
signaling GO0043123",0.228603430105878,"D0vsD7","hsa-miR-200c-3p"
"1992",-0.288184771667614,"positive regulation of I-
kappaB kinaseNF-kappaB
signaling GO0043123",0.228603430105878,"D0vsD7","hsa-miR-25-3p"
"1993",-0.411112343047296,"positive regulation of I-
kappaB kinaseNF-kappaB
signaling GO0043123",0.232665351014859,"D0vsD7","hsa-miR-331-5p"
"1994",-0.505831214929671,"positive regulation of I-
kappaB kinaseNF-kappaB
signaling GO0043123",0.233079714194375,"D0vsD7","hsa-miR-17-5p"
"1995",-0.344069791785254,"positive regulation of I-
kappaB kinaseNF-kappaB
signaling GO0043123",0.233688842309704,"D0vsD7","hsa-miR-335-3p"
"1996",-0.283462765749226,"positive regulation of I-
kappaB kinaseNF-kappaB
signaling GO0043123",0.233688842309704,"D0vsD7","hsa-miR-3074-5p"
"1997",-0.319333354655877,"positive regulation of I-
kappaB kinaseNF-kappaB
signaling GO0043123",0.235732673025719,"D0vsD7","hsa-miR-6513-3p"
"1998",-0.176369046456339,"positive regulation of I-
kappaB kinaseNF-kappaB
signaling GO0043123",0.23930701021863,"D0vsD7","hsa-miR-1260a"
"1999",-0.573553898382432,"positive regulation of I-
kappaB kinaseNF-kappaB
signaling GO0043123",0.240226650497915,"D0vsD7","hsa-miR-548ay-5p"
"2000",-0.283655964899647,"positive regulation of I-
kappaB kinaseNF-kappaB
signaling GO0043123",0.240396661022631,"D0vsD7","hsa-miR-6818-3p"
"2001",-0.450710023949537,"positive regulation of I-
kappaB kinaseNF-kappaB
signaling GO0043123",0.242168701743933,"D0vsD7","hsa-miR-15b-3p"
"2002",-0.278452346162302,"positive regulation of I-
kappaB kinaseNF-kappaB
signaling GO0043123",0.242268815489101,"D0vsD7","hsa-miR-454-5p"
"2003",-0.53041406046792,"positive regulation of I-
kappaB kinaseNF-kappaB
signaling GO0043123",0.245662012571071,"D0vsD7","hsa-miR-362-5p"
"2004",-0.274253471919079,"positive regulation of I-
kappaB kinaseNF-kappaB
signaling GO0043123",0.24579011544846,"D0vsD7","hsa-miR-4659a-3p"
"2005",-0.371198770302801,"positive regulation of I-
kappaB kinaseNF-kappaB
signaling GO0043123",0.251676009555767,"D0vsD7","hsa-miR-425-5p"
"2006",-0.33553362875711,"positive regulation of I-
kappaB kinaseNF-kappaB
signaling GO0043123",0.253024574687,"D0vsD7","hsa-miR-10a-5p"
"2007",-0.300830704509575,"positive regulation of I-
kappaB kinaseNF-kappaB
signaling GO0043123",0.258052631134433,"D0vsD7","hsa-miR-5010-3p"
"2008",-0.584655665258778,"positive regulation of I-
kappaB kinaseNF-kappaB
signaling GO0043123",0.258557801024345,"D0vsD7","hsa-miR-96-5p"
"2009",-0.339021725173103,"positive regulation of I-
kappaB kinaseNF-kappaB
signaling GO0043123",0.258557801024345,"D0vsD7","hsa-miR-484"
"2010",-0.548093311923416,"positive regulation of I-
kappaB kinaseNF-kappaB
signaling GO0043123",0.258676511824356,"D0vsD7","hsa-miR-365a-3p"
"2011",-0.348136681453691,"positive regulation of I-
kappaB kinaseNF-kappaB
signaling GO0043123",0.258676511824356,"D0vsD7","hsa-miR-378a-5p"
"2012",-0.601092281112546,"positive regulation of I-
kappaB kinaseNF-kappaB
signaling GO0043123",0.266883640700731,"D0vsD7","hsa-miR-223-3p"
"2013",-0.448202717225241,"positive regulation of I-
kappaB kinaseNF-kappaB
signaling GO0043123",0.273395516427877,"D0vsD7","hsa-miR-1255a"
"2014",-0.284358306869834,"positive regulation of I-
kappaB kinaseNF-kappaB
signaling GO0043123",0.276390351814015,"D0vsD7","hsa-miR-629-5p"
"2015",-0.572226153071056,"positive regulation of I-
kappaB kinaseNF-kappaB
signaling GO0043123",0.279965189495682,"D0vsD7","hsa-miR-374b-5p"
"2016",-0.322002916971743,"positive regulation of I-
kappaB kinaseNF-kappaB
signaling GO0043123",0.280723896598495,"D0vsD7","hsa-miR-4677-3p"
"2017",-0.427521969562609,"positive regulation of I-
kappaB kinaseNF-kappaB
signaling GO0043123",0.28532090566556,"D0vsD7","hsa-miR-23b-3p"
"2018",-0.225511072950255,"positive regulation of I-
kappaB kinaseNF-kappaB
signaling GO0043123",0.28693871727759,"D0vsD7","hsa-miR-6877-5p"
"2019",0.243907169783994,"positive regulation of I-
kappaB kinaseNF-kappaB
signaling GO0043123",0.287080882240845,"D0vsD7","hsa-miR-342-5p"
"2020",-0.371719969906792,"positive regulation of I-
kappaB kinaseNF-kappaB
signaling GO0043123",0.28741599747063,"D0vsD7","hsa-miR-3940-3p"
"2021",-0.390006842733994,"positive regulation of I-
kappaB kinaseNF-kappaB
signaling GO0043123",0.290835746277995,"D0vsD7","hsa-miR-29b-2-5p"
"2022",-0.298307471642062,"positive regulation of I-
kappaB kinaseNF-kappaB
signaling GO0043123",0.294571073550333,"D0vsD7","hsa-miR-99a-5p"
"2023",-0.399611374788888,"positive regulation of I-
kappaB kinaseNF-kappaB
signaling GO0043123",0.297683639079851,"D0vsD7","hsa-miR-30e-5p"
"2024",-0.290557540702443,"positive regulation of I-
kappaB kinaseNF-kappaB
signaling GO0043123",0.297683639079851,"D0vsD7","hsa-miR-4473"
"2025",-0.428024444348836,"positive regulation of I-
kappaB kinaseNF-kappaB
signaling GO0043123",0.298297294074147,"D0vsD7","hsa-miR-148a-3p"
"2026",-0.346748318546946,"positive regulation of I-
kappaB kinaseNF-kappaB
signaling GO0043123",0.298297294074147,"D0vsD7","hsa-miR-151a-5p"
"2027",-0.297909171859393,"positive regulation of I-
kappaB kinaseNF-kappaB
signaling GO0043123",0.317024296289827,"D0vsD7","hsa-miR-186-5p"
"2028",-0.400271206881701,"positive regulation of I-
kappaB kinaseNF-kappaB
signaling GO0043123",0.318530041243461,"D0vsD7","hsa-miR-26b-5p"
"2029",-0.279058688893228,"positive regulation of I-
kappaB kinaseNF-kappaB
signaling GO0043123",0.318530041243461,"D0vsD7","hsa-miR-6734-3p"
"2030",-0.349534170629093,"positive regulation of I-
kappaB kinaseNF-kappaB
signaling GO0043123",0.318671203565223,"D0vsD7","hsa-miR-107"
"2031",-0.397210892554314,"positive regulation of I-
kappaB kinaseNF-kappaB
signaling GO0043123",0.325281428531704,"D0vsD7","hsa-miR-93-5p"
"2032",-0.273116707146549,"positive regulation of I-
kappaB kinaseNF-kappaB
signaling GO0043123",0.328631711017641,"D0vsD7","hsa-miR-140-3p"
"2033",-0.425012637457966,"positive regulation of I-
kappaB kinaseNF-kappaB
signaling GO0043123",0.332559412985777,"D0vsD7","hsa-miR-126-3p"
"2034",-0.477812614832142,"positive regulation of I-
kappaB kinaseNF-kappaB
signaling GO0043123",0.336534483241505,"D0vsD7","hsa-miR-331-3p"
"2035",-0.262686550959729,"positive regulation of I-
kappaB kinaseNF-kappaB
signaling GO0043123",0.340639898653059,"D0vsD7","hsa-miR-29a-3p"
"2036",-0.306049929116586,"positive regulation of I-
kappaB kinaseNF-kappaB
signaling GO0043123",0.353942022732816,"D0vsD7","hsa-miR-148b-3p"
"2037",-0.191377363815783,"positive regulation of I-
kappaB kinaseNF-kappaB
signaling GO0043123",0.355379518204914,"D0vsD7","hsa-miR-3163"
"2038",-0.355784091196645,"positive regulation of I-
kappaB kinaseNF-kappaB
signaling GO0043123",0.36733591012316,"D0vsD7","hsa-miR-21-5p"
"2039",-0.332237153584042,"positive regulation of I-
kappaB kinaseNF-kappaB
signaling GO0043123",0.375913630800872,"D0vsD7","hsa-miR-532-3p"
"2040",-0.446548678786154,"positive regulation of I-
kappaB kinaseNF-kappaB
signaling GO0043123",0.378322279268173,"D0vsD7","hsa-miR-20a-5p"
"2041",-0.263864375742276,"positive regulation of I-
kappaB kinaseNF-kappaB
signaling GO0043123",0.378912799209163,"D0vsD7","hsa-miR-28-5p"
"2042",-0.34595431009759,"positive regulation of I-
kappaB kinaseNF-kappaB
signaling GO0043123",0.384294565093228,"D0vsD7","hsa-miR-130a-3p"
"2043",-0.232197677119569,"positive regulation of I-
kappaB kinaseNF-kappaB
signaling GO0043123",0.387179931285262,"D0vsD7","hsa-miR-192-5p"
"2044",0.2972452282604,"positive regulation of I-
kappaB kinaseNF-kappaB
signaling GO0043123",0.390641090519655,"D0vsD7","hsa-miR-433-3p"
"2045",0.397671916946814,"positive regulation of I-
kappaB kinaseNF-kappaB
signaling GO0043123",0.395643270786388,"D0vsD7","hsa-miR-483-3p"
"2046",-0.227274478935252,"positive regulation of I-
kappaB kinaseNF-kappaB
signaling GO0043123",0.402046083884505,"D0vsD7","hsa-miR-22-3p"
"2047",-0.728944768988395,"positive regulation of I-
kappaB kinaseNF-kappaB
signaling GO0043123",0.402046083884505,"D0vsD7","hsa-miR-5189-3p"
"2048",-0.376248285358985,"positive regulation of I-
kappaB kinaseNF-kappaB
signaling GO0043123",0.404841746629447,"D0vsD7","hsa-miR-106b-5p"
"2049",-0.237315215504355,"positive regulation of I-
kappaB kinaseNF-kappaB
signaling GO0043123",0.407176237029854,"D0vsD7","hsa-miR-5001-3p"
"2050",-0.349801111242006,"positive regulation of I-
kappaB kinaseNF-kappaB
signaling GO0043123",0.408780870580747,"D0vsD7","hsa-miR-340-5p"
"2051",-0.37036782387197,"positive regulation of I-
kappaB kinaseNF-kappaB
signaling GO0043123",0.413799233429903,"D0vsD7","hsa-miR-15b-5p"
"2052",-0.309421716912442,"positive regulation of I-
kappaB kinaseNF-kappaB
signaling GO0043123",0.418566076266755,"D0vsD7","hsa-miR-30a-5p"
"2053",-0.306962814445884,"positive regulation of I-
kappaB kinaseNF-kappaB
signaling GO0043123",0.420834867213386,"D0vsD7","hsa-miR-223-5p"
"2054",-0.270328491670717,"positive regulation of I-
kappaB kinaseNF-kappaB
signaling GO0043123",0.421031573195265,"D0vsD7","hsa-miR-146a-5p"
"2055",-0.34754693231301,"positive regulation of I-
kappaB kinaseNF-kappaB
signaling GO0043123",0.421031573195265,"D0vsD7","hsa-miR-143-3p"
"2056",-0.203135597039056,"positive regulation of I-
kappaB kinaseNF-kappaB
signaling GO0043123",0.422643164316741,"D0vsD7","hsa-miR-4742-3p"
"2057",-0.316785073934112,"positive regulation of I-
kappaB kinaseNF-kappaB
signaling GO0043123",0.429225074840476,"D0vsD7","hsa-miR-20b-5p"
"2058",-0.372668612805368,"positive regulation of I-
kappaB kinaseNF-kappaB
signaling GO0043123",0.457014296764221,"D0vsD7","hsa-miR-374a-5p"
"2059",-0.706508452500008,"positive regulation of I-
kappaB kinaseNF-kappaB
signaling GO0043123",0.458373911607563,"D0vsD7","hsa-miR-100-5p"
"2060",-0.349101579705105,"positive regulation of I-
kappaB kinaseNF-kappaB
signaling GO0043123",0.463587513034661,"D0vsD7","hsa-miR-199b-3p"
"2061",0.147877660298386,"positive regulation of I-
kappaB kinaseNF-kappaB
signaling GO0043123",0.469149781512906,"D0vsD7","hsa-miR-6894-3p"
"2062",-0.190394247634485,"positive regulation of I-
kappaB kinaseNF-kappaB
signaling GO0043123",0.469856326593948,"D0vsD7","hsa-miR-4659b-3p"
"2063",0.240781187395952,"positive regulation of I-
kappaB kinaseNF-kappaB
signaling GO0043123",0.474911047431939,"D0vsD7","hsa-miR-485-3p"
"2064",-0.259270083695085,"positive regulation of I-
kappaB kinaseNF-kappaB
signaling GO0043123",0.480003320751828,"D0vsD7","hsa-miR-421"
"2065",-0.147122135661945,"positive regulation of I-
kappaB kinaseNF-kappaB
signaling GO0043123",0.480628652327678,"D0vsD7","hsa-miR-505-5p"
"2066",0.206078729177528,"positive regulation of I-
kappaB kinaseNF-kappaB
signaling GO0043123",0.489205979229645,"D0vsD7","hsa-miR-1234-3p"
"2067",-0.305213800152249,"positive regulation of I-
kappaB kinaseNF-kappaB
signaling GO0043123",0.489205979229645,"D0vsD7","hsa-miR-4433a-5p"
"2068",0.1156375786092,"positive regulation of I-
kappaB kinaseNF-kappaB
signaling GO0043123",0.489990114413586,"D0vsD7","hsa-miR-6741-3p"
"2069",-0.267521487905643,"positive regulation of I-
kappaB kinaseNF-kappaB
signaling GO0043123",0.491568250189416,"D0vsD7","hsa-let-7g-5p"
"2070",-0.301767505855748,"positive regulation of I-
kappaB kinaseNF-kappaB
signaling GO0043123",0.493641154258107,"D0vsD7","hsa-miR-5581-3p"
"2071",-0.195110646566556,"positive regulation of I-
kappaB kinaseNF-kappaB
signaling GO0043123",0.495467363737179,"D0vsD7","hsa-miR-363-3p"
"2072",-0.234539799318113,"positive regulation of I-
kappaB kinaseNF-kappaB
signaling GO0043123",0.503877545970728,"D0vsD7","hsa-miR-181d-5p"
"2073",-0.346764451128711,"positive regulation of I-
kappaB kinaseNF-kappaB
signaling GO0043123",0.513225914242254,"D0vsD7","hsa-miR-30b-5p"
"2074",-0.272810218577999,"positive regulation of I-
kappaB kinaseNF-kappaB
signaling GO0043123",0.517250193652193,"D0vsD7","hsa-miR-324-5p"
"2075",-0.187189983784917,"positive regulation of I-
kappaB kinaseNF-kappaB
signaling GO0043123",0.519079007238478,"D0vsD7","hsa-miR-4511"
"2076",-0.248550321929071,"positive regulation of I-
kappaB kinaseNF-kappaB
signaling GO0043123",0.530844912226288,"D0vsD7","hsa-miR-142-3p"
"2077",0.116197100336483,"positive regulation of I-
kappaB kinaseNF-kappaB
signaling GO0043123",0.535609569562622,"D0vsD7","hsa-miR-3127-3p"
"2078",0.0920136379639818,"positive regulation of I-
kappaB kinaseNF-kappaB
signaling GO0043123",0.539554122949475,"D0vsD7","hsa-miR-1180-3p"
"2079",0.132714755395414,"positive regulation of I-
kappaB kinaseNF-kappaB
signaling GO0043123",0.546152582629307,"D0vsD7","hsa-miR-2110"
"2080",-0.225161712267059,"positive regulation of I-
kappaB kinaseNF-kappaB
signaling GO0043123",0.550129169953274,"D0vsD7","hsa-miR-130b-3p"
"2081",-0.158074327879363,"positive regulation of I-
kappaB kinaseNF-kappaB
signaling GO0043123",0.553070324393887,"D0vsD7","hsa-miR-7855-5p"
"2082",-0.205123733323086,"positive regulation of I-
kappaB kinaseNF-kappaB
signaling GO0043123",0.555309794998277,"D0vsD7","hsa-miR-324-3p"
"2083",-0.327368384918795,"positive regulation of I-
kappaB kinaseNF-kappaB
signaling GO0043123",0.557469885823543,"D0vsD7","hsa-miR-3613-3p"
"2084",-0.221465380171434,"positive regulation of I-
kappaB kinaseNF-kappaB
signaling GO0043123",0.557469885823543,"D0vsD7","hsa-miR-98-5p"
"2085",-0.142046090971333,"positive regulation of I-
kappaB kinaseNF-kappaB
signaling GO0043123",0.572891861648631,"D0vsD7","hsa-miR-877-3p"
"2086",-0.183398786147813,"positive regulation of I-
kappaB kinaseNF-kappaB
signaling GO0043123",0.580875870467141,"D0vsD7","hsa-miR-146b-5p"
"2087",-0.102997860311437,"positive regulation of I-
kappaB kinaseNF-kappaB
signaling GO0043123",0.598964211714268,"D0vsD7","hsa-miR-423-5p"
"2088",-0.209680968539739,"positive regulation of I-
kappaB kinaseNF-kappaB
signaling GO0043123",0.599732706199496,"D0vsD7","hsa-miR-501-5p"
"2089",-0.155795517135945,"positive regulation of I-
kappaB kinaseNF-kappaB
signaling GO0043123",0.599981578591959,"D0vsD7","hsa-miR-939-5p"
"2090",0.133997789886316,"positive regulation of I-
kappaB kinaseNF-kappaB
signaling GO0043123",0.608859588588064,"D0vsD7","hsa-miR-6735-5p"
"2091",-0.266118313905742,"positive regulation of I-
kappaB kinaseNF-kappaB
signaling GO0043123",0.621536448754403,"D0vsD7","hsa-miR-454-3p"
"2092",-0.149579668362406,"positive regulation of I-
kappaB kinaseNF-kappaB
signaling GO0043123",0.621536448754403,"D0vsD7","hsa-miR-6775-3p"
"2093",-0.264982104378558,"positive regulation of I-
kappaB kinaseNF-kappaB
signaling GO0043123",0.626476569529005,"D0vsD7","hsa-miR-15a-5p"
"2094",-0.170056774810183,"positive regulation of I-
kappaB kinaseNF-kappaB
signaling GO0043123",0.628459281771435,"D0vsD7","hsa-let-7e-5p"
"2095",-0.202592991166285,"positive regulation of I-
kappaB kinaseNF-kappaB
signaling GO0043123",0.63801583322698,"D0vsD7","hsa-miR-21-3p"
"2096",-0.151882427095391,"positive regulation of I-
kappaB kinaseNF-kappaB
signaling GO0043123",0.639443820730299,"D0vsD7","hsa-miR-150-5p"
"2097",-0.172252423621902,"positive regulation of I-
kappaB kinaseNF-kappaB
signaling GO0043123",0.639443820730299,"D0vsD7","hsa-miR-29c-3p"
"2098",-0.183365110072063,"positive regulation of I-
kappaB kinaseNF-kappaB
signaling GO0043123",0.641304074063555,"D0vsD7","hsa-miR-134-5p"
"2099",-0.106929188800981,"positive regulation of I-
kappaB kinaseNF-kappaB
signaling GO0043123",0.641754637924151,"D0vsD7","hsa-miR-146b-3p"
"2100",-0.123970589806566,"positive regulation of I-
kappaB kinaseNF-kappaB
signaling GO0043123",0.654735688844277,"D0vsD7","hsa-miR-320a-3p"
"2101",0.0922105880515156,"positive regulation of I-
kappaB kinaseNF-kappaB
signaling GO0043123",0.659297341788008,"D0vsD7","hsa-miR-193a-5p"
"2102",0.0605826387042647,"positive regulation of I-
kappaB kinaseNF-kappaB
signaling GO0043123",0.663398129083035,"D0vsD7","hsa-miR-92b-3p"
"2103",-0.100753447823983,"positive regulation of I-
kappaB kinaseNF-kappaB
signaling GO0043123",0.664756428635294,"D0vsD7","hsa-miR-125a-5p"
"2104",0.138057094092278,"positive regulation of I-
kappaB kinaseNF-kappaB
signaling GO0043123",0.666924366706634,"D0vsD7","hsa-miR-874-3p"
"2105",-0.170164934029574,"positive regulation of I-
kappaB kinaseNF-kappaB
signaling GO0043123",0.667787358826827,"D0vsD7","hsa-miR-548j-5p"
"2106",-0.163512727239775,"positive regulation of I-
kappaB kinaseNF-kappaB
signaling GO0043123",0.672146321330639,"D0vsD7","hsa-miR-6799-3p"
"2107",-0.117074979828272,"positive regulation of I-
kappaB kinaseNF-kappaB
signaling GO0043123",0.676253995811709,"D0vsD7","hsa-miR-155-5p"
"2108",0.427830197947295,"positive regulation of I-
kappaB kinaseNF-kappaB
signaling GO0043123",0.68258744601858,"D0vsD7","hsa-miR-4707-3p"
"2109",-0.127942013187427,"positive regulation of I-
kappaB kinaseNF-kappaB
signaling GO0043123",0.68258744601858,"D0vsD7","hsa-miR-197-3p"
"2110",0.0677491450562826,"positive regulation of I-
kappaB kinaseNF-kappaB
signaling GO0043123",0.698882007407148,"D0vsD7","hsa-miR-328-3p"
"2111",-0.19668940440329,"positive regulation of I-
kappaB kinaseNF-kappaB
signaling GO0043123",0.70853055310841,"D0vsD7","hsa-miR-126-5p"
"2112",0.220342444166442,"positive regulation of I-
kappaB kinaseNF-kappaB
signaling GO0043123",0.708575745465087,"D0vsD7","hsa-miR-495-3p"
"2113",-0.0881592410420113,"positive regulation of I-
kappaB kinaseNF-kappaB
signaling GO0043123",0.715464571479492,"D0vsD7","hsa-miR-363-5p"
"2114",-0.0567327413684318,"positive regulation of I-
kappaB kinaseNF-kappaB
signaling GO0043123",0.721216696634812,"D0vsD7","hsa-miR-423-3p"
"2115",0.0898183570867972,"positive regulation of I-
kappaB kinaseNF-kappaB
signaling GO0043123",0.730047969351648,"D0vsD7","hsa-miR-628-3p"
"2116",-0.139603355874586,"positive regulation of I-
kappaB kinaseNF-kappaB
signaling GO0043123",0.746756350888036,"D0vsD7","hsa-miR-335-5p"
"2117",-0.149664563770057,"positive regulation of I-
kappaB kinaseNF-kappaB
signaling GO0043123",0.757147916222876,"D0vsD7","hsa-miR-493-5p"
"2118",-0.0914354157026072,"positive regulation of I-
kappaB kinaseNF-kappaB
signaling GO0043123",0.761210378367551,"D0vsD7","hsa-miR-3173-5p"
"2119",-0.138976380564786,"positive regulation of I-
kappaB kinaseNF-kappaB
signaling GO0043123",0.761210378367551,"D0vsD7","hsa-miR-451a"
"2120",-0.0719564107425317,"positive regulation of I-
kappaB kinaseNF-kappaB
signaling GO0043123",0.770728088441273,"D0vsD7","hsa-miR-191-5p"
"2121",0.0781502498963698,"positive regulation of I-
kappaB kinaseNF-kappaB
signaling GO0043123",0.772142984765384,"D0vsD7","hsa-miR-3187-3p"
"2122",-0.0994460332712261,"positive regulation of I-
kappaB kinaseNF-kappaB
signaling GO0043123",0.780739707265805,"D0vsD7","hsa-let-7c-5p"
"2123",-0.132059462369489,"positive regulation of I-
kappaB kinaseNF-kappaB
signaling GO0043123",0.78350833712024,"D0vsD7","hsa-miR-766-3p"
"2124",-0.142502737257912,"positive regulation of I-
kappaB kinaseNF-kappaB
signaling GO0043123",0.78704842904629,"D0vsD7","hsa-miR-342-3p"
"2125",0.0948641540478601,"positive regulation of I-
kappaB kinaseNF-kappaB
signaling GO0043123",0.78704842904629,"D0vsD7","hsa-miR-4732-3p"
"2126",0.0953436274707515,"positive regulation of I-
kappaB kinaseNF-kappaB
signaling GO0043123",0.795130911025618,"D0vsD7","hsa-miR-409-3p"
"2127",-0.102061700497077,"positive regulation of I-
kappaB kinaseNF-kappaB
signaling GO0043123",0.805113673122798,"D0vsD7","hsa-miR-877-5p"
"2128",0.0490359325481542,"positive regulation of I-
kappaB kinaseNF-kappaB
signaling GO0043123",0.809133121001571,"D0vsD7","hsa-miR-1976"
"2129",-0.100702720530857,"positive regulation of I-
kappaB kinaseNF-kappaB
signaling GO0043123",0.809448597255264,"D0vsD7","hsa-miR-548e-3p"
"2130",-0.10173748704396,"positive regulation of I-
kappaB kinaseNF-kappaB
signaling GO0043123",0.809448597255264,"D0vsD7","hsa-miR-382-5p"
"2131",0.103531647360494,"positive regulation of I-
kappaB kinaseNF-kappaB
signaling GO0043123",0.815822590898739,"D0vsD7","hsa-miR-224-5p"
"2132",-0.0859030252151585,"positive regulation of I-
kappaB kinaseNF-kappaB
signaling GO0043123",0.822756878532724,"D0vsD7","hsa-miR-491-5p"
"2133",0.0451462012186434,"positive regulation of I-
kappaB kinaseNF-kappaB
signaling GO0043123",0.826679147139744,"D0vsD7","hsa-miR-1306-5p"
"2134",0.0493635345951153,"positive regulation of I-
kappaB kinaseNF-kappaB
signaling GO0043123",0.848871592331093,"D0vsD7","hsa-miR-4685-3p"
"2135",0.0533298607615809,"positive regulation of I-
kappaB kinaseNF-kappaB
signaling GO0043123",0.861293085118981,"D0vsD7","hsa-let-7d-5p"
"2136",0.0705445536332658,"positive regulation of I-
kappaB kinaseNF-kappaB
signaling GO0043123",0.868924148672163,"D0vsD7","hsa-miR-6793-3p"
"2137",-0.133071576319322,"positive regulation of I-
kappaB kinaseNF-kappaB
signaling GO0043123",0.887589671735655,"D0vsD7","hsa-miR-4326"
"2138",-0.0849134072456028,"positive regulation of I-
kappaB kinaseNF-kappaB
signaling GO0043123",0.88932552963191,"D0vsD7","hsa-miR-144-3p"
"2139",-0.0650349586739227,"positive regulation of I-
kappaB kinaseNF-kappaB
signaling GO0043123",0.891131488013021,"D0vsD7","hsa-miR-19a-3p"
"2140",-0.0401573675941918,"positive regulation of I-
kappaB kinaseNF-kappaB
signaling GO0043123",0.892059542256735,"D0vsD7","hsa-miR-5193"
"2141",0.0596152062413231,"positive regulation of I-
kappaB kinaseNF-kappaB
signaling GO0043123",0.895234979866743,"D0vsD7","hsa-miR-543"
"2142",-0.0450556680405207,"positive regulation of I-
kappaB kinaseNF-kappaB
signaling GO0043123",0.896670225026538,"D0vsD7","hsa-miR-629-3p"
"2143",-0.0522814543857737,"positive regulation of I-
kappaB kinaseNF-kappaB
signaling GO0043123",0.902632841385606,"D0vsD7","hsa-miR-370-3p"
"2144",-0.0295942031716359,"positive regulation of I-
kappaB kinaseNF-kappaB
signaling GO0043123",0.904581440728874,"D0vsD7","hsa-miR-6820-3p"
"2145",-0.04236324802668,"positive regulation of I-
kappaB kinaseNF-kappaB
signaling GO0043123",0.909694002042613,"D0vsD7","hsa-miR-296-5p"
"2146",0.0322373443396584,"positive regulation of I-
kappaB kinaseNF-kappaB
signaling GO0043123",0.911542178530178,"D0vsD7","hsa-miR-1303"
"2147",-0.0310638822297358,"positive regulation of I-
kappaB kinaseNF-kappaB
signaling GO0043123",0.915008483562701,"D0vsD7","hsa-miR-1227-3p"
"2148",-0.0209266337851544,"positive regulation of I-
kappaB kinaseNF-kappaB
signaling GO0043123",0.921787860934237,"D0vsD7","hsa-miR-330-5p"
"2149",-0.0299473754331796,"positive regulation of I-
kappaB kinaseNF-kappaB
signaling GO0043123",0.923906182144906,"D0vsD7","hsa-miR-142-5p"
"2150",-0.0427570636592129,"positive regulation of I-
kappaB kinaseNF-kappaB
signaling GO0043123",0.928006435910506,"D0vsD7","hsa-miR-4443"
"2151",-0.0239285560520415,"positive regulation of I-
kappaB kinaseNF-kappaB
signaling GO0043123",0.93124370383266,"D0vsD7","hsa-miR-1307-3p"
"2152",0.0288141784274916,"positive regulation of I-
kappaB kinaseNF-kappaB
signaling GO0043123",0.940178639573749,"D0vsD7","hsa-miR-323a-3p"
"2153",0.0177074018776382,"positive regulation of I-
kappaB kinaseNF-kappaB
signaling GO0043123",0.941687797427726,"D0vsD7","hsa-miR-6885-3p"
"2154",0.0103800561988496,"positive regulation of I-
kappaB kinaseNF-kappaB
signaling GO0043123",0.948033569956356,"D0vsD7","hsa-miR-1292-5p"
"2155",-0.0237001904591518,"positive regulation of I-
kappaB kinaseNF-kappaB
signaling GO0043123",0.948033569956356,"D0vsD7","hsa-miR-1287-5p"
"2156",0.0137236521988422,"positive regulation of I-
kappaB kinaseNF-kappaB
signaling GO0043123",0.962902849407045,"D0vsD7","hsa-miR-4433b-5p"
"2157",-0.0318748499425261,"positive regulation of I-
kappaB kinaseNF-kappaB
signaling GO0043123",0.967972437897097,"D0vsD7","hsa-miR-1299"
"2158",0.0125789518175718,"positive regulation of I-
kappaB kinaseNF-kappaB
signaling GO0043123",0.973143839276137,"D0vsD7","hsa-miR-6749-3p"
"2159",-0.00826807401805674,"positive regulation of I-
kappaB kinaseNF-kappaB
signaling GO0043123",0.974833310222295,"D0vsD7","hsa-miR-6747-3p"
"2160",0.00446656781783705,"positive regulation of I-
kappaB kinaseNF-kappaB
signaling GO0043123",0.974833310222295,"D0vsD7","hsa-miR-1273h-3p"
"2161",-0.00777856866539928,"positive regulation of I-
kappaB kinaseNF-kappaB
signaling GO0043123",0.976545768019073,"D0vsD7","hsa-miR-636"
"2162",-0.0132318459148748,"positive regulation of I-
kappaB kinaseNF-kappaB
signaling GO0043123",0.976545768019073,"D0vsD7","hsa-miR-122-5p"
"2163",0.740581686203794,"neutrophil degranulation
GO0043312",0.00426311923253499,"D0vsD7","hsa-miR-6501-5p"
"2164",-0.563510474588376,"neutrophil degranulation
GO0043312",0.00905975480991325,"D0vsD7","hsa-miR-7976"
"2165",-0.634539789773934,"neutrophil degranulation
GO0043312",0.013543998712795,"D0vsD7","hsa-miR-505-3p"
"2166",-0.464245089494552,"neutrophil degranulation
GO0043312",0.0191235729831871,"D0vsD7","hsa-miR-30d-5p"
"2167",-0.709605829291837,"neutrophil degranulation
GO0043312",0.0191235729831871,"D0vsD7","hsa-miR-5100"
"2168",-0.771492735948481,"neutrophil degranulation
GO0043312",0.024804062999718,"D0vsD7","hsa-miR-1294"
"2169",-0.658190260101818,"neutrophil degranulation
GO0043312",0.0272312419082371,"D0vsD7","hsa-miR-7977"
"2170",-0.462489173356292,"neutrophil degranulation
GO0043312",0.0326488199813184,"D0vsD7","hsa-miR-30c-1-3p"
"2171",-0.595971904516943,"neutrophil degranulation
GO0043312",0.041997472732914,"D0vsD7","hsa-miR-378i"
"2172",-0.694675488620424,"neutrophil degranulation
GO0043312",0.0462226798460201,"D0vsD7","hsa-miR-27b-3p"
"2173",-0.413404129703242,"neutrophil degranulation
GO0043312",0.047867375355969,"D0vsD7","hsa-miR-6881-3p"
"2174",-0.566981521485105,"neutrophil degranulation
GO0043312",0.0516258459056897,"D0vsD7","hsa-miR-340-3p"
"2175",-0.418749794121569,"neutrophil degranulation
GO0043312",0.0516258459056897,"D0vsD7","hsa-miR-625-5p"
"2176",-0.521095288414048,"neutrophil degranulation
GO0043312",0.0547096544390352,"D0vsD7","hsa-miR-4732-5p"
"2177",-0.591257551970198,"neutrophil degranulation
GO0043312",0.0590161674987016,"D0vsD7","hsa-miR-183-5p"
"2178",-0.323306096590299,"neutrophil degranulation
GO0043312",0.0707617119234977,"D0vsD7","hsa-miR-18a-3p"
"2179",-0.557764797099233,"neutrophil degranulation
GO0043312",0.0708429758538159,"D0vsD7","hsa-miR-1260b"
"2180",-0.277927272502002,"neutrophil degranulation
GO0043312",0.0708429758538159,"D0vsD7","hsa-miR-550a-3-5p"
"2181",-0.559239369781183,"neutrophil degranulation
GO0043312",0.0708429758538159,"D0vsD7","hsa-miR-93-3p"
"2182",-0.221830940481373,"neutrophil degranulation
GO0043312",0.0788560028054308,"D0vsD7","hsa-miR-744-5p"
"2183",0.655406315603803,"neutrophil degranulation
GO0043312",0.0806668078142386,"D0vsD7","hsa-miR-504-5p"
"2184",-0.526187907456614,"neutrophil degranulation
GO0043312",0.0829392049028409,"D0vsD7","hsa-miR-503-5p"
"2185",0.452145136297295,"neutrophil degranulation
GO0043312",0.0843967644165723,"D0vsD7","hsa-miR-1248"
"2186",-0.425234440749327,"neutrophil degranulation
GO0043312",0.0876736437531284,"D0vsD7","hsa-miR-6833-3p"
"2187",-0.599743264495055,"neutrophil degranulation
GO0043312",0.092945210420816,"D0vsD7","hsa-miR-27a-3p"
"2188",-0.404818911528979,"neutrophil degranulation
GO0043312",0.093510625449724,"D0vsD7","hsa-miR-181a-2-3p"
"2189",-0.504274295945029,"neutrophil degranulation
GO0043312",0.0937932969488784,"D0vsD7","hsa-miR-30e-3p"
"2190",-0.494396956595674,"neutrophil degranulation
GO0043312",0.094475307440868,"D0vsD7","hsa-miR-500a-3p"
"2191",-0.504806091191639,"neutrophil degranulation
GO0043312",0.0955254147476556,"D0vsD7","hsa-miR-378a-3p"
"2192",-0.418009086675257,"neutrophil degranulation
GO0043312",0.0973677199211817,"D0vsD7","hsa-miR-502-3p"
"2193",-0.794216509946891,"neutrophil degranulation
GO0043312",0.0986751299055528,"D0vsD7","hsa-miR-5690"
"2194",-0.497862584204063,"neutrophil degranulation
GO0043312",0.0997959389825863,"D0vsD7","hsa-miR-6782-3p"
"2195",-0.329814580416381,"neutrophil degranulation
GO0043312",0.101478127157493,"D0vsD7","hsa-miR-625-3p"
"2196",-0.497641654983114,"neutrophil degranulation
GO0043312",0.103618609962351,"D0vsD7","hsa-miR-222-3p"
"2197",-0.324401234342704,"neutrophil degranulation
GO0043312",0.108709960098211,"D0vsD7","hsa-miR-589-5p"
"2198",-0.57257666847741,"neutrophil degranulation
GO0043312",0.10909768090326,"D0vsD7","hsa-let-7i-5p"
"2199",-0.421067422552452,"neutrophil degranulation
GO0043312",0.11454601762608,"D0vsD7","hsa-miR-28-3p"
"2200",-0.680985869834058,"neutrophil degranulation
GO0043312",0.128232653125056,"D0vsD7","hsa-miR-23a-3p"
"2201",-0.589804347885298,"neutrophil degranulation
GO0043312",0.129504107548003,"D0vsD7","hsa-miR-132-3p"
"2202",-0.432459900771701,"neutrophil degranulation
GO0043312",0.130509235300452,"D0vsD7","hsa-miR-769-5p"
"2203",-0.474381652501404,"neutrophil degranulation
GO0043312",0.132877669676737,"D0vsD7","hsa-miR-221-5p"
"2204",-0.451794559919906,"neutrophil degranulation
GO0043312",0.133736119221677,"D0vsD7","hsa-miR-182-5p"
"2205",-0.308814582200282,"neutrophil degranulation
GO0043312",0.135222334071041,"D0vsD7","hsa-miR-1304-3p"
"2206",-0.411730965318808,"neutrophil degranulation
GO0043312",0.139131167440418,"D0vsD7","hsa-miR-584-5p"
"2207",-0.678953642282793,"neutrophil degranulation
GO0043312",0.141537407385984,"D0vsD7","hsa-miR-140-5p"
"2208",-0.383682646474238,"neutrophil degranulation
GO0043312",0.142207405296507,"D0vsD7","hsa-miR-151a-3p"
"2209",-0.240102775402905,"neutrophil degranulation
GO0043312",0.142938530276706,"D0vsD7","hsa-miR-1226-3p"
"2210",-0.619624812884928,"neutrophil degranulation
GO0043312",0.142938530276706,"D0vsD7","hsa-miR-664b-3p"
"2211",-0.541445466092219,"neutrophil degranulation
GO0043312",0.154019617142072,"D0vsD7","hsa-miR-26b-3p"
"2212",-0.535632959497729,"neutrophil degranulation
GO0043312",0.156691886864102,"D0vsD7","hsa-miR-221-3p"
"2213",-0.539774494601773,"neutrophil degranulation
GO0043312",0.157478627560856,"D0vsD7","hsa-miR-548k"
"2214",-0.345500252650743,"neutrophil degranulation
GO0043312",0.16116883521909,"D0vsD7","hsa-miR-1304-5p"
"2215",-0.417352831846864,"neutrophil degranulation
GO0043312",0.16116883521909,"D0vsD7","hsa-miR-425-3p"
"2216",-0.294784940744836,"neutrophil degranulation
GO0043312",0.163909735400405,"D0vsD7","hsa-miR-6783-3p"
"2217",-0.293880939993461,"neutrophil degranulation
GO0043312",0.164696281030611,"D0vsD7","hsa-miR-25-5p"
"2218",-0.552796598284706,"neutrophil degranulation
GO0043312",0.165245580191476,"D0vsD7","hsa-miR-664a-3p"
"2219",-0.607795935282075,"neutrophil degranulation
GO0043312",0.176002268698145,"D0vsD7","hsa-miR-500a-5p"
"2220",-0.386954131458045,"neutrophil degranulation
GO0043312",0.17645445264119,"D0vsD7","hsa-miR-130b-5p"
"2221",-0.487362367073028,"neutrophil degranulation
GO0043312",0.183568772765675,"D0vsD7","hsa-miR-22-5p"
"2222",-0.438699172495753,"neutrophil degranulation
GO0043312",0.195584277550757,"D0vsD7","hsa-miR-378c"
"2223",-0.410786619280052,"neutrophil degranulation
GO0043312",0.197547180139449,"D0vsD7","hsa-miR-1270"
"2224",-0.359543145032945,"neutrophil degranulation
GO0043312",0.201479769699311,"D0vsD7","hsa-miR-1271-5p"
"2225",-0.239691433817547,"neutrophil degranulation
GO0043312",0.201858405004432,"D0vsD7","hsa-miR-3909"
"2226",-0.324528957536915,"neutrophil degranulation
GO0043312",0.202049072152244,"D0vsD7","hsa-miR-664a-5p"
"2227",-0.394220107664172,"neutrophil degranulation
GO0043312",0.211105115507746,"D0vsD7","hsa-miR-185-5p"
"2228",-0.792795191279039,"neutrophil degranulation
GO0043312",0.211105115507746,"D0vsD7","hsa-miR-145-5p"
"2229",-0.415081714658532,"neutrophil degranulation
GO0043312",0.211120866367718,"D0vsD7","hsa-miR-548q"
"2230",-0.238273080653845,"neutrophil degranulation
GO0043312",0.21534263451467,"D0vsD7","hsa-miR-6802-3p"
"2231",-0.627140835883623,"neutrophil degranulation
GO0043312",0.21534263451467,"D0vsD7","hsa-miR-4454"
"2232",-0.312140285383601,"neutrophil degranulation
GO0043312",0.215990587707456,"D0vsD7","hsa-miR-6509-3p"
"2233",-0.344798130617133,"neutrophil degranulation
GO0043312",0.217406989533682,"D0vsD7","hsa-miR-339-5p"
"2234",-0.377369643988963,"neutrophil degranulation
GO0043312",0.220231518646331,"D0vsD7","hsa-miR-532-5p"
"2235",-0.295576649384003,"neutrophil degranulation
GO0043312",0.220231518646331,"D0vsD7","hsa-miR-424-3p"
"2236",-0.354394697629312,"neutrophil degranulation
GO0043312",0.220231518646331,"D0vsD7","hsa-let-7b-5p"
"2237",-0.238695053693781,"neutrophil degranulation
GO0043312",0.22348568950388,"D0vsD7","hsa-miR-942-5p"
"2238",-0.452295350014825,"neutrophil degranulation
GO0043312",0.225152105115699,"D0vsD7","hsa-miR-576-5p"
"2239",-0.243174827883857,"neutrophil degranulation
GO0043312",0.225152105115699,"D0vsD7","hsa-miR-4755-5p"
"2240",-0.569685941868975,"neutrophil degranulation
GO0043312",0.227507360176878,"D0vsD7","hsa-miR-4286"
"2241",-0.536766809431125,"neutrophil degranulation
GO0043312",0.228603430105878,"D0vsD7","hsa-miR-106a-5p"
"2242",-0.458838523003838,"neutrophil degranulation
GO0043312",0.228603430105878,"D0vsD7","hsa-miR-196b-5p"
"2243",-0.299246475766425,"neutrophil degranulation
GO0043312",0.228603430105878,"D0vsD7","hsa-miR-200c-3p"
"2244",-0.288184771667614,"neutrophil degranulation
GO0043312",0.228603430105878,"D0vsD7","hsa-miR-25-3p"
"2245",-0.52531500849918,"neutrophil degranulation
GO0043312",0.229981916555979,"D0vsD7","hsa-miR-3200-3p"
"2246",-0.301878814129822,"neutrophil degranulation
GO0043312",0.230919911588742,"D0vsD7","hsa-miR-339-3p"
"2247",-0.411112343047296,"neutrophil degranulation
GO0043312",0.232665351014859,"D0vsD7","hsa-miR-331-5p"
"2248",-0.505831214929671,"neutrophil degranulation
GO0043312",0.233079714194375,"D0vsD7","hsa-miR-17-5p"
"2249",-0.344069791785254,"neutrophil degranulation
GO0043312",0.233688842309704,"D0vsD7","hsa-miR-335-3p"
"2250",-0.283462765749226,"neutrophil degranulation
GO0043312",0.233688842309704,"D0vsD7","hsa-miR-3074-5p"
"2251",-0.319333354655877,"neutrophil degranulation
GO0043312",0.235732673025719,"D0vsD7","hsa-miR-6513-3p"
"2252",-0.176369046456339,"neutrophil degranulation
GO0043312",0.23930701021863,"D0vsD7","hsa-miR-1260a"
"2253",-0.573553898382432,"neutrophil degranulation
GO0043312",0.240226650497915,"D0vsD7","hsa-miR-548ay-5p"
"2254",-0.283655964899647,"neutrophil degranulation
GO0043312",0.240396661022631,"D0vsD7","hsa-miR-6818-3p"
"2255",-0.278452346162302,"neutrophil degranulation
GO0043312",0.242268815489101,"D0vsD7","hsa-miR-454-5p"
"2256",-0.53041406046792,"neutrophil degranulation
GO0043312",0.245662012571071,"D0vsD7","hsa-miR-362-5p"
"2257",-0.274253471919079,"neutrophil degranulation
GO0043312",0.24579011544846,"D0vsD7","hsa-miR-4659a-3p"
"2258",-0.371198770302801,"neutrophil degranulation
GO0043312",0.251676009555767,"D0vsD7","hsa-miR-425-5p"
"2259",-0.180463468284611,"neutrophil degranulation
GO0043312",0.252400791705156,"D0vsD7","hsa-miR-3615"
"2260",-0.33553362875711,"neutrophil degranulation
GO0043312",0.253024574687,"D0vsD7","hsa-miR-10a-5p"
"2261",-0.247268168390415,"neutrophil degranulation
GO0043312",0.257473302208808,"D0vsD7","hsa-miR-99b-5p"
"2262",-0.300830704509575,"neutrophil degranulation
GO0043312",0.258052631134433,"D0vsD7","hsa-miR-5010-3p"
"2263",-0.584655665258778,"neutrophil degranulation
GO0043312",0.258557801024345,"D0vsD7","hsa-miR-96-5p"
"2264",-0.339021725173103,"neutrophil degranulation
GO0043312",0.258557801024345,"D0vsD7","hsa-miR-484"
"2265",-0.548093311923416,"neutrophil degranulation
GO0043312",0.258676511824356,"D0vsD7","hsa-miR-365a-3p"
"2266",-0.348136681453691,"neutrophil degranulation
GO0043312",0.258676511824356,"D0vsD7","hsa-miR-378a-5p"
"2267",-0.413724873863121,"neutrophil degranulation
GO0043312",0.26754476196769,"D0vsD7","hsa-miR-210-3p"
"2268",-0.448202717225241,"neutrophil degranulation
GO0043312",0.273395516427877,"D0vsD7","hsa-miR-1255a"
"2269",-0.284358306869834,"neutrophil degranulation
GO0043312",0.276390351814015,"D0vsD7","hsa-miR-629-5p"
"2270",-0.572226153071056,"neutrophil degranulation
GO0043312",0.279965189495682,"D0vsD7","hsa-miR-374b-5p"
"2271",-0.322002916971743,"neutrophil degranulation
GO0043312",0.280723896598495,"D0vsD7","hsa-miR-4677-3p"
"2272",-0.427521969562609,"neutrophil degranulation
GO0043312",0.28532090566556,"D0vsD7","hsa-miR-23b-3p"
"2273",-0.225511072950255,"neutrophil degranulation
GO0043312",0.28693871727759,"D0vsD7","hsa-miR-6877-5p"
"2274",0.243907169783994,"neutrophil degranulation
GO0043312",0.287080882240845,"D0vsD7","hsa-miR-342-5p"
"2275",-0.434411160341344,"neutrophil degranulation
GO0043312",0.28741599747063,"D0vsD7","hsa-miR-129-1-3p"
"2276",-0.371719969906792,"neutrophil degranulation
GO0043312",0.28741599747063,"D0vsD7","hsa-miR-3940-3p"
"2277",-0.390006842733994,"neutrophil degranulation
GO0043312",0.290835746277995,"D0vsD7","hsa-miR-29b-2-5p"
"2278",-0.298307471642062,"neutrophil degranulation
GO0043312",0.294571073550333,"D0vsD7","hsa-miR-99a-5p"
"2279",-0.525620670857256,"neutrophil degranulation
GO0043312",0.296026017514771,"D0vsD7","hsa-miR-29c-5p"
"2280",-0.399611374788888,"neutrophil degranulation
GO0043312",0.297683639079851,"D0vsD7","hsa-miR-30e-5p"
"2281",-0.290557540702443,"neutrophil degranulation
GO0043312",0.297683639079851,"D0vsD7","hsa-miR-4473"
"2282",-0.428024444348836,"neutrophil degranulation
GO0043312",0.298297294074147,"D0vsD7","hsa-miR-148a-3p"
"2283",-0.453538962529174,"neutrophil degranulation
GO0043312",0.298297294074147,"D0vsD7","hsa-miR-660-5p"
"2284",-0.346748318546946,"neutrophil degranulation
GO0043312",0.298297294074147,"D0vsD7","hsa-miR-151a-5p"
"2285",-0.318628314213468,"neutrophil degranulation
GO0043312",0.30903252607614,"D0vsD7","hsa-miR-148a-5p"
"2286",-0.297909171859393,"neutrophil degranulation
GO0043312",0.317024296289827,"D0vsD7","hsa-miR-186-5p"
"2287",-0.400271206881701,"neutrophil degranulation
GO0043312",0.318530041243461,"D0vsD7","hsa-miR-26b-5p"
"2288",-0.31526023526655,"neutrophil degranulation
GO0043312",0.318530041243461,"D0vsD7","hsa-miR-18b-3p"
"2289",-0.279058688893228,"neutrophil degranulation
GO0043312",0.318530041243461,"D0vsD7","hsa-miR-6734-3p"
"2290",-0.349534170629093,"neutrophil degranulation
GO0043312",0.318671203565223,"D0vsD7","hsa-miR-107"
"2291",-0.397210892554314,"neutrophil degranulation
GO0043312",0.325281428531704,"D0vsD7","hsa-miR-93-5p"
"2292",-0.273116707146549,"neutrophil degranulation
GO0043312",0.328631711017641,"D0vsD7","hsa-miR-140-3p"
"2293",-0.365396628355379,"neutrophil degranulation
GO0043312",0.32978029223682,"D0vsD7","hsa-miR-16-2-3p"
"2294",-0.227051027501879,"neutrophil degranulation
GO0043312",0.332559412985777,"D0vsD7","hsa-miR-326"
"2295",-0.425012637457966,"neutrophil degranulation
GO0043312",0.332559412985777,"D0vsD7","hsa-miR-126-3p"
"2296",-0.477812614832142,"neutrophil degranulation
GO0043312",0.336534483241505,"D0vsD7","hsa-miR-331-3p"
"2297",-0.262686550959729,"neutrophil degranulation
GO0043312",0.340639898653059,"D0vsD7","hsa-miR-29a-3p"
"2298",-0.342296374871895,"neutrophil degranulation
GO0043312",0.340639898653059,"D0vsD7","hsa-miR-652-3p"
"2299",-0.322576594245212,"neutrophil degranulation
GO0043312",0.341858675864105,"D0vsD7","hsa-miR-183-3p"
"2300",-0.407040900156385,"neutrophil degranulation
GO0043312",0.346849123717471,"D0vsD7","hsa-miR-17-3p"
"2301",-0.306049929116586,"neutrophil degranulation
GO0043312",0.353942022732816,"D0vsD7","hsa-miR-148b-3p"
"2302",-0.191377363815783,"neutrophil degranulation
GO0043312",0.355379518204914,"D0vsD7","hsa-miR-3163"
"2303",-0.437021357740679,"neutrophil degranulation
GO0043312",0.360886389645096,"D0vsD7","hsa-miR-18a-5p"
"2304",-0.355784091196645,"neutrophil degranulation
GO0043312",0.36733591012316,"D0vsD7","hsa-miR-21-5p"
"2305",-0.332237153584042,"neutrophil degranulation
GO0043312",0.375913630800872,"D0vsD7","hsa-miR-532-3p"
"2306",-0.446548678786154,"neutrophil degranulation
GO0043312",0.378322279268173,"D0vsD7","hsa-miR-20a-5p"
"2307",-0.263864375742276,"neutrophil degranulation
GO0043312",0.378912799209163,"D0vsD7","hsa-miR-28-5p"
"2308",0.183468346851318,"neutrophil degranulation
GO0043312",0.383231075869689,"D0vsD7","hsa-miR-6786-3p"
"2309",-0.34595431009759,"neutrophil degranulation
GO0043312",0.384294565093228,"D0vsD7","hsa-miR-130a-3p"
"2310",-0.232197677119569,"neutrophil degranulation
GO0043312",0.387179931285262,"D0vsD7","hsa-miR-192-5p"
"2311",0.2972452282604,"neutrophil degranulation
GO0043312",0.390641090519655,"D0vsD7","hsa-miR-433-3p"
"2312",0.397671916946814,"neutrophil degranulation
GO0043312",0.395643270786388,"D0vsD7","hsa-miR-483-3p"
"2313",-0.386173129816567,"neutrophil degranulation
GO0043312",0.402046083884505,"D0vsD7","hsa-miR-584-3p"
"2314",-0.227274478935252,"neutrophil degranulation
GO0043312",0.402046083884505,"D0vsD7","hsa-miR-22-3p"
"2315",-0.264813154730365,"neutrophil degranulation
GO0043312",0.402046083884505,"D0vsD7","hsa-miR-152-3p"
"2316",-0.728944768988395,"neutrophil degranulation
GO0043312",0.402046083884505,"D0vsD7","hsa-miR-5189-3p"
"2317",-0.376248285358985,"neutrophil degranulation
GO0043312",0.404841746629447,"D0vsD7","hsa-miR-106b-5p"
"2318",-0.237315215504355,"neutrophil degranulation
GO0043312",0.407176237029854,"D0vsD7","hsa-miR-5001-3p"
"2319",-0.174084074055586,"neutrophil degranulation
GO0043312",0.407665790711521,"D0vsD7","hsa-miR-6842-3p"
"2320",-0.349801111242006,"neutrophil degranulation
GO0043312",0.408780870580747,"D0vsD7","hsa-miR-340-5p"
"2321",-0.37036782387197,"neutrophil degranulation
GO0043312",0.413799233429903,"D0vsD7","hsa-miR-15b-5p"
"2322",-0.309421716912442,"neutrophil degranulation
GO0043312",0.418566076266755,"D0vsD7","hsa-miR-30a-5p"
"2323",-0.306962814445884,"neutrophil degranulation
GO0043312",0.420834867213386,"D0vsD7","hsa-miR-223-5p"
"2324",-0.270328491670717,"neutrophil degranulation
GO0043312",0.421031573195265,"D0vsD7","hsa-miR-146a-5p"
"2325",-0.34754693231301,"neutrophil degranulation
GO0043312",0.421031573195265,"D0vsD7","hsa-miR-143-3p"
"2326",-0.203135597039056,"neutrophil degranulation
GO0043312",0.422643164316741,"D0vsD7","hsa-miR-4742-3p"
"2327",-0.316785073934112,"neutrophil degranulation
GO0043312",0.429225074840476,"D0vsD7","hsa-miR-20b-5p"
"2328",0.111244139371765,"neutrophil degranulation
GO0043312",0.454487452182218,"D0vsD7","hsa-miR-1301-3p"
"2329",-0.372668612805368,"neutrophil degranulation
GO0043312",0.457014296764221,"D0vsD7","hsa-miR-374a-5p"
"2330",-0.706508452500008,"neutrophil degranulation
GO0043312",0.458373911607563,"D0vsD7","hsa-miR-100-5p"
"2331",-0.349101579705105,"neutrophil degranulation
GO0043312",0.463587513034661,"D0vsD7","hsa-miR-199b-3p"
"2332",0.147877660298386,"neutrophil degranulation
GO0043312",0.469149781512906,"D0vsD7","hsa-miR-6894-3p"
"2333",-0.190394247634485,"neutrophil degranulation
GO0043312",0.469856326593948,"D0vsD7","hsa-miR-4659b-3p"
"2334",-0.259270083695085,"neutrophil degranulation
GO0043312",0.480003320751828,"D0vsD7","hsa-miR-421"
"2335",-0.147122135661945,"neutrophil degranulation
GO0043312",0.480628652327678,"D0vsD7","hsa-miR-505-5p"
"2336",0.143239893360289,"neutrophil degranulation
GO0043312",0.488472140242932,"D0vsD7","hsa-miR-6726-3p"
"2337",0.206078729177528,"neutrophil degranulation
GO0043312",0.489205979229645,"D0vsD7","hsa-miR-1234-3p"
"2338",-0.305213800152249,"neutrophil degranulation
GO0043312",0.489205979229645,"D0vsD7","hsa-miR-4433a-5p"
"2339",0.1156375786092,"neutrophil degranulation
GO0043312",0.489990114413586,"D0vsD7","hsa-miR-6741-3p"
"2340",-0.267521487905643,"neutrophil degranulation
GO0043312",0.491568250189416,"D0vsD7","hsa-let-7g-5p"
"2341",-0.301767505855748,"neutrophil degranulation
GO0043312",0.493641154258107,"D0vsD7","hsa-miR-5581-3p"
"2342",-0.195110646566556,"neutrophil degranulation
GO0043312",0.495467363737179,"D0vsD7","hsa-miR-363-3p"
"2343",-0.234539799318113,"neutrophil degranulation
GO0043312",0.503877545970728,"D0vsD7","hsa-miR-181d-5p"
"2344",-0.346764451128711,"neutrophil degranulation
GO0043312",0.513225914242254,"D0vsD7","hsa-miR-30b-5p"
"2345",-0.272810218577999,"neutrophil degranulation
GO0043312",0.517250193652193,"D0vsD7","hsa-miR-324-5p"
"2346",-0.187189983784917,"neutrophil degranulation
GO0043312",0.519079007238478,"D0vsD7","hsa-miR-4511"
"2347",-0.182308507959116,"neutrophil degranulation
GO0043312",0.52447126652827,"D0vsD7","hsa-miR-361-5p"
"2348",-0.248550321929071,"neutrophil degranulation
GO0043312",0.530844912226288,"D0vsD7","hsa-miR-142-3p"
"2349",0.116197100336483,"neutrophil degranulation
GO0043312",0.535609569562622,"D0vsD7","hsa-miR-3127-3p"
"2350",0.0920136379639818,"neutrophil degranulation
GO0043312",0.539554122949475,"D0vsD7","hsa-miR-1180-3p"
"2351",0.132714755395414,"neutrophil degranulation
GO0043312",0.546152582629307,"D0vsD7","hsa-miR-2110"
"2352",-0.225161712267059,"neutrophil degranulation
GO0043312",0.550129169953274,"D0vsD7","hsa-miR-130b-3p"
"2353",-0.158074327879363,"neutrophil degranulation
GO0043312",0.553070324393887,"D0vsD7","hsa-miR-7855-5p"
"2354",-0.205123733323086,"neutrophil degranulation
GO0043312",0.555309794998277,"D0vsD7","hsa-miR-324-3p"
"2355",-0.327368384918795,"neutrophil degranulation
GO0043312",0.557469885823543,"D0vsD7","hsa-miR-3613-3p"
"2356",-0.221465380171434,"neutrophil degranulation
GO0043312",0.557469885823543,"D0vsD7","hsa-miR-98-5p"
"2357",-0.142046090971333,"neutrophil degranulation
GO0043312",0.572891861648631,"D0vsD7","hsa-miR-877-3p"
"2358",0.155157485660154,"neutrophil degranulation
GO0043312",0.578276214340958,"D0vsD7","hsa-miR-1229-3p"
"2359",-0.183398786147813,"neutrophil degranulation
GO0043312",0.580875870467141,"D0vsD7","hsa-miR-146b-5p"
"2360",-0.102997860311437,"neutrophil degranulation
GO0043312",0.598964211714268,"D0vsD7","hsa-miR-423-5p"
"2361",-0.209680968539739,"neutrophil degranulation
GO0043312",0.599732706199496,"D0vsD7","hsa-miR-501-5p"
"2362",-0.155795517135945,"neutrophil degranulation
GO0043312",0.599981578591959,"D0vsD7","hsa-miR-939-5p"
"2363",0.133997789886316,"neutrophil degranulation
GO0043312",0.608859588588064,"D0vsD7","hsa-miR-6735-5p"
"2364",-0.202922215692926,"neutrophil degranulation
GO0043312",0.615555135861466,"D0vsD7","hsa-miR-199b-5p"
"2365",-0.119648597423234,"neutrophil degranulation
GO0043312",0.618930020473318,"D0vsD7","hsa-miR-4646-3p"
"2366",-0.266118313905742,"neutrophil degranulation
GO0043312",0.621536448754403,"D0vsD7","hsa-miR-454-3p"
"2367",-0.149579668362406,"neutrophil degranulation
GO0043312",0.621536448754403,"D0vsD7","hsa-miR-6775-3p"
"2368",-0.264982104378558,"neutrophil degranulation
GO0043312",0.626476569529005,"D0vsD7","hsa-miR-15a-5p"
"2369",-0.170056774810183,"neutrophil degranulation
GO0043312",0.628459281771435,"D0vsD7","hsa-let-7e-5p"
"2370",-0.151882427095391,"neutrophil degranulation
GO0043312",0.639443820730299,"D0vsD7","hsa-miR-150-5p"
"2371",-0.172252423621902,"neutrophil degranulation
GO0043312",0.639443820730299,"D0vsD7","hsa-miR-29c-3p"
"2372",-0.183365110072063,"neutrophil degranulation
GO0043312",0.641304074063555,"D0vsD7","hsa-miR-134-5p"
"2373",-0.123970589806566,"neutrophil degranulation
GO0043312",0.654735688844277,"D0vsD7","hsa-miR-320a-3p"
"2374",0.0922105880515156,"neutrophil degranulation
GO0043312",0.659297341788008,"D0vsD7","hsa-miR-193a-5p"
"2375",0.0605826387042647,"neutrophil degranulation
GO0043312",0.663398129083035,"D0vsD7","hsa-miR-92b-3p"
"2376",-0.100753447823983,"neutrophil degranulation
GO0043312",0.664756428635294,"D0vsD7","hsa-miR-125a-5p"
"2377",-0.170164934029574,"neutrophil degranulation
GO0043312",0.667787358826827,"D0vsD7","hsa-miR-548j-5p"
"2378",-0.117074979828272,"neutrophil degranulation
GO0043312",0.676253995811709,"D0vsD7","hsa-miR-155-5p"
"2379",0.427830197947295,"neutrophil degranulation
GO0043312",0.68258744601858,"D0vsD7","hsa-miR-4707-3p"
"2380",-0.127942013187427,"neutrophil degranulation
GO0043312",0.68258744601858,"D0vsD7","hsa-miR-197-3p"
"2381",-0.145084431199034,"neutrophil degranulation
GO0043312",0.697889915835917,"D0vsD7","hsa-miR-139-5p"
"2382",0.0677491450562826,"neutrophil degranulation
GO0043312",0.698882007407148,"D0vsD7","hsa-miR-328-3p"
"2383",-0.19668940440329,"neutrophil degranulation
GO0043312",0.70853055310841,"D0vsD7","hsa-miR-126-5p"
"2384",0.220342444166442,"neutrophil degranulation
GO0043312",0.708575745465087,"D0vsD7","hsa-miR-495-3p"
"2385",-0.0759795438886015,"neutrophil degranulation
GO0043312",0.709577534025554,"D0vsD7","hsa-miR-3124-5p"
"2386",-0.0881592410420113,"neutrophil degranulation
GO0043312",0.715464571479492,"D0vsD7","hsa-miR-363-5p"
"2387",-0.0567327413684318,"neutrophil degranulation
GO0043312",0.721216696634812,"D0vsD7","hsa-miR-423-3p"
"2388",-0.139603355874586,"neutrophil degranulation
GO0043312",0.746756350888036,"D0vsD7","hsa-miR-335-5p"
"2389",0.123759700231025,"neutrophil degranulation
GO0043312",0.751321244297254,"D0vsD7","hsa-miR-654-3p"
"2390",-0.149664563770057,"neutrophil degranulation
GO0043312",0.757147916222876,"D0vsD7","hsa-miR-493-5p"
"2391",-0.138976380564786,"neutrophil degranulation
GO0043312",0.761210378367551,"D0vsD7","hsa-miR-451a"
"2392",-0.0719564107425317,"neutrophil degranulation
GO0043312",0.770728088441273,"D0vsD7","hsa-miR-191-5p"
"2393",0.0781502498963698,"neutrophil degranulation
GO0043312",0.772142984765384,"D0vsD7","hsa-miR-3187-3p"
"2394",-0.0994460332712261,"neutrophil degranulation
GO0043312",0.780739707265805,"D0vsD7","hsa-let-7c-5p"
"2395",-0.132059462369489,"neutrophil degranulation
GO0043312",0.78350833712024,"D0vsD7","hsa-miR-766-3p"
"2396",-0.142502737257912,"neutrophil degranulation
GO0043312",0.78704842904629,"D0vsD7","hsa-miR-342-3p"
"2397",0.0948641540478601,"neutrophil degranulation
GO0043312",0.78704842904629,"D0vsD7","hsa-miR-4732-3p"
"2398",0.0699298345259014,"neutrophil degranulation
GO0043312",0.792976475960097,"D0vsD7","hsa-miR-7704"
"2399",0.0674152075542067,"neutrophil degranulation
GO0043312",0.805027992102725,"D0vsD7","hsa-miR-1343-3p"
"2400",-0.102061700497077,"neutrophil degranulation
GO0043312",0.805113673122798,"D0vsD7","hsa-miR-877-5p"
"2401",0.0490359325481542,"neutrophil degranulation
GO0043312",0.809133121001571,"D0vsD7","hsa-miR-1976"
"2402",-0.100702720530857,"neutrophil degranulation
GO0043312",0.809448597255264,"D0vsD7","hsa-miR-548e-3p"
"2403",-0.10173748704396,"neutrophil degranulation
GO0043312",0.809448597255264,"D0vsD7","hsa-miR-382-5p"
"2404",0.103531647360494,"neutrophil degranulation
GO0043312",0.815822590898739,"D0vsD7","hsa-miR-224-5p"
"2405",-0.103117087189651,"neutrophil degranulation
GO0043312",0.819482688520677,"D0vsD7","hsa-miR-127-3p"
"2406",-0.0440865793363994,"neutrophil degranulation
GO0043312",0.819482688520677,"D0vsD7","hsa-miR-501-3p"
"2407",-0.0859030252151585,"neutrophil degranulation
GO0043312",0.822756878532724,"D0vsD7","hsa-miR-491-5p"
"2408",-0.127109116285081,"neutrophil degranulation
GO0043312",0.822756878532724,"D0vsD7","hsa-miR-494-3p"
"2409",0.0451462012186434,"neutrophil degranulation
GO0043312",0.826679147139744,"D0vsD7","hsa-miR-1306-5p"
"2410",0.0493635345951153,"neutrophil degranulation
GO0043312",0.848871592331093,"D0vsD7","hsa-miR-4685-3p"
"2411",0.0533298607615809,"neutrophil degranulation
GO0043312",0.861293085118981,"D0vsD7","hsa-let-7d-5p"
"2412",0.0705445536332658,"neutrophil degranulation
GO0043312",0.868924148672163,"D0vsD7","hsa-miR-6793-3p"
"2413",-0.0539596631875554,"neutrophil degranulation
GO0043312",0.876039524556048,"D0vsD7","hsa-miR-92b-5p"
"2414",0.0604153346240488,"neutrophil degranulation
GO0043312",0.877810611500031,"D0vsD7","hsa-miR-5695"
"2415",0.061975156631648,"neutrophil degranulation
GO0043312",0.880002300508972,"D0vsD7","hsa-miR-3200-5p"
"2416",0.0332975387549848,"neutrophil degranulation
GO0043312",0.885875256369395,"D0vsD7","hsa-miR-330-3p"
"2417",-0.133071576319322,"neutrophil degranulation
GO0043312",0.887589671735655,"D0vsD7","hsa-miR-4326"
"2418",-0.0849134072456028,"neutrophil degranulation
GO0043312",0.88932552963191,"D0vsD7","hsa-miR-144-3p"
"2419",-0.0568666142084306,"neutrophil degranulation
GO0043312",0.891131488013021,"D0vsD7","hsa-miR-1908-5p"
"2420",-0.0650349586739227,"neutrophil degranulation
GO0043312",0.891131488013021,"D0vsD7","hsa-miR-19a-3p"
"2421",-0.0401573675941918,"neutrophil degranulation
GO0043312",0.892059542256735,"D0vsD7","hsa-miR-5193"
"2422",0.0234208615912941,"neutrophil degranulation
GO0043312",0.892454688131806,"D0vsD7","hsa-miR-3177-3p"
"2423",0.0596152062413231,"neutrophil degranulation
GO0043312",0.895234979866743,"D0vsD7","hsa-miR-543"
"2424",-0.0256811428767048,"neutrophil degranulation
GO0043312",0.89638363817055,"D0vsD7","hsa-miR-185-3p"
"2425",-0.0450556680405207,"neutrophil degranulation
GO0043312",0.896670225026538,"D0vsD7","hsa-miR-629-3p"
"2426",-0.0522814543857737,"neutrophil degranulation
GO0043312",0.902632841385606,"D0vsD7","hsa-miR-370-3p"
"2427",-0.0295942031716359,"neutrophil degranulation
GO0043312",0.904581440728874,"D0vsD7","hsa-miR-6820-3p"
"2428",-0.04236324802668,"neutrophil degranulation
GO0043312",0.909694002042613,"D0vsD7","hsa-miR-296-5p"
"2429",0.0322373443396584,"neutrophil degranulation
GO0043312",0.911542178530178,"D0vsD7","hsa-miR-1303"
"2430",-0.0617816031543512,"neutrophil degranulation
GO0043312",0.913305307355005,"D0vsD7","hsa-miR-144-5p"
"2431",-0.0310638822297358,"neutrophil degranulation
GO0043312",0.915008483562701,"D0vsD7","hsa-miR-1227-3p"
"2432",-0.0209266337851544,"neutrophil degranulation
GO0043312",0.921787860934237,"D0vsD7","hsa-miR-330-5p"
"2433",-0.0299473754331796,"neutrophil degranulation
GO0043312",0.923906182144906,"D0vsD7","hsa-miR-142-5p"
"2434",-0.0427570636592129,"neutrophil degranulation
GO0043312",0.928006435910506,"D0vsD7","hsa-miR-4443"
"2435",-0.0239285560520415,"neutrophil degranulation
GO0043312",0.93124370383266,"D0vsD7","hsa-miR-1307-3p"
"2436",-0.0165660318930385,"neutrophil degranulation
GO0043312",0.940015630924373,"D0vsD7","hsa-miR-361-3p"
"2437",0.0288141784274916,"neutrophil degranulation
GO0043312",0.940178639573749,"D0vsD7","hsa-miR-323a-3p"
"2438",-0.0235783672021319,"neutrophil degranulation
GO0043312",0.940178639573749,"D0vsD7","hsa-miR-548ay-3p"
"2439",0.0177074018776382,"neutrophil degranulation
GO0043312",0.941687797427726,"D0vsD7","hsa-miR-6885-3p"
"2440",0.0103800561988496,"neutrophil degranulation
GO0043312",0.948033569956356,"D0vsD7","hsa-miR-1292-5p"
"2441",-0.0237001904591518,"neutrophil degranulation
GO0043312",0.948033569956356,"D0vsD7","hsa-miR-1287-5p"
"2442",0.0137236521988422,"neutrophil degranulation
GO0043312",0.962902849407045,"D0vsD7","hsa-miR-4433b-5p"
"2443",0.0139794837705702,"neutrophil degranulation
GO0043312",0.964038900844657,"D0vsD7","hsa-miR-574-3p"
"2444",0.00796744086725454,"neutrophil degranulation
GO0043312",0.965611209405759,"D0vsD7","hsa-miR-6857-3p"
"2445",-0.0318748499425261,"neutrophil degranulation
GO0043312",0.967972437897097,"D0vsD7","hsa-miR-1299"
"2446",0.0125789518175718,"neutrophil degranulation
GO0043312",0.973143839276137,"D0vsD7","hsa-miR-6749-3p"
"2447",-0.00826807401805674,"neutrophil degranulation
GO0043312",0.974833310222295,"D0vsD7","hsa-miR-6747-3p"
"2448",0.00446656781783705,"neutrophil degranulation
GO0043312",0.974833310222295,"D0vsD7","hsa-miR-1273h-3p"
"2449",-0.00777856866539928,"neutrophil degranulation
GO0043312",0.976545768019073,"D0vsD7","hsa-miR-636"
"2450",-0.0132318459148748,"neutrophil degranulation
GO0043312",0.976545768019073,"D0vsD7","hsa-miR-122-5p"
"2451",-0.634539789773934,"macrophage
differentiation GO0030225",0.013543998712795,"D0vsD7","hsa-miR-505-3p"
"2452",-0.413404129703242,"macrophage
differentiation GO0030225",0.047867375355969,"D0vsD7","hsa-miR-6881-3p"
"2453",-0.521095288414048,"macrophage
differentiation GO0030225",0.0547096544390352,"D0vsD7","hsa-miR-4732-5p"
"2454",-0.559239369781183,"macrophage
differentiation GO0030225",0.0708429758538159,"D0vsD7","hsa-miR-93-3p"
"2455",0.655406315603803,"macrophage
differentiation GO0030225",0.0806668078142386,"D0vsD7","hsa-miR-504-5p"
"2456",-0.526187907456614,"macrophage
differentiation GO0030225",0.0829392049028409,"D0vsD7","hsa-miR-503-5p"
"2457",-0.504806091191639,"macrophage
differentiation GO0030225",0.0955254147476556,"D0vsD7","hsa-miR-378a-3p"
"2458",-0.57257666847741,"macrophage
differentiation GO0030225",0.10909768090326,"D0vsD7","hsa-let-7i-5p"
"2459",-0.589804347885298,"macrophage
differentiation GO0030225",0.129504107548003,"D0vsD7","hsa-miR-132-3p"
"2460",-0.474381652501404,"macrophage
differentiation GO0030225",0.132877669676737,"D0vsD7","hsa-miR-221-5p"
"2461",-0.451794559919906,"macrophage
differentiation GO0030225",0.133736119221677,"D0vsD7","hsa-miR-182-5p"
"2462",-0.678953642282793,"macrophage
differentiation GO0030225",0.141537407385984,"D0vsD7","hsa-miR-140-5p"
"2463",-0.359543145032945,"macrophage
differentiation GO0030225",0.201479769699311,"D0vsD7","hsa-miR-1271-5p"
"2464",-0.394220107664172,"macrophage
differentiation GO0030225",0.211105115507746,"D0vsD7","hsa-miR-185-5p"
"2465",-0.792795191279039,"macrophage
differentiation GO0030225",0.211105115507746,"D0vsD7","hsa-miR-145-5p"
"2466",-0.344798130617133,"macrophage
differentiation GO0030225",0.217406989533682,"D0vsD7","hsa-miR-339-5p"
"2467",-0.452295350014825,"macrophage
differentiation GO0030225",0.225152105115699,"D0vsD7","hsa-miR-576-5p"
"2468",-0.536766809431125,"macrophage
differentiation GO0030225",0.228603430105878,"D0vsD7","hsa-miR-106a-5p"
"2469",-0.299246475766425,"macrophage
differentiation GO0030225",0.228603430105878,"D0vsD7","hsa-miR-200c-3p"
"2470",-0.505831214929671,"macrophage
differentiation GO0030225",0.233079714194375,"D0vsD7","hsa-miR-17-5p"
"2471",-0.53041406046792,"macrophage
differentiation GO0030225",0.245662012571071,"D0vsD7","hsa-miR-362-5p"
"2472",-0.584655665258778,"macrophage
differentiation GO0030225",0.258557801024345,"D0vsD7","hsa-miR-96-5p"
"2473",-0.339021725173103,"macrophage
differentiation GO0030225",0.258557801024345,"D0vsD7","hsa-miR-484"
"2474",-0.601092281112546,"macrophage
differentiation GO0030225",0.266883640700731,"D0vsD7","hsa-miR-223-3p"
"2475",-0.572226153071056,"macrophage
differentiation GO0030225",0.279965189495682,"D0vsD7","hsa-miR-374b-5p"
"2476",-0.427521969562609,"macrophage
differentiation GO0030225",0.28532090566556,"D0vsD7","hsa-miR-23b-3p"
"2477",-0.434411160341344,"macrophage
differentiation GO0030225",0.28741599747063,"D0vsD7","hsa-miR-129-1-3p"
"2478",-0.297909171859393,"macrophage
differentiation GO0030225",0.317024296289827,"D0vsD7","hsa-miR-186-5p"
"2479",-0.400271206881701,"macrophage
differentiation GO0030225",0.318530041243461,"D0vsD7","hsa-miR-26b-5p"
"2480",-0.349534170629093,"macrophage
differentiation GO0030225",0.318671203565223,"D0vsD7","hsa-miR-107"
"2481",-0.397210892554314,"macrophage
differentiation GO0030225",0.325281428531704,"D0vsD7","hsa-miR-93-5p"
"2482",-0.425012637457966,"macrophage
differentiation GO0030225",0.332559412985777,"D0vsD7","hsa-miR-126-3p"
"2483",-0.477812614832142,"macrophage
differentiation GO0030225",0.336534483241505,"D0vsD7","hsa-miR-331-3p"
"2484",-0.262686550959729,"macrophage
differentiation GO0030225",0.340639898653059,"D0vsD7","hsa-miR-29a-3p"
"2485",-0.306049929116586,"macrophage
differentiation GO0030225",0.353942022732816,"D0vsD7","hsa-miR-148b-3p"
"2486",-0.191377363815783,"macrophage
differentiation GO0030225",0.355379518204914,"D0vsD7","hsa-miR-3163"
"2487",-0.355784091196645,"macrophage
differentiation GO0030225",0.36733591012316,"D0vsD7","hsa-miR-21-5p"
"2488",-0.446548678786154,"macrophage
differentiation GO0030225",0.378322279268173,"D0vsD7","hsa-miR-20a-5p"
"2489",-0.34595431009759,"macrophage
differentiation GO0030225",0.384294565093228,"D0vsD7","hsa-miR-130a-3p"
"2490",-0.232197677119569,"macrophage
differentiation GO0030225",0.387179931285262,"D0vsD7","hsa-miR-192-5p"
"2491",-0.227274478935252,"macrophage
differentiation GO0030225",0.402046083884505,"D0vsD7","hsa-miR-22-3p"
"2492",-0.264813154730365,"macrophage
differentiation GO0030225",0.402046083884505,"D0vsD7","hsa-miR-152-3p"
"2493",-0.376248285358985,"macrophage
differentiation GO0030225",0.404841746629447,"D0vsD7","hsa-miR-106b-5p"
"2494",-0.37036782387197,"macrophage
differentiation GO0030225",0.413799233429903,"D0vsD7","hsa-miR-15b-5p"
"2495",-0.34754693231301,"macrophage
differentiation GO0030225",0.421031573195265,"D0vsD7","hsa-miR-143-3p"
"2496",-0.316785073934112,"macrophage
differentiation GO0030225",0.429225074840476,"D0vsD7","hsa-miR-20b-5p"
"2497",0.111244139371765,"macrophage
differentiation GO0030225",0.454487452182218,"D0vsD7","hsa-miR-1301-3p"
"2498",-0.372668612805368,"macrophage
differentiation GO0030225",0.457014296764221,"D0vsD7","hsa-miR-374a-5p"
"2499",-0.346764451128711,"macrophage
differentiation GO0030225",0.513225914242254,"D0vsD7","hsa-miR-30b-5p"
"2500",-0.182308507959116,"macrophage
differentiation GO0030225",0.52447126652827,"D0vsD7","hsa-miR-361-5p"
"2501",-0.225161712267059,"macrophage
differentiation GO0030225",0.550129169953274,"D0vsD7","hsa-miR-130b-3p"
"2502",-0.158074327879363,"macrophage
differentiation GO0030225",0.553070324393887,"D0vsD7","hsa-miR-7855-5p"
"2503",-0.202922215692926,"macrophage
differentiation GO0030225",0.615555135861466,"D0vsD7","hsa-miR-199b-5p"
"2504",-0.266118313905742,"macrophage
differentiation GO0030225",0.621536448754403,"D0vsD7","hsa-miR-454-3p"
"2505",-0.264982104378558,"macrophage
differentiation GO0030225",0.626476569529005,"D0vsD7","hsa-miR-15a-5p"
"2506",-0.170056774810183,"macrophage
differentiation GO0030225",0.628459281771435,"D0vsD7","hsa-let-7e-5p"
"2507",-0.202592991166285,"macrophage
differentiation GO0030225",0.63801583322698,"D0vsD7","hsa-miR-21-3p"
"2508",-0.151882427095391,"macrophage
differentiation GO0030225",0.639443820730299,"D0vsD7","hsa-miR-150-5p"
"2509",-0.172252423621902,"macrophage
differentiation GO0030225",0.639443820730299,"D0vsD7","hsa-miR-29c-3p"
"2510",-0.183365110072063,"macrophage
differentiation GO0030225",0.641304074063555,"D0vsD7","hsa-miR-134-5p"
"2511",-0.123970589806566,"macrophage
differentiation GO0030225",0.654735688844277,"D0vsD7","hsa-miR-320a-3p"
"2512",-0.100753447823983,"macrophage
differentiation GO0030225",0.664756428635294,"D0vsD7","hsa-miR-125a-5p"
"2513",0.138057094092278,"macrophage
differentiation GO0030225",0.666924366706634,"D0vsD7","hsa-miR-874-3p"
"2514",-0.117074979828272,"macrophage
differentiation GO0030225",0.676253995811709,"D0vsD7","hsa-miR-155-5p"
"2515",-0.19668940440329,"macrophage
differentiation GO0030225",0.70853055310841,"D0vsD7","hsa-miR-126-5p"
"2516",0.220342444166442,"macrophage
differentiation GO0030225",0.708575745465087,"D0vsD7","hsa-miR-495-3p"
"2517",-0.0881592410420113,"macrophage
differentiation GO0030225",0.715464571479492,"D0vsD7","hsa-miR-363-5p"
"2518",-0.0567327413684318,"macrophage
differentiation GO0030225",0.721216696634812,"D0vsD7","hsa-miR-423-3p"
"2519",-0.139603355874586,"macrophage
differentiation GO0030225",0.746756350888036,"D0vsD7","hsa-miR-335-5p"
"2520",-0.138976380564786,"macrophage
differentiation GO0030225",0.761210378367551,"D0vsD7","hsa-miR-451a"
"2521",-0.0994460332712261,"macrophage
differentiation GO0030225",0.780739707265805,"D0vsD7","hsa-let-7c-5p"
"2522",-0.102061700497077,"macrophage
differentiation GO0030225",0.805113673122798,"D0vsD7","hsa-miR-877-5p"
"2523",0.103531647360494,"macrophage
differentiation GO0030225",0.815822590898739,"D0vsD7","hsa-miR-224-5p"
"2524",-0.0859030252151585,"macrophage
differentiation GO0030225",0.822756878532724,"D0vsD7","hsa-miR-491-5p"
"2525",0.0332975387549848,"macrophage
differentiation GO0030225",0.885875256369395,"D0vsD7","hsa-miR-330-3p"
"2526",-0.0401573675941918,"macrophage
differentiation GO0030225",0.892059542256735,"D0vsD7","hsa-miR-5193"
"2527",0.0596152062413231,"macrophage
differentiation GO0030225",0.895234979866743,"D0vsD7","hsa-miR-543"
"2528",-0.04236324802668,"macrophage
differentiation GO0030225",0.909694002042613,"D0vsD7","hsa-miR-296-5p"
"2529",0.0322373443396584,"macrophage
differentiation GO0030225",0.911542178530178,"D0vsD7","hsa-miR-1303"
"2530",-0.0299473754331796,"macrophage
differentiation GO0030225",0.923906182144906,"D0vsD7","hsa-miR-142-5p"
"2531",0.740581686203794,"leukocyte migration
GO0050900",0.00426311923253499,"D0vsD7","hsa-miR-6501-5p"
"2532",-0.634539789773934,"leukocyte migration
GO0050900",0.013543998712795,"D0vsD7","hsa-miR-505-3p"
"2533",-0.464245089494552,"leukocyte migration
GO0050900",0.0191235729831871,"D0vsD7","hsa-miR-30d-5p"
"2534",-0.709605829291837,"leukocyte migration
GO0050900",0.0191235729831871,"D0vsD7","hsa-miR-5100"
"2535",-0.771492735948481,"leukocyte migration
GO0050900",0.024804062999718,"D0vsD7","hsa-miR-1294"
"2536",-0.658190260101818,"leukocyte migration
GO0050900",0.0272312419082371,"D0vsD7","hsa-miR-7977"
"2537",-0.462489173356292,"leukocyte migration
GO0050900",0.0326488199813184,"D0vsD7","hsa-miR-30c-1-3p"
"2538",-0.694675488620424,"leukocyte migration
GO0050900",0.0462226798460201,"D0vsD7","hsa-miR-27b-3p"
"2539",-0.413404129703242,"leukocyte migration
GO0050900",0.047867375355969,"D0vsD7","hsa-miR-6881-3p"
"2540",-0.418749794121569,"leukocyte migration
GO0050900",0.0516258459056897,"D0vsD7","hsa-miR-625-5p"
"2541",-0.591257551970198,"leukocyte migration
GO0050900",0.0590161674987016,"D0vsD7","hsa-miR-183-5p"
"2542",-0.448059125537871,"leukocyte migration
GO0050900",0.0592480615316044,"D0vsD7","hsa-let-7b-3p"
"2543",-0.323306096590299,"leukocyte migration
GO0050900",0.0707617119234977,"D0vsD7","hsa-miR-18a-3p"
"2544",-0.557764797099233,"leukocyte migration
GO0050900",0.0708429758538159,"D0vsD7","hsa-miR-1260b"
"2545",-0.559239369781183,"leukocyte migration
GO0050900",0.0708429758538159,"D0vsD7","hsa-miR-93-3p"
"2546",-0.221830940481373,"leukocyte migration
GO0050900",0.0788560028054308,"D0vsD7","hsa-miR-744-5p"
"2547",0.655406315603803,"leukocyte migration
GO0050900",0.0806668078142386,"D0vsD7","hsa-miR-504-5p"
"2548",-0.526187907456614,"leukocyte migration
GO0050900",0.0829392049028409,"D0vsD7","hsa-miR-503-5p"
"2549",-0.425234440749327,"leukocyte migration
GO0050900",0.0876736437531284,"D0vsD7","hsa-miR-6833-3p"
"2550",-0.599743264495055,"leukocyte migration
GO0050900",0.092945210420816,"D0vsD7","hsa-miR-27a-3p"
"2551",-0.404818911528979,"leukocyte migration
GO0050900",0.093510625449724,"D0vsD7","hsa-miR-181a-2-3p"
"2552",-0.504274295945029,"leukocyte migration
GO0050900",0.0937932969488784,"D0vsD7","hsa-miR-30e-3p"
"2553",-0.494396956595674,"leukocyte migration
GO0050900",0.094475307440868,"D0vsD7","hsa-miR-500a-3p"
"2554",-0.504806091191639,"leukocyte migration
GO0050900",0.0955254147476556,"D0vsD7","hsa-miR-378a-3p"
"2555",-0.329814580416381,"leukocyte migration
GO0050900",0.101478127157493,"D0vsD7","hsa-miR-625-3p"
"2556",-0.497641654983114,"leukocyte migration
GO0050900",0.103618609962351,"D0vsD7","hsa-miR-222-3p"
"2557",-0.57257666847741,"leukocyte migration
GO0050900",0.10909768090326,"D0vsD7","hsa-let-7i-5p"
"2558",-0.680985869834058,"leukocyte migration
GO0050900",0.128232653125056,"D0vsD7","hsa-miR-23a-3p"
"2559",-0.432459900771701,"leukocyte migration
GO0050900",0.130509235300452,"D0vsD7","hsa-miR-769-5p"
"2560",-0.474381652501404,"leukocyte migration
GO0050900",0.132877669676737,"D0vsD7","hsa-miR-221-5p"
"2561",-0.451794559919906,"leukocyte migration
GO0050900",0.133736119221677,"D0vsD7","hsa-miR-182-5p"
"2562",-0.308814582200282,"leukocyte migration
GO0050900",0.135222334071041,"D0vsD7","hsa-miR-1304-3p"
"2563",-0.411730965318808,"leukocyte migration
GO0050900",0.139131167440418,"D0vsD7","hsa-miR-584-5p"
"2564",-0.678953642282793,"leukocyte migration
GO0050900",0.141537407385984,"D0vsD7","hsa-miR-140-5p"
"2565",-0.240102775402905,"leukocyte migration
GO0050900",0.142938530276706,"D0vsD7","hsa-miR-1226-3p"
"2566",-0.619624812884928,"leukocyte migration
GO0050900",0.142938530276706,"D0vsD7","hsa-miR-664b-3p"
"2567",-0.535632959497729,"leukocyte migration
GO0050900",0.156691886864102,"D0vsD7","hsa-miR-221-3p"
"2568",-0.539774494601773,"leukocyte migration
GO0050900",0.157478627560856,"D0vsD7","hsa-miR-548k"
"2569",-0.294784940744836,"leukocyte migration
GO0050900",0.163909735400405,"D0vsD7","hsa-miR-6783-3p"
"2570",-0.293880939993461,"leukocyte migration
GO0050900",0.164696281030611,"D0vsD7","hsa-miR-25-5p"
"2571",-0.607795935282075,"leukocyte migration
GO0050900",0.176002268698145,"D0vsD7","hsa-miR-500a-5p"
"2572",-0.386954131458045,"leukocyte migration
GO0050900",0.17645445264119,"D0vsD7","hsa-miR-130b-5p"
"2573",-0.487362367073028,"leukocyte migration
GO0050900",0.183568772765675,"D0vsD7","hsa-miR-22-5p"
"2574",-0.410786619280052,"leukocyte migration
GO0050900",0.197547180139449,"D0vsD7","hsa-miR-1270"
"2575",-0.359543145032945,"leukocyte migration
GO0050900",0.201479769699311,"D0vsD7","hsa-miR-1271-5p"
"2576",-0.324528957536915,"leukocyte migration
GO0050900",0.202049072152244,"D0vsD7","hsa-miR-664a-5p"
"2577",-0.394220107664172,"leukocyte migration
GO0050900",0.211105115507746,"D0vsD7","hsa-miR-185-5p"
"2578",-0.792795191279039,"leukocyte migration
GO0050900",0.211105115507746,"D0vsD7","hsa-miR-145-5p"
"2579",-0.415081714658532,"leukocyte migration
GO0050900",0.211120866367718,"D0vsD7","hsa-miR-548q"
"2580",-0.312140285383601,"leukocyte migration
GO0050900",0.215990587707456,"D0vsD7","hsa-miR-6509-3p"
"2581",-0.354394697629312,"leukocyte migration
GO0050900",0.220231518646331,"D0vsD7","hsa-let-7b-5p"
"2582",-0.238695053693781,"leukocyte migration
GO0050900",0.22348568950388,"D0vsD7","hsa-miR-942-5p"
"2583",-0.443739965999568,"leukocyte migration
GO0050900",0.224902478102943,"D0vsD7","hsa-let-7f-1-3p"
"2584",-0.452295350014825,"leukocyte migration
GO0050900",0.225152105115699,"D0vsD7","hsa-miR-576-5p"
"2585",-0.569685941868975,"leukocyte migration
GO0050900",0.227507360176878,"D0vsD7","hsa-miR-4286"
"2586",-0.536766809431125,"leukocyte migration
GO0050900",0.228603430105878,"D0vsD7","hsa-miR-106a-5p"
"2587",-0.299246475766425,"leukocyte migration
GO0050900",0.228603430105878,"D0vsD7","hsa-miR-200c-3p"
"2588",-0.288184771667614,"leukocyte migration
GO0050900",0.228603430105878,"D0vsD7","hsa-miR-25-3p"
"2589",-0.52531500849918,"leukocyte migration
GO0050900",0.229981916555979,"D0vsD7","hsa-miR-3200-3p"
"2590",-0.505831214929671,"leukocyte migration
GO0050900",0.233079714194375,"D0vsD7","hsa-miR-17-5p"
"2591",-0.344069791785254,"leukocyte migration
GO0050900",0.233688842309704,"D0vsD7","hsa-miR-335-3p"
"2592",-0.283462765749226,"leukocyte migration
GO0050900",0.233688842309704,"D0vsD7","hsa-miR-3074-5p"
"2593",-0.176369046456339,"leukocyte migration
GO0050900",0.23930701021863,"D0vsD7","hsa-miR-1260a"
"2594",-0.573553898382432,"leukocyte migration
GO0050900",0.240226650497915,"D0vsD7","hsa-miR-548ay-5p"
"2595",-0.283655964899647,"leukocyte migration
GO0050900",0.240396661022631,"D0vsD7","hsa-miR-6818-3p"
"2596",-0.450710023949537,"leukocyte migration
GO0050900",0.242168701743933,"D0vsD7","hsa-miR-15b-3p"
"2597",-0.274253471919079,"leukocyte migration
GO0050900",0.24579011544846,"D0vsD7","hsa-miR-4659a-3p"
"2598",-0.371198770302801,"leukocyte migration
GO0050900",0.251676009555767,"D0vsD7","hsa-miR-425-5p"
"2599",-0.33553362875711,"leukocyte migration
GO0050900",0.253024574687,"D0vsD7","hsa-miR-10a-5p"
"2600",-0.584655665258778,"leukocyte migration
GO0050900",0.258557801024345,"D0vsD7","hsa-miR-96-5p"
"2601",-0.339021725173103,"leukocyte migration
GO0050900",0.258557801024345,"D0vsD7","hsa-miR-484"
"2602",-0.548093311923416,"leukocyte migration
GO0050900",0.258676511824356,"D0vsD7","hsa-miR-365a-3p"
"2603",-0.348136681453691,"leukocyte migration
GO0050900",0.258676511824356,"D0vsD7","hsa-miR-378a-5p"
"2604",-0.601092281112546,"leukocyte migration
GO0050900",0.266883640700731,"D0vsD7","hsa-miR-223-3p"
"2605",-0.448202717225241,"leukocyte migration
GO0050900",0.273395516427877,"D0vsD7","hsa-miR-1255a"
"2606",-0.284358306869834,"leukocyte migration
GO0050900",0.276390351814015,"D0vsD7","hsa-miR-629-5p"
"2607",-0.572226153071056,"leukocyte migration
GO0050900",0.279965189495682,"D0vsD7","hsa-miR-374b-5p"
"2608",-0.322002916971743,"leukocyte migration
GO0050900",0.280723896598495,"D0vsD7","hsa-miR-4677-3p"
"2609",-0.427521969562609,"leukocyte migration
GO0050900",0.28532090566556,"D0vsD7","hsa-miR-23b-3p"
"2610",-0.225511072950255,"leukocyte migration
GO0050900",0.28693871727759,"D0vsD7","hsa-miR-6877-5p"
"2611",0.243907169783994,"leukocyte migration
GO0050900",0.287080882240845,"D0vsD7","hsa-miR-342-5p"
"2612",-0.390006842733994,"leukocyte migration
GO0050900",0.290835746277995,"D0vsD7","hsa-miR-29b-2-5p"
"2613",-0.399611374788888,"leukocyte migration
GO0050900",0.297683639079851,"D0vsD7","hsa-miR-30e-5p"
"2614",-0.428024444348836,"leukocyte migration
GO0050900",0.298297294074147,"D0vsD7","hsa-miR-148a-3p"
"2615",-0.297909171859393,"leukocyte migration
GO0050900",0.317024296289827,"D0vsD7","hsa-miR-186-5p"
"2616",-0.400271206881701,"leukocyte migration
GO0050900",0.318530041243461,"D0vsD7","hsa-miR-26b-5p"
"2617",-0.279058688893228,"leukocyte migration
GO0050900",0.318530041243461,"D0vsD7","hsa-miR-6734-3p"
"2618",-0.349534170629093,"leukocyte migration
GO0050900",0.318671203565223,"D0vsD7","hsa-miR-107"
"2619",-0.397210892554314,"leukocyte migration
GO0050900",0.325281428531704,"D0vsD7","hsa-miR-93-5p"
"2620",-0.273116707146549,"leukocyte migration
GO0050900",0.328631711017641,"D0vsD7","hsa-miR-140-3p"
"2621",-0.425012637457966,"leukocyte migration
GO0050900",0.332559412985777,"D0vsD7","hsa-miR-126-3p"
"2622",-0.477812614832142,"leukocyte migration
GO0050900",0.336534483241505,"D0vsD7","hsa-miR-331-3p"
"2623",-0.262686550959729,"leukocyte migration
GO0050900",0.340639898653059,"D0vsD7","hsa-miR-29a-3p"
"2624",-0.342296374871895,"leukocyte migration
GO0050900",0.340639898653059,"D0vsD7","hsa-miR-652-3p"
"2625",-0.322576594245212,"leukocyte migration
GO0050900",0.341858675864105,"D0vsD7","hsa-miR-183-3p"
"2626",-0.407040900156385,"leukocyte migration
GO0050900",0.346849123717471,"D0vsD7","hsa-miR-17-3p"
"2627",-0.306049929116586,"leukocyte migration
GO0050900",0.353942022732816,"D0vsD7","hsa-miR-148b-3p"
"2628",-0.191377363815783,"leukocyte migration
GO0050900",0.355379518204914,"D0vsD7","hsa-miR-3163"
"2629",-0.437021357740679,"leukocyte migration
GO0050900",0.360886389645096,"D0vsD7","hsa-miR-18a-5p"
"2630",-0.355784091196645,"leukocyte migration
GO0050900",0.36733591012316,"D0vsD7","hsa-miR-21-5p"
"2631",-0.332237153584042,"leukocyte migration
GO0050900",0.375913630800872,"D0vsD7","hsa-miR-532-3p"
"2632",-0.446548678786154,"leukocyte migration
GO0050900",0.378322279268173,"D0vsD7","hsa-miR-20a-5p"
"2633",-0.263864375742276,"leukocyte migration
GO0050900",0.378912799209163,"D0vsD7","hsa-miR-28-5p"
"2634",0.183468346851318,"leukocyte migration
GO0050900",0.383231075869689,"D0vsD7","hsa-miR-6786-3p"
"2635",-0.34595431009759,"leukocyte migration
GO0050900",0.384294565093228,"D0vsD7","hsa-miR-130a-3p"
"2636",-0.232197677119569,"leukocyte migration
GO0050900",0.387179931285262,"D0vsD7","hsa-miR-192-5p"
"2637",0.2972452282604,"leukocyte migration
GO0050900",0.390641090519655,"D0vsD7","hsa-miR-433-3p"
"2638",0.397671916946814,"leukocyte migration
GO0050900",0.395643270786388,"D0vsD7","hsa-miR-483-3p"
"2639",-0.386173129816567,"leukocyte migration
GO0050900",0.402046083884505,"D0vsD7","hsa-miR-584-3p"
"2640",-0.227274478935252,"leukocyte migration
GO0050900",0.402046083884505,"D0vsD7","hsa-miR-22-3p"
"2641",-0.264813154730365,"leukocyte migration
GO0050900",0.402046083884505,"D0vsD7","hsa-miR-152-3p"
"2642",-0.728944768988395,"leukocyte migration
GO0050900",0.402046083884505,"D0vsD7","hsa-miR-5189-3p"
"2643",-0.376248285358985,"leukocyte migration
GO0050900",0.404841746629447,"D0vsD7","hsa-miR-106b-5p"
"2644",-0.237315215504355,"leukocyte migration
GO0050900",0.407176237029854,"D0vsD7","hsa-miR-5001-3p"
"2645",-0.174084074055586,"leukocyte migration
GO0050900",0.407665790711521,"D0vsD7","hsa-miR-6842-3p"
"2646",-0.349801111242006,"leukocyte migration
GO0050900",0.408780870580747,"D0vsD7","hsa-miR-340-5p"
"2647",-0.37036782387197,"leukocyte migration
GO0050900",0.413799233429903,"D0vsD7","hsa-miR-15b-5p"
"2648",0.800734572994692,"leukocyte migration
GO0050900",0.417513865786468,"D0vsD7","hsa-miR-3613-5p"
"2649",-0.309421716912442,"leukocyte migration
GO0050900",0.418566076266755,"D0vsD7","hsa-miR-30a-5p"
"2650",-0.306962814445884,"leukocyte migration
GO0050900",0.420834867213386,"D0vsD7","hsa-miR-223-5p"
"2651",-0.270328491670717,"leukocyte migration
GO0050900",0.421031573195265,"D0vsD7","hsa-miR-146a-5p"
"2652",-0.34754693231301,"leukocyte migration
GO0050900",0.421031573195265,"D0vsD7","hsa-miR-143-3p"
"2653",-0.203135597039056,"leukocyte migration
GO0050900",0.422643164316741,"D0vsD7","hsa-miR-4742-3p"
"2654",-0.316785073934112,"leukocyte migration
GO0050900",0.429225074840476,"D0vsD7","hsa-miR-20b-5p"
"2655",0.111244139371765,"leukocyte migration
GO0050900",0.454487452182218,"D0vsD7","hsa-miR-1301-3p"
"2656",-0.372668612805368,"leukocyte migration
GO0050900",0.457014296764221,"D0vsD7","hsa-miR-374a-5p"
"2657",-0.706508452500008,"leukocyte migration
GO0050900",0.458373911607563,"D0vsD7","hsa-miR-100-5p"
"2658",-0.349101579705105,"leukocyte migration
GO0050900",0.463587513034661,"D0vsD7","hsa-miR-199b-3p"
"2659",0.147877660298386,"leukocyte migration
GO0050900",0.469149781512906,"D0vsD7","hsa-miR-6894-3p"
"2660",-0.190394247634485,"leukocyte migration
GO0050900",0.469856326593948,"D0vsD7","hsa-miR-4659b-3p"
"2661",-0.259270083695085,"leukocyte migration
GO0050900",0.480003320751828,"D0vsD7","hsa-miR-421"
"2662",-0.147122135661945,"leukocyte migration
GO0050900",0.480628652327678,"D0vsD7","hsa-miR-505-5p"
"2663",0.206078729177528,"leukocyte migration
GO0050900",0.489205979229645,"D0vsD7","hsa-miR-1234-3p"
"2664",-0.267521487905643,"leukocyte migration
GO0050900",0.491568250189416,"D0vsD7","hsa-let-7g-5p"
"2665",-0.301767505855748,"leukocyte migration
GO0050900",0.493641154258107,"D0vsD7","hsa-miR-5581-3p"
"2666",-0.195110646566556,"leukocyte migration
GO0050900",0.495467363737179,"D0vsD7","hsa-miR-363-3p"
"2667",-0.346764451128711,"leukocyte migration
GO0050900",0.513225914242254,"D0vsD7","hsa-miR-30b-5p"
"2668",-0.272810218577999,"leukocyte migration
GO0050900",0.517250193652193,"D0vsD7","hsa-miR-324-5p"
"2669",-0.182308507959116,"leukocyte migration
GO0050900",0.52447126652827,"D0vsD7","hsa-miR-361-5p"
"2670",-0.248550321929071,"leukocyte migration
GO0050900",0.530844912226288,"D0vsD7","hsa-miR-142-3p"
"2671",0.116197100336483,"leukocyte migration
GO0050900",0.535609569562622,"D0vsD7","hsa-miR-3127-3p"
"2672",-0.225161712267059,"leukocyte migration
GO0050900",0.550129169953274,"D0vsD7","hsa-miR-130b-3p"
"2673",-0.205123733323086,"leukocyte migration
GO0050900",0.555309794998277,"D0vsD7","hsa-miR-324-3p"
"2674",-0.327368384918795,"leukocyte migration
GO0050900",0.557469885823543,"D0vsD7","hsa-miR-3613-3p"
"2675",-0.221465380171434,"leukocyte migration
GO0050900",0.557469885823543,"D0vsD7","hsa-miR-98-5p"
"2676",-0.142046090971333,"leukocyte migration
GO0050900",0.572891861648631,"D0vsD7","hsa-miR-877-3p"
"2677",0.155157485660154,"leukocyte migration
GO0050900",0.578276214340958,"D0vsD7","hsa-miR-1229-3p"
"2678",-0.102997860311437,"leukocyte migration
GO0050900",0.598964211714268,"D0vsD7","hsa-miR-423-5p"
"2679",-0.209680968539739,"leukocyte migration
GO0050900",0.599732706199496,"D0vsD7","hsa-miR-501-5p"
"2680",-0.155795517135945,"leukocyte migration
GO0050900",0.599981578591959,"D0vsD7","hsa-miR-939-5p"
"2681",0.133997789886316,"leukocyte migration
GO0050900",0.608859588588064,"D0vsD7","hsa-miR-6735-5p"
"2682",-0.202922215692926,"leukocyte migration
GO0050900",0.615555135861466,"D0vsD7","hsa-miR-199b-5p"
"2683",-0.266118313905742,"leukocyte migration
GO0050900",0.621536448754403,"D0vsD7","hsa-miR-454-3p"
"2684",-0.264982104378558,"leukocyte migration
GO0050900",0.626476569529005,"D0vsD7","hsa-miR-15a-5p"
"2685",-0.170056774810183,"leukocyte migration
GO0050900",0.628459281771435,"D0vsD7","hsa-let-7e-5p"
"2686",-0.202592991166285,"leukocyte migration
GO0050900",0.63801583322698,"D0vsD7","hsa-miR-21-3p"
"2687",-0.151882427095391,"leukocyte migration
GO0050900",0.639443820730299,"D0vsD7","hsa-miR-150-5p"
"2688",-0.172252423621902,"leukocyte migration
GO0050900",0.639443820730299,"D0vsD7","hsa-miR-29c-3p"
"2689",-0.183365110072063,"leukocyte migration
GO0050900",0.641304074063555,"D0vsD7","hsa-miR-134-5p"
"2690",-0.123970589806566,"leukocyte migration
GO0050900",0.654735688844277,"D0vsD7","hsa-miR-320a-3p"
"2691",0.0605826387042647,"leukocyte migration
GO0050900",0.663398129083035,"D0vsD7","hsa-miR-92b-3p"
"2692",-0.100753447823983,"leukocyte migration
GO0050900",0.664756428635294,"D0vsD7","hsa-miR-125a-5p"
"2693",-0.170164934029574,"leukocyte migration
GO0050900",0.667787358826827,"D0vsD7","hsa-miR-548j-5p"
"2694",0.177921036684141,"leukocyte migration
GO0050900",0.672789019717066,"D0vsD7","hsa-miR-4508"
"2695",-0.117074979828272,"leukocyte migration
GO0050900",0.676253995811709,"D0vsD7","hsa-miR-155-5p"
"2696",0.427830197947295,"leukocyte migration
GO0050900",0.68258744601858,"D0vsD7","hsa-miR-4707-3p"
"2697",-0.127942013187427,"leukocyte migration
GO0050900",0.68258744601858,"D0vsD7","hsa-miR-197-3p"
"2698",-0.145084431199034,"leukocyte migration
GO0050900",0.697889915835917,"D0vsD7","hsa-miR-139-5p"
"2699",-0.148532252639139,"leukocyte migration
GO0050900",0.698882007407148,"D0vsD7","hsa-miR-24-2-5p"
"2700",0.0677491450562826,"leukocyte migration
GO0050900",0.698882007407148,"D0vsD7","hsa-miR-328-3p"
"2701",0.220342444166442,"leukocyte migration
GO0050900",0.708575745465087,"D0vsD7","hsa-miR-495-3p"
"2702",-0.0881592410420113,"leukocyte migration
GO0050900",0.715464571479492,"D0vsD7","hsa-miR-363-5p"
"2703",-0.0567327413684318,"leukocyte migration
GO0050900",0.721216696634812,"D0vsD7","hsa-miR-423-3p"
"2704",-0.139603355874586,"leukocyte migration
GO0050900",0.746756350888036,"D0vsD7","hsa-miR-335-5p"
"2705",0.123759700231025,"leukocyte migration
GO0050900",0.751321244297254,"D0vsD7","hsa-miR-654-3p"
"2706",-0.149664563770057,"leukocyte migration
GO0050900",0.757147916222876,"D0vsD7","hsa-miR-493-5p"
"2707",-0.138976380564786,"leukocyte migration
GO0050900",0.761210378367551,"D0vsD7","hsa-miR-451a"
"2708",0.0781502498963698,"leukocyte migration
GO0050900",0.772142984765384,"D0vsD7","hsa-miR-3187-3p"
"2709",-0.0994460332712261,"leukocyte migration
GO0050900",0.780739707265805,"D0vsD7","hsa-let-7c-5p"
"2710",-0.132059462369489,"leukocyte migration
GO0050900",0.78350833712024,"D0vsD7","hsa-miR-766-3p"
"2711",-0.142502737257912,"leukocyte migration
GO0050900",0.78704842904629,"D0vsD7","hsa-miR-342-3p"
"2712",0.0674152075542067,"leukocyte migration
GO0050900",0.805027992102725,"D0vsD7","hsa-miR-1343-3p"
"2713",0.0490359325481542,"leukocyte migration
GO0050900",0.809133121001571,"D0vsD7","hsa-miR-1976"
"2714",-0.100702720530857,"leukocyte migration
GO0050900",0.809448597255264,"D0vsD7","hsa-miR-548e-3p"
"2715",0.103531647360494,"leukocyte migration
GO0050900",0.815822590898739,"D0vsD7","hsa-miR-224-5p"
"2716",-0.127109116285081,"leukocyte migration
GO0050900",0.822756878532724,"D0vsD7","hsa-miR-494-3p"
"2717",0.0451462012186434,"leukocyte migration
GO0050900",0.826679147139744,"D0vsD7","hsa-miR-1306-5p"
"2718",-0.0625227054210296,"leukocyte migration
GO0050900",0.846194670730784,"D0vsD7","hsa-miR-4521"
"2719",0.0533298607615809,"leukocyte migration
GO0050900",0.861293085118981,"D0vsD7","hsa-let-7d-5p"
"2720",0.0705445536332658,"leukocyte migration
GO0050900",0.868924148672163,"D0vsD7","hsa-miR-6793-3p"
"2721",-0.0539596631875554,"leukocyte migration
GO0050900",0.876039524556048,"D0vsD7","hsa-miR-92b-5p"
"2722",0.0604153346240488,"leukocyte migration
GO0050900",0.877810611500031,"D0vsD7","hsa-miR-5695"
"2723",0.0332975387549848,"leukocyte migration
GO0050900",0.885875256369395,"D0vsD7","hsa-miR-330-3p"
"2724",-0.0849134072456028,"leukocyte migration
GO0050900",0.88932552963191,"D0vsD7","hsa-miR-144-3p"
"2725",-0.0568666142084306,"leukocyte migration
GO0050900",0.891131488013021,"D0vsD7","hsa-miR-1908-5p"
"2726",-0.0650349586739227,"leukocyte migration
GO0050900",0.891131488013021,"D0vsD7","hsa-miR-19a-3p"
"2727",-0.0401573675941918,"leukocyte migration
GO0050900",0.892059542256735,"D0vsD7","hsa-miR-5193"
"2728",-0.0256811428767048,"leukocyte migration
GO0050900",0.89638363817055,"D0vsD7","hsa-miR-185-3p"
"2729",-0.0450556680405207,"leukocyte migration
GO0050900",0.896670225026538,"D0vsD7","hsa-miR-629-3p"
"2730",-0.04236324802668,"leukocyte migration
GO0050900",0.909694002042613,"D0vsD7","hsa-miR-296-5p"
"2731",-0.0617816031543512,"leukocyte migration
GO0050900",0.913305307355005,"D0vsD7","hsa-miR-144-5p"
"2732",-0.0209266337851544,"leukocyte migration
GO0050900",0.921787860934237,"D0vsD7","hsa-miR-330-5p"
"2733",-0.0299473754331796,"leukocyte migration
GO0050900",0.923906182144906,"D0vsD7","hsa-miR-142-5p"
"2734",-0.0427570636592129,"leukocyte migration
GO0050900",0.928006435910506,"D0vsD7","hsa-miR-4443"
"2735",-0.0239285560520415,"leukocyte migration
GO0050900",0.93124370383266,"D0vsD7","hsa-miR-1307-3p"
"2736",0.0288141784274916,"leukocyte migration
GO0050900",0.940178639573749,"D0vsD7","hsa-miR-323a-3p"
"2737",-0.0235783672021319,"leukocyte migration
GO0050900",0.940178639573749,"D0vsD7","hsa-miR-548ay-3p"
"2738",0.0177074018776382,"leukocyte migration
GO0050900",0.941687797427726,"D0vsD7","hsa-miR-6885-3p"
"2739",0.0103800561988496,"leukocyte migration
GO0050900",0.948033569956356,"D0vsD7","hsa-miR-1292-5p"
"2740",-0.0237001904591518,"leukocyte migration
GO0050900",0.948033569956356,"D0vsD7","hsa-miR-1287-5p"
"2741",0.0139794837705702,"leukocyte migration
GO0050900",0.964038900844657,"D0vsD7","hsa-miR-574-3p"
"2742",-0.0318748499425261,"leukocyte migration
GO0050900",0.967972437897097,"D0vsD7","hsa-miR-1299"
"2743",0.0125789518175718,"leukocyte migration
GO0050900",0.973143839276137,"D0vsD7","hsa-miR-6749-3p"
"2744",-0.00826807401805674,"leukocyte migration
GO0050900",0.974833310222295,"D0vsD7","hsa-miR-6747-3p"
"2745",-0.0132318459148748,"leukocyte migration
GO0050900",0.976545768019073,"D0vsD7","hsa-miR-122-5p"
"2746",-0.464245089494552,"interleukin-7-mediated
signaling pathway
GO0038111",0.0191235729831871,"D0vsD7","hsa-miR-30d-5p"
"2747",-0.709605829291837,"interleukin-7-mediated
signaling pathway
GO0038111",0.0191235729831871,"D0vsD7","hsa-miR-5100"
"2748",-1.02548183966982,"interleukin-7-mediated
signaling pathway
GO0038111",0.0398774087624653,"D0vsD7","hsa-miR-618"
"2749",-0.694675488620424,"interleukin-7-mediated
signaling pathway
GO0038111",0.0462226798460201,"D0vsD7","hsa-miR-27b-3p"
"2750",-0.566981521485105,"interleukin-7-mediated
signaling pathway
GO0038111",0.0516258459056897,"D0vsD7","hsa-miR-340-3p"
"2751",-0.591257551970198,"interleukin-7-mediated
signaling pathway
GO0038111",0.0590161674987016,"D0vsD7","hsa-miR-183-5p"
"2752",-0.559239369781183,"interleukin-7-mediated
signaling pathway
GO0038111",0.0708429758538159,"D0vsD7","hsa-miR-93-3p"
"2753",0.655406315603803,"interleukin-7-mediated
signaling pathway
GO0038111",0.0806668078142386,"D0vsD7","hsa-miR-504-5p"
"2754",-0.425234440749327,"interleukin-7-mediated
signaling pathway
GO0038111",0.0876736437531284,"D0vsD7","hsa-miR-6833-3p"
"2755",-0.504806091191639,"interleukin-7-mediated
signaling pathway
GO0038111",0.0955254147476556,"D0vsD7","hsa-miR-378a-3p"
"2756",-0.497641654983114,"interleukin-7-mediated
signaling pathway
GO0038111",0.103618609962351,"D0vsD7","hsa-miR-222-3p"
"2757",-0.324401234342704,"interleukin-7-mediated
signaling pathway
GO0038111",0.108709960098211,"D0vsD7","hsa-miR-589-5p"
"2758",-0.57257666847741,"interleukin-7-mediated
signaling pathway
GO0038111",0.10909768090326,"D0vsD7","hsa-let-7i-5p"
"2759",-0.421067422552452,"interleukin-7-mediated
signaling pathway
GO0038111",0.11454601762608,"D0vsD7","hsa-miR-28-3p"
"2760",-0.680985869834058,"interleukin-7-mediated
signaling pathway
GO0038111",0.128232653125056,"D0vsD7","hsa-miR-23a-3p"
"2761",-0.589804347885298,"interleukin-7-mediated
signaling pathway
GO0038111",0.129504107548003,"D0vsD7","hsa-miR-132-3p"
"2762",-0.451794559919906,"interleukin-7-mediated
signaling pathway
GO0038111",0.133736119221677,"D0vsD7","hsa-miR-182-5p"
"2763",-0.535632959497729,"interleukin-7-mediated
signaling pathway
GO0038111",0.156691886864102,"D0vsD7","hsa-miR-221-3p"
"2764",-0.386954131458045,"interleukin-7-mediated
signaling pathway
GO0038111",0.17645445264119,"D0vsD7","hsa-miR-130b-5p"
"2765",-0.359543145032945,"interleukin-7-mediated
signaling pathway
GO0038111",0.201479769699311,"D0vsD7","hsa-miR-1271-5p"
"2766",-0.239691433817547,"interleukin-7-mediated
signaling pathway
GO0038111",0.201858405004432,"D0vsD7","hsa-miR-3909"
"2767",-0.792795191279039,"interleukin-7-mediated
signaling pathway
GO0038111",0.211105115507746,"D0vsD7","hsa-miR-145-5p"
"2768",-0.354394697629312,"interleukin-7-mediated
signaling pathway
GO0038111",0.220231518646331,"D0vsD7","hsa-let-7b-5p"
"2769",-0.536766809431125,"interleukin-7-mediated
signaling pathway
GO0038111",0.228603430105878,"D0vsD7","hsa-miR-106a-5p"
"2770",-0.299246475766425,"interleukin-7-mediated
signaling pathway
GO0038111",0.228603430105878,"D0vsD7","hsa-miR-200c-3p"
"2771",-0.411112343047296,"interleukin-7-mediated
signaling pathway
GO0038111",0.232665351014859,"D0vsD7","hsa-miR-331-5p"
"2772",-0.505831214929671,"interleukin-7-mediated
signaling pathway
GO0038111",0.233079714194375,"D0vsD7","hsa-miR-17-5p"
"2773",-0.344069791785254,"interleukin-7-mediated
signaling pathway
GO0038111",0.233688842309704,"D0vsD7","hsa-miR-335-3p"
"2774",-0.283655964899647,"interleukin-7-mediated
signaling pathway
GO0038111",0.240396661022631,"D0vsD7","hsa-miR-6818-3p"
"2775",-0.584655665258778,"interleukin-7-mediated
signaling pathway
GO0038111",0.258557801024345,"D0vsD7","hsa-miR-96-5p"
"2776",-0.339021725173103,"interleukin-7-mediated
signaling pathway
GO0038111",0.258557801024345,"D0vsD7","hsa-miR-484"
"2777",-0.601092281112546,"interleukin-7-mediated
signaling pathway
GO0038111",0.266883640700731,"D0vsD7","hsa-miR-223-3p"
"2778",-0.284358306869834,"interleukin-7-mediated
signaling pathway
GO0038111",0.276390351814015,"D0vsD7","hsa-miR-629-5p"
"2779",-0.572226153071056,"interleukin-7-mediated
signaling pathway
GO0038111",0.279965189495682,"D0vsD7","hsa-miR-374b-5p"
"2780",-0.427521969562609,"interleukin-7-mediated
signaling pathway
GO0038111",0.28532090566556,"D0vsD7","hsa-miR-23b-3p"
"2781",0.243907169783994,"interleukin-7-mediated
signaling pathway
GO0038111",0.287080882240845,"D0vsD7","hsa-miR-342-5p"
"2782",-0.390006842733994,"interleukin-7-mediated
signaling pathway
GO0038111",0.290835746277995,"D0vsD7","hsa-miR-29b-2-5p"
"2783",-0.399611374788888,"interleukin-7-mediated
signaling pathway
GO0038111",0.297683639079851,"D0vsD7","hsa-miR-30e-5p"
"2784",-0.428024444348836,"interleukin-7-mediated
signaling pathway
GO0038111",0.298297294074147,"D0vsD7","hsa-miR-148a-3p"
"2785",-0.240370998418976,"interleukin-7-mediated
signaling pathway
GO0038111",0.304796063322789,"D0vsD7","hsa-miR-106b-3p"
"2786",-0.297909171859393,"interleukin-7-mediated
signaling pathway
GO0038111",0.317024296289827,"D0vsD7","hsa-miR-186-5p"
"2787",-0.400271206881701,"interleukin-7-mediated
signaling pathway
GO0038111",0.318530041243461,"D0vsD7","hsa-miR-26b-5p"
"2788",-0.349534170629093,"interleukin-7-mediated
signaling pathway
GO0038111",0.318671203565223,"D0vsD7","hsa-miR-107"
"2789",-0.397210892554314,"interleukin-7-mediated
signaling pathway
GO0038111",0.325281428531704,"D0vsD7","hsa-miR-93-5p"
"2790",-0.425012637457966,"interleukin-7-mediated
signaling pathway
GO0038111",0.332559412985777,"D0vsD7","hsa-miR-126-3p"
"2791",-0.477812614832142,"interleukin-7-mediated
signaling pathway
GO0038111",0.336534483241505,"D0vsD7","hsa-miR-331-3p"
"2792",-0.342296374871895,"interleukin-7-mediated
signaling pathway
GO0038111",0.340639898653059,"D0vsD7","hsa-miR-652-3p"
"2793",-0.355784091196645,"interleukin-7-mediated
signaling pathway
GO0038111",0.36733591012316,"D0vsD7","hsa-miR-21-5p"
"2794",-0.446548678786154,"interleukin-7-mediated
signaling pathway
GO0038111",0.378322279268173,"D0vsD7","hsa-miR-20a-5p"
"2795",-0.263864375742276,"interleukin-7-mediated
signaling pathway
GO0038111",0.378912799209163,"D0vsD7","hsa-miR-28-5p"
"2796",-0.34595431009759,"interleukin-7-mediated
signaling pathway
GO0038111",0.384294565093228,"D0vsD7","hsa-miR-130a-3p"
"2797",-0.232197677119569,"interleukin-7-mediated
signaling pathway
GO0038111",0.387179931285262,"D0vsD7","hsa-miR-192-5p"
"2798",0.2972452282604,"interleukin-7-mediated
signaling pathway
GO0038111",0.390641090519655,"D0vsD7","hsa-miR-433-3p"
"2799",-0.264813154730365,"interleukin-7-mediated
signaling pathway
GO0038111",0.402046083884505,"D0vsD7","hsa-miR-152-3p"
"2800",-0.376248285358985,"interleukin-7-mediated
signaling pathway
GO0038111",0.404841746629447,"D0vsD7","hsa-miR-106b-5p"
"2801",-0.174084074055586,"interleukin-7-mediated
signaling pathway
GO0038111",0.407665790711521,"D0vsD7","hsa-miR-6842-3p"
"2802",-0.349801111242006,"interleukin-7-mediated
signaling pathway
GO0038111",0.408780870580747,"D0vsD7","hsa-miR-340-5p"
"2803",-0.37036782387197,"interleukin-7-mediated
signaling pathway
GO0038111",0.413799233429903,"D0vsD7","hsa-miR-15b-5p"
"2804",-0.309421716912442,"interleukin-7-mediated
signaling pathway
GO0038111",0.418566076266755,"D0vsD7","hsa-miR-30a-5p"
"2805",-0.306962814445884,"interleukin-7-mediated
signaling pathway
GO0038111",0.420834867213386,"D0vsD7","hsa-miR-223-5p"
"2806",-0.270328491670717,"interleukin-7-mediated
signaling pathway
GO0038111",0.421031573195265,"D0vsD7","hsa-miR-146a-5p"
"2807",-0.316785073934112,"interleukin-7-mediated
signaling pathway
GO0038111",0.429225074840476,"D0vsD7","hsa-miR-20b-5p"
"2808",-0.372668612805368,"interleukin-7-mediated
signaling pathway
GO0038111",0.457014296764221,"D0vsD7","hsa-miR-374a-5p"
"2809",0.147877660298386,"interleukin-7-mediated
signaling pathway
GO0038111",0.469149781512906,"D0vsD7","hsa-miR-6894-3p"
"2810",0.206078729177528,"interleukin-7-mediated
signaling pathway
GO0038111",0.489205979229645,"D0vsD7","hsa-miR-1234-3p"
"2811",-0.267521487905643,"interleukin-7-mediated
signaling pathway
GO0038111",0.491568250189416,"D0vsD7","hsa-let-7g-5p"
"2812",-0.301767505855748,"interleukin-7-mediated
signaling pathway
GO0038111",0.493641154258107,"D0vsD7","hsa-miR-5581-3p"
"2813",-0.234539799318113,"interleukin-7-mediated
signaling pathway
GO0038111",0.503877545970728,"D0vsD7","hsa-miR-181d-5p"
"2814",-0.346764451128711,"interleukin-7-mediated
signaling pathway
GO0038111",0.513225914242254,"D0vsD7","hsa-miR-30b-5p"
"2815",-0.272810218577999,"interleukin-7-mediated
signaling pathway
GO0038111",0.517250193652193,"D0vsD7","hsa-miR-324-5p"
"2816",-0.225161712267059,"interleukin-7-mediated
signaling pathway
GO0038111",0.550129169953274,"D0vsD7","hsa-miR-130b-3p"
"2817",-0.205123733323086,"interleukin-7-mediated
signaling pathway
GO0038111",0.555309794998277,"D0vsD7","hsa-miR-324-3p"
"2818",-0.221465380171434,"interleukin-7-mediated
signaling pathway
GO0038111",0.557469885823543,"D0vsD7","hsa-miR-98-5p"
"2819",-0.142046090971333,"interleukin-7-mediated
signaling pathway
GO0038111",0.572891861648631,"D0vsD7","hsa-miR-877-3p"
"2820",0.155157485660154,"interleukin-7-mediated
signaling pathway
GO0038111",0.578276214340958,"D0vsD7","hsa-miR-1229-3p"
"2821",-0.183398786147813,"interleukin-7-mediated
signaling pathway
GO0038111",0.580875870467141,"D0vsD7","hsa-miR-146b-5p"
"2822",-0.102997860311437,"interleukin-7-mediated
signaling pathway
GO0038111",0.598964211714268,"D0vsD7","hsa-miR-423-5p"
"2823",-0.266118313905742,"interleukin-7-mediated
signaling pathway
GO0038111",0.621536448754403,"D0vsD7","hsa-miR-454-3p"
"2824",-0.264982104378558,"interleukin-7-mediated
signaling pathway
GO0038111",0.626476569529005,"D0vsD7","hsa-miR-15a-5p"
"2825",-0.170056774810183,"interleukin-7-mediated
signaling pathway
GO0038111",0.628459281771435,"D0vsD7","hsa-let-7e-5p"
"2826",-0.202592991166285,"interleukin-7-mediated
signaling pathway
GO0038111",0.63801583322698,"D0vsD7","hsa-miR-21-3p"
"2827",-0.151882427095391,"interleukin-7-mediated
signaling pathway
GO0038111",0.639443820730299,"D0vsD7","hsa-miR-150-5p"
"2828",-0.183365110072063,"interleukin-7-mediated
signaling pathway
GO0038111",0.641304074063555,"D0vsD7","hsa-miR-134-5p"
"2829",-0.123970589806566,"interleukin-7-mediated
signaling pathway
GO0038111",0.654735688844277,"D0vsD7","hsa-miR-320a-3p"
"2830",-0.100753447823983,"interleukin-7-mediated
signaling pathway
GO0038111",0.664756428635294,"D0vsD7","hsa-miR-125a-5p"
"2831",0.138057094092278,"interleukin-7-mediated
signaling pathway
GO0038111",0.666924366706634,"D0vsD7","hsa-miR-874-3p"
"2832",-0.117074979828272,"interleukin-7-mediated
signaling pathway
GO0038111",0.676253995811709,"D0vsD7","hsa-miR-155-5p"
"2833",-0.145084431199034,"interleukin-7-mediated
signaling pathway
GO0038111",0.697889915835917,"D0vsD7","hsa-miR-139-5p"
"2834",-0.0881592410420113,"interleukin-7-mediated
signaling pathway
GO0038111",0.715464571479492,"D0vsD7","hsa-miR-363-5p"
"2835",-0.0567327413684318,"interleukin-7-mediated
signaling pathway
GO0038111",0.721216696634812,"D0vsD7","hsa-miR-423-3p"
"2836",-0.139603355874586,"interleukin-7-mediated
signaling pathway
GO0038111",0.746756350888036,"D0vsD7","hsa-miR-335-5p"
"2837",-0.0994460332712261,"interleukin-7-mediated
signaling pathway
GO0038111",0.780739707265805,"D0vsD7","hsa-let-7c-5p"
"2838",-0.102061700497077,"interleukin-7-mediated
signaling pathway
GO0038111",0.805113673122798,"D0vsD7","hsa-miR-877-5p"
"2839",-0.10173748704396,"interleukin-7-mediated
signaling pathway
GO0038111",0.809448597255264,"D0vsD7","hsa-miR-382-5p"
"2840",0.0533298607615809,"interleukin-7-mediated
signaling pathway
GO0038111",0.861293085118981,"D0vsD7","hsa-let-7d-5p"
"2841",0.0705445536332658,"interleukin-7-mediated
signaling pathway
GO0038111",0.868924148672163,"D0vsD7","hsa-miR-6793-3p"
"2842",0.0332975387549848,"interleukin-7-mediated
signaling pathway
GO0038111",0.885875256369395,"D0vsD7","hsa-miR-330-3p"
"2843",-0.0849134072456028,"interleukin-7-mediated
signaling pathway
GO0038111",0.88932552963191,"D0vsD7","hsa-miR-144-3p"
"2844",-0.0650349586739227,"interleukin-7-mediated
signaling pathway
GO0038111",0.891131488013021,"D0vsD7","hsa-miR-19a-3p"
"2845",-0.0299473754331796,"interleukin-7-mediated
signaling pathway
GO0038111",0.923906182144906,"D0vsD7","hsa-miR-142-5p"
"2846",-0.0165660318930385,"interleukin-7-mediated
signaling pathway
GO0038111",0.940015630924373,"D0vsD7","hsa-miR-361-3p"
"2847",0.0288141784274916,"interleukin-7-mediated
signaling pathway
GO0038111",0.940178639573749,"D0vsD7","hsa-miR-323a-3p"
"2848",0.0177074018776382,"interleukin-7-mediated
signaling pathway
GO0038111",0.941687797427726,"D0vsD7","hsa-miR-6885-3p"
"2849",-0.0132318459148748,"interleukin-7-mediated
signaling pathway
GO0038111",0.976545768019073,"D0vsD7","hsa-miR-122-5p"
"2850",-0.464245089494552,"interleukin-6-mediated
signaling pathway
GO0070102",0.0191235729831871,"D0vsD7","hsa-miR-30d-5p"
"2851",-1.02548183966982,"interleukin-6-mediated
signaling pathway
GO0070102",0.0398774087624653,"D0vsD7","hsa-miR-618"
"2852",-0.694675488620424,"interleukin-6-mediated
signaling pathway
GO0070102",0.0462226798460201,"D0vsD7","hsa-miR-27b-3p"
"2853",-0.591257551970198,"interleukin-6-mediated
signaling pathway
GO0070102",0.0590161674987016,"D0vsD7","hsa-miR-183-5p"
"2854",-0.557764797099233,"interleukin-6-mediated
signaling pathway
GO0070102",0.0708429758538159,"D0vsD7","hsa-miR-1260b"
"2855",-0.559239369781183,"interleukin-6-mediated
signaling pathway
GO0070102",0.0708429758538159,"D0vsD7","hsa-miR-93-3p"
"2856",-0.221830940481373,"interleukin-6-mediated
signaling pathway
GO0070102",0.0788560028054308,"D0vsD7","hsa-miR-744-5p"
"2857",-0.425234440749327,"interleukin-6-mediated
signaling pathway
GO0070102",0.0876736437531284,"D0vsD7","hsa-miR-6833-3p"
"2858",-0.599743264495055,"interleukin-6-mediated
signaling pathway
GO0070102",0.092945210420816,"D0vsD7","hsa-miR-27a-3p"
"2859",-0.57257666847741,"interleukin-6-mediated
signaling pathway
GO0070102",0.10909768090326,"D0vsD7","hsa-let-7i-5p"
"2860",-0.680985869834058,"interleukin-6-mediated
signaling pathway
GO0070102",0.128232653125056,"D0vsD7","hsa-miR-23a-3p"
"2861",-0.474381652501404,"interleukin-6-mediated
signaling pathway
GO0070102",0.132877669676737,"D0vsD7","hsa-miR-221-5p"
"2862",-0.451794559919906,"interleukin-6-mediated
signaling pathway
GO0070102",0.133736119221677,"D0vsD7","hsa-miR-182-5p"
"2863",-0.308814582200282,"interleukin-6-mediated
signaling pathway
GO0070102",0.135222334071041,"D0vsD7","hsa-miR-1304-3p"
"2864",-0.678953642282793,"interleukin-6-mediated
signaling pathway
GO0070102",0.141537407385984,"D0vsD7","hsa-miR-140-5p"
"2865",-0.240102775402905,"interleukin-6-mediated
signaling pathway
GO0070102",0.142938530276706,"D0vsD7","hsa-miR-1226-3p"
"2866",-0.535632959497729,"interleukin-6-mediated
signaling pathway
GO0070102",0.156691886864102,"D0vsD7","hsa-miR-221-3p"
"2867",-0.539774494601773,"interleukin-6-mediated
signaling pathway
GO0070102",0.157478627560856,"D0vsD7","hsa-miR-548k"
"2868",-0.345500252650743,"interleukin-6-mediated
signaling pathway
GO0070102",0.16116883521909,"D0vsD7","hsa-miR-1304-5p"
"2869",-0.607795935282075,"interleukin-6-mediated
signaling pathway
GO0070102",0.176002268698145,"D0vsD7","hsa-miR-500a-5p"
"2870",-0.386954131458045,"interleukin-6-mediated
signaling pathway
GO0070102",0.17645445264119,"D0vsD7","hsa-miR-130b-5p"
"2871",-0.792795191279039,"interleukin-6-mediated
signaling pathway
GO0070102",0.211105115507746,"D0vsD7","hsa-miR-145-5p"
"2872",-0.344798130617133,"interleukin-6-mediated
signaling pathway
GO0070102",0.217406989533682,"D0vsD7","hsa-miR-339-5p"
"2873",-0.354394697629312,"interleukin-6-mediated
signaling pathway
GO0070102",0.220231518646331,"D0vsD7","hsa-let-7b-5p"
"2874",-0.238695053693781,"interleukin-6-mediated
signaling pathway
GO0070102",0.22348568950388,"D0vsD7","hsa-miR-942-5p"
"2875",-0.536766809431125,"interleukin-6-mediated
signaling pathway
GO0070102",0.228603430105878,"D0vsD7","hsa-miR-106a-5p"
"2876",-0.288184771667614,"interleukin-6-mediated
signaling pathway
GO0070102",0.228603430105878,"D0vsD7","hsa-miR-25-3p"
"2877",-0.411112343047296,"interleukin-6-mediated
signaling pathway
GO0070102",0.232665351014859,"D0vsD7","hsa-miR-331-5p"
"2878",-0.505831214929671,"interleukin-6-mediated
signaling pathway
GO0070102",0.233079714194375,"D0vsD7","hsa-miR-17-5p"
"2879",-0.344069791785254,"interleukin-6-mediated
signaling pathway
GO0070102",0.233688842309704,"D0vsD7","hsa-miR-335-3p"
"2880",-0.573553898382432,"interleukin-6-mediated
signaling pathway
GO0070102",0.240226650497915,"D0vsD7","hsa-miR-548ay-5p"
"2881",-0.274253471919079,"interleukin-6-mediated
signaling pathway
GO0070102",0.24579011544846,"D0vsD7","hsa-miR-4659a-3p"
"2882",-0.548093311923416,"interleukin-6-mediated
signaling pathway
GO0070102",0.258676511824356,"D0vsD7","hsa-miR-365a-3p"
"2883",-0.601092281112546,"interleukin-6-mediated
signaling pathway
GO0070102",0.266883640700731,"D0vsD7","hsa-miR-223-3p"
"2884",-0.448202717225241,"interleukin-6-mediated
signaling pathway
GO0070102",0.273395516427877,"D0vsD7","hsa-miR-1255a"
"2885",-0.427521969562609,"interleukin-6-mediated
signaling pathway
GO0070102",0.28532090566556,"D0vsD7","hsa-miR-23b-3p"
"2886",-0.399611374788888,"interleukin-6-mediated
signaling pathway
GO0070102",0.297683639079851,"D0vsD7","hsa-miR-30e-5p"
"2887",-0.290557540702443,"interleukin-6-mediated
signaling pathway
GO0070102",0.297683639079851,"D0vsD7","hsa-miR-4473"
"2888",-0.428024444348836,"interleukin-6-mediated
signaling pathway
GO0070102",0.298297294074147,"D0vsD7","hsa-miR-148a-3p"
"2889",-0.297909171859393,"interleukin-6-mediated
signaling pathway
GO0070102",0.317024296289827,"D0vsD7","hsa-miR-186-5p"
"2890",-0.400271206881701,"interleukin-6-mediated
signaling pathway
GO0070102",0.318530041243461,"D0vsD7","hsa-miR-26b-5p"
"2891",-0.349534170629093,"interleukin-6-mediated
signaling pathway
GO0070102",0.318671203565223,"D0vsD7","hsa-miR-107"
"2892",-0.397210892554314,"interleukin-6-mediated
signaling pathway
GO0070102",0.325281428531704,"D0vsD7","hsa-miR-93-5p"
"2893",-0.437021357740679,"interleukin-6-mediated
signaling pathway
GO0070102",0.360886389645096,"D0vsD7","hsa-miR-18a-5p"
"2894",-0.355784091196645,"interleukin-6-mediated
signaling pathway
GO0070102",0.36733591012316,"D0vsD7","hsa-miR-21-5p"
"2895",-0.446548678786154,"interleukin-6-mediated
signaling pathway
GO0070102",0.378322279268173,"D0vsD7","hsa-miR-20a-5p"
"2896",-0.34595431009759,"interleukin-6-mediated
signaling pathway
GO0070102",0.384294565093228,"D0vsD7","hsa-miR-130a-3p"
"2897",-0.232197677119569,"interleukin-6-mediated
signaling pathway
GO0070102",0.387179931285262,"D0vsD7","hsa-miR-192-5p"
"2898",0.397671916946814,"interleukin-6-mediated
signaling pathway
GO0070102",0.395643270786388,"D0vsD7","hsa-miR-483-3p"
"2899",-0.376248285358985,"interleukin-6-mediated
signaling pathway
GO0070102",0.404841746629447,"D0vsD7","hsa-miR-106b-5p"
"2900",-0.349801111242006,"interleukin-6-mediated
signaling pathway
GO0070102",0.408780870580747,"D0vsD7","hsa-miR-340-5p"
"2901",-0.37036782387197,"interleukin-6-mediated
signaling pathway
GO0070102",0.413799233429903,"D0vsD7","hsa-miR-15b-5p"
"2902",-0.309421716912442,"interleukin-6-mediated
signaling pathway
GO0070102",0.418566076266755,"D0vsD7","hsa-miR-30a-5p"
"2903",-0.306962814445884,"interleukin-6-mediated
signaling pathway
GO0070102",0.420834867213386,"D0vsD7","hsa-miR-223-5p"
"2904",-0.270328491670717,"interleukin-6-mediated
signaling pathway
GO0070102",0.421031573195265,"D0vsD7","hsa-miR-146a-5p"
"2905",-0.316785073934112,"interleukin-6-mediated
signaling pathway
GO0070102",0.429225074840476,"D0vsD7","hsa-miR-20b-5p"
"2906",-0.190394247634485,"interleukin-6-mediated
signaling pathway
GO0070102",0.469856326593948,"D0vsD7","hsa-miR-4659b-3p"
"2907",-0.259270083695085,"interleukin-6-mediated
signaling pathway
GO0070102",0.480003320751828,"D0vsD7","hsa-miR-421"
"2908",0.206078729177528,"interleukin-6-mediated
signaling pathway
GO0070102",0.489205979229645,"D0vsD7","hsa-miR-1234-3p"
"2909",0.1156375786092,"interleukin-6-mediated
signaling pathway
GO0070102",0.489990114413586,"D0vsD7","hsa-miR-6741-3p"
"2910",-0.267521487905643,"interleukin-6-mediated
signaling pathway
GO0070102",0.491568250189416,"D0vsD7","hsa-let-7g-5p"
"2911",-0.301767505855748,"interleukin-6-mediated
signaling pathway
GO0070102",0.493641154258107,"D0vsD7","hsa-miR-5581-3p"
"2912",-0.195110646566556,"interleukin-6-mediated
signaling pathway
GO0070102",0.495467363737179,"D0vsD7","hsa-miR-363-3p"
"2913",-0.346764451128711,"interleukin-6-mediated
signaling pathway
GO0070102",0.513225914242254,"D0vsD7","hsa-miR-30b-5p"
"2914",-0.248550321929071,"interleukin-6-mediated
signaling pathway
GO0070102",0.530844912226288,"D0vsD7","hsa-miR-142-3p"
"2915",-0.225161712267059,"interleukin-6-mediated
signaling pathway
GO0070102",0.550129169953274,"D0vsD7","hsa-miR-130b-3p"
"2916",-0.221465380171434,"interleukin-6-mediated
signaling pathway
GO0070102",0.557469885823543,"D0vsD7","hsa-miR-98-5p"
"2917",-0.142046090971333,"interleukin-6-mediated
signaling pathway
GO0070102",0.572891861648631,"D0vsD7","hsa-miR-877-3p"
"2918",-0.183398786147813,"interleukin-6-mediated
signaling pathway
GO0070102",0.580875870467141,"D0vsD7","hsa-miR-146b-5p"
"2919",-0.209680968539739,"interleukin-6-mediated
signaling pathway
GO0070102",0.599732706199496,"D0vsD7","hsa-miR-501-5p"
"2920",-0.266118313905742,"interleukin-6-mediated
signaling pathway
GO0070102",0.621536448754403,"D0vsD7","hsa-miR-454-3p"
"2921",-0.170056774810183,"interleukin-6-mediated
signaling pathway
GO0070102",0.628459281771435,"D0vsD7","hsa-let-7e-5p"
"2922",-0.202592991166285,"interleukin-6-mediated
signaling pathway
GO0070102",0.63801583322698,"D0vsD7","hsa-miR-21-3p"
"2923",-0.151882427095391,"interleukin-6-mediated
signaling pathway
GO0070102",0.639443820730299,"D0vsD7","hsa-miR-150-5p"
"2924",-0.183365110072063,"interleukin-6-mediated
signaling pathway
GO0070102",0.641304074063555,"D0vsD7","hsa-miR-134-5p"
"2925",-0.123970589806566,"interleukin-6-mediated
signaling pathway
GO0070102",0.654735688844277,"D0vsD7","hsa-miR-320a-3p"
"2926",0.0922105880515156,"interleukin-6-mediated
signaling pathway
GO0070102",0.659297341788008,"D0vsD7","hsa-miR-193a-5p"
"2927",0.0605826387042647,"interleukin-6-mediated
signaling pathway
GO0070102",0.663398129083035,"D0vsD7","hsa-miR-92b-3p"
"2928",-0.100753447823983,"interleukin-6-mediated
signaling pathway
GO0070102",0.664756428635294,"D0vsD7","hsa-miR-125a-5p"
"2929",0.138057094092278,"interleukin-6-mediated
signaling pathway
GO0070102",0.666924366706634,"D0vsD7","hsa-miR-874-3p"
"2930",-0.170164934029574,"interleukin-6-mediated
signaling pathway
GO0070102",0.667787358826827,"D0vsD7","hsa-miR-548j-5p"
"2931",-0.117074979828272,"interleukin-6-mediated
signaling pathway
GO0070102",0.676253995811709,"D0vsD7","hsa-miR-155-5p"
"2932",-0.19668940440329,"interleukin-6-mediated
signaling pathway
GO0070102",0.70853055310841,"D0vsD7","hsa-miR-126-5p"
"2933",0.220342444166442,"interleukin-6-mediated
signaling pathway
GO0070102",0.708575745465087,"D0vsD7","hsa-miR-495-3p"
"2934",-0.139603355874586,"interleukin-6-mediated
signaling pathway
GO0070102",0.746756350888036,"D0vsD7","hsa-miR-335-5p"
"2935",-0.138976380564786,"interleukin-6-mediated
signaling pathway
GO0070102",0.761210378367551,"D0vsD7","hsa-miR-451a"
"2936",-0.0994460332712261,"interleukin-6-mediated
signaling pathway
GO0070102",0.780739707265805,"D0vsD7","hsa-let-7c-5p"
"2937",0.103531647360494,"interleukin-6-mediated
signaling pathway
GO0070102",0.815822590898739,"D0vsD7","hsa-miR-224-5p"
"2938",0.0451462012186434,"interleukin-6-mediated
signaling pathway
GO0070102",0.826679147139744,"D0vsD7","hsa-miR-1306-5p"
"2939",0.0493635345951153,"interleukin-6-mediated
signaling pathway
GO0070102",0.848871592331093,"D0vsD7","hsa-miR-4685-3p"
"2940",0.0533298607615809,"interleukin-6-mediated
signaling pathway
GO0070102",0.861293085118981,"D0vsD7","hsa-let-7d-5p"
"2941",0.0705445536332658,"interleukin-6-mediated
signaling pathway
GO0070102",0.868924148672163,"D0vsD7","hsa-miR-6793-3p"
"2942",0.0604153346240488,"interleukin-6-mediated
signaling pathway
GO0070102",0.877810611500031,"D0vsD7","hsa-miR-5695"
"2943",-0.133071576319322,"interleukin-6-mediated
signaling pathway
GO0070102",0.887589671735655,"D0vsD7","hsa-miR-4326"
"2944",-0.0849134072456028,"interleukin-6-mediated
signaling pathway
GO0070102",0.88932552963191,"D0vsD7","hsa-miR-144-3p"
"2945",-0.0650349586739227,"interleukin-6-mediated
signaling pathway
GO0070102",0.891131488013021,"D0vsD7","hsa-miR-19a-3p"
"2946",-0.0295942031716359,"interleukin-6-mediated
signaling pathway
GO0070102",0.904581440728874,"D0vsD7","hsa-miR-6820-3p"
"2947",0.0322373443396584,"interleukin-6-mediated
signaling pathway
GO0070102",0.911542178530178,"D0vsD7","hsa-miR-1303"
"2948",-0.0617816031543512,"interleukin-6-mediated
signaling pathway
GO0070102",0.913305307355005,"D0vsD7","hsa-miR-144-5p"
"2949",-0.0239285560520415,"interleukin-6-mediated
signaling pathway
GO0070102",0.93124370383266,"D0vsD7","hsa-miR-1307-3p"
"2950",0.0288141784274916,"interleukin-6-mediated
signaling pathway
GO0070102",0.940178639573749,"D0vsD7","hsa-miR-323a-3p"
"2951",-0.0235783672021319,"interleukin-6-mediated
signaling pathway
GO0070102",0.940178639573749,"D0vsD7","hsa-miR-548ay-3p"
"2952",0.0139794837705702,"interleukin-6-mediated
signaling pathway
GO0070102",0.964038900844657,"D0vsD7","hsa-miR-574-3p"
"2953",0.0125789518175718,"interleukin-6-mediated
signaling pathway
GO0070102",0.973143839276137,"D0vsD7","hsa-miR-6749-3p"
"2954",-0.00826807401805674,"interleukin-6-mediated
signaling pathway
GO0070102",0.974833310222295,"D0vsD7","hsa-miR-6747-3p"
"2955",-0.595971904516943,"interleukin-18-mediated
signaling pathway
GO0035655",0.041997472732914,"D0vsD7","hsa-miR-378i"
"2956",-0.418749794121569,"interleukin-18-mediated
signaling pathway
GO0035655",0.0516258459056897,"D0vsD7","hsa-miR-625-5p"
"2957",-0.504806091191639,"interleukin-18-mediated
signaling pathway
GO0035655",0.0955254147476556,"D0vsD7","hsa-miR-378a-3p"
"2958",-0.329814580416381,"interleukin-18-mediated
signaling pathway
GO0035655",0.101478127157493,"D0vsD7","hsa-miR-625-3p"
"2959",-0.57257666847741,"interleukin-18-mediated
signaling pathway
GO0035655",0.10909768090326,"D0vsD7","hsa-let-7i-5p"
"2960",-0.438699172495753,"interleukin-18-mediated
signaling pathway
GO0035655",0.195584277550757,"D0vsD7","hsa-miR-378c"
"2961",-0.394220107664172,"interleukin-18-mediated
signaling pathway
GO0035655",0.211105115507746,"D0vsD7","hsa-miR-185-5p"
"2962",-0.354394697629312,"interleukin-18-mediated
signaling pathway
GO0035655",0.220231518646331,"D0vsD7","hsa-let-7b-5p"
"2963",-0.536766809431125,"interleukin-18-mediated
signaling pathway
GO0035655",0.228603430105878,"D0vsD7","hsa-miR-106a-5p"
"2964",-0.458838523003838,"interleukin-18-mediated
signaling pathway
GO0035655",0.228603430105878,"D0vsD7","hsa-miR-196b-5p"
"2965",-0.505831214929671,"interleukin-18-mediated
signaling pathway
GO0035655",0.233079714194375,"D0vsD7","hsa-miR-17-5p"
"2966",-0.548093311923416,"interleukin-18-mediated
signaling pathway
GO0035655",0.258676511824356,"D0vsD7","hsa-miR-365a-3p"
"2967",-0.572226153071056,"interleukin-18-mediated
signaling pathway
GO0035655",0.279965189495682,"D0vsD7","hsa-miR-374b-5p"
"2968",-0.322002916971743,"interleukin-18-mediated
signaling pathway
GO0035655",0.280723896598495,"D0vsD7","hsa-miR-4677-3p"
"2969",-0.298307471642062,"interleukin-18-mediated
signaling pathway
GO0035655",0.294571073550333,"D0vsD7","hsa-miR-99a-5p"
"2970",-0.400271206881701,"interleukin-18-mediated
signaling pathway
GO0035655",0.318530041243461,"D0vsD7","hsa-miR-26b-5p"
"2971",-0.397210892554314,"interleukin-18-mediated
signaling pathway
GO0035655",0.325281428531704,"D0vsD7","hsa-miR-93-5p"
"2972",-0.227051027501879,"interleukin-18-mediated
signaling pathway
GO0035655",0.332559412985777,"D0vsD7","hsa-miR-326"
"2973",-0.425012637457966,"interleukin-18-mediated
signaling pathway
GO0035655",0.332559412985777,"D0vsD7","hsa-miR-126-3p"
"2974",-0.446548678786154,"interleukin-18-mediated
signaling pathway
GO0035655",0.378322279268173,"D0vsD7","hsa-miR-20a-5p"
"2975",-0.34595431009759,"interleukin-18-mediated
signaling pathway
GO0035655",0.384294565093228,"D0vsD7","hsa-miR-130a-3p"
"2976",-0.232197677119569,"interleukin-18-mediated
signaling pathway
GO0035655",0.387179931285262,"D0vsD7","hsa-miR-192-5p"
"2977",-0.227274478935252,"interleukin-18-mediated
signaling pathway
GO0035655",0.402046083884505,"D0vsD7","hsa-miR-22-3p"
"2978",-0.376248285358985,"interleukin-18-mediated
signaling pathway
GO0035655",0.404841746629447,"D0vsD7","hsa-miR-106b-5p"
"2979",-0.349801111242006,"interleukin-18-mediated
signaling pathway
GO0035655",0.408780870580747,"D0vsD7","hsa-miR-340-5p"
"2980",-0.34754693231301,"interleukin-18-mediated
signaling pathway
GO0035655",0.421031573195265,"D0vsD7","hsa-miR-143-3p"
"2981",-0.203135597039056,"interleukin-18-mediated
signaling pathway
GO0035655",0.422643164316741,"D0vsD7","hsa-miR-4742-3p"
"2982",-0.316785073934112,"interleukin-18-mediated
signaling pathway
GO0035655",0.429225074840476,"D0vsD7","hsa-miR-20b-5p"
"2983",-0.706508452500008,"interleukin-18-mediated
signaling pathway
GO0035655",0.458373911607563,"D0vsD7","hsa-miR-100-5p"
"2984",-0.267521487905643,"interleukin-18-mediated
signaling pathway
GO0035655",0.491568250189416,"D0vsD7","hsa-let-7g-5p"
"2985",-0.221465380171434,"interleukin-18-mediated
signaling pathway
GO0035655",0.557469885823543,"D0vsD7","hsa-miR-98-5p"
"2986",-0.170056774810183,"interleukin-18-mediated
signaling pathway
GO0035655",0.628459281771435,"D0vsD7","hsa-let-7e-5p"
"2987",-0.106929188800981,"interleukin-18-mediated
signaling pathway
GO0035655",0.641754637924151,"D0vsD7","hsa-miR-146b-3p"
"2988",-0.100753447823983,"interleukin-18-mediated
signaling pathway
GO0035655",0.664756428635294,"D0vsD7","hsa-miR-125a-5p"
"2989",-0.117074979828272,"interleukin-18-mediated
signaling pathway
GO0035655",0.676253995811709,"D0vsD7","hsa-miR-155-5p"
"2990",-0.127942013187427,"interleukin-18-mediated
signaling pathway
GO0035655",0.68258744601858,"D0vsD7","hsa-miR-197-3p"
"2991",0.220342444166442,"interleukin-18-mediated
signaling pathway
GO0035655",0.708575745465087,"D0vsD7","hsa-miR-495-3p"
"2992",-0.0881592410420113,"interleukin-18-mediated
signaling pathway
GO0035655",0.715464571479492,"D0vsD7","hsa-miR-363-5p"
"2993",-0.139603355874586,"interleukin-18-mediated
signaling pathway
GO0035655",0.746756350888036,"D0vsD7","hsa-miR-335-5p"
"2994",0.123759700231025,"interleukin-18-mediated
signaling pathway
GO0035655",0.751321244297254,"D0vsD7","hsa-miR-654-3p"
"2995",-0.138976380564786,"interleukin-18-mediated
signaling pathway
GO0035655",0.761210378367551,"D0vsD7","hsa-miR-451a"
"2996",-0.0994460332712261,"interleukin-18-mediated
signaling pathway
GO0035655",0.780739707265805,"D0vsD7","hsa-let-7c-5p"
"2997",0.0953436274707515,"interleukin-18-mediated
signaling pathway
GO0035655",0.795130911025618,"D0vsD7","hsa-miR-409-3p"
"2998",-0.127109116285081,"interleukin-18-mediated
signaling pathway
GO0035655",0.822756878532724,"D0vsD7","hsa-miR-494-3p"
"2999",0.0533298607615809,"interleukin-18-mediated
signaling pathway
GO0035655",0.861293085118981,"D0vsD7","hsa-let-7d-5p"
"3000",-0.0650349586739227,"interleukin-18-mediated
signaling pathway
GO0035655",0.891131488013021,"D0vsD7","hsa-miR-19a-3p"
"3001",-0.0256811428767048,"interleukin-18-mediated
signaling pathway
GO0035655",0.89638363817055,"D0vsD7","hsa-miR-185-3p"
"3002",-0.0209266337851544,"interleukin-18-mediated
signaling pathway
GO0035655",0.921787860934237,"D0vsD7","hsa-miR-330-5p"
"3003",-0.634539789773934,"TRIF-dependent toll-
like receptor signaling
pathway GO0035666",0.013543998712795,"D0vsD7","hsa-miR-505-3p"
"3004",-0.464245089494552,"TRIF-dependent toll-
like receptor signaling
pathway GO0035666",0.0191235729831871,"D0vsD7","hsa-miR-30d-5p"
"3005",-0.694675488620424,"TRIF-dependent toll-
like receptor signaling
pathway GO0035666",0.0462226798460201,"D0vsD7","hsa-miR-27b-3p"
"3006",-0.323306096590299,"TRIF-dependent toll-
like receptor signaling
pathway GO0035666",0.0707617119234977,"D0vsD7","hsa-miR-18a-3p"
"3007",-0.526187907456614,"TRIF-dependent toll-
like receptor signaling
pathway GO0035666",0.0829392049028409,"D0vsD7","hsa-miR-503-5p"
"3008",-0.599743264495055,"TRIF-dependent toll-
like receptor signaling
pathway GO0035666",0.092945210420816,"D0vsD7","hsa-miR-27a-3p"
"3009",-0.494396956595674,"TRIF-dependent toll-
like receptor signaling
pathway GO0035666",0.094475307440868,"D0vsD7","hsa-miR-500a-3p"
"3010",-0.504806091191639,"TRIF-dependent toll-
like receptor signaling
pathway GO0035666",0.0955254147476556,"D0vsD7","hsa-miR-378a-3p"
"3011",-0.461761128511623,"TRIF-dependent toll-
like receptor signaling
pathway GO0035666",0.0978626735760328,"D0vsD7","hsa-miR-1284"
"3012",-0.794216509946891,"TRIF-dependent toll-
like receptor signaling
pathway GO0035666",0.0986751299055528,"D0vsD7","hsa-miR-5690"
"3013",-0.57257666847741,"TRIF-dependent toll-
like receptor signaling
pathway GO0035666",0.10909768090326,"D0vsD7","hsa-let-7i-5p"
"3014",-0.680985869834058,"TRIF-dependent toll-
like receptor signaling
pathway GO0035666",0.128232653125056,"D0vsD7","hsa-miR-23a-3p"
"3015",-0.432459900771701,"TRIF-dependent toll-
like receptor signaling
pathway GO0035666",0.130509235300452,"D0vsD7","hsa-miR-769-5p"
"3016",-0.383682646474238,"TRIF-dependent toll-
like receptor signaling
pathway GO0035666",0.142207405296507,"D0vsD7","hsa-miR-151a-3p"
"3017",-0.535632959497729,"TRIF-dependent toll-
like receptor signaling
pathway GO0035666",0.156691886864102,"D0vsD7","hsa-miR-221-3p"
"3018",-0.324528957536915,"TRIF-dependent toll-
like receptor signaling
pathway GO0035666",0.202049072152244,"D0vsD7","hsa-miR-664a-5p"
"3019",-0.394220107664172,"TRIF-dependent toll-
like receptor signaling
pathway GO0035666",0.211105115507746,"D0vsD7","hsa-miR-185-5p"
"3020",-0.354394697629312,"TRIF-dependent toll-
like receptor signaling
pathway GO0035666",0.220231518646331,"D0vsD7","hsa-let-7b-5p"
"3021",-0.238695053693781,"TRIF-dependent toll-
like receptor signaling
pathway GO0035666",0.22348568950388,"D0vsD7","hsa-miR-942-5p"
"3022",-0.452295350014825,"TRIF-dependent toll-
like receptor signaling
pathway GO0035666",0.225152105115699,"D0vsD7","hsa-miR-576-5p"
"3023",-0.569685941868975,"TRIF-dependent toll-
like receptor signaling
pathway GO0035666",0.227507360176878,"D0vsD7","hsa-miR-4286"
"3024",-0.536766809431125,"TRIF-dependent toll-
like receptor signaling
pathway GO0035666",0.228603430105878,"D0vsD7","hsa-miR-106a-5p"
"3025",-0.299246475766425,"TRIF-dependent toll-
like receptor signaling
pathway GO0035666",0.228603430105878,"D0vsD7","hsa-miR-200c-3p"
"3026",-0.288184771667614,"TRIF-dependent toll-
like receptor signaling
pathway GO0035666",0.228603430105878,"D0vsD7","hsa-miR-25-3p"
"3027",-0.505831214929671,"TRIF-dependent toll-
like receptor signaling
pathway GO0035666",0.233079714194375,"D0vsD7","hsa-miR-17-5p"
"3028",-0.319333354655877,"TRIF-dependent toll-
like receptor signaling
pathway GO0035666",0.235732673025719,"D0vsD7","hsa-miR-6513-3p"
"3029",-0.573553898382432,"TRIF-dependent toll-
like receptor signaling
pathway GO0035666",0.240226650497915,"D0vsD7","hsa-miR-548ay-5p"
"3030",-0.53041406046792,"TRIF-dependent toll-
like receptor signaling
pathway GO0035666",0.245662012571071,"D0vsD7","hsa-miR-362-5p"
"3031",-0.274253471919079,"TRIF-dependent toll-
like receptor signaling
pathway GO0035666",0.24579011544846,"D0vsD7","hsa-miR-4659a-3p"
"3032",-0.33553362875711,"TRIF-dependent toll-
like receptor signaling
pathway GO0035666",0.253024574687,"D0vsD7","hsa-miR-10a-5p"
"3033",-0.339021725173103,"TRIF-dependent toll-
like receptor signaling
pathway GO0035666",0.258557801024345,"D0vsD7","hsa-miR-484"
"3034",-0.548093311923416,"TRIF-dependent toll-
like receptor signaling
pathway GO0035666",0.258676511824356,"D0vsD7","hsa-miR-365a-3p"
"3035",-0.348136681453691,"TRIF-dependent toll-
like receptor signaling
pathway GO0035666",0.258676511824356,"D0vsD7","hsa-miR-378a-5p"
"3036",-0.601092281112546,"TRIF-dependent toll-
like receptor signaling
pathway GO0035666",0.266883640700731,"D0vsD7","hsa-miR-223-3p"
"3037",-0.427521969562609,"TRIF-dependent toll-
like receptor signaling
pathway GO0035666",0.28532090566556,"D0vsD7","hsa-miR-23b-3p"
"3038",-0.298307471642062,"TRIF-dependent toll-
like receptor signaling
pathway GO0035666",0.294571073550333,"D0vsD7","hsa-miR-99a-5p"
"3039",-0.399611374788888,"TRIF-dependent toll-
like receptor signaling
pathway GO0035666",0.297683639079851,"D0vsD7","hsa-miR-30e-5p"
"3040",-0.290557540702443,"TRIF-dependent toll-
like receptor signaling
pathway GO0035666",0.297683639079851,"D0vsD7","hsa-miR-4473"
"3041",-0.428024444348836,"TRIF-dependent toll-
like receptor signaling
pathway GO0035666",0.298297294074147,"D0vsD7","hsa-miR-148a-3p"
"3042",-0.297909171859393,"TRIF-dependent toll-
like receptor signaling
pathway GO0035666",0.317024296289827,"D0vsD7","hsa-miR-186-5p"
"3043",-0.400271206881701,"TRIF-dependent toll-
like receptor signaling
pathway GO0035666",0.318530041243461,"D0vsD7","hsa-miR-26b-5p"
"3044",-0.397210892554314,"TRIF-dependent toll-
like receptor signaling
pathway GO0035666",0.325281428531704,"D0vsD7","hsa-miR-93-5p"
"3045",-0.365396628355379,"TRIF-dependent toll-
like receptor signaling
pathway GO0035666",0.32978029223682,"D0vsD7","hsa-miR-16-2-3p"
"3046",-0.262686550959729,"TRIF-dependent toll-
like receptor signaling
pathway GO0035666",0.340639898653059,"D0vsD7","hsa-miR-29a-3p"
"3047",-0.306049929116586,"TRIF-dependent toll-
like receptor signaling
pathway GO0035666",0.353942022732816,"D0vsD7","hsa-miR-148b-3p"
"3048",-0.191377363815783,"TRIF-dependent toll-
like receptor signaling
pathway GO0035666",0.355379518204914,"D0vsD7","hsa-miR-3163"
"3049",-0.437021357740679,"TRIF-dependent toll-
like receptor signaling
pathway GO0035666",0.360886389645096,"D0vsD7","hsa-miR-18a-5p"
"3050",-0.355784091196645,"TRIF-dependent toll-
like receptor signaling
pathway GO0035666",0.36733591012316,"D0vsD7","hsa-miR-21-5p"
"3051",-0.446548678786154,"TRIF-dependent toll-
like receptor signaling
pathway GO0035666",0.378322279268173,"D0vsD7","hsa-miR-20a-5p"
"3052",-0.34595431009759,"TRIF-dependent toll-
like receptor signaling
pathway GO0035666",0.384294565093228,"D0vsD7","hsa-miR-130a-3p"
"3053",-0.232197677119569,"TRIF-dependent toll-
like receptor signaling
pathway GO0035666",0.387179931285262,"D0vsD7","hsa-miR-192-5p"
"3054",-0.249048942393253,"TRIF-dependent toll-
like receptor signaling
pathway GO0035666",0.402046083884505,"D0vsD7","hsa-miR-148b-5p"
"3055",-0.264813154730365,"TRIF-dependent toll-
like receptor signaling
pathway GO0035666",0.402046083884505,"D0vsD7","hsa-miR-152-3p"
"3056",-0.376248285358985,"TRIF-dependent toll-
like receptor signaling
pathway GO0035666",0.404841746629447,"D0vsD7","hsa-miR-106b-5p"
"3057",-0.37036782387197,"TRIF-dependent toll-
like receptor signaling
pathway GO0035666",0.413799233429903,"D0vsD7","hsa-miR-15b-5p"
"3058",-0.309421716912442,"TRIF-dependent toll-
like receptor signaling
pathway GO0035666",0.418566076266755,"D0vsD7","hsa-miR-30a-5p"
"3059",-0.270328491670717,"TRIF-dependent toll-
like receptor signaling
pathway GO0035666",0.421031573195265,"D0vsD7","hsa-miR-146a-5p"
"3060",-0.203135597039056,"TRIF-dependent toll-
like receptor signaling
pathway GO0035666",0.422643164316741,"D0vsD7","hsa-miR-4742-3p"
"3061",-0.316785073934112,"TRIF-dependent toll-
like receptor signaling
pathway GO0035666",0.429225074840476,"D0vsD7","hsa-miR-20b-5p"
"3062",-0.706508452500008,"TRIF-dependent toll-
like receptor signaling
pathway GO0035666",0.458373911607563,"D0vsD7","hsa-miR-100-5p"
"3063",-0.190394247634485,"TRIF-dependent toll-
like receptor signaling
pathway GO0035666",0.469856326593948,"D0vsD7","hsa-miR-4659b-3p"
"3064",-0.259270083695085,"TRIF-dependent toll-
like receptor signaling
pathway GO0035666",0.480003320751828,"D0vsD7","hsa-miR-421"
"3065",-0.195110646566556,"TRIF-dependent toll-
like receptor signaling
pathway GO0035666",0.495467363737179,"D0vsD7","hsa-miR-363-3p"
"3066",-0.346764451128711,"TRIF-dependent toll-
like receptor signaling
pathway GO0035666",0.513225914242254,"D0vsD7","hsa-miR-30b-5p"
"3067",-0.225161712267059,"TRIF-dependent toll-
like receptor signaling
pathway GO0035666",0.550129169953274,"D0vsD7","hsa-miR-130b-3p"
"3068",-0.158074327879363,"TRIF-dependent toll-
like receptor signaling
pathway GO0035666",0.553070324393887,"D0vsD7","hsa-miR-7855-5p"
"3069",-0.205123733323086,"TRIF-dependent toll-
like receptor signaling
pathway GO0035666",0.555309794998277,"D0vsD7","hsa-miR-324-3p"
"3070",-0.327368384918795,"TRIF-dependent toll-
like receptor signaling
pathway GO0035666",0.557469885823543,"D0vsD7","hsa-miR-3613-3p"
"3071",-0.221465380171434,"TRIF-dependent toll-
like receptor signaling
pathway GO0035666",0.557469885823543,"D0vsD7","hsa-miR-98-5p"
"3072",-0.142046090971333,"TRIF-dependent toll-
like receptor signaling
pathway GO0035666",0.572891861648631,"D0vsD7","hsa-miR-877-3p"
"3073",-0.183398786147813,"TRIF-dependent toll-
like receptor signaling
pathway GO0035666",0.580875870467141,"D0vsD7","hsa-miR-146b-5p"
"3074",-0.102997860311437,"TRIF-dependent toll-
like receptor signaling
pathway GO0035666",0.598964211714268,"D0vsD7","hsa-miR-423-5p"
"3075",-0.209680968539739,"TRIF-dependent toll-
like receptor signaling
pathway GO0035666",0.599732706199496,"D0vsD7","hsa-miR-501-5p"
"3076",-0.155795517135945,"TRIF-dependent toll-
like receptor signaling
pathway GO0035666",0.599981578591959,"D0vsD7","hsa-miR-939-5p"
"3077",-0.266118313905742,"TRIF-dependent toll-
like receptor signaling
pathway GO0035666",0.621536448754403,"D0vsD7","hsa-miR-454-3p"
"3078",-0.264982104378558,"TRIF-dependent toll-
like receptor signaling
pathway GO0035666",0.626476569529005,"D0vsD7","hsa-miR-15a-5p"
"3079",-0.172252423621902,"TRIF-dependent toll-
like receptor signaling
pathway GO0035666",0.639443820730299,"D0vsD7","hsa-miR-29c-3p"
"3080",-0.123970589806566,"TRIF-dependent toll-
like receptor signaling
pathway GO0035666",0.654735688844277,"D0vsD7","hsa-miR-320a-3p"
"3081",0.0605826387042647,"TRIF-dependent toll-
like receptor signaling
pathway GO0035666",0.663398129083035,"D0vsD7","hsa-miR-92b-3p"
"3082",-0.170164934029574,"TRIF-dependent toll-
like receptor signaling
pathway GO0035666",0.667787358826827,"D0vsD7","hsa-miR-548j-5p"
"3083",-0.117074979828272,"TRIF-dependent toll-
like receptor signaling
pathway GO0035666",0.676253995811709,"D0vsD7","hsa-miR-155-5p"
"3084",0.427830197947295,"TRIF-dependent toll-
like receptor signaling
pathway GO0035666",0.68258744601858,"D0vsD7","hsa-miR-4707-3p"
"3085",0.220342444166442,"TRIF-dependent toll-
like receptor signaling
pathway GO0035666",0.708575745465087,"D0vsD7","hsa-miR-495-3p"
"3086",-0.139603355874586,"TRIF-dependent toll-
like receptor signaling
pathway GO0035666",0.746756350888036,"D0vsD7","hsa-miR-335-5p"
"3087",-0.138976380564786,"TRIF-dependent toll-
like receptor signaling
pathway GO0035666",0.761210378367551,"D0vsD7","hsa-miR-451a"
"3088",-0.0994460332712261,"TRIF-dependent toll-
like receptor signaling
pathway GO0035666",0.780739707265805,"D0vsD7","hsa-let-7c-5p"
"3089",-0.132059462369489,"TRIF-dependent toll-
like receptor signaling
pathway GO0035666",0.78350833712024,"D0vsD7","hsa-miR-766-3p"
"3090",-0.142502737257912,"TRIF-dependent toll-
like receptor signaling
pathway GO0035666",0.78704842904629,"D0vsD7","hsa-miR-342-3p"
"3091",0.0953436274707515,"TRIF-dependent toll-
like receptor signaling
pathway GO0035666",0.795130911025618,"D0vsD7","hsa-miR-409-3p"
"3092",-0.102061700497077,"TRIF-dependent toll-
like receptor signaling
pathway GO0035666",0.805113673122798,"D0vsD7","hsa-miR-877-5p"
"3093",-0.10173748704396,"TRIF-dependent toll-
like receptor signaling
pathway GO0035666",0.809448597255264,"D0vsD7","hsa-miR-382-5p"
"3094",-0.0650349586739227,"TRIF-dependent toll-
like receptor signaling
pathway GO0035666",0.891131488013021,"D0vsD7","hsa-miR-19a-3p"
"3095",-0.04236324802668,"TRIF-dependent toll-
like receptor signaling
pathway GO0035666",0.909694002042613,"D0vsD7","hsa-miR-296-5p"
"3096",-0.0165660318930385,"TRIF-dependent toll-
like receptor signaling
pathway GO0035666",0.940015630924373,"D0vsD7","hsa-miR-361-3p"
"3097",0.0177074018776382,"TRIF-dependent toll-
like receptor signaling
pathway GO0035666",0.941687797427726,"D0vsD7","hsa-miR-6885-3p"
"3098",-0.0237001904591518,"TRIF-dependent toll-
like receptor signaling
pathway GO0035666",0.948033569956356,"D0vsD7","hsa-miR-1287-5p"
"3099",-1.02548183966982,"T-helper 17 cell lineage
commitment GO0072540",0.0398774087624653,"D0vsD7","hsa-miR-618"
"3100",-0.425234440749327,"T-helper 17 cell lineage
commitment GO0072540",0.0876736437531284,"D0vsD7","hsa-miR-6833-3p"
"3101",-0.680985869834058,"T-helper 17 cell lineage
commitment GO0072540",0.128232653125056,"D0vsD7","hsa-miR-23a-3p"
"3102",-0.536766809431125,"T-helper 17 cell lineage
commitment GO0072540",0.228603430105878,"D0vsD7","hsa-miR-106a-5p"
"3103",-0.411112343047296,"T-helper 17 cell lineage
commitment GO0072540",0.232665351014859,"D0vsD7","hsa-miR-331-5p"
"3104",-0.505831214929671,"T-helper 17 cell lineage
commitment GO0072540",0.233079714194375,"D0vsD7","hsa-miR-17-5p"
"3105",-0.548093311923416,"T-helper 17 cell lineage
commitment GO0072540",0.258676511824356,"D0vsD7","hsa-miR-365a-3p"
"3106",-0.601092281112546,"T-helper 17 cell lineage
commitment GO0072540",0.266883640700731,"D0vsD7","hsa-miR-223-3p"
"3107",-0.428024444348836,"T-helper 17 cell lineage
commitment GO0072540",0.298297294074147,"D0vsD7","hsa-miR-148a-3p"
"3108",-0.400271206881701,"T-helper 17 cell lineage
commitment GO0072540",0.318530041243461,"D0vsD7","hsa-miR-26b-5p"
"3109",-0.349534170629093,"T-helper 17 cell lineage
commitment GO0072540",0.318671203565223,"D0vsD7","hsa-miR-107"
"3110",-0.397210892554314,"T-helper 17 cell lineage
commitment GO0072540",0.325281428531704,"D0vsD7","hsa-miR-93-5p"
"3111",-0.355784091196645,"T-helper 17 cell lineage
commitment GO0072540",0.36733591012316,"D0vsD7","hsa-miR-21-5p"
"3112",-0.446548678786154,"T-helper 17 cell lineage
commitment GO0072540",0.378322279268173,"D0vsD7","hsa-miR-20a-5p"
"3113",-0.376248285358985,"T-helper 17 cell lineage
commitment GO0072540",0.404841746629447,"D0vsD7","hsa-miR-106b-5p"
"3114",-0.349801111242006,"T-helper 17 cell lineage
commitment GO0072540",0.408780870580747,"D0vsD7","hsa-miR-340-5p"
"3115",-0.37036782387197,"T-helper 17 cell lineage
commitment GO0072540",0.413799233429903,"D0vsD7","hsa-miR-15b-5p"
"3116",-0.270328491670717,"T-helper 17 cell lineage
commitment GO0072540",0.421031573195265,"D0vsD7","hsa-miR-146a-5p"
"3117",-0.316785073934112,"T-helper 17 cell lineage
commitment GO0072540",0.429225074840476,"D0vsD7","hsa-miR-20b-5p"
"3118",0.206078729177528,"T-helper 17 cell lineage
commitment GO0072540",0.489205979229645,"D0vsD7","hsa-miR-1234-3p"
"3119",-0.301767505855748,"T-helper 17 cell lineage
commitment GO0072540",0.493641154258107,"D0vsD7","hsa-miR-5581-3p"
"3120",-0.248550321929071,"T-helper 17 cell lineage
commitment GO0072540",0.530844912226288,"D0vsD7","hsa-miR-142-3p"
"3121",-0.225161712267059,"T-helper 17 cell lineage
commitment GO0072540",0.550129169953274,"D0vsD7","hsa-miR-130b-3p"
"3122",-0.221465380171434,"T-helper 17 cell lineage
commitment GO0072540",0.557469885823543,"D0vsD7","hsa-miR-98-5p"
"3123",-0.142046090971333,"T-helper 17 cell lineage
commitment GO0072540",0.572891861648631,"D0vsD7","hsa-miR-877-3p"
"3124",-0.183398786147813,"T-helper 17 cell lineage
commitment GO0072540",0.580875870467141,"D0vsD7","hsa-miR-146b-5p"
"3125",-0.264982104378558,"T-helper 17 cell lineage
commitment GO0072540",0.626476569529005,"D0vsD7","hsa-miR-15a-5p"
"3126",-0.170056774810183,"T-helper 17 cell lineage
commitment GO0072540",0.628459281771435,"D0vsD7","hsa-let-7e-5p"
"3127",-0.202592991166285,"T-helper 17 cell lineage
commitment GO0072540",0.63801583322698,"D0vsD7","hsa-miR-21-3p"
"3128",-0.100753447823983,"T-helper 17 cell lineage
commitment GO0072540",0.664756428635294,"D0vsD7","hsa-miR-125a-5p"
"3129",0.138057094092278,"T-helper 17 cell lineage
commitment GO0072540",0.666924366706634,"D0vsD7","hsa-miR-874-3p"
"3130",-0.117074979828272,"T-helper 17 cell lineage
commitment GO0072540",0.676253995811709,"D0vsD7","hsa-miR-155-5p"
"3131",-0.139603355874586,"T-helper 17 cell lineage
commitment GO0072540",0.746756350888036,"D0vsD7","hsa-miR-335-5p"
"3132",-0.138976380564786,"T-helper 17 cell lineage
commitment GO0072540",0.761210378367551,"D0vsD7","hsa-miR-451a"
"3133",-0.0994460332712261,"T-helper 17 cell lineage
commitment GO0072540",0.780739707265805,"D0vsD7","hsa-let-7c-5p"
"3134",0.0288141784274916,"T-helper 17 cell lineage
commitment GO0072540",0.940178639573749,"D0vsD7","hsa-miR-323a-3p"
"3135",0.0139794837705702,"T-helper 17 cell lineage
commitment GO0072540",0.964038900844657,"D0vsD7","hsa-miR-574-3p"
"3136",-0.634539789773934,"MyD88-independent toll-
like receptor signaling
pathway GO0002756",0.013543998712795,"D0vsD7","hsa-miR-505-3p"
"3137",-0.464245089494552,"MyD88-independent toll-
like receptor signaling
pathway GO0002756",0.0191235729831871,"D0vsD7","hsa-miR-30d-5p"
"3138",-0.694675488620424,"MyD88-independent toll-
like receptor signaling
pathway GO0002756",0.0462226798460201,"D0vsD7","hsa-miR-27b-3p"
"3139",-0.323306096590299,"MyD88-independent toll-
like receptor signaling
pathway GO0002756",0.0707617119234977,"D0vsD7","hsa-miR-18a-3p"
"3140",-0.526187907456614,"MyD88-independent toll-
like receptor signaling
pathway GO0002756",0.0829392049028409,"D0vsD7","hsa-miR-503-5p"
"3141",-0.599743264495055,"MyD88-independent toll-
like receptor signaling
pathway GO0002756",0.092945210420816,"D0vsD7","hsa-miR-27a-3p"
"3142",-0.504806091191639,"MyD88-independent toll-
like receptor signaling
pathway GO0002756",0.0955254147476556,"D0vsD7","hsa-miR-378a-3p"
"3143",-0.418009086675257,"MyD88-independent toll-
like receptor signaling
pathway GO0002756",0.0973677199211817,"D0vsD7","hsa-miR-502-3p"
"3144",-0.461761128511623,"MyD88-independent toll-
like receptor signaling
pathway GO0002756",0.0978626735760328,"D0vsD7","hsa-miR-1284"
"3145",-0.794216509946891,"MyD88-independent toll-
like receptor signaling
pathway GO0002756",0.0986751299055528,"D0vsD7","hsa-miR-5690"
"3146",-0.57257666847741,"MyD88-independent toll-
like receptor signaling
pathway GO0002756",0.10909768090326,"D0vsD7","hsa-let-7i-5p"
"3147",-0.680985869834058,"MyD88-independent toll-
like receptor signaling
pathway GO0002756",0.128232653125056,"D0vsD7","hsa-miR-23a-3p"
"3148",-0.432459900771701,"MyD88-independent toll-
like receptor signaling
pathway GO0002756",0.130509235300452,"D0vsD7","hsa-miR-769-5p"
"3149",-0.383682646474238,"MyD88-independent toll-
like receptor signaling
pathway GO0002756",0.142207405296507,"D0vsD7","hsa-miR-151a-3p"
"3150",-0.535632959497729,"MyD88-independent toll-
like receptor signaling
pathway GO0002756",0.156691886864102,"D0vsD7","hsa-miR-221-3p"
"3151",-0.324528957536915,"MyD88-independent toll-
like receptor signaling
pathway GO0002756",0.202049072152244,"D0vsD7","hsa-miR-664a-5p"
"3152",-0.394220107664172,"MyD88-independent toll-
like receptor signaling
pathway GO0002756",0.211105115507746,"D0vsD7","hsa-miR-185-5p"
"3153",-0.354394697629312,"MyD88-independent toll-
like receptor signaling
pathway GO0002756",0.220231518646331,"D0vsD7","hsa-let-7b-5p"
"3154",-0.238695053693781,"MyD88-independent toll-
like receptor signaling
pathway GO0002756",0.22348568950388,"D0vsD7","hsa-miR-942-5p"
"3155",-0.452295350014825,"MyD88-independent toll-
like receptor signaling
pathway GO0002756",0.225152105115699,"D0vsD7","hsa-miR-576-5p"
"3156",-0.536766809431125,"MyD88-independent toll-
like receptor signaling
pathway GO0002756",0.228603430105878,"D0vsD7","hsa-miR-106a-5p"
"3157",-0.299246475766425,"MyD88-independent toll-
like receptor signaling
pathway GO0002756",0.228603430105878,"D0vsD7","hsa-miR-200c-3p"
"3158",-0.288184771667614,"MyD88-independent toll-
like receptor signaling
pathway GO0002756",0.228603430105878,"D0vsD7","hsa-miR-25-3p"
"3159",-0.505831214929671,"MyD88-independent toll-
like receptor signaling
pathway GO0002756",0.233079714194375,"D0vsD7","hsa-miR-17-5p"
"3160",-0.573553898382432,"MyD88-independent toll-
like receptor signaling
pathway GO0002756",0.240226650497915,"D0vsD7","hsa-miR-548ay-5p"
"3161",-0.274253471919079,"MyD88-independent toll-
like receptor signaling
pathway GO0002756",0.24579011544846,"D0vsD7","hsa-miR-4659a-3p"
"3162",-0.33553362875711,"MyD88-independent toll-
like receptor signaling
pathway GO0002756",0.253024574687,"D0vsD7","hsa-miR-10a-5p"
"3163",-0.339021725173103,"MyD88-independent toll-
like receptor signaling
pathway GO0002756",0.258557801024345,"D0vsD7","hsa-miR-484"
"3164",-0.548093311923416,"MyD88-independent toll-
like receptor signaling
pathway GO0002756",0.258676511824356,"D0vsD7","hsa-miR-365a-3p"
"3165",-0.601092281112546,"MyD88-independent toll-
like receptor signaling
pathway GO0002756",0.266883640700731,"D0vsD7","hsa-miR-223-3p"
"3166",-0.427521969562609,"MyD88-independent toll-
like receptor signaling
pathway GO0002756",0.28532090566556,"D0vsD7","hsa-miR-23b-3p"
"3167",-0.298307471642062,"MyD88-independent toll-
like receptor signaling
pathway GO0002756",0.294571073550333,"D0vsD7","hsa-miR-99a-5p"
"3168",-0.399611374788888,"MyD88-independent toll-
like receptor signaling
pathway GO0002756",0.297683639079851,"D0vsD7","hsa-miR-30e-5p"
"3169",-0.290557540702443,"MyD88-independent toll-
like receptor signaling
pathway GO0002756",0.297683639079851,"D0vsD7","hsa-miR-4473"
"3170",-0.428024444348836,"MyD88-independent toll-
like receptor signaling
pathway GO0002756",0.298297294074147,"D0vsD7","hsa-miR-148a-3p"
"3171",-0.400271206881701,"MyD88-independent toll-
like receptor signaling
pathway GO0002756",0.318530041243461,"D0vsD7","hsa-miR-26b-5p"
"3172",-0.397210892554314,"MyD88-independent toll-
like receptor signaling
pathway GO0002756",0.325281428531704,"D0vsD7","hsa-miR-93-5p"
"3173",-0.365396628355379,"MyD88-independent toll-
like receptor signaling
pathway GO0002756",0.32978029223682,"D0vsD7","hsa-miR-16-2-3p"
"3174",-0.306049929116586,"MyD88-independent toll-
like receptor signaling
pathway GO0002756",0.353942022732816,"D0vsD7","hsa-miR-148b-3p"
"3175",-0.191377363815783,"MyD88-independent toll-
like receptor signaling
pathway GO0002756",0.355379518204914,"D0vsD7","hsa-miR-3163"
"3176",-0.437021357740679,"MyD88-independent toll-
like receptor signaling
pathway GO0002756",0.360886389645096,"D0vsD7","hsa-miR-18a-5p"
"3177",-0.355784091196645,"MyD88-independent toll-
like receptor signaling
pathway GO0002756",0.36733591012316,"D0vsD7","hsa-miR-21-5p"
"3178",-0.446548678786154,"MyD88-independent toll-
like receptor signaling
pathway GO0002756",0.378322279268173,"D0vsD7","hsa-miR-20a-5p"
"3179",-0.34595431009759,"MyD88-independent toll-
like receptor signaling
pathway GO0002756",0.384294565093228,"D0vsD7","hsa-miR-130a-3p"
"3180",-0.232197677119569,"MyD88-independent toll-
like receptor signaling
pathway GO0002756",0.387179931285262,"D0vsD7","hsa-miR-192-5p"
"3181",-0.249048942393253,"MyD88-independent toll-
like receptor signaling
pathway GO0002756",0.402046083884505,"D0vsD7","hsa-miR-148b-5p"
"3182",-0.264813154730365,"MyD88-independent toll-
like receptor signaling
pathway GO0002756",0.402046083884505,"D0vsD7","hsa-miR-152-3p"
"3183",-0.376248285358985,"MyD88-independent toll-
like receptor signaling
pathway GO0002756",0.404841746629447,"D0vsD7","hsa-miR-106b-5p"
"3184",-0.309421716912442,"MyD88-independent toll-
like receptor signaling
pathway GO0002756",0.418566076266755,"D0vsD7","hsa-miR-30a-5p"
"3185",-0.270328491670717,"MyD88-independent toll-
like receptor signaling
pathway GO0002756",0.421031573195265,"D0vsD7","hsa-miR-146a-5p"
"3186",-0.203135597039056,"MyD88-independent toll-
like receptor signaling
pathway GO0002756",0.422643164316741,"D0vsD7","hsa-miR-4742-3p"
"3187",-0.316785073934112,"MyD88-independent toll-
like receptor signaling
pathway GO0002756",0.429225074840476,"D0vsD7","hsa-miR-20b-5p"
"3188",-0.706508452500008,"MyD88-independent toll-
like receptor signaling
pathway GO0002756",0.458373911607563,"D0vsD7","hsa-miR-100-5p"
"3189",-0.190394247634485,"MyD88-independent toll-
like receptor signaling
pathway GO0002756",0.469856326593948,"D0vsD7","hsa-miR-4659b-3p"
"3190",-0.259270083695085,"MyD88-independent toll-
like receptor signaling
pathway GO0002756",0.480003320751828,"D0vsD7","hsa-miR-421"
"3191",-0.195110646566556,"MyD88-independent toll-
like receptor signaling
pathway GO0002756",0.495467363737179,"D0vsD7","hsa-miR-363-3p"
"3192",-0.346764451128711,"MyD88-independent toll-
like receptor signaling
pathway GO0002756",0.513225914242254,"D0vsD7","hsa-miR-30b-5p"
"3193",-0.248550321929071,"MyD88-independent toll-
like receptor signaling
pathway GO0002756",0.530844912226288,"D0vsD7","hsa-miR-142-3p"
"3194",-0.225161712267059,"MyD88-independent toll-
like receptor signaling
pathway GO0002756",0.550129169953274,"D0vsD7","hsa-miR-130b-3p"
"3195",-0.205123733323086,"MyD88-independent toll-
like receptor signaling
pathway GO0002756",0.555309794998277,"D0vsD7","hsa-miR-324-3p"
"3196",-0.327368384918795,"MyD88-independent toll-
like receptor signaling
pathway GO0002756",0.557469885823543,"D0vsD7","hsa-miR-3613-3p"
"3197",-0.221465380171434,"MyD88-independent toll-
like receptor signaling
pathway GO0002756",0.557469885823543,"D0vsD7","hsa-miR-98-5p"
"3198",-0.142046090971333,"MyD88-independent toll-
like receptor signaling
pathway GO0002756",0.572891861648631,"D0vsD7","hsa-miR-877-3p"
"3199",-0.183398786147813,"MyD88-independent toll-
like receptor signaling
pathway GO0002756",0.580875870467141,"D0vsD7","hsa-miR-146b-5p"
"3200",-0.102997860311437,"MyD88-independent toll-
like receptor signaling
pathway GO0002756",0.598964211714268,"D0vsD7","hsa-miR-423-5p"
"3201",-0.155795517135945,"MyD88-independent toll-
like receptor signaling
pathway GO0002756",0.599981578591959,"D0vsD7","hsa-miR-939-5p"
"3202",-0.266118313905742,"MyD88-independent toll-
like receptor signaling
pathway GO0002756",0.621536448754403,"D0vsD7","hsa-miR-454-3p"
"3203",-0.264982104378558,"MyD88-independent toll-
like receptor signaling
pathway GO0002756",0.626476569529005,"D0vsD7","hsa-miR-15a-5p"
"3204",-0.151882427095391,"MyD88-independent toll-
like receptor signaling
pathway GO0002756",0.639443820730299,"D0vsD7","hsa-miR-150-5p"
"3205",-0.123970589806566,"MyD88-independent toll-
like receptor signaling
pathway GO0002756",0.654735688844277,"D0vsD7","hsa-miR-320a-3p"
"3206",0.0605826387042647,"MyD88-independent toll-
like receptor signaling
pathway GO0002756",0.663398129083035,"D0vsD7","hsa-miR-92b-3p"
"3207",-0.170164934029574,"MyD88-independent toll-
like receptor signaling
pathway GO0002756",0.667787358826827,"D0vsD7","hsa-miR-548j-5p"
"3208",-0.117074979828272,"MyD88-independent toll-
like receptor signaling
pathway GO0002756",0.676253995811709,"D0vsD7","hsa-miR-155-5p"
"3209",-0.139603355874586,"MyD88-independent toll-
like receptor signaling
pathway GO0002756",0.746756350888036,"D0vsD7","hsa-miR-335-5p"
"3210",-0.138976380564786,"MyD88-independent toll-
like receptor signaling
pathway GO0002756",0.761210378367551,"D0vsD7","hsa-miR-451a"
"3211",-0.0994460332712261,"MyD88-independent toll-
like receptor signaling
pathway GO0002756",0.780739707265805,"D0vsD7","hsa-let-7c-5p"
"3212",-0.132059462369489,"MyD88-independent toll-
like receptor signaling
pathway GO0002756",0.78350833712024,"D0vsD7","hsa-miR-766-3p"
"3213",-0.142502737257912,"MyD88-independent toll-
like receptor signaling
pathway GO0002756",0.78704842904629,"D0vsD7","hsa-miR-342-3p"
"3214",0.0953436274707515,"MyD88-independent toll-
like receptor signaling
pathway GO0002756",0.795130911025618,"D0vsD7","hsa-miR-409-3p"
"3215",-0.102061700497077,"MyD88-independent toll-
like receptor signaling
pathway GO0002756",0.805113673122798,"D0vsD7","hsa-miR-877-5p"
"3216",-0.10173748704396,"MyD88-independent toll-
like receptor signaling
pathway GO0002756",0.809448597255264,"D0vsD7","hsa-miR-382-5p"
"3217",-0.0440865793363994,"MyD88-independent toll-
like receptor signaling
pathway GO0002756",0.819482688520677,"D0vsD7","hsa-miR-501-3p"
"3218",-0.0650349586739227,"MyD88-independent toll-
like receptor signaling
pathway GO0002756",0.891131488013021,"D0vsD7","hsa-miR-19a-3p"
"3219",0.0177074018776382,"MyD88-independent toll-
like receptor signaling
pathway GO0002756",0.941687797427726,"D0vsD7","hsa-miR-6885-3p"
"3220",-0.0237001904591518,"MyD88-independent toll-
like receptor signaling
pathway GO0002756",0.948033569956356,"D0vsD7","hsa-miR-1287-5p"
"3221",-0.00826807401805674,"MyD88-independent toll-
like receptor signaling
pathway GO0002756",0.974833310222295,"D0vsD7","hsa-miR-6747-3p"
"3222",-0.0132318459148748,"MyD88-independent toll-
like receptor signaling
pathway GO0002756",0.976545768019073,"D0vsD7","hsa-miR-122-5p"
"3223",0.740581686203794,"B cell differentiation
GO0030183",0.00426311923253499,"D0vsD7","hsa-miR-6501-5p"
"3224",-0.634539789773934,"B cell differentiation
GO0030183",0.013543998712795,"D0vsD7","hsa-miR-505-3p"
"3225",-0.464245089494552,"B cell differentiation
GO0030183",0.0191235729831871,"D0vsD7","hsa-miR-30d-5p"
"3226",-0.771492735948481,"B cell differentiation
GO0030183",0.024804062999718,"D0vsD7","hsa-miR-1294"
"3227",-0.591257551970198,"B cell differentiation
GO0030183",0.0590161674987016,"D0vsD7","hsa-miR-183-5p"
"3228",-0.277927272502002,"B cell differentiation
GO0030183",0.0708429758538159,"D0vsD7","hsa-miR-550a-3-5p"
"3229",0.655406315603803,"B cell differentiation
GO0030183",0.0806668078142386,"D0vsD7","hsa-miR-504-5p"
"3230",-0.425234440749327,"B cell differentiation
GO0030183",0.0876736437531284,"D0vsD7","hsa-miR-6833-3p"
"3231",-0.497641654983114,"B cell differentiation
GO0030183",0.103618609962351,"D0vsD7","hsa-miR-222-3p"
"3232",-0.57257666847741,"B cell differentiation
GO0030183",0.10909768090326,"D0vsD7","hsa-let-7i-5p"
"3233",-0.680985869834058,"B cell differentiation
GO0030183",0.128232653125056,"D0vsD7","hsa-miR-23a-3p"
"3234",-0.589804347885298,"B cell differentiation
GO0030183",0.129504107548003,"D0vsD7","hsa-miR-132-3p"
"3235",-0.432459900771701,"B cell differentiation
GO0030183",0.130509235300452,"D0vsD7","hsa-miR-769-5p"
"3236",-0.474381652501404,"B cell differentiation
GO0030183",0.132877669676737,"D0vsD7","hsa-miR-221-5p"
"3237",-0.678953642282793,"B cell differentiation
GO0030183",0.141537407385984,"D0vsD7","hsa-miR-140-5p"
"3238",-0.619624812884928,"B cell differentiation
GO0030183",0.142938530276706,"D0vsD7","hsa-miR-664b-3p"
"3239",-0.535632959497729,"B cell differentiation
GO0030183",0.156691886864102,"D0vsD7","hsa-miR-221-3p"
"3240",-0.417352831846864,"B cell differentiation
GO0030183",0.16116883521909,"D0vsD7","hsa-miR-425-3p"
"3241",-0.487362367073028,"B cell differentiation
GO0030183",0.183568772765675,"D0vsD7","hsa-miR-22-5p"
"3242",-0.423398881886858,"B cell differentiation
GO0030183",0.185791331594229,"D0vsD7","hsa-miR-548o-3p"
"3243",-0.792795191279039,"B cell differentiation
GO0030183",0.211105115507746,"D0vsD7","hsa-miR-145-5p"
"3244",-0.354394697629312,"B cell differentiation
GO0030183",0.220231518646331,"D0vsD7","hsa-let-7b-5p"
"3245",-0.569685941868975,"B cell differentiation
GO0030183",0.227507360176878,"D0vsD7","hsa-miR-4286"
"3246",-0.536766809431125,"B cell differentiation
GO0030183",0.228603430105878,"D0vsD7","hsa-miR-106a-5p"
"3247",-0.299246475766425,"B cell differentiation
GO0030183",0.228603430105878,"D0vsD7","hsa-miR-200c-3p"
"3248",-0.288184771667614,"B cell differentiation
GO0030183",0.228603430105878,"D0vsD7","hsa-miR-25-3p"
"3249",-0.505831214929671,"B cell differentiation
GO0030183",0.233079714194375,"D0vsD7","hsa-miR-17-5p"
"3250",-0.344069791785254,"B cell differentiation
GO0030183",0.233688842309704,"D0vsD7","hsa-miR-335-3p"
"3251",-0.180463468284611,"B cell differentiation
GO0030183",0.252400791705156,"D0vsD7","hsa-miR-3615"
"3252",-0.339021725173103,"B cell differentiation
GO0030183",0.258557801024345,"D0vsD7","hsa-miR-484"
"3253",-0.601092281112546,"B cell differentiation
GO0030183",0.266883640700731,"D0vsD7","hsa-miR-223-3p"
"3254",-0.413724873863121,"B cell differentiation
GO0030183",0.26754476196769,"D0vsD7","hsa-miR-210-3p"
"3255",-0.284358306869834,"B cell differentiation
GO0030183",0.276390351814015,"D0vsD7","hsa-miR-629-5p"
"3256",-0.572226153071056,"B cell differentiation
GO0030183",0.279965189495682,"D0vsD7","hsa-miR-374b-5p"
"3257",-0.427521969562609,"B cell differentiation
GO0030183",0.28532090566556,"D0vsD7","hsa-miR-23b-3p"
"3258",0.243907169783994,"B cell differentiation
GO0030183",0.287080882240845,"D0vsD7","hsa-miR-342-5p"
"3259",-0.399611374788888,"B cell differentiation
GO0030183",0.297683639079851,"D0vsD7","hsa-miR-30e-5p"
"3260",-0.290557540702443,"B cell differentiation
GO0030183",0.297683639079851,"D0vsD7","hsa-miR-4473"
"3261",-0.428024444348836,"B cell differentiation
GO0030183",0.298297294074147,"D0vsD7","hsa-miR-148a-3p"
"3262",-0.297909171859393,"B cell differentiation
GO0030183",0.317024296289827,"D0vsD7","hsa-miR-186-5p"
"3263",-0.400271206881701,"B cell differentiation
GO0030183",0.318530041243461,"D0vsD7","hsa-miR-26b-5p"
"3264",-0.279058688893228,"B cell differentiation
GO0030183",0.318530041243461,"D0vsD7","hsa-miR-6734-3p"
"3265",-0.397210892554314,"B cell differentiation
GO0030183",0.325281428531704,"D0vsD7","hsa-miR-93-5p"
"3266",-0.425012637457966,"B cell differentiation
GO0030183",0.332559412985777,"D0vsD7","hsa-miR-126-3p"
"3267",-0.262686550959729,"B cell differentiation
GO0030183",0.340639898653059,"D0vsD7","hsa-miR-29a-3p"
"3268",-0.342296374871895,"B cell differentiation
GO0030183",0.340639898653059,"D0vsD7","hsa-miR-652-3p"
"3269",-0.322576594245212,"B cell differentiation
GO0030183",0.341858675864105,"D0vsD7","hsa-miR-183-3p"
"3270",-0.407040900156385,"B cell differentiation
GO0030183",0.346849123717471,"D0vsD7","hsa-miR-17-3p"
"3271",-0.306049929116586,"B cell differentiation
GO0030183",0.353942022732816,"D0vsD7","hsa-miR-148b-3p"
"3272",-0.191377363815783,"B cell differentiation
GO0030183",0.355379518204914,"D0vsD7","hsa-miR-3163"
"3273",-0.355784091196645,"B cell differentiation
GO0030183",0.36733591012316,"D0vsD7","hsa-miR-21-5p"
"3274",-0.446548678786154,"B cell differentiation
GO0030183",0.378322279268173,"D0vsD7","hsa-miR-20a-5p"
"3275",-0.263864375742276,"B cell differentiation
GO0030183",0.378912799209163,"D0vsD7","hsa-miR-28-5p"
"3276",-0.34595431009759,"B cell differentiation
GO0030183",0.384294565093228,"D0vsD7","hsa-miR-130a-3p"
"3277",-0.232197677119569,"B cell differentiation
GO0030183",0.387179931285262,"D0vsD7","hsa-miR-192-5p"
"3278",-0.227274478935252,"B cell differentiation
GO0030183",0.402046083884505,"D0vsD7","hsa-miR-22-3p"
"3279",-0.264813154730365,"B cell differentiation
GO0030183",0.402046083884505,"D0vsD7","hsa-miR-152-3p"
"3280",-0.376248285358985,"B cell differentiation
GO0030183",0.404841746629447,"D0vsD7","hsa-miR-106b-5p"
"3281",-0.174084074055586,"B cell differentiation
GO0030183",0.407665790711521,"D0vsD7","hsa-miR-6842-3p"
"3282",-0.349801111242006,"B cell differentiation
GO0030183",0.408780870580747,"D0vsD7","hsa-miR-340-5p"
[truncated: 6,306 more chars]
