# Supplementary material for: Multi-omics analysis reveals COVID-19 vaccine induced attenuation of inflammatory responses during breakthrough disease
Source: Nat Commun. 2024 Apr 22;15:3402. doi: 10.1038/s41467-024-47463-6 (PMC11035709; doi:10.1038/s41467-024-47463-6)
Supplement: Supplementary file 13 — Source Data [file 41467_2024_47463_MOESM13_ESM.zip › source_data/Figure_3d_STAGE_1_CT7.NAAT.positive.MenACWY_vs_baseline.all.subgroups.txt]

feature_name	shortened_feature_name	logFC	CI.L	CI.R	AveExpr	t	P.Value	adj.P.Val	B
ReverseComplement_ENSG00000197217.13	ReverseComplement_ENTPD4	2.15515253977526	1.41693249889403	2.89337258065649	5.08325744935459	5.84550141162381	2.54451222751535e-07	0.000266016060853137	6.75354646986223
ENSG00000169926.11	KLF13	1.2816337027088	0.829613476652987	1.73365392876461	4.45455337439874	5.67721886815417	4.78016281856491e-07	0.000266016060853137	6.16020954792304
hsa-miR-6501-5p	hsa-miR-6501-5p	1.28675106651032	0.817681542598819	1.75582059042181	3.39251360868964	5.49271298327108	9.49649536999681e-07	0.000352319978226882	5.50900864666284
rRNA__5S_ribosomal_1_(RNA5S1-8,_RNA5S10-17)&rRNA__5S_ribosomal_9_(RNA5S9)&lncRNA__URS000048471C_9606_Homo_sapiens_LZTS1_antisense_RNA_1_LZTS1-AS1_	rRNA:5S_ribsomalisoforms & lncRNA:LZTS1-AS1	1.0313451086265	0.574076206898763	1.48861401035424	5.32862851626551	4.51608318429631	3.19885271403971e-05	0.0089008076768155	2.24714313943155
ENSG00000136450.13&ENSG00000266086.3	SRSF1 & ENSG00000266086.3	1.64414576986175	0.860446844104938	2.42784469561856	1.24376242572403	4.20069020578045	9.42057687759619e-05	0.0209702041295291	1.19576113996475
hsa-miR-10399-3p	hsa-miR-10399-3p	0.852683640550236	0.430761985974201	1.27460529512627	6.07549474474118	4.04655736497512	0.000157723241725733	0.0256830739610664	0.767264944978216
ENSG00000105939.14	ZC3HAV1	0.697629975488558	0.351816535621346	1.04344341535577	3.24996305233558	4.03936270383183	0.000161528767050732	0.0256830739610664	0.778936670237016
ENSG00000167978.17	SRRM2	0.766362976036738	0.362424057111676	1.1703018949618	2.60419490121339	3.79881726087876	0.00035429432473816	0.0492911979291965	0.0861513450834011
ENSG00000171940.14	ZNF217	0.941724933570513	0.439606893573931	1.4438429735671	4.38103315407435	3.75532761172621	0.000407327860699224	0.0503728787731374	-0.0890380574301197
snoRNA__Homo_sapiens300492_SNORD12	snoRNA:SNORD12	-1.76673891037773	-2.76170215879568	-0.771775661959784	3.01674293916095	-3.55545282766825	0.000765220544935045	0.0737494847437163	-0.593165832529725
ENSG00000164715.6	LMTK2	0.77963359342718	0.339239684740009	1.22002750211435	2.37418915196556	3.54469462636085	0.000791236023721938	0.0737494847437163	-0.620578813571238
hsa-miR-151a-3p	hsa-miR-151a-3p	0.564057555648176	0.245294057860521	0.882821053435832	11.2430503594001	3.54310826932611	0.000795142692654624	0.0737494847437163	-0.779737794040385
MiR.hp__hsa-mir-10399	MiR.hp:hsa-mir-10399	0.705373433302594	0.285589768861662	1.12515709774353	5.36797175839982	3.36452028121037	0.00137395396866057	0.117631597470708	-1.20704643331824
ENSG00000131242.18&ENSG00000117266.16&ENSG00000139174.12&ENSG00000177189.14&ENSG00000175893.12&ReverseComplement_ENSG00000055813.6&ReverseComplement_ENSG00000136040.9&ReverseComplement_ENSG00000171053.10&ReverseComplement_ENSG00000203760.9	RAB11FIP4 & CDK18 & PRICKLE1 & RPS6KA3 & ZDHHC21 & ReverseComplement_CCDC85A & ReverseComplement_PLXNC1 & ReverseComplement_PATE1 & ReverseComplement_CENPW	-3.53521476248477	-5.70500150414721	-1.36542802082233	0.73122786962043	-3.26233336025584	0.00186579890426636	0.148331012889176	-1.80787283130487
hsa-miR-130b-3p	hsa-miR-130b-3p	0.680398268040097	0.251490421157429	1.10930611492277	4.098344065967	3.17635323926807	0.00240385725556423	0.178366208362866	-1.6907218006584
rRNA__45S_pre-ribosomal_N5_(RNA45SN5)&rRNA__45S_pre-ribosomal_N1_(RNA45SN1)&rRNA__45S_pre-ribosomal_N3_(RNA45SN3)&rRNA__28S_ribosomal_N5_(RNA28SN5)&rRNA__28S_ribosomal_N1_(RNA28SN1)&rRNA__28S_ribosomal_N3_(RNA28SN3)	RNA45SN5 & RNA45SN1 & RNA45SN3 & RNA28SN5 & RNA28SN1 & RNA28SN3	-1.26324673279534	-2.08950256655868	-0.436990899032009	2.98440582977239	-3.06128124695884	0.00335405749212768	0.233316624296132	-1.90982678906313
ENSG00000148773.14	MKI67	0.705419416737426	0.233523620430701	1.17731521304415	2.49630012012397	2.99316657726455	0.00407146377673331	0.257161092921134	-2.07772512446153
hsa-miR-25-3p	hsa-miR-25-3p	0.352932751722269	0.116240616354414	0.589624887090124	14.7644030780876	2.98564192590643	0.0041589395081585	0.257161092921134	-2.37743506953127
ENSG00000121060.19	TRIM25	1.17528580578385	0.362643120992778	1.98792849057493	1.53730693935068	2.89583256085367	0.00534710753996447	0.303867704520331	-2.21368950054083
hsa-miR-152-3p	hsa-miR-152-3p	0.635298564324544	0.194875906695362	1.07572122195373	4.60786313213265	2.88827011679608	0.00546033610997899	0.303867704520331	-2.4376451771859
hsa-miR-25-5p	hsa-miR-25-5p	-0.509837292963534	-0.881327630314481	-0.138346955612586	4.71849603977855	-2.74798060851127	0.00800693807742444	0.424367718103495	-2.77827392674665
tRNA__Homo_sapiens_tRNA-iMet-CAT-1-1&tRNA__Homo_sapiens_tRNA-iMet-CAT-1-2&tRNA__Homo_sapiens_tRNA-iMet-CAT-1-3&tRNA__Homo_sapiens_tRNA-iMet-CAT-1-4&tRNA__Homo_sapiens_tRNA-iMet-CAT-1-5&tRNA__Homo_sapiens_tRNA-iMet-CAT-1-6&tRNA__Homo_sapiens_tRNA-iMet-CAT-1-7&tRNA__Homo_sapiens_tRNA-iMet-CAT-1-8&tRNA__Homo_sapiens_tRNA-iMet-CAT-2-1	tRNA-iMet-CAT-1-1 & tRNA-iMet-CAT-1-2 & tRNA-iMet-CAT-1-3 & tRNA-iMet-CAT-1-4 & tRNA-iMet-CAT-1-5 & tRNA-iMet-CAT-1-6 & tRNA-iMet-CAT-1-7 & tRNA-iMet-CAT-1-8 & tRNA-iMet-CAT-2-1	-0.673663330785796	-1.18648018193919	-0.160846479632406	7.89301736848879	-2.63032980930309	0.0109403747734175	0.506743569836288	-3.0804119290533
ReverseComplement_ENSG00000120162.10	ReverseComplement_MOB3B	0.532576241776561	0.125137926258764	0.940014557294357	3.98711795797362	2.61727590629786	0.0113201503455463	0.506743569836288	-3.06170666339627
ENSG00000123908.12	AGO2	0.578641275676388	0.133945081749576	1.0233374696032	2.42980497565311	2.60540704623654	0.0116758349454082	0.506743569836288	-2.99583176439309
hsa-miR-28-3p	hsa-miR-28-3p	0.456703800999608	0.105633201152355	0.807774400846861	7.34168152840315	2.60477221738183	0.0116951430647847	0.506743569836288	-3.13657446301939
MiR.hp__hsa-mir-181b-2&MiR.hp__hsa-mir-181b-1	MiR.hp:hsa-mir-181b-2 & MiR.hp:hsa-mir-181b-1	0.597907317265114	0.13062637944164	1.06518825508859	6.50237019513245	2.56203695516286	0.0130637269132108	0.506743569836288	-3.22602952517681
ENSG00000175040.6&ReverseComplement_ENSG00000184261.5&ENSG00000155545.20&ENSG00000170365.10&ReverseComplement_ENSG00000144406.19&ReverseComplement_ENSG00000164053.22&ReverseComplement_lncRNA__URS0000CCE03A_9606_Homo_sapiens_ATRIP-TREX1_readthrough_ATRIP-TREX1__lncRNA&ReverseComplement_ENSG00000185008.17&ReverseComplement_ENSG00000166947.15&ReverseComplement_ENSG00000067066.17&ENSG00000172053.18&R…	CHST2 & ReverseComplement_KCNK12 & MIER3 & SMAD1 & ReverseComplement_UNC80 & ReverseComplement_ATRIP & ReverseComplement_lncRNA:URS0000CCE03A_9606_SP100 & QARS1 & ReverseComplement_ATP8A1 & ReverseComplement_TMEM104 & ReverseComplement_RIOK2	0.776039731898759	0.168268619282271	1.38381084451525	1.69232409424306	2.5566630153018	0.0132457480092575	0.506743569836288	-2.99619833549447
hsa-miR-423-5p	hsa-miR-423-5p	-0.364413277841081	-0.650198583504947	-0.0786279721772145	13.9392509854682	-2.55319440538989	0.0133644522971014	0.506743569836288	-3.39661791493081
tRNA__Homo_sapiens_tRNA-Val-CAC-1-1&tRNA__Homo_sapiens_tRNA-Val-CAC-1-2&tRNA__Homo_sapiens_tRNA-Val-CAC-1-3&tRNA__Homo_sapiens_tRNA-Val-CAC-1-4&tRNA__Homo_sapiens_tRNA-Val-CAC-1-5&tRNA__Homo_sapiens_tRNA-Val-CAC-1-6&tRNA__Homo_sapiens_tRNA-Val-CAC-1-7&tRNA__Homo_sapiens_tRNA-Val-CAC-5-1&tRNA__Homo_sapiens_tRNA-Val-CAC-4-1&tRNA__Homo_sapiens_tRNA-Val-CAC-2-1&tRNA__Homo_sapiens_tRNA-Val-CAC-6-1	tRNA-Val-CAC-1-1 & tRNA-Val-CAC-1-2 & tRNA-Val-CAC-1-3 & tRNA-Val-CAC-1-4 & tRNA-Val-CAC-1-5 & tRNA-Val-CAC-1-6 & tRNA-Val-CAC-1-7 & tRNA-Val-CAC-5-1 & tRNA-Val-CAC-4-1 & tRNA-Val-CAC-2-1 & tRNA-Val-CAC-6-1	-0.934463021153834	-1.66811032916414	-0.200815713143526	2.33634658253196	-2.55037696941059	0.0134615811229575	0.506743569836288	-3.08821763739795
ReverseComplement_ENSG00000275700.6	ReverseComplement_AATF	0.767784029712108	0.160866537006816	1.3747015224174	1.88936669782222	2.53302225538133	0.0140741165062838	0.506743569836288	-3.03223421579308
tRNA__Homo_sapiens_tRNA-Gly-GCC-2-1&tRNA__Homo_sapiens_tRNA-Gly-GCC-2-2&tRNA__Homo_sapiens_tRNA-Gly-GCC-2-3&tRNA__Homo_sapiens_tRNA-Gly-GCC-2-4&tRNA__Homo_sapiens_tRNA-Gly-GCC-2-5&tRNA__Homo_sapiens_tRNA-Gly-GCC-2-6&tRNA__Homo_sapiens_tRNA-Gly-GCC-3-1&tRNA__Homo_sapiens_tRNA-Gly-GCC-5-1&tRNA__Homo_sapiens_tRNA-Gly-CCC-1-1&tRNA__Homo_sapiens_tRNA-Gly-CCC-1-2&tRNA__Homo_sapiens_tRNA-Gly-GCC-4-1	tRNA-Gly-GCC-2-1 & tRNA-Gly-GCC-2-2 & tRNA-Gly-GCC-2-3 & tRNA-Gly-GCC-2-4 & tRNA-Gly-GCC-2-5 & tRNA-Gly-GCC-2-6 & tRNA-Gly-GCC-3-1 & tRNA-Gly-GCC-5-1 & tRNA-Gly-CCC-1-1 & tRNA-Gly-CCC-1-2 & tRNA-Gly-GCC-4-1	-0.983767579784885	-1.76175665105689	-0.205778508512879	2.8249177918087	-2.53191193586719	0.014114151540813	0.506743569836288	-3.15303619891753
ReverseComplement_ENSG00000230989.7&ENSG00000183696.14&ENSG00000089063.15&ReverseComplement_ENSG00000162695.12&ReverseComplement_ENSG00000158019.21	ReverseComplement_HSBP1 & UPP1 & TMEM230 & ReverseComplement_SLC30A7 & ReverseComplement_BABAM2	-0.567959523482521	-1.02409429157201	-0.111824755393032	2.48519618770547	-2.49318092506702	0.015576858510333	0.537865740639281	-3.23838543334108
ReverseComplement_ENSG00000104140.7	ReverseComplement_RHOV	-0.696913702281183	-1.25870657450507	-0.135120830057293	2.93767844448586	-2.48389003346927	0.0159475017440218	0.537865740639281	-3.28483105946824
lncRNA__URS0000394A79_9606_Homo_sapiens_long_intergenic_non-protein_coding_RNA_1714_LINC01714_&lncRNA__URS000075E3E5_9606_Homo_sapiens_long_intergenic_non-protein_coding_RNA_1343_LINC01343_&lncRNA__URS00001C235B_9606_Homo_sapiens_long_intergenic_non-protein_coding_RNA_242_LINC00242_&lncRNA__URS0000759BE2_9606_Homo_sapiens_human__non-protein_coding_lnc-OR1D5-1:2	lncRNA:LINC01714 & lncRNA:LINC01343 & lncRNA:LINC00242 & lncRNA:lnc-OR1D5-1:2	-0.838752832970455	-1.54087797751252	-0.136627688428386	1.73015725290022	-2.39193327232046	0.0200680176968283	0.620504448986375	-3.34330643862998
ENSG00000177311.12	ZBTB38	0.842519759020425	0.134558660528822	1.55048085751203	2.80144337434576	2.38286965457429	0.0205218492250226	0.620504448986375	-3.48231077892242
lncRNA__URS00008B5DDA_9606_Homo_sapiens_DENND6A_divergent_transcript_DENND6A-DT_	lncRNA:URS00008B5DDA_9606_Homo_sapiens_DENND6A_divergent_transcript_DENND6A-DT	-0.566636950656801	-1.04329382390889	-0.0899800774047121	2.38919259203305	-2.38028312709455	0.0206530352128461	0.620504448986375	-3.43563608477471
tRNA__Homo_sapiens_tRNA-Ala-AGC-2-1&tRNA__Homo_sapiens_tRNA-Ala-AGC-2-2&tRNA__Homo_sapiens_tRNA-Ala-AGC-7-1&tRNA__Homo_sapiens_tRNA-Ala-AGC-3-1	tRNA-Ala-AGC-2-1 & tRNA-Ala-AGC-2-2 & tRNA-Ala-AGC-7-1 & tRNA-Ala-AGC-3-1	-0.747888800568639	-1.37806017749949	-0.117717423637784	2.42837378908787	-2.37633652281497	0.0208546491088521	0.620504448986375	-3.47653072414991
hsa-miR-148b-5p	hsa-miR-148b-5p	0.547029586202599	0.0848579095691294	1.00920126283607	4.85104183174701	2.36993849401263	0.0211852372520056	0.620504448986375	-3.62485439878856
lncRNA__URS000075A717_9606_Homo_sapiens_SLC26A9_and_RAB7B_antisense_RNA_1_SLC26A9-AS1__lncRNA&lncRNA__URS0000759AFD_9606_Homo_sapiens_SLC26A9_and_RAB7B_antisense_RNA_1_SLC26A9-AS1__lncRNA	lncRNA:URS000075A717_9606_SLC26A9-AS1	-0.455327610786725	-0.843530561392179	-0.0671246601812704	2.18994797352223	-2.34852258323122	0.0223261509338961	0.621024657299699	-3.50058643651899
MiR.hp__hsa-mir-320c-2&MiR.hp__hsa-mir-320c-1	MiR.hp:hsa-mir-320c-2 & MiR.hp:hsa-mir-320c-1	-0.609553826121375	-1.1308168850899	-0.0882907671528488	3.4539922047049	-2.34144898318733	0.0227148620922376	0.621024657299699	-3.63557805052515
hsa-miR-224-5p	hsa-miR-224-5p	1.18639601906036	0.168694505239658	2.20409753288107	2.5761356290574	2.33420420154712	0.0231192251025149	0.621024657299699	-3.59795101852683
ReverseComplement_lncRNA__URS0000BC44B7_9606_Homo_sapiens_long_intergenic_non-protein_coding_RNA_2558_LINC02558_&ReverseComplement_lncRNA__URS00003D0DA0_9606_Homo_sapiens_human__lncRNA_AL357153.1	ReverseComplement_lncRNA:LINC02558 & ReverseComplement_lncRNA:URS00003D0DA0_9606_Homo_sapiens_human_AL357153.1	-0.609287523866568	-1.1331918873854	-0.0853831603477331	3.40740604763803	-2.32862660974475	0.0234348927282905	0.621024657299699	-3.62936883870284
hsa-miR-504-5p	hsa-miR-504-5p	1.10155829720069	0.146789069749333	2.05632752465205	2.90307570991363	2.31014191065968	0.0245086662494258	0.634375477572346	-3.68090179003526
yRNA__Y3	yRNA:Y3	0.376761527927345	0.0415598617437973	0.711963194110892	11.8032983167425	2.25055674181323	0.0282736937274252	0.708540050400454	-3.99198887306825
ReverseComplement_lncRNA__URS00003D0DA0_9606_Homo_sapiens_human__lncRNA_AL357153.1	ReverseComplement_lncRNA:URS00003D0DA0_9606_Homo_sapiens_human_AL357153.1	-0.646707468991108	-1.22349268534892	-0.0699222526332917	1.87155511166064	-2.24503617111651	0.028647171849075	0.708540050400454	-3.6066385150608
tRNA__Homo_sapiens_tRNA-Leu-AAG-2-1&tRNA__Homo_sapiens_tRNA-Leu-AAG-2-2&tRNA__Homo_sapiens_tRNA-Leu-AAG-2-3&tRNA__Homo_sapiens_tRNA-Leu-AAG-2-4&tRNA__Homo_sapiens_tRNA-Leu-AAG-3-1&tRNA__Homo_sapiens_tRNA-Leu-TAG-1-1&tRNA__Homo_sapiens_tRNA-Leu-AAG-1-1&tRNA__Homo_sapiens_tRNA-Leu-AAG-1-2&tRNA__Homo_sapiens_tRNA-Leu-AAG-1-3	tRNA-Leu-AAG-2-1 & tRNA-Leu-AAG-2-2 & tRNA-Leu-AAG-2-3 & tRNA-Leu-AAG-2-4 & tRNA-Leu-AAG-3-1 & tRNA-Leu-TAG-1-1 & tRNA-Leu-AAG-1-1 & tRNA-Leu-AAG-1-2 & tRNA-Leu-AAG-1-3	-0.673235998501628	-1.27789051243822	-0.0685814845650389	2.79391307544979	-2.2294083165413	0.0297281730848701	0.719292535727401	-3.7942585006369
hsa-miR-26b-5p	hsa-miR-26b-5p	0.837264295228684	0.079977420861711	1.59455116959566	9.33019725080133	2.21376607620745	0.030846058278315	0.728496356819279	-4.00511915298122
tRNA__Homo_sapiens_tRNA-Val-CAC-1-1&tRNA__Homo_sapiens_tRNA-Val-CAC-1-2&tRNA__Homo_sapiens_tRNA-Val-CAC-1-3&tRNA__Homo_sapiens_tRNA-Val-CAC-1-4&tRNA__Homo_sapiens_tRNA-Val-CAC-1-5&tRNA__Homo_sapiens_tRNA-Val-CAC-1-6&tRNA__Homo_sapiens_tRNA-Val-CAC-1-7&tRNA__Homo_sapiens_tRNA-Val-CAC-5-1&tRNA__Homo_sapiens_tRNA-Val-CAC-4-1&tRNA__Homo_sapiens_tRNA-Val-CAC-14-1&tRNA__Homo_sapiens_tRNA-Val-CAC-2-1&tR…	tRNA-Val-CAC-1-1 & tRNA-Val-CAC-1-2 & tRNA-Val-CAC-1-3 & tRNA-Val-CAC-1-4 & tRNA-Val-CAC-1-5 & tRNA-Val-CAC-1-6 & tRNA-Val-CAC-1-7 & tRNA-Val-CAC-5-1 & tRNA-Val-CAC-4-1 & tRNA-Val-CAC-14-1 & tRNA-Val-CAC-2-1 & tRNA-Val-CAC-6-1 & tRNA-Val-CAC-3-1	-0.8085481124997	-1.54339424787119	-0.0737019771282093	1.65995922558733	-2.20312449602891	0.0316275835179481	0.728496356819279	-3.65428328301882
MiR.hp__hsa-mir-550a-2&MiR.hp__hsa-mir-550a-1	MiR.hp:hsa-mir-550a-2 & MiR.hp:hsa-mir-550a-1	-0.590511954003888	-1.13163279521821	-0.0493911127895702	6.02621101446408	-2.18506328026849	0.0329939487971301	0.728496356819279	-4.0141146589358
lncRNA__URS0000ABD871_9606_Homo_sapiens_family_with_sequence_similarity_157_member_A_FAM157A_&lncRNA__URS000075C832_9606_Homo_sapiens_long_intergenic_non-protein_coding_RNA_1002_LINC01002_&lncRNA__URS000075A49B_9606_Homo_sapiens_human__non-protein_coding_lnc-OR4F29-7:1&lncRNA__URS0000BC45FE_9606_Homo_sapiens_long_intergenic_non-protein_coding_RNA_1001_LINC01001__lncRNA&lncRNA__URS0000BC4565_9606_…	lncRNA:lncRNA:LINC00599	-1.09806593169516	-2.10599889612564	-0.0901329672646747	2.90507644424529	-2.18135502500187	0.0332808178372624	0.728496356819279	-3.88009561534426
MiR.hp__hsa-mir-4422	MiR.hp:hsa-mir-4422	-0.871906198275241	-1.67511371201287	-0.0686986845376153	1.28511958564124	-2.17355977768471	0.0338910053108	0.728496356819279	-3.66496484333404
ENSG00000087460.29&ReverseComplement_ENSG00000085449.15&ReverseComplement_ENSG00000006788.14	GNAS & ReverseComplement_WDFY1 & ReverseComplement_MYH13	0.784997964428045	0.0612412802744922	1.5087546485816	1.62688901253715	2.17172849236322	0.0340357686923652	0.728496356819279	-3.77155672645083
hsa-miR-363-3p	hsa-miR-363-3p	0.511300857449191	0.0309536229200212	0.991648091978361	11.5575816776337	2.13133056220084	0.0373700954823781	0.740665707171564	-4.22206136012093
lncRNA__URS000075C759_9606_Homo_sapiens_RBAK_downstream_neighbor_RBAKDN_	lncRNA:URS000075C759_9606_Homo_sapiens_RBAK_downstream_neighbor_RBAKDN	-0.711340658293663	-1.38895355706305	-0.0337277595242755	2.59202559834737	-2.10196535808651	0.039969673661234	0.740665707171564	-4.0257986319395
hsa-miR-4732-5p	hsa-miR-4732-5p	-0.34223265742094	-0.669291983538837	-0.0151733313030434	6.44388645985384	-2.09519523736126	0.0405908769536204	0.740665707171564	-4.19469953925951
MiR.hp__hsa-mir-486-2	MiR.hp:hsa-mir-486-2	-0.472901507884485	-0.926499784654085	-0.019303231114885	11.0722737864021	-2.08751155942372	0.0413060658558228	0.740665707171564	-4.29135948657012
lncRNA__URS000075BAA8_9606_Homo_sapiens_long_intergenic_non-protein_coding_RNA_662_LINC00662_&lncRNA__URS00007E3683_9606_Homo_sapiens_UBR5_antisense_RNA_1_UBR5-AS1_	lncRNA:UBR5-AS1	-0.820762195992161	-1.60842642022541	-0.0330979717589106	1.76279809600852	-2.0864395705409	0.0414067111998731	0.740665707171564	-3.91934771158537
MiR.hp__hsa-mir-484	MiR.hp:hsa-mir-484	-0.51699898842372	-1.01492837418149	-0.019069602665948	2.03891000169931	-2.07898579639962	0.0421124314880671	0.740665707171564	-3.99850951837668
hsa-miR-877-3p	hsa-miR-877-3p	-0.4542498079814	-0.891753803675281	-0.0167458122875195	2.56800474006633	-2.07894172073439	0.0421166354304543	0.740665707171564	-4.06805290913786
lncRNA__URS000075AB50_9606_Homo_sapiens_SENP3-EIF4A1_readthrough_NMD_candidate__SENP3-EIF4A1__lncRNA&lncRNA__URS000075A17C_9606_Homo_sapiens_C1RL_antisense_RNA_1_C1RL-AS1_&lncRNA__URS0000A76F9D_9606_Homo_sapiens_human__non-protein_coding_lnc-ARAP2-80:1	lncRNA:C1RL-AS1 & lncRNA:lnc-ARAP2-80:1	0.952931782811233	0.0334039566684874	1.87245960895398	1.00073262773962	2.07504023544263	0.0424902063298773	0.740665707171564	-3.81624080678132
hsa-miR-454-3p	hsa-miR-454-3p	0.929883068710682	0.0322594188121764	1.82750671860919	3.89464979286459	2.07426213668305	0.0425650530708027	0.740665707171564	-4.1867975078494
ENSG00000011114.15	BTBD7	0.43247599695145	0.0149414311333584	0.850010562769541	1.75842529765058	2.07395419360696	0.0425947062678722	0.740665707171564	-4.00958652403728
tRNA__Homo_sapiens_tRNA-Asp-GTC-2-1&tRNA__Homo_sapiens_tRNA-Asp-GTC-2-10&tRNA__Homo_sapiens_tRNA-Asp-GTC-2-11&tRNA__Homo_sapiens_tRNA-Asp-GTC-2-2&tRNA__Homo_sapiens_tRNA-Asp-GTC-2-3&tRNA__Homo_sapiens_tRNA-Asp-GTC-2-4&tRNA__Homo_sapiens_tRNA-Asp-GTC-2-5&tRNA__Homo_sapiens_tRNA-Asp-GTC-2-6&tRNA__Homo_sapiens_tRNA-Asp-GTC-2-7&tRNA__Homo_sapiens_tRNA-Asp-GTC-2-8&tRNA__Homo_sapiens_tRNA-Asp-GTC-2-9&t…	tRNA-Asp-GTC-2-1 & tRNA-Asp-GTC-2-10 & tRNA-Asp-GTC-2-11 & tRNA-Asp-GTC-2-2 & tRNA-Asp-GTC-2-3 & tRNA-Asp-GTC-2-4 & tRNA-Asp-GTC-2-5 & tRNA-Asp-GTC-2-6 & tRNA-Asp-GTC-2-7 & tRNA-Asp-GTC-2-8 & tRNA-Asp-GTC-2-9 & tRNA-Asp-GTC-1-1 & tRNA-Asp-GTC-3-1	-0.76978408456898	-1.51318187431987	-0.0263862948180853	2.01046487718512	-2.07337209141554	0.0426508084354677	0.740665707171564	-3.98571582307262
hsa-miR-126-3p	hsa-miR-126-3p	0.859764643931886	0.0178704085453731	1.7016588793184	9.74264914256251	2.04480374589494	0.045484117859172	0.740665707171564	-4.34285848641546
lncRNA__URS0000394A79_9606_Homo_sapiens_long_intergenic_non-protein_coding_RNA_1714_LINC01714_&lncRNA__URS000075E3E5_9606_Homo_sapiens_long_intergenic_non-protein_coding_RNA_1343_LINC01343_&lncRNA__URS0000759B1D_9606_Homo_sapiens_long_intergenic_non-protein_coding_RNA_1299_LINC01299_&lncRNA__URS000075CB2F_9606_Homo_sapiens_PHKA2_antisense_RNA_1_PHKA2-AS1_	lncRNA:PHKA2-AS1	-0.812715137446686	-1.6105062776412	-0.0149239972521731	2.59137727218283	-2.03975838053945	0.0460010646182345	0.740665707171564	-4.12586334510096
tRNA__Homo_sapiens_tRNA-Ser-GCT-3-1&tRNA__Homo_sapiens_tRNA-Ser-GCT-4-1&tRNA__Homo_sapiens_tRNA-Ser-GCT-4-2&tRNA__Homo_sapiens_tRNA-Ser-GCT-4-3&tRNA__Homo_sapiens_tRNA-Ser-GCT-6-1&tRNA__Homo_sapiens_tRNA-Ser-GCT-5-1	tRNA-Ser-GCT-3-1 & tRNA-Ser-GCT-4-1 & tRNA-Ser-GCT-4-2 & tRNA-Ser-GCT-4-3 & tRNA-Ser-GCT-6-1 & tRNA-Ser-GCT-5-1	0.421773081865537	0.00586996866505507	0.83767619506602	6.33873584222427	2.03056209106743	0.0469563859721209	0.740665707171564	-4.31552984059352
tRNA__Homo_sapiens_tRNA-Val-CAC-1-1&tRNA__Homo_sapiens_tRNA-Val-CAC-1-2&tRNA__Homo_sapiens_tRNA-Val-CAC-1-3&tRNA__Homo_sapiens_tRNA-Val-CAC-1-4&tRNA__Homo_sapiens_tRNA-Val-CAC-1-5&tRNA__Homo_sapiens_tRNA-Val-CAC-1-6&tRNA__Homo_sapiens_tRNA-Val-CAC-1-7&tRNA__Homo_sapiens_tRNA-Val-CAC-5-1&tRNA__Homo_sapiens_tRNA-Val-CAC-4-1&tRNA__Homo_sapiens_tRNA-Val-AAC-1-1&tRNA__Homo_sapiens_tRNA-Val-AAC-1-2&tRN…	tRNA-Val-CAC-1-1 & tRNA-Val-CAC-1-2 & tRNA-Val-CAC-1-3 & tRNA-Val-CAC-1-4 & tRNA-Val-CAC-1-5 & tRNA-Val-CAC-1-6 & tRNA-Val-CAC-1-7 & tRNA-Val-CAC-5-1 & tRNA-Val-CAC-4-1 & tRNA-Val-AAC-1-1 & tRNA-Val-AAC-1-2 & tRNA-Val-AAC-1-3 & tRNA-Val-AAC-1-4 & tRNA-Val-AAC-1-5 & tRNA-Val-AAC-4-1 & tRNA-Val-AAC-3-1 & tRNA-Val-CAC-2-1 & tRNA-Val-CAC-6-1	-0.816095922997464	-1.6228161273484	-0.00937571864653164	1.85721537930398	-2.02557281826791	0.0474818100697904	0.740665707171564	-4.03930918062236
hsa-let-7g-5p	hsa-let-7g-5p	0.652228556281591	0.00568868363411201	1.29876842892907	12.8837504822376	2.01991959535889	0.0480832788430212	0.740665707171564	-4.47710803235515
ReverseComplement_ENSG00000166448.15	ReverseComplement_TMEM130	-0.466451018532954	-0.929368089488634	-0.00353394757727304	1.84042641513351	-2.01758776422473	0.0483332790044757	0.740665707171564	-4.07639374911821
snoRNA__Homo_sapiens300200_SNORD79	snoRNA:SNORD79	-0.659607182720282	-1.31698903997115	-0.00222532546941712	3.25136969837046	-2.00908008339718	0.0492549285598697	0.740665707171564	-4.25091071860292
hsa-miR-223-5p	hsa-miR-223-5p	0.803490688443917	0.000163590964011529	1.60681778592382	3.56901590291863	2.00270977572672	0.0499549056271842	0.740665707171564	-4.29833914075317
ReverseComplement_ENSG00000165661.17	ReverseComplement_QSOX2	-0.655106851691994	-1.31182642284617	0.001612719462184	2.17953541034267	-1.9973849300094	0.0505465575255874	0.740665707171564	-4.12373261827738
tRNA__Homo_sapiens_tRNA-Gly-GCC-5-1	tRNA-Gly-GCC-5-1	-0.592097758621184	-1.18637409119605	0.00217857395368359	3.02136389357231	-1.99496172930616	0.0508177919958252	0.740665707171564	-4.26681520493012
ReverseComplement_ENSG00000198842.10&ENSG00000160208.13&ENSG00000134109.11&ENSG00000255346.10	ReverseComplement_STYXL2 & RRP1B & EDEM1 & NOX5	0.542435901589736	-0.00211285454191268	1.08698465772139	3.08321530576647	1.9945330717795	0.0508659026416158	0.740665707171564	-4.28562467512209
hsa-miR-335-3p	hsa-miR-335-3p	0.64409076680265	-0.00398800950970135	1.292169543115	4.55450871985341	1.98998068250345	0.0513792632779445	0.740665707171564	-4.37228761214214
lncRNA__URS000075E68F_9606_Homo_sapiens_NR2F2_antisense_RNA_1_NR2F2-AS1__lncRNA&lncRNA__URS0000812192_9606_Homo_sapiens_PROX1_antisense_RNA_1_PROX1-AS1_	lncRNA:PROX1-AS1	-0.884543753990275	-1.77485475148121	0.00576724350065849	2.08186116514564	-1.98933154073605	0.0514528266362406	0.740665707171564	-4.13708880656032
tRNA__Homo_sapiens_tRNA-Gly-GCC-2-1&tRNA__Homo_sapiens_tRNA-Gly-GCC-2-2&tRNA__Homo_sapiens_tRNA-Gly-GCC-2-3&tRNA__Homo_sapiens_tRNA-Gly-GCC-2-4&tRNA__Homo_sapiens_tRNA-Gly-GCC-2-5&tRNA__Homo_sapiens_tRNA-Gly-GCC-2-6&tRNA__Homo_sapiens_tRNA-Gly-GCC-3-1&tRNA__Homo_sapiens_tRNA-Gly-GCC-1-1&tRNA__Homo_sapiens_tRNA-Gly-GCC-1-2&tRNA__Homo_sapiens_tRNA-Gly-GCC-1-3&tRNA__Homo_sapiens_tRNA-Gly-GCC-1-4&tRN…	tRNA-Gly-GCC-2-1 & tRNA-Gly-GCC-2-2 & tRNA-Gly-GCC-2-3 & tRNA-Gly-GCC-2-4 & tRNA-Gly-GCC-2-5 & tRNA-Gly-GCC-2-6 & tRNA-Gly-GCC-3-1 & tRNA-Gly-GCC-1-1 & tRNA-Gly-GCC-1-2 & tRNA-Gly-GCC-1-3 & tRNA-Gly-GCC-1-4 & tRNA-Gly-GCC-1-5	-0.434183149408884	-0.871854025430652	0.0034877266128831	7.73180935114335	-1.98634601067395	0.0517923249905216	0.740665707171564	-4.40957156436643
ReverseComplement_ENSG00000078403.17	ReverseComplement_MLLT10	0.498056573323089	-0.00582133943895558	1.00193448608513	2.90281817493456	1.9791692774354	0.0526163025743838	0.740665707171564	-4.3000839985276
hsa-miR-1343-3p	hsa-miR-1343-3p	0.53394425528228	-0.00628286485569896	1.07417137542026	3.57575081110361	1.97901516392726	0.0526341193586067	0.740665707171564	-4.33380503899837
hsa-miR-1255a	hsa-miR-1255a	1.1565520912182	-0.0166872459546166	2.32979142839102	1.19326241185273	1.97382283307844	0.0532374272899597	0.740665707171564	-4.09074129286345
MiR.hp__hsa-mir-144	MiR.hp:hsa-mir-144	0.928433453604312	-0.0287190758013973	1.88558598301002	1.68215684986907	1.94222354912374	0.0570382587454762	0.768644482514561	-4.15625572959763
ENSG00000132510.11	KDM6B	-0.423757525876084	-0.86278285884649	0.0152678070943227	2.63022587212484	-1.93266877275303	0.0582322113799518	0.768644482514561	-4.3386845635805
hsa-miR-4646-3p	hsa-miR-4646-3p	-0.338572846223834	-0.689705186552306	0.0125594941046385	3.57899209187085	-1.93068258656412	0.0584830604525464	0.768644482514561	-4.42518070676439
hsa-miR-21-5p	hsa-miR-21-5p	0.810569945016782	-0.0322188043826337	1.6533586944162	10.0385258049568	1.92575641540724	0.0591091988057755	0.768644482514561	-4.56527441150914
snoRNA__Homo_sapiens300779_SCARNA15	snoRNA:SCARNA15	0.553473772253546	-0.0235667533606322	1.13051429786772	7.01898830742327	1.92052655727299	0.0597801777240837	0.768644482514561	-4.52195968993586
lncRNA__URS0000A77033_9606_Homo_sapiens_HAND2_antisense_RNA_1_HAND2-AS1__lncRNA&lncRNA__URS0000A76C09_9606_Homo_sapiens_HAND2_antisense_RNA_1_HAND2-AS1__lncRNA&lncRNA__URS0000A77681_9606_Homo_sapiens_HAND2_antisense_RNA_1_HAND2-AS1__lncRNA&lncRNA__URS000075E9D2_9606_Homo_sapiens_mir-497-195_cluster_host_gene_MIR497HG_	lncRNA:HAND2-AS1 & lncRNA:URS000075E9D2_9606_Homo_sapiens_mir-497-195_cluster_host_gene_MIR497HG	-0.829544689584032	-1.69781581087354	0.0387264317054769	1.91381364359647	-1.91299580246554	0.0607577394781699	0.768644482514561	-4.21532602046654
rRNA__45S_pre-ribosomal_N5_(RNA45SN5)&rRNA__45S_pre-ribosomal_N1_(RNA45SN1)&rRNA__45S_pre-ribosomal_N4_(RNA45SN4)&rRNA__45S_pre-ribosomal_N2_(RNA45SN2)&rRNA__45S_pre-ribosomal_N3_(RNA45SN3)&rRNA__28S_ribosomal_N5_(RNA28SN5)&rRNA__28S_ribosomal_N1_(RNA28SN1)&rRNA__28S_ribosomal_N4_(RNA28SN4)&rRNA__28S_ribosomal_N2_(RNA28SN2)&rRNA__28S_ribosomal_N3_(RNA28SN3)	RNA45SN5 & RNA45SN1 & RNA45SN4 & RNA45SN2 & RNA45SN3 & RNA28SN5 & RNA28SN1 & RNA28SN4 & RNA28SN2 & RNA28SN3	-0.36281214591963	-0.743626287340759	0.0180019955014986	15.737298321926	-1.90764841653886	0.061460104862687	0.768644482514561	-4.76078884501925
hsa-miR-1306-5p	hsa-miR-1306-5p	-0.320090110409661	-0.656617137678968	0.0164369168596449	7.82727958229284	-1.90450401839697	0.0618763260645487	0.768644482514561	-4.55828276502818
ENSG00000105701.16	FKBP8	0.450523502893318	-0.0257556748514828	0.926802680638118	3.18452545386194	1.89402384897415	0.0632809048190888	0.768644482514561	-4.45701600584871
hsa-miR-1307-5p	hsa-miR-1307-5p	0.394738781488917	-0.0247901058693177	0.814267668847151	3.03311951253851	1.88398530993755	0.0646515597315093	0.768644482514561	-4.45850748399493
lncRNA__URS000075E68F_9606_Homo_sapiens_NR2F2_antisense_RNA_1_NR2F2-AS1__lncRNA&lncRNA__URS000075A94E_9606_Homo_sapiens_long_intergenic_non-protein_coding_RNA_1431_LINC01431_	lncRNA:NR2F2-AS1 & lncRNA:LINC01431	-0.747325857695028	-1.54304899955372	0.0483972841636657	2.19797573066043	-1.88051848471217	0.0651307224309521	0.768644482514561	-4.3513232265165
hsa-miR-146b-5p	hsa-miR-146b-5p	0.515838307385486	-0.0335242730766268	1.0652008878476	7.1104568541732	1.88011365051516	0.065186871590379	0.768644482514561	-4.59374584615908
hsa-miR-4511	hsa-miR-4511	0.513137924192769	-0.0333758131664393	1.05965166155198	2.73530515530562	1.88002063560771	0.065199778236384	0.768644482514561	-4.45785229303557
hsa-miR-1260b	hsa-miR-1260b	0.471468714787326	-0.0314228539337025	0.974360283508354	6.78989329351029	1.87718947838912	0.0655936626269908	0.768644482514561	-4.59743641684768
MiR.hp__hsa-mir-16-2&MiR.hp__hsa-mir-16-1	MiR.hp:hsa-mir-16-2 & MiR.hp:hsa-mir-16-1	0.660685205729889	-0.0486711602786636	1.37004157173844	9.28514378336578	1.86491781512649	0.0673243087227763	0.768644482514561	-4.65427583508103
ENSG00000140798.16	ABCC12	-0.409511979192697	-0.849226221514454	0.030202263129059	3.67762464947178	-1.86477167580864	0.0673451486319719	0.768644482514561	-4.53220627345732
hsa-miR-15b-5p	hsa-miR-15b-5p	0.433287178939064	-0.0325040853000036	0.899078443178133	8.70845090417556	1.86257635489731	0.0676588642715052	0.768644482514561	-4.64617412272147
lncRNA__URS000075E815_9606_Homo_sapiens_small_nucleolar_RNA_host_gene_10_SNHG10__lncRNA&snoRNA__Homo_sapiens300781_SCARNA13	lncRNA:URS000075E815_9606_SCARNA13	0.48059894222938	-0.0362366115837182	0.997434496042477	2.2519201516952	1.86191570482155	0.067753513650261	0.768644482514561	-4.41387068925081
hsa-miR-550a-3-5p	hsa-miR-550a-3-5p	-0.32823208906462	-0.682026544140596	0.0255623660113572	4.73961630621196	-1.85763164639619	0.0683699944015648	0.768644482514561	-4.60661813085764
ENSG00000198015.14	MRPL42	-0.52068018343636	-1.08667471113778	0.0453143442650547	2.31950733920071	-1.84199481407815	0.0706604555762829	0.786450870564028	-4.41698061783526
hsa-miR-4738-3p	hsa-miR-4738-3p	0.682163357665262	-0.0617812230784538	1.42610793840898	1.74462207064957	1.83601992228463	0.071552544590874	0.78849487257072	-4.37279050637798
tRNA__Homo_sapiens_tRNA-Lys-CTT-2-1&tRNA__Homo_sapiens_tRNA-Lys-CTT-2-2&tRNA__Homo_sapiens_tRNA-Lys-CTT-2-3&tRNA__Homo_sapiens_tRNA-Lys-CTT-2-4&tRNA__Homo_sapiens_tRNA-Lys-CTT-2-5	tRNA-Lys-CTT-2-1 & tRNA-Lys-CTT-2-2 & tRNA-Lys-CTT-2-3 & tRNA-Lys-CTT-2-4 & tRNA-Lys-CTT-2-5	-0.555578826883143	-1.16674674789441	0.0555890941281222	2.67852036667404	-1.82018160797486	0.0739632386598918	0.789681440251246	-4.53738420328063
ENSG00000175564.13	UCP3	0.417671649254093	-0.0419055155401847	0.877248814048371	3.41964927418011	1.81972659320351	0.0740334898937993	0.789681440251246	-4.61067021559138
lncRNA__URS000075E6A8_9606_Homo_sapiens_uncharacterized_LOC100507388_LOC100507388__lncRNA	lncRNA:URS000075E6A8_9606_Homo_sapiensLOC100507388	-0.44851366231164	-0.94260976872804	0.045582444104759	4.17254339649342	-1.81758123954588	0.0743654727213119	0.789681440251246	-4.65859841391645
hsa-miR-548j-5p	hsa-miR-548j-5p	0.581068203320982	-0.0597048099333363	1.2218412165753	2.26674475014351	1.81573508115744	0.0746521551701117	0.789681440251246	-4.50734345301393
tRNA__Homo_sapiens_tRNA-SeC-TCA-1-1	tRNA-SeC-TCA-1-1	-0.57354433885568	-1.21010255912076	0.0630138814093992	7.49837627766854	-1.80409105345333	0.0764817354467037	0.789681440251246	-4.72555013222118
lncRNA__URS0000394A79_9606_Homo_sapiens_long_intergenic_non-protein_coding_RNA_1714_LINC01714_&lncRNA__URS000075E3E5_9606_Homo_sapiens_long_intergenic_non-protein_coding_RNA_1343_LINC01343_&lncRNA__URS0000759BE2_9606_Homo_sapiens_human__non-protein_coding_lnc-OR1D5-1:2	lncRNA:LINC01714 & lncRNA:LINC01343 & lncRNA:lnc-OR1D5-1:2	-0.695636270417554	-1.47361527939404	0.0823427385589323	1.34495060944508	-1.79037467041458	0.0786849251938746	0.789681440251246	-4.33556050001008
lncRNA__URS0000A7717F_9606_Homo_sapiens_HOMER3_antisense_RNA_1_HOMER3-AS1__lncRNA&lncRNA__URS0000A77656_9606_Homo_sapiens_HOMER3_antisense_RNA_1_HOMER3-AS1_&lncRNA__URS000075AB50_9606_Homo_sapiens_SENP3-EIF4A1_readthrough_NMD_candidate__SENP3-EIF4A1__lncRNA&lncRNA__URS0000D7809B_9606_Homo_sapiens_proline_rich_31_PRR31__lncRNA	lncRNA:URS0000A7717F_9606_SENP3-EIF4A1 & lncRNA:URS0000D7809B_9606_Homo_sapiens_proline_rich_31_PRR31	-0.836921163173487	-1.77346336402598	0.0996210376790073	1.07570348683544	-1.78931492558156	0.0788573302585427	0.789681440251246	-4.25837654250068
ReverseComplement_ENSG00000101940.18	ReverseComplement_WDR13	0.383052554621298	-0.0463281522368668	0.812433261479462	4.95879195996971	1.78626308291056	0.0793555834653094	0.789681440251246	-4.72823993624943
MiR.hp__hsa-mir-451a	MiR.hp:hsa-mir-451a	-0.562937236773458	-1.19418760542463	0.0683131318777133	9.10737012436261	-1.785615382102	0.0794616663747352	0.789681440251246	-4.77686821188638
snoRNA__Homo_sapiens300589_SNORA46	snoRNA:SNORA46	0.472059067350286	-0.0593107161412085	1.00342885084178	2.89685353314948	1.77880800728699	0.0805837782210717	0.789681440251246	-4.6402995662067
rRNA__5S_ribosomal_1_(RNA5S1-8,_RNA5S10-17)	rRNA:5S_ribsomalisoforms	-0.417693855993058	-0.888580331466393	0.0531926194802779	9.31054392307407	-1.77611653034393	0.0810310639565759	0.789681440251246	-4.79894686326353
ENSG00000065526.12	SPEN	0.358367904740908	-0.0463082979222727	0.763044107404089	4.01713817594504	1.77317266508594	0.0815226597533336	0.789681440251246	-4.72414037974342
MiR.hp__hsa-mir-1273c	MiR.hp:hsa-mir-1273c	-0.416204467431275	-0.889045601523076	0.0566366666605264	6.53308749839744	-1.76246732186998	0.083331326559945	0.789681440251246	-4.78405003513641
hsa-miR-106b-5p	hsa-miR-106b-5p	0.617690627950939	-0.084778481691736	1.32015973759361	6.95158093464124	1.76065136129784	0.0836414183444079	0.789681440251246	-4.79281423119666
lncRNA__URS0000A76862_9606_Homo_sapiens_human__non-protein_coding_lnc-SEPT7-3:10	lncRNA:lnc-SEPT7-3:10	-0.325947162410482	-0.698532167622528	0.0466378428015635	2.91375710269302	-1.75166647523662	0.0851898113868408	0.789681440251246	-4.67934449924929
ENSG00000122877.17&ReverseComplement_ENSG00000111087.10&ENSG00000139610.2	EGR2 & ReverseComplement_GLI1 & CELA1	0.356673203015236	-0.0529360504697511	0.766282456500222	2.67788823011181	1.74353355057928	0.0866118232121364	0.789681440251246	-4.67259064138115
hsa-miR-1296-5p	hsa-miR-1296-5p	-0.517740605045715	-1.11422455550346	0.0787433454120301	1.73332221243305	-1.73797310098223	0.0875953260077568	0.789681440251246	-4.5142752480819
snoRNA__Homo_sapiens300597_SNORD102	snoRNA:SNORD102	-0.493412183824385	-1.06212564698521	0.0753012793364378	3.49778138704145	-1.73718450155094	0.0877355551366911	0.789681440251246	-4.74742453899979
snoRNA__Homo_sapiens300690_SNORD59B	snoRNA:SNORD59B	-0.464595185435815	-1.00189287656649	0.0727025056948603	4.84369926855995	-1.73136772258947	0.0887756481425848	0.789681440251246	-4.8161990346643
hsa-miR-494-3p	hsa-miR-494-3p	-0.648307196430484	-1.40042439110402	0.103809998243051	3.97153239606193	-1.72593688905187	0.0897559154763367	0.789681440251246	-4.79840171180398
hsa-miR-98-5p	hsa-miR-98-5p	0.548289153091576	-0.0899426629320322	1.18652096911518	5.53585891898266	1.72012809932649	0.0908142855787887	0.789681440251246	-4.84336053780517
MiR.hp__hsa-let-7a-3	MiR.hp:hsa-let-7a-3	0.412206702165989	-0.068209202994975	0.892622607326953	2.88445855974916	1.71801621246609	0.0912016191696762	0.789681440251246	-4.73949376272433
hsa-miR-196b-5p	hsa-miR-196b-5p	0.545274988632134	-0.0937998372761793	1.18434981454045	3.49359958448372	1.70841530407445	0.0929797083171379	0.789681440251246	-4.79157903615411
MiR.hp__hsa-mir-140	MiR.hp:hsa-mir-140	-0.317277713451239	-0.690143734426428	0.0555883075239493	5.18499953835546	-1.70379109888238	0.0938462472308803	0.789681440251246	-4.86490700626703
hsa-let-7i-5p	hsa-let-7i-5p	0.489590663349537	-0.0857789413138093	1.06496026801288	14.082570765754	1.70378895218283	0.093846651043593	0.789681440251246	-5.06066911561518
vault__VTRNA1-2	vault:VTRNA1-2	1.83681387953995	-0.326453006627866	4.00008076570777	4.88069092887429	1.700139807562	0.094535157043231	0.789681440251246	-4.86292428621057
hsa-miR-330-5p	hsa-miR-330-5p	0.333689619889375	-0.0595694772038501	0.7269487169826	4.78952813261466	1.69900049616206	0.0947509669964835	0.789681440251246	-4.86656294298853
MiR.hp__hsa-mir-486-1&MiR.hp__hsa-mir-486-2&lncRNA__URS0000CCE0C9_9606_Homo_sapiens_long_intergenic_non-protein_coding_RNA_319_LINC00319__lncRNA&lncRNA__URS0000D77F73_9606_Homo_sapiens_TIMM23B-AGAP6_readthrough_TIMM23B-AGAP6__lncRNA&lncRNA__URS0000D780F6_9606_Homo_sapiens_TIMM23B-AGAP6_readthrough_TIMM23B-AGAP6__lncRNA&lncRNA__URS0000D77FDF_9606_Homo_sapiens_TIMM23B-AGAP6_readthrough_TIMM23B-AGAP…	MiR.hp:hsa-mir-486-1 & MiR.hp:hsa-mir-486-2 & lncRNA:LINC00319 & lncRNA:URS0000D77F73_9606_Homo_sapiens_TIMM23B-AGAP6_readthrough_TIMM23B-AGAP6 & lncRNA:URS0000D780F6_9606_Homo_sapiens_TIMM23B-AGAP6_readthrough_TIMM23B-AGAP6 & lncRNA:URS0000D77FDF_9606_Homo_sapiens_TIMM23B-AGAP6_readthrough_TIMM23B-AGAP6 & lncRNA:URS0000D780B2_9606_Homo_sapiens_TIMM23B-AGAP6_readthrough_TIMM23B-AGAP6 & lncRNA:URS…	-0.372631356428142	-0.813423708224254	0.0681609953679692	2.76601120301351	-1.69268027429799	0.0959555215442969	0.789681440251246	-4.76069194190996
hsa-miR-222-3p	hsa-miR-222-3p	0.390694761471969	-0.0734709060186511	0.854860428962589	6.40708487748339	1.68536573513527	0.0973652547213791	0.789681440251246	-4.90771926964649
hsa-miR-6806-3p	hsa-miR-6806-3p	0.46619537925354	-0.0878706676387632	1.02026142614584	2.06461048730147	1.68475212729639	0.0974842841130384	0.789681440251246	-4.68687823187602
hsa-miR-221-3p	hsa-miR-221-3p	0.477231230737628	-0.0902860070594302	1.04474846853469	7.75619135649648	1.68375688927074	0.0976775970093538	0.789681440251246	-4.9272336840245
hsa-miR-27b-3p	hsa-miR-27b-3p	0.457354501092344	-0.0873666109698457	1.00207561315453	7.28920871116369	1.68115724295525	0.0981840303059386	0.789681440251246	-4.92487849164392
MiR.hp__hsa-mir-181a-1&MiR.hp__hsa-mir-181a-2	MiR.hp:hsa-mir-181a-1 & MiR.hp:hsa-mir-181a-2	0.461647994692743	-0.0898948256084702	1.01319081499396	10.5310027901433	1.67595095037693	0.0992047328214717	0.789681440251246	-4.99603827780715
hsa-miR-4286	hsa-miR-4286	-0.332181599533638	-0.73096856137111	0.0666053623038341	4.46490151217267	-1.66787772049362	0.100804675669629	0.789681440251246	-4.90918256052872
MiR.hp__hsa-mir-3913-1&MiR.hp__hsa-mir-3913-2	MiR.hp:hsa-mir-3913-1 & MiR.hp:hsa-mir-3913-2	0.542456687650885	-0.109136879119196	1.19405025442097	2.58209684552646	1.66693193221246	0.100993484181117	0.789681440251246	-4.77758175509463
hsa-miR-6877-5p	hsa-miR-6877-5p	-0.341672467000393	-0.752119121919597	0.0687741879188107	2.44609976051637	-1.66679753338211	0.101020337783021	0.789681440251246	-4.77079594397281
tRNA__Homo_sapiens_tRNA-Lys-CTT-1-1&tRNA__Homo_sapiens_tRNA-Lys-CTT-1-2&tRNA__Homo_sapiens_tRNA-Lys-CTT-4-1&tRNA__Homo_sapiens_tRNA-Lys-CTT-2-1&tRNA__Homo_sapiens_tRNA-Lys-CTT-2-2&tRNA__Homo_sapiens_tRNA-Lys-CTT-2-3&tRNA__Homo_sapiens_tRNA-Lys-CTT-2-4&tRNA__Homo_sapiens_tRNA-Lys-CTT-2-5&tRNA__Homo_sapiens_tRNA-Lys-CTT-3-1&tRNA__Homo_sapiens_tRNA-Lys-CTT-5-1	tRNA-Lys-CTT-1-1 & tRNA-Lys-CTT-1-2 & tRNA-Lys-CTT-4-1 & tRNA-Lys-CTT-2-1 & tRNA-Lys-CTT-2-2 & tRNA-Lys-CTT-2-3 & tRNA-Lys-CTT-2-4 & tRNA-Lys-CTT-2-5 & tRNA-Lys-CTT-3-1 & tRNA-Lys-CTT-5-1	-0.56305663287435	-1.24233152003137	0.11621825428267	2.64225049665546	-1.65972488692178	0.102441747833081	0.789681440251246	-4.7898286911242
MiR.hp__hsa-mir-191	MiR.hp:hsa-mir-191	-0.476758282038711	-1.05307128962016	0.0995547255427423	1.97217132831364	-1.65641597573864	0.103112335057754	0.789681440251246	-4.69282902673061
hsa-let-7e-5p	hsa-let-7e-5p	0.44982650201407	-0.0946659813428519	0.994318985370992	2.58649408627319	1.65417988802103	0.1035675280408	0.789681440251246	-4.81138875540056
tRNA__Homo_sapiens_tRNA-Arg-ACG-2-1&tRNA__Homo_sapiens_tRNA-Arg-ACG-2-2&tRNA__Homo_sapiens_tRNA-Arg-ACG-2-3&tRNA__Homo_sapiens_tRNA-Arg-ACG-2-4&tRNA__Homo_sapiens_tRNA-Arg-ACG-1-1&tRNA__Homo_sapiens_tRNA-Arg-ACG-1-2&tRNA__Homo_sapiens_tRNA-Arg-ACG-1-3	tRNA-Arg-ACG-2-1 & tRNA-Arg-ACG-2-2 & tRNA-Arg-ACG-2-3 & tRNA-Arg-ACG-2-4 & tRNA-Arg-ACG-1-1 & tRNA-Arg-ACG-1-2 & tRNA-Arg-ACG-1-3	0.42987158512165	-0.0923830873933752	0.952126257636676	5.42064245249945	1.64810922711857	0.104811582855425	0.789681440251246	-4.95402040153114
MiR.hp__hsa-mir-26a-2&MiR.hp__hsa-mir-26a-1	MiR.hp:hsa-mir-26a-2 & MiR.hp:hsa-mir-26a-1	0.371897965063596	-0.0800954892340263	0.823891419361218	12.6879945238615	1.64748414131506	0.10494036969286	0.789681440251246	-5.1042500186559
hsa-miR-10527-5p	hsa-miR-10527-5p	0.307241761470475	-0.0664883190160342	0.680971841956983	4.30033847363073	1.64608318349667	0.105229478254172	0.789681440251246	-4.93678493744904
ENSG00000072274.13	TFRC	0.28718628180214	-0.0623284387804346	0.636701002384715	3.40358959353824	1.64523449020314	0.105404934109318	0.789681440251246	-4.88290879729551
tRNA__Homo_sapiens_tRNA-Lys-TTT-3-1&tRNA__Homo_sapiens_tRNA-Lys-TTT-3-2&tRNA__Homo_sapiens_tRNA-Lys-TTT-3-3&tRNA__Homo_sapiens_tRNA-Lys-TTT-3-4&tRNA__Homo_sapiens_tRNA-Lys-TTT-3-5&tRNA__Homo_sapiens_tRNA-Lys-TTT-5-1	tRNA-Lys-TTT-3-1 & tRNA-Lys-TTT-3-2 & tRNA-Lys-TTT-3-3 & tRNA-Lys-TTT-3-4 & tRNA-Lys-TTT-3-5 & tRNA-Lys-TTT-5-1	0.373309599995828	-0.0814837046389531	0.828102904630608	3.6851708184367	1.64355666584597	0.105752502651262	0.789681440251246	-4.90467186315598
ENSG00000103257.9	SLC7A5	0.399711488134847	-0.0897749197342804	0.889197896003974	1.85434590165108	1.63506710010651	0.107525482646618	0.789681440251246	-4.69658367181154
snoRNA__Homo_sapiens300596_SNORD68	snoRNA:SNORD68	-0.431677895608935	-0.962210141227452	0.0988543500095822	5.34980867067112	-1.62921204311271	0.108762286722796	0.789681440251246	-4.98260489889615
MiR.hp__hsa-mir-26a-2	MiR.hp:hsa-mir-26a-2	0.46407891413252	-0.107117315363787	1.03527514362883	3.11442192725635	1.62680721752963	0.109273609711038	0.789681440251246	-4.88670765533923
ENSG00000105443.15&ReverseComplement_ENSG00000101940.18	CYTH2 & ReverseComplement_WDR13	0.53586117383692	-0.125291367616507	1.19701371529035	1.79901724296908	1.62285682251133	0.110117790271779	0.789681440251246	-4.70856942170673
hsa-miR-15a-5p	hsa-miR-15a-5p	0.648720431450347	-0.151840189929865	1.44928105283056	4.91731856695683	1.62253075882526	0.11018770415647	0.789681440251246	-4.98754363821586
tRNA__Homo_sapiens_tRNA-Glu-CTC-1-1&tRNA__Homo_sapiens_tRNA-Glu-CTC-1-2&tRNA__Homo_sapiens_tRNA-Glu-CTC-1-3&tRNA__Homo_sapiens_tRNA-Glu-CTC-1-4&tRNA__Homo_sapiens_tRNA-Glu-CTC-1-5&tRNA__Homo_sapiens_tRNA-Glu-CTC-1-6&tRNA__Homo_sapiens_tRNA-Glu-CTC-1-7&tRNA__Homo_sapiens_tRNA-Glu-CTC-2-1&lncRNA__URS0000A7736C_9606_Homo_sapiens_long_intergenic_non-protein_coding_RNA_1783_LINC01783_&tRNA__Homo_sapie…	tRNA-Glu-CTC-1-1 & tRNA-Glu-CTC-1-2 & tRNA-Glu-CTC-1-3 & tRNA-Glu-CTC-1-4 & tRNA-Glu-CTC-1-5 & tRNA-Glu-CTC-1-6 & tRNA-Glu-CTC-1-7 & tRNA-Glu-CTC-2-1 & lncRNA:LINC01783 & tRNA-Glu-TTC-4-1 & tRNA-Glu-TTC-4-2 & tRNA-Glu-TTC-3-1	-0.444216231019286	-0.993578272576589	0.105145810538016	3.29597743724071	-1.61906901259825	0.110932186059715	0.789681440251246	-4.90687206686462
hsa-miR-877-5p	hsa-miR-877-5p	0.403621870998223	-0.101000436950445	0.908244178946891	2.58881351650983	1.60154015437982	0.114764724435775	0.789681440251246	-4.88493627978382
MiR.hp__hsa-mir-320a	MiR.hp:hsa-mir-320a	-0.333728992591486	-0.751820010634615	0.0843620254516422	2.13347866978498	-1.59827934178152	0.115489336213107	0.789681440251246	-4.82826927992848
snoRNA__Homo_sapiens300468_SNORD58A	snoRNA:SNORD58A	-0.429600368261813	-0.968647947316258	0.109447210792633	4.61983521801195	-1.59575837093907	0.116052068593966	0.789681440251246	-5.02076486651976
hsa-miR-1273h-3p	hsa-miR-1273h-3p	0.317743338340757	-0.0810111584045755	0.716497835086089	3.92738707989472	1.59551336590432	0.116106876457363	0.789681440251246	-4.99390425855211
ReverseComplement_ENSG00000156413.15&ReverseComplement_ENSG00000105732.13&ReverseComplement_ENSG00000143970.18&ReverseComplement_ENSG00000224383.8	ReverseComplement_FUT6 & ReverseComplement_ZNF574 & ReverseComplement_ASXL2 & ReverseComplement_PRR29	0.379937486083767	-0.0984438011228418	0.858318773290375	2.1715524722656	1.59025784971934	0.117287575177032	0.789681440251246	-4.85758191825339
lncRNA__URS0000D77F8F_9606_Homo_sapiens_uncharacterized_LOC284454_LOC284454__lncRNA&MiR.hp__hsa-mir-24-1&MiR.hp__hsa-mir-24-2	lncRNA:URS0000D77F8F_9606_Homo_sapiensLOC284454 & MiR.hp:hsa-mir-24-1 & MiR.hp:hsa-mir-24-2	0.278741657391748	-0.0728207012707347	0.630304016054231	8.55361125036363	1.58755614997018	0.117898290320841	0.789681440251246	-5.08487358095897
ENSG00000104812.15	GYS1	-0.372347419614604	-0.843629699455988	0.0989348602267799	5.41603370388692	-1.58196482995577	0.119170332643099	0.789681440251246	-5.05436894576146
tRNA__Homo_sapiens_tRNA-Leu-CAG-1-1&tRNA__Homo_sapiens_tRNA-Leu-CAG-1-2&tRNA__Homo_sapiens_tRNA-Leu-CAG-1-3&tRNA__Homo_sapiens_tRNA-Leu-CAG-1-4&tRNA__Homo_sapiens_tRNA-Leu-CAG-1-5&tRNA__Homo_sapiens_tRNA-Leu-CAG-1-6&tRNA__Homo_sapiens_tRNA-Leu-CAG-1-7&tRNA__Homo_sapiens_tRNA-Leu-CAG-2-1&tRNA__Homo_sapiens_tRNA-Leu-CAG-2-2	tRNA-Leu-CAG-1-1 & tRNA-Leu-CAG-1-2 & tRNA-Leu-CAG-1-3 & tRNA-Leu-CAG-1-4 & tRNA-Leu-CAG-1-5 & tRNA-Leu-CAG-1-6 & tRNA-Leu-CAG-1-7 & tRNA-Leu-CAG-2-1 & tRNA-Leu-CAG-2-2	-0.40418589315825	-0.916115118729724	0.107743332413225	4.3873892856929	-1.58088694933253	0.119416818426564	0.789681440251246	-5.03506950664213
ENSG00000119866.22	BCL11A	0.265911936555673	-0.0717682941642209	0.603592167275568	2.48808782740672	1.57674616446521	0.120367532763689	0.789681440251246	-4.9205803977543
lncRNA__URS000075E68F_9606_Homo_sapiens_NR2F2_antisense_RNA_1_NR2F2-AS1__lncRNA&lncRNA__URS000075E3E5_9606_Homo_sapiens_long_intergenic_non-protein_coding_RNA_1343_LINC01343_&lncRNA__URS000075A94E_9606_Homo_sapiens_long_intergenic_non-protein_coding_RNA_1431_LINC01431_	lncRNA:NR2F2-AS1 & lncRNA:LINC01343 & lncRNA:LINC01431	-0.359350878483642	-0.816109579626354	0.0974078226590703	2.15798670299797	-1.57529345207221	0.120702509624087	0.789681440251246	-4.88430302932074
tRNA__Homo_sapiens_tRNA-Met-CAT-3-1&tRNA__Homo_sapiens_tRNA-Met-CAT-3-2&tRNA__Homo_sapiens_tRNA-Met-CAT-2-1&tRNA__Homo_sapiens_tRNA-Met-CAT-4-1&tRNA__Homo_sapiens_tRNA-Met-CAT-4-2&tRNA__Homo_sapiens_tRNA-Met-CAT-4-3&tRNA__Homo_sapiens_tRNA-Met-CAT-5-1&tRNA__Homo_sapiens_tRNA-Met-CAT-5-2	tRNA-Met-CAT-3-1 & tRNA-Met-CAT-3-2 & tRNA-Met-CAT-2-1 & tRNA-Met-CAT-4-1 & tRNA-Met-CAT-4-2 & tRNA-Met-CAT-4-3 & tRNA-Met-CAT-5-1 & tRNA-Met-CAT-5-2	-0.680923610685804	-1.55257063481745	0.190723413445845	2.0798159076273	-1.56418215824689	0.123289460639847	0.789681440251246	-4.79359549316686
ENSG00000185344.15&ENSG00000137700.18&ReverseComplement_ENSG00000078304.19&ReverseComplement_ENSG00000145536.15&ENSG00000164040.18&ReverseComplement_ENSG00000144028.15&ReverseComplement_ENSG00000114735.10&ENSG00000105323.17&ENSG00000131386.19&ENSG00000164941.14&ENSG00000168675.19&ENSG00000179407.3&ReverseComplement_ENSG00000105619.14&ENSG00000267796.8&ENSG00000188223.9&ReverseComplement_ENSG00000…	ATP6V0A2 & SLC37A4 & ReverseComplement_PPP2R5C & ReverseComplement_ADAMTS16 & PGRMC2 & ReverseComplement_SNRNP200 & ReverseComplement_HEMK1 & HNRNPUL1 & GALNT15 & INTS8 & LDLRAD4 & DNAJB8 & ReverseComplement_TFPT & LIN37 & ENSG00000188223.9 & ReverseComplement_CTBP2 & ReverseComplement_MiR.hp:hsa-mir-6880	-0.404359087596657	-0.921977540616056	0.113259365422741	4.63111177224985	-1.56418113484832	0.123289700939976	0.789681440251246	-5.06675313830363
hsa-miR-628-3p	hsa-miR-628-3p	0.434231398469215	-0.122303156807905	0.990765953746334	1.79059997521119	1.56227928620209	0.123736915283695	0.789681440251246	-4.79143390831056
hsa-miR-363-5p	hsa-miR-363-5p	0.325938326551799	-0.0921111050579746	0.743987758161572	3.32927847224867	1.56112392794083	0.124009228420131	0.789681440251246	-5.00315193427915
hsa-miR-183-5p	hsa-miR-183-5p	0.442023589513454	-0.125649470444705	1.00969664947161	9.39576411359351	1.55910997031412	0.124485057170959	0.789681440251246	-5.14575500876073
lncRNA__URS000075996B_9606_Homo_sapiens_EMC3_antisense_RNA_1_EMC3-AS1_&lncRNA__URS000075B250_9606_Homo_sapiens_human__non-protein_coding_lnc-HNRNPUL2-BSCL2-1:1	lncRNA:EMC3-AS1 & lncRNA:lnc-HNRNPUL2-BSCL2-1:1	0.690790722286246	-0.196572548340871	1.57815399291336	2.77265968772827	1.55874342193651	0.124571816931531	0.789681440251246	-4.94703966460304
ReverseComplement_ENSG00000245848.3	ReverseComplement_CEBPA	0.491135518527696	-0.139979569941379	1.12225060699677	1.53720130656898	1.55819700790506	0.124701239642371	0.789681440251246	-4.76352537464254
lncRNA__URS000075ED94_9606_Homo_sapiens_long_intergenic_non-protein_coding_RNA_1355_LINC01355_&lncRNA__URS000075ABCD_9606_Homo_sapiens_uncharacterized_LOC101927550_LOC101927550__lncRNA&lncRNA__URS00007E4BE4_9606_Homo_sapiens_POT1_antisense_RNA_1_POT1-AS1_&lncRNA__URS000075B198_9606_Homo_sapiens_TMCC1_antisense_RNA_1_head_to_head__TMCC1-AS1_&lncRNA__URS0000A77213_9606_Homo_sapiens_PCF11_antisense_…	lncRNA:PCF11-AS1	0.34832819790569	-0.10037104058316	0.797027436394541	6.2453766878225	1.55440035470502	0.125603482765632	0.789681440251246	-5.1053410582924
hsa-miR-495-3p	hsa-miR-495-3p	-0.68600440810355	-1.57020144772808	0.198192631520981	1.35486941478809	-1.55348633034203	0.125821470968135	0.789681440251246	-4.72167620721268
hsa-miR-92b-5p	hsa-miR-92b-5p	-0.435833234981584	-0.998555179571813	0.126888709608645	3.38060240873671	-1.5508010246347	0.126463647169107	0.789681440251246	-5.02637005968245
snoRNA__Homo_sapiens300565_SNORD34	snoRNA:SNORD34	-0.416711345050217	-0.954982644925414	0.12155995482498	2.61892242170289	-1.55011417021158	0.126628324625558	0.789681440251246	-4.95172605905211
ENSG00000102104.9	RS1	0.54387277228406	-0.159921516990149	1.24766706155827	1.78793400526315	1.54732365549962	0.127299130018584	0.789681440251246	-4.8420268591493
ENSG00000133606.11	MKRN1	0.344337603686974	-0.101251779394622	0.78992698676857	2.44655988563008	1.54731667037522	0.127300812710178	0.789681440251246	-4.94143895038428
lncRNA__URS000075AE1B_9606_Homo_sapiens_human__non-protein_coding_lnc-CELA3A-5:14&lncRNA__URS000075D5F9_9606_Homo_sapiens_long_intergenic_non-protein_coding_RNA_339_LINC00339_&lncRNA__URS000075BB12_9606_Homo_sapiens_human__non-protein_coding_lnc-CELA3A-5:13&lncRNA__URS000075D659_9606_Homo_sapiens_human__non-protein_coding_lnc-CELA3A-5:16&lncRNA__URS000075E9D1_9606_Homo_sapiens_human__non-protein_…	lncRNA:lnc-CELA3A-5:12	-0.374659802383861	-0.85964107656845	0.110321471800728	5.39524301510329	-1.54682689893425	0.127418841196114	0.789681440251246	-5.105604508796
lncRNA__URS000075B335_9606_Homo_sapiens_uncharacterized_LOC642361_LOC642361__lncRNA	lncRNA:URS000075B335_9606_Homo_sapiensLOC642361	-0.569198104876212	-1.30628818961159	0.167891979859163	2.0905184084766	-1.54622418710251	0.127564206738386	0.789681440251246	-4.86726353130278
hsa-miR-4781-3p	hsa-miR-4781-3p	0.323070475318062	-0.0954778089337138	0.741618759569837	2.15375251300145	1.54554370608988	0.127728488198659	0.789681440251246	-4.94667178708071
snoRNA__Homo_sapiens300560_SNORA68	snoRNA:SNORA68	-0.47354070724384	-1.0883881432029	0.141306728715225	1.85834516606974	-1.54212486026358	0.128556421811682	0.789681440251246	-4.79369259692551
rRNA__45S_pre-ribosomal_N5_(RNA45SN5)&rRNA__45S_pre-ribosomal_N3_(RNA45SN3)&rRNA__28S_ribosomal_N5_(RNA28SN5)&rRNA__28S_ribosomal_N3_(RNA28SN3)	RNA45SN5 & RNA45SN3 & RNA28SN5 & RNA28SN3	0.592504792778344	-0.179341318251437	1.36435090380812	1.84383778595907	1.5370596916695	0.129790904173338	0.789681440251246	-4.84647246483618
rRNA__45S_pre-ribosomal_N5_(RNA45SN5)&rRNA__45S_pre-ribosomal_N1_(RNA45SN1)&rRNA__45S_pre-ribosomal_N4_(RNA45SN4)&rRNA__45S_pre-ribosomal_N2_(RNA45SN2)&rRNA__45S_pre-ribosomal_N3_(RNA45SN3)&rRNA__28S_ribosomal_N5_(RNA28SN5)&rRNA__28S_ribosomal_N1_(RNA28SN1)&rRNA__28S_ribosomal_N4_(RNA28SN4)&rRNA__28S_ribosomal_N2_(RNA28SN2)&rRNA__28S_ribosomal_N3_(RNA28SN3)&lncRNA__URS0000CCE02A_9606_Homo_sapiens…	RNA45SN5 & RNA45SN1 & RNA45SN4 & RNA45SN2 & RNA45SN3 & RNA28SN5 & RNA28SN1 & RNA28SN4 & RNA28SN2 & RNA28SN3 & lncRNA:C2CD4D-AS1	-0.847607317911634	-1.95359635967243	0.258381723849158	1.50882129414162	-1.5345232037513	0.130412636445602	0.789681440251246	-4.67100526086747
hsa-miR-5001-3p	hsa-miR-5001-3p	-0.375396167414734	-0.868719724787639	0.11792738995817	3.18368515917895	-1.52365824486911	0.133102684106226	0.789681440251246	-5.03864475925634
snoRNA__Homo_sapiens300686_SNORD43	snoRNA:SNORD43	-0.396511226867284	-0.91819407083358	0.125171617099011	5.62382052191851	-1.52187337771849	0.133548784934494	0.789681440251246	-5.14389083993438
hsa-miR-20b-5p	hsa-miR-20b-5p	0.511912555783207	-0.162999974482926	1.18682508604934	7.24804310931578	1.5187205752846	0.134339680971447	0.789681440251246	-5.16714544941349
tRNA__Homo_sapiens_tRNA-Arg-CCT-4-1&tRNA__Homo_sapiens_tRNA-Arg-CCT-3-1	tRNA-Arg-CCT-4-1 & tRNA-Arg-CCT-3-1	-0.510165743621033	-1.1833558914066	0.163024404164539	2.41072432557239	-1.51741065145709	0.134669372912764	0.789681440251246	-4.95375137157374
ReverseComplement_ENSG00000197646.8	ReverseComplement_PDCD1LG2	0.467698399701022	-0.149987745423193	1.08538454482524	3.15825699521918	1.51609917016893	0.135000099601003	0.789681440251246	-5.05233711863494
hsa-miR-4482-3p	hsa-miR-4482-3p	-1.23161197141819	-2.85985836350505	0.396634420668667	0.181322965698637	-1.51454912128817	0.135391818051751	0.789681440251246	-4.46373994629397
hsa-miR-6509-3p	hsa-miR-6509-3p	-0.294805455265815	-0.685381466248044	0.0957705557164146	2.3399481321484	-1.51133081136858	0.136208006446968	0.789681440251246	-4.9908864790017
MiR.hp__hsa-let-7f-2	MiR.hp:hsa-let-7f-2	0.515921638116963	-0.168563037553167	1.20040631378709	11.9034967270533	1.5092097407293	0.136748054371362	0.789681440251246	-5.29234223038097
hsa-miR-144-3p	hsa-miR-144-3p	0.939397404236812	-0.307891217201943	2.18668602567557	3.64432002009523	1.50803694583616	0.137047388062124	0.789681440251246	-5.09821738316971
hsa-miR-28-5p	hsa-miR-28-5p	0.389901957254738	-0.130079334433248	0.909883248942723	4.69537809266523	1.50140301277424	0.138750350960503	0.789681440251246	-5.16227204029628
rRNA__5S_ribosomal_1_(RNA5S1-8,_RNA5S10-17)&rRNA__5S_ribosomal_9_(RNA5S9)	rRNA:5S_ribsomalisoforms_repeat1	-0.296755370995825	-0.692796502979259	0.0992857609876079	12.4063182266308	-1.50033375779597	0.13902639284001	0.789681440251246	-5.31284534625188
MiR.hp__hsa-mir-101-2&MiR.hp__hsa-mir-101-1	MiR.hp:hsa-mir-101-2 & MiR.hp:hsa-mir-101-1	0.78179573081697	-0.262190491192669	1.82578195282661	9.1311328435522	1.49943662155092	0.139258334770014	0.789681440251246	-5.22603153241844
tRNA__Homo_sapiens_tRNA-Gly-GCC-2-1&tRNA__Homo_sapiens_tRNA-Gly-GCC-2-2&tRNA__Homo_sapiens_tRNA-Gly-GCC-2-3&tRNA__Homo_sapiens_tRNA-Gly-GCC-2-4&tRNA__Homo_sapiens_tRNA-Gly-GCC-2-5&tRNA__Homo_sapiens_tRNA-Gly-GCC-2-6&tRNA__Homo_sapiens_tRNA-Gly-GCC-3-1	tRNA-Gly-GCC-2-1 & tRNA-Gly-GCC-2-2 & tRNA-Gly-GCC-2-3 & tRNA-Gly-GCC-2-4 & tRNA-Gly-GCC-2-5 & tRNA-Gly-GCC-2-6 & tRNA-Gly-GCC-3-1	-0.691764193904245	-1.61633050365162	0.232802115843129	1.83688864084509	-1.49813034559627	0.139596600607574	0.789681440251246	-4.85777055442967
MiR.hp__hsa-mir-5695	MiR.hp:hsa-mir-5695	0.431260532697472	-0.145241276662033	1.00776234205698	1.76606849428247	1.49785104435073	0.139669011039689	0.789681440251246	-4.88201677082587
hsa-let-7d-3p	hsa-let-7d-3p	-0.278910650636217	-0.651798264824109	0.0939769635516758	10.5676983117836	-1.49767205683206	0.139715430165588	0.789681440251246	-5.26122371053129
ENSG00000196228.5	SULT1C3	0.432524149881699	-0.146675452116253	1.01172375187965	2.28959644088921	1.49524270644617	0.140346670512401	0.789681440251246	-5.00489156719359
lncRNA__URS000075D30C_9606_Homo_sapiens_human__non-protein_coding_lnc-FAM182B-8:5&lncRNA__URS0000A7717F_9606_Homo_sapiens_HOMER3_antisense_RNA_1_HOMER3-AS1__lncRNA&lncRNA__URS0000A77656_9606_Homo_sapiens_HOMER3_antisense_RNA_1_HOMER3-AS1_&lncRNA__URS000075B2AD_9606_Homo_sapiens_uncharacterized_LOC102723885_LOC102723885__lncRNA	lncRNA:HOMER3-AS1 & lncRNA:URS000075B2AD_9606_Homo_sapiensLOC102723885	-0.499577166471759	-1.16891867520897	0.169764342265456	8.68540129535571	-1.49446038860252	0.140550425891766	0.789681440251246	-5.22016614662091
hsa-miR-142-3p	hsa-miR-142-3p	0.588991069727454	-0.205492708998808	1.38347484845372	5.07195760447612	1.48440791648652	0.143189424370712	0.789681440251246	-5.18948898560315
hsa-miR-130a-3p	hsa-miR-130a-3p	0.396793107647174	-0.139867266966635	0.933453482260982	4.98388941462391	1.48045147337818	0.144238719374297	0.789681440251246	-5.19493397248591
rRNA__5S_ribosomal_9_(RNA5S9)	rRNA:5S_ribsomalisoforms_repeat2	-0.573495447994003	-1.35403565883295	0.207044762844949	1.98846696663538	-1.47117480940142	0.14672271784889	0.789681440251246	-4.90959210453592
rRNA__45S_pre-ribosomal_N5_(RNA45SN5)&rRNA__45S_pre-ribosomal_N1_(RNA45SN1)&rRNA__45S_pre-ribosomal_N2_(RNA45SN2)&rRNA__45S_pre-ribosomal_N3_(RNA45SN3)	RNA45SN5 & RNA45SN1 & RNA45SN2 & RNA45SN3	0.335620296254342	-0.121745488059223	0.792986080567907	2.26001777352124	1.46931235637197	0.147225449088785	0.789681440251246	-5.03512950665896
rRNA__45S_pre-ribosomal_N5_(RNA45SN5)&rRNA__45S_pre-ribosomal_N1_(RNA45SN1)&rRNA__45S_pre-ribosomal_N4_(RNA45SN4)&rRNA__45S_pre-ribosomal_N2_(RNA45SN2)&rRNA__45S_pre-ribosomal_N3_(RNA45SN3)&rRNA__18S_ribosomal_N2_(RNA18SN2-4)&rRNA__18S_ribosomal_N1_(RNA18SN1,_RNA18SN5)	RNA45SN5 & RNA45SN1 & RNA45SN4 & RNA45SN2 & RNA45SN3 & RNA18SN2-4 & RNA18SN1,_RNA18SN5	-0.281692275247964	-0.665619136077473	0.102234585581544	12.0979871388123	-1.46911578803758	0.147278587470232	0.789681440251246	-5.34362429558578
ReverseComplement_ENSG00000142733.17	ReverseComplement_MAP3K6	-0.365084666336537	-0.863861364991367	0.133692032318294	1.91748339939459	-1.4656052860489	0.148230118986137	0.789681440251246	-4.97739951509117
lncRNA__URS000075C527_9606_Homo_sapiens_human__non-protein_coding_lnc-PDPK1-3:1&MiR.hp__hsa-mir-1285-1&MiR.hp__hsa-mir-1285-2	lncRNA:lnc-PDPK1-3:1 & MiR.hp:hsa-mir-1285-1 & MiR.hp:hsa-mir-1285-2	0.214943540435378	-0.0787223142426518	0.508609395113408	5.4215533511758	1.4655496342796	0.148245242275704	0.789681440251246	-5.22211223922352
lncRNA__URS0000BC44BA_9606_Homo_sapiens_uncharacterized_LOC100287837_LOC100287837__lncRNA&lncRNA__URS00007E4D55_9606_Homo_sapiens_human__non-protein_coding_lnc-ERV3-1-10:18	lncRNA:lnc-ERV3-1-10:18	-0.881839179597261	-2.08820403923748	0.32452568004296	1.34028556385654	-1.46366031759247	0.14875937938209	0.789681440251246	-4.71462344159745
MiR.hp__hsa-let-7f-1	MiR.hp:hsa-let-7f-1	0.450214398378847	-0.165684947164731	1.06611374392242	3.54186263669211	1.4636566954428	0.148760366412963	0.789681440251246	-5.16979788213595
MiR.hp__hsa-mir-4732	MiR.hp:hsa-mir-4732	-0.44057637054641	-1.04413656390798	0.162983822815157	4.48137239142044	-1.46160559940217	0.149320112030765	0.789681440251246	-5.21155385127941
lncRNA__URS000075DDC4_9606_Homo_sapiens_NFYC_antisense_RNA_1_NFYC-AS1_&lncRNA__URS000081219E_9606_Homo_sapiens_TLX1_neighbor_TLX1NB__lncRNA&lncRNA__URS00008121F1_9606_Homo_sapiens_TLX1_neighbor_TLX1NB_	lncRNA:NFYC-AS1 & lncRNA:URS000081219E_9606_Homo_sapiens_TLX1_neighbor_TLX1NB & lncRNA:URS00008121F1_9606_Homo_sapiens_TLX1_neighbor_TLX1NB	-0.69871904842053	-1.65617993165893	0.258741834817866	1.71577939064055	-1.4612049316174	0.149429646926381	0.789681440251246	-4.92293411233922
ENSG00000104812.15&ENSG00000102034.17&ENSG00000048707.15	GYS1 & ELF4 & VPS13D	-0.69871904842053	-1.65617993165893	0.258741834817866	1.71577939064055	-1.4612049316174	0.149429646926381	0.789681440251246	-4.92293411233922
hsa-miR-1249-3p	hsa-miR-1249-3p	-0.448247002332964	-1.06424210644373	0.1677481017778	4.88886376957664	-1.45703411236669	0.150573609251126	0.789681440251246	-5.22792908906624
lncRNA__URS000075DE27_9606_Homo_sapiens_HLA_complex_group_11_HCG11_&lncRNA__URS000073968D_9606_Homo_sapiens_EMX2_opposite_strand/antisense_RNA_EMX2OS_&lncRNA__URS000075CCEF_9606_Homo_sapiens_RNF139_antisense_RNA_1_head_to_head__RNF139-AS1_&lncRNA__URS000075DBBD_9606_Homo_sapiens_KDM4A_antisense_RNA_1_KDM4A-AS1_&lncRNA__URS000075E2F0_9606_Homo_sapiens_long_intergenic_non-protein_coding_RNA_1122_LI…	lncRNA:DNMBP-AS1 & lncRNA:URS000001BC5F_9606_Homo_sapiens_ZBTB20_antisense_RNA_4_ZBTB20-AS4	-0.385374779892177	-0.915063790883193	0.144314231098839	2.36261667005452	-1.45677309802915	0.150645426848543	0.789681440251246	-5.07519097842293
hsa-miR-3613-3p	hsa-miR-3613-3p	-0.406499777351637	-0.966876372805151	0.153876818101876	3.34920459567548	-1.45247916007519	0.151830746204469	0.789681440251246	-5.14788934024226
snoRNA__Homo_sapiens300769_SNORD105B	snoRNA:SNORD105B	-0.508960006359956	-1.21219639698684	0.194276384266933	2.51875055242741	-1.44914521508172	0.152756081438027	0.789681440251246	-5.10484862586892
MiR.hp__hsa-mir-222	MiR.hp:hsa-mir-222	0.438532728375218	-0.16829669969478	1.04536215644522	6.43758062112336	1.44698811349969	0.153357126898294	0.789681440251246	-5.26059016357314
hsa-miR-151a-5p	hsa-miR-151a-5p	0.290454322063235	-0.11162606297229	0.69253470709876	5.91846630699793	1.44642041345046	0.153515614813541	0.789681440251246	-5.25279824257916
rRNA__45S_pre-ribosomal_N5_(RNA45SN5)&rRNA__45S_pre-ribosomal_N1_(RNA45SN1)&rRNA__45S_pre-ribosomal_N2_(RNA45SN2)&rRNA__45S_pre-ribosomal_N3_(RNA45SN3)&rRNA__28S_ribosomal_N5_(RNA28SN5)&rRNA__28S_ribosomal_N1_(RNA28SN1)&rRNA__28S_ribosomal_N2_(RNA28SN2)&rRNA__28S_ribosomal_N3_(RNA28SN3)	RNA45SN5 & RNA45SN1 & RNA45SN2 & RNA45SN3 & RNA28SN5 & RNA28SN1 & RNA28SN2 & RNA28SN3	-0.33924053556016	-0.809951471034448	0.131470399914128	6.38849168942115	-1.44305551362722	0.154457637721417	0.789681440251246	-5.26289532415487
hsa-let-7i-3p	hsa-let-7i-3p	0.39814059672431	-0.154434288498601	0.95071548194722	3.59360525738042	1.44269626384616	0.154558477492205	0.789681440251246	-5.18438637953199
snoRNA__Homo_sapiens300199_SNORD80	snoRNA:SNORD80	-0.359387696832358	-0.858885154096008	0.140109760431293	5.76244837554823	-1.44065340489096	0.15513287480961	0.789681440251246	-5.25809020730098
snoRNA__Homo_sapiens300482_SNORD17	snoRNA:SNORD17	0.449477252472227	-0.175751031928292	1.07470553687275	5.34120951351574	1.43945697041886	0.155470051853608	0.789681440251246	-5.25497253758148
lncRNA__URS000075ED94_9606_Homo_sapiens_long_intergenic_non-protein_coding_RNA_1355_LINC01355_&lncRNA__URS0000759CF4_9606_Homo_sapiens_KCNQ1_opposite_strand/antisense_transcript_1_KCNQ1OT1_&lncRNA__URS0000ABD8B7_9606_Homo_sapiens_long_intergenic_non-protein_coding_RNA_2012_LINC02012__lncRNA&lncRNA__URS00008E3A3D_9606_Homo_sapiens_uncharacterized_LOC101929227_LOC101929227__lncRNA&lncRNA__URS000075…	lncRNA:head_to_head:TRIM52-AS1 & lncRNA:lncRNA:URS000075AEC0_9606_Homo_sapiens_human:non-protein_coding_TRIM52-AS1:36	-0.462761112364093	-1.10820170346423	0.182679478736039	1.86177194653204	-1.43558915320718	0.156563980379083	0.789681440251246	-4.9634665450903
ReverseComplement_ENSG00000141622.14	ReverseComplement_RNF165	-0.37252259776904	-0.893039193252155	0.147993997714075	2.92671352542297	-1.43300474516324	0.15729825702895	0.789681440251246	-5.14653979931534
tRNA__Homo_sapiens_tRNA-Val-CAC-1-1&tRNA__Homo_sapiens_tRNA-Val-CAC-1-2&tRNA__Homo_sapiens_tRNA-Val-CAC-1-3&tRNA__Homo_sapiens_tRNA-Val-CAC-1-4&tRNA__Homo_sapiens_tRNA-Val-CAC-1-5&tRNA__Homo_sapiens_tRNA-Val-CAC-1-6&tRNA__Homo_sapiens_tRNA-Val-CAC-1-7&tRNA__Homo_sapiens_tRNA-Val-CAC-5-1&tRNA__Homo_sapiens_tRNA-Val-CAC-4-1&tRNA__Homo_sapiens_tRNA-Val-AAC-1-1&tRNA__Homo_sapiens_tRNA-Val-AAC-1-2&tRN…	tRNA-Val-CAC-1-1 & tRNA-Val-CAC-1-2 & tRNA-Val-CAC-1-3 & tRNA-Val-CAC-1-4 & tRNA-Val-CAC-1-5 & tRNA-Val-CAC-1-6 & tRNA-Val-CAC-1-7 & tRNA-Val-CAC-5-1 & tRNA-Val-CAC-4-1 & tRNA-Val-AAC-1-1 & tRNA-Val-AAC-1-2 & tRNA-Val-AAC-1-3 & tRNA-Val-AAC-1-4 & tRNA-Val-AAC-1-5 & tRNA-Val-AAC-4-1 & tRNA-Val-AAC-3-1	-0.43671124156899	-1.04782688116988	0.174404398031901	7.42760764521058	-1.43087125571279	0.157906435699018	0.789681440251246	-5.29076661256947
ENSG00000148908.15	RGS10	-0.389128344483866	-0.934076546925344	0.155819857957612	2.47644249367852	-1.4297734500626	0.158220090903888	0.789681440251246	-5.10744067582922
hsa-miR-937-3p	hsa-miR-937-3p	0.294302882007882	-0.119858904230998	0.708464668246762	4.18030301165629	1.42283348128053	0.16021413444461	0.793935871442068	-5.2547817065201
lncRNA__URS000075E68F_9606_Homo_sapiens_NR2F2_antisense_RNA_1_NR2F2-AS1__lncRNA&lncRNA__URS0000CCDFFB_9606_Homo_sapiens_cat_eye_syndrome_chromosome_region_lncRNA&lncRNA__URS0000CCE07B_9606_Homo_sapiens_cat_eye_syndrome_chromosome_region_candidate_7_CECR7_	lncRNA:NR2F2-AS1 & lncRNA:URS0000CCDFFB_9606_Homo_sapiens_cat_eye_syndrome_chromosome_region_lncRNA & lncRNA:URS0000CCE07B_9606_Homo_sapiens_cat_eye_syndrome_chromosome_region_candidate_7_CECR7	-0.575745297039594	-1.38653296001788	0.235042365938689	1.955291802294	-1.42184695925532	0.160499165385863	0.793935871442068	-5.0320323995281
MiR.hp__hsa-let-7a-1	MiR.hp:hsa-let-7a-1	0.324263902408083	-0.134588335748301	0.783116140564466	13.4970900231307	1.41499640604533	0.162489322671438	0.793952785970612	-5.47263438275445
ReverseComplement_ENSG00000162642.14	ReverseComplement_C1orf52	-0.616452197841248	-1.49121616419268	0.258311768510186	2.47907317706903	-1.41103604003704	0.163648536684162	0.793952785970612	-5.10337922391237
tRNA__Homo_sapiens_tRNA-Val-AAC-2-1	tRNA-Val-AAC-2-1	-0.520855362431618	-1.26158594266271	0.21987521779947	3.33423931224129	-1.40794746958323	0.164557004743434	0.793952785970612	-5.20448051954863
hsa-miR-126-5p	hsa-miR-126-5p	0.674024032629031	-0.286338788583505	1.63438685384157	4.74605950433608	1.40530188645607	0.165338268476463	0.793952785970612	-5.29351611875094
hsa-miR-30e-3p	hsa-miR-30e-3p	0.248794690156526	-0.105895516983403	0.603484897296455	9.27472464853234	1.40449919810522	0.165575874994097	0.793952785970612	-5.35966839340508
hsa-miR-3177-3p	hsa-miR-3177-3p	-0.270517771938359	-0.656336377004385	0.115300833127666	2.93346375559859	-1.40391954923138	0.165747622744407	0.793952785970612	-5.19151847822626
hsa-miR-502-3p	hsa-miR-502-3p	-0.244800745030796	-0.594782047143856	0.105180557082265	6.37268851639505	-1.40054632672629	0.166749826412014	0.793952785970612	-5.31987920062534
rRNA__45S_pre-ribosomal_N2_(RNA45SN2)&rRNA__45S_pre-ribosomal_N3_(RNA45SN3)&rRNA__28S_ribosomal_N2_(RNA28SN2)&rRNA__28S_ribosomal_N3_(RNA28SN3)	RNA45SN2 & RNA45SN3 & RNA28SN2 & RNA28SN3	0.504396954690872	-0.218265767721202	1.22705967710295	5.06113293613342	1.39754689378133	0.167644896043842	0.793952785970612	-5.30730658584438
lncRNA__URS0000394A79_9606_Homo_sapiens_long_intergenic_non-protein_coding_RNA_1714_LINC01714_&lncRNA__URS000075E3E5_9606_Homo_sapiens_long_intergenic_non-protein_coding_RNA_1343_LINC01343_	lncRNA:LINC01714 & lncRNA:LINC01343	-0.401045121472757	-0.976298820227169	0.174208577281655	9.62442453927602	-1.39592923943959	0.168129160050009	0.793952785970612	-5.37551160351683
hsa-miR-1271-5p	hsa-miR-1271-5p	-0.291220233263158	-0.708956909075426	0.12651644254911	2.85318806476149	-1.39588141542732	0.168143493122764	0.793952785970612	-5.19336047384455
hsa-miR-584-3p	hsa-miR-584-3p	-0.36755022246273	-0.895036816142681	0.159936371217222	2.38290546373446	-1.3951948029475	0.168349377797902	0.793952785970612	-5.13009945060061
MiR.hp__hsa-mir-3615	MiR.hp:hsa-mir-3615	0.381590629813454	-0.167629215349117	0.930810474976025	3.72036334733216	1.39117276424682	0.169559312085921	0.794239106799867	-5.27709900009675
ReverseComplement_ENSG00000115828.17	ReverseComplement_QPCT	0.268559595011341	-0.118804436410956	0.655923626433639	2.37695347039714	1.3881965718703	0.17045892863544	0.794239106799867	-5.16748707078173
ENSG00000203811.1&ENSG00000203852.3	H3C14 & H3C15	0.224553320057678	-0.100167421717423	0.549274061832779	3.79446451809855	1.38464689581504	0.171536686929919	0.794239106799867	-5.28316752246665
ENSG00000181322.15	NME9	-0.453444497016507	-1.10980950091454	0.202920506881525	2.06253926593915	-1.38327428864963	0.171954840976589	0.794239106799867	-5.10376808133949
hsa-miR-3150a-5p	hsa-miR-3150a-5p	-0.289043006877939	-0.707576870327734	0.129490856571857	2.52196511445489	-1.38280662105062	0.172097490922421	0.794239106799867	-5.19072809611461
ReverseComplement_ENSG00000138606.19	ReverseComplement_SHF	0.405311760300352	-0.183470945174135	0.994094465774839	2.35731777078295	1.37836344410034	0.173457303749789	0.794239106799867	-5.14721027330237
hsa-miR-93-5p	hsa-miR-93-5p	0.386153794348683	-0.17489082020895	0.947198408906316	11.0844915645583	1.37813732400857	0.173526726468065	0.794239106799867	-5.44155051092878
snoRNA__Homo_sapiens300201_SNORD78	snoRNA:SNORD78	0.36464684510855	-0.165891673055472	0.895185363272572	4.28101037008378	1.37621132260587	0.174118905713538	0.794239106799867	-5.32142058789314
snoRNA__Homo_sapiens300662_SNORD46	snoRNA:SNORD46	-0.397771767717826	-0.985456052317202	0.189912516881549	1.62425815950768	-1.35525015082427	0.180664265132991	0.814963001596258	-4.96293287931513
hsa-miR-548ay-3p	hsa-miR-548ay-3p	-0.375160192258165	-0.9345346733228	0.184214288806471	2.42887310851926	-1.34290003830032	0.184607591764181	0.814963001596258	-5.19778276583937
hsa-miR-6782-3p	hsa-miR-6782-3p	-0.330768523058547	-0.824142059803138	0.162605013686045	2.78359088107647	-1.34238752924778	0.184772635284246	0.814963001596258	-5.26193599662458
hsa-miR-6861-3p	hsa-miR-6861-3p	0.318494405427226	-0.156576268919029	0.79356507977348	2.04614920214628	1.34237288651024	0.184777352337707	0.814963001596258	-5.15674169544943
ReverseComplement_ENSG00000085265.11&ENSG00000160691.19	ReverseComplement_FCN1 & SHC1	-0.281402152820377	-0.702269446490821	0.139465140850068	3.29846516849278	-1.33878804185188	0.185934938624001	0.814963001596258	-5.30011045210264
MiR.hp__hsa-mir-409	MiR.hp:hsa-mir-409	-0.574732925096418	-1.43917994186342	0.289714091670582	0.937662958102171	-1.33124283674561	0.188389335106106	0.814963001596258	-4.89119009233511
ENSG00000111728.11	ST8SIA1	0.312866425831595	-0.157792520900145	0.783525372563334	2.39937745142749	1.3310127892752	0.18846455130403	0.814963001596258	-5.21487697138718
ReverseComplement_ENSG00000117859.19	ReverseComplement_OSBPL9	0.441587330251416	-0.223154248378218	1.10632890888105	2.32975216086593	1.33012772674633	0.188754142878551	0.814963001596258	-5.23364940654037
ENSG00000272031.3	ANKRD34A	-0.485136122469834	-1.21545264263479	0.245180397695125	1.54752309699627	-1.3300932031651	0.188765445781001	0.814963001596258	-4.96199657137682
snoRNA__Homo_sapiens300705_SNORD65	snoRNA:SNORD65	0.92781902038137	-0.473884610764579	2.32952265152732	1.32631781620676	1.32536854478346	0.190317119476189	0.814963001596258	-5.04623989657838
hsa-miR-199b-5p	hsa-miR-199b-5p	0.536399409936105	-0.275365231428474	1.34816405130068	2.64228892823527	1.32308500410094	0.191070527843184	0.814963001596258	-5.27646520693559
MiR.hp__hsa-mir-103a-2	MiR.hp:hsa-mir-103a-2	-0.353438189104738	-0.888619248601543	0.181742870392067	2.26895056047445	-1.32233753161142	0.191317630153851	0.814963001596258	-5.23331404873909
ReverseComplement_lncRNA__URS000075B565_9606_Homo_sapiens_GRIK1_antisense_RNA_1_GRIK1-AS1_	ReverseComplement_lncRNA:GRIK1-AS1	0.359794562449683	-0.185503509246773	0.90509263414614	2.04570197417835	1.3211441921091	0.191712628968446	0.814963001596258	-5.19864301760129
hsa-miR-1238-3p	hsa-miR-1238-3p	0.36696483340651	-0.190723409789482	0.924653076602501	1.92804764216553	1.31753616361748	0.192910641402436	0.814963001596258	-5.15177060435367
MiR.hp__hsa-mir-1285-1	MiR.hp:hsa-mir-1285-1	-0.264595062583875	-0.666818005873481	0.137627880705731	2.3504552158139	-1.31717804273438	0.193029859457632	0.814963001596258	-5.24713650775469
ENSG00000089157.16	RPLP0	0.307392772083829	-0.159967424223417	0.774752968391075	2.35617000653342	1.31695675920963	0.193103552269093	0.814963001596258	-5.21010891004267
tRNA__Homo_sapiens_tRNA-Gly-GCC-2-1&tRNA__Homo_sapiens_tRNA-Gly-GCC-2-2&tRNA__Homo_sapiens_tRNA-Gly-GCC-2-3&tRNA__Homo_sapiens_tRNA-Gly-GCC-2-4&tRNA__Homo_sapiens_tRNA-Gly-GCC-2-5&tRNA__Homo_sapiens_tRNA-Gly-GCC-2-6&tRNA__Homo_sapiens_tRNA-Gly-GCC-3-1&tRNA__Homo_sapiens_tRNA-Gly-GCC-5-1&tRNA__Homo_sapiens_tRNA-Gly-GCC-1-1&tRNA__Homo_sapiens_tRNA-Gly-GCC-1-2&tRNA__Homo_sapiens_tRNA-Gly-GCC-1-3&tRN…	tRNA-Gly-GCC-2-1 & tRNA-Gly-GCC-2-2 & tRNA-Gly-GCC-2-3 & tRNA-Gly-GCC-2-4 & tRNA-Gly-GCC-2-5 & tRNA-Gly-GCC-2-6 & tRNA-Gly-GCC-3-1 & tRNA-Gly-GCC-5-1 & tRNA-Gly-GCC-1-1 & tRNA-Gly-GCC-1-2 & tRNA-Gly-GCC-1-3 & tRNA-Gly-GCC-1-4 & tRNA-Gly-GCC-1-5	-0.297779596655955	-0.751700967682047	0.156141774370137	5.84096756282582	-1.31354178710362	0.19424351249169	0.814963001596258	-5.42455776050644
MiR.hp__hsa-mir-7-1&MiR.hp__hsa-mir-7-2&MiR.hp__hsa-mir-7-3	MiR.hp:hsa-mir-7-1 & MiR.hp:hsa-mir-7-2 & MiR.hp:hsa-mir-7-3	0.483541337136845	-0.253917247800592	1.22099992207428	9.58923097882281	1.31288158753167	0.194464478897592	0.814963001596258	-5.48391853110547
ReverseComplement_ENSG00000196110.8&ReverseComplement_ENSG00000172954.14	ReverseComplement_ZNF699 & ReverseComplement_LCLAT1	0.499589249157411	-0.264012443404554	1.26319094171938	1.83522187595194	1.31001355050031	0.195426598338185	0.814963001596258	-5.11389576629037
lncRNA__URS0000D77F8F_9606_Homo_sapiens_uncharacterized_LOC284454_LOC284454__lncRNA&lncRNA__URS0000A775F0_9606_Homo_sapiens_neighbor_of_BRCA1_lncRNA_2_NBR2__lncRNA&lncRNA__URS00007E3CC0_9606_Homo_sapiens_uncharacterized_LOC101928304_LOC101928304__lncRNA&lncRNA__URS000075A26E_9606_Homo_sapiens_CSTF3_divergent_transcript_CSTF3-DT_&lncRNA__URS0000759AD2_9606_Homo_sapiens_long_intergenic_non-protein_…	lncRNA:URS0000D77F8F_9606_Homo_sapiensLOC102724874 & lncRNA:URS00007E3352_9606_Homo_sapiens_CATIP_antisense_RNA_2_CATIP-AS2 & lncRNA:LINC02523 & lncRNA:LINC00092 & lncRNA:LINC01098	-0.32218548409403	-0.814782342530512	0.170411374342451	2.66491906921487	-1.30961583626237	0.195560298944902	0.814963001596258	-5.2947700904565
lncRNA__URS000075EEE0_9606_Homo_sapiens_human__non-protein_coding_LINC01128:59&lncRNA__URS000075B941_9606_Homo_sapiens_long_intergenic_non-protein_coding_RNA_1128_LINC01128_&lncRNA__URS000075C67B_9606_Homo_sapiens_human__non-protein_coding_LINC01128:58&lncRNA__URS000075E2AB_9606_Homo_sapiens_human__non-protein_coding_LINC01128:63&lncRNA__URS000075DA1A_9606_Homo_sapiens_human__non-protein_coding_L…	lncRNA:lncRNA:URS000075DA1A_9606_Homo_sapiens_human:non-protein_coding_LINC01128:83	0.711843760316828	-0.377142999480825	1.80083052011448	1.74283555301734	1.30885540047303	0.195816128154858	0.814963001596258	-5.11444705606511
hsa-miR-500a-3p	hsa-miR-500a-3p	-0.207407084980588	-0.524811040864576	0.1099968709034	8.22233206848392	-1.30840091378517	0.195969148748315	0.814963001596258	-5.46118487402341
snoRNA__Homo_sapiens300532_SNORD50A	snoRNA:SNORD50A	-0.377450930754222	-0.955954904609787	0.201053043101344	4.80243284919002	-1.30642276721901	0.196636216341802	0.814963001596258	-5.42322675782137
MiR.hp__hsa-mir-101-2	MiR.hp:hsa-mir-101-2	0.645584482493136	-0.345703376882917	1.63687234186919	4.71437355015451	1.30401588532022	0.197450161487723	0.814963001596258	-5.42195700376858
hsa-miR-3605-3p	hsa-miR-3605-3p	0.26520056766356	-0.14301609828968	0.6734172336168	7.06111583696765	1.30080831460248	0.198538809124707	0.814963001596258	-5.45709483088893
snoRNA__Homo_sapiens300475_SNORD110	snoRNA:SNORD110	-0.338628547450905	-0.859980637894718	0.182723542992909	4.91348968941627	-1.30053497081821	0.198631789730283	0.814963001596258	-5.4312275558954
hsa-miR-6868-3p	hsa-miR-6868-3p	0.799087356521617	-0.431996270751139	2.03017098379437	1.19977712047187	1.29967956308227	0.198922976301909	0.814963001596258	-5.00182049196368
hsa-miR-425-3p	hsa-miR-425-3p	0.222871002435632	-0.120674006433398	0.566416011304662	6.18982328925222	1.29897116129318	0.19916436337303	0.814963001596258	-5.44840807309835
snoRNA__Homo_sapiens300430_SNORD89	snoRNA:SNORD89	-0.483830587269938	-1.23117449736599	0.263513322826118	4.24427289438325	-1.29629070468207	0.200079714288273	0.815709604406038	-5.41238897975746
hsa-miR-1287-5p	hsa-miR-1287-5p	0.558719624616301	-0.306752649787445	1.42419189902005	2.10192357746669	1.29261845578561	0.201338866544184	0.817847293663055	-5.21063049821866
MiR.hp__hsa-mir-3130-1&MiR.hp__hsa-mir-3130-2	MiR.hp:hsa-mir-3130-1 & MiR.hp:hsa-mir-3130-2	-0.566327867752583	-1.44772163570688	0.315065900201716	1.75185260166719	-1.28655259058955	0.203431726842419	0.823343679911318	-5.1656706499955
hsa-miR-148a-5p	hsa-miR-148a-5p	0.247720151464272	-0.139719191818757	0.6351594947473	4.52075696595905	1.28022765138691	0.205631241267166	0.826946606722559	-5.44842046425445
hsa-miR-532-5p	hsa-miR-532-5p	0.24820385483207	-0.141164947742405	0.637572657406546	9.99752581220898	1.27637108430923	0.206981049331723	0.826946606722559	-5.54013673012052
snoRNA__Homo_sapiens300479_SNORD57	snoRNA:SNORD57	-0.282143516905907	-0.724835224215474	0.16054819040366	6.51205088999602	-1.27613986314411	0.207062186556348	0.826946606722559	-5.48065620851127
snoRNA__Homo_sapiens300571_SNORD88C	snoRNA:SNORD88C	0.227017662594448	-0.129721122671315	0.583756447860212	3.18902015387017	1.27420382623847	0.20774248614082	0.826946606722559	-5.37018898556973
ReverseComplement_lncRNA__URS000075B5B7_9606_Homo_sapiens_SNAP25_antisense_RNA_1_SNAP25-AS1_	ReverseComplement_lncRNA:URS000075B5B7_9606_SNAP25-AS1	-0.372706026518284	-0.959658817505815	0.214246764469247	2.13167768943007	-1.27143109714786	0.20871968492606	0.826946606722559	-5.18709419607803
hsa-miR-6747-3p	hsa-miR-6747-3p	0.321785354358266	-0.185043415544833	0.828614124261364	3.85516822346848	1.27126063945652	0.208779871059334	0.826946606722559	-5.42775285873065
ReverseComplement_ENSG00000142188.17	ReverseComplement_TMEM50B	0.352874024120631	-0.207002608381378	0.91275065662264	2.11572494895584	1.26199296679607	0.212071609146633	0.8308254893213	-5.28661241080148
ReverseComplement_ENSG00000143226.15	ReverseComplement_FCGR2A	-0.270467421089492	-0.700708124953161	0.159773282774177	9.21956706211577	-1.25873135581893	0.213239194410557	0.8308254893213	-5.54110076362813
hsa-miR-3200-3p	hsa-miR-3200-3p	-0.430622349842333	-1.11674386061288	0.255499160928211	3.42854588129809	-1.25668119839118	0.213975539417785	0.8308254893213	-5.41146773043609
hsa-miR-18b-3p	hsa-miR-18b-3p	-0.218691668115678	-0.567488728883719	0.130105392652363	5.45092460034507	-1.25541989544777	0.214429489807217	0.8308254893213	-5.49208740567902
rRNA__45S_pre-ribosomal_N5_(RNA45SN5)&rRNA__45S_pre-ribosomal_N1_(RNA45SN1)&rRNA__45S_pre-ribosomal_N4_(RNA45SN4)&rRNA__45S_pre-ribosomal_N2_(RNA45SN2)&rRNA__45S_pre-ribosomal_N3_(RNA45SN3)&rRNA__5.8S_ribosomal_N1_(RNA5-8SN_1_to_3,_RNA5-8SN5)&rRNA__5.8S_ribosomal_N4_(RNA5-8SN4)	RNA45SN5 & RNA45SN1 & RNA45SN4 & RNA45SN2 & RNA45SN3 & RNA5-8SN_1_to_3,_RNA5-8SN5 & RNA5-8SN4	-0.177195103172195	-0.460149078652299	0.105758872307908	10.4439183563413	-1.25390750566664	0.21497474702105	0.8308254893213	-5.57828872339047
snoRNA__Homo_sapiens300700_SNORA48	snoRNA:SNORA48	0.300486985105394	-0.18088227188935	0.781856242100138	2.22980185495188	1.24990470315612	0.216422813069614	0.8308254893213	-5.26694900679104
lncRNA__URS0000394A79_9606_Homo_sapiens_long_intergenic_non-protein_coding_RNA_1714_LINC01714_	lncRNA:LINC01714	-0.217179341919651	-0.565279322607357	0.130920638768056	6.68959613583189	-1.2492348747061	0.216665834461491	0.8308254893213	-5.51485973074046
lncRNA__URS000075AE68_9606_Homo_sapiens_NEBL_antisense_RNA_1_NEBL-AS1_	lncRNA:NEBL-AS1	-0.529521300721791	-1.38076690864207	0.321724307198488	2.63601881729377	-1.24554131262123	0.218009521552799	0.8308254893213	-5.34197922933614
MiR.hp__hsa-mir-92a-2	MiR.hp:hsa-mir-92a-2	-0.263224517936569	-0.686583137605231	0.160134101732092	9.99256587237468	-1.24493741329076	0.21822979859472	0.8308254893213	-5.57622725832304
hsa-miR-505-5p	hsa-miR-505-5p	-0.211843282899842	-0.553683646320386	0.129997080520701	5.0067941542115	-1.2408547362372	0.219723294873263	0.8308254893213	-5.50654726479392
snoRNA__Homo_sapiens300616_SNORA63	snoRNA:SNORA63	0.170317926988543	-0.104853767308749	0.445489621285835	5.46072697687176	1.23932779749025	0.220283799148313	0.8308254893213	-5.51125429216667
lncRNA__URS000075E0DA_9606_Homo_sapiens_uncharacterized_LOC101929384_LOC101929384__lncRNA&lncRNA__URS000075C5BA_9606_Homo_sapiens_long_intergenic_non-protein_coding_RNA_1667_LINC01667_	lncRNA:URS000075E0DA_9606_Homo_sapiensLOC101929384 & lncRNA:LINC01667	-0.528063078776145	-1.3822208938888	0.326094736336513	2.17379484810551	-1.23787636475624	0.22081756213381	0.8308254893213	-5.30109575774633
lncRNA__URS000075C528_9606_Homo_sapiens_long_intergenic_non-protein_coding_RNA_342_LINC00342_&lncRNA__URS000075B927_9606_Homo_sapiens_family_with_sequence_similarity_30_member_A_FAM30A_&lncRNA__URS000075D573_9606_Homo_sapiens_small_nucleolar_RNA_host_gene_9_SNHG9_&lncRNA__URS0000BC4453_9606_Homo_sapiens_long_intergenic_non-protein_coding_RNA_2038_LINC02038_	lncRNA:URS000075C528_9606_SNHG9 & lncRNA:LINC02038	-0.433554183618584	-1.13505385834147	0.2679454911043	3.97210118474321	-1.23750081486837	0.220955825110463	0.8308254893213	-5.47093234604457
hsa-miR-150-5p	hsa-miR-150-5p	-0.270256763449293	-0.70799573436893	0.167482207470344	10.6545644409488	-1.23620627870244	0.221432911598799	0.8308254893213	-5.60841339954268
lncRNA__URS0000759BEC_9606_Homo_sapiens_DiGeorge_syndrome_critical_region_gene_9_DGCR9_	lncRNA:URS0000759BEC_9606_Homo_sapiens_DiGeorge_syndrome_critical_region_gene_9_DGCR9	-0.257096359698003	-0.675390730432076	0.16119801103607	3.18975259274604	-1.23067532637515	0.223479815295383	0.8308254893213	-5.42940164584971
lncRNA__URS000075BB47_9606_Homo_sapiens_long_intergenic_non-protein_coding_RNA_837_LINC00837_&lncRNA__URS000075D173_9606_Homo_sapiens_human__non-protein_coding_LINC00837:4&lncRNA__URS000075D55B_9606_Homo_sapiens_human__non-protein_coding_LINC00837:3	lncRNA:LINC00837 & lncRNA:lncRNA:URS000075D55B_9606_Homo_sapiens_human:non-protein_coding_LINC00837:3	0.277263745411055	-0.174264811975932	0.728792302798042	2.62853249413845	1.22952524122972	0.223907179822559	0.8308254893213	-5.3868496807029
hsa-miR-197-3p	hsa-miR-197-3p	-0.233225474647719	-0.613660561174842	0.147209611879403	9.36429276543167	-1.22750991253528	0.22465750931299	0.8308254893213	-5.57987601469347
ENSG00000198015.14&ENSG00000119820.11	MRPL42 & YIPF4	-0.416691485443067	-1.09663314054853	0.263250169662399	2.16965282651026	-1.22707911503636	0.224818139013451	0.8308254893213	-5.25547236658281
lncRNA__URS0000A776EA_9606_Homo_sapiens_human__non-protein_coding_MIR4435-2HG:46&lncRNA__URS0000A76A17_9606_Homo_sapiens_human__non-protein_coding_MIR4435-2HG:44&lncRNA__URS0000A7682F_9606_Homo_sapiens_human__non-protein_coding_MIR4435-2HG:42	lncRNA:lncRNA:URS0000A7682F_9606_Homo_sapiens_human:non-protein_coding_MIR4435-2HG:42	-0.403865878512921	-1.06317589968894	0.255444142663094	1.75759480749091	-1.22652688377706	0.22502417037693	0.8308254893213	-5.26320174908653
lncRNA__URS000075B250_9606_Homo_sapiens_human__non-protein_coding_lnc-HNRNPUL2-BSCL2-1:1	lncRNA:lnc-HNRNPUL2-BSCL2-1:1	0.459909015616078	-0.292274857093184	1.21209288832534	1.80972637394277	1.22427080125597	0.225867327796811	0.8308254893213	-5.20306687050274
ReverseComplement_ENSG00000107679.14	ReverseComplement_PLEKHA1	0.342276513232926	-0.218176292405758	0.902729318871609	6.18706101840937	1.22283437267634	0.226405363568319	0.8308254893213	-5.54059655508638
ENSG00000197943.10	PLCG2	0.344613070862386	-0.219787191903678	0.909013333628451	1.70219110922202	1.22257109818722	0.226504078647448	0.8308254893213	-5.24932629365503
lncRNA__URS000075A69B_9606_Homo_sapiens_long_intergenic_non-protein_coding_RNA_324_LINC00324_&tRNA__Homo_sapiens_tRNA-Pro-TGG-3-1&tRNA__Homo_sapiens_tRNA-Pro-TGG-3-2&tRNA__Homo_sapiens_tRNA-Pro-TGG-3-3&tRNA__Homo_sapiens_tRNA-Pro-TGG-3-4&tRNA__Homo_sapiens_tRNA-Pro-TGG-3-5&tRNA__Homo_sapiens_tRNA-Pro-CGG-1-1&tRNA__Homo_sapiens_tRNA-Pro-CGG-1-2&tRNA__Homo_sapiens_tRNA-Pro-CGG-1-3&tRNA__Homo_sapien…	lncRNA:LINC00324 & tRNA-Pro-TGG-3-1 & tRNA-Pro-TGG-3-2 & tRNA-Pro-TGG-3-3 & tRNA-Pro-TGG-3-4 & tRNA-Pro-TGG-3-5 & tRNA-Pro-CGG-1-1 & tRNA-Pro-CGG-1-2 & tRNA-Pro-CGG-1-3 & tRNA-Pro-AGG-2-1 & tRNA-Pro-AGG-2-2 & tRNA-Pro-AGG-2-3 & tRNA-Pro-AGG-2-4 & tRNA-Pro-AGG-2-5 & tRNA-Pro-AGG-2-6 & tRNA-Pro-AGG-2-7 & tRNA-Pro-AGG-2-8 & tRNA-Pro-CGG-2-1 & tRNA-Pro-AGG-1-1 & tRNA-Pro-TGG-2-1	0.221791120601895	-0.141789863137876	0.585372104341666	3.43591164103323	1.22144124529968	0.226928076148855	0.8308254893213	-5.45468726374075
hsa-miR-1303	hsa-miR-1303	0.442287774501605	-0.286668874792216	1.17124442379543	4.42179419786873	1.21487842473724	0.229402382299135	0.834863482507534	-5.52240233297045
ENSG00000105443.15&ENSG00000068489.13	CYTH2 & PRR11	0.459238811309341	-0.300336867208826	1.21881448982751	6.49834417725052	1.21059010589706	0.231029767632503	0.834863482507534	-5.55725052495376
ENSG00000176490.5&ENSG00000261210.8	DIRAS1 & CLEC19A	0.264221781395642	-0.173826444634263	0.702270007425548	3.4027766378363	1.20774785986798	0.232113008449573	0.834863482507534	-5.47740866460043
lncRNA__URS000075DE64_9606_Homo_sapiens_human__non-protein_coding_MIR17HG:3&MiR.hp__hsa-mir-92a-1&MiR.hp__hsa-mir-92a-2&lncRNA__URS000075A717_9606_Homo_sapiens_SLC26A9_and_RAB7B_antisense_RNA_1_SLC26A9-AS1__lncRNA&lncRNA__URS0000759AFD_9606_Homo_sapiens_SLC26A9_and_RAB7B_antisense_RNA_1_SLC26A9-AS1__lncRNA	lncRNA:URS000075DE64_9606_SLC26A9-AS1	-0.20886589723085	-0.555265330979626	0.137533536517925	3.51676228185315	-1.20731319942446	0.232278992546563	0.834863482507534	-5.48528429968029
lncRNA__URS0000BC465C_9606_Homo_sapiens_small_nucleolar_RNA_host_gene_12_SNHG12__lncRNA&snoRNA__Homo_sapiens300653_SNORA44	lncRNA:URS0000BC465C_9606_SNORA44	-0.405542213507371	-1.07836761667935	0.267283189664609	3.20966805760431	-1.20687772910928	0.232445372598441	0.834863482507534	-5.45019156632964
ENSG00000270647.6	TAF15	0.593318025455919	-0.391225796435507	1.57786184734734	1.55389730964928	1.2066521128427	0.232531607886195	0.834863482507534	-5.15554856064993
ENSG00000103495.14	MAZ	-0.278063321017088	-0.741819823569227	0.185693181535051	2.54106621167375	-1.20055836895687	0.234869584530308	0.839931629368626	-5.40129014705914
tRNA__Homo_sapiens_tRNA-Ser-AGA-2-1&tRNA__Homo_sapiens_tRNA-Ser-AGA-2-2&tRNA__Homo_sapiens_tRNA-Ser-AGA-2-3&tRNA__Homo_sapiens_tRNA-Ser-AGA-2-4&tRNA__Homo_sapiens_tRNA-Ser-AGA-2-5&tRNA__Homo_sapiens_tRNA-Ser-AGA-2-6&tRNA__Homo_sapiens_tRNA-Ser-TGA-3-1&tRNA__Homo_sapiens_tRNA-Ser-AGA-4-1&tRNA__Homo_sapiens_tRNA-Ser-AGA-1-1&tRNA__Homo_sapiens_tRNA-Ser-TGA-2-1&tRNA__Homo_sapiens_tRNA-Ser-TGA-4-1&tRN…	tRNA-Ser-AGA-2-1 & tRNA-Ser-AGA-2-2 & tRNA-Ser-AGA-2-3 & tRNA-Ser-AGA-2-4 & tRNA-Ser-AGA-2-5 & tRNA-Ser-AGA-2-6 & tRNA-Ser-TGA-3-1 & tRNA-Ser-AGA-4-1 & tRNA-Ser-AGA-1-1 & tRNA-Ser-TGA-2-1 & tRNA-Ser-TGA-4-1 & tRNA-Ser-AGA-3-1	-0.276370848454558	-0.737886072703695	0.185144375794579	3.80143218607965	-1.19904583854413	0.235452532221933	0.839931629368626	-5.50411363205171
MiR.hp__hsa-mir-320b-2&MiR.hp__hsa-mir-320b-1	MiR.hp:hsa-mir-320b-2 & MiR.hp:hsa-mir-320b-1	-0.264159698326734	-0.708278021823026	0.179958625169558	6.60103980025845	-1.19096076533871	0.238586445664031	0.845265471315746	-5.58309805468716
ReverseComplement_ENSG00000085265.11	ReverseComplement_FCN1	-0.213736812018992	-0.57339100665705	0.145917382619066	5.1354504777095	-1.18993649331602	0.238985617694646	0.845265471315746	-5.56601070658556
vault__VTRNA1-3	vault:VTRNA1-3	0.844676146284024	-0.582085917573393	2.27143821014144	3.50114106563285	1.18540911595531	0.240755787663147	0.845265471315746	-5.49323885326528
ENSG00000184863.11	RBM33	0.255107152949977	-0.176989258243019	0.687203564142973	1.75837857548494	1.18214721366761	0.2420370286166	0.845265471315746	-5.30465085425309
ENSG00000196422.11	PPP1R26	-0.522891476319717	-1.41381931868939	0.368036366049957	2.9510827378914	-1.17516437498739	0.244796349436262	0.845265471315746	-5.45958501657252
hsa-miR-210-3p	hsa-miR-210-3p	-0.24132700394274	-0.653305694210284	0.170651686324803	7.72252714819473	-1.17289937490276	0.245696229996568	0.845265471315746	-5.61537527831423
ReverseComplement_ENSG00000101940.18&ENSG00000280789.2&ENSG00000102445.20	ReverseComplement_WDR13 & PAGR1 & RUBCNL	-0.337733719471199	-0.914770085844276	0.239302646901878	3.3079659146799	-1.17192771420546	0.246082997994959	0.845265471315746	-5.4915176582502
ENSG00000099365.11&ReverseComplement_ENSG00000132688.11	STX1B & ReverseComplement_NES	-0.279933634146548	-0.758581757269491	0.198714488976394	2.35465989201771	-1.17103077392956	0.246440412292131	0.845265471315746	-5.40991026999107
lncRNA__URS00007E4CEC_9606_Homo_sapiens_uncharacterized_LOC221946_LOC221946__lncRNA&lncRNA__URS0000CCDFB4_9606_Homo_sapiens_MIR31_host_gene_MIR31HG_&lncRNA__URS0000CCDFC8_9606_Homo_sapiens_MIR31_host_gene_MIR31HG__lncRNA&lncRNA__URS0000CCE142_9606_Homo_sapiens_MIR31_host_gene_MIR31HG__lncRNA&lncRNA__URS0000CCE0D1_9606_Homo_sapiens_MIR31_host_gene_MIR31HG__lncRNA	lncRNA:URS00007E4CEC_9606_Homo_sapiensLOC221946 & lncRNA:URS0000CCDFB4_9606_Homo_sapiens_MIR31_host_gene_MIR31HG & lncRNA:URS0000CCDFC8_9606_Homo_sapiens_MIR31_host_gene_MIR31HG & lncRNA:URS0000CCE142_9606_Homo_sapiens_MIR31_host_gene_MIR31HG & lncRNA:URS0000CCE0D1_9606_Homo_sapiens_MIR31_host_gene_MIR31HG	0.345600281644317	-0.246115966020898	0.937316529309532	1.91401638387686	1.16947294576359	0.24706206543362	0.845265471315746	-5.35028073879539
hsa-miR-943	hsa-miR-943	0.325765378016464	-0.232959363244488	0.884490119277416	2.02042788310617	1.16744548321549	0.247872813850906	0.845265471315746	-5.34448757984901
hsa-miR-374b-5p	hsa-miR-374b-5p	0.512374779885529	-0.368826708534909	1.39357626830597	5.96255797284655	1.16423890786531	0.249158968204924	0.845265471315746	-5.60517288320898
rRNA__45S_pre-ribosomal_N5_(RNA45SN5)&rRNA__45S_pre-ribosomal_N1_(RNA45SN1)&rRNA__45S_pre-ribosomal_N4_(RNA45SN4)&rRNA__45S_pre-ribosomal_N2_(RNA45SN2)&rRNA__45S_pre-ribosomal_N3_(RNA45SN3)&rRNA__28S_ribosomal_N5_(RNA28SN5)&rRNA__28S_ribosomal_N1_(RNA28SN1)&rRNA__28S_ribosomal_N4_(RNA28SN4)&rRNA__28S_ribosomal_N2_(RNA28SN2)&rRNA__28S_ribosomal_N3_(RNA28SN3)&lncRNA__URS000075B335_9606_Homo_sapiens…	RNA45SN5 & RNA45SN1 & RNA45SN4 & RNA45SN2 & RNA45SN3 & RNA28SN5 & RNA28SN1 & RNA28SN4 & RNA28SN2 & RNA28SN3 & lncRNA:URS000075B335_9606_Homo_sapiensLOC642361	-0.542605302918853	-1.47709471757567	0.39188411173796	1.1178486215141	-1.16262386591507	0.249808570202093	0.845265471315746	-5.04974974696525
ReverseComplement_ENSG00000273274.2&ENSG00000140323.6&ENSG00000140832.11	ReverseComplement_ZBTB8B & DISP2 & MARVELD3	0.413396695710348	-0.298749040135636	1.12554243155633	3.04556721944303	1.16232534804335	0.249928772892964	0.845265471315746	-5.48943895432777
MiR.hp__hsa-mir-128-2	MiR.hp:hsa-mir-128-2	-0.251335151076373	-0.68471486468088	0.182044562528134	2.51723794198978	-1.16121928587354	0.250374506856024	0.845265471315746	-5.45348531067276
ReverseComplement_ENSG00000186283.14	ReverseComplement_TOR3A	0.192544869686213	-0.139933162648721	0.525022902021146	5.18708417054658	1.1595743016597	0.251038475272014	0.845265471315746	-5.60137201621245
ReverseComplement_lncRNA__URS000075F019_9606_Homo_sapiens_long_intergenic_non-protein_coding_RNA_1160_LINC01160_	ReverseComplement_lncRNA:LINC01160	0.315841910195311	-0.229967143614415	0.861650964005036	2.48250680176935	1.15866692103128	0.25140526247331	0.845265471315746	-5.44515178063072
hsa-miR-221-5p	hsa-miR-221-5p	0.446479339665271	-0.326100112342873	1.21905879167341	2.0102961195262	1.15714504557478	0.252021305924426	0.845265471315746	-5.37964624584846
ENSG00000137193.14	PIM1	0.250668724591222	-0.183282790264858	0.684620239447302	1.96740008324272	1.15661422362063	0.252236432466459	0.845265471315746	-5.34679593838085
tRNA__Homo_sapiens_tRNA-Gly-GCC-2-1&tRNA__Homo_sapiens_tRNA-Gly-GCC-2-2&tRNA__Homo_sapiens_tRNA-Gly-GCC-2-3&tRNA__Homo_sapiens_tRNA-Gly-GCC-2-4&tRNA__Homo_sapiens_tRNA-Gly-GCC-2-5&tRNA__Homo_sapiens_tRNA-Gly-GCC-2-6&tRNA__Homo_sapiens_tRNA-Gly-GCC-3-1&tRNA__Homo_sapiens_tRNA-Gly-GCC-5-1&tRNA__Homo_sapiens_tRNA-Gly-CCC-1-1&tRNA__Homo_sapiens_tRNA-Gly-CCC-1-2&tRNA__Homo_sapiens_tRNA-Gly-GCC-1-1&tRN…	tRNA-Gly-GCC-2-1 & tRNA-Gly-GCC-2-2 & tRNA-Gly-GCC-2-3 & tRNA-Gly-GCC-2-4 & tRNA-Gly-GCC-2-5 & tRNA-Gly-GCC-2-6 & tRNA-Gly-GCC-3-1 & tRNA-Gly-GCC-5-1 & tRNA-Gly-CCC-1-1 & tRNA-Gly-CCC-1-2 & tRNA-Gly-GCC-1-1 & tRNA-Gly-GCC-1-2 & tRNA-Gly-GCC-1-3 & tRNA-Gly-GCC-1-4 & tRNA-Gly-GCC-1-5 & tRNA-Gly-GCC-4-1	-0.387163282044494	-1.05771987445773	0.283393310368738	2.17092717990964	-1.15608112988923	0.252452611894041	0.845265471315746	-5.37325140466539
snoRNA__Homo_sapiens300472_SNORD98	snoRNA:SNORD98	0.438063471953854	-0.321275285001536	1.19740222890924	2.1917579107187	1.15513052405497	0.252838429073203	0.845265471315746	-5.42148897746126
hsa-let-7c-5p	hsa-let-7c-5p	0.276334148025375	-0.202722102087368	0.755390398138117	5.86695255543467	1.1549884248183	0.252896138318188	0.845265471315746	-5.6144092433359
hsa-miR-6840-5p	hsa-miR-6840-5p	0.676124060887624	-0.498906080042136	1.85115420181738	1.54716370144723	1.15214455187707	0.25405307100602	0.846109674888503	-5.20811333786647
hsa-miR-139-3p	hsa-miR-139-3p	-0.369818204050887	-1.0136779226209	0.274041514519121	1.94471612479081	-1.15007619966392	0.254896880990663	0.846109674888503	-5.36821171540309
hsa-miR-148b-3p	hsa-miR-148b-3p	0.222294832660277	-0.165577596320805	0.610167261641359	10.0339233857969	1.1475458423001	0.255931889836855	0.846109674888503	-5.68988900000918
tRNA__Homo_sapiens_tRNA-Leu-TAA-1-1	tRNA-Leu-TAA-1-1	0.355660036138663	-0.265255655465701	0.976575727743027	1.65176050161102	1.14691707686073	0.256189542171991	0.846109674888503	-5.29089798596927
hsa-let-7d-5p	hsa-let-7d-5p	0.221679151477826	-0.166511451173161	0.609869754128812	11.4483861420065	1.14342956916395	0.257621992909075	0.848323308011245	-5.74086947220111
lncRNA__URS000075E68F_9606_Homo_sapiens_NR2F2_antisense_RNA_1_NR2F2-AS1__lncRNA	lncRNA:NR2F2-AS1	-0.339048865124571	-0.9370217108053	0.258923980556158	10.3348450650614	-1.1352994263259	0.260983466159202	0.856857220752777	-5.71091381249396
tRNA__Homo_sapiens_tRNA-Leu-CAG-1-1&tRNA__Homo_sapiens_tRNA-Leu-CAG-1-2&tRNA__Homo_sapiens_tRNA-Leu-CAG-1-3&tRNA__Homo_sapiens_tRNA-Leu-CAG-1-4&tRNA__Homo_sapiens_tRNA-Leu-CAG-1-5&tRNA__Homo_sapiens_tRNA-Leu-CAG-1-6&tRNA__Homo_sapiens_tRNA-Leu-CAG-1-7	tRNA-Leu-CAG-1-1 & tRNA-Leu-CAG-1-2 & tRNA-Leu-CAG-1-3 & tRNA-Leu-CAG-1-4 & tRNA-Leu-CAG-1-5 & tRNA-Leu-CAG-1-6 & tRNA-Leu-CAG-1-7	0.313672502906261	-0.24180620068086	0.869151206493382	5.02538770261944	1.1306771676186	0.262908401095224	0.860638383585246	-5.63117814418164
hsa-miR-106b-3p	hsa-miR-106b-3p	0.163603782697621	-0.126832737968178	0.45404030336342	11.8854303433361	1.12790286970545	0.264068574511791	0.861532005994007	-5.76895713153455
ENSG00000147454.14	SLC25A37	0.23735593320128	-0.18471048765301	0.65942235405557	2.5537470361819	1.1260271886722	0.26485500903796	0.861532005994007	-5.48463339506549
hsa-miR-548k	hsa-miR-548k	0.490519207664871	-0.384797184473069	1.36583559980281	2.00204920040608	1.12207152845575	0.266518963026222	0.861532005994007	-5.39292502498185
hsa-miR-4433b-5p	hsa-miR-4433b-5p	1.00348633846578	-0.792058240225718	2.79903091715729	6.01080982702544	1.11903806220014	0.267799986796411	0.861532005994007	-5.65872933028014
lncRNA__URS0000394A79_9606_Homo_sapiens_long_intergenic_non-protein_coding_RNA_1714_LINC01714_&lncRNA__URS000075E3E5_9606_Homo_sapiens_long_intergenic_non-protein_coding_RNA_1343_LINC01343_&lncRNA__URS00001C235B_9606_Homo_sapiens_long_intergenic_non-protein_coding_RNA_242_LINC00242_	lncRNA:LINC01714 & lncRNA:LINC01343 & lncRNA:LINC00242	-0.355530333916829	-0.991928273131673	0.280867605298015	3.97257659296898	-1.11860687017451	0.267982429889088	0.861532005994007	-5.60323341423661
MiR.hp__hsa-mir-342	MiR.hp:hsa-mir-342	0.212437432375713	-0.167976041205534	0.59285090595696	2.78978987068928	1.11816202691438	0.268170740848455	0.861532005994007	-5.5299044402846
hsa-miR-1908-5p	hsa-miR-1908-5p	-0.296381108271521	-0.827786832504987	0.235024615961946	4.04163040219447	-1.11674463732274	0.268771372149618	0.861532005994007	-5.61985932850109
hsa-miR-7976	hsa-miR-7976	-0.201261140552973	-0.562577863939891	0.160055582833946	7.49020142350152	-1.11532503997379	0.26937388866659	0.861532005994007	-5.67484048293611
vault__VTRNA1-1&vault__VTRNA1-3	vault:VTRNA1-1 & vault:VTRNA1-3	0.698704302719477	-0.561551961244184	1.95896056668314	4.65837751308814	1.11010520564409	0.271597508850898	0.866154806163464	-5.64227495209033
ENSG00000185344.15&ENSG00000137700.18&ReverseComplement_ENSG00000078304.19&ReverseComplement_ENSG00000145536.15&ENSG00000164040.18&ReverseComplement_ENSG00000144028.15&ReverseComplement_ENSG00000114735.10&ENSG00000105323.17&ENSG00000131386.19&ENSG00000164941.14&ENSG00000168675.19&ENSG00000179407.3&ReverseComplement_ENSG00000105619.14&ENSG00000267796.8&ENSG00000188223.9&ReverseComplement_ENSG00000…	ATP6V0A2 & SLC37A4 & ReverseComplement_PPP2R5C & ReverseComplement_ADAMTS16 & PGRMC2 & ReverseComplement_SNRNP200 & ReverseComplement_HEMK1 & HNRNPUL1 & GALNT15 & INTS8 & LDLRAD4 & DNAJB8 & ReverseComplement_TFPT & LIN37 & ENSG00000188223.9 & ReverseComplement_CTBP2 & ReverseComplement_MiR.hp:hsa-mir-6880 & ReverseComplement_OBSCN & ReverseComplement_MELTF & ReverseComplement_NEIL1 & PKDCC & TMEM…	-0.292055888339138	-0.820033767265166	0.23592199058689	4.62230230064588	-1.10759204030996	0.272672692388271	0.86627273549676	-5.64641372788473
ReverseComplement_ENSG00000118557.16	ReverseComplement_PMFBP1	-0.208198836170017	-0.586043279213882	0.169645606873847	4.34865317448859	-1.10330311481607	0.274514478119449	0.86627273549676	-5.64387047389305
tRNA__Homo_sapiens_tRNA-Glu-CTC-1-1&tRNA__Homo_sapiens_tRNA-Glu-CTC-1-2&tRNA__Homo_sapiens_tRNA-Glu-CTC-1-3&tRNA__Homo_sapiens_tRNA-Glu-CTC-1-4&tRNA__Homo_sapiens_tRNA-Glu-CTC-1-5&tRNA__Homo_sapiens_tRNA-Glu-CTC-1-6&tRNA__Homo_sapiens_tRNA-Glu-CTC-1-7&tRNA__Homo_sapiens_tRNA-Glu-CTC-2-1&lncRNA__URS0000A7736C_9606_Homo_sapiens_long_intergenic_non-protein_coding_RNA_1783_LINC01783_&tRNA__Homo_sapie…	tRNA-Glu-CTC-1-1 & tRNA-Glu-CTC-1-2 & tRNA-Glu-CTC-1-3 & tRNA-Glu-CTC-1-4 & tRNA-Glu-CTC-1-5 & tRNA-Glu-CTC-1-6 & tRNA-Glu-CTC-1-7 & tRNA-Glu-CTC-2-1 & lncRNA:LINC01783 & tRNA-Glu-TTC-4-1 & tRNA-Glu-TTC-4-2 & tRNA-Glu-TTC-3-1 & lncRNA:URS0000A76D9A_9606_Homo_sapiensLOC440570 & tRNA-Glu-TTC-14-1	-0.294555579104114	-0.829592572373595	0.240481414165367	3.96774795027942	-1.10233355721939	0.274932039358312	0.86627273549676	-5.61828353064105
hsa-let-7f-1-3p	hsa-let-7f-1-3p	0.310445839486334	-0.254252274735973	0.875143953708641	2.47968423389717	1.10077635624116	0.275603613184119	0.86627273549676	-5.50564471664983
hsa-miR-4742-3p	hsa-miR-4742-3p	0.313764612534923	-0.257637315429379	0.885166540499225	4.9169674994915	1.09949142240106	0.276158630831729	0.86627273549676	-5.66298272765784
snoRNA__Homo_sapiens300731_SNORA54	snoRNA:SNORA54	-0.244238852690845	-0.689749859759148	0.201272154377459	3.1243040471067	-1.09770564850075	0.276931281062689	0.86627273549676	-5.57505990646704
hsa-miR-5695	hsa-miR-5695	0.298629735945231	-0.248233439661814	0.845492911552276	2.48033842578956	1.09341230346595	0.278795064686349	0.86627273549676	-5.51057238389044
hsa-miR-378i	hsa-miR-378i	0.250889279442408	-0.208739619134897	0.710518178019713	3.12161608673352	1.0929602412381	0.278991817850446	0.86627273549676	-5.56388362199029
hsa-miR-6505-3p	hsa-miR-6505-3p	0.275856885044705	-0.231223252186616	0.782937022276027	1.67971704382245	1.08927319082355	0.280600169531283	0.86627273549676	-5.38941424386221
lncRNA__URS0000608F58_9606_Homo_sapiens_human__non-protein_coding_lnc-LMX1A-2:1	lncRNA:lnc-LMX1A-2:1	0.3076708572698	-0.258493157214313	0.873834871753912	2.27842772135712	1.08811221533437	0.281107941394381	0.86627273549676	-5.4760329886519
hsa-miR-4745-3p	hsa-miR-4745-3p	0.356953827836092	-0.300104126643499	1.01401178231568	1.51640564977104	1.08777219247197	0.281256777157464	0.86627273549676	-5.34846942840972
ENSG00000132510.11&ENSG00000181085.15	KDM6B & MAPK15	-0.226472862194349	-0.645344515753281	0.192398791364583	3.26753201261565	-1.08259192608757	0.283531088022521	0.86627273549676	-5.59416224286479
tRNA__Homo_sapiens_tRNA-iMet-CAT-1-1&tRNA__Homo_sapiens_tRNA-iMet-CAT-1-2&tRNA__Homo_sapiens_tRNA-iMet-CAT-1-3&tRNA__Homo_sapiens_tRNA-iMet-CAT-1-4&tRNA__Homo_sapiens_tRNA-iMet-CAT-1-5&tRNA__Homo_sapiens_tRNA-iMet-CAT-1-6&tRNA__Homo_sapiens_tRNA-iMet-CAT-1-7&tRNA__Homo_sapiens_tRNA-iMet-CAT-1-8	tRNA-iMet-CAT-1-1 & tRNA-iMet-CAT-1-2 & tRNA-iMet-CAT-1-3 & tRNA-iMet-CAT-1-4 & tRNA-iMet-CAT-1-5 & tRNA-iMet-CAT-1-6 & tRNA-iMet-CAT-1-7 & tRNA-iMet-CAT-1-8	0.268634166242856	-0.228517069774026	0.765785402259738	6.50384598319675	1.08193784033109	0.283819160126461	0.86627273549676	-5.70129134330461
ENSG00000103534.17	TMC5	-0.346899374053213	-0.989210104198482	0.295411356092056	2.28211616651079	-1.08140388440186	0.284054475464445	0.86627273549676	-5.44063290966183
ENSG00000197153.5	H3C12	0.276595174616712	-0.236184628378626	0.78937497761205	1.94950489344133	1.08004854043384	0.284652386597208	0.86627273549676	-5.4436517323192
snoRNA__Homo_sapiens300651_SNORD99	snoRNA:SNORD99	-0.289223607819224	-0.828071038150072	0.249623822511624	3.85472771817897	-1.07472539079728	0.287009151929123	0.86627273549676	-5.64828091272225
hsa-miR-11400	hsa-miR-11400	0.386964905482295	-0.335042539291013	1.1089723502556	1.91310860761845	1.07314767850234	0.287710256711903	0.86627273549676	-5.42332796766058
MiR.hp__hsa-mir-6511b-1&MiR.hp__hsa-mir-6511b-2	MiR.hp:hsa-mir-6511b-1 & MiR.hp:hsa-mir-6511b-2	0.190454767909299	-0.165261289651349	0.546170825469946	5.72834873002022	1.072057218221	0.288195528659059	0.86627273549676	-5.69917795091483
hsa-miR-320a-3p	hsa-miR-320a-3p	-0.190487892872307	-0.546312883634195	0.165337097889582	12.6195327626587	-1.07191541692668	0.288258674058666	0.86627273549676	-5.85203134004533
snoRNA__Homo_sapiens300240_SNORD58C	snoRNA:SNORD58C	-0.29191955234047	-0.838164126471952	0.254325021791012	5.43641113327605	-1.07005385132031	0.289088534035997	0.86627273549676	-5.69827862712707
hsa-miR-4746-5p	hsa-miR-4746-5p	0.254426412932052	-0.222471839269942	0.731324665134045	3.0108834998336	1.06823314839182	0.289901774640065	0.86627273549676	-5.57910757098154
snoRNA__Homo_sapiens300505_SNORD70L1	snoRNA:SNORD70L1	-0.244060693348589	-0.705017739615076	0.216896352917897	4.07627512396668	-1.06014914854808	0.293531679120221	0.86627273549676	-5.67487115316023
ReverseComplement_ENSG00000006283.18	ReverseComplement_CACNA1G	0.41630792952998	-0.370622899055733	1.20323875811569	1.7164699398734	1.05927252988733	0.293927174310916	0.86627273549676	-5.40854943707516
ENSG00000260220.7	CCDC187	-0.22779914101352	-0.658677848006052	0.203079565979012	3.51656183556851	-1.05858719303326	0.294236626189242	0.86627273549676	-5.64098237433843
MiR.hp__hsa-mir-450a-1&MiR.hp__hsa-mir-450a-2	MiR.hp:hsa-mir-450a-1 & MiR.hp:hsa-mir-450a-2	0.385815436215693	-0.34446149270352	1.11609236513491	2.69763711030214	1.05784394657636	0.294572479464911	0.86627273549676	-5.57447301283885
snoRNA__Homo_sapiens300500_SNORD94	snoRNA:SNORD94	-0.315784062322189	-0.916423778292673	0.284855653648296	1.7009728438397	-1.05270272698115	0.296902879974435	0.86627273549676	-5.39306051059846
lncRNA__URS000075E68F_9606_Homo_sapiens_NR2F2_antisense_RNA_1_NR2F2-AS1__lncRNA&lncRNA__URS0000BC450C_9606_Homo_sapiens_long_intergenic_non-protein_coding_RNA_1191_LINC01191__lncRNA	lncRNA:NR2F2-AS1 & lncRNA:LINC01191	-0.500114331320308	-1.45250191205694	0.452273249416324	4.23625497671626	-1.0514416165988	0.297476440883691	0.86627273549676	-5.6824881975307
ENSG00000127948.16	POR	0.340144915363911	-0.308859706806352	0.989149537534175	1.96727521860313	1.04941140479746	0.298401389853134	0.86627273549676	-5.47004957491853
hsa-miR-3615	hsa-miR-3615	0.227757767334165	-0.20744697491336	0.66296250958169	11.8581768643525	1.04787423964182	0.299103020505898	0.86627273549676	-5.8522312485579
hsa-miR-6855-3p	hsa-miR-6855-3p	0.251329245686655	-0.229967809785499	0.732626301158809	2.58859287407244	1.04558515671043	0.300149952757204	0.86627273549676	-5.57424180624996
tRNA__Homo_sapiens_tRNA-Lys-CTT-1-1&tRNA__Homo_sapiens_tRNA-Lys-CTT-1-2	tRNA-Lys-CTT-1-1 & tRNA-Lys-CTT-1-2	-0.376422184331174	-1.09810213695484	0.345257768292489	2.40101031510424	-1.04438386931364	0.300700374230378	0.86627273549676	-5.52369598920337
hsa-miR-182-5p	hsa-miR-182-5p	0.259789494282469	-0.241842872293723	0.76142186085866	11.8433029475121	1.03696863422531	0.304113259980745	0.86627273549676	-5.86460724947873
ReverseComplement_ENSG00000169710.9&ReverseComplement_ENSG00000141255.13	ReverseComplement_FASN & ReverseComplement_SPATA22	-0.430259563278901	-1.26157019968187	0.401051073124071	1.96596136560526	-1.03632692329642	0.304409846134525	0.86627273549676	-5.46860818483516
lncRNA__URS000075D758_9606_Homo_sapiens_long_intergenic_non-protein_coding_RNA_506_LINC00506_	lncRNA:LINC00506	0.29377919851029	-0.274295031646128	0.861853428666709	1.64184595521019	1.03548911810139	0.304797359772791	0.86627273549676	-5.50112913373648
ENSG00000272196.2&ENSG00000203812.2	ENSG00000272196.2 & ENSG00000203812.2	0.211388870344941	-0.197965821458058	0.620743562147941	3.54655435518498	1.03397950795443	0.305496454200332	0.86627273549676	-5.6677837203271
lncRNA__URS000075E68F_9606_Homo_sapiens_NR2F2_antisense_RNA_1_NR2F2-AS1__lncRNA&lncRNA__URS0000394A79_9606_Homo_sapiens_long_intergenic_non-protein_coding_RNA_1714_LINC01714_&lncRNA__URS000075E3E5_9606_Homo_sapiens_long_intergenic_non-protein_coding_RNA_1343_LINC01343_	lncRNA:NR2F2-AS1 & lncRNA:LINC01714 & lncRNA:LINC01343	-0.401642663709115	-1.17954831027751	0.376262982859277	2.13790981971556	-1.0338142186827	0.305573065252288	0.86627273549676	-5.49073389632651
hsa-miR-30c-1-3p	hsa-miR-30c-1-3p	-0.205707114356119	-0.604763515632278	0.19334928692004	3.44853318327186	-1.03215427688769	0.306343168127041	0.86627273549676	-5.65738990384496
snoRNA__Homo_sapiens300661_SNORD55	snoRNA:SNORD55	-0.323294235569299	-0.952015004770981	0.305426533632383	4.35932837221982	-1.02960285986067	0.307529428370583	0.86627273549676	-5.72405070179843
ReverseComplement_ENSG00000111647.13	ReverseComplement_BLTP3B	0.328412238666741	-0.310764401973605	0.967588879307087	1.53972709363107	1.02879305683431	0.307906591237713	0.86627273549676	-5.38218816373087
lncRNA__URS0000394A79_9606_Homo_sapiens_long_intergenic_non-protein_coding_RNA_1714_LINC01714_&lncRNA__URS000075D547_9606_Homo_sapiens_D4Z4_binding_element_transcript_DBET_&lncRNA__URS00003FB8AF_9606_Homo_sapiens_SLC12A5_and_MMP9_antisense_RNA_1_SLC12A5-AS1_&lncRNA__URS0000759D46_9606_Homo_sapiens_long_intergenic_non-protein_coding_RNA_1488_LINC01488_&lncRNA__URS000075DFDA_9606_Homo_sapiens_human…	lncRNA:lncRNA:LINC002481	-0.333098201255786	-0.982593710504902	0.316397307993331	2.67108491093326	-1.02689424770006	0.308792186311777	0.86627273549676	-5.59646047006005
ReverseComplement_lncRNA__URS0000759D4A_9606_Homo_sapiens_FOXF1_adjacent_non-coding_developmental_regulatory_RNA_FENDRR_&ENSG00000179023.9&ReverseComplement_ENSG00000072736.19&ReverseComplement_ENSG00000197930.13&ENSG00000166343.10&ReverseComplement_ENSG00000113231.14&ReverseComplement_ENSG00000145362.21&ENSG00000175857.9&ENSG00000109685.19&ENSG00000108557.19&ReverseComplement_ENSG00000184956.16&…	ReverseComplement_lncRNA:URS0000759D4A_9606_SH3PXD2B & ADCY4 & ATAD3C & CCDC13 & KCNF1 & ReverseComplement_MMP9 & CFAP61 & ReverseComplement_GRK6	-0.528764337043687	-1.56172839526543	0.504199721178056	1.668317190168	-1.02495909080364	0.309696510569168	0.86627273549676	-5.362772451255
hsa-miR-326	hsa-miR-326	-0.178836785807105	-0.529625544819121	0.17195197320491	6.03784555523263	-1.02080026476008	0.311646055315014	0.86627273549676	-5.75336876592009
ENSG00000161021.13&ENSG00000081913.14	MAML1 & PHLPP1	-0.32962026371237	-0.976402201395753	0.317161673971014	1.97015126663787	-1.02043560977996	0.311817390849375	0.86627273549676	-5.47480294741352
snoRNA__Homo_sapiens300706_SNORD42B	snoRNA:SNORD42B	-0.296202423869078	-0.877518390151961	0.285113542413806	3.58956548465192	-1.02024844841637	0.311905354589605	0.86627273549676	-5.68462707179276
lncRNA__URS000075E0DA_9606_Homo_sapiens_uncharacterized_LOC101929384_LOC101929384__lncRNA	lncRNA:URS000075E0DA_9606_Homo_sapiensLOC101929384	0.3193310318917	-0.308822143176323	0.947484206959724	2.87594449622112	1.01790008657034	0.313010485074204	0.86627273549676	-5.64110115746565
MiR.hp__hsa-mir-103a-2&MiR.hp__hsa-mir-103a-1	MiR.hp:hsa-mir-103a-2 & MiR.hp:hsa-mir-103a-1	0.222117990423786	-0.214926107724364	0.659162088571937	12.7104908487382	1.01762568934492	0.313139787864292	0.86627273549676	-5.90927578309724
hsa-miR-370-3p	hsa-miR-370-3p	-0.351367271746082	-1.04428970297655	0.341555159484389	3.89554667061573	-1.0153277877199	0.314224032825493	0.86627273549676	-5.71945573001011
lncRNA__URS0000BC4453_9606_Homo_sapiens_long_intergenic_non-protein_coding_RNA_2038_LINC02038_	lncRNA:LINC02038	0.283907019458189	-0.276035329074012	0.843849367990391	1.68964737648438	1.01522522988279	0.314272482857124	0.86627273549676	-5.4702801714291
lncRNA__URS000075BAA8_9606_Homo_sapiens_long_intergenic_non-protein_coding_RNA_662_LINC00662_	lncRNA:LINC00662	-0.345243321677455	-1.02876273662498	0.338276093270065	3.73987042106806	-1.01135591240284	0.316104096891637	0.86627273549676	-5.70325725984598
snoRNA__Homo_sapiens300647_SNORA56	snoRNA:SNORA56	0.241973843444201	-0.238014902180175	0.721962589068576	2.33935075917229	1.00940849290201	0.317028660116698	0.86627273549676	-5.58594774396262
ENSG00000148357.17	HMCN2	-0.32869925995789	-0.982285310898946	0.324886790983165	2.94305110954527	-1.00699088107197	0.318178983713353	0.86627273549676	-5.64133005493598
tRNA__Homo_sapiens_tRNA-Glu-TTC-1-1&tRNA__Homo_sapiens_tRNA-Glu-TTC-1-2	tRNA-Glu-TTC-1-1 & tRNA-Glu-TTC-1-2	0.330751040931945	-0.32702676104477	0.988528842908661	6.95383165591003	1.00681944039332	0.318260663319026	0.86627273549676	-5.77979850706474
snoRNA__Homo_sapiens300041_SNORD1B	snoRNA:SNORD1B	0.343073041895082	-0.341867063754679	1.02801314754484	6.51888197408114	1.00291374425816	0.32012527580821	0.86627273549676	-5.7795032279387
snoRNA__Homo_sapiens300593_SNORD111	snoRNA:SNORD111	-0.325108307508624	-0.974855517365414	0.324638902348167	2.41662863468714	-1.00187428597342	0.320622754840317	0.86627273549676	-5.5818334949995
hsa-miR-10b-5p	hsa-miR-10b-5p	0.334181250836558	-0.334158644089504	1.00252114576262	1.49301326310109	1.00118487584219	0.320952988628651	0.86627273549676	-5.40397479417496
tRNA__Homo_sapiens_tRNA-Gly-GCC-2-1&tRNA__Homo_sapiens_tRNA-Gly-GCC-2-2&tRNA__Homo_sapiens_tRNA-Gly-GCC-2-3&tRNA__Homo_sapiens_tRNA-Gly-GCC-2-4&tRNA__Homo_sapiens_tRNA-Gly-GCC-2-5&tRNA__Homo_sapiens_tRNA-Gly-GCC-2-6	tRNA-Gly-GCC-2-1 & tRNA-Gly-GCC-2-2 & tRNA-Gly-GCC-2-3 & tRNA-Gly-GCC-2-4 & tRNA-Gly-GCC-2-5 & tRNA-Gly-GCC-2-6	-0.251628970786764	-0.756242495416272	0.252984553842744	3.53054855492904	-0.998461540868228	0.322259720444345	0.86627273549676	-5.7127050635383
ReverseComplement_ENSG00000138246.17&ReverseComplement_ENSG00000078369.18	ReverseComplement_DNAJC13 & ReverseComplement_GNB1	0.267406768336045	-0.269058321425082	0.803871858097171	1.81943522256285	0.998068883736991	0.322448421743926	0.86627273549676	-5.48120767031776
hsa-miR-342-5p	hsa-miR-342-5p	0.158323552677798	-0.159354690753598	0.476001796109194	5.70819695138659	0.997901418899461	0.322528923701811	0.86627273549676	-5.77576208295524
snoRNA__Homo_sapiens300785_SCARNA6	snoRNA:SCARNA6	0.159486159624103	-0.160903415009771	0.479875734257976	4.13639814299907	0.996722382367071	0.323096078744936	0.86627273549676	-5.74177993635217
snoRNA__Homo_sapiens300780_SCARNA4	snoRNA:SCARNA4	-0.343085321517921	-1.03269743431257	0.346526791276725	1.85074098607883	-0.996154824890676	0.323369330215677	0.86627273549676	-5.42673787714784
hsa-miR-425-5p	hsa-miR-425-5p	0.168819104133995	-0.170787547257003	0.508425755524993	11.456630381588	0.995348095822813	0.323757997210112	0.86627273549676	-5.89118247608889
tRNA__Homo_sapiens_tRNA-Ala-AGC-2-1&tRNA__Homo_sapiens_tRNA-Ala-AGC-2-2&tRNA__Homo_sapiens_tRNA-Ala-AGC-7-1	tRNA-Ala-AGC-2-1 & tRNA-Ala-AGC-2-2 & tRNA-Ala-AGC-7-1	-0.404832604255438	-1.21947917083874	0.409813962327865	3.24658849720892	-0.995029226018841	0.323911708830967	0.86627273549676	-5.67424194047347
ReverseComplement_lncRNA__URS000081220A_9606_Homo_sapiens_long_intergenic_non-protein_coding_RNA_434_LINC00434_	ReverseComplement_lncRNA:LINC00434	-0.169926771514083	-0.512536210676429	0.172682667648263	5.68207849462495	-0.993097911309843	0.324843744304372	0.86627273549676	-5.77662918275524
hsa-miR-7977	hsa-miR-7977	-0.255022803078771	-0.769691354625556	0.259645748468014	5.83848888682577	-0.992158298919041	0.325297840156204	0.86627273549676	-5.78003575340765
hsa-miR-323b-3p	hsa-miR-323b-3p	-0.450435009385733	-1.36012396907896	0.459253950307491	4.90668474738231	-0.99144539579035	0.325642654608656	0.86627273549676	-5.77378127405098
hsa-miR-10395-3p	hsa-miR-10395-3p	-0.359747810237385	-1.08703977107989	0.367544150605118	1.62692996530351	-0.990418988691076	0.326139531871191	0.86627273549676	-5.42877419457422
tRNA__Homo_sapiens_tRNA-Gly-CCC-2-1&tRNA__Homo_sapiens_tRNA-Gly-CCC-2-2	tRNA-Gly-CCC-2-1 & tRNA-Gly-CCC-2-2	-0.215318709960752	-0.653201357191076	0.222563937269572	4.66071122313125	-0.984585918968336	0.328972884624752	0.86627273549676	-5.77076552054959
snoRNA__Homo_sapiens300704_SNORD49A	snoRNA:SNORD49A	-0.255665576581246	-0.77596145952126	0.264630306358768	3.0474638361799	-0.983901118728205	0.329306590147504	0.86627273549676	-5.68003823311227
ReverseComplement_ENSG00000008988.11	ReverseComplement_RPS20	0.176747911092201	-0.183279376130028	0.536775198314431	3.97160356004179	0.98298854716437	0.32975163919002	0.86627273549676	-5.74328158384132
ENSG00000183597.16	TANGO2	-0.264650357693572	-0.804004524268805	0.274703808881661	4.56044753067435	-0.982489761894105	0.329995059058242	0.86627273549676	-5.76959387104614
ReverseComplement_ENSG00000114656.12&ENSG00000177646.20	ReverseComplement_CFAP92 & ACAD9	0.2398787907872	-0.249600993480637	0.729358575055037	3.02654161321448	0.981265832816564	0.33059287341683	0.86627273549676	-5.6817395455655
snoRNA__Homo_sapiens300714_SNORD1C	snoRNA:SNORD1C	-0.219010894876571	-0.667592411016775	0.229570621263633	2.97880907396577	-0.977583654637455	0.332395726389304	0.86627273549676	-5.67234672949103
hsa-miR-421	hsa-miR-421	0.206752547838952	-0.216761434200935	0.630266529878839	4.46812789619368	0.977490856100192	0.332441246081408	0.86627273549676	-5.77151906455229
snoRNA__Homo_sapiens300778_SCARNA8	snoRNA:SCARNA8	0.162917235950653	-0.173509163593615	0.499343635494922	3.18797318094668	0.969631133667047	0.3363116065636	0.86627273549676	-5.69465691595001
ENSG00000163534.15	FCRL1	0.458408665821315	-0.489258104584156	1.40607543622679	1.9194251539851	0.968560498023002	0.336841113140728	0.86627273549676	-5.5086455042125
rRNA__45S_pre-ribosomal_N5_(RNA45SN5)&rRNA__45S_pre-ribosomal_N1_(RNA45SN1)&rRNA__45S_pre-ribosomal_N4_(RNA45SN4)&rRNA__28S_ribosomal_N5_(RNA28SN5)&rRNA__28S_ribosomal_N1_(RNA28SN1)&rRNA__28S_ribosomal_N4_(RNA28SN4)	RNA45SN5 & RNA45SN1 & RNA45SN4 & RNA28SN5 & RNA28SN1 & RNA28SN4	0.224102958546276	-0.240379291878902	0.688585208971455	7.18465762968078	0.966068793650077	0.33807557005276	0.86627273549676	-5.82183041924976
ENSG00000182150.19	ERCC6L2	0.412096211336481	-0.442163663616532	1.26635608628949	3.16373425775276	0.965913420464708	0.338152644737758	0.86627273549676	-5.69887893160378
snoRNA__Homo_sapiens300691_SNORD59A	snoRNA:SNORD59A	-0.295077087424387	-0.908670704956958	0.318516530108185	2.42353182954525	-0.962906771383154	0.339646408554783	0.86627273549676	-5.62682661455136
ReverseComplement_ENSG00000109851.7	ReverseComplement_DBX1	-0.293519457444058	-0.904225557537568	0.317186642649453	1.64210339857021	-0.96235260045435	0.339922205131171	0.86627273549676	-5.38838350172859
ReverseComplement_ENSG00000181381.15	ReverseComplement_DDX60L	-0.2009206509376	-0.620137326925026	0.218296025049827	5.1823942418343	-0.959656065592635	0.341266303236825	0.86627273549676	-5.80506254497289
rRNA__45S_pre-ribosomal_N5_(RNA45SN5)&rRNA__45S_pre-ribosomal_N1_(RNA45SN1)&rRNA__45S_pre-ribosomal_N4_(RNA45SN4)&rRNA__45S_pre-ribosomal_N2_(RNA45SN2)&rRNA__45S_pre-ribosomal_N3_(RNA45SN3)&rRNA__5.8S_ribosomal_N1_(RNA5-8SN_1_to_3,_RNA5-8SN5)	RNA45SN5 & RNA45SN1 & RNA45SN4 & RNA45SN2 & RNA45SN3 & RNA5-8SN_1_to_3,_RNA5-8SN5	-0.209952124671403	-0.650008021361916	0.230103772019109	10.2690485280568	-0.955304921946693	0.343442501025613	0.86627273549676	-5.89057505331089
snoRNA__Homo_sapiens300536_SNORD100	snoRNA:SNORD100	-0.246545394825679	-0.763809556852983	0.270718767201625	6.36880779684694	-0.954364093149059	0.343914244541379	0.86627273549676	-5.82390984097786
hsa-miR-874-3p	hsa-miR-874-3p	-0.214780031763973	-0.665674540436143	0.236114476908198	1.98510617539304	-0.953780726775001	0.344206965024878	0.86627273549676	-5.57946305601003
ReverseComplement_ENSG00000145349.18	ReverseComplement_CAMK2D	0.523496669347717	-0.583972625192591	1.63096596388802	3.68923451333982	0.946480814799301	0.347883695059006	0.86627273549676	-5.73433561466614
ReverseComplement_ENSG00000141404.17	ReverseComplement_GNAL	0.236621656112659	-0.264150192569047	0.737393504794364	1.71333319591434	0.946115525572159	0.348068350482387	0.86627273549676	-5.50864668387806
ENSG00000060237.19	WNK1	0.186838949499357	-0.209074005886132	0.582751904884846	2.13294367194117	0.944924892044491	0.348670665202442	0.86627273549676	-5.59990712516586
lncRNA__URS000075C3E9_9606_Homo_sapiens_human__non-protein_coding_lnc-ZNF382-5:1&lncRNA__URS00004FA0FF_9606_Homo_sapiens_long_intergenic_non-protein_coding_RNA_2043_LINC02043_	lncRNA:lncRNA:LINC02043	0.249311609246843	-0.279568150541302	0.778191369034988	1.76321425025004	0.943876430144026	0.349201620944501	0.86627273549676	-5.54835600654821
MiR.hp__hsa-mir-4435-1&MiR.hp__hsa-mir-4435-2	MiR.hp:hsa-mir-4435-1 & MiR.hp:hsa-mir-4435-2	0.352003946676509	-0.40200550344622	1.10601339679924	2.26856425373044	0.934760452338397	0.353840271885406	0.86627273549676	-5.64237441011253
ENSG00000101438.4&ENSG00000140718.21	SLC32A1 & FTO	-0.383544513217005	-1.20595577266122	0.438866746227213	3.36051434975373	-0.933805253815921	0.35432862643204	0.86627273549676	-5.74653253635016
hsa-miR-5100	hsa-miR-5100	-0.277496409608775	-0.872897527190017	0.317904707972467	6.20077298899724	-0.933205541659717	0.354635458300481	0.86627273549676	-5.83894344101211
hsa-miR-1304-3p	hsa-miR-1304-3p	-0.187094750384085	-0.588884179137629	0.214694678369459	5.22080002441601	-0.932379426750693	0.355058406938886	0.86627273549676	-5.82969553351428
hsa-miR-106a-5p	hsa-miR-106a-5p	0.299192487280788	-0.343559675871542	0.941944650433117	5.97362041542104	0.932044662006159	0.355229890495097	0.86627273549676	-5.83748686996439
hsa-miR-186-5p	hsa-miR-186-5p	0.162005386572588	-0.186149840720439	0.510160613865615	11.3455822712683	0.931721507825889	0.35539547740567	0.86627273549676	-5.94516538704311
lncRNA__URS00007E4B6C_9606_Homo_sapiens_WWC2_antisense_RNA_1_WWC2-AS1_	lncRNA:WWC2-AS1	0.219110207770894	-0.251955608207411	0.690176023749199	3.47879312657729	0.931345042410393	0.355588444464479	0.86627273549676	-5.76493882596917
snoRNA__Homo_sapiens300612_SNORA7B&snoRNA__Homo_sapiens300602_SNORA7A	snoRNA:SNORA7A	0.281594596366425	-0.325737453673017	0.888926646405866	2.23733407506191	0.928384118765957	0.357108506525636	0.86627273549676	-5.60781072420669
ENSG00000206172.8&ENSG00000188536.13&ENSG00000130656.6	HBA1 & HBA2 & HBZ	0.343139185976894	-0.397958208422863	1.08423658037665	1.6019139336398	0.927095806260541	0.357771202585979	0.86627273549676	-5.41518695707336
hsa-miR-654-3p	hsa-miR-654-3p	-0.397128292165776	-1.25646387206243	0.462207287730875	4.00952721728018	-0.925332083929456	0.358679732457749	0.86627273549676	-5.81161771532471
MiR.hp__hsa-mir-223	MiR.hp:hsa-mir-223	0.397568035749023	-0.465638485615414	1.26077455711346	2.61496398070357	0.922202581542952	0.360295465338622	0.86627273549676	-5.69167870711412
ENSG00000107372.13	ZFAND5	-0.206877476316153	-0.656274878108729	0.242519925476423	3.91222423159248	-0.921748073675867	0.360530512909491	0.86627273549676	-5.79923856429044
snoRNA__Homo_sapiens300533_SNORD50B	snoRNA:SNORD50B	-0.352629465450984	-1.1187306742657	0.41347174336373	1.81314282966249	-0.921641532538948	0.360585624670407	0.86627273549676	-5.48865587353161
ENSG00000177570.15	SAMD12	0.335359822939882	-0.395767268137754	1.06648691401752	1.36011719998032	0.918433553104103	0.362247594103323	0.86627273549676	-5.43316696440934
lncRNA__URS0000BC450F_9606_Homo_sapiens_long_intergenic_non-protein_coding_RNA_1715_LINC01715_	lncRNA:LINC01715	0.280074533880431	-0.330857613787533	0.891006681548395	1.77237992225316	0.917931406987644	0.362508187881064	0.86627273549676	-5.51154810509255
lncRNA__URS0000CCDFFB_9606_Homo_sapiens_cat_eye_syndrome_chromosome_region_lncRNA&lncRNA__URS0000CCE07B_9606_Homo_sapiens_cat_eye_syndrome_chromosome_region_candidate_7_CECR7_	lncRNA:URS0000CCDFFB_9606_Homo_sapiens_cat_eye_syndrome_chromosome_region_lncRNA & lncRNA:URS0000CCE07B_9606_Homo_sapiens_cat_eye_syndrome_chromosome_region_candidate_7_CECR7	-0.257473837253463	-0.821769470723358	0.306821796216432	2.16297785012749	-0.913599813145853	0.36476111292339	0.86627273549676	-5.62740921628523
hsa-miR-576-3p	hsa-miR-576-3p	0.354751528552633	-0.422971895289644	1.13247495239491	4.08535329406487	0.913332017061808	0.364900691678691	0.86627273549676	-5.81411499357462
hsa-miR-744-5p	hsa-miR-744-5p	-0.130161790416146	-0.415767068300298	0.155443487468006	8.23745955564289	-0.91252941208341	0.365319224781484	0.86627273549676	-5.88508505857435
ENSG00000109917.11	ZPR1	-0.254505250492656	-0.813245074064604	0.304234573079293	4.4068410493923	-0.912045922844064	0.36557149755243	0.86627273549676	-5.82527292560051
snoRNA__Homo_sapiens300474_SNORA19	snoRNA:SNORA19	0.227533656693558	-0.272762088166963	0.727829401554079	2.58533319992809	0.910643566055132	0.366303843968546	0.86627273549676	-5.69467906976256
hsa-miR-30e-5p	hsa-miR-30e-5p	0.288517807740021	-0.345954405519445	0.922990020999487	10.3475531819872	0.910520237360658	0.366368294256748	0.86627273549676	-5.93484276594152
lncRNA__URS000052446E_9606_Homo_sapiens_PINK1_antisense_RNA_PINK1-AS_&lncRNA__URS00002A4A09_9606_Homo_sapiens_MRTFA_antisense_RNA_1_MRTFA-AS1_	lncRNA:MRTFA-AS1	0.219372046590635	-0.264776708841138	0.703520802022409	2.04616325798073	0.90726060499161	0.368074375079634	0.86627273549676	-5.60532805246291
hsa-miR-29a-3p	hsa-miR-29a-3p	0.237072427702495	-0.286357629726099	0.76050248513109	6.30260301733397	0.906884491894882	0.368271557628282	0.86627273549676	-5.86526398192914
hsa-miR-548q	hsa-miR-548q	0.250451985821258	-0.303376382972785	0.804280354615302	1.83450593970135	0.905480011900778	0.369008472286547	0.86627273549676	-5.5996279865459
hsa-miR-132-3p	hsa-miR-132-3p	-0.182492560220528	-0.586431241685928	0.221446121244871	3.05921421834251	-0.904605672459226	0.369467703324237	0.86627273549676	-5.75232032056631
tRNA__Homo_sapiens_tRNA-Lys-CTT-1-1&tRNA__Homo_sapiens_tRNA-Lys-CTT-1-2&tRNA__Homo_sapiens_tRNA-Lys-CTT-4-1	tRNA-Lys-CTT-1-1 & tRNA-Lys-CTT-1-2 & tRNA-Lys-CTT-4-1	-0.266539678105606	-0.858217345482295	0.325137989271083	5.95578786596787	-0.90199946052574	0.370838731532545	0.86627273549676	-5.8622145156626
snoRNA__Homo_sapiens300202_SNORD44	snoRNA:SNORD44	-0.21590280687942	-0.696202288156442	0.264396674397602	7.23833903441848	-0.90006890266931	0.371856411227865	0.86627273549676	-5.88215606509168
hsa-miR-660-5p	hsa-miR-660-5p	0.301413808510355	-0.370889944362354	0.973717561383064	4.80552984801667	0.897691669982129	0.37311199176623	0.86627273549676	-5.8522642547788
ENSG00000244734.4	HBB	-0.201570876568524	-0.651555441497173	0.248413688360125	5.41654099612018	-0.896932484938363	0.373513536783592	0.86627273549676	-5.86136936880666
snoRNA__Homo_sapiens300556_SNORD95	snoRNA:SNORD95	-0.240362197186739	-0.777305477652397	0.296581083278919	8.1039921690114	-0.896328776758274	0.373833043513372	0.86627273549676	-5.89726094562295
hsa-miR-939-5p	hsa-miR-939-5p	0.240550828740205	-0.298200223495473	0.779301880975883	1.80887041686808	0.894022218816628	0.37505536487228	0.86627273549676	-5.52504782932803
snoRNA__Homo_sapiens300506_SNORD51	snoRNA:SNORD51	0.303402699644804	-0.376334365820923	0.983139765110531	3.53086201670316	0.893733577671076	0.375208503632069	0.86627273549676	-5.79457466196372
lncRNA__URS000075C708_9606_Homo_sapiens_MIRLET7B_host_gene_MIRLET7BHG_&lncRNA__URS000075B158_9606_Homo_sapiens_human__non-protein_coding_MIRLET7BHG:9	lncRNA:URS000075C708_9606_Homo_sapiens_MIRLET7B_host_gene_MIRLET7BHG & lncRNA:URS000075B158_9606_Homo_sapiens_human:non-protein_coding_MIRLET7BHG:9	0.279260379508201	-0.346430503250202	0.904951262266605	1.95585306548873	0.893673918454548	0.375240160815017	0.86627273549676	-5.55668079049789
ReverseComplement_ENSG00000118369.13	ReverseComplement_USP35	0.237858655948028	-0.297385045271476	0.773102357167532	2.24290964410703	0.889809384015869	0.377294419970455	0.86627273549676	-5.66944338092778
snoRNA__Homo_sapiens300167_SNORD27	snoRNA:SNORD27	-0.231198165394264	-0.751857183335096	0.289460852546569	7.34832748722856	-0.889120400140033	0.377661407162433	0.86627273549676	-5.89249577123723
MiR.hp__hsa-mir-4326	MiR.hp:hsa-mir-4326	-1.0804636227875	-3.5137489325598	1.35282168698479	4.3556395703258	-0.889091998129132	0.377676540334547	0.86627273549676	-5.85487004025813
yRNA__Y4&yRNA__Y1	yRNA:Y4 & yRNA:Y1	0.296469201338261	-0.371238916261906	0.964177318938428	2.29615209471927	0.889042481375936	0.377702924790262	0.86627273549676	-5.67699865260513
hsa-miR-365a-3p	hsa-miR-365a-3p	-0.193177851686117	-0.628692005726016	0.242336302353783	3.69846203238975	-0.888146572764881	0.378180501151094	0.86627273549676	-5.80756104847748
ENSG00000122565.19	CBX3	0.222852864781507	-0.28159063642417	0.727296365987185	3.85213426396973	0.884576252839046	0.380087498363568	0.86627273549676	-5.82930616564869
hsa-miR-3940-3p	hsa-miR-3940-3p	-0.202770821395922	-0.661802114069402	0.256260471277557	7.32016850776827	-0.884489646874675	0.380133832013543	0.86627273549676	-5.89591700978256
hsa-miR-6818-3p	hsa-miR-6818-3p	0.241141249483713	-0.305866502587356	0.788149001554783	2.96822254400392	0.882688791759878	0.381098085410088	0.86627273549676	-5.75488337712125
hsa-miR-6802-3p	hsa-miR-6802-3p	-0.161806654709032	-0.529419496028592	0.205806186610527	4.11530706284835	-0.881323380748779	0.381830210149614	0.86627273549676	-5.84389796984099
tRNA__Homo_sapiens_tRNA-Gly-GCC-2-1&tRNA__Homo_sapiens_tRNA-Gly-GCC-2-2&tRNA__Homo_sapiens_tRNA-Gly-GCC-2-3&tRNA__Homo_sapiens_tRNA-Gly-GCC-2-4&tRNA__Homo_sapiens_tRNA-Gly-GCC-2-5&tRNA__Homo_sapiens_tRNA-Gly-GCC-2-6&tRNA__Homo_sapiens_tRNA-Gly-GCC-3-1&tRNA__Homo_sapiens_tRNA-Gly-GCC-5-1	tRNA-Gly-GCC-2-1 & tRNA-Gly-GCC-2-2 & tRNA-Gly-GCC-2-3 & tRNA-Gly-GCC-2-4 & tRNA-Gly-GCC-2-5 & tRNA-Gly-GCC-2-6 & tRNA-Gly-GCC-3-1 & tRNA-Gly-GCC-5-1	-0.25809949299197	-0.844653479410846	0.328454493426906	7.36017314738877	-0.881066617931406	0.381967983607195	0.86627273549676	-5.89700755586658
hsa-miR-374a-5p	hsa-miR-374a-5p	0.508494402020078	-0.647104446419558	1.66409325045971	3.17273460433978	0.88106644568853	0.381968076039555	0.86627273549676	-5.77126648460318
tRNA__Homo_sapiens_tRNA-Lys-CTT-2-1&tRNA__Homo_sapiens_tRNA-Lys-CTT-2-2&tRNA__Homo_sapiens_tRNA-Lys-CTT-2-3&tRNA__Homo_sapiens_tRNA-Lys-CTT-2-4&tRNA__Homo_sapiens_tRNA-Lys-CTT-2-5&tRNA__Homo_sapiens_tRNA-Lys-CTT-3-1	tRNA-Lys-CTT-2-1 & tRNA-Lys-CTT-2-2 & tRNA-Lys-CTT-2-3 & tRNA-Lys-CTT-2-4 & tRNA-Lys-CTT-2-5 & tRNA-Lys-CTT-3-1	-0.303738541171783	-0.994684950882784	0.387207868539218	4.17857251205292	-0.880207621047923	0.382429130479479	0.86627273549676	-5.83817658853812
hsa-miR-3928-3p	hsa-miR-3928-3p	-0.220911941772361	-0.723498594516508	0.281674710971787	2.12496428301252	-0.8801117689496	0.382480609770675	0.86627273549676	-5.6576996093954
hsa-miR-331-5p	hsa-miR-331-5p	0.176494847890172	-0.225247541766586	0.57823723754693	3.99042931436755	0.879658209198638	0.382724262252486	0.86627273549676	-5.83990279316409
lncRNA__URS0000A775F0_9606_Homo_sapiens_neighbor_of_BRCA1_lncRNA_2_NBR2__lncRNA&lncRNA__URS000024580C_9606_Homo_sapiens_long_intergenic_non-protein_coding_RNA_1772_LINC01772_	lncRNA:URS0000A775F0_9606_Homo_sapiens_neighbor_of_BRCA1_lncRNA_2_NBR2 & lncRNA:LINC01772	-0.210282960141195	-0.68903817442839	0.268472254145999	3.63685304640853	-0.879468220931167	0.382826353034443	0.86627273549676	-5.81804288296731
lncRNA__URS0000A775F0_9606_Homo_sapiens_neighbor_of_BRCA1_lncRNA_2_NBR2__lncRNA	lncRNA:URS0000A775F0_9606_Homo_sapiens_neighbor_of_BRCA1_lncRNA_2_NBR2	0.172466436556325	-0.220563638832352	0.565496511945003	7.19737184170278	0.878634782690402	0.383274405988957	0.86627273549676	-5.90076915254807
snoRNA__Homo_sapiens300759_SNORD5	snoRNA:SNORD5	-0.313151229469994	-1.02967077343496	0.403368314494974	1.68484812123477	-0.875095935162415	0.385180545065267	0.86627273549676	-5.52810316755287
lncRNA__URS000075E3E5_9606_Homo_sapiens_long_intergenic_non-protein_coding_RNA_1343_LINC01343_	lncRNA:LINC01343	-0.199809180638211	-0.657168383081062	0.25755002180464	5.82083780274418	-0.874757356018277	0.385363226083187	0.86627273549676	-5.88580966207788
lncRNA__URS0000BC452E_9606_Homo_sapiens_uncharacterized_LOC107984784_LOC107984784__lncRNA	lncRNA:URS0000BC452E_9606_Homo_sapiensLOC107984784	-0.184157480914581	-0.60634123297976	0.238026271150598	2.88457252188155	-0.873408545094421	0.386091518884783	0.86627273549676	-5.75570000315496
ENSG00000143549.21	TPM3	0.201159787651226	-0.260119381837258	0.662438957139709	3.4387490130555	0.873186296882038	0.386211604919094	0.86627273549676	-5.79295539640439
snoRNA__Homo_sapiens300663_SNORD38A	snoRNA:SNORD38A	-0.242997610755494	-0.800461954847926	0.314466733336938	3.17619910848114	-0.872799512373504	0.386420649659018	0.86627273549676	-5.78364343042397
ENSG00000154803.13&ENSG00000264187.1	FLCN & ENSG00000264187.1	-0.365813646007793	-1.20583587015443	0.474208578138839	1.62554273173413	-0.871964315374392	0.386872288844629	0.86627273549676	-5.52995207925137
snoRNA__Homo_sapiens300667_SNORD45A	snoRNA:SNORD45A	0.236239656634035	-0.306407294503352	0.778886607771421	3.65324956749316	0.871695936901154	0.387017486707405	0.86627273549676	-5.82156468764598
hsa-miR-3133	hsa-miR-3133	-0.194392188191945	-0.641141926830415	0.252357550446524	2.32519708214002	-0.871252600908154	0.387257414637009	0.86627273549676	-5.67111167297154
tRNA__Homo_sapiens_tRNA-Gly-GCC-2-1&tRNA__Homo_sapiens_tRNA-Gly-GCC-2-2&tRNA__Homo_sapiens_tRNA-Gly-GCC-2-3&tRNA__Homo_sapiens_tRNA-Gly-GCC-2-4&tRNA__Homo_sapiens_tRNA-Gly-GCC-2-5&tRNA__Homo_sapiens_tRNA-Gly-GCC-2-6&tRNA__Homo_sapiens_tRNA-Gly-GCC-3-1&tRNA__Homo_sapiens_tRNA-Gly-GCC-5-1&tRNA__Homo_sapiens_tRNA-Gly-CCC-1-1&tRNA__Homo_sapiens_tRNA-Gly-CCC-1-2	tRNA-Gly-GCC-2-1 & tRNA-Gly-GCC-2-2 & tRNA-Gly-GCC-2-3 & tRNA-Gly-GCC-2-4 & tRNA-Gly-GCC-2-5 & tRNA-Gly-GCC-2-6 & tRNA-Gly-GCC-3-1 & tRNA-Gly-GCC-5-1 & tRNA-Gly-CCC-1-1 & tRNA-Gly-CCC-1-2	-0.232025261637441	-0.765586948564143	0.301536425289262	10.4718604832099	-0.870723408806386	0.387543928685219	0.86627273549676	-5.96909919803425
ENSG00000135821.19	GLUL	-0.141592021663181	-0.467219763962832	0.184035720636471	5.09800872759667	-0.87065674892086	0.387580028940853	0.86627273549676	-5.88110245256727
ReverseComplement_ENSG00000152439.13&ReverseComplement_ENSG00000268107.6	ReverseComplement_ZNF773 & ReverseComplement_ENSG00000268107.6	0.248425898803781	-0.322961945575204	0.819813743182766	2.69651933929631	0.870553486087247	0.387635956003647	0.86627273549676	-5.75665851621406
ENSG00000171989.6&ReverseComplement_ENSG00000105329.11	LDHAL6B & ReverseComplement_TGFB1	-0.172682066696364	-0.570172561063905	0.224808427671177	3.62706721318961	-0.869861434286053	0.388010900965777	0.86627273549676	-5.81650080860571
ENSG00000183354.12	KIAA2026	0.264311605865019	-0.344792291267075	0.873415502997113	2.90056627891478	0.868869277827966	0.38854883437322	0.86627273549676	-5.75861881769947
hsa-miR-330-3p	hsa-miR-330-3p	0.141173372197697	-0.184947322545597	0.46729406694099	4.67524738383033	0.86677028889485	0.389688412188398	0.86627273549676	-5.87917398500414
MiR.hp__hsa-mir-30d	MiR.hp:hsa-mir-30d	-0.16209342537804	-0.536834122679334	0.212647271923254	4.53455777024874	-0.866092196408194	0.390057005907649	0.86627273549676	-5.87476211814297
lncRNA__URS000075BE06_9606_Homo_sapiens_PITRM1_antisense_RNA_1_PITRM1-AS1_	lncRNA:PITRM1-AS1	-0.369794532818546	-1.22832099091228	0.488731925275189	1.29118698377297	-0.862454889203218	0.392037863912355	0.86627273549676	-5.44288306015164
lncRNA__URS0000732D2A_9606_Homo_sapiens_PAX6_upstream_antisense_RNA_PAUPAR_	lncRNA:URS0000732D2A_9606_Homo_sapiens_PAX6_upstream_antisense_RNA_PAUPAR	-0.20508615673357	-0.681574003726799	0.271401690259658	4.1071074189123	-0.861815110676637	0.392386930520706	0.86627273549676	-5.85872424289936
lncRNA__URS000075ADD8_9606_Homo_sapiens_human__non-protein_coding_PRKCQ-AS1:53	lncRNA:URS000075ADD8_9606_Homo_sapiens_human:non-protein_coding_PRKCQ-AS1:53	-0.237041002418051	-0.788129202441355	0.314047197605253	1.81928891602752	-0.861255382973073	0.392692479563865	0.86627273549676	-5.56688426702998
snoRNA__Homo_sapiens300197_SNORD81&snoRNA__Homo_sapiens300426_SNORD81L4&snoRNA__Homo_sapiens300132_SNORD81L3	snoRNA:SNORD81L3	-0.435691786344113	-1.44949967881328	0.578116106125057	1.19875570316704	-0.860504787783035	0.393102453299802	0.86627273549676	-5.40200572689718
lncRNA__URS000075ABCD_9606_Homo_sapiens_uncharacterized_LOC101927550_LOC101927550__lncRNA&lncRNA__URS00007E4BE4_9606_Homo_sapiens_POT1_antisense_RNA_1_POT1-AS1_&lncRNA__URS000075B198_9606_Homo_sapiens_TMCC1_antisense_RNA_1_head_to_head__TMCC1-AS1_&lncRNA__URS0000175810_9606_Homo_sapiens_CXXC4_antisense_RNA_1_CXXC4-AS1_	lncRNA:CXXC4-AS1	0.217776274150495	-0.291208412015475	0.726760960316464	3.64908382962162	0.856713151151757	0.395177504041607	0.86627273549676	-5.83409298383235
ENSG00000151503.13	NCAPD3	0.172315248156553	-0.230493679950921	0.575124176264027	3.37902278100966	0.856552936058786	0.395265334431418	0.86627273549676	-5.80937037177242
ENSG00000087460.29	GNAS	0.179426578710317	-0.240052906524404	0.598906063945039	4.39819695429033	0.856457143301694	0.395317854089991	0.86627273549676	-5.8807407887735
snoRNA__Homo_sapiens300168_SNORD26	snoRNA:SNORD26	-0.218929777533893	-0.732685964582783	0.294826409514998	7.38603900891533	-0.853252082568225	0.397077566110538	0.86627273549676	-5.92350687983561
ENSG00000270276.2&ENSG00000270882.2	H4C15 & H4C14	0.154576732931901	-0.208216242772638	0.517369708636439	2.91046289851673	0.85312926611715	0.39714509381068	0.86627273549676	-5.77129059751752
hsa-miR-6799-3p	hsa-miR-6799-3p	-0.184620824892026	-0.618519751276722	0.24927810149267	2.18830602228081	-0.85196489034305	0.397785651246729	0.86627273549676	-5.6732681744929
hsa-miR-324-5p	hsa-miR-324-5p	0.181689145616431	-0.245699245481906	0.609077536714769	4.84385179083429	0.851208295473351	0.398202218779468	0.86627273549676	-5.89367340587162
hsa-miR-6735-5p	hsa-miR-6735-5p	-0.196206975418532	-0.660480842386207	0.268066891549143	1.91713550871314	-0.846193705550383	0.400969974983729	0.86627273549676	-5.64906776355072
hsa-miR-433-3p	hsa-miR-433-3p	-0.30030977648115	-1.01259334682064	0.411973793858336	3.70699883309171	-0.844201520468904	0.402072826670839	0.86627273549676	-5.86320125931563
MiR.hp__hsa-mir-486-1&MiR.hp__hsa-mir-486-2&lncRNA__URS0000759BA5_9606_Homo_sapiens_SVIL_antisense_RNA_1_SVIL-AS1__lncRNA&lncRNA__URS000075BF39_9606_Homo_sapiens_SVIL_antisense_RNA_1_SVIL-AS1__lncRNA&lncRNA__URS000075EEA4_9606_Homo_sapiens_SVIL_antisense_RNA_1_SVIL-AS1__lncRNA	MiR.hp:hsa-mir-486-1 & MiR.hp:hsa-mir-486-2 & lncRNA:URS0000759BA5_9606_SVIL-AS1	-0.156841210139808	-0.529158917960421	0.215476497680805	5.70883320263288	-0.843482503823979	0.402471324577432	0.86627273549676	-5.91101201078002
ENSG00000186417.14	GLDN	-0.256695721366207	-0.866203659480218	0.352812216747804	1.57254200794952	-0.843274271163809	0.402586777958445	0.86627273549676	-5.54876860738897
snoRNA__Homo_sapiens300578_SNORD62A&snoRNA__Homo_sapiens300579_SNORD62B	snoRNA:SNORD62B	-0.242414907656587	-0.819979304774344	0.33514948946117	4.92643191667621	-0.84040474537173	0.404179844290389	0.86627273549676	-5.90589987251049
lncRNA__URS0000759AD2_9606_Homo_sapiens_long_intergenic_non-protein_coding_RNA_294_LINC00294_&lncRNA__URS000075C353_9606_Homo_sapiens_long_intergenic_non-protein_coding_RNA_963_LINC00963_&lncRNA__URS0000CCE0A2_9606_Homo_sapiens_long_intergenic_non-protein_coding_RNA_330_LINC00330_&lncRNA__URS000075C0A6_9606_Homo_sapiens_long_intergenic_non-protein_coding_RNA_1252_LINC01252_&lncRNA__URS000075EAC8_…	lncRNA:lncRNA:URS0000A76432_9606_Homo_sapiens_human:non-protein_coding_HAND2-AS1:114	-0.181504906530635	-0.614622005112797	0.251612192051526	3.11656685327759	-0.839097885507975	0.40490665136388	0.86627273549676	-5.8114705915067
lncRNA__URS000053D37B_9606_Homo_sapiens_long_intergenic_non-protein_coding_RNA_1104_LINC01104_&lncRNA__URS0000A76636_9606_Homo_sapiens_human__non-protein_coding_lnc-ZNF485-68:16	lncRNA:LINC01104 & lncRNA:lnc-ZNF485-68:16	-0.176009968506514	-0.596229483410096	0.244209546397068	4.15819915961981	-0.838669085024572	0.405145302412292	0.86627273549676	-5.88432780988262
snoRNA__Homo_sapiens300197_SNORD81&snoRNA__Homo_sapiens300426_SNORD81L4	snoRNA:SNORD81L4	0.211078486401105	-0.293070679689721	0.715227652491931	6.69396174897947	0.838329028068642	0.405334624151065	0.86627273549676	-5.92723452918354
lncRNA__URS000075C2D9_9606_Homo_sapiens_uncharacterized_LOC441072_FLJ31104__lncRNA	lncRNA:URS000075C2D9_9606_Homo_sapiens_uncharacterized_LOC441072_FLJ31104	-0.166778907053279	-0.565192693485151	0.231634879378592	3.28637999890062	-0.83817818163054	0.405418623072527	0.86627273549676	-5.82291971469699
hsa-miR-6894-3p	hsa-miR-6894-3p	-0.267489345912725	-0.906607206091052	0.371628514265601	2.37743285631078	-0.83802142284239	0.405505925600909	0.86627273549676	-5.73392500416423
lncRNA__URS000075C353_9606_Homo_sapiens_long_intergenic_non-protein_coding_RNA_963_LINC00963_&lncRNA__URS000073968D_9606_Homo_sapiens_EMX2_opposite_strand/antisense_RNA_EMX2OS_&lncRNA__URS00002A4A09_9606_Homo_sapiens_MRTFA_antisense_RNA_1_MRTFA-AS1_&lncRNA__URS000075C5C5_9606_Homo_sapiens_DNAJC27_antisense_RNA_1_DNAJC27-AS1_&lncRNA__URS00005B18F1_9606_Homo_sapiens_long_intergenic_non-protein_codi…	lncRNA:URS000075C353_9606_SUCLG2-AS1	-0.180177011466963	-0.613329130726634	0.252975107792707	3.24790861719399	-0.832891676119335	0.408369155811185	0.86942755254668	-5.81850611429758
lncRNA__URS000075CF6A_9606_Homo_sapiens_long_intergenic_non-protein_coding_RNA_1492_LINC01492_&lncRNA__URS000075B254_9606_Homo_sapiens_long_intergenic_non-protein_coding_RNA_2139_LINC02139_	lncRNA:LINC01492 & lncRNA:LINC02139	-0.215857708933521	-0.739185450542058	0.307470032675016	2.49129641110948	-0.825892252585054	0.412295845425007	0.86942755254668	-5.74415452403436
ENSG00000087086.15	FTL	0.205084019886085	-0.293171858336308	0.703339898108478	1.83952038182939	0.824155149846946	0.413273910849534	0.86942755254668	-5.61153097570006
ReverseComplement_ENSG00000184898.7	ReverseComplement_RBM43	0.161164961157853	-0.231460697215509	0.553790619531215	6.62350490911014	0.821904837191364	0.414543030877041	0.86942755254668	-5.9418880384948
snoRNA__Homo_sapiens300777_SCARNA9	snoRNA:SCARNA9	0.224017706266057	-0.323297526941599	0.771332939473712	3.8473443503456	0.819548003256033	0.415874759256625	0.86942755254668	-5.8859838343493
hsa-miR-454-5p	hsa-miR-454-5p	0.178187702287597	-0.257277630085533	0.613653034660728	6.22751021661696	0.819320323125436	0.416003547044302	0.86942755254668	-5.93821654709771
ReverseComplement_ENSG00000261796.1&ReverseComplement_ENSG00000172780.17&ENSG00000142233.14	ReverseComplement_ISY1-RAB43 & ReverseComplement_RAB43 & NTN5	0.189771303358554	-0.274648558684998	0.654191165402107	1.84248337338352	0.818180908585942	0.416648422488441	0.86942755254668	-5.64983474672188
ReverseComplement_ENSG00000236609.4	ReverseComplement_ZNF853	0.1912859414206	-0.277067231264766	0.659639114105966	2.16881045300388	0.81778506026212	0.416872602703698	0.86942755254668	-5.72146638395327
hsa-miR-125a-5p	hsa-miR-125a-5p	-0.129579768073075	-0.447536560391838	0.188377024245687	8.88858819383682	-0.816016006163039	0.417875360514089	0.86942755254668	-5.97897544281011
hsa-miR-96-5p	hsa-miR-96-5p	0.34038778459274	-0.495598534824664	1.17637410401014	4.30039689750842	0.815275482372743	0.418295546302659	0.86942755254668	-5.90869155650639
snoRNA__Homo_sapiens300169_SNORD25&lncRNA__URS0000CCDF81_9606_Homo_sapiens_small_nucleolar_RNA_host_gene_1_SNHG1__lncRNA&lncRNA__URS0000CCE06F_9606_Homo_sapiens_small_nucleolar_RNA_host_gene_1_SNHG1__lncRNA&lncRNA__URS0000CCE076_9606_Homo_sapiens_small_nucleolar_RNA_host_gene_1_SNHG1__lncRNA&lncRNA__URS0000CCE0BC_9606_Homo_sapiens_small_nucleolar_RNA_host_gene_1_SNHG1__lncRNA	snoRNA:SNORD25 & lncRNA:URS0000CCDF81_9606_SNHG1	-0.194633066098372	-0.672753221217012	0.283487089020269	5.47211212631321	-0.815096744805756	0.41839700327565	0.86942755254668	-5.9309316278482
lncRNA__URS000075A69B_9606_Homo_sapiens_long_intergenic_non-protein_coding_RNA_324_LINC00324_&lncRNA__URS0000759CF4_9606_Homo_sapiens_KCNQ1_opposite_strand/antisense_transcript_1_KCNQ1OT1_&lncRNA__URS000075EA71_9606_Homo_sapiens_NAGPA_antisense_RNA_1_NAGPA-AS1_	lncRNA:NAGPA-AS1	-0.193551252533996	-0.669470644106134	0.282368139038143	4.90038043321566	-0.814314506694409	0.418841200735972	0.86942755254668	-5.92515656717527
lncRNA__URS000075DE64_9606_Homo_sapiens_human__non-protein_coding_MIR17HG:3&MiR.hp__hsa-mir-92a-1&MiR.hp__hsa-mir-92a-2	lncRNA:URS000075DE64_9606_Homo_sapiens_human:non-protein_coding_MIR17HG:3 & MiR.hp:hsa-mir-92a-1 & MiR.hp:hsa-mir-92a-2	-0.0871442662228361	-0.302031494121397	0.127742961675725	17.124080769964	-0.812003311175551	0.4201552864418	0.86942755254668	-6.24923893906788
ReverseComplement_ENSG00000053770.12&ENSG00000171132.14	ReverseComplement_AP5M1 & PRKCE	0.195416830274379	-0.287508397764626	0.678342058313384	2.14149354332576	0.810236226936332	0.421161679705067	0.86942755254668	-5.73590289864149
ENSG00000029993.15	HMGB3	0.305694103847129	-0.450353201486457	1.06174140918072	1.24413698839893	0.809594741422859	0.421527378695641	0.86942755254668	-5.50956764839276
snoRNA__Homo_sapiens300112_SNORD3@&snoRNA__Homo_sapiens300182_SNORD3@&snoRNA__Homo_sapiens300250_SNORD3@&snoRNA__Homo_sapiens300448_SNORD3@&snoRNA__Homo_sapiens300361_SNORD3@L38&snoRNA__Homo_sapiens300248_SNORD3@L26&snoRNA__Homo_sapiens300285_SNORD3@L31	snoRNA:SNORD3@L31	0.304227880616134	-0.449186462343304	1.05764222357557	4.00083829382369	0.80852734835134	0.422136303207153	0.86942755254668	-5.88963700779534
ReverseComplement_ENSG00000117298.16&ReverseComplement_lncRNA__URS0000759D4A_9606_Homo_sapiens_FOXF1_adjacent_non-coding_developmental_regulatory_RNA_FENDRR_&ReverseComplement_ENSG00000168137.19&ENSG00000176920.13&ReverseComplement_ENSG00000186115.13&ReverseComplement_ENSG00000196689.13&ENSG00000101350.8&ReverseComplement_ENSG00000139746.16&ReverseComplement_lncRNA__URS00007E413A_9606_Homo_sapien…	ReverseComplement_ECE1 & ReverseComplement_lncRNA:lncRNA:URS00007E3AA8_9606_Homo_sapiens_human:non-protein_coding_LINC01770:14	-0.312427139857895	-1.08647018025213	0.461615900536339	3.53921084915599	-0.808189547152505	0.422329121622634	0.86942755254668	-5.86549709921611
hsa-miR-5010-3p	hsa-miR-5010-3p	-0.154776628978389	-0.538783855587874	0.229230597631095	9.17949366736626	-0.807040951051634	0.422985141516792	0.86942755254668	-5.99030993266985
MiR.hp__hsa-mir-101-1	MiR.hp:hsa-mir-101-1	0.457930105435756	-0.67825531944786	1.59411553031937	1.72016472763543	0.807011211897378	0.423002135144808	0.86942755254668	-5.57307746800932
rRNA__45S_pre-ribosomal_N5_(RNA45SN5)&rRNA__45S_pre-ribosomal_N1_(RNA45SN1)&rRNA__45S_pre-ribosomal_N4_(RNA45SN4)&rRNA__45S_pre-ribosomal_N2_(RNA45SN2)&rRNA__45S_pre-ribosomal_N3_(RNA45SN3)&rRNA__5.8S_ribosomal_N1_(RNA5-8SN_1_to_3,_RNA5-8SN5)&rRNA__5.8S_ribosomal_N4_(RNA5-8SN4)&lncRNA__URS000075C058_9606_Homo_sapiens_uncharacterized_LOC100507373_LOC100507373__lncRNA	RNA45SN5 & RNA45SN1 & RNA45SN4 & RNA45SN2 & RNA45SN3 & RNA5-8SN_1_to_3,_RNA5-8SN5 & RNA5-8SN4 & lncRNA:URS000075C058_9606_Homo_sapiensLOC100507373	-0.231320442126703	-0.806103621301381	0.343462737047974	1.93557239767599	-0.805822797357969	0.423681557954112	0.86942755254668	-5.65674475104999
snoRNA__Homo_sapiens300395_SNORA16AL1yRNA__Y5	snoRNA:SNORA16AL1yRNA:Y5	0.182047322883797	-0.271609897790813	0.635704543558407	9.65452921079103	0.803500322153003	0.425011219417476	0.86942755254668	-6.00393885629681
hsa-miR-6513-3p	hsa-miR-6513-3p	0.16981118118158	-0.25515725422335	0.59477961658651	3.96340779320811	0.800090649900923	0.42696784856562	0.86942755254668	-5.90958204751231
snoRNA__Homo_sapiens300206_SNORD74	snoRNA:SNORD74	-0.170860268049706	-0.598668384926031	0.256947848826618	9.93723897514695	-0.799689970651376	0.427198130323087	0.86942755254668	-6.01821572933497
snoRNA__Homo_sapiens300249_SNORD32B	snoRNA:SNORD32B	0.240375418800443	-0.362671652051843	0.843422489652729	2.54362071366272	0.798120429889499	0.428100905079982	0.86942755254668	-5.76738008998025
viral.miR.hp__hsv2-miR-H10	viral.miR.hp:hsv2-miR-H10	0.273311145265395	-0.412504636951551	0.959126927482341	1.8680055295929	0.797956934448335	0.42819501054324	0.86942755254668	-5.68006304179755
hsa-miR-532-3p	hsa-miR-532-3p	-0.116882059312623	-0.41076073129643	0.176996612671184	8.884573300303	-0.796359879665111	0.429114900391905	0.86942755254668	-5.99182799753119
hsa-miR-144-5p	hsa-miR-144-5p	0.465545514358341	-0.707494796721037	1.63858582543772	7.68829595724607	0.794655321360784	0.430098011043412	0.86942755254668	-5.97757548383122
hsa-miR-3143	hsa-miR-3143	0.317618079255702	-0.482847035279516	1.11808319379092	1.41018049496478	0.794497238173141	0.430189254106607	0.86942755254668	-5.50431019324416
tRNA__Homo_sapiens_tRNA-Leu-AAG-2-1&tRNA__Homo_sapiens_tRNA-Leu-AAG-2-2&tRNA__Homo_sapiens_tRNA-Leu-AAG-2-3&tRNA__Homo_sapiens_tRNA-Leu-AAG-2-4&tRNA__Homo_sapiens_tRNA-Leu-AAG-3-1&tRNA__Homo_sapiens_tRNA-Leu-AAG-4-1&tRNA__Homo_sapiens_tRNA-Leu-TAG-2-1	tRNA-Leu-AAG-2-1 & tRNA-Leu-AAG-2-2 & tRNA-Leu-AAG-2-3 & tRNA-Leu-AAG-2-4 & tRNA-Leu-AAG-3-1 & tRNA-Leu-AAG-4-1 & tRNA-Leu-TAG-2-1	-0.309699271196336	-1.09140946264441	0.47201092025174	4.52194069385929	-0.79327541605095	0.430894859110095	0.86942755254668	-5.92573024900532
ENSG00000204628.12	RACK1	-0.199520076386885	-0.703721899083148	0.304681746309378	4.13337201070188	-0.792340357906251	0.431435322451568	0.86942755254668	-5.92133518259268
ReverseComplement_lncRNA__URS000022CFA6_9606_Homo_sapiens_WEE2_antisense_RNA_1_WEE2-AS1_&ReverseComplement_ENSG00000145349.18	ReverseComplement_lncRNA:WEE2-AS1 & ReverseComplement_CAMK2D	0.282798120248568	-0.43242760751861	0.998023848015746	4.09815972470255	0.791704249994351	0.431803223068086	0.86942755254668	-5.90405797301366
snoRNA__Homo_sapiens300476_SNORA51	snoRNA:SNORA51	0.171797396563281	-0.264297492636826	0.607892285763388	1.92218742699278	0.788796849646848	0.433487126540205	0.86942755254668	-5.73348624536368
hsa-miR-4659a-3p	hsa-miR-4659a-3p	0.143069221161602	-0.220364196397052	0.506502638720257	5.30197586375584	0.788226335756343	0.433818012751439	0.86942755254668	-5.95052878087491
rRNA__45S_pre-ribosomal_N5_(RNA45SN5)&rRNA__45S_pre-ribosomal_N1_(RNA45SN1)&rRNA__45S_pre-ribosomal_N2_(RNA45SN2)&rRNA__45S_pre-ribosomal_N3_(RNA45SN3)&rRNA__28S_ribosomal_N5_(RNA28SN5)&rRNA__28S_ribosomal_N1_(RNA28SN1)&rRNA__28S_ribosomal_N2_(RNA28SN2)&rRNA__28S_ribosomal_N3_(RNA28SN3)&lncRNA__URS0000A7731D_9606_Homo_sapiens_human__non-protein_coding_lnc-PIK3AP1-6:4	RNA45SN5 & RNA45SN1 & RNA45SN2 & RNA45SN3 & RNA28SN5 & RNA28SN1 & RNA28SN2 & RNA28SN3 & lncRNA:lnc-PIK3AP1-6:4	0.235139636212538	-0.362751947901298	0.833031220326373	2.19214298672909	0.787468132806009	0.434257986551629	0.86942755254668	-5.72425310393042
tRNA__Homo_sapiens_tRNA-Lys-CTT-1-1&tRNA__Homo_sapiens_tRNA-Lys-CTT-1-2&tRNA__Homo_sapiens_tRNA-Lys-CTT-4-1&tRNA__Homo_sapiens_tRNA-Lys-CTT-2-1&tRNA__Homo_sapiens_tRNA-Lys-CTT-2-2&tRNA__Homo_sapiens_tRNA-Lys-CTT-2-3&tRNA__Homo_sapiens_tRNA-Lys-CTT-2-4&tRNA__Homo_sapiens_tRNA-Lys-CTT-2-5&tRNA__Homo_sapiens_tRNA-Lys-CTT-3-1	tRNA-Lys-CTT-1-1 & tRNA-Lys-CTT-1-2 & tRNA-Lys-CTT-4-1 & tRNA-Lys-CTT-2-1 & tRNA-Lys-CTT-2-2 & tRNA-Lys-CTT-2-3 & tRNA-Lys-CTT-2-4 & tRNA-Lys-CTT-2-5 & tRNA-Lys-CTT-3-1	-0.274735300765486	-0.973406794828704	0.423936193297731	2.27157877469241	-0.787355793513699	0.434323197858	0.86942755254668	-5.71167979644176
hsa-miR-501-3p	hsa-miR-501-3p	-0.0966293653442136	-0.342959187965195	0.149700457276768	9.60100180052045	-0.785455742576716	0.43542702881205	0.870072321486198	-6.01786691987515
snoRNA__Homo_sapiens300755_SNORD14AL2	snoRNA:SNORD14AL2	-0.207265731331395	-0.73706760331403	0.322536140651241	3.95083631908269	-0.783327910237075	0.436665158733003	0.870209106373068	-5.90920288596267
ReverseComplement_ENSG00000105136.21	ReverseComplement_ZNF419	0.304400023351988	-0.476125166900629	1.0849252136046	3.70854266369924	0.780885473374543	0.438088911754173	0.870209106373068	-5.90740890227777
hsa-miR-501-5p	hsa-miR-501-5p	0.199257736198444	-0.312377952795427	0.710893425192315	2.38939414521331	0.779801286236687	0.438721786675321	0.870209106373068	-5.76539539516144
lncRNA__URS0000BC44C1_9606_Homo_sapiens_growth_arrest_associated_lncRNA_1_GASAL1_	lncRNA:URS0000BC44C1_9606_Homo_sapiens_growth_arrest_associated_lncRNA_1_GASAL1	0.20957036882851	-0.330272351455492	0.749413089112511	1.95196344601539	0.777306348268801	0.440180208821659	0.870209106373068	-5.70556652916877
MiR.hp__hsa-mir-181a-1	MiR.hp:hsa-mir-181a-1	0.261118970150752	-0.411833313173666	0.93407125347517	3.75585411584386	0.776933306013847	0.440398516641479	0.870209106373068	-5.90610456797116
ENSG00000089876.12	DHX32	0.171813104070942	-0.272321353102937	0.615947561244822	4.26564352785024	0.77458913706356	0.441771803965491	0.870209106373068	-5.94164632332667
hsa-miR-107	hsa-miR-107	0.197434245491907	-0.314348737189653	0.709217228173467	9.90147895156655	0.772442622377498	0.443031503526663	0.870209106373068	-6.03734661716837
vault__VTRNA1-1	vault:VTRNA1-1	0.49630928072252	-0.791810709083975	1.78442927052901	8.34179471915333	0.771481760139954	0.443596075494121	0.870209106373068	-6.00039096497236
ENSG00000001084.13	GCLC	0.188705443901739	-0.301968656531058	0.679379544334535	2.27483219391465	0.770053466877234	0.444436074072527	0.870209106373068	-5.74196025259699
ENSG00000086827.9	ZW10	-0.18273389949793	-0.659682395510478	0.294214596514619	1.92782873890175	-0.767144586389752	0.446149703847537	0.870209106373068	-5.67281859325327
ReverseComplement_lncRNA__URS000022CFA6_9606_Homo_sapiens_WEE2_antisense_RNA_1_WEE2-AS1_	ReverseComplement_lncRNA:WEE2-AS1	0.14120835186705	-0.227528369415528	0.509945073149628	5.70730785228121	0.766784950727159	0.446361834160791	0.870209106373068	-5.97084205447855
tRNA__Homo_sapiens_tRNA-Arg-CCT-4-1&tRNA__Homo_sapiens_tRNA-Arg-CCT-3-1&tRNA__Homo_sapiens_tRNA-Arg-CCT-1-1&tRNA__Homo_sapiens_tRNA-Arg-CCT-2-1&tRNA__Homo_sapiens_tRNA-Arg-CCT-5-1	tRNA-Arg-CCT-4-1 & tRNA-Arg-CCT-3-1 & tRNA-Arg-CCT-1-1 & tRNA-Arg-CCT-2-1 & tRNA-Arg-CCT-5-1	-0.198270129766381	-0.71606556671593	0.319525307183168	5.59156318860051	-0.766705640249749	0.446408623203689	0.870209106373068	-5.96866166905277
hsa-miR-942-5p	hsa-miR-942-5p	0.124944196852553	-0.201594872491343	0.451483266196449	8.17662174086576	0.766144212601318	0.446739918149863	0.870209106373068	-6.00352997243159
lncRNA__URS000075ED94_9606_Homo_sapiens_long_intergenic_non-protein_coding_RNA_1355_LINC01355_&lncRNA__URS0000759CF4_9606_Homo_sapiens_KCNQ1_opposite_strand/antisense_transcript_1_KCNQ1OT1_&lncRNA__URS000075DE27_9606_Homo_sapiens_HLA_complex_group_11_HCG11_&lncRNA__URS0000D7806A_9606_Homo_sapiens_uncharacterized_LOC102725021_LOC102725021__lncRNA&lncRNA__URS0000D7801A_9606_Homo_sapiens_uncharacter…	lncRNA:EPN2-AS1 & lncRNA:lnc-SLC17A5-1:2	-0.251925978945069	-0.910939892764059	0.407087934873922	2.71026184746054	-0.765434366108705	0.447158999613501	0.870209106373068	-5.81438515329216
lncRNA__URS000075DE64_9606_Homo_sapiens_human__non-protein_coding_MIR17HG:3&MiR.hp__hsa-mir-92a-1	lncRNA:URS000075DE64_9606_Homo_sapiens_human:non-protein_coding_MIR17HG:3 & MiR.hp:hsa-mir-92a-1	-0.0915944555623085	-0.331230785959224	0.148041874834607	14.0179912260724	-0.765325371983441	0.447223368234856	0.870209106373068	-6.17360208586872
tRNA__Homo_sapiens_tRNA-Pro-TGG-2-1	tRNA-Pro-TGG-2-1	0.210287004641476	-0.341655633627152	0.762229642910104	2.40754139642487	0.762865677858444	0.44867742646865	0.871514791727064	-5.78751157298272
hsa-miR-5193	hsa-miR-5193	0.187269494662461	-0.306402327722605	0.680941317047527	2.26966366213919	0.75955335321003	0.450639866378605	0.872804576692481	-5.78124210112717
lncRNA__URS000075A69B_9606_Homo_sapiens_long_intergenic_non-protein_coding_RNA_324_LINC00324_&tRNA__Homo_sapiens_tRNA-Pro-TGG-3-1&tRNA__Homo_sapiens_tRNA-Pro-TGG-3-2&tRNA__Homo_sapiens_tRNA-Pro-TGG-3-3&tRNA__Homo_sapiens_tRNA-Pro-TGG-3-4&tRNA__Homo_sapiens_tRNA-Pro-TGG-3-5&tRNA__Homo_sapiens_tRNA-Pro-CGG-1-1&tRNA__Homo_sapiens_tRNA-Pro-CGG-1-2&tRNA__Homo_sapiens_tRNA-Pro-CGG-1-3&tRNA__Homo_sapien…	lncRNA:LINC00324 & tRNA-Pro-TGG-3-1 & tRNA-Pro-TGG-3-2 & tRNA-Pro-TGG-3-3 & tRNA-Pro-TGG-3-4 & tRNA-Pro-TGG-3-5 & tRNA-Pro-CGG-1-1 & tRNA-Pro-CGG-1-2 & tRNA-Pro-CGG-1-3 & tRNA-Pro-AGG-2-1 & tRNA-Pro-AGG-2-2 & tRNA-Pro-AGG-2-3 & tRNA-Pro-AGG-2-4 & tRNA-Pro-AGG-2-5 & tRNA-Pro-AGG-2-6 & tRNA-Pro-AGG-2-7 & tRNA-Pro-AGG-2-8 & tRNA-Pro-CGG-2-1 & tRNA-Pro-AGG-1-1 & tRNA-Pro-TGG-2-1 & tRNA-Pro-TGG-1-1	0.143429002895664	-0.235172738358531	0.522030744149858	5.44822626991158	0.75854955594334	0.451235565797425	0.872804576692481	-5.97444463252241
lncRNA__URS000075ED94_9606_Homo_sapiens_long_intergenic_non-protein_coding_RNA_1355_LINC01355_&lncRNA__URS0000D7806A_9606_Homo_sapiens_uncharacterized_LOC102725021_LOC102725021__lncRNA&lncRNA__URS0000D7801A_9606_Homo_sapiens_uncharacterized_LOC102725021_LOC102725021__lncRNA&lncRNA__URS0000D7802D_9606_Homo_sapiens_uncharacterized_LOC102725021_LOC102725021__lncRNA&lncRNA__URS000025784F_9606_Homo_sa…	lncRNA:LINC01355 & lncRNA:URS0000D7806A_9606_Homo_sapiensLOC100506472	-0.218323872921122	-0.795469937190327	0.358822191348083	2.04709505424082	-0.757434485935872	0.451897835466366	0.872804576692481	-5.74642230169846
lncRNA__URS00008E3A09_9606_Homo_sapiens_MIR194-2_host_gene_MIR194-2HG_&MiR.hp__hsa-mir-194-2&MiR.hp__hsa-mir-194-1	lncRNA:URS00008E3A09_9606_Homo_sapiens_MIR194-2_host_gene_MIR194-2HG & MiR.hp:hsa-mir-194-2 & MiR.hp:hsa-mir-194-1	0.221991234709327	-0.365867121690497	0.80984959110915	8.13715418498241	0.756123466800375	0.452677205505669	0.872804576692481	-6.0105215258253
lncRNA__URS0000ABD7FD_9606_Homo_sapiens_uncharacterized_LOC100128988_LOC100128988__lncRNA&lncRNA__URS0000ABD7F2_9606_Homo_sapiens_uncharacterized_LOC100128988_LOC100128988__lncRNA&MiR.hp__hsa-mir-1246	lncRNA:URS0000ABD7FD_9606_Homo_sapiensLOC100128988 & MiR.hp:hsa-mir-1246	0.806011595672556	-1.33117986165365	2.94320305299876	-1.33670334672214	0.755139949367428	0.453262394724397	0.872804576692481	-4.88420953885778
snoRNA__Homo_sapiens300262_SNORD60	snoRNA:SNORD60	-0.154377030485224	-0.564577299491345	0.255823238520896	6.46549621314366	-0.753557381254684	0.454204936218049	0.873108970657493	-5.99056173350958
ReverseComplement_ENSG00000280204.4	ReverseComplement_OR1S1	0.212270247407641	-0.353916991899596	0.778457486714877	1.57932581967382	0.750686550981519	0.455917628759738	0.874890208292394	-5.5963921321624
MiR.hp__hsa-mir-486-1	MiR.hp:hsa-mir-486-1	-0.147264652825553	-0.542980562558999	0.248451256907892	11.4548203718504	-0.745151521761965	0.459230244191386	0.87721652205659	-6.10177938432987
tRNA__Homo_sapiens_tRNA-Val-CAC-1-1&tRNA__Homo_sapiens_tRNA-Val-CAC-1-2&tRNA__Homo_sapiens_tRNA-Val-CAC-1-3&tRNA__Homo_sapiens_tRNA-Val-CAC-1-4&tRNA__Homo_sapiens_tRNA-Val-CAC-1-5&tRNA__Homo_sapiens_tRNA-Val-CAC-1-6&tRNA__Homo_sapiens_tRNA-Val-CAC-1-7&tRNA__Homo_sapiens_tRNA-Val-CAC-5-1&tRNA__Homo_sapiens_tRNA-Val-CAC-4-1&tRNA__Homo_sapiens_tRNA-Val-AAC-1-1&tRNA__Homo_sapiens_tRNA-Val-AAC-1-2&tRN…	tRNA-Val-CAC-1-1 & tRNA-Val-CAC-1-2 & tRNA-Val-CAC-1-3 & tRNA-Val-CAC-1-4 & tRNA-Val-CAC-1-5 & tRNA-Val-CAC-1-6 & tRNA-Val-CAC-1-7 & tRNA-Val-CAC-5-1 & tRNA-Val-CAC-4-1 & tRNA-Val-AAC-1-1 & tRNA-Val-AAC-1-2 & tRNA-Val-AAC-1-3 & tRNA-Val-AAC-1-4 & tRNA-Val-AAC-1-5 & tRNA-Val-AAC-4-1 & tRNA-Val-AAC-3-1 & tRNA-Val-AAC-5-1	-0.230261449330001	-0.849185452024983	0.388662553364981	3.33071934911074	-0.744926620860898	0.459365135307208	0.87721652205659	-5.90371491914694
ENSG00000170265.12	ZNF282	0.234313654397894	-0.395684540212856	0.864311849008644	1.60978955324702	0.744711188567296	0.459494368696309	0.87721652205659	-5.56878614359177
ENSG00000153563.16	CD8A	-0.137478422366969	-0.50937933542667	0.234422490692733	3.36591784072323	-0.740179207978258	0.46221784965719	0.880044256928834	-5.90420554238625
MiR.hp__hsa-mir-12136	MiR.hp:hsa-mir-12136	0.253530341147182	-0.433643250002167	0.94070393229653	2.68927687452909	0.738742468573757	0.463083180710306	0.880044256928834	-5.83641175773253
lncRNA__URS0000A770E0_9606_Homo_sapiens_human__non-protein_coding_lnc-RAB40B-1:8	lncRNA:lnc-RAB40B-1:8	0.310247162199008	-0.531152587040631	1.15164691143865	1.62285539949845	0.738303667402865	0.463347650099099	0.880044256928834	-5.60593131691396
hsa-miR-339-3p	hsa-miR-339-3p	-0.13102701922756	-0.487941336524086	0.225887298068967	6.16621433722466	-0.735066241395264	0.465301543508331	0.881756411185783	-5.99829401181146
MiR.hp__hsa-mir-6511b-1&MiR.hp__hsa-mir-6511a-1&MiR.hp__hsa-mir-6511a-2&MiR.hp__hsa-mir-6511a-3&MiR.hp__hsa-mir-6511a-4&MiR.hp__hsa-mir-6511b-2	MiR.hp:hsa-mir-6511b-1 & MiR.hp:hsa-mir-6511a-1 & MiR.hp:hsa-mir-6511a-2 & MiR.hp:hsa-mir-6511a-3 & MiR.hp:hsa-mir-6511a-4 & MiR.hp:hsa-mir-6511b-2	0.191816858810675	-0.332282328878246	0.715916046499595	1.56832340655969	0.732829383320497	0.466654302813674	0.881756411185783	-5.65572903890894
snoRNA__Homo_sapiens300777_SCARNA9&lncRNA__URS000075BDDC_9606_Homo_sapiens_human__non-protein_coding_lnc-RPS6KA3-3:1	snoRNA:SCARNA9 & lncRNA:lnc-RPS6KA3-3:1	0.224668147121688	-0.389450220916021	0.838786515159398	2.62438446095018	0.732519183566635	0.466842075499924	0.881756411185783	-5.83666436509232
ReverseComplement_ENSG00000106278.12	ReverseComplement_PTPRZ1	0.264720452399462	-0.464615195286185	0.994056100085109	3.40887470424811	0.726757699487883	0.470337475077058	0.881756411185783	-5.91501419423658
hsa-miR-210-5p	hsa-miR-210-5p	-0.177288409926801	-0.665809071632481	0.311232251778879	2.46633701485138	-0.726652872115623	0.470401209280454	0.881756411185783	-5.83901132898836
ENSG00000110911.17	SLC11A2	0.118271910130881	-0.207815080607249	0.444358900869011	4.78059957550513	0.726235917681627	0.470654762689719	0.881756411185783	-5.98837357495579
hsa-miR-362-5p	hsa-miR-362-5p	-0.159136100266755	-0.598101747906236	0.279829547372726	4.25391036158123	-0.725884900717393	0.470868279005572	0.881756411185783	-5.96818307671473
hsa-miR-503-5p	hsa-miR-503-5p	0.186227304165896	-0.327853709826525	0.700308318158316	6.49072241378927	0.725339582261585	0.471200093679649	0.881756411185783	-6.01193617890426
ENSG00000286522.2	H3C2	0.187845876626882	-0.330913681107627	0.706605434361392	2.17755090252555	0.725045299394696	0.471379213526991	0.881756411185783	-5.79097862915521
lncRNA__URS0000759CF4_9606_Homo_sapiens_KCNQ1_opposite_strand/antisense_transcript_1_KCNQ1OT1_	lncRNA:URS0000759CF4_9606_Homo_sapiens_KCNQ1_opposite_strand/antisense_transcript_1_KCNQ1OT1	0.141447366549722	-0.250083015923363	0.532977749022806	4.40080034754293	0.723367485439406	0.472401177076102	0.882185419606881	-5.98096502380444
ReverseComplement_ENSG00000179335.20	ReverseComplement_CLK3	0.162702627729496	-0.291893026544958	0.617298282003951	2.61625706785251	0.716636416663793	0.476513666001736	0.888374724053487	-5.86762564472794
hsa-miR-331-3p	hsa-miR-331-3p	-0.146919156303334	-0.560410092265324	0.266571779658655	7.05087914439097	-0.7114461245768	0.479698482620449	0.89281674106448	-6.02731556234537
snoRNA__Homo_sapiens300197_SNORD81	snoRNA:SNORD81	-0.198505537577711	-0.759027353922536	0.362016278767114	8.9201349305432	-0.709103603020564	0.481139772226162	0.894004284620564	-6.05707840026387
lncRNA__URS0000D77F8F_9606_Homo_sapiens_uncharacterized_LOC284454_LOC284454__lncRNA	lncRNA:URS0000D77F8F_9606_Homo_sapiensLOC284454	0.179026432655658	-0.33101606319955	0.689068928510867	2.20796489446214	0.702813964044027	0.485021560754943	0.897805844473528	-5.76442007986439
hsa-miR-3173-5p	hsa-miR-3173-5p	-0.163160091312109	-0.628396338291463	0.302076155667246	6.96953133631208	-0.702214806108513	0.485392250413353	0.897805844473528	-6.03321946021428
hsa-miR-4677-3p	hsa-miR-4677-3p	0.201275891582291	-0.372926100023425	0.775477883188007	2.31177239007469	0.701869953191142	0.485605676885053	0.897805844473528	-5.81748147600074
lncRNA__URS00008B4804_9606_Homo_sapiens_human__non-protein_coding_lnc-KDM3B-1:6	lncRNA:lnc-KDM3B-1:6	-0.171796035071452	-0.664168920911159	0.320576850768256	3.19070413070938	-0.698632192233014	0.487612039079129	0.89835276609116	-5.92170520426688
snoRNA__Homo_sapiens300669_SNORD21	snoRNA:SNORD21	-0.154707827250981	-0.59989734405861	0.290481689556648	5.06437606162163	-0.695820058290978	0.489358370487643	0.89835276609116	-6.01436242036015
lncRNA__URS000075ED94_9606_Homo_sapiens_long_intergenic_non-protein_coding_RNA_1355_LINC01355_&lncRNA__URS000075ABCD_9606_Homo_sapiens_uncharacterized_LOC101927550_LOC101927550__lncRNA&lncRNA__URS00007E4BE4_9606_Homo_sapiens_POT1_antisense_RNA_1_POT1-AS1_&lncRNA__URS000075B198_9606_Homo_sapiens_TMCC1_antisense_RNA_1_head_to_head__TMCC1-AS1_&lncRNA__URS0000A77213_9606_Homo_sapiens_PCF11_antisense_…	lncRNA:CXXC4-AS1_repeat3	0.165314027496096	-0.310678420009726	0.641306475001917	4.42375813958653	0.695407276903517	0.489614997803516	0.89835276609116	-6.00345706136398
ReverseComplement_MiR.hp__hsa-mir-486-1	ReverseComplement_MiR.hp:hsa-mir-486-1	-0.119206791835219	-0.4625720290044	0.224158445333962	5.79441661869451	-0.69514317307942	0.489779230869071	0.89835276609116	-6.0227220460092
ReverseComplement_lncRNA__URS000075CFAE_9606_Homo_sapiens_CSNK1G2_antisense_RNA_1_CSNK1G2-AS1_	ReverseComplement_lncRNA:CSNK1G2-AS1	-0.153279943429362	-0.595260619465321	0.288700732606598	2.34132595962597	-0.694403075770406	0.490239622738234	0.89835276609116	-5.84473186314092
snoRNA__Homo_sapiens300763_SNORD12B	snoRNA:SNORD12B	-0.198384974070783	-0.771094242254828	0.374324294113262	6.08551424535203	-0.693592119169665	0.490744368179178	0.89835276609116	-6.02486400045527
snoRNA__Homo_sapiens300491_SNORD12C	snoRNA:SNORD12C	-0.216413217600815	-0.845327318358713	0.412500883157084	4.03319766299976	-0.689004464939887	0.493605149038116	0.899765117542474	-5.98028718773174
ENSG00000168298.7	H1-4	0.152953589248144	-0.291669020336536	0.597576198832824	4.26169268191715	0.688807259529922	0.493728327980076	0.899765117542474	-6.00457015292588
hsa-miR-629-5p	hsa-miR-629-5p	0.123466426006985	-0.235617176656545	0.482550028670514	8.76423274661159	0.688466621082496	0.493941138201664	0.899765117542474	-6.06960185407224
snoRNA__Homo_sapiens300737_SNORD14A	snoRNA:SNORD14A	-0.23748676937118	-0.932859597589062	0.457886058846702	2.84027088994507	-0.683834943700473	0.496839722296782	0.903566357706402	-5.87836168107699
tRNA__Homo_sapiens_tRNA-Leu-CAG-2-1&tRNA__Homo_sapiens_tRNA-Leu-CAG-2-2&tRNA__Homo_sapiens_tRNA-Leu-CAA-1-1&tRNA__Homo_sapiens_tRNA-Leu-CAA-1-2&tRNA__Homo_sapiens_tRNA-Leu-CAA-3-1&tRNA__Homo_sapiens_tRNA-Leu-CAA-4-1&tRNA__Homo_sapiens_tRNA-Leu-CAA-2-1	tRNA-Leu-CAG-2-1 & tRNA-Leu-CAG-2-2 & tRNA-Leu-CAA-1-1 & tRNA-Leu-CAA-1-2 & tRNA-Leu-CAA-3-1 & tRNA-Leu-CAA-4-1 & tRNA-Leu-CAA-2-1	0.208815373974156	-0.407121462606098	0.82475221055441	2.05615408535342	0.678821952166957	0.499987396113597	0.907684222161075	-5.81568637345365
lncRNA__URS000075EFF6_9606_Homo_sapiens_DNM3_opposite_strand/antisense_RNA_DNM3OS_&MiR.hp__hsa-mir-199a-2&MiR.hp__hsa-mir-199a-1	lncRNA:URS000075EFF6_9606_Homo_sapiens_DNM3_opposite_strand/antisense_RNA_DNM3OS & MiR.hp:hsa-mir-199a-2 & MiR.hp:hsa-mir-199a-1	0.199801043394074	-0.391247991189964	0.790850077978112	7.10047713385555	0.676867755550411	0.501217378667148	0.907684222161075	-6.05230193877373
snoRNA__Homo_sapiens300609_SNORD69	snoRNA:SNORD69	-0.170988402189074	-0.67719981162851	0.335223007250363	7.15066314148764	-0.676338812779619	0.501550580978492	0.907684222161075	-6.0525365248999
ReverseComplement_lncRNA__URS00001668D8_9606_Homo_sapiens_KRT73_antisense_RNA_1_KRT73-AS1_	ReverseComplement_lncRNA:KRT73-AS1	0.136033677894302	-0.268483604340824	0.540550960129428	1.85720365888381	0.673347024851531	0.503437492390623	0.908486442099068	-5.81194723415748
ReverseComplement_lncRNA__URS000075BD1A_9606_Homo_sapiens_ITPKB_intronic_transcript_1_ITPKB-IT1_	ReverseComplement_lncRNA:URS000075BD1A_9606_Homo_sapiens_ITPKB_intronic_transcript_1_ITPKB-IT1	0.177745284999514	-0.351208095887566	0.706698665886595	2.3328053629042	0.672837638738438	0.503759143561504	0.908486442099068	-5.85744887340567
MiR.hp__hsa-mir-218-2&MiR.hp__hsa-mir-218-1	MiR.hp:hsa-mir-218-2 & MiR.hp:hsa-mir-218-1	-0.968107090547705	-3.85676152082339	1.92054733972798	-1.09931038650361	-0.671053887901805	0.504886367641303	0.908486442099068	-4.92295417081088
tRNA__Homo_sapiens_tRNA-Val-CAC-1-1&tRNA__Homo_sapiens_tRNA-Val-CAC-1-2&tRNA__Homo_sapiens_tRNA-Val-CAC-1-3&tRNA__Homo_sapiens_tRNA-Val-CAC-1-4&tRNA__Homo_sapiens_tRNA-Val-CAC-1-5&tRNA__Homo_sapiens_tRNA-Val-CAC-1-6&tRNA__Homo_sapiens_tRNA-Val-CAC-1-7&tRNA__Homo_sapiens_tRNA-Val-CAC-5-1&tRNA__Homo_sapiens_tRNA-Val-CAC-4-1&tRNA__Homo_sapiens_tRNA-Val-AAC-1-1&tRNA__Homo_sapiens_tRNA-Val-AAC-1-2&tRN…	tRNA-Val-CAC-1-1 & tRNA-Val-CAC-1-2 & tRNA-Val-CAC-1-3 & tRNA-Val-CAC-1-4 & tRNA-Val-CAC-1-5 & tRNA-Val-CAC-1-6 & tRNA-Val-CAC-1-7 & tRNA-Val-CAC-5-1 & tRNA-Val-CAC-4-1 & tRNA-Val-AAC-1-1 & tRNA-Val-AAC-1-2 & tRNA-Val-AAC-1-3 & tRNA-Val-AAC-1-4 & tRNA-Val-AAC-1-5 & tRNA-Val-AAC-4-1 & tRNA-Val-AAC-3-1 & tRNA-Val-AAC-5-1 & tRNA-Val-CAC-14-1	-0.210782629350276	-0.840271913407053	0.418706654706501	6.91462540688196	-0.670464924389355	0.505258856836768	0.908486442099068	-6.05482823558336
lncRNA__URS0000BC45AE_9606_Homo_sapiens_small_nucleolar_RNA_host_gene_12_SNHG12__lncRNA&lncRNA__URS0000BC4602_9606_Homo_sapiens_small_nucleolar_RNA_host_gene_12_SNHG12__lncRNA&lncRNA__URS0000BC4546_9606_Homo_sapiens_small_nucleolar_RNA_host_gene_12_SNHG12__lncRNA&snoRNA__Homo_sapiens300652_SNORA61	lncRNA:URS0000BC45AE_9606_SNORA61	0.159359072571186	-0.320439281797216	0.639157426939588	1.85354301145556	0.665039782955249	0.508696956414887	0.91268878449588	-5.71433123975734
ReverseComplement_ENSG00000047056.16	ReverseComplement_WDR37	0.198159063581609	-0.399873189451378	0.796191316614596	3.82037311896638	0.663466379858312	0.509696425928443	0.91268878449588	-5.99386934865387
tRNA__Homo_sapiens_tRNA-Ala-TGC-4-1&tRNA__Homo_sapiens_tRNA-Ala-CGC-1-1&tRNA__Homo_sapiens_tRNA-Ala-TGC-3-1&tRNA__Homo_sapiens_tRNA-Ala-TGC-3-2&tRNA__Homo_sapiens_tRNA-Ala-TGC-2-1&tRNA__Homo_sapiens_tRNA-Ala-CGC-2-1&tRNA__Homo_sapiens_tRNA-Ala-CGC-3-1&tRNA__Homo_sapiens_tRNA-Ala-AGC-4-1	tRNA-Ala-TGC-4-1 & tRNA-Ala-CGC-1-1 & tRNA-Ala-TGC-3-1 & tRNA-Ala-TGC-3-2 & tRNA-Ala-TGC-2-1 & tRNA-Ala-CGC-2-1 & tRNA-Ala-CGC-3-1 & tRNA-Ala-AGC-4-1	-0.202044737883322	-0.812324153466151	0.408234677699507	3.1678153813895	-0.662900594620941	0.51005608621423	0.91268878449588	-5.91923867109533
hsa-miR-3124-5p	hsa-miR-3124-5p	0.142879028104381	-0.294196245459824	0.579954301668586	2.10655413087243	0.654548505426566	0.515381185842444	0.918358179443566	-5.85094929390262
snoRNA__Homo_sapiens300771_SNORD71	snoRNA:SNORD71	0.141548288330624	-0.292302007529613	0.575398584190861	3.98070872256906	0.653272400256907	0.516197402584902	0.918358179443566	-6.01250749537948
hsa-miR-323a-3p	hsa-miR-323a-3p	-0.237442668982723	-0.965729716966093	0.490844379000648	3.42169318809862	-0.652808446689594	0.516494324964775	0.918358179443566	-5.98417682705228
hsa-miR-122-5p	hsa-miR-122-5p	0.52335879509986	-1.08819177191058	2.1349093621103	1.9394647612676	0.650257209316271	0.518128695612222	0.918358179443566	-5.6988969152016
hsa-miR-548e-3p	hsa-miR-548e-3p	-0.257901864841046	-1.05225610479112	0.536452375109033	2.02659036056446	-0.650084559042883	0.518239397707402	0.918358179443566	-5.7344136734526
lncRNA__URS000075E6A8_9606_Homo_sapiens_uncharacterized_LOC100507388_LOC100507388__lncRNA&lncRNA__URS000075A16D_9606_Homo_sapiens_long_intergenic_non-protein_coding_RNA_1268_LINC01268_	lncRNA:URS000075E6A8_9606_Homo_sapiensLOC100507388 & lncRNA:LINC01268	-0.249239744830927	-1.01712748624461	0.518647996582759	1.3556695614562	-0.649903909730487	0.518355242163714	0.918358179443566	-5.64724305953525
ReverseComplement_ENSG00000104886.12&ReverseComplement_ENSG00000107679.14	ReverseComplement_PLEKHJ1 & ReverseComplement_PLEKHA1	0.16357408681648	-0.341165488115003	0.668313661747963	4.0496754094319	0.648898444406283	0.519000264932617	0.918358179443566	-6.0139226447662
rRNA__45S_pre-ribosomal_N4_(RNA45SN4)&rRNA__45S_pre-ribosomal_N2_(RNA45SN2)&rRNA__45S_pre-ribosomal_N3_(RNA45SN3)&rRNA__18S_ribosomal_N2_(RNA18SN2-4)	RNA45SN4 & RNA45SN2 & RNA45SN3 & RNA18SN2-4	0.176576241239907	-0.373089961131028	0.726242443610843	2.26658183343432	0.643224858265734	0.522647923409846	0.918533918226537	-5.83955950331051
hsa-miR-1260a	hsa-miR-1260a	-0.165585895405775	-0.681956986167826	0.350785195356277	8.97573501608937	-0.642082756652784	0.523383833760031	0.918533918226537	-6.10325796325616
lncRNA__URS0000A77033_9606_Homo_sapiens_HAND2_antisense_RNA_1_HAND2-AS1__lncRNA&lncRNA__URS0000A76C09_9606_Homo_sapiens_HAND2_antisense_RNA_1_HAND2-AS1__lncRNA&lncRNA__URS0000A77681_9606_Homo_sapiens_HAND2_antisense_RNA_1_HAND2-AS1__lncRNA&lncRNA__URS0000A773E7_9606_Homo_sapiens_HAND2_antisense_RNA_1_HAND2-AS1__lncRNA&lncRNA__URS0000A76676_9606_Homo_sapiens_HAND2_antisense_RNA_1_HAND2-AS1_&lncRNA…	lncRNA:HAND2-AS1	-0.448667605196832	-1.84843005849717	0.951094848103509	1.27818756376889	-0.641800365188717	0.52356587611616	0.918533918226537	-5.51553113429529
ReverseComplement_ENSG00000025796.14	ReverseComplement_SEC63	0.167361677524372	-0.355035876636231	0.689759231684974	2.35454089081757	0.641481995603695	0.523771151575382	0.918533918226537	-5.88740731000553
snoRNA__Homo_sapiens300590_SNORA50	snoRNA:SNORA50	-0.15521999541878	-0.641037786345239	0.330597795507679	2.16670935077874	-0.639740488510337	0.524894773959993	0.918533918226537	-5.84825486071892
snoRNA__Homo_sapiens300525_SNORD117	snoRNA:SNORD117	-0.218234825729816	-0.905243790261974	0.468774138802342	1.4940214752289	-0.636049972689806	0.527280078656148	0.918533918226537	-5.61993709252842
snoRNA__Homo_sapiens300526_SNORD84	snoRNA:SNORD84	-0.217587480142828	-0.902709260161897	0.467534299876242	6.14137255562859	-0.635910088477348	0.527370602061023	0.918533918226537	-6.06394543989449
MiR.hp__hsa-mir-329-1&MiR.hp__hsa-mir-329-2	MiR.hp:hsa-mir-329-1 & MiR.hp:hsa-mir-329-2	-0.268506458706431	-1.11474770473648	0.57773478732362	2.79913945851072	-0.635316498785222	0.527754822830434	0.918533918226537	-5.94424455901117
ReverseComplement_lncRNA__URS0000A77209_9606_Homo_sapiens_uncharacterized_LOC101927974_LOC101927974__lncRNA	ReverseComplement_lncRNA:URS0000A77209_9606_Homo_sapiensLOC101927974	-0.205818570104496	-0.856989010906867	0.445351870697875	1.46087653087749	-0.6328772216062	0.529335262833777	0.918533918226537	-5.65736301101303
ENSG00000107404.20	DVL1	-0.164529003361547	-0.68896588398277	0.359907877259675	3.45655118448142	-0.628172366412198	0.532390564444656	0.918533918226537	-5.97796749167289
lncRNA__URS000075C528_9606_Homo_sapiens_long_intergenic_non-protein_coding_RNA_342_LINC00342_	lncRNA:LINC00342	-0.202034066967998	-0.847744945571658	0.443676811635663	6.93667947405134	-0.626492807360206	0.53348347439558	0.918533918226537	-6.08192075702848
ENSG00000109971.14	HSPA8	-0.218701497650333	-0.918482875877162	0.481079880576497	1.92191386334648	-0.625776085051931	0.533950208574038	0.918533918226537	-5.74158395914865
rRNA__45S_pre-ribosomal_N5_(RNA45SN5)&rRNA__45S_pre-ribosomal_N1_(RNA45SN1)&rRNA__45S_pre-ribosomal_N4_(RNA45SN4)&rRNA__45S_pre-ribosomal_N2_(RNA45SN2)&rRNA__45S_pre-ribosomal_N3_(RNA45SN3)	RNA45SN5 & RNA45SN1 & RNA45SN4 & RNA45SN2 & RNA45SN3	-0.124601258101947	-0.524195165994824	0.27499264979093	10.9552854431062	-0.624357244401983	0.53487479063922	0.918533918226537	-6.16619345637984
snoRNA__Homo_sapiens300559_SNORD41	snoRNA:SNORD41	-0.169114090676804	-0.712852939044511	0.374624757690904	2.70287041530627	-0.622757573711806	0.535918202985445	0.918533918226537	-5.92951713676252
lncRNA__URS000075D94D_9606_Homo_sapiens_SLC25A25_antisense_RNA_1_SLC25A25-AS1_&lncRNA__URS000075DC9A_9606_Homo_sapiens_TM4SF19_antisense_RNA_1_TM4SF19-AS1_&lncRNA__URS000016073B_9606_Homo_sapiens_prostate_cancer_associated_transcript_18_PCAT18_&lncRNA__URS0000BC4493_9606_Homo_sapiens_long_intergenic_non-protein_coding_RNA_2257_LINC02257_	lncRNA:TM4SF19-AS1 & lncRNA:URS000016073B_9606_Homo_sapiens_prostate_cancer_associated_transcript_18_PCAT18 & lncRNA:LINC02257	0.147247388850938	-0.326540709161328	0.621035486863205	2.85190198193025	0.622290314739735	0.536223178987224	0.918533918226537	-5.94024870542798
hsa-miR-4473	hsa-miR-4473	-0.169671731619703	-0.716010693673189	0.376667230433783	2.49207947965441	-0.621837494901829	0.53651881621053	0.918533918226537	-5.88427822520759
snoRNA__Homo_sapiens300241_SNORD58B	snoRNA:SNORD58B	-0.203253952881214	-0.858877502879957	0.452369597117529	4.38381170394102	-0.620746160067809	0.537231673099421	0.918533918226537	-6.0438729493731
snoRNA__Homo_sapiens300524_SNORD18A	snoRNA:SNORD18A	-0.252304444372871	-1.06741142011377	0.562802531368028	3.18206807515543	-0.619783310053902	0.537861009477897	0.918533918226537	-5.98247219807203
ENSG00000122877.17&ENSG00000272031.3&ReverseComplement_lncRNA__URS00001668D8_9606_Homo_sapiens_KRT73_antisense_RNA_1_KRT73-AS1_&ENSG00000124466.9&ReverseComplement_ENSG00000198598.7	EGR2 & ANKRD34A & ReverseComplement_lncRNA:KRT73-AS1 & LYPD3 & ReverseComplement_MMP17	-0.202628647062523	-0.857686884861374	0.452429590736328	6.88146088447043	-0.619370502642762	0.538130944261997	0.918533918226537	-6.08517925307688
snoRNA__Homo_sapiens300570_SNORD88A	snoRNA:SNORD88A	-0.162209086647703	-0.686850477878791	0.362432304583385	2.74784541920029	-0.619073500169999	0.538325197346655	0.918533918226537	-5.91954105373048
lncRNA__URS000075B82C_9606_Homo_sapiens_human__non-protein_coding_lnc-RAB23-1:3&lncRNA__URS000075EEEA_9606_Homo_sapiens_long_intergenic_non-protein_coding_RNA_1561_LINC01561_	lncRNA:lncRNA:LINC01561	0.239709721847383	-0.535687982595115	1.01510742628988	1.30259127003065	0.619000105786051	0.538373206165291	0.918533918226537	-5.5774351088224
lncRNA__URS000075A69B_9606_Homo_sapiens_long_intergenic_non-protein_coding_RNA_324_LINC00324_	lncRNA:LINC00324	-0.0761789194465994	-0.322599147075301	0.170241308182102	9.14616650249527	-0.618996281327199	0.538375707885134	0.918533918226537	-6.12086311607915
ReverseComplement_ENSG00000184898.7&ReverseComplement_ENSG00000198663.17&ENSG00000204887.4	ReverseComplement_RBM43 & ReverseComplement_C6orf89 & KRTAP1-4	0.175636765282867	-0.393435571543857	0.744709102109592	1.63000265190516	0.617984441951363	0.539037799626596	0.918533918226537	-5.7531705557705
ReverseComplement_ENSG00000107736.22	ReverseComplement_CDH23	-0.142490449328575	-0.605704300305988	0.320723401648837	3.33557539008916	-0.615933470899678	0.540381125371882	0.918533918226537	-5.97634926769383
lncRNA__URS00008E3A09_9606_Homo_sapiens_MIR194-2_host_gene_MIR194-2HG_&MiR.hp__hsa-mir-192	lncRNA:URS00008E3A09_9606_Homo_sapiens_MIR194-2_host_gene_MIR194-2HG & MiR.hp:hsa-mir-192	0.137490276104269	-0.309609277934851	0.584589830143389	3.20249915498369	0.615739952209871	0.540507963091611	0.918533918226537	-5.96369783162393
ReverseComplement_ENSG00000120162.10&ENSG00000100991.12&ENSG00000082074.19	ReverseComplement_MOB3B & TRPC4AP & FYB1	0.194419045563377	-0.437969099696408	0.826807190823162	1.7707725762485	0.61558024329037	0.540612652421723	0.918533918226537	-5.77987588454192
ENSG00000069431.13&ENSG00000111602.12&ENSG00000099998.19&ReverseComplement_ENSG00000104884.17&ENSG00000124159.16&ReverseComplement_ENSG00000157106.17&ReverseComplement_ENSG00000118961.15	ABCC9 & TIMELESS & GGT5 & ReverseComplement_ERCC2 & MATN4 & ReverseComplement_SMG1 & ReverseComplement_LDAH	-0.318696666218269	-1.35730307373098	0.719909741294446	2.0717379699421	-0.614406935094797	0.541382075792101	0.918533918226537	-5.79222233921777
hsa-miR-1273c	hsa-miR-1273c	-0.12138377698192	-0.518087258187096	0.275319704223256	3.01230785570398	-0.612666623233719	0.542524357359586	0.919070943289526	-5.94898953192969
lncRNA__URS0000A775F0_9606_Homo_sapiens_neighbor_of_BRCA1_lncRNA_2_NBR2__lncRNA&lncRNA__URS00002DAAC2_9606_Homo_sapiens_WWTR1_antisense_RNA_1_WWTR1-AS1_&lncRNA__URS000075AE5D_9606_Homo_sapiens_uncharacterized_LOC100506083_LOC100506083__lncRNA	lncRNA:WWTR1-AS1 & lncRNA:URS000075AE5D_9606_Homo_sapiensLOC100506083	-0.153036957665087	-0.65673442017025	0.350660504840076	3.50872598547928	-0.608353690048332	0.545360524707984	0.920991232422853	-5.99957741632516
ReverseComplement_ENSG00000168056.17&ENSG00000157873.18	ReverseComplement_LTBP3 & TNFRSF14	-0.379419060579127	-1.62962424593989	0.870786124781634	2.58343111076367	-0.607669494254273	0.54581114221521	0.920991232422853	-5.88499642483281
lncRNA__URS0000204428_9606_Homo_sapiens_human__nuclear_paraspeckle_assembly_transcript_1_NEAT1_	lncRNA:URS0000204428_9606_Homo_sapiens_human:nuclear_paraspeckle_assembly_transcript_1_NEAT1	0.252882023721674	-0.583375167059917	1.08913921450326	1.54253146951569	0.605490982144187	0.547247191158525	0.920991232422853	-5.62083410179862
ENSG00000186815.13	TPCN1	0.139338389225522	-0.322336276800977	0.601013055252022	2.33346123454097	0.6043163275136	0.548022304843685	0.920991232422853	-5.90054717924311
hsa-miR-660-3p	hsa-miR-660-3p	0.218705384409762	-0.506924260883766	0.94433502970329	1.63394707786747	0.603495511195875	0.548564263280226	0.920991232422853	-5.7130732981946
snoRNA__Homo_sapiens300198_SNORD47	snoRNA:SNORD47	-0.181615402837378	-0.784274917586469	0.421044111911712	6.04230922730654	-0.60340686519752	0.548622809610379	0.920991232422853	-6.08141264783277
ReverseComplement_ENSG00000065150.21	ReverseComplement_IPO5	-0.166368152281125	-0.722175652176351	0.389439347614101	1.85743839860835	-0.599342916386351	0.551310243591786	0.922514517717065	-5.79501812993385
snoRNA__Homo_sapiens300164_SNORD30	snoRNA:SNORD30	-0.198405355714504	-0.862181783866953	0.465371072437945	6.11113068278551	-0.598495861475668	0.551871224957222	0.922514517717065	-6.08849825612913
tRNA__Homo_sapiens_tRNA-Ser-AGA-2-1&tRNA__Homo_sapiens_tRNA-Ser-AGA-2-2&tRNA__Homo_sapiens_tRNA-Ser-AGA-2-3&tRNA__Homo_sapiens_tRNA-Ser-AGA-2-4&tRNA__Homo_sapiens_tRNA-Ser-AGA-2-5&tRNA__Homo_sapiens_tRNA-Ser-AGA-2-6&tRNA__Homo_sapiens_tRNA-Ser-TGA-3-1&tRNA__Homo_sapiens_tRNA-Ser-AGA-4-1&tRNA__Homo_sapiens_tRNA-Ser-CGA-1-1&tRNA__Homo_sapiens_tRNA-Ser-TGA-1-1	tRNA-Ser-AGA-2-1 & tRNA-Ser-AGA-2-2 & tRNA-Ser-AGA-2-3 & tRNA-Ser-AGA-2-4 & tRNA-Ser-AGA-2-5 & tRNA-Ser-AGA-2-6 & tRNA-Ser-TGA-3-1 & tRNA-Ser-AGA-4-1 & tRNA-Ser-CGA-1-1 & tRNA-Ser-TGA-1-1	0.193464684444341	-0.4552814520459	0.842210820934583	2.16932156926354	0.597112965032851	0.552787697568456	0.922514517717065	-5.87524707657008
MiR.hp__hsa-mir-4286	MiR.hp:hsa-mir-4286	-0.145535276792702	-0.635495748215541	0.344425194630136	2.11808862516065	-0.594753242740819	0.554353298903682	0.922514517717065	-5.81695799491927
hsa-miR-7855-5p	hsa-miR-7855-5p	0.174019723377173	-0.413659235755032	0.761698682509378	2.40410743280239	0.592908830254365	0.555578556881063	0.922514517717065	-5.90308482772779
ReverseComplement_ENSG00000166961.15&ReverseComplement_lncRNA__URS000075B2AA_9606_Homo_sapiens_long_intergenic_non-protein_coding_RNA_891_LINC00891_	ReverseComplement_MS4A15 & ReverseComplement_lncRNA:LINC00891	-0.119246894879143	-0.522701507523933	0.284207717765647	3.43519705407627	-0.591809565224036	0.556309452409779	0.922514517717065	-6.00835649264855
ReverseComplement_ENSG00000127954.13	ReverseComplement_STEAP4	0.1438771869159	-0.343565922407692	0.631320296239492	3.23088877621609	0.591013755180728	0.556838882512122	0.922514517717065	-6.00648595027933
ENSG00000196747.4	H2AC13	-0.104959426094171	-0.460617779219603	0.250698927031262	4.58878133124423	-0.590905483853092	0.556910931860408	0.922514517717065	-6.07196411561173
hsa-miR-6783-3p	hsa-miR-6783-3p	0.141009876722699	-0.337605220575564	0.619624974020963	3.90149800326851	0.589919463616257	0.557567295265869	0.922514517717065	-6.03463259255193
yRNA__Y4&lncRNA__URS000075DA25_9606_Homo_sapiens_ZNF436_antisense_RNA_1_ZNF436-AS1__lncRNA	yRNA:Y4 & lncRNA:ZNF436-AS1	0.118467468873495	-0.285200132949833	0.522135070696824	10.7205771042978	0.587631138980008	0.559092050310273	0.922514517717065	-6.18401442252905
lncRNA__URS000075E1F2_9606_Homo_sapiens_KMT2E_antisense_RNA_1_KMT2E-AS1_	lncRNA:KMT2E-AS1	0.191808727712092	-0.46188255723953	0.845500012663714	1.63761709578602	0.587523518270745	0.559163811204634	0.922514517717065	-5.72759942789808
ENSG00000004939.16	SLC4A1	0.095899445456034	-0.231705130314308	0.423504021226376	4.01938224869213	0.586132392153048	0.560091819277653	0.922514517717065	-6.04565398794393
hsa-miR-597-3p	hsa-miR-597-3p	0.124860419863074	-0.305024848145033	0.554745687871181	1.7428695766485	0.581569758109936	0.563140879896908	0.922514517717065	-5.80856357036657
lncRNA__URS0000ABD7E9_9606_Homo_sapiens_small_nucleolar_RNA_host_gene_14_SNHG14_&lncRNA__URS000075D1D3_9606_Homo_sapiens_Prader_Willi/Angelman_region_RNA_SNRPN_neighbor_PWARSN_&snoRNA__Homo_sapiens300790_SNORD107	lncRNA:URS0000ABD7E9_9606_SNORD107	-0.201891543126861	-0.897810459336309	0.494027373082588	3.17657611496688	-0.580883542447466	0.563600165541858	0.922514517717065	-5.9888788118227
snoRNA__Homo_sapiens300162_SNORD22	snoRNA:SNORD22	-0.163929895264166	-0.729431041378769	0.401571250850437	3.52703006179358	-0.580435889888615	0.563899880214225	0.922514517717065	-6.01232491589666
ENSG00000148334.16	PTGES2	0.156440302915817	-0.383704710999225	0.69658531683086	2.87540330458435	0.579919701182365	0.564245579362086	0.922514517717065	-5.96018051489325
hsa-miR-1306-3p	hsa-miR-1306-3p	-0.150606897284456	-0.67064806146258	0.369434266893668	1.78890669629732	-0.579878124922167	0.564273428150028	0.922514517717065	-5.79330941128692
ENSG00000104290.11	FZD3	0.130292342603371	-0.320154599353153	0.580739284559895	2.57252197535396	0.579168370177013	0.564748943833934	0.922514517717065	-5.94445863385873
ReverseComplement_ENSG00000179240.13&ReverseComplement_ENSG00000188315.8	ReverseComplement_GVQW3 & ReverseComplement_C3orf62	0.184317618527615	-0.453775961445927	0.822411198501156	3.03000496580417	0.578378394804801	0.565278437630763	0.922514517717065	-5.96383717929819
snoRNA__Homo_sapiens300699_SNORD91A	snoRNA:SNORD91A	-0.19137738648336	-0.858410255918659	0.475655482951939	2.03127927608882	-0.574477429436209	0.567896707548717	0.924408209999348	-5.80310935918965
hsa-miR-1284	hsa-miR-1284	0.108333743639392	-0.269517291717108	0.486184778995892	4.55208130399009	0.57408040150956	0.568163520419026	0.924408209999348	-6.0820070228721
ENSG00000104812.15&ENSG00000102034.17	GYS1 & ELF4	-0.177616172266132	-0.798346861442452	0.443114516910189	4.30703690671625	-0.572939645667271	0.568930479649194	0.924408209999348	-6.0634635311891
snoRNA__Homo_sapiens300734_SNORA45	snoRNA:SNORA45	-0.158945763343892	-0.717010266018116	0.399118739330331	2.7433524060817	-0.570287882537383	0.57071528668096	0.925129666501155	-5.95572512877901
ENSG00000046774.10	MAGEC2	-0.153816498517909	-0.695437357335675	0.387804360299857	2.38895076076768	-0.56863963267989	0.571826042549066	0.925129666501155	-5.92743703603652
snoRNA__Homo_sapiens300580_SNORD24	snoRNA:SNORD24	0.167021583642953	-0.422189675183396	0.756232842469301	3.17868365048129	0.567585309793094	0.572537103688039	0.925129666501155	-5.99115495937069
hsa-miR-671-3p	hsa-miR-671-3p	0.127782317089395	-0.324638330997204	0.580202965175993	4.71125636913435	0.565532968357942	0.573922487546287	0.925129666501155	-6.09106566696804
snoRNA__Homo_sapiens300529_SNORD52	snoRNA:SNORD52	0.166827368105889	-0.42703189541165	0.760686631623428	2.28764427748583	0.562488113316823	0.575980841937905	0.925129666501155	-5.86605070858589
hsa-miR-191-3p	hsa-miR-191-3p	0.124708284756235	-0.319828864568266	0.569245434080736	2.28851480224596	0.561716048428552	0.576503333951768	0.925129666501155	-5.90162331350351
MiR.hp__hsa-mir-1285-1&MiR.hp__hsa-mir-1285-2	MiR.hp:hsa-mir-1285-1 & MiR.hp:hsa-mir-1285-2	0.171380438830091	-0.439823109793259	0.78258398745344	1.69910292828551	0.561442092749983	0.576688787566473	0.925129666501155	-5.69326519474934
snoRNA__Homo_sapiens300058_SNORA26	snoRNA:SNORA26	0.199780068853899	-0.51289247755914	0.912452615266938	1.46968298234739	0.561295700400203	0.57678789933783	0.925129666501155	-5.62829134854934
snoRNA__Homo_sapiens300664_SNORD38B	snoRNA:SNORD38B	0.132267822182437	-0.339653004570048	0.604188648934921	4.5703351748809	0.561196101059916	0.576855335626057	0.925129666501155	-6.08824899640331
hsa-miR-1299	hsa-miR-1299	0.608084409128004	-1.57232912192263	2.78849794017864	2.03290421378269	0.558411799155037	0.578742060731257	0.926479017233975	-5.93185886098501
lncRNA__URS0000A7736C_9606_Homo_sapiens_long_intergenic_non-protein_coding_RNA_1783_LINC01783_&tRNA__Homo_sapiens_tRNA-Glu-TTC-4-1&tRNA__Homo_sapiens_tRNA-Glu-TTC-4-2&tRNA__Homo_sapiens_tRNA-Glu-TTC-3-1&lncRNA__URS0000A76D9A_9606_Homo_sapiens_uncharacterized_LOC440570_LOC440570__lncRNA&tRNA__Homo_sapiens_tRNA-Glu-TTC-14-1	lncRNA:LINC01783 & tRNA-Glu-TTC-4-1 & tRNA-Glu-TTC-4-2 & tRNA-Glu-TTC-3-1 & lncRNA:URS0000A76D9A_9606_Homo_sapiensLOC440570 & tRNA-Glu-TTC-14-1	0.154600528458706	-0.400660004342312	0.709861061259723	4.08784785267555	0.557498566276943	0.579361541774345	0.926479017233975	-6.07203366117861
lncRNA__URS0000BC43CE_9606_Homo_sapiens_long_intergenic_non-protein_coding_RNA_1905_LINC01905_&lncRNA__URS0000BC453B_9606_Homo_sapiens_long_intergenic_non-protein_coding_RNA_1905_LINC01905__lncRNA&lncRNA__URS00008E3A50_9606_Homo_sapiens_uncharacterized_LOC100506124_LOC100506124__lncRNA	lncRNA:LINC01905 & lncRNA:URS00008E3A50_9606_Homo_sapiensLOC100506124	0.177578213257082	-0.462130620070454	0.817287046584617	1.94928063549594	0.555823520305845	0.58049861954812	0.926965514429064	-5.77172504837506
tRNA__Homo_sapiens_tRNA-Gly-GCC-2-1&tRNA__Homo_sapiens_tRNA-Gly-GCC-2-2&tRNA__Homo_sapiens_tRNA-Gly-GCC-2-3&tRNA__Homo_sapiens_tRNA-Gly-GCC-2-4&tRNA__Homo_sapiens_tRNA-Gly-GCC-2-5&tRNA__Homo_sapiens_tRNA-Gly-GCC-2-6&tRNA__Homo_sapiens_tRNA-Gly-GCC-3-1&tRNA__Homo_sapiens_tRNA-Gly-GCC-5-1&tRNA__Homo_sapiens_tRNA-Gly-CCC-1-1&tRNA__Homo_sapiens_tRNA-Gly-CCC-1-2&tRNA__Homo_sapiens_tRNA-Gly-GCC-1-1&tRN…	tRNA-Gly-GCC-2-1 & tRNA-Gly-GCC-2-2 & tRNA-Gly-GCC-2-3 & tRNA-Gly-GCC-2-4 & tRNA-Gly-GCC-2-5 & tRNA-Gly-GCC-2-6 & tRNA-Gly-GCC-3-1 & tRNA-Gly-GCC-5-1 & tRNA-Gly-CCC-1-1 & tRNA-Gly-CCC-1-2 & tRNA-Gly-GCC-1-1 & tRNA-Gly-GCC-1-2 & tRNA-Gly-GCC-1-3 & tRNA-Gly-GCC-1-4 & tRNA-Gly-GCC-1-5	-0.129553484549118	-0.599757473007913	0.340650503909677	3.97603899420358	-0.551686524602714	0.583311540116502	0.930122842621299	-6.0635348336818
ReverseComplement_ENSG00000104886.12&ReverseComplement_ENSG00000107679.14&ENSG00000104643.10	ReverseComplement_PLEKHJ1 & ReverseComplement_PLEKHA1 & MTMR9	0.244747874007945	-0.649992105720095	1.13948785373599	1.33470190715227	0.54771126186879	0.58602062056264	0.93310579497313	-5.56598611192803
tRNA__Homo_sapiens_tRNA-Gln-CTG-1-1&tRNA__Homo_sapiens_tRNA-Gln-CTG-1-2&tRNA__Homo_sapiens_tRNA-Gln-CTG-1-3&tRNA__Homo_sapiens_tRNA-Gln-CTG-1-4&tRNA__Homo_sapiens_tRNA-Gln-CTG-1-5&tRNA__Homo_sapiens_tRNA-Gln-CTG-5-1	tRNA-Gln-CTG-1-1 & tRNA-Gln-CTG-1-2 & tRNA-Gln-CTG-1-3 & tRNA-Gln-CTG-1-4 & tRNA-Gln-CTG-1-5 & tRNA-Gln-CTG-5-1	0.185599743457429	-0.496904312201678	0.868103799116535	1.96831086332299	0.544504811041215	0.588210123652794	0.935254096607943	-5.85144989925412
tRNA__Homo_sapiens_tRNA-Val-CAC-1-1&tRNA__Homo_sapiens_tRNA-Val-CAC-1-2&tRNA__Homo_sapiens_tRNA-Val-CAC-1-3&tRNA__Homo_sapiens_tRNA-Val-CAC-1-4&tRNA__Homo_sapiens_tRNA-Val-CAC-1-5&tRNA__Homo_sapiens_tRNA-Val-CAC-1-6&tRNA__Homo_sapiens_tRNA-Val-CAC-1-7&tRNA__Homo_sapiens_tRNA-Val-CAC-5-1&tRNA__Homo_sapiens_tRNA-Val-CAC-4-1&tRNA__Homo_sapiens_tRNA-Val-AAC-1-1&tRNA__Homo_sapiens_tRNA-Val-AAC-1-2&tRN…	tRNA-Val-CAC-1-1 & tRNA-Val-CAC-1-2 & tRNA-Val-CAC-1-3 & tRNA-Val-CAC-1-4 & tRNA-Val-CAC-1-5 & tRNA-Val-CAC-1-6 & tRNA-Val-CAC-1-7 & tRNA-Val-CAC-5-1 & tRNA-Val-CAC-4-1 & tRNA-Val-AAC-1-1 & tRNA-Val-AAC-1-2 & tRNA-Val-AAC-1-3 & tRNA-Val-AAC-1-4 & tRNA-Val-AAC-1-5 & tRNA-Val-AAC-4-1 & tRNA-Val-AAC-3-1 & tRNA-Val-AAC-5-1 & tRNA-Val-CAC-14-1 & tRNA-Val-AAC-2-1	-0.18255376148398	-0.860055089324016	0.494947566356055	3.16582383927708	-0.539523320431408	0.591619377071126	0.937227428329016	-6.00432585508582
hsa-miR-200c-3p	hsa-miR-200c-3p	0.0892647424881607	-0.242206036112192	0.420735521088513	4.20166103165404	0.539217892009205	0.591828710267822	0.937227428329016	-6.09050186337246
hsa-miR-99b-3p	hsa-miR-99b-3p	0.232419675610768	-0.631570807462233	1.09641015868377	1.36080252268591	0.538633695467247	0.592229201555413	0.937227428329016	-5.68852397254027
tRNA__Homo_sapiens_tRNA-Gln-CTG-1-1&tRNA__Homo_sapiens_tRNA-Gln-CTG-1-2&tRNA__Homo_sapiens_tRNA-Gln-CTG-1-3&tRNA__Homo_sapiens_tRNA-Gln-CTG-1-4&tRNA__Homo_sapiens_tRNA-Gln-CTG-1-5&tRNA__Homo_sapiens_tRNA-Gln-CTG-2-1&tRNA__Homo_sapiens_tRNA-Gln-CTG-6-1&tRNA__Homo_sapiens_tRNA-Gln-CTG-3-1&tRNA__Homo_sapiens_tRNA-Gln-CTG-3-2&tRNA__Homo_sapiens_tRNA-Gln-CTG-4-1&tRNA__Homo_sapiens_tRNA-Gln-CTG-4-2	tRNA-Gln-CTG-1-1 & tRNA-Gln-CTG-1-2 & tRNA-Gln-CTG-1-3 & tRNA-Gln-CTG-1-4 & tRNA-Gln-CTG-1-5 & tRNA-Gln-CTG-2-1 & tRNA-Gln-CTG-6-1 & tRNA-Gln-CTG-3-1 & tRNA-Gln-CTG-3-2 & tRNA-Gln-CTG-4-1 & tRNA-Gln-CTG-4-2	-0.192802321306244	-0.910667494693402	0.525062852080914	1.94748577256166	-0.537772958451454	0.592819505430033	0.937227428329016	-5.79346885756808
hsa-miR-543	hsa-miR-543	-0.220024919588395	-1.04263538068656	0.602585541509765	4.94521039950168	-0.535558885423428	0.594339214017241	0.937239210207926	-6.1109649423641
snoRNA__Homo_sapiens300575_SNORD90	snoRNA:SNORD90	-0.173102218948792	-0.821841068212134	0.475636630314551	2.3992379016555	-0.534271877881764	0.59522343719451	0.937239210207926	-5.90504166107218
snoRNA__Homo_sapiens300644_SNORD61	snoRNA:SNORD61	-0.192637526958632	-0.914844489782551	0.529569435865286	3.63598358931506	-0.534083067404679	0.595353209000003	0.937239210207926	-6.04301101842025
snoRNA__Homo_sapiens300742_SNORD15B	snoRNA:SNORD15B	-0.179502066656696	-0.859593087437475	0.500588954124082	2.23060156971296	-0.528484188561908	0.599207396049845	0.940040761802463	-5.84373749607585
snoRNA__Homo_sapiens300770_SNORD127	snoRNA:SNORD127	-0.153313186567936	-0.73584586829819	0.429219495162318	3.12669637391748	-0.526973530072658	0.600249296151693	0.940040761802463	-6.01027833511082
hsa-miR-3187-3p	hsa-miR-3187-3p	0.118675610744463	-0.332540419990195	0.569891641479121	2.56230591993581	0.526631146351921	0.60048555481754	0.940040761802463	-5.95913096227432
lncRNA__URS000075E186_9606_Homo_sapiens_GABPB1_antisense_RNA_1_GABPB1-AS1_&lncRNA__URS000075CF99_9606_Homo_sapiens_JPX_transcript_XIST_activator_JPX_&lncRNA__URS000075B993_9606_Homo_sapiens_ILF3_divergent_tranacript_ILF3-DT_&lncRNA__URS000075DA22_9606_Homo_sapiens_FRMD6_antisense_RNA_1_FRMD6-AS1_&lncRNA__URS0000759CED_9606_Homo_sapiens_CAPN10_divergent_transcript_CAPN10-DT_&lncRNA__URS000075E7AC_…	lncRNA:FRMD6-AS1 & lncRNA:lncRNA:URS00008B7EA7_9606_Homo_sapiens_MIR548A1_host_gene_MIR548A1HG	0.133147606239301	-0.374457076456957	0.640752288935559	2.10738425291693	0.525215252080689	0.601463037192062	0.940040761802463	-5.91687016375347
hsa-miR-99b-5p	hsa-miR-99b-5p	0.0968284779718784	-0.272680746657431	0.466337702601188	7.65406113540491	0.524695581165275	0.60182198406041	0.940040761802463	-6.14851929090958
hsa-miR-409-3p	hsa-miR-409-3p	-0.193585961076587	-0.933105463915386	0.545933541762212	7.75549256527439	-0.524147855562264	0.602200416141201	0.940040761802463	-6.15134564107342
lncRNA__URS00008E39B8_9606_Homo_sapiens_MIR34A_host_gene_MIR34AHG_	lncRNA:URS00008E39B8_9606_Homo_sapiens_MIR34A_host_gene_MIR34AHG	0.164955639072014	-0.467317976902545	0.797229255046574	1.65948417683719	0.522386197265053	0.603418318724347	0.9406226733056	-5.73319618253445
hsa-miR-505-3p	hsa-miR-505-3p	-0.128953943769344	-0.631179550711277	0.37327166317259	5.94630839236488	-0.514121022428444	0.609147469994682	0.947341017813203	-6.13118305361359
hsa-miR-451a	hsa-miR-451a	0.202323141038509	-0.586271964888906	0.990918246965924	15.4309376330783	0.513713604904122	0.609430519994837	0.947341017813203	-6.37885277916043
rRNA__45S_pre-ribosomal_N1_(RNA45SN1)&rRNA__45S_pre-ribosomal_N2_(RNA45SN2)&rRNA__28S_ribosomal_N1_(RNA28SN1)&rRNA__28S_ribosomal_N2_(RNA28SN2)	RNA45SN1 & RNA45SN2 & RNA28SN1 & RNA28SN2	-0.205034516637276	-1.00866862861332	0.598599595338769	2.17981411098174	-0.51085565110442	0.611417744973645	0.949104532992562	-5.88348358443479
lncRNA__URS0000BC4452_9606_Homo_sapiens_SEMA6A_antisense_RNA_2_SEMA6A-AS2_	lncRNA:URS0000BC4452_9606_SEMA6A-AS2	-0.159374974288053	-0.79030091722775	0.471550968651643	3.10375475044458	-0.505791269264399	0.61494638390453	0.950059757346216	-6.02490163408947
hsa-miR-6885-3p	hsa-miR-6885-3p	0.157510202760981	-0.466357832694151	0.781378238216112	1.69558316418581	0.505528380628519	0.615129804037489	0.950059757346216	-5.77260560044727
lncRNA__URS000075CAAA_9606_Homo_sapiens_human__non-protein_coding_lnc-RNF215-1:2	lncRNA:lnc-RNF215-1:2	-0.114717807851994	-0.569872854552862	0.340437238848874	3.68813895036797	-0.504662533005883	0.615734089469711	0.950059757346216	-6.06762555868758
snoRNA__Homo_sapiens300042_SNORD1A	snoRNA:SNORD1A	0.15468857084878	-0.45993681579349	0.769313957491049	2.61680512789024	0.503938244553508	0.616239784573641	0.950059757346216	-5.99129062780499
lncRNA__URS000075DE64_9606_Homo_sapiens_human__non-protein_coding_MIR17HG:3&MiR.hp__hsa-mir-19b-2&MiR.hp__hsa-mir-19b-1	lncRNA:URS000075DE64_9606_Homo_sapiens_human:non-protein_coding_MIR17HG:3 & MiR.hp:hsa-mir-19b-2 & MiR.hp:hsa-mir-19b-1	0.183121724742331	-0.545918355302864	0.912161804787526	6.6032354393466	0.502942170136391	0.616935544871577	0.950059757346216	-6.14491750413325
MiR.hp__hsa-mir-1255a	MiR.hp:hsa-mir-1255a	0.135099215340501	-0.403436672846049	0.673635103527051	1.82877051340854	0.502305302517009	0.617380583513119	0.950059757346216	-5.84131474283944
hsa-miR-584-5p	hsa-miR-584-5p	0.114880381247752	-0.344437247569965	0.574198010065468	7.72802400002435	0.500797716843197	0.61843464847085	0.950059757346216	-6.16083960040182
snoRNA__Homo_sapiens300707_SNORD4A	snoRNA:SNORD4A	-0.160813105790875	-0.80728748175348	0.485661270171729	2.2143976279162	-0.498080695974721	0.620336354581783	0.950059757346216	-5.9268402981225
ReverseComplement_ENSG00000084112.15&ReverseComplement_ENSG00000155252.13&ReverseComplement_ENSG00000249967.1	ReverseComplement_SSH1 & ReverseComplement_PI4K2A & ReverseComplement_ENSG00000249967.1	0.173823236764428	-0.532154962646922	0.879801436175778	1.80027662882295	0.492999102482368	0.623900074804947	0.950059757346216	-5.8546023467017
ReverseComplement_ENSG00000203943.9	ReverseComplement_SAMD13	-0.114802250747673	-0.581813443217216	0.352208941721869	3.94150075710302	-0.492212569347234	0.624452481458688	0.950059757346216	-6.07737156881526
hsa-miR-342-3p	hsa-miR-342-3p	-0.104435635982751	-0.530684129042323	0.321812857076822	7.61366696023092	-0.490586333195165	0.625595324622362	0.950059757346216	-6.16424576500807
hsa-miR-361-3p	hsa-miR-361-3p	0.0545210077245475	-0.168121045740339	0.277163061189434	10.9789139844092	0.490327511734794	0.625777297620575	0.950059757346216	-6.24414281068568
ENSG00000206172.8&ENSG00000188536.13	HBA1 & HBA2	-0.141031739362873	-0.718095061284785	0.436031582559039	6.7381475263503	-0.48935381327823	0.626462098097391	0.950059757346216	-6.1519610311488
ReverseComplement_ENSG00000150275.20	ReverseComplement_PCDH15	0.150001987239705	-0.464306156123547	0.764310130602956	2.27961585806357	0.488922840766881	0.62676530594237	0.950059757346216	-5.95645239122424
hsa-miR-335-5p	hsa-miR-335-5p	0.166215764344074	-0.515499791984855	0.847931320673003	3.05625052380427	0.488200919242825	0.62727335406708	0.950059757346216	-6.03284110740176
hsa-miR-618	hsa-miR-618	-0.403177443918925	-2.05752493623071	1.25117004839286	3.58690971057879	-0.487976688988958	0.627431191764112	0.950059757346216	-6.05948449024849
snoRNA__Homo_sapiens300081_SNORD104	snoRNA:SNORD104	-0.104223573638542	-0.533095708017108	0.324648560740024	10.6509350233532	-0.486595084293733	0.628404101648459	0.950059757346216	-6.23589105179491
ReverseComplement_ENSG00000154358.23	ReverseComplement_OBSCN	-0.122886249307921	-0.629120162477904	0.383347663862062	2.66107116484093	-0.48605077461656	0.628787580291409	0.950059757346216	-5.99106961898814
lncRNA__URS0000204428_9606_Homo_sapiens_human__nuclear_paraspeckle_assembly_transcript_1_NEAT1_&lncRNA__URS000075DAEC_9606_Homo_sapiens_nuclear_paraspeckle_assembly_transcript_1_NEAT1_	lncRNA:URS0000204428_9606_Homo_sapiens_human:nuclear_paraspeckle_assembly_transcript_1_NEAT1 & lncRNA:URS000075DAEC_9606_Homo_sapiens_nuclear_paraspeckle_assembly_transcript_1_NEAT1	-0.167814983065414	-0.859358135748764	0.523728169617936	4.19072740950468	-0.485893438232514	0.62889844653913	0.950059757346216	-6.10580863022378
hsa-miR-378a-3p	hsa-miR-378a-3p	0.0834845254472345	-0.261139965282932	0.428109016177401	9.8331632835642	0.485053264406151	0.629490615899631	0.950059757346216	-6.21040147150624
lncRNA__URS000075DA25_9606_Homo_sapiens_ZNF436_antisense_RNA_1_ZNF436-AS1__lncRNA	lncRNA:ZNF436-AS1	-0.142311464541624	-0.730579066361217	0.445956137277969	8.32422607651158	-0.484389302621576	0.629958760935766	0.950059757346216	-6.1763013629665
hsa-miR-574-3p	hsa-miR-574-3p	0.0822720728824145	-0.260092563230142	0.424636708994971	6.64530436367054	0.481164000668103	0.632235019405686	0.951336029258191	-6.15671377253941
hsa-miR-485-3p	hsa-miR-485-3p	-0.198730226238172	-1.02640110315802	0.628940650681681	5.5719154774903	-0.480768316485958	0.632514520800594	0.951336029258191	-6.14548614300853
lncRNA__URS000075E0D3_9606_Homo_sapiens_inactivation_escape_2_INE2_	lncRNA:URS000075E0D3_9606_Homo_sapiens_inactivation_escape_2_INE2	0.140820741003456	-0.452526120847328	0.73416760285424	2.70414371702353	0.475212178192006	0.636444913137852	0.955821258811713	-5.98828755055447
snoRNA__Homo_sapiens300608_SNORD19B	snoRNA:SNORD19B	0.183923890666335	-0.594871450637442	0.962719231970112	1.64487255744321	0.472872857470525	0.638102896188869	0.955821258811713	-5.71342895490367
tRNA__Homo_sapiens_tRNA-Val-CAC-3-1	tRNA-Val-CAC-3-1	-0.186890230326761	-0.981734294863957	0.607953834210435	1.60601380919522	-0.470797610533842	0.639575275167936	0.955821258811713	-5.76887667394223
ENSG00000197299.13	BLM	-0.167854331525478	-0.882649300246913	0.546940637195956	7.06825400509125	-0.470197864215311	0.640001064587681	0.955821258811713	-6.16669521998366
MiR.hp__hsa-mir-3688-2&MiR.hp__hsa-mir-3688-1	MiR.hp:hsa-mir-3688-2 & MiR.hp:hsa-mir-3688-1	-0.107484595985989	-0.566282471914297	0.351313279942319	3.63288542247909	-0.469088100262575	0.640789261520821	0.955821258811713	-6.07331123831526
hsa-miR-1292-5p	hsa-miR-1292-5p	-0.076034867218473	-0.400677560691236	0.24860782625429	4.39776116199182	-0.468961019419627	0.640879545770777	0.955821258811713	-6.13151963481133
hsa-miR-5189-3p	hsa-miR-5189-3p	0.401669028109368	-1.32640073747086	2.1297387936896	3.81272599126255	0.465411017383254	0.643403835386324	0.955821258811713	-6.13156352238745
ENSG00000079308.20	TNS1	-0.105640312973961	-0.560191022833327	0.348910396885405	1.82446980815724	-0.465347007119425	0.643449389886494	0.955821258811713	-5.84755398509244
snoRNA__Homo_sapiens300667_SNORD45A&snoRNA__Homo_sapiens300666_SNORD45C	snoRNA:SNORD45C	-0.160642867550687	-0.852016656200818	0.530730921099444	1.80627632956301	-0.465241153218302	0.64352472647239	0.955821258811713	-5.77910526156622
lncRNA__URS000037910D_9606_Homo_sapiens_human__non-protein_coding_lnc-CD36-11:1&lncRNA__URS000075C14B_9606_Homo_sapiens_human__non-protein_coding_lnc-CD36-11:2&MiR.hp__hsa-mir-1255b-1&MiR.hp__hsa-mir-1255b-2	lncRNA:lnc-CD36-11:2 & MiR.hp:hsa-mir-1255b-1 & MiR.hp:hsa-mir-1255b-2	0.100923517984683	-0.334817393889608	0.536664429858973	4.24729537606878	0.463760364839274	0.64457900264922	0.955821258811713	-6.12746228564239
hsa-miR-127-3p	hsa-miR-127-3p	-0.155200669761204	-0.830441024179729	0.520039684657322	5.14726709246898	-0.460219258309352	0.647103136106648	0.955821258811713	-6.15030800616669
hsa-miR-4429	hsa-miR-4429	-0.108020342069854	-0.579333272324312	0.363292588184604	2.29061781694926	-0.458908159754234	0.648038759274587	0.955821258811713	-5.97888567846947
hsa-miR-7706	hsa-miR-7706	-0.0703360144086522	-0.379058231642323	0.238386202825018	6.70044219976123	-0.456183378145212	0.649985036232164	0.955821258811713	-6.16905243961535
hsa-miR-625-5p	hsa-miR-625-5p	-0.133747743740366	-0.720971937102618	0.453476449621886	3.8469160733209	-0.45604963306941	0.650080631924129	0.955821258811713	-6.10960441638359
hsa-miR-6842-3p	hsa-miR-6842-3p	0.096173055998646	-0.327374641920164	0.519720753917456	5.35772397318534	0.454653644833539	0.651078781723894	0.955821258811713	-6.15266905775378
ENSG00000048828.17	FAM120A	-0.107560261156387	-0.582120032097063	0.366999509784289	2.54365054418983	-0.45382719255911	0.651670008749187	0.955821258811713	-5.9837112315584
ReverseComplement_ENSG00000138821.14&ReverseComplement_ENSG00000140057.9	ReverseComplement_SLC39A8 & ReverseComplement_AK7	-0.0996296392831799	-0.540057546390989	0.340798267824629	2.59780763151088	-0.452942752048124	0.652302968440581	0.955821258811713	-6.0023113348226
lncRNA__URS000075DE2E_9606_Homo_sapiens_human__non-protein_coding_lnc-SORBS2-4:1	lncRNA:lnc-SORBS2-4:1	-0.2104831437033	-1.14230142430979	0.721335136903186	1.7712021400033	-0.452288641780905	0.652771255155075	0.955821258811713	-5.79435201070474
hsa-miR-181d-5p	hsa-miR-181d-5p	0.125587831885226	-0.430789930512748	0.681965594283201	2.14441023498761	0.451967686146319	0.65300108318196	0.955821258811713	-5.92344048653789
ReverseComplement_ENSG00000008988.11&ReverseComplement_lncRNA__URS0000CCE039_9606_Homo_sapiens_small_nucleolar_RNA_host_gene_17_SNHG17__lncRNA&ReverseComplement_lncRNA__URS0000CCDFFF_9606_Homo_sapiens_small_nucleolar_RNA_host_gene_17_SNHG17_&ReverseComplement_lncRNA__URS0000CCDFE9_9606_Homo_sapiens_small_nucleolar_RNA_host_gene_17_SNHG17__lncRNA&ReverseComplement_lncRNA__URS0000CCE068_9606_Homo_s…	ReverseComplement_RPS20 & ReverseComplement_lncRNA:URS0000CCE039_9606_SNHG17	-0.100993988959854	-0.548976832360508	0.3469888544408	2.55211836609215	-0.451402261094042	0.653406051654637	0.955821258811713	-5.97542958252922
tRNA__Homo_sapiens_tRNA-Gly-GCC-1-1&tRNA__Homo_sapiens_tRNA-Gly-GCC-1-2&tRNA__Homo_sapiens_tRNA-Gly-GCC-1-3&tRNA__Homo_sapiens_tRNA-Gly-GCC-1-4&tRNA__Homo_sapiens_tRNA-Gly-GCC-1-5	tRNA-Gly-GCC-1-1 & tRNA-Gly-GCC-1-2 & tRNA-Gly-GCC-1-3 & tRNA-Gly-GCC-1-4 & tRNA-Gly-GCC-1-5	-0.140313144093651	-0.765353975397274	0.484727687209973	6.68072089162577	-0.449489502530544	0.654776783092568	0.955821258811713	-6.17007697209673
hsa-miR-1538	hsa-miR-1538	-0.117752817226492	-0.64636648592276	0.410860851469777	2.83373068596151	-0.446028391152791	0.657260139345363	0.955821258811713	-6.01717073010859
hsa-miR-6749-3p	hsa-miR-6749-3p	0.0976525675255964	-0.341359870694801	0.536665005745994	2.9800586902469	0.445385862724668	0.657721583976178	0.955821258811713	-6.04235416965657
hsa-miR-1180-3p	hsa-miR-1180-3p	-0.0585924445622084	-0.322117441448058	0.204932552323641	8.85836495574064	-0.445194086661343	0.65785933774541	0.955821258811713	-6.20475129240608
lncRNA__URS000075E68F_9606_Homo_sapiens_NR2F2_antisense_RNA_1_NR2F2-AS1__lncRNA&lncRNA__URS0000394A79_9606_Homo_sapiens_long_intergenic_non-protein_coding_RNA_1714_LINC01714_	lncRNA:NR2F2-AS1 & lncRNA:LINC01714	-0.0938595076302979	-0.516326918511342	0.328607903250746	4.82008506471022	-0.444851075373137	0.658105754322004	0.955821258811713	-6.15128703007557
hsa-miR-1229-3p	hsa-miR-1229-3p	-0.090465987384198	-0.497659727657455	0.316727752889058	4.03297963177663	-0.444850231400587	0.658106360672192	0.955821258811713	-6.1197912791667
ENSG00000171823.7	FBXL14	0.345591201793607	-1.21495002277128	1.90613242635849	1.7672448361592	0.443421776827911	0.659132961201511	0.955821258811713	-5.90507241721153
ENSG00000229809.9	ZNF688	-0.0884709470343044	-0.488844847984193	0.311902953915584	2.78820289850842	-0.44245030916315	0.659831511677139	0.955821258811713	-6.02872823096386
hsa-miR-636	hsa-miR-636	0.0939771415581419	-0.333259686574301	0.521213969690584	4.79380140801183	0.440436330160993	0.661280667265808	0.955821258811713	-6.15133217185961
hsa-miR-4326	hsa-miR-4326	-0.555812491757988	-3.09170009282603	1.98007510931005	6.16277703819085	-0.438861910280214	0.662414447191378	0.955821258811713	-6.17799373145508
lncRNA__URS0000042637_9606_Homo_sapiens_RNF216_intronic_transcript_1_RNF216-IT1_	lncRNA:URS0000042637_9606_Homo_sapiens_RNF216_intronic_transcript_1_RNF216-IT1	0.096145477242918	-0.342994171680507	0.535285126166343	2.15767071775272	0.438385110734593	0.662757959586567	0.955821258811713	-5.9508982860103
tRNA__Homo_sapiens_tRNA-Glu-TTC-2-1&tRNA__Homo_sapiens_tRNA-Glu-TTC-2-2	tRNA-Glu-TTC-2-1 & tRNA-Glu-TTC-2-2	0.0884576057299791	-0.315849125686452	0.492764337146411	5.70792135974132	0.438080371095921	0.662977548789436	0.955821258811713	-6.16240834773759
snoRNA__Homo_sapiens300551_SNORA74A	snoRNA:SNORA74A	-0.107250885217681	-0.600647271975452	0.38614550154009	2.19624821134112	-0.43524571772934	0.665021564784234	0.957527815788942	-5.93812728680587
snoRNA__Homo_sapiens300786_SCARNA10	snoRNA:SCARNA10	-0.18266892619032	-1.0295864079487	0.664248555568063	1.80304498227094	-0.431870127132191	0.667458977645556	0.958620687602269	-5.76549311556038
MiR.hp__hsa-mir-125b-1&MiR.hp__hsa-mir-125b-2	MiR.hp:hsa-mir-125b-1 & MiR.hp:hsa-mir-125b-2	0.236709838783597	-0.86091579521331	1.3343354727805	8.45828066501741	0.431808965158529	0.667503174206432	0.958620687602269	-6.20776400631319
tRNA__Homo_sapiens_tRNA-Gln-CTG-1-1&tRNA__Homo_sapiens_tRNA-Gln-CTG-1-2&tRNA__Homo_sapiens_tRNA-Gln-CTG-1-3&tRNA__Homo_sapiens_tRNA-Gln-CTG-1-4&tRNA__Homo_sapiens_tRNA-Gln-CTG-1-5&tRNA__Homo_sapiens_tRNA-Gln-CTG-2-1&tRNA__Homo_sapiens_tRNA-Gln-CTG-5-1&tRNA__Homo_sapiens_tRNA-Gln-CTG-6-1&tRNA__Homo_sapiens_tRNA-Gln-CTG-3-1&tRNA__Homo_sapiens_tRNA-Gln-CTG-3-2&tRNA__Homo_sapiens_tRNA-Gln-CTG-4-1&tRN…	tRNA-Gln-CTG-1-1 & tRNA-Gln-CTG-1-2 & tRNA-Gln-CTG-1-3 & tRNA-Gln-CTG-1-4 & tRNA-Gln-CTG-1-5 & tRNA-Gln-CTG-2-1 & tRNA-Gln-CTG-5-1 & tRNA-Gln-CTG-6-1 & tRNA-Gln-CTG-3-1 & tRNA-Gln-CTG-3-2 & tRNA-Gln-CTG-4-1 & tRNA-Gln-CTG-4-2 & tRNA-Gln-CTG-7-1	-0.140758417892874	-0.799624268867221	0.518107433081473	3.20225852170629	-0.427766691104551	0.670426800237802	0.959417579295171	-6.06306061855166
hsa-miR-92b-3p	hsa-miR-92b-3p	-0.0878058730951992	-0.501823901151184	0.326212154960786	9.44123496230798	-0.424652709418731	0.672682528474198	0.959417579295171	-6.22956177352374
rRNA__45S_pre-ribosomal_N5_(RNA45SN5)&rRNA__45S_pre-ribosomal_N1_(RNA45SN1)&rRNA__45S_pre-ribosomal_N4_(RNA45SN4)&rRNA__45S_pre-ribosomal_N3_(RNA45SN3)&rRNA__28S_ribosomal_N5_(RNA28SN5)&rRNA__28S_ribosomal_N1_(RNA28SN1)&rRNA__28S_ribosomal_N4_(RNA28SN4)&rRNA__28S_ribosomal_N3_(RNA28SN3)	RNA45SN5 & RNA45SN1 & RNA45SN4 & RNA45SN3 & RNA28SN5 & RNA28SN1 & RNA28SN4 & RNA28SN3	-0.11533007163504	-0.659512707322218	0.428852564052138	4.46966547993519	-0.42435318704812	0.67289965851621	0.959417579295171	-6.14524030443667
hsa-miR-140-5p	hsa-miR-140-5p	0.161727892481551	-0.605905372182901	0.929361157146004	4.01118744374183	0.421852597141579	0.674713479429711	0.959417579295171	-6.12622718855097
lncRNA__URS000075D573_9606_Homo_sapiens_small_nucleolar_RNA_host_gene_9_SNHG9_	lncRNA:URS000075D573_9606_SNHG9	-0.156663923443693	-0.907991088604765	0.59466324171738	2.56731962488817	-0.417512510455998	0.677866197000694	0.959417579295171	-5.99927119631658
rRNA__Homo_sapiens_mitochondrially_encoded_12S_RNA_(MT-RNR1)	MT-RNR1	-0.0887967026278993	-0.515577366663513	0.337983961407714	4.02075919295607	-0.416602326026365	0.678528108867122	0.959417579295171	-6.13375330272396
tRNA__Homo_sapiens_tRNA-Val-CAC-2-1	tRNA-Val-CAC-2-1	-0.137344074040294	-0.799318495181137	0.524630347100548	5.77685707420639	-0.415430428376135	0.679380720937353	0.959417579295171	-6.17259839108257
hsa-miR-140-3p	hsa-miR-140-3p	-0.0743092303303978	-0.434109694536604	0.285491233875808	13.4068929936548	-0.413533436022068	0.680761766646844	0.959417579295171	-6.35436417930287
ENSG00000171435.14	KSR2	0.093390678019424	-0.35940545614427	0.546186812183118	2.32349461877556	0.412981316431616	0.681163926729074	0.959417579295171	-5.97506732844819
hsa-miR-296-5p	hsa-miR-296-5p	-0.0892264559328213	-0.524227853567788	0.345774941702145	4.90537117144849	-0.410707446513149	0.682821177278911	0.959417579295171	-6.16731932795111
snoRNA__Homo_sapiens300165_SNORD29	snoRNA:SNORD29	-0.147311510984979	-0.86567597464852	0.571052952678562	5.71927451848896	-0.410602349406968	0.682897812587971	0.959417579295171	-6.17499127641103
lncRNA__URS0000175810_9606_Homo_sapiens_CXXC4_antisense_RNA_1_CXXC4-AS1_	lncRNA:CXXC4-AS1_repeat4	-0.097476372549119	-0.573071563657527	0.378118818559289	2.94444412216816	-0.410385011528123	0.683056302907873	0.959417579295171	-6.05228690992614
lncRNA__URS0000A77348_9606_Homo_sapiens_MIR29B2_and_MIR29C_host_gene_MIR29B2CHG__lncRNA&lncRNA__URS0000A77143_9606_Homo_sapiens_MIR29B2_and_MIR29C_host_gene_MIR29B2CHG_&MiR.hp__hsa-mir-29b-2&MiR.hp__hsa-mir-29b-1	lncRNA:URS0000A77348_9606_Homo_sapiens_MIR29B2_and_MIR29C_host_gene_MIR29B2CHG & lncRNA:URS0000A77143_9606_Homo_sapiens_MIR29B2_and_MIR29C_host_gene_MIR29B2CHG & MiR.hp:hsa-mir-29b-2 & MiR.hp:hsa-mir-29b-1	0.146493958426301	-0.568758161679076	0.861746078531679	4.67828672784489	0.410100356396092	0.68326390499551	0.959417579295171	-6.16053366351909
ENSG00000076706.17	MCAM	-0.26222142856241	-1.54979278962258	1.02534993249776	1.59337961609457	-0.407780502782255	0.684956714965784	0.959417579295171	-5.6870758472938
ReverseComplement_ENSG00000065534.19	ReverseComplement_MYLK	-0.0913548335051058	-0.539952820152847	0.357243153142635	4.10526297410627	-0.407759226336926	0.684972248039036	0.959417579295171	-6.13838482477899
snoRNA__Homo_sapiens300586_SNORA64	snoRNA:SNORA64	0.0989834221909796	-0.387623882889717	0.585590727271676	2.42428561098933	0.407299077641448	0.685308217455826	0.959417579295171	-6.00020312707646
tRNA__Homo_sapiens_tRNA-SeC-TCA-1-1&tRNA__Homo_sapiens_tRNA-SeC-TCA-2-1	tRNA-SeC-TCA-1-1 & tRNA-SeC-TCA-2-1	0.127878028694494	-0.5026347475728	0.758390804961788	2.54957935849903	0.406098726682806	0.686184932994299	0.959417579295171	-5.99451138806204
yRNA__Y4&yRNA__Y1&lncRNA__URS000075DA25_9606_Homo_sapiens_ZNF436_antisense_RNA_1_ZNF436-AS1__lncRNA	yRNA:Y4 & yRNA:Y1 & lncRNA:ZNF436-AS1	-0.0756041824933469	-0.449057702553861	0.297849337567167	3.73633315657327	-0.405358095318091	0.68672609372627	0.959417579295171	-6.1170043553611
lncRNA__URS000075DE27_9606_Homo_sapiens_HLA_complex_group_11_HCG11_	lncRNA:URS000075DE27_9606_Homo_sapiens_HLA_complex_group_11_HCG11	0.0740866161007445	-0.292088952173397	0.440262184374886	4.08412985192298	0.405116545656598	0.686902623659196	0.959417579295171	-6.1350855367479
MiR.hp__hsa-mir-128-1	MiR.hp:hsa-mir-128-1	0.0934539291112992	-0.368957103989299	0.555864962211898	6.65526127936078	0.4046680938744	0.687230408791495	0.959417579295171	-6.19096216495414
MiR.hp__hsa-mir-6511b-1	MiR.hp:hsa-mir-6511b-1	-0.107381419340909	-0.63964324021548	0.424880401533662	2.92723016977121	-0.403955393353631	0.687751464396238	0.959417579295171	-6.04581026797697
MiR.hp__hsa-mir-550a-2&MiR.hp__hsa-mir-550a-1&MiR.hp__hsa-mir-550a-3	MiR.hp:hsa-mir-550a-2 & MiR.hp:hsa-mir-550a-1 & MiR.hp:hsa-mir-550a-3	-0.107809811703286	-0.642438805696343	0.42681918228977	4.07577204964111	-0.403771225537563	0.6878861343111	0.959417579295171	-6.13940424525013
ENSG00000188266.14	HYKK	0.105575332596493	-0.423057270883726	0.634207936076711	3.30790816553268	0.399887749420081	0.690728227258619	0.959417579295171	-6.08434894962912
ReverseComplement_ENSG00000172554.12&ENSG00000055483.19&ENSG00000130703.17&ReverseComplement_lncRNA__URS000075E632_9606_Homo_sapiens_small_nucleolar_RNA_host_gene_20_SNHG20_&ReverseComplement_ENSG00000129657.16&ReverseComplement_ENSG00000127561.15	ReverseComplement_SNTG2 & USP36 & OSBPL2 & ReverseComplement_lncRNA:URS000075E632_9606_SNHG20 & ReverseComplement_SEC14L1 & ReverseComplement_SYNGR3	-0.109868297632261	-0.660715166711263	0.440978571446742	2.27351999267886	-0.399366007146355	0.691110402745623	0.959417579295171	-5.95300312360887
snoRNA__Homo_sapiens300204_SNORD76	snoRNA:SNORD76	-0.11905129086237	-0.716562458258401	0.478459876533661	3.68601168814885	-0.398949264190714	0.691415724433413	0.959417579295171	-6.11230763893204
lncRNA__URS000075B927_9606_Homo_sapiens_family_with_sequence_similarity_30_member_A_FAM30A_	lncRNA:URS000075B927_9606_Homo_sapiens_family_with_sequence_similarity_30_member_A_FAM30A	0.0590686670477982	-0.237806418985946	0.355943753081543	4.5104923753457	0.398394197127259	0.691822467592967	0.959417579295171	-6.16296719886484
snoRNA__Homo_sapiens300418_SNORA9&snoRNA__Homo_sapiens300696_SNORA9	snoRNA:SNORA9	0.106164565061631	-0.427676769545382	0.640005899668643	2.73865944873636	0.39819607372563	0.691967670967243	0.959417579295171	-6.01847711807587
rRNA__Homo_sapiens_mitochondrially_encoded_16S_RNA_(MT-RNR2)	MT-RNR2	0.078788137394203	-0.318749534869924	0.47632580965833	6.42528630631066	0.396836974024061	0.692964059559611	0.959417579295171	-6.1896424074747
hsa-miR-338-5p	hsa-miR-338-5p	0.139525736430521	-0.566797969703228	0.84584944256427	1.68919576462843	0.395530635515638	0.693922281758498	0.959417579295171	-5.82954639434282
hsa-miR-145-5p	hsa-miR-145-5p	-0.109149722300912	-0.662922622651887	0.444623178050063	6.04343859977884	-0.394657646978995	0.694562914361245	0.959417579295171	-6.18698192861074
ENSG00000147955.18	SIGMAR1	-0.112494800205122	-0.683667799600259	0.458678199190014	1.68350884562525	-0.394361369160851	0.694780385365596	0.959417579295171	-5.84299525154225
hsa-miR-4521	hsa-miR-4521	-0.115370730833096	-0.709731771547255	0.478990309881062	2.46459673931907	-0.388664518635118	0.698966928284363	0.960988772481465	-6.00308336295918
hsa-miR-3127-3p	hsa-miR-3127-3p	-0.0849451467077733	-0.524190388540367	0.35430009512482	3.37144866990635	-0.387222951849643	0.700027814979092	0.960988772481465	-6.09584684899486
lncRNA__URS000075CE39_9606_Homo_sapiens_PCBP1_antisense_RNA_1_PCBP1-AS1_	lncRNA:PCBP1-AS1	0.102615060576268	-0.431137538560408	0.636367659712944	3.50778125227809	0.384946778249508	0.701704133854808	0.960988772481465	-6.10932077520165
snoRNA__Homo_sapiens300509_SNORD20	snoRNA:SNORD20	-0.129671412543945	-0.805207763655256	0.545864938567366	2.60972378901034	-0.384348423712049	0.702145047999472	0.960988772481465	-6.01191644598075
MiR.hp__hsa-mir-6800	MiR.hp:hsa-mir-6800	0.0974452580348628	-0.411497177801891	0.606387693871617	1.98900961132705	0.383373096036104	0.702863965805151	0.960988772481465	-5.89479602077909
hsa-miR-493-5p	hsa-miR-493-5p	0.166541991426622	-0.705547541476197	1.03863152432944	1.94627174537321	0.382377443861077	0.703598146324889	0.960988772481465	-5.96650371301825
hsa-miR-423-3p	hsa-miR-423-3p	-0.0818796878262322	-0.51179337556953	0.348033999917066	13.6180735102201	-0.381350650796579	0.704355586889389	0.960988772481465	-6.37609670738087
hsa-miR-93-3p	hsa-miR-93-3p	-0.0697129856972092	-0.43579540688563	0.296369435491212	7.50084802900433	-0.381297883311234	0.704394520334508	0.960988772481465	-6.20881761740406
hsa-miR-30b-5p	hsa-miR-30b-5p	0.101140807527166	-0.431135246310975	0.633416861365307	7.87571286417192	0.38046882270299	0.705006330615291	0.960988772481465	-6.21395207240211
snoRNA__Homo_sapiens300446_SNORD87	snoRNA:SNORD87	0.103465548097966	-0.442254371570072	0.649185467766005	2.96475961212624	0.379625644655839	0.705628759868315	0.960988772481465	-6.07369712943346
vault__VTRNA2-1	vault:VTRNA2-1	-0.123804629562589	-0.77771825586801	0.530108996742831	6.87074775267979	-0.379093278230303	0.706021853924943	0.960988772481465	-6.20225448867732
lncRNA__URS000075DA51_9606_Homo_sapiens_BASP1_antisense_RNA_1_BASP1-AS1_	lncRNA:BASP1-AS1	0.0955365952945608	-0.409534765927067	0.600607956516189	2.35178205733174	0.378744733420189	0.706279259559603	0.960988772481465	-5.98736570181004
hsa-miR-130b-5p	hsa-miR-130b-5p	0.0786058981066553	-0.342579670815442	0.499791467028752	8.81292484284722	0.373689794810569	0.710016272139398	0.964443098338698	-6.23436503306875
MiR.hp__hsa-mir-3158-1&MiR.hp__hsa-mir-3158-2	MiR.hp:hsa-mir-3158-1 & MiR.hp:hsa-mir-3158-2	0.070545140603226	-0.308836097203089	0.449926378409542	8.57797687871204	0.372323836005785	0.711027331813743	0.964443098338698	-6.22873701242266
MiR.hp__hsa-mir-3179-1&MiR.hp__hsa-mir-3179-2&MiR.hp__hsa-mir-3179-3&MiR.hp__hsa-mir-3179-4	MiR.hp:hsa-mir-3179-1 & MiR.hp:hsa-mir-3179-2 & MiR.hp:hsa-mir-3179-3 & MiR.hp:hsa-mir-3179-4	-0.092348791835561	-0.590978277741024	0.406280694069902	2.3054182880957	-0.370836819672268	0.712128589686925	0.964443098338698	-5.98447961556737
MiR.hp__hsa-mir-30c-2	MiR.hp:hsa-mir-30c-2	-0.116209801681199	-0.744030224628037	0.511610621265638	2.90238516309302	-0.37062687440043	0.712284121145022	0.964443098338698	-6.05934078155528
hsa-miR-409-5p	hsa-miR-409-5p	-0.160292679539786	-1.03939020081868	0.718804841739108	1.46859990249755	-0.365095281018185	0.716386438638399	0.966744670996431	-5.80660814489012
hsa-miR-11401	hsa-miR-11401	-0.369769336953329	-2.40084816215388	1.66130948824723	2.4211025592826	-0.364530358140212	0.716805870052179	0.966744670996431	-6.09436069149218
tRNA__Homo_sapiens_tRNA-Asn-GTT-2-1&tRNA__Homo_sapiens_tRNA-Asn-GTT-2-2&tRNA__Homo_sapiens_tRNA-Asn-GTT-2-3&tRNA__Homo_sapiens_tRNA-Asn-GTT-2-4&tRNA__Homo_sapiens_tRNA-Asn-GTT-2-5&tRNA__Homo_sapiens_tRNA-Asn-GTT-2-6&tRNA__Homo_sapiens_tRNA-Asn-GTT-2-7&tRNA__Homo_sapiens_tRNA-Asn-GTT-2-8&tRNA__Homo_sapiens_tRNA-Asn-GTT-7-1&tRNA__Homo_sapiens_tRNA-Asn-GTT-3-1&tRNA__Homo_sapiens_tRNA-Asn-GTT-6-1&tRN…	tRNA-Asn-GTT-2-1 & tRNA-Asn-GTT-2-2 & tRNA-Asn-GTT-2-3 & tRNA-Asn-GTT-2-4 & tRNA-Asn-GTT-2-5 & tRNA-Asn-GTT-2-6 & tRNA-Asn-GTT-2-7 & tRNA-Asn-GTT-2-8 & tRNA-Asn-GTT-7-1 & tRNA-Asn-GTT-3-1 & tRNA-Asn-GTT-6-1 & tRNA-Asn-GTT-1-1	-0.148929783169137	-0.967045985958986	0.669186419620711	2.25975752682744	-0.364498839116658	0.716829274181808	0.966744670996431	-5.96827214199113
hsa-miR-4454	hsa-miR-4454	0.0798717777150566	-0.359909919931991	0.519653475362104	5.72018211006499	0.363651836773949	0.717458309292949	0.966744670996431	-6.19250274996291
ENSG00000105443.15&ENSG00000068489.13&ReverseComplement_ENSG00000104886.12	CYTH2 & PRR11 & ReverseComplement_PLEKHJ1	0.126067244461078	-0.573402172036461	0.825536660958617	7.75322793296363	0.360880251103621	0.719518029168867	0.96768726766705	-6.21801523581933
ReverseComplement_ENSG00000184898.7&ReverseComplement_ENSG00000198663.17&ReverseComplement_lncRNA__URS0000CCDF90_9606_Homo_sapiens_long_intergenic_non-protein_coding_RNA_lncRNA	ReverseComplement_RBM43 & ReverseComplement_C6orf89 & ReverseComplement_lncRNA:URS0000CCDF90_9606_Homo_sapiens_long_intergenic_non-protein_coding_RNA_lncRNA	0.0787475521808858	-0.361867786854982	0.519362891216753	6.18338957838004	0.357854956688846	0.721768682218518	0.96768726766705	-6.20276671638464
ENSG00000117394.24	SLC2A1	0.0836910181321193	-0.386061081418818	0.553443117683056	2.14633363414592	0.356730060608404	0.722606175382321	0.96768726766705	-5.9703036757387
hsa-miR-548ac	hsa-miR-548ac	-0.136082724209385	-0.899921135760325	0.627755687341554	1.5689764555501	-0.356722979506521	0.722611448395061	0.96768726766705	-5.8145844492712
hsa-miR-30d-5p	hsa-miR-30d-5p	0.043535442373809	-0.200896573628871	0.287967458376489	14.0776101186155	0.356627195483158	0.722682776246412	0.96768726766705	-6.39968013466592
snoRNA__Homo_sapiens300205_SNORD75	snoRNA:SNORD75	0.0996351615676005	-0.461232238715519	0.66050256185072	1.87791291297202	0.355698486852277	0.723374489397112	0.96768726766705	-5.94890342661905
hsa-miR-378c	hsa-miR-378c	-0.094190722103864	-0.63092084188012	0.442539397672392	2.9585913437673	-0.351383808178583	0.726591147587738	0.969804315230222	-6.06904588296115
ENSG00000132819.17	RBM38	0.0800912601325967	-0.376523509985807	0.536706030251	2.17508120608731	0.351208289158199	0.726722104916431	0.969804315230222	-5.94139940396759
ENSG00000102034.17	ELF4	-0.115854444882607	-0.77987198884971	0.548163099084496	2.42360273868145	-0.34935159697557	0.728107911569268	0.969804315230222	-5.99758039313551
hsa-miR-339-5p	hsa-miR-339-5p	-0.0796789954026629	-0.537097418451586	0.37773942764626	8.31149076739342	-0.348786593795928	0.728529802676487	0.969804315230222	-6.23214925887945
snoRNA__Homo_sapiens300774_SCARNA7	snoRNA:SCARNA7	-0.152239122949128	-1.02991184925221	0.725433603353953	1.51562898626053	-0.347314773242313	0.729629215605825	0.969804315230222	-5.73556365790387
snoRNA__Homo_sapiens300748_SNORD6	snoRNA:SNORD6	-0.116516572732795	-0.78968728761667	0.556654142151081	3.59106603831391	-0.346570883403787	0.730185099876843	0.969804315230222	-6.12337772689478
snoRNA__Homo_sapiens300217_SNORD45BL3&snoRNA__Homo_sapiens300006_SNORD45BL2&snoRNA__Homo_sapiens300668_SNORD45B	snoRNA:SNORD45B	-0.254651535997514	-1.73782742156815	1.22852434957312	5.23351282136936	-0.343782076517243	0.732270376279351	0.971108027216673	-6.19741661468944
ReverseComplement_ENSG00000144785.8	ReverseComplement_ENSG00000144785.8	-0.0897313769137398	-0.613663337217703	0.434200583390224	2.90697436855027	-0.342924904695269	0.732911718654093	0.971108027216673	-6.06766118268512
ENSG00000273079.7	GRIN2B	-0.100869599110658	-0.692314472245698	0.490575274024382	2.88405999481498	-0.341488127752437	0.733987155107678	0.971376579827402	-6.0690633648661
snoRNA__Homo_sapiens300557_SNORD37	snoRNA:SNORD37	-0.108412300928008	-0.74839220302445	0.531567601168433	1.80283326708749	-0.339189041398205	0.735709149580646	0.972206223746319	-5.87402282737225
snoRNA__Homo_sapiens300614_SNORD66	snoRNA:SNORD66	0.0710638406497912	-0.351493907032797	0.493621588332379	6.97497385927527	0.336738049892091	0.737546421708502	0.972206223746319	-6.21929023788029
tRNA__Homo_sapiens_tRNA-Ser-AGA-2-1&tRNA__Homo_sapiens_tRNA-Ser-AGA-2-2&tRNA__Homo_sapiens_tRNA-Ser-AGA-2-3&tRNA__Homo_sapiens_tRNA-Ser-AGA-2-4&tRNA__Homo_sapiens_tRNA-Ser-AGA-2-5&tRNA__Homo_sapiens_tRNA-Ser-AGA-2-6&tRNA__Homo_sapiens_tRNA-Ser-TGA-3-1&tRNA__Homo_sapiens_tRNA-Ser-AGA-4-1&tRNA__Homo_sapiens_tRNA-Ser-AGA-1-1&tRNA__Homo_sapiens_tRNA-Ser-TGA-2-1&tRNA__Homo_sapiens_tRNA-Ser-TGA-4-1&tRN…	tRNA-Ser-AGA-2-1 & tRNA-Ser-AGA-2-2 & tRNA-Ser-AGA-2-3 & tRNA-Ser-AGA-2-4 & tRNA-Ser-AGA-2-5 & tRNA-Ser-AGA-2-6 & tRNA-Ser-TGA-3-1 & tRNA-Ser-AGA-4-1 & tRNA-Ser-AGA-1-1 & tRNA-Ser-TGA-2-1 & tRNA-Ser-TGA-4-1 & tRNA-Ser-CGA-1-1	0.0916425416720226	-0.453501223710675	0.63678630705472	1.98510218333459	0.336601201864111	0.737649048984892	0.972206223746319	-5.95704588220629
hsa-miR-1226-3p	hsa-miR-1226-3p	0.0735528548487654	-0.364779740660808	0.511885450358339	4.5974663688827	0.335989227351476	0.738108049474968	0.972206223746319	-6.18660665722269
tRNA__Homo_sapiens_tRNA-Leu-TAG-3-1	tRNA-Leu-TAG-3-1	0.113812786537762	-0.568721776584623	0.796347349660148	2.21846032126303	0.333884296975787	0.739687545551058	0.972833027614592	-5.9837282411723
yRNA__Y1	yRNA:Y1	0.0690809471949923	-0.350097815892606	0.488259710282591	13.9551879121055	0.329980744553737	0.742619670288429	0.972833027614592	-6.40312716980084
hsa-miR-6881-3p	hsa-miR-6881-3p	-0.069043676932286	-0.490034283411155	0.351946929546583	3.27600650009962	-0.328383322323063	0.743820671233684	0.972833027614592	-6.10663145057638
hsa-miR-6803-3p	hsa-miR-6803-3p	-0.0505272880275678	-0.359893727944616	0.25883915188948	5.23505235552108	-0.327026070054853	0.744841606536415	0.972833027614592	-6.20044222632605
ENSG00000215421.10	ZNF407	0.0679845654054012	-0.351746572394273	0.487715703205076	2.57059259772224	0.324316260124705	0.746881321097843	0.972833027614592	-6.05045328614644
ENSG00000182898.4	TCHHL1	-0.152061838402924	-1.091207675499	0.787083998693153	1.295358388651	-0.324202817799632	0.746966750651524	0.972833027614592	-5.68609749810986
MiR.hp__hsa-mir-6859-1&MiR.hp__hsa-mir-6859-2&MiR.hp__hsa-mir-6859-3&MiR.hp__hsa-mir-6859-4	MiR.hp:hsa-mir-6859-1 & MiR.hp:hsa-mir-6859-2 & MiR.hp:hsa-mir-6859-3 & MiR.hp:hsa-mir-6859-4	-0.0602096351133019	-0.435922426246049	0.315503156019445	3.74922053102176	-0.320877747734335	0.749472161085147	0.972833027614592	-6.15320259616892
ReverseComplement_ENSG00000169045.17&ReverseComplement_ENSG00000154027.19&ReverseComplement_ENSG00000169302.16&ReverseComplement_ENSG00000142856.17&ReverseComplement_ENSG00000105053.11&ReverseComplement_ENSG00000198453.13	ReverseComplement_HNRNPH1 & ReverseComplement_AK5 & ReverseComplement_STK32A & ReverseComplement_ITGB3BP & ReverseComplement_VRK3 & ReverseComplement_ZNF568	-0.170729134211194	-1.23680048083093	0.895342212408542	0.782047726126807	-0.320664552108069	0.749632895011328	0.972833027614592	-5.51006031603104
ReverseComplement_ENSG00000198663.17	ReverseComplement_C6orf89	0.0743146219147999	-0.389957984566074	0.538587228395674	2.08382758043047	0.320502040716492	0.749755424224125	0.972833027614592	-6.00777889354974
MiR.hp__hsa-mir-2110	MiR.hp:hsa-mir-2110	-0.0987033502506334	-0.715930496318224	0.518523795816958	6.78111427205804	-0.320196412583694	0.749985877161629	0.972833027614592	-6.222145663022
ReverseComplement_ENSG00000104290.11	ReverseComplement_FZD3	0.109728270385927	-0.582909406457855	0.802365947229708	2.20910320594374	0.317206448854563	0.752241606242129	0.972833027614592	-5.99550429319241
snoRNA__Homo_sapiens300163_SNORD31	snoRNA:SNORD31	-0.0879113511600753	-0.645762323974756	0.469939621654605	8.02025358301451	-0.315541398837665	0.753498719519852	0.972833027614592	-6.23955356042313
hsa-miR-21-3p	hsa-miR-21-3p	0.140310617917636	-0.764644413614793	1.04526564945006	1.94631233948224	0.310451043827949	0.757346087207848	0.972833027614592	-5.89501277577724
lncRNA__URS000075C929_9606_Homo_sapiens_MIR133A1_host_gene_MIR133A1HG_&MiR.hp__hsa-mir-133a-1&MiR.hp__hsa-mir-133a-2	lncRNA:URS000075C929_9606_Homo_sapiens_MIR133A1_host_gene_MIR133A1HG & MiR.hp:hsa-mir-133a-1 & MiR.hp:hsa-mir-133a-2	-0.188217361466246	-1.40548162956961	1.02904690663712	0.939601013214235	-0.309602453281726	0.757988068375696	0.972833027614592	-5.62715019652807
ReverseComplement_lncRNA__URS0000083F23_9606_Homo_sapiens_human__non-protein_coding_lnc-NPIPA1-1:1	ReverseComplement_lncRNA:lnc-NPIPA1-1:1	-0.0486700402888465	-0.363595459345554	0.266255378767861	4.25512353408609	-0.309445075725203	0.758107147503386	0.972833027614592	-6.18133970381391
ENSG00000116670.15	MAD2L2	-0.0816002322701994	-0.609724080254841	0.446523615714442	2.25776072165623	-0.309374989986684	0.758160179506013	0.972833027614592	-6.019722699314
lncRNA__URS000075A143_9606_Homo_sapiens_RUNDC3A_antisense_RNA_1_RUNDC3A-AS1_	lncRNA:RUNDC3A-AS1	-0.0852367112080819	-0.637224784901482	0.466751362485319	2.21527033748947	-0.309190809459472	0.758299549549109	0.972833027614592	-5.99188370260787
ReverseComplement_ENSG00000198663.17&ReverseComplement_lncRNA__URS0000BC450F_9606_Homo_sapiens_long_intergenic_non-protein_coding_RNA_1715_LINC01715_&ReverseComplement_lncRNA__URS0000BC454F_9606_Homo_sapiens_long_intergenic_non-protein_coding_RNA_1715_LINC01715__lncRNA&ENSG00000112137.18&ReverseComplement_ENSG00000086712.13&ReverseComplement_ENSG00000153029.16	ReverseComplement_C6orf89 & ReverseComplement_lncRNA:LINC01715 & PHACTR1 & ReverseComplement_TXLNG & ReverseComplement_MR1	-0.095789889193898	-0.717825443360337	0.526245664972541	2.46902983720647	-0.308342967964636	0.758941218056206	0.972833027614592	-6.05572754087464
hsa-miR-6734-3p	hsa-miR-6734-3p	0.0664814633330377	-0.365659384894998	0.498622311561074	2.93826609352913	0.308038383999308	0.759171776757951	0.972833027614592	-6.0771662087388
snoRNA__Homo_sapiens300528_SNORD48	snoRNA:SNORD48	-0.076499370253571	-0.573771824925243	0.420773084418101	6.97938095525621	-0.308030019370956	0.759178108779753	0.972833027614592	-6.22852595195837
hsa-miR-6726-3p	hsa-miR-6726-3p	0.065420177027431	-0.363210599571561	0.494050953626423	3.51323876172608	0.305603237057599	0.761015880676391	0.972833027614592	-6.13716253174225
hsa-miR-340-3p	hsa-miR-340-3p	0.0930380908793582	-0.523332499794252	0.709408681552968	5.303225448474	0.302237583098362	0.763566938657594	0.972833027614592	-6.20911068931992
ENSG00000244734.4&ENSG00000223609.11	HBB & HBD	0.0495807264611958	-0.280852035503207	0.380013488425599	4.57689304282929	0.300441119467561	0.764929681904654	0.972833027614592	-6.19492737531313
tRNA__Homo_sapiens_tRNA-Val-CAC-1-1&tRNA__Homo_sapiens_tRNA-Val-CAC-1-2&tRNA__Homo_sapiens_tRNA-Val-CAC-1-3&tRNA__Homo_sapiens_tRNA-Val-CAC-1-4&tRNA__Homo_sapiens_tRNA-Val-CAC-1-5&tRNA__Homo_sapiens_tRNA-Val-CAC-1-6&tRNA__Homo_sapiens_tRNA-Val-CAC-1-7&tRNA__Homo_sapiens_tRNA-Val-CAC-5-1&tRNA__Homo_sapiens_tRNA-Val-AAC-1-1&tRNA__Homo_sapiens_tRNA-Val-AAC-1-2&tRNA__Homo_sapiens_tRNA-Val-AAC-1-3&tRN…	tRNA-Val-CAC-1-1 & tRNA-Val-CAC-1-2 & tRNA-Val-CAC-1-3 & tRNA-Val-CAC-1-4 & tRNA-Val-CAC-1-5 & tRNA-Val-CAC-1-6 & tRNA-Val-CAC-1-7 & tRNA-Val-CAC-5-1 & tRNA-Val-AAC-1-1 & tRNA-Val-AAC-1-2 & tRNA-Val-AAC-1-3 & tRNA-Val-AAC-1-4 & tRNA-Val-AAC-1-5 & tRNA-Val-AAC-4-1 & tRNA-Val-AAC-2-1	0.0996939293542778	-0.566044475242157	0.765432333950713	2.38109483150006	0.299843534765964	0.765383157534495	0.972833027614592	-6.0387576726684
MiR.hp__hsa-mir-6511a-1&MiR.hp__hsa-mir-6511a-2&MiR.hp__hsa-mir-6511a-3&MiR.hp__hsa-mir-6511a-4	MiR.hp:hsa-mir-6511a-1 & MiR.hp:hsa-mir-6511a-2 & MiR.hp:hsa-mir-6511a-3 & MiR.hp:hsa-mir-6511a-4	0.05466915566008	-0.310832168023076	0.420170479343236	5.86217121779255	0.299490463922175	0.765651123251206	0.972833027614592	-6.21487577277773
snoRNA__Homo_sapiens300757_SNORD2	snoRNA:SNORD2	-0.0876319342924221	-0.675216037439378	0.499952168854533	5.77856131992913	-0.298622100914032	0.76631029615108	0.972833027614592	-6.21436359316242
lncRNA__URS0000A77400_9606_Homo_sapiens_metastasis_associated_lung_adenocarcinoma_transcript_1_MALAT1_&lncRNA__URS0000A77408_9606_Homo_sapiens_metastasis_associated_lung_adenocarcinoma_transcript_1_MALAT1__lncRNA&lncRNA__URS0000A76CFF_9606_Homo_sapiens_metastasis_associated_lung_adenocarcinoma_transcript_1_MALAT1__lncRNA	lncRNA:URS0000A77400_9606_Homo_sapiens_metastasis_associated_lung_adenocarcinoma_transcript_1_MALAT1 & lncRNA:URS0000A77408_9606_Homo_sapiens_metastasis_associated_lung_adenocarcinoma_transcript_1_MALAT1 & lncRNA:URS0000A76CFF_9606_Homo_sapiens_metastasis_associated_lung_adenocarcinoma_transcript_1_MALAT1	0.111015164709332	-0.63740380703176	0.859434136450423	2.91068381088965	0.297007287782924	0.767536559505573	0.972833027614592	-6.05913814023728
lncRNA__URS000075B82C_9606_Homo_sapiens_human__non-protein_coding_lnc-RAB23-1:3	lncRNA:lnc-RAB23-1:3	0.0649018220746491	-0.373234057644671	0.50303770179397	5.14351259162516	0.296604445505895	0.767842564766392	0.972833027614592	-6.20771128681382
ENSG00000108312.15	UBTF	-0.0653020012288934	-0.506346514194324	0.375742511736537	2.30813886854251	-0.296465153395727	0.767948381865516	0.972833027614592	-6.0072469049486
hsa-miR-3163	hsa-miR-3163	0.088922924892616	-0.51336147067666	0.691207320461892	1.56110740973364	0.295625378552365	0.768586434017246	0.972833027614592	-5.85281902198497
ReverseComplement_ENSG00000138246.17	ReverseComplement_DNAJC13	-0.103524443536326	-0.808945531231402	0.601896644158751	1.30783160386989	-0.293848888807967	0.769936722209177	0.972833027614592	-5.73035200309317
hsa-miR-30a-3p	hsa-miR-30a-3p	0.117020023846654	-0.681408119872569	0.915448167565878	1.77244298834406	0.293463390996409	0.770229829114705	0.972833027614592	-5.92728451443209
rRNA__45S_pre-ribosomal_N5_(RNA45SN5)&rRNA__45S_pre-ribosomal_N1_(RNA45SN1)&rRNA__45S_pre-ribosomal_N4_(RNA45SN4)&rRNA__45S_pre-ribosomal_N2_(RNA45SN2)&rRNA__45S_pre-ribosomal_N3_(RNA45SN3)&rRNA__28S_ribosomal_N5_(RNA28SN5)&rRNA__28S_ribosomal_N1_(RNA28SN1)&rRNA__28S_ribosomal_N4_(RNA28SN4)&rRNA__28S_ribosomal_N2_(RNA28SN2)&rRNA__28S_ribosomal_N3_(RNA28SN3)&lncRNA__URS0000BC43B9_9606_Homo_sapiens…	RNA45SN5 & RNA45SN1 & RNA45SN4 & RNA45SN2 & RNA45SN3 & RNA28SN5 & RNA28SN1 & RNA28SN4 & RNA28SN2 & RNA28SN3 & lncRNA:URS0000BC43B9_9606_Homo_sapiensLOC105369147	0.173134506314039	-1.01959759515514	1.36586660778322	1.56554350738443	0.290649989113671	0.772369970426599	0.972833027614592	-5.76477096375897
hsa-miR-378a-5p	hsa-miR-378a-5p	-0.0591126001483548	-0.466930084043112	0.348704883746403	4.83118880382949	-0.290231006658316	0.772688840922458	0.972833027614592	-6.20313703453872
ReverseComplement_ENSG00000054803.4&ENSG00000160194.18&ENSG00000134910.14	ReverseComplement_CBLN4 & NDUFV3 & STT3A	0.0719615830343643	-0.424556475366571	0.5684796414353	3.37689907158216	0.290198555473631	0.772713539843031	0.972833027614592	-6.11396233727377
ENSG00000242485.6&ReverseComplement_lncRNA__URS000075B5B7_9606_Homo_sapiens_SNAP25_antisense_RNA_1_SNAP25-AS1_	MRPL20 & ReverseComplement_lncRNA:URS000075B5B7_9606_SNAP25-AS1	0.101219459677919	-0.607229807739991	0.80966872709583	2.33860487587295	0.286078253219268	0.775851454635295	0.972833027614592	-5.99522745934309
snoRNA__Homo_sapiens300112_SNORD3@&snoRNA__Homo_sapiens300448_SNORD3@	snoRNA:SNORD3@	-0.0900490168800672	-0.723504800086183	0.543406766326049	2.58428755165599	-0.284637591891168	0.776949514524325	0.972833027614592	-6.05014975657779
ENSG00000213626.13&ReverseComplement_ENSG00000182902.14	LBH & ReverseComplement_SLC25A18	0.0623608218468079	-0.376716948804398	0.501438592498014	2.77190185066086	0.284380599768486	0.777145439903916	0.972833027614592	-6.07619225770348
snoRNA__Homo_sapiens300783_SCARNA17	snoRNA:SCARNA17	-0.097517329522208	-0.794028892662836	0.59899423361842	2.92391590248166	-0.280338700100529	0.780228805134317	0.972833027614592	-6.09118620693009
ENSG00000106327.13	TFR2	-0.0456267709249936	-0.371930343014703	0.280676801164716	5.15819397482611	-0.279980311456041	0.780502374221691	0.972833027614592	-6.2132490725278
lncRNA__URS000075AB50_9606_Homo_sapiens_SENP3-EIF4A1_readthrough_NMD_candidate__SENP3-EIF4A1__lncRNA	lncRNA:URS000075AB50_9606_SENP3-EIF4A1	0.0496526024125208	-0.30697958497114	0.406284789796182	5.2370424501556	0.278773228534076	0.781423982777383	0.972833027614592	-6.21437874828805
lncRNA__URS000075D30C_9606_Homo_sapiens_human__non-protein_coding_lnc-FAM182B-8:5&lncRNA__URS000075B2AD_9606_Homo_sapiens_uncharacterized_LOC102723885_LOC102723885__lncRNA	lncRNA:lncRNA:URS000075B2AD_9606_Homo_sapiensLOC102723885	0.0721731882555921	-0.447885451167379	0.592231827678563	1.73576282655359	0.277877358286917	0.782108184091553	0.972833027614592	-5.91950816124253
snoRNA__Homo_sapiens300702_SNORD118	snoRNA:SNORD118	0.164036070434098	-1.02198693105526	1.35005907192346	4.13470957722295	0.276933714880059	0.78282905828534	0.972833027614592	-6.16515242000777
lncRNA__URS000075ABCD_9606_Homo_sapiens_uncharacterized_LOC101927550_LOC101927550__lncRNA	lncRNA:URS000075ABCD_9606_Homo_sapiensLOC101927550	0.062487540507072	-0.391056349822727	0.516031430836871	3.68115895767922	0.275869505598815	0.78364226561142	0.972833027614592	-6.14887195592152
hsa-miR-134-5p	hsa-miR-134-5p	-0.096897890114005	-0.801416328086316	0.607620547858306	3.47329028525411	-0.275392141607878	0.784007118506874	0.972833027614592	-6.15450011782043
tRNA__Homo_sapiens_tRNA-Thr-AGT-1-1&tRNA__Homo_sapiens_tRNA-Thr-AGT-1-2&tRNA__Homo_sapiens_tRNA-Thr-AGT-1-3&tRNA__Homo_sapiens_tRNA-Thr-AGT-5-1	tRNA-Thr-AGT-1-1 & tRNA-Thr-AGT-1-2 & tRNA-Thr-AGT-1-3 & tRNA-Thr-AGT-5-1	-0.0953378507983704	-0.7898556971468	0.599179995550059	1.95597694690822	-0.274859994686778	0.784413899857924	0.972833027614592	-5.89445612559161
ReverseComplement_ENSG00000168803.16	ReverseComplement_ADAL	0.0598815226318852	-0.384124216765736	0.503887262029506	7.3593429595448	0.27004356765949	0.788098388290788	0.972833027614592	-6.24306552545998
ReverseComplement_ENSG00000102858.13	ReverseComplement_MGRN1	0.0559717200973364	-0.359976164065504	0.471919604260177	3.62724164851967	0.269438294241806	0.788561758945208	0.972833027614592	-6.15701553168516
hsa-miR-1307-3p	hsa-miR-1307-3p	0.0576295984169111	-0.371188269528872	0.486447466362694	8.7651148395823	0.269092941646492	0.788826180093185	0.972833027614592	-6.26505274933369
ENSG00000204469.13	PRRC2A	-0.0676558392425974	-0.573933875877537	0.438622197392342	2.85102751754254	-0.267575154372819	0.789988578064255	0.972833027614592	-6.08729627769698
snoRNA__Homo_sapiens300112_SNORD3@&snoRNA__Homo_sapiens300182_SNORD3@&snoRNA__Homo_sapiens300250_SNORD3@&snoRNA__Homo_sapiens300243_SNORD3@&snoRNA__Homo_sapiens300448_SNORD3@	snoRNA:SNORD3@_repeat5	-0.061676174522197	-0.523231354013397	0.399879004969003	4.99242832603957	-0.267561354582939	0.789999148843618	0.972833027614592	-6.21374264383422
tRNA__Homo_sapiens_tRNA-Asp-GTC-2-1&tRNA__Homo_sapiens_tRNA-Asp-GTC-2-10&tRNA__Homo_sapiens_tRNA-Asp-GTC-2-11&tRNA__Homo_sapiens_tRNA-Asp-GTC-2-2&tRNA__Homo_sapiens_tRNA-Asp-GTC-2-3&tRNA__Homo_sapiens_tRNA-Asp-GTC-2-4&tRNA__Homo_sapiens_tRNA-Asp-GTC-2-5&tRNA__Homo_sapiens_tRNA-Asp-GTC-2-6&tRNA__Homo_sapiens_tRNA-Asp-GTC-2-7&tRNA__Homo_sapiens_tRNA-Asp-GTC-2-8&tRNA__Homo_sapiens_tRNA-Asp-GTC-2-9	tRNA-Asp-GTC-2-1 & tRNA-Asp-GTC-2-10 & tRNA-Asp-GTC-2-11 & tRNA-Asp-GTC-2-2 & tRNA-Asp-GTC-2-3 & tRNA-Asp-GTC-2-4 & tRNA-Asp-GTC-2-5 & tRNA-Asp-GTC-2-6 & tRNA-Asp-GTC-2-7 & tRNA-Asp-GTC-2-8 & tRNA-Asp-GTC-2-9	0.0533932873140031	-0.346953106171946	0.453739680799952	3.71354083569067	0.267042463633153	0.790396653355138	0.972833027614592	-6.16061176084513
snoRNA__Homo_sapiens300349_SNORD93	snoRNA:SNORD93	-0.070604785552729	-0.602333368698017	0.461123797592559	6.46698995161981	-0.265872682893023	0.791292987339304	0.972833027614592	-6.23392432433624
lncRNA__URS000075990E_9606_Homo_sapiens_Prader_Willi/Angelman_region_RNA_5_PWAR5_&snoRNA__Homo_sapiens300402_SNORD64	lncRNA:URS000075990E_9606_SNORD64	-0.08786740717428	-0.75001546509024	0.57428065074168	1.53800524453509	-0.265706566786539	0.79142029531523	0.972833027614592	-5.87960904950453
hsa-miR-641	hsa-miR-641	-0.0890576133848473	-0.762486665387334	0.58437143861764	1.83798987424887	-0.264794396598456	0.792119465516121	0.972833027614592	-5.83332156535128
ReverseComplement_ENSG00000196220.16	ReverseComplement_SRGAP3	-0.0355456404841705	-0.306105339230696	0.235014058262355	6.69940297193608	-0.263058793283438	0.7934502632914	0.972833027614592	-6.23775447833458
hsa-miR-324-3p	hsa-miR-324-3p	0.0394061896336968	-0.264770684819192	0.343583064086586	7.16461495821818	0.25939872443861	0.796258691477736	0.972833027614592	-6.24355630531719
lncRNA__URS0000D7806A_9606_Homo_sapiens_uncharacterized_LOC102725021_LOC102725021__lncRNA&lncRNA__URS0000D7801A_9606_Homo_sapiens_uncharacterized_LOC102725021_LOC102725021__lncRNA&lncRNA__URS0000D7802D_9606_Homo_sapiens_uncharacterized_LOC102725021_LOC102725021__lncRNA&lncRNA__URS000075D84F_9606_Homo_sapiens_uncharacterized_LOC100506472_LOC100506472__lncRNA	lncRNA:URS0000D7806A_9606_Homo_sapiensLOC100506472	0.0879143133374285	-0.59416114750917	0.769989774184027	4.99681217539891	0.258081425858824	0.797270140646715	0.972833027614592	-6.2137017855327
hsa-miR-30a-5p	hsa-miR-30a-5p	-0.0752646990222399	-0.661790297436709	0.511260899392229	5.62290446257291	-0.256941316027564	0.798145822846291	0.972833027614592	-6.22388958563076
tRNA__Homo_sapiens_tRNA-Gln-CTG-1-1&tRNA__Homo_sapiens_tRNA-Gln-CTG-1-2&tRNA__Homo_sapiens_tRNA-Gln-CTG-1-3&tRNA__Homo_sapiens_tRNA-Gln-CTG-1-4&tRNA__Homo_sapiens_tRNA-Gln-CTG-1-5&tRNA__Homo_sapiens_tRNA-Gln-CTG-2-1&tRNA__Homo_sapiens_tRNA-Gln-CTG-5-1	tRNA-Gln-CTG-1-1 & tRNA-Gln-CTG-1-2 & tRNA-Gln-CTG-1-3 & tRNA-Gln-CTG-1-4 & tRNA-Gln-CTG-1-5 & tRNA-Gln-CTG-2-1 & tRNA-Gln-CTG-5-1	-0.053016969868894	-0.468390481574783	0.362356541836995	2.20517256081676	-0.255567538732537	0.799201323897044	0.972833027614592	-6.00209935420678
ENSG00000101412.13	E2F1	-0.0769774683746283	-0.684314179077194	0.530359242327938	2.65126646036624	-0.253783672161065	0.800572466751304	0.972833027614592	-6.07421345535838
tRNA__Homo_sapiens_tRNA-Glu-CTC-1-1&tRNA__Homo_sapiens_tRNA-Glu-CTC-1-2&tRNA__Homo_sapiens_tRNA-Glu-CTC-1-3&tRNA__Homo_sapiens_tRNA-Glu-CTC-1-4&tRNA__Homo_sapiens_tRNA-Glu-CTC-1-5&tRNA__Homo_sapiens_tRNA-Glu-CTC-1-6&tRNA__Homo_sapiens_tRNA-Glu-CTC-1-7&tRNA__Homo_sapiens_tRNA-Glu-CTC-2-1	tRNA-Glu-CTC-1-1 & tRNA-Glu-CTC-1-2 & tRNA-Glu-CTC-1-3 & tRNA-Glu-CTC-1-4 & tRNA-Glu-CTC-1-5 & tRNA-Glu-CTC-1-6 & tRNA-Glu-CTC-1-7 & tRNA-Glu-CTC-2-1	-0.0699872418014635	-0.629685011806562	0.489710528203634	11.5610503861865	-0.250377263192937	0.803192502497136	0.972833027614592	-6.34704322349109
ENSG00000101162.4	TUBB1	0.0496032745058814	-0.348344568738766	0.447551117750529	2.89451161260208	0.249582297265475	0.803804277739599	0.972833027614592	-6.10673254194668
ReverseComplement_ENSG00000111331.14	ReverseComplement_OAS3	-0.0579485226308827	-0.525431799164583	0.409534753902818	1.9995254517295	-0.248202342071759	0.804866531013303	0.972833027614592	-5.97464008989706
tRNA__Homo_sapiens_tRNA-Gly-TCC-2-1&tRNA__Homo_sapiens_tRNA-Gly-TCC-2-2&tRNA__Homo_sapiens_tRNA-Gly-TCC-2-3&tRNA__Homo_sapiens_tRNA-Gly-TCC-2-4&tRNA__Homo_sapiens_tRNA-Gly-TCC-2-5&tRNA__Homo_sapiens_tRNA-Gly-TCC-2-6&tRNA__Homo_sapiens_tRNA-Gly-TCC-1-1&tRNA__Homo_sapiens_tRNA-Gly-TCC-3-1	tRNA-Gly-TCC-2-1 & tRNA-Gly-TCC-2-2 & tRNA-Gly-TCC-2-3 & tRNA-Gly-TCC-2-4 & tRNA-Gly-TCC-2-5 & tRNA-Gly-TCC-2-6 & tRNA-Gly-TCC-1-1 & tRNA-Gly-TCC-3-1	-0.056409580824115	-0.512749983316437	0.399930821668207	2.03129663724077	-0.247510448789173	0.805399271624647	0.972833027614592	-5.94767602879397
ReverseComplement_lncRNA__URS0000BC4407_9606_Homo_sapiens_uncharacterized_LOC107985544_LOC107985544__lncRNA	ReverseComplement_lncRNA:URS0000BC4407_9606_Homo_sapiensLOC107985544	0.059369826076785	-0.421062378643757	0.539802030797327	5.01937331591751	0.247436207882324	0.805456440789058	0.972833027614592	-6.22001076652742
MiR.hp__hsa-mir-486-1&MiR.hp__hsa-mir-486-2	MiR.hp:hsa-mir-486-1 & MiR.hp:hsa-mir-486-2	-0.0388112557059692	-0.355191840333763	0.277569328921825	17.7941810651917	-0.245627764804111	0.806849360226808	0.972833027614592	-6.56584613498745
hsa-miR-4659b-3p	hsa-miR-4659b-3p	0.0665941226963027	-0.478839198333994	0.6120274437266	2.47040437957583	0.244469014777821	0.807742196673383	0.972833027614592	-6.05004344456725
hsa-miR-424-3p	hsa-miR-424-3p	-0.0439947744398221	-0.404911817120091	0.316922268240446	6.74479558733474	-0.24407499636016	0.808045853147436	0.972833027614592	-6.24188437297701
ENSG00000172270.22	BSG	-0.0600046951392734	-0.554137499103329	0.434128108824782	2.02399617876637	-0.243148241778601	0.80876018803908	0.972833027614592	-5.93445904754166
tRNA__Homo_sapiens_tRNA-Pro-TGG-1-1	tRNA-Pro-TGG-1-1	0.156768881690371	-1.13854129538915	1.45207905876989	1.72003147722087	0.242334735389491	0.809387367023912	0.972833027614592	-5.7925008827115
snoRNA__Homo_sapiens300510_SNORD82	snoRNA:SNORD82	-0.0703526305804187	-0.651712631997662	0.511007370836825	4.90521295353334	-0.242306340678886	0.809409260416012	0.972833027614592	-6.21890542293035
hsa-miR-185-5p	hsa-miR-185-5p	0.0381919630936149	-0.278271878625965	0.354655804813195	13.3099463999901	0.241644810235637	0.809919368621486	0.972833027614592	-6.40832868482733
tRNA__Homo_sapiens_tRNA-Val-TAC-1-1&tRNA__Homo_sapiens_tRNA-Val-TAC-1-2	tRNA-Val-TAC-1-1 & tRNA-Val-TAC-1-2	0.100656793117408	-0.738132306012427	0.939445892247243	1.43573385112838	0.240281258702428	0.810971068771519	0.972833027614592	-5.66350442446417
rRNA__5S_ribosomal_1_(RNA5S1-8,_RNA5S10-17)&lncRNA__URS0000BC44FE_9606_Homo_sapiens_long_intergenic_non-protein_coding_RNA_537_LINC00537_	rRNA:5S_ribsomalisoforms & lncRNA:LINC00537	-0.0851877240886025	-0.797246714948904	0.626871266771699	1.93696451997027	-0.239546939927972	0.811537590233894	0.972833027614592	-5.94289187845899
lncRNA__URS0000ABD7E9_9606_Homo_sapiens_small_nucleolar_RNA_host_gene_14_SNHG14_	lncRNA:URS0000ABD7E9_9606_SNHG14	-0.0791827982665916	-0.753841108987526	0.595475512454343	1.51838462685151	-0.235004704849438	0.815044130867006	0.972833027614592	-5.82148703015972
lncRNA__URS0000ABD7FD_9606_Homo_sapiens_uncharacterized_LOC100128988_LOC100128988__lncRNA&lncRNA__URS0000ABD7F2_9606_Homo_sapiens_uncharacterized_LOC100128988_LOC100128988__lncRNA	lncRNA:URS0000ABD7FD_9606_Homo_sapiensLOC100128988	0.0496947448053193	-0.376104521795274	0.475494011405913	4.67101338393877	0.233687316722927	0.816061850926054	0.972833027614592	-6.215027522601
ReverseComplement_ENSG00000118557.16&ReverseComplement_ENSG00000065534.19	ReverseComplement_PMFBP1 & ReverseComplement_MYLK	0.0457222027337512	-0.346057078409545	0.437501483877047	4.88857970027939	0.233676622151899	0.816070114094193	0.972833027614592	-6.22109898325007
ENSG00000143569.19	UBAP2L	-0.073465304775028	-0.703798302984677	0.556867693434621	2.65493629188198	-0.233368281235869	0.816308362952366	0.972833027614592	-6.07907133415183
hsa-miR-2110	hsa-miR-2110	0.0404402939709811	-0.306633008038716	0.387513595980678	8.02769002751198	0.233304267354621	0.816357827383269	0.972833027614592	-6.26244080643763
hsa-miR-6873-3p	hsa-miR-6873-3p	0.0619911152274253	-0.47255994455008	0.596542175004931	1.94352511023396	0.232204077010756	0.817208077210765	0.972833027614592	-5.91739339765294
snoRNA__Homo_sapiens300760_SNORD54	snoRNA:SNORD54	-0.0646781723084666	-0.623318609911084	0.49396226529415	1.88201404586475	-0.231822164247185	0.817503278968648	0.972833027614592	-5.95988255376957
ENSG00000064687.13	ABCA7	0.06034421533971	-0.463381969984949	0.584070400664369	1.94364105933961	0.230707090573289	0.81836533372484	0.972833027614592	-5.94507554994325
lncRNA__URS000075ED94_9606_Homo_sapiens_long_intergenic_non-protein_coding_RNA_1355_LINC01355_	lncRNA:LINC01355	-0.0624447786903231	-0.606081316923303	0.481191759542656	5.9076479900699	-0.229994303044549	0.818916502391566	0.972833027614592	-6.23217490808521
snoRNA__Homo_sapiens300600_SNORA31	snoRNA:SNORA31	-0.0797981824834557	-0.774743677156475	0.615147312189563	3.72536611817474	-0.229917401396995	0.818975972701257	0.972833027614592	-6.16315533036184
ENSG00000178338.11	ZNF354B	0.0408468306320979	-0.315171026134028	0.396864687398224	3.88587795811615	0.229729183715009	0.8191215314888	0.972833027614592	-6.18765251455041
hsa-miR-1976	hsa-miR-1976	-0.0469597707487957	-0.458645119142138	0.364725577644546	5.35530982216712	-0.228396867545081	0.820152065401755	0.972833027614592	-6.22814855062533
hsa-miR-659-5p	hsa-miR-659-5p	0.0529940491048726	-0.413623280261316	0.519611378471061	2.37543944137308	0.227402809692727	0.82092116749705	0.972833027614592	-6.06698228164417
hsa-miR-4433a-5p	hsa-miR-4433a-5p	-0.137675823844767	-1.35147465459412	1.07612300690458	1.44481504058206	-0.227112247655688	0.821146008625396	0.972833027614592	-5.74288264783376
lncRNA__URS0000759C0C_9606_Homo_sapiens_ZBTB11_antisense_RNA_1_ZBTB11-AS1_	lncRNA:ZBTB11-AS1	0.0768646977889782	-0.60361922574235	0.757348621320306	2.08055455169644	0.226171897066736	0.821873768886442	0.972833027614592	-5.96383878044637
hsa-miR-4685-3p	hsa-miR-4685-3p	0.0576245676281886	-0.457435516110662	0.572684651367039	6.90460939479402	0.22401617209415	0.823542729901683	0.972833027614592	-6.24981577510577
hsa-miR-26b-3p	hsa-miR-26b-3p	-0.0526277188778974	-0.523641457290346	0.418386019534551	3.81651940298127	-0.223722960501462	0.823769797627497	0.972833027614592	-6.17811414022241
snoRNA__Homo_sapiens300504_SNORD70	snoRNA:SNORD70	0.0525262846977315	-0.418404960561305	0.523457529956768	3.81223193380131	0.223330873007711	0.824073460085493	0.972833027614592	-6.17800986535332
hsa-miR-99a-5p	hsa-miR-99a-5p	0.061958597967184	-0.494467582738081	0.618384778672449	7.12190350366799	0.222958283374691	0.824362046963457	0.972833027614592	-6.25148818701711
ReverseComplement_ENSG00000189233.12	ReverseComplement_NUGGC	-0.0560461534466588	-0.565803570584435	0.453711263691118	2.50538005475887	-0.220146529850192	0.82654065562226	0.972833027614592	-6.028402147535
hsa-miR-6775-3p	hsa-miR-6775-3p	0.063474932837309	-0.51951326653908	0.646463132213698	2.51828307399011	0.218007820036991	0.828198694334413	0.972833027614592	-6.06100218843106
snoRNA__Homo_sapiens300564_SNORD33	snoRNA:SNORD33	-0.0592686279618842	-0.607786339896958	0.48924908397319	2.84003812254644	-0.21635343965778	0.829481795380494	0.972833027614592	-6.10253500393721
ENSG00000172086.9	KRCC1	0.0478360069132355	-0.395814645868376	0.491486659694847	3.69694335774598	0.21589539614495	0.829837126548342	0.972833027614592	-6.17027957425337
ENSG00000142279.13	WTIP	-0.0622225399678544	-0.639724598847603	0.515279518911894	1.91402728729955	-0.215736577491092	0.82996033982051	0.972833027614592	-5.97448690473955
hsa-miR-610	hsa-miR-610	-0.0582989596918206	-0.599448568732683	0.482850649349042	1.93186984455241	-0.215711372605666	0.829979894444724	0.972833027614592	-5.96040636616399
hsa-miR-345-5p	hsa-miR-345-5p	-0.0427795320859721	-0.440754888687555	0.355195824515611	5.96718949267127	-0.215233285764127	0.83035082745864	0.972833027614592	-6.23714691978226
lncRNA__URS0000BC43CE_9606_Homo_sapiens_long_intergenic_non-protein_coding_RNA_1905_LINC01905_&lncRNA__URS0000BC453B_9606_Homo_sapiens_long_intergenic_non-protein_coding_RNA_1905_LINC01905__lncRNA	lncRNA:LINC01905	-0.0573424562867553	-0.593318495778711	0.478633583205201	3.03240149133139	-0.214220240809152	0.831136946308216	0.972833027614592	-6.11602254703035
ReverseComplement_ENSG00000261796.1&ReverseComplement_ENSG00000172780.17&ENSG00000128591.16	ReverseComplement_ISY1-RAB43 & ReverseComplement_RAB43 & FLNC	-0.0436625286276646	-0.451888633709518	0.364563576454189	6.9339490068605	-0.214159673593235	0.831183951729653	0.972833027614592	-6.25176568014884
ENSG00000178971.16	CTC1	-0.0473686520855399	-0.491605559229078	0.396868255057998	8.33214501491512	-0.213503980398638	0.831692866257993	0.972833027614592	-6.27051108342601
snoRNA__Homo_sapiens300577_SNORA65	snoRNA:SNORA65	-0.0600260530385137	-0.627054381077087	0.507002275000059	1.88638585077121	-0.211965225563965	0.832887450817554	0.972833027614592	-5.94660566310554
MiR.hp__hsa-mir-128-1&MiR.hp__hsa-mir-128-2	MiR.hp:hsa-mir-128-1 & MiR.hp:hsa-mir-128-2	-0.0367878351676616	-0.38941497743142	0.315839307096097	11.148287560406	-0.208890207142555	0.835275870143883	0.972833027614592	-6.34457628120847
hsa-miR-183-3p	hsa-miR-183-3p	0.0663330474877357	-0.571575952717885	0.704242047693356	2.52593512549113	0.208209627326303	0.835804699764091	0.972833027614592	-6.08077182831296
hsa-miR-3074-5p	hsa-miR-3074-5p	-0.0403489412123683	-0.429789537052647	0.34909165462791	4.30639207397372	-0.207453376697907	0.836392417091922	0.972833027614592	-6.20904591131442
lncRNA__URS0000BC447A_9606_Homo_sapiens_uncharacterized_LOC100130027_LOC100130027__lncRNA	lncRNA:URS0000BC447A_9606_Homo_sapiensLOC100130027	-0.0439844963382487	-0.472029764766711	0.384060772090213	4.55394308778271	-0.205749841221872	0.837716656231292	0.972833027614592	-6.22199885178499
ReverseComplement_lncRNA__URS0000CCDF90_9606_Homo_sapiens_long_intergenic_non-protein_coding_RNA_lncRNA	ReverseComplement_lncRNA:URS0000CCDF90_9606_Homo_sapiens_long_intergenic_non-protein_coding_RNA_lncRNA	0.0465337374543573	-0.407135558564274	0.500203033472989	4.45144876922534	0.205379992601355	0.838004219641893	0.972833027614592	-6.21810917378962
hsa-miR-6786-3p	hsa-miR-6786-3p	-0.0409784679707022	-0.440579177978672	0.358622242037268	3.4974513175015	-0.205333142002302	0.838040648342083	0.972833027614592	-6.15946048231891
lncRNA__URS000075DE64_9606_Homo_sapiens_human__non-protein_coding_MIR17HG:3&lncRNA__URS0000759CF4_9606_Homo_sapiens_KCNQ1_opposite_strand/antisense_transcript_1_KCNQ1OT1_&lncRNA__URS000075DE27_9606_Homo_sapiens_HLA_complex_group_11_HCG11_&lncRNA__URS0000D7806A_9606_Homo_sapiens_uncharacterized_LOC102725021_LOC102725021__lncRNA&lncRNA__URS0000D7801A_9606_Homo_sapiens_uncharacterized_LOC102725021_L…	lncRNA:IL6R-AS1 & lncRNA:lnc-SHF-3:4	0.0599394314288397	-0.52932816108422	0.649207023941899	2.88104758778371	0.203671212118926	0.839333112440767	0.972833027614592	-6.10292592638835
hsa-miR-4672	hsa-miR-4672	0.0478115415967246	-0.43002012738562	0.525643210579069	1.77125915355194	0.200349103447634	0.841918008840794	0.972833027614592	-5.92800660579773
snoRNA__Homo_sapiens300754_SNORD14B	snoRNA:SNORD14B	0.147827772467075	-1.33366835140843	1.62932389634258	1.97890633044279	0.199795222647364	0.842349148377901	0.972833027614592	-5.94999731569051
hsa-miR-1270	hsa-miR-1270	-0.0779336919635854	-0.871007521554084	0.715140137626913	1.858796646445	-0.196761995270801	0.844711062464351	0.972833027614592	-5.93461581400479
tRNA__Homo_sapiens_tRNA-His-GTG-1-1&tRNA__Homo_sapiens_tRNA-His-GTG-1-2&tRNA__Homo_sapiens_tRNA-His-GTG-1-3&tRNA__Homo_sapiens_tRNA-His-GTG-1-4&tRNA__Homo_sapiens_tRNA-His-GTG-1-5&tRNA__Homo_sapiens_tRNA-His-GTG-1-6&tRNA__Homo_sapiens_tRNA-His-GTG-1-7&tRNA__Homo_sapiens_tRNA-His-GTG-1-8&tRNA__Homo_sapiens_tRNA-His-GTG-1-9	tRNA-His-GTG-1-1 & tRNA-His-GTG-1-2 & tRNA-His-GTG-1-3 & tRNA-His-GTG-1-4 & tRNA-His-GTG-1-5 & tRNA-His-GTG-1-6 & tRNA-His-GTG-1-7 & tRNA-His-GTG-1-8 & tRNA-His-GTG-1-9	0.052203426355435	-0.479229649743337	0.583636502454207	4.30570054510298	0.196688973493325	0.844767940834793	0.972833027614592	-6.20910561734233
ReverseComplement_ENSG00000104886.12	ReverseComplement_PLEKHJ1	-0.0891789315351677	-0.997558034305529	0.819200171235194	2.53796929296201	-0.196573384955848	0.844857977148194	0.972833027614592	-6.03488459791635
hsa-miR-6743-3p	hsa-miR-6743-3p	-0.0564610152608736	-0.635971494936928	0.523049464415181	2.56822385467897	-0.195081899401535	0.84601993821425	0.972833027614592	-6.08009114187371
hsa-miR-483-3p	hsa-miR-483-3p	-0.117372440802753	-1.33081625610201	1.0960713744965	1.13423053119775	-0.193676108233424	0.847115452760782	0.972833027614592	-5.6829734763638
ReverseComplement_ENSG00000101940.18&ENSG00000280789.2	ReverseComplement_WDR13 & PAGR1	-0.0431074325680019	-0.493462836070005	0.407247970934001	5.47176126355594	-0.191657741379264	0.848688869328877	0.972833027614592	-6.23649508224295
hsa-miR-1304-5p	hsa-miR-1304-5p	0.0415851590822038	-0.393024480801172	0.476194798965579	4.35587300654068	0.191588129970496	0.848743145936042	0.972833027614592	-6.21588620878206
hsa-miR-100-5p	hsa-miR-100-5p	0.269939760912222	-2.57551740918313	3.11539693100757	7.496796048786	0.189952228113874	0.850018883865534	0.972833027614592	-6.26875767719529
lncRNA__URS0000759B1D_9606_Homo_sapiens_long_intergenic_non-protein_coding_RNA_1299_LINC01299_	lncRNA:LINC01299	0.050608576857579	-0.485071197597661	0.586288351312819	3.20626515938364	0.189168343988333	0.850630329337518	0.972833027614592	-6.13985778041103
tRNA__Homo_sapiens_tRNA-Lys-TTT-3-1&tRNA__Homo_sapiens_tRNA-Lys-TTT-3-2&tRNA__Homo_sapiens_tRNA-Lys-TTT-3-3&tRNA__Homo_sapiens_tRNA-Lys-TTT-3-4&tRNA__Homo_sapiens_tRNA-Lys-TTT-3-5&tRNA__Homo_sapiens_tRNA-Lys-TTT-4-1&tRNA__Homo_sapiens_tRNA-Lys-TTT-6-1&tRNA__Homo_sapiens_tRNA-Lys-TTT-1-1&tRNA__Homo_sapiens_tRNA-Lys-TTT-2-1	tRNA-Lys-TTT-3-1 & tRNA-Lys-TTT-3-2 & tRNA-Lys-TTT-3-3 & tRNA-Lys-TTT-3-4 & tRNA-Lys-TTT-3-5 & tRNA-Lys-TTT-4-1 & tRNA-Lys-TTT-6-1 & tRNA-Lys-TTT-1-1 & tRNA-Lys-TTT-2-1	-0.0519154156973702	-0.605718542941803	0.501887711547063	1.94017995319181	-0.187702699354733	0.851773808869045	0.972833027614592	-5.91168589256756
snoRNA__Homo_sapiens300558_SNORD105	snoRNA:SNORD105	-0.0546212416755147	-0.638730683447749	0.52948820009672	3.04459200799873	-0.187239265288989	0.852135441624654	0.972833027614592	-6.11938713193816
hsa-miR-223-3p	hsa-miR-223-3p	0.0549418184544184	-0.533556418226339	0.643440055135175	9.24586152562359	0.186933634464764	0.852373952817164	0.972833027614592	-6.29385588578462
ReverseComplement_ENSG00000186283.14&ENSG00000168280.18	ReverseComplement_TOR3A & KIF5C	-0.0578309280258755	-0.684788894456971	0.56912703840522	1.54902788081009	-0.184693377226952	0.854122648453885	0.972833027614592	-5.9139682203071
hsa-miR-6833-3p	hsa-miR-6833-3p	0.0347222060976784	-0.341856551484812	0.411300963680168	3.96060581944552	0.184620991294172	0.854179163643977	0.972833027614592	-6.19785242365463
lncRNA__URS0000759AD2_9606_Homo_sapiens_long_intergenic_non-protein_coding_RNA_294_LINC00294_&lncRNA__URS000075C353_9606_Homo_sapiens_long_intergenic_non-protein_coding_RNA_963_LINC00963_&lncRNA__URS000075B7A7_9606_Homo_sapiens_T_cell_receptor_gamma_locus_antisense_RNA_1_TRG-AS1_&lncRNA__URS0000CCE0A2_9606_Homo_sapiens_long_intergenic_non-protein_coding_RNA_330_LINC00330_&lncRNA__URS000075C0A6_96…	lncRNA:lncRNA:LINC00471	-0.0419051666879589	-0.498486569902764	0.414676236526846	2.35288730168151	-0.183771830079177	0.854842202046795	0.972833027614592	-6.06486403709238
snoRNA__Homo_sapiens300468_SNORD58A&lncRNA__URS000053D37B_9606_Homo_sapiens_long_intergenic_non-protein_coding_RNA_1104_LINC01104_&lncRNA__URS0000A76636_9606_Homo_sapiens_human__non-protein_coding_lnc-ZNF485-68:16&lncRNA__URS0000CCE0CE_9606_Homo_sapiens_long_intergenic_non-protein_coding_RNA_673_LINC00673__lncRNA&lncRNA__URS0000CCE0D9_9606_Homo_sapiens_long_intergenic_non-protein_coding_RNA_673_L…	snoRNA:SNORD58A & lncRNA:TSBP1-AS1	-0.0555267400509789	-0.662837949317255	0.551784469215297	1.82541997703424	-0.183071384586278	0.855389200095316	0.972833027614592	-5.9131908922647
hsa-miR-23b-3p	hsa-miR-23b-3p	-0.0436766568796694	-0.528247740544026	0.440894426784687	5.47434234296814	-0.180476841050464	0.857415973224472	0.972833027614592	-6.23926407859029
ENSG00000133316.16	WDR74	-0.055145266147087	-0.682352751831806	0.572062219537632	5.18039485601892	-0.17604617372348	0.860879291048476	0.972833027614592	-6.2350569670448
ENSG00000182481.10	KPNA2	0.049207495990149	-0.514476857225295	0.612891849205593	2.01070624546112	0.174793336419479	0.861859097162753	0.972833027614592	-6.01015126916638
ENSG00000115234.11&ReverseComplement_ENSG00000124006.15	SNX17 & ReverseComplement_OBSL1	-0.0380084154589633	-0.47430366660336	0.398286835685433	2.94221222810877	-0.174433086261884	0.862140878364181	0.972833027614592	-6.11979293954228
rRNA__45S_pre-ribosomal_N4_(RNA45SN4)&rRNA__45S_pre-ribosomal_N2_(RNA45SN2)&rRNA__28S_ribosomal_N4_(RNA28SN4)&rRNA__28S_ribosomal_N2_(RNA28SN2)	RNA45SN4 & RNA45SN2 & RNA28SN4 & RNA28SN2	-0.0528603259596547	-0.668064476539267	0.562343824619958	3.61017311146506	-0.172044251530533	0.864009835871172	0.972833027614592	-6.17136935578107
hsa-miR-6793-3p	hsa-miR-6793-3p	0.0435603717452389	-0.465756312056098	0.552877055546576	1.77394452946999	0.171251057069645	0.864630582340772	0.972833027614592	-5.92753350666826
snoRNA__Homo_sapiens300535_SNORD101	snoRNA:SNORD101	-0.0418312105355634	-0.533566562728216	0.449904141657089	5.51703824613443	-0.170332918147619	0.865349216217773	0.972833027614592	-6.24196967583065
ReverseComplement_ENSG00000117298.16&ReverseComplement_ENSG00000168056.17&ENSG00000285947.1&ENSG00000259384.7&ENSG00000007314.12	ReverseComplement_ECE1 & ReverseComplement_LTBP3 & ENSG00000285947.1 & GH1 & SCN4A	0.0768366445432129	-0.833042350394095	0.986715639480521	1.93175191415894	0.169088603752567	0.866323332273811	0.972833027614592	-5.97006655369332
lncRNA__URS0000759E00_9606_Homo_sapiens_uncharacterized_LOC100272217_LOC100272217__lncRNA&lncRNA__URS000075A473_9606_Homo_sapiens_UPK1A_antisense_RNA_1_UPK1A-AS1_	lncRNA:UPK1A-AS1	0.0528999102344565	-0.57622538129959	0.682025201768503	1.72104477166591	0.168363279499062	0.866891251272439	0.972833027614592	-5.84910590283075
snoRNA__Homo_sapiens300776_SCARNA2	snoRNA:SCARNA2	0.0509550142988102	-0.556333357884914	0.658243386482535	1.53923884674578	0.168004745199408	0.867172004808021	0.972833027614592	-5.8467568842264
ENSG00000275591.5	XKR5	0.0392721071850399	-0.432439626442206	0.510983840812286	5.04136832148681	0.166700580190988	0.86819338784662	0.972833027614592	-6.23719437230818
ENSG00000112667.13	DNPH1	0.0760985397940934	-0.848063902774694	1.00026098236288	1.15229439474778	0.164876057699972	0.869622677921141	0.972833027614592	-5.72052488747038
hsa-miR-484	hsa-miR-484	-0.0274180156349448	-0.360686105969681	0.305850074699792	13.8856978848456	-0.164729686924014	0.869737360522379	0.972833027614592	-6.44460477305427
MiR.hp__hsa-mir-30e	MiR.hp:hsa-mir-30e	0.0507914289831226	-0.567024323341542	0.668607181307787	3.04678267468481	0.164611829076918	0.869829705073869	0.972833027614592	-6.12269418226728
snoRNA__Homo_sapiens300708_SNORD42A	snoRNA:SNORD42A	0.055768135417992	-0.629523304434764	0.741059575270748	2.02030108859883	0.16294476173661	0.871136088315371	0.972833027614592	-5.99221934692631
lncRNA__URS000075E815_9606_Homo_sapiens_small_nucleolar_RNA_host_gene_10_SNHG10__lncRNA&lncRNA__URS000075DE81_9606_Homo_sapiens_small_nucleolar_RNA_host_gene_10_SNHG10_	lncRNA:URS000075E815_9606_SNHG10	0.0354028441078205	-0.402564098702812	0.473369786918453	5.86607060760374	0.161855106997759	0.871990182343642	0.972833027614592	-6.2469895708459
ReverseComplement_ENSG00000245848.3&ReverseComplement_ENSG00000134690.11&ENSG00000112208.11	ReverseComplement_CEBPA & ReverseComplement_CDCA8 & BAG2	-0.0537644741989691	-0.719887408998647	0.612358460600709	1.93974004998124	-0.161610882691384	0.872181631483377	0.972833027614592	-5.94334875998939
snoRNA__Homo_sapiens300766_SNORD119	snoRNA:SNORD119	-0.0423810672951861	-0.569673180243287	0.484911045652915	3.96798347208327	-0.160934887349679	0.872711588994232	0.972833027614592	-6.20156521910654
ReverseComplement_ENSG00000156413.15	ReverseComplement_FUT6	0.0461868743146301	-0.529810805237947	0.622184553867207	3.31078963317172	0.160556327180167	0.87300839300746	0.972833027614592	-6.15459940407433
rRNA__45S_pre-ribosomal_N4_(RNA45SN4)&rRNA__28S_ribosomal_N4_(RNA28SN4)	RNA45SN4 & RNA28SN4	-0.0993949886344838	-1.33905005636109	1.14026007909213	3.54453848872649	-0.160543680283997	0.873018308919973	0.972833027614592	-6.16659965126368
yRNA__Y4	yRNA:Y4	-0.0429738585336672	-0.580844099544082	0.494896382476747	16.4423433033939	-0.159976584189302	0.873462966726301	0.972833027614592	-6.53163119469306
snoRNA__Homo_sapiens300733_SNORA3	snoRNA:SNORA3	-0.0254341214225242	-0.344672984698325	0.293804741853277	5.10551700442221	-0.159525667596832	0.873816557932717	0.972833027614592	-6.23726612803466
ENSG00000101057.16	MYBL2	-0.0337941750922621	-0.461353290696621	0.393764940512096	1.95439287705088	-0.158261495769226	0.874808009876053	0.972833027614592	-5.98241637227565
hsa-miR-6503-3p	hsa-miR-6503-3p	0.0559034509263443	-0.657317545226822	0.769124447079511	1.65207260555974	0.156943771295082	0.875841676285751	0.972833027614592	-5.81906152373044
hsa-miR-4443	hsa-miR-4443	0.0818643870555742	-0.964264875471868	1.12799364958302	2.41547464365363	0.156689267488028	0.876041342549453	0.972833027614592	-6.08274420808394
snoRNA__Homo_sapiens300098_SNORA24	snoRNA:SNORA24	0.0840764416120936	-0.994008754704934	1.16216163792912	1.39691479692139	0.156153177627005	0.876461948432914	0.972833027614592	-5.78300442935733
ENSG00000170801.10	HTRA3	-0.0869005999871164	-1.22482595048413	1.0510247505099	3.12041359855099	-0.152910950714087	0.879006496788192	0.972833027614592	-6.11127731300487
lncRNA__URS000075A69B_9606_Homo_sapiens_long_intergenic_non-protein_coding_RNA_324_LINC00324_&tRNA__Homo_sapiens_tRNA-Pro-TGG-3-1&tRNA__Homo_sapiens_tRNA-Pro-TGG-3-2&tRNA__Homo_sapiens_tRNA-Pro-TGG-3-3&tRNA__Homo_sapiens_tRNA-Pro-TGG-3-4&tRNA__Homo_sapiens_tRNA-Pro-TGG-3-5&tRNA__Homo_sapiens_tRNA-Pro-CGG-1-1&tRNA__Homo_sapiens_tRNA-Pro-CGG-1-2&tRNA__Homo_sapiens_tRNA-Pro-CGG-1-3&tRNA__Homo_sapien…	lncRNA:LINC00324 & tRNA-Pro-TGG-3-1 & tRNA-Pro-TGG-3-2 & tRNA-Pro-TGG-3-3 & tRNA-Pro-TGG-3-4 & tRNA-Pro-TGG-3-5 & tRNA-Pro-CGG-1-1 & tRNA-Pro-CGG-1-2 & tRNA-Pro-CGG-1-3 & tRNA-Pro-AGG-2-1 & tRNA-Pro-AGG-2-2 & tRNA-Pro-AGG-2-3 & tRNA-Pro-AGG-2-4 & tRNA-Pro-AGG-2-5 & tRNA-Pro-AGG-2-6 & tRNA-Pro-AGG-2-7 & tRNA-Pro-AGG-2-8 & tRNA-Pro-CGG-2-1 & tRNA-Pro-AGG-1-1	-0.0303241627683217	-0.429681495736224	0.369033170199581	4.71768742384235	-0.152039608279468	0.879690559311436	0.972833027614592	-6.23229167184099
snoRNA__Homo_sapiens300612_SNORA7B	snoRNA:SNORA7B	0.0461084092236275	-0.569915054811833	0.662131873259088	1.90168880110602	0.149869228158926	0.88139485357966	0.972833027614592	-5.86564067220801
hsa-miR-150-3p	hsa-miR-150-3p	-0.0385238924200171	-0.556951767270943	0.479903982430909	3.3388188802974	-0.148789198039977	0.882243159491301	0.972833027614592	-6.1547245058776
lncRNA__URS00007E3E96_9606_Homo_sapiens_MCPH1_antisense_RNA_1_MCPH1-AS1_&lncRNA__URS000075B300_9606_Homo_sapiens_long_intergenic_non-protein_coding_RNA_1118_LINC01118_	lncRNA:MCPH1-AS1 & lncRNA:LINC01118	-0.0429611154589749	-0.622858937305371	0.536936706387422	1.57856298124276	-0.148338423027338	0.882597260232086	0.972833027614592	-5.88294984934234
lncRNA__URS000075A6F2_9606_Homo_sapiens_BRWD1_antisense_RNA_2_BRWD1-AS2_	lncRNA:URS000075A6F2_9606_Homo_sapiens_BRWD1_antisense_RNA_2_BRWD1-AS2	-0.0390487566744211	-0.569922059384683	0.49182454603584	2.27313806583591	-0.147280724233177	0.883428216873834	0.972833027614592	-6.03589962237496
ReverseComplement_ENSG00000196220.16&ReverseComplement_ENSG00000158062.20	ReverseComplement_SRGAP3 & ReverseComplement_UBXN11	0.0298254501799247	-0.378703173988882	0.438354074348731	2.55404014108797	0.146182068305866	0.884291489943951	0.972833027614592	-6.09919540622022
ReverseComplement_ENSG00000073536.18	ReverseComplement_NLE1	-0.0237556606793188	-0.349873220422738	0.302361899064101	6.36715725253104	-0.145855400985106	0.884548197279415	0.972833027614592	-6.25680983819077
ReverseComplement_ENSG00000125630.16	ReverseComplement_POLR1B	0.0455246908577429	-0.579965051272793	0.671014432988279	2.95393436651271	0.145732494840292	0.884644784723504	0.972833027614592	-6.11809102076694
ReverseComplement_lncRNA__URS000075A3EA_9606_Homo_sapiens_human__non-protein_coding_lnc-SEPT7-5:1	ReverseComplement_lncRNA:lnc-SEPT7-5:1	0.0426611093059925	-0.550087896547917	0.635410115159902	2.40333165951406	0.144108930827285	0.885920848894865	0.972833027614592	-6.06944521505325
MiR.hp__hsa-mir-30c-2&MiR.hp__hsa-mir-30c-1	MiR.hp:hsa-mir-30c-2 & MiR.hp:hsa-mir-30c-1	-0.0307073169934355	-0.458289952131552	0.396875318144681	12.7302418810689	-0.143797520982862	0.886165640888133	0.972833027614592	-6.40862414888059
ReverseComplement_lncRNA__URS000024466C_9606_Homo_sapiens_long_intergenic_non-protein_coding_RNA_665_LINC00665_&ReverseComplement_lncRNA__URS000075E076_9606_Homo_sapiens_long_intergenic_non-protein_coding_RNA_665_LINC00665__lncRNA	ReverseComplement_lncRNA:LINC00665	0.0429468593434135	-0.556484176172758	0.642377894859585	2.51645274460063	0.143457008839391	0.886433322278218	0.972833027614592	-6.08366041523113
hsa-miR-328-3p	hsa-miR-328-3p	0.0342828003108178	-0.448893655402502	0.517459256024137	10.8890109079602	0.142069257757511	0.887524390170062	0.972833027614592	-6.35047314232207
snoRNA__Homo_sapiens300550_SNORD63	snoRNA:SNORD63	0.0363376126695574	-0.490103375869024	0.562778601208139	6.5684547919144	0.138208986299917	0.890560530002111	0.972833027614592	-6.26126750645343
lncRNA__URS0000A775F0_9606_Homo_sapiens_neighbor_of_BRCA1_lncRNA_2_NBR2__lncRNA&lncRNA__URS00007E3CC0_9606_Homo_sapiens_uncharacterized_LOC101928304_LOC101928304__lncRNA	lncRNA:URS0000A775F0_9606_Homo_sapiens_neighbor_of_BRCA1_lncRNA_2_NBR2 & lncRNA:URS00007E3CC0_9606_Homo_sapiensLOC101928304	0.0281353598173419	-0.381497006627544	0.437767726262228	7.2878554365759	0.137526944902803	0.891097134581729	0.972833027614592	-6.26901635557328
ENSG00000188536.13	HBA2	-0.0402656368464642	-0.628620285807114	0.548089012114185	3.03989922565601	-0.137032937994678	0.891485832666548	0.972833027614592	-6.12382084487849
hsa-miR-1301-3p	hsa-miR-1301-3p	0.0195421729351253	-0.26611542235621	0.305199768226461	5.62556540354639	0.136979842489802	0.891527611249938	0.972833027614592	-6.24680527906231
hsa-miR-766-3p	hsa-miR-766-3p	-0.0251240502339334	-0.395183977083314	0.344935876615447	4.28900060248105	-0.135939973417055	0.892345901931241	0.972833027614592	-6.22220574545863
lncRNA__URS0000BC4452_9606_Homo_sapiens_SEMA6A_antisense_RNA_2_SEMA6A-AS2_&lncRNA__URS0000D7810A_9606_Homo_sapiens_uncharacterized_LOC646588_LOC646588__lncRNA&lncRNA__URS0000D7811A_9606_Homo_sapiens_uncharacterized_LOC646588_LOC646588__lncRNA&lncRNA__URS0000D7804F_9606_Homo_sapiens_uncharacterized_LOC646588_LOC646588__lncRNA&lncRNA__URS0000D7812A_9606_Homo_sapiens_uncharacterized_LOC646588_LOC646…	lncRNA:URS0000BC4452_9606_SEMA6A-AS2 & lncRNA:URS0000D7810A_9606_Homo_sapiensLOC646588	-0.0559187869807847	-0.886842424415994	0.775004850454425	8.63135002703765	-0.134749205909646	0.893283081624611	0.972833027614592	-6.28854882959169
lncRNA__URS000075F019_9606_Homo_sapiens_long_intergenic_non-protein_coding_RNA_1160_LINC01160_	lncRNA:LINC01160	0.0321903761961027	-0.449522940967584	0.513903693359789	2.48254529413225	0.13380334961459	0.894027615876868	0.972833027614592	-6.07590454581246
tRNA__Homo_sapiens_tRNA-Lys-TTT-3-1&tRNA__Homo_sapiens_tRNA-Lys-TTT-3-2&tRNA__Homo_sapiens_tRNA-Lys-TTT-3-3&tRNA__Homo_sapiens_tRNA-Lys-TTT-3-4&tRNA__Homo_sapiens_tRNA-Lys-TTT-3-5&tRNA__Homo_sapiens_tRNA-Lys-TTT-5-1&tRNA__Homo_sapiens_tRNA-Lys-TTT-4-1&tRNA__Homo_sapiens_tRNA-Lys-TTT-6-1	tRNA-Lys-TTT-3-1 & tRNA-Lys-TTT-3-2 & tRNA-Lys-TTT-3-3 & tRNA-Lys-TTT-3-4 & tRNA-Lys-TTT-3-5 & tRNA-Lys-TTT-5-1 & tRNA-Lys-TTT-4-1 & tRNA-Lys-TTT-6-1	-0.0374047942125348	-0.599539895676928	0.524730307251859	2.58650352742507	-0.133234332708172	0.89447556584042	0.972833027614592	-6.07158023538602
ENSG00000166913.13&ENSG00000127663.15&ReverseComplement_ENSG00000143570.19&ReverseComplement_ENSG00000174951.12	YWHAB & KDM4B & ReverseComplement_SLC39A1 & ReverseComplement_FUT1	-0.0491716373580813	-0.792508479794792	0.69416520507863	4.28686661135582	-0.132452023569411	0.895091483256588	0.972833027614592	-6.21350720020077
snoRNA__Homo_sapiens300685_SNORD83A	snoRNA:SNORD83A	0.0442100782797983	-0.625008838431541	0.713428994991137	1.70082841969685	0.132276489773992	0.895229691163225	0.972833027614592	-5.88441259959004
hsa-miR-4690-3p	hsa-miR-4690-3p	0.0388796672603908	-0.553551814089102	0.631311148609883	1.92242043730684	0.131405637401396	0.895915411774445	0.972833027614592	-5.94767949642088
hsa-miR-4755-5p	hsa-miR-4755-5p	-0.0246576408811716	-0.411249205552201	0.361933923789858	4.87933892062532	-0.127711126521559	0.89882539962736	0.974721488195409	-6.24015655113528
lncRNA__URS000075B559_9606_Homo_sapiens_uncharacterized_LOC25845_PP7080__lncRNA	lncRNA:URS000075B559_9606_Homo_sapiens_uncharacterized_LOC25845_PP7080	-0.0305473086761388	-0.516750039490006	0.455655422137728	2.82623083341165	-0.125801304876087	0.900330224156161	0.974721488195409	-6.11772024554001
lncRNA__URS0000D7810A_9606_Homo_sapiens_uncharacterized_LOC646588_LOC646588__lncRNA&lncRNA__URS0000D7811A_9606_Homo_sapiens_uncharacterized_LOC646588_LOC646588__lncRNA&lncRNA__URS0000D7804F_9606_Homo_sapiens_uncharacterized_LOC646588_LOC646588__lncRNA&lncRNA__URS0000D7812A_9606_Homo_sapiens_uncharacterized_LOC646588_LOC646588__lncRNA&lncRNA__URS0000D77F8A_9606_Homo_sapiens_uncharacterized_LOC6465…	lncRNA:URS0000D7810A_9606_Homo_sapiensLOC646588	-0.0458673503469171	-0.777230060347255	0.685495359653421	1.74304159253945	-0.12557420162446	0.90050919242841	0.974721488195409	-5.92348936669904
ReverseComplement_lncRNA__URS0000BC44B7_9606_Homo_sapiens_long_intergenic_non-protein_coding_RNA_2558_LINC02558_	ReverseComplement_lncRNA:LINC02558	-0.0257992780136442	-0.43988621536761	0.388287659340322	4.16543943420915	-0.124751451707867	0.901157602293869	0.974721488195409	-6.21274701155846
hsa-miR-146b-3p	hsa-miR-146b-3p	0.0220624066881543	-0.340324976617842	0.384449789994151	3.46118098274679	0.121901599192192	0.90340409393243	0.975090137382985	-6.17336974237776
lncRNA__URS000075ACCB_9606_Homo_sapiens_human__non-protein_coding_lnc-CNTNAP3B-49:2&lncRNA__URS000075B5AE_9606_Homo_sapiens_long_intergenic_non-protein_coding_RNA_1189_LINC01189_	lncRNA:lncRNA:LINC01189	-0.0250715204906276	-0.440449270157771	0.390306229176516	3.20253061371244	-0.120855669923441	0.904228782836879	0.975090137382985	-6.15196972524508
lncRNA__URS000075E322_9606_Homo_sapiens_long_intergenic_non-protein_coding_RNA_1749_LINC01749_	lncRNA:LINC01749	0.0212889511372962	-0.333381155120248	0.375959057394841	4.13224814178969	0.120187490249467	0.904755681263494	0.975090137382985	-6.22242822510196
ENSG00000105443.15&ReverseComplement_ENSG00000101940.18&ENSG00000280789.2	CYTH2 & ReverseComplement_WDR13 & PAGR1	0.0387385033954644	-0.608325057199309	0.685802063990238	2.46785869403985	0.119874133631812	0.905002795971809	0.975090137382985	-6.06302682316048
hsa-miR-652-3p	hsa-miR-652-3p	-0.0202604456483702	-0.37262657799909	0.33210568670235	9.34442476506399	-0.115128917315202	0.908746039132513	0.978176345797376	-6.30669444143844
MiR.hp__hsa-mir-486-1&MiR.hp__hsa-mir-486-2&lncRNA__URS000075A7EF_9606_Homo_sapiens_human__non-protein_coding_lnc-MARCH8-1:2	MiR.hp:hsa-mir-486-1 & MiR.hp:hsa-mir-486-2 & lncRNA:lnc-MARCH8-1:2	-0.0224993470004091	-0.424058195337126	0.379059501336308	3.59165272343795	-0.112189005945196	0.911066224695769	0.978355310681348	-6.18871626476474
lncRNA__URS000075C708_9606_Homo_sapiens_MIRLET7B_host_gene_MIRLET7BHG_&lncRNA__URS000075B158_9606_Homo_sapiens_human__non-protein_coding_MIRLET7BHG:9&lncRNA__URS0000759AD2_9606_Homo_sapiens_long_intergenic_non-protein_coding_RNA_294_LINC00294_&lncRNA__URS000075DE27_9606_Homo_sapiens_HLA_complex_group_11_HCG11_&lncRNA__URS000075ADD8_9606_Homo_sapiens_human__non-protein_coding_PRKCQ-AS1:53&lncRNA__…	lncRNA:ROPN1L-AS1	0.0475731190023783	-0.805010561150759	0.900156799155515	1.27740354693949	0.111725986145211	0.911431712588229	0.978355310681348	-5.70323827885816
MiR.hp__hsa-mir-423	MiR.hp:hsa-mir-423	0.0258340574488551	-0.442415163157636	0.494083278055346	2.37929899977638	0.110470200964066	0.912423071933644	0.978355310681348	-6.0807566080176
lncRNA__URS0000759AD2_9606_Homo_sapiens_long_intergenic_non-protein_coding_RNA_294_LINC00294_&lncRNA__URS000075C353_9606_Homo_sapiens_long_intergenic_non-protein_coding_RNA_963_LINC00963_&lncRNA__URS000075B7A7_9606_Homo_sapiens_T_cell_receptor_gamma_locus_antisense_RNA_1_TRG-AS1_&lncRNA__URS0000CCE0A2_9606_Homo_sapiens_long_intergenic_non-protein_coding_RNA_330_LINC00330_&lncRNA__URS000075C0A6_96…	lncRNA:lncRNA:URS000075BDA2_9606_Homo_sapiens_PRICKLE2_antisense_RNA_3_PRICKLE2-AS3	0.0204878342617532	-0.351027692092746	0.392003360616252	4.6092166323967	0.110420235728203	0.912462519087309	0.978355310681348	-6.23918667208547
snoRNA__Homo_sapiens300538_SNORA20	snoRNA:SNORA20	-0.045285841515184	-0.874511644293178	0.78393996126281	2.6358207631441	-0.109350109212755	0.913307428389866	0.978355310681348	-6.09160908743145
ENSG00000005483.21	KMT2E	-0.0373130990516759	-0.761127387689072	0.686501189585721	3.34513252519563	-0.10321997631461	0.918149331617913	0.980129181184572	-6.16146319417506
hsa-miR-6857-3p	hsa-miR-6857-3p	0.0249863552007952	-0.463575732692506	0.513548443094097	3.18154651640247	0.102403012462334	0.918794852311515	0.980129181184572	-6.15369798757716
tRNA__Homo_sapiens_tRNA-Glu-TTC-1-1&tRNA__Homo_sapiens_tRNA-Glu-TTC-1-2&tRNA__Homo_sapiens_tRNA-Glu-TTC-2-1&tRNA__Homo_sapiens_tRNA-Glu-TTC-2-2	tRNA-Glu-TTC-1-1 & tRNA-Glu-TTC-1-2 & tRNA-Glu-TTC-2-1 & tRNA-Glu-TTC-2-2	0.0244098624334592	-0.467921977178115	0.516741702045033	2.98984851179288	0.0992743369578295	0.921267466943132	0.980129181184572	-6.11923010699776
ENSG00000206172.8	HBA1	-0.0249821644859178	-0.538950610716863	0.488986281745028	3.75802139738829	-0.0973247265763212	0.922808654694365	0.980129181184572	-6.18987606249613
ReverseComplement_lncRNA__URS00005ACFEB_9606_Homo_sapiens_long_intergenic_non-protein_coding_RNA_2102_LINC02102_	ReverseComplement_lncRNA:LINC02102	0.0323988035622627	-0.646618733524075	0.7114163406486	1.68921718870555	0.0955383129069251	0.924221095061328	0.980129181184572	-5.90516169675541
lncRNA__URS000025784F_9606_Homo_sapiens_TSIX_transcript_XIST_antisense_RNA_TSIX_	lncRNA:URS000025784F_9606_Homo_sapiens_TSIX_transcript_XIST_antisense_RNA	-0.0241197519042764	-0.530611711121814	0.482372207313261	1.83506026332577	-0.0953520133186191	0.924368408324266	0.980129181184572	-5.9279556131324
hsa-miR-576-5p	hsa-miR-576-5p	-0.0185907199866779	-0.409954057840504	0.372772617867149	7.44956065399841	-0.0951142650441868	0.924556407635421	0.980129181184572	-6.27429479699427
hsa-miR-942-3p	hsa-miR-942-3p	-0.0185044870296642	-0.411193555635372	0.374184581576043	2.19651620879513	-0.0943534587108656	0.925158043817213	0.980129181184572	-6.02475771210085
lncRNA__URS0000A775F0_9606_Homo_sapiens_neighbor_of_BRCA1_lncRNA_2_NBR2__lncRNA&lncRNA__URS000075A26E_9606_Homo_sapiens_CSTF3_divergent_transcript_CSTF3-DT_&lncRNA__URS000003C588_9606_Homo_sapiens_long_intergenic_non-protein_coding_RNA_1044_LINC01044_	lncRNA:URS0000A775F0_9606_Homo_sapiens_neighbor_of_BRCA1_lncRNA_2_NBR2 & lncRNA:URS000075A26E_9606_Homo_sapiens_CSTF3_divergent_transcript_CSTF3-DT & lncRNA:LINC01044	-0.0224327733565106	-0.508525424565858	0.463659877852837	4.84389656253511	-0.0924045804226084	0.926699392115208	0.980129181184572	-6.24375447684377
hsa-miR-181a-2-3p	hsa-miR-181a-2-3p	-0.0151760209978482	-0.347614876676643	0.317262834680947	6.81489491681393	-0.0914062151027187	0.927489099000284	0.980129181184572	-6.26956822783522
hsa-miR-16-2-3p	hsa-miR-16-2-3p	-0.0317242815935028	-0.727832407794232	0.664383844607226	10.9376483459224	-0.0912524805180519	0.927610709578136	0.980129181184572	-6.3562055853545
ReverseComplement_ENSG00000118557.16&ReverseComplement_ENSG00000065534.19&ReverseComplement_ENSG00000150779.12	ReverseComplement_PMFBP1 & ReverseComplement_MYLK & ReverseComplement_TIMM8B	0.0202365964284619	-0.42581895287268	0.466292145729604	3.61165991191222	0.0908402059749951	0.927936844790445	0.980129181184572	-6.18901061028099
hsa-miR-6741-3p	hsa-miR-6741-3p	-0.0161659108514911	-0.37824586699352	0.345914045290538	4.79826135291931	-0.0893974810216833	0.92907822884416	0.980129181184572	-6.24364534068185
ENSG00000204427.12	ABHD16A	-0.0311353615503895	-0.735658532525741	0.673387809424962	3.93234615324934	-0.0884887821991062	0.929797205439335	0.980129181184572	-6.21333110320392
lncRNA__URS000075C600_9606_Homo_sapiens_spermatogenesis_associated_41_SPATA41_	lncRNA:URS000075C600_9606_SPATA41	-0.0306903558191272	-0.738845796207607	0.677465084569353	1.67377054584736	-0.0867766567193683	0.931152024992856	0.980129181184572	-5.86201300071121
ENSG00000188486.3	H2AX	-0.0218109599100935	-0.525220779579334	0.481598859759147	3.10759483751031	-0.0867526366257386	0.931171033764741	0.980129181184572	-6.13189549917087
lncRNA__URS0000A775F0_9606_Homo_sapiens_neighbor_of_BRCA1_lncRNA_2_NBR2__lncRNA&lncRNA__URS00007E3CC0_9606_Homo_sapiens_uncharacterized_LOC101928304_LOC101928304__lncRNA&lncRNA__URS000075A26E_9606_Homo_sapiens_CSTF3_divergent_transcript_CSTF3-DT_&lncRNA__URS000075EFE7_9606_Homo_sapiens_human__non-protein_coding_lnc-SLC16A1-2:2&lncRNA__URS000075BE30_9606_Homo_sapiens_long_intergenic_non-protein_co…	lncRNA:lncRNA:LINC01545	0.0234542742486372	-0.521876497230859	0.568785045728133	5.56980102169078	0.0861175331391635	0.931673649941535	0.980129181184572	-6.25269934962382
hsa-miR-191-5p	hsa-miR-191-5p	-0.0104603786634669	-0.258758021214254	0.23783726388732	15.8117616484167	-0.0843537503936582	0.933069640541456	0.980129181184572	-6.52056689331463
ENSG00000171989.6&ReverseComplement_ENSG00000105329.11&ReverseComplement_ENSG00000155066.16	LDHAL6B & ReverseComplement_TGFB1 & ReverseComplement_PROM2	0.0184293759559586	-0.425515595885063	0.462374347796981	2.54676614027958	0.0831210602814377	0.934045410117251	0.980129181184572	-6.08313661184943
hsa-miR-769-5p	hsa-miR-769-5p	0.0161239037382241	-0.375234964120442	0.40748277159689	5.07956751466011	0.0824944257844385	0.934541478885327	0.980129181184572	-6.24708724215221
hsa-miR-629-3p	hsa-miR-629-3p	0.0408221643908884	-0.950407443180263	1.03205177196204	1.99571341292905	0.0824615222687433	0.934567527338462	0.980129181184572	-6.04196456272547
ENSG00000115234.11	SNX17	-0.0173835491172238	-0.448730906277552	0.413963808043105	2.06750652921243	-0.0806939349295914	0.935966963481853	0.980129181184572	-6.02031073321533
hsa-miR-185-3p	hsa-miR-185-3p	0.0120162076849164	-0.286547937167176	0.310580352537009	7.45487902334157	0.0805859557337206	0.936052459513471	0.980129181184572	-6.27599048157632
hsa-miR-142-5p	hsa-miR-142-5p	0.0240574109999567	-0.576137738414636	0.62425256041455	12.3291405597135	0.0802575675081839	0.936312476192155	0.980129181184572	-6.40297658615737
ReverseComplement_ENSG00000184898.7&ReverseComplement_ENSG00000198663.17	ReverseComplement_RBM43 & ReverseComplement_C6orf89	-0.0177918514070825	-0.466374626516125	0.43079092370196	4.74103395533454	-0.0794160231926363	0.936978839874559	0.980129181184572	-6.24568164641487
hsa-miR-10a-5p	hsa-miR-10a-5p	0.0236604808135024	-0.595428109803586	0.642749071430591	6.16126192021455	0.0765244737583197	0.939268810348058	0.980461956648531	-6.26109844785232
snoRNA__Homo_sapiens300657_SNORD85	snoRNA:SNORD85	-0.020092799578519	-0.5505698418966	0.510384242739562	4.71950611248386	-0.075840894217411	0.939810249102437	0.980461956648531	-6.2414071900492
lncRNA__URS000075C9B4_9606_Homo_sapiens_uncharacterized_LOC101927870_LOC101927870__lncRNA	lncRNA:URS000075C9B4_9606_Homo_sapiensLOC101927870	0.0170600001775134	-0.434319867023089	0.468439867378116	2.73210810710626	0.0756774401258901	0.939939719446526	0.980461956648531	-6.10527492327278
hsa-miR-148a-3p	hsa-miR-148a-3p	0.0282017644469388	-0.754705062277148	0.811108591171026	10.83140850466	0.0721266542673464	0.942752657445606	0.982475381776179	-6.35554339841074
ReverseComplement_ENSG00000053770.12&ENSG00000171132.14&ReverseComplement_ENSG00000142733.17&ReverseComplement_ENSG00000163347.6&ReverseComplement_ENSG00000266074.10&ReverseComplement_ENSG00000204962.6	ReverseComplement_AP5M1 & PRKCE & ReverseComplement_MAP3K6 & ReverseComplement_CLDN1 & ReverseComplement_BAHCC1 & ReverseComplement_PCDHA8	-0.0160943819055395	-0.484084449081889	0.45189568527081	2.60417532704838	-0.0688600372413185	0.945341124687079	0.983937950413082	-6.10008482762207
hsa-miR-3200-5p	hsa-miR-3200-5p	-0.0233387548905299	-0.718346029488009	0.671668519706949	2.26288469046745	-0.0672384849025926	0.946626264496995	0.983937950413082	-6.05002718693054
hsa-miR-139-5p	hsa-miR-139-5p	-0.023474781343988	-0.724927717820918	0.677978155132942	4.05132281986558	-0.0670089178317257	0.94680821643523	0.983937950413082	-6.21932783774861
hsa-miR-1234-3p	hsa-miR-1234-3p	-0.0151209575208777	-0.482508236527481	0.452266321485726	2.28472914282911	-0.0647786647160718	0.948576033415901	0.984114237633884	-6.05856397053788
ReverseComplement_ENSG00000166448.15&ENSG00000162430.18&ReverseComplement_ENSG00000175513.9	ReverseComplement_TMEM130 & SELENON & ReverseComplement_TSGA10IP	-0.0136712735946856	-0.437654373319683	0.410311826130311	3.07469139848938	-0.0645639385117508	0.948746250656925	0.984114237633884	-6.13352775587295
MiR.hp__hsa-mir-941-1&MiR.hp__hsa-mir-941-2&MiR.hp__hsa-mir-941-3&MiR.hp__hsa-mir-941-4&MiR.hp__hsa-mir-941-5	MiR.hp:hsa-mir-941-1 & MiR.hp:hsa-mir-941-2 & MiR.hp:hsa-mir-941-3 & MiR.hp:hsa-mir-941-4 & MiR.hp:hsa-mir-941-5	-0.0120546719756796	-0.397168822306265	0.373059478354905	9.59946866063984	-0.0626751680436304	0.950243614798095	0.984749667849423	-6.31740799178528
ReverseComplement_ENSG00000184898.7&ReverseComplement_ENSG00000198663.17&ReverseComplement_lncRNA__URS000075C2A5_9606_Homo_sapiens_long_intergenic_non-protein_coding_RNA_1733_LINC01733_&ENSG00000071282.12	ReverseComplement_RBM43 & ReverseComplement_C6orf89 & ReverseComplement_lncRNA:LINC01733 & LMCD1	-0.0154419405257733	-0.549217900539129	0.518334019487582	2.36752488295189	-0.0579258548075519	0.954009521678933	0.987732648956886	-6.07741169009351
ENSG00000197299.13&ENSG00000188266.14&ReverseComplement_ENSG00000169045.17&ReverseComplement_ENSG00000154027.19&ReverseComplement_ENSG00000169302.16&ReverseComplement_ENSG00000174839.13	BLM & HYKK & ReverseComplement_HNRNPH1 & ReverseComplement_AK5 & ReverseComplement_STK32A & ReverseComplement_DENND6A	0.0243191544952071	-0.870905229318464	0.919543538308879	4.73284479127602	0.0543933935813176	0.956811229833477	0.989509450246019	-6.24556544096596
hsa-miR-3909	hsa-miR-3909	0.0131696593327248	-0.479533304804218	0.505872623469668	4.13723414730961	0.0535203508977926	0.957503753742105	0.989509450246019	-6.22264816589169
lncRNA__URS0000A775F0_9606_Homo_sapiens_neighbor_of_BRCA1_lncRNA_2_NBR2__lncRNA&lncRNA__URS0000759AD2_9606_Homo_sapiens_long_intergenic_non-protein_coding_RNA_294_LINC00294_&lncRNA__URS0000ABD7FD_9606_Homo_sapiens_uncharacterized_LOC100128988_LOC100128988__lncRNA&lncRNA__URS0000ABD8B7_9606_Homo_sapiens_long_intergenic_non-protein_coding_RNA_2012_LINC02012__lncRNA&lncRNA__URS000075ADD8_9606_Homo_s…	lncRNA:C9orf41-AS1	0.0121316706889472	-0.511253682020675	0.53551702339857	3.42094529612338	0.0464118237959151	0.963143630736593	0.994414527838431	-6.17249128271107
MiR.hp__hsa-mir-103a-1	MiR.hp:hsa-mir-103a-1	-0.0178009168431283	-0.812934146953212	0.777332313266956	1.94921465480595	-0.0448262133477675	0.96440191623205	0.994790855205071	-5.95078070005806
hsa-miR-625-3p	hsa-miR-625-3p	-0.00729392027393505	-0.37146094989482	0.35687310934695	7.7141261373901	-0.0401042108012754	0.968149660260335	0.99713608894394	-6.28269627968693
lncRNA__URS00008E3A09_9606_Homo_sapiens_MIR194-2_host_gene_MIR194-2HG_&MiR.hp__hsa-mir-194-2	lncRNA:URS00008E3A09_9606_Homo_sapiens_MIR194-2_host_gene_MIR194-2HG & MiR.hp:hsa-mir-194-2	-0.0127687206030416	-0.656704189659113	0.63116674845303	5.36572934534997	-0.039704032978301	0.968467306512489	0.99713608894394	-6.25260497518652
ReverseComplement_lncRNA__URS0000BC450F_9606_Homo_sapiens_long_intergenic_non-protein_coding_RNA_1715_LINC01715_&ReverseComplement_lncRNA__URS0000BC454F_9606_Homo_sapiens_long_intergenic_non-protein_coding_RNA_1715_LINC01715__lncRNA	ReverseComplement_lncRNA:LINC01715	0.00891623758850546	-0.482460615489889	0.5002930906669	3.70341600012168	0.0363326038914015	0.97114362015226	0.997461327972842	-6.20109121838545
hsa-miR-1468-5p	hsa-miR-1468-5p	-0.0075731577503606	-0.432750759986139	0.417604444485417	3.55213651717759	-0.035664505860844	0.971674011462045	0.997461327972842	-6.19035585348493
rRNA__45S_pre-ribosomal_N5_(RNA45SN5)&rRNA__45S_pre-ribosomal_N1_(RNA45SN1)&rRNA__45S_pre-ribosomal_N4_(RNA45SN4)&rRNA__45S_pre-ribosomal_N2_(RNA45SN2)&rRNA__28S_ribosomal_N5_(RNA28SN5)&rRNA__28S_ribosomal_N1_(RNA28SN1)&rRNA__28S_ribosomal_N4_(RNA28SN4)&rRNA__28S_ribosomal_N2_(RNA28SN2)	RNA45SN5 & RNA45SN1 & RNA45SN4 & RNA45SN2 & RNA28SN5 & RNA28SN1 & RNA28SN4 & RNA28SN2	0.00801189606069563	-0.470589872440145	0.486613664561536	8.06908967058716	0.0335189645111446	0.973377404867004	0.997461327972842	-6.28569720452541
hsa-miR-382-5p	hsa-miR-382-5p	-0.0128333262904334	-0.803168240045532	0.777501587464665	2.58022531207854	-0.0325130457362641	0.974176069750954	0.997461327972842	-6.11237086439992
ENSG00000127328.22	RAB3IP	0.012350780749236	-0.750134706908862	0.774836268407334	2.16082407475612	0.0324333953690509	0.97423931054729	0.997461327972842	-6.01140383372247
ReverseComplement_ENSG00000112200.17&ReverseComplement_ENSG00000168116.14	ReverseComplement_ZNF451 & ReverseComplement_KIAA1586	0.00569604203036578	-0.441018446489348	0.452410530550079	2.75277636148421	0.0255312884979135	0.979720032244602	0.997461327972842	-6.1193625314526
ENSG00000242485.6	MRPL20	0.00747615711184846	-0.586602626455632	0.601554940679329	4.16953159950694	0.0251978776656248	0.979984809142707	0.997461327972842	-6.21754944481788
hsa-miR-589-5p	hsa-miR-589-5p	-0.00366982059506249	-0.295777921427715	0.28843828023759	6.69280361858092	-0.0251553763211227	0.980018561581169	0.997461327972842	-6.27015827356685
lncRNA__URS000075C528_9606_Homo_sapiens_long_intergenic_non-protein_coding_RNA_342_LINC00342_&lncRNA__URS000075D573_9606_Homo_sapiens_small_nucleolar_RNA_host_gene_9_SNHG9_	lncRNA:URS000075C528_9606_SNHG9	0.0100751821427538	-0.802190850362005	0.822341214647513	5.0689386002122	0.0248361457736153	0.98027207965765	0.997461327972842	-6.25096359641255
lncRNA__URS0000CCE08E_9606_Homo_sapiens_uncharacterized_LOC107985355_LOC107985355__lncRNA	lncRNA:URS0000CCE08E_9606_Homo_sapiensLOC107985355	-0.00640247898547841	-0.553729684183489	0.540924726212533	6.20241900763475	-0.0234223632690818	0.981394864293651	0.997461327972842	-6.26283553691369
tRNA__Homo_sapiens_tRNA-Trp-CCA-4-1	tRNA-Trp-CCA-4-1	0.00763633418164877	-0.646935591348258	0.662208259711556	2.53903103224189	0.0233591554826566	0.981445062965845	0.997461327972842	-6.09042051032525
hsa-miR-361-5p	hsa-miR-361-5p	0.00441912072171036	-0.38082915525013	0.389667396693551	5.26019483521253	0.0229680829596705	0.981755648543661	0.997461327972842	-6.25238588487381
snoRNA__Homo_sapiens300592_SNORD111B	snoRNA:SNORD111B	0.00703992393111363	-0.644561201168258	0.658641049030486	2.52910878179457	0.0216329490368528	0.982816018592741	0.997461327972842	-6.06915024133811
ReverseComplement_ENSG00000156413.15&ENSG00000101160.15	ReverseComplement_FUT6 & CTSZ	0.00426222105922669	-0.395175568487645	0.403700010606098	5.5615782492324	0.0213656646273147	0.983028301014824	0.997461327972842	-6.25529053514172
ENSG00000134504.14	KCTD1	-0.0065199034169221	-0.642639017384677	0.629599210550833	2.02749187619899	-0.0205225963458999	0.983697890077802	0.997461327972842	-5.98160559169318
snoRNA__Homo_sapiens300112_SNORD3@	snoRNA:SNORD3@_repeat6	0.00477321993306923	-0.509204749097722	0.51875118896386	6.27244020271581	0.0185950147785339	0.985228874273032	0.997461327972842	-6.2640072292651
ENSG00000105610.6	KLF1	0.00453107806322972	-0.538209889575991	0.54727204570245	1.72319077247794	0.0167162372383825	0.986721149585271	0.997461327972842	-5.90848776278783
hsa-miR-4732-3p	hsa-miR-4732-3p	-0.00354280288085107	-0.43113490992671	0.424049304165008	10.7589255251343	-0.0165900194597461	0.986821403604068	0.997461327972842	-6.35599830944492
snoRNA__Homo_sapiens300684_SNORD83B	snoRNA:SNORD83B	0.00336326385224739	-0.41669622157759	0.423422749282084	3.66184462059036	0.0160317056275656	0.987264871446748	0.997461327972842	-6.18661339163261
hsa-miR-340-5p	hsa-miR-340-5p	-0.00690340466285466	-0.915579863245241	0.901773053919532	5.47513606631923	-0.0152119062775452	0.987916044124745	0.997461327972842	-6.25469931668007
ENSG00000277075.2	H2AC8	0.0029163141705042	-0.523005197223245	0.528837825564253	1.73801602378295	0.0111030669745843	0.991179841041356	0.997461327972842	-5.90795402769348
hsa-miR-1294	hsa-miR-1294	-0.00251727270213209	-0.456912720938758	0.451878175534494	4.55116609954957	-0.0110924091436435	0.991188307156044	0.997461327972842	-6.24040516338841
hsa-miR-15b-3p	hsa-miR-15b-3p	-0.00232172796741281	-0.437929363408208	0.433285907473382	7.12601974542319	-0.0106719906370747	0.991522270029472	0.997461327972842	-6.27604265800558
ENSG00000150867.14	PIP4K2A	-0.00275168620710464	-0.567168131537345	0.561664759123136	1.5988238049585	-0.00976177591164568	0.992245311672124	0.997461327972842	-5.8737112403655
rRNA__45S_pre-ribosomal_N5_(RNA45SN5)&rRNA__45S_pre-ribosomal_N1_(RNA45SN1)&rRNA__45S_pre-ribosomal_N4_(RNA45SN4)&rRNA__45S_pre-ribosomal_N2_(RNA45SN2)&rRNA__45S_pre-ribosomal_N3_(RNA45SN3)&rRNA__28S_ribosomal_N5_(RNA28SN5)&rRNA__28S_ribosomal_N1_(RNA28SN1)&rRNA__28S_ribosomal_N4_(RNA28SN4)&rRNA__28S_ribosomal_N2_(RNA28SN2)&rRNA__28S_ribosomal_N3_(RNA28SN3)&lncRNA__URS000075E27F_9606_Homo_sapiens…	RNA45SN5 & RNA45SN1 & RNA45SN4 & RNA45SN2 & RNA45SN3 & RNA28SN5 & RNA28SN1 & RNA28SN4 & RNA28SN2 & RNA28SN3 & lncRNA:URS000075E27F_9606_Homo_sapiens_family_with_sequence_similarity_182_member_A_FAM182A & lncRNA:URS000075BB79_9606_Homo_sapiens_family_with_sequence_similarity_182_member_B_FAM182B & lncRNA:URS00007599C3_9606_Homo_sapiens_NKAIN3_intronic_transcript_NKAIN3-IT1 & lncRNA:URS000075DBA6_9…	0.00387404671544411	-0.806813051428541	0.814561144859429	1.43411526177899	0.00956844088763452	0.992398890881842	0.997461327972842	-5.8550757667365
snoRNA__Homo_sapiens300761_SNORD10	snoRNA:SNORD10	-0.00171957037793469	-0.456981842121371	0.453542701365502	4.26721703840471	-0.00756289167973027	0.993992051524824	0.997461327972842	-6.22968318448887
ENSG00000213626.13	LBH	-0.00141389468241471	-0.378580242567047	0.375752453202217	4.28958246397575	-0.00750608902227725	0.994037174595189	0.997461327972842	-6.23401311776164
hsa-miR-193a-5p	hsa-miR-193a-5p	-0.00111928057048427	-0.393439015567914	0.391200454426946	5.10116866871459	-0.00571252871337872	0.995461957860572	0.997461327972842	-6.25101898761522
snoRNA__Homo_sapiens300789_SCARNA3&MiR.hp__hsa-mir-1843	snoRNA:SCARNA3 & MiR.hp:hsa-mir-1843	-0.00105148082454143	-0.384147359348995	0.382044397699912	7.31657308225568	-0.00549570564586045	0.995634200660323	0.997461327972842	-6.27831032986727
lncRNA__URS00003074D5_9606_Homo_sapiens_TCERG1L_antisense_RNA_1_TCERG1L-AS1_	lncRNA:TCERG1L-AS1	-0.00240654238481586	-0.886238515319993	0.881425430550361	1.32356816582544	-0.00545196919097289	0.995668944634167	0.997461327972842	-5.77090476420367
hsa-miR-548o-3p	hsa-miR-548o-3p	-0.000821107117547903	-0.458179718690033	0.456537504454937	4.84641723670647	-0.00359478186540728	0.997144289870062	0.997481551687289	-6.24846013206549
snoRNA__Homo_sapiens300741_SNORD15A	snoRNA:SNORD15A	0.000725932130172247	-0.457768804628467	0.459220668888812	4.52225077082685	0.00317023349787638	0.997481551687289	0.997481551687289	-6.23839520299934
