# Supplementary material for: Multi-omics analysis reveals COVID-19 vaccine induced attenuation of inflammatory responses during breakthrough disease
Source: Nat Commun. 2024 Apr 22;15:3402. doi: 10.1038/s41467-024-47463-6 (PMC11035709; doi:10.1038/s41467-024-47463-6)
Supplement: Supplementary file 13 — Source Data [file 41467_2024_47463_MOESM13_ESM.zip › source_data/Figure6d_follow_upD0_CT_MENACWY_BTM.txt]

ID	Title	cerno	N1	AUC	cES	P.Value	adj.P.Val
LI.M4.0	cell cycle and transcription	848.023259873252	268	0.677653384889908	1.58213294752472	1.80513206123198e-16	6.24575693186264e-14
LI.M150	innate antiviral response	125.913092228001	12	0.972414758804173	5.24637884283336	8.47860657680915e-16	1.29344380280958e-13
LI.M75	antiviral IFN signature	163.667068847333	22	0.784405393527512	3.71970611016666	1.12148306601987e-15	1.29344380280958e-13
LI.M127	type I interferon response	123.558479117505	12	0.988296109594156	5.14826996322938	2.24449788222783e-15	1.72305750520433e-13
LI.M4.1	cell cycle (I)	415.394558341522	106	0.789472844363891	1.95940829406379	2.48996749306984e-15	1.72305750520433e-13
LI.M165	enriched in activated dendritic cells (II)	154.350798900907	29	0.721496009320448	2.6612206707053	1.09505055808607e-10	6.31479155162968e-09
LI.M67	activated dendritic cells	91.6457984759659	11	0.906799725057916	4.1657181125439	1.79554246114221e-10	8.87510987936006e-09
LI.M226	proteasome	75.3028759736605	11	0.896400295308164	3.42285799880275	9.44357193027028e-08	3.75673092518966e-06
LI.M111.1	viral sensing & immunity; IRF2 targets network (II)	75.2109011524879	11	0.897431328123011	3.41867732511309	9.77184344702514e-08	3.75673092518966e-06
LI.M68	RIG-1 like receptor signaling	63.5404198442298	9	0.8226391027735	3.53002332467943	5.41340454847333e-07	1.87303797377177e-05
LI.M4.2	PLK1 signaling events	100.21363588064	23	0.829559855722363	2.17855730175305	6.70230612814242e-06	0.000210817992757934
LI.M6	mitotic cell division	92.2791193021544	23	0.807845096510041	2.0060678109164	6.13617653112531e-05	0.00176926423314113
LI.M103	cell cycle (III)	142.017854088863	42	0.720598503907281	1.69068873915313	7.90049332972472e-05	0.00210274668621904
LI.M111.0	viral sensing & immunity; IRF2 targets network (I)	66.2226110376177	15	0.698842203548086	2.20742036792059	0.000152676792850577	0.00348573709059842
LI.M4.5	mitotic cell cycle in stimulated CD4 T cells	91.3832794896754	24	0.740365076028309	1.90381832270157	0.000161296398384339	0.00348573709059842
LI.M10.1	E2F1 targets (Q4)	74.5483096553787	18	0.755371887962768	2.07078637931608	0.000167552279677464	0.00348573709059842
LI.M4.8	cell division - E2F transcription network	68.7414030996137	16	0.758320785769312	2.14816884686293	0.000171264539133449	0.00348573709059842
LI.M22.0	mismatch repair (I)	90.8098965737662	24	0.726809029967533	1.8918728452868	0.00018692672585491	0.00359314706365548
LI.M46	cell division stimulated CD4+ T cells	72.9707497505146	18	0.79443627279307	2.02696527084763	0.00026039165350352	0.00474186905853779
LI.M4.9	mitotic cell cycle in stimulated CD4 T cells	60.9113624773886	14	0.824777176468235	2.17540580276388	0.000311110234634344	0.00529083590248725
LI.S11	Activated (LPS) dendritic cell surface signature	91.3653139479108	25	0.663279607568325	1.82730627895822	0.000321120098127839	0.00529083590248725
LI.M4.4	mitotic cell cycle - DNA replication	88.2444198781894	24	0.732403125218976	1.83842541412895	0.00035793123616795	0.00562928216882321
LI.M4.10	cell cycle (II)	41.6826666189488	9	0.866815997013393	2.31570370105271	0.00122447106018523	0.0184203037749604
LI.M4.6	cell division in stimulated CD4 T cells	52.7906341952289	13	0.791507330367434	2.0304090075088	0.00143797180706023	0.0207307602184517
LI.M15	Ran mediated mitosis	51.6758973145123	13	0.799618670084991	1.98753451209663	0.00197259033121531	0.0268451390267093
LI.M13	innate activation by cytosolic DNA sensing	43.0437740282428	10	0.610703535176759	2.15218870141214	0.00201726478235388	0.0268451390267093
LI.M8	E2F transcription factor network	45.5786800093741	11	0.779212596420661	2.07175818224428	0.00223956368001102	0.0286995938253264
LI.M106.0	nuclear pore complex	59.1311585685524	16	0.756648749912459	1.84784870526726	0.00244541574401566	0.0302183516939078
LI.M10.0	E2F1 targets (Q3)	84.2824589943822	26	0.63367062540095	1.62081651912273	0.00306936880802907	0.0366207450888986
