# Supplementary material for: Multi-omics analysis reveals COVID-19 vaccine induced attenuation of inflammatory responses during breakthrough disease
Source: Nat Commun. 2024 Apr 22;15:3402. doi: 10.1038/s41467-024-47463-6 (PMC11035709; doi:10.1038/s41467-024-47463-6)
Supplement: Supplementary file 13 — Source Data [file 41467_2024_47463_MOESM13_ESM.zip › source_data/Figure5b_RNA_seq_stage2_DGE_D0_NAAT+ve_placebo.txt]

ensembl_gene_id	gene_biotype	external_gene_name	chromosome_name	logFC	AveExpr	t	P.Value	adj.P.Val	B
ENSG00000133106	protein_coding	EPSTI1	13	3.2524565	6.515900476	11.28975593	1.38219E-20	1.97916E-16	36.26361266
ENSG00000089127	protein_coding	OAS1	12	3.451816622	7.348715771	11.11969955	3.53337E-20	2.52972E-16	35.3408336
ENSG00000100228	protein_coding	RAB36	22	-2.044390125	2.086183838	-11.03176941	5.74163E-20	2.73315E-16	34.44805449
ENSG00000132530	protein_coding	XAF1	17	2.895606487	7.891050255	10.97817724	7.71902E-20	2.73315E-16	34.57024908
ENSG00000111335	protein_coding	OAS2	12	3.075500806	7.999703284	10.93975278	9.54378E-20	2.73315E-16	34.36009788
ENSG00000111801	protein_coding	BTN3A3	6	0.76423652	7.021897887	10.84954883	1.57067E-19	3.61175E-16	33.87929214
ENSG00000111331	protein_coding	OAS3	12	3.8965998	8.703578903	10.82836303	1.76564E-19	3.61175E-16	33.74155257
ENSG00000137628	protein_coding	DDX60	4	2.773968893	6.867510324	10.56956208	7.37338E-19	1.31974E-15	32.35933855
ENSG00000160932	protein_coding	LY6E	8	3.495725884	7.271659326	10.4945208	1.1159E-18	1.77539E-15	31.95200638
ENSG00000138642	protein_coding	HERC6	4	2.745054517	5.833113168	10.16660096	6.81547E-18	9.75906E-15	30.17424947
ENSG00000108679	protein_coding	LGALS3BP	17	2.174408569	5.238654808	10.0892298	1.04409E-17	1.27631E-14	29.75629262
ENSG00000137959	protein_coding	IFI44L	1	5.302886904	6.825145273	10.08484877	1.06961E-17	1.27631E-14	29.72813929
ENSG00000132274	protein_coding	TRIM22	11	1.916925839	8.57991447	9.992388869	1.7802E-17	1.96083E-14	29.23175728
ENSG00000137965	protein_coding	IFI44	1	4.373124229	5.981320855	9.969207037	2.02264E-17	2.06872E-14	29.10582601
ENSG00000134321	protein_coding	RSAD2	2	4.963368473	7.110109082	9.940121876	2.37395E-17	2.26618E-14	28.95084617
ENSG00000183049	protein_coding	CAMK1D	10	-1.218644674	6.986462608	-9.897089966	3.0085E-17	2.69242E-14	28.71388999
ENSG00000157601	protein_coding	MX1	21	3.32101959	8.674375532	9.83295357	4.28167E-17	3.60643E-14	28.37164574
ENSG00000196470	protein_coding	SIAH1	16	-0.778612943	4.522716722	-9.800807362	5.10974E-17	4.0648E-14	28.19531915
ENSG00000100220	protein_coding	RTCB	22	0.972047258	4.841402502	9.711714236	8.33847E-17	6.28414E-14	27.71250086
ENSG00000185745	protein_coding	IFIT1	10	4.655828267	6.720633432	9.61923585	1.38563E-16	9.92045E-14	27.22359039
ENSG00000026950	protein_coding	BTN3A1	6	0.859522481	8.267661897	9.545896666	2.07205E-16	1.41284E-13	26.82835301
ENSG00000108771	protein_coding	DHX58	17	2.365682011	5.889157848	9.518170423	2.41227E-16	1.57006E-13	26.66651353
ENSG00000273599	lncRNA	AL731571.1	10	-1.149603659	1.683370149	-9.485193298	2.89018E-16	1.79933E-13	26.25530895
ENSG00000059378	protein_coding	PARP12	7	1.864468345	7.309858526	9.373996401	5.31336E-16	3.17008E-13	25.89552598
ENSG00000119917	protein_coding	IFIT3	10	3.546948275	7.740047719	9.304747894	7.75968E-16	4.44444E-13	25.533118
ENSG00000134326	protein_coding	CMPK2	2	3.649800003	6.495258259	9.284904524	8.64856E-16	4.63714E-13	25.4230223
ENSG00000135114	protein_coding	OASL	12	3.086228499	6.686631457	9.281387931	8.81635E-16	4.63714E-13	25.39815081
ENSG00000133216	protein_coding	EPHB2	1	2.838071487	3.119342934	9.273756834	9.19173E-16	4.63714E-13	25.25088278
ENSG00000088827	protein_coding	SIGLEC1	20	5.257937112	6.052358286	9.269821103	9.39151E-16	4.63714E-13	25.3506755
ENSG00000156052	protein_coding	GNAQ	9	-1.023300008	7.176285934	-9.147879036	1.82717E-15	8.72109E-13	24.68365325
ENSG00000152778	protein_coding	IFIT5	10	2.377888651	5.933212893	9.133415723	1.97708E-15	9.07048E-13	24.59981415
ENSG00000187608	protein_coding	ISG15	1	4.302831555	6.926834243	9.12883486	2.02706E-15	9.07048E-13	24.59279099
ENSG00000126709	protein_coding	IFI6	1	3.519972293	7.215754573	9.110456459	2.2406E-15	9.72219E-13	24.48936236
ENSG00000086065	protein_coding	CHMP5	9	1.719612984	5.174983554	9.089516466	2.51136E-15	1.03419E-12	24.36925585
ENSG00000055130	protein_coding	CUL1	7	0.719749622	5.743405482	9.083607503	2.5935E-15	1.03419E-12	24.31555578
ENSG00000100307	protein_coding	CBX7	22	-0.711023235	7.67562032	-9.083141104	2.60009E-15	1.03419E-12	24.34374593
ENSG00000152558	protein_coding	TMEM123	11	1.374554627	7.701285541	9.05736759	2.99182E-15	1.15784E-12	24.20582537
ENSG00000106785	protein_coding	TRIM14	9	1.116122088	7.272178138	9.04334197	3.22917E-15	1.16633E-12	24.12096985
ENSG00000136514	protein_coding	RTP4	3	3.027300081	4.214600314	9.043202407	3.23162E-15	1.16633E-12	24.14261733
ENSG00000163644	protein_coding	PPM1K	4	1.086908937	6.509806012	9.041701447	3.25813E-15	1.16633E-12	24.09603627
ENSG00000041357	protein_coding	PSMA4	15	1.022842578	5.147421921	9.018100768	3.70455E-15	1.28999E-12	23.97951733
ENSG00000078804	protein_coding	TP53INP2	20	-1.563119937	3.899060046	-9.014211471	3.78376E-15	1.28999E-12	23.98423337
ENSG00000106605	protein_coding	BLVRA	7	1.5765983	4.387434082	8.996567269	4.16482E-15	1.38689E-12	23.88980832
ENSG00000087903	protein_coding	RFX2	19	-1.765921471	5.197859714	-8.978718608	4.58922E-15	1.49348E-12	23.76668099
ENSG00000137200	protein_coding	CMTR1	6	1.269356008	6.806856146	8.871294579	8.22359E-15	2.61675E-12	23.19205766
ENSG00000137094	protein_coding	DNAJB5	9	-1.663090973	1.579472707	-8.828694823	1.03601E-14	3.22492E-12	22.81815397
ENSG00000188157	protein_coding	AGRN	1	2.716884477	4.88879784	8.818046703	1.09754E-14	3.28111E-12	22.9422407
ENSG00000173193	protein_coding	PARP14	3	1.772393177	9.316784797	8.817652012	1.09989E-14	3.28111E-12	22.94945853
ENSG00000205413	protein_coding	SAMD9	7	1.998508727	7.294838125	8.812571052	1.13059E-14	3.30385E-12	22.89233181
ENSG00000138646	protein_coding	HERC5	4	3.279199692	6.184336134	8.804824056	1.17904E-14	3.37654E-12	22.85769054
ENSG00000100218	protein_coding	RSPH14	22	-2.513929413	-0.000662659	-8.797341727	1.2278E-14	3.44723E-12	21.40162936
ENSG00000122733	protein_coding	PHF24	9	-4.326511412	-0.806727442	-8.790676147	1.27293E-14	3.5052E-12	19.39848112
ENSG00000155363	protein_coding	MOV10	1	1.551667408	6.481604122	8.770861914	1.41706E-14	3.82846E-12	22.65371561
ENSG00000239305	protein_coding	RNF103	2	-0.677435621	5.281314467	-8.748389139	1.60028E-14	4.24341E-12	22.52798155
ENSG00000106714	protein_coding	CNTNAP3	9	-2.926824627	5.168190254	-8.72926421	1.77467E-14	4.62027E-12	22.45937577
ENSG00000173821	protein_coding	RNF213	17	1.457627545	11.27052592	8.702461983	2.05134E-14	5.17344E-12	22.31208572
ENSG00000146278	protein_coding	PNRC1	6	-0.726898026	8.491025472	-8.701735997	2.0594E-14	5.17344E-12	22.33310795
ENSG00000138035	protein_coding	PNPT1	2	1.792376785	4.706309803	8.694306785	2.14375E-14	5.29248E-12	22.27662555
ENSG00000099991	protein_coding	CABIN1	22	-0.612821999	8.102937615	-8.612611682	3.33181E-14	8.08613E-12	21.85431284
ENSG00000165609	protein_coding	NUDT5	10	-0.60856315	5.246754874	-8.609256956	3.39262E-14	8.0965E-12	21.79099186
ENSG00000038210	protein_coding	PI4K2B	4	1.205668034	4.735422098	8.590371591	3.7562E-14	8.81721E-12	21.71959116
ENSG00000055332	protein_coding	EIF2AK2	2	2.010519953	7.482368297	8.578166419	4.01154E-14	9.26471E-12	21.65584115
ENSG00000177409	protein_coding	SAMD9L	7	2.051757696	7.563240588	8.570458405	4.18162E-14	9.36211E-12	21.61793996
ENSG00000173825	protein_coding	TIGD3	11	-1.729110764	4.055104279	-8.570331566	4.18448E-14	9.36211E-12	21.62714155
ENSG00000115267	protein_coding	IFIH1	2	2.028373631	6.727192737	8.531628214	5.15393E-14	1.13537E-11	21.39379818
ENSG00000180758	protein_coding	GPR157	1	-1.056867179	3.52238514	-8.524954267	5.34238E-14	1.15905E-11	21.40656189
ENSG00000254826	lncRNA	AP001922.3	11	-1.448738769	3.089747117	-8.52139431	5.44569E-14	1.16383E-11	21.39075782
ENSG00000119922	protein_coding	IFIT2	10	2.933991187	8.274552675	8.50194249	6.0463E-14	1.27319E-11	21.27441177
ENSG00000106560	protein_coding	GIMAP2	7	0.88206873	6.285228962	8.498142923	6.17109E-14	1.28064E-11	21.19977969
ENSG00000105722	protein_coding	ERF	19	-0.802179781	5.363706924	-8.486576818	6.56697E-14	1.34332E-11	21.13912972
ENSG00000104960	protein_coding	PTOV1	19	-0.692990016	6.15421237	-8.479651035	6.81602E-14	1.37463E-11	21.1006161
ENSG00000141664	protein_coding	ZCCHC2	18	1.550984612	7.864937015	8.431601131	8.82271E-14	1.75462E-11	20.88980782
ENSG00000100567	protein_coding	PSMA3	14	0.824198025	4.439742196	8.395896156	1.06853E-13	2.09592E-11	20.70622216
ENSG00000172123	protein_coding	SLFN12	17	1.155499836	4.265387875	8.375718975	1.19057E-13	2.30376E-11	20.60546973
ENSG00000140443	protein_coding	IGF1R	15	-1.056376687	7.941016888	-8.358177143	1.30789E-13	2.49702E-11	20.51265891
ENSG00000131355	protein_coding	ADGRE3	19	-1.455366252	6.845650385	-8.352795634	1.34613E-13	2.53622E-11	20.4552261
ENSG00000132256	protein_coding	TRIM5	11	1.518044632	5.154986909	8.346716806	1.39067E-13	2.58611E-11	20.42287631
ENSG00000159556	protein_coding	ISL2	15	-2.102151354	2.461828462	-8.34186358	1.42728E-13	2.62016E-11	20.4225822
ENSG00000141401	protein_coding	IMPA2	18	-1.147745987	5.8019626	-8.339103014	1.44853E-13	2.6255E-11	20.36204428
ENSG00000124256	protein_coding	ZBP1	20	1.942199962	7.295931941	8.321406331	1.59242E-13	2.85024E-11	20.29786972
ENSG00000084764	protein_coding	MAPRE3	2	-0.993310994	2.485463326	-8.311476141	1.67931E-13	2.96864E-11	20.27934179
ENSG00000130303	protein_coding	BST2	19	1.589021873	6.265260755	8.301304571	1.77319E-13	3.09006E-11	20.17071513
ENSG00000165185	protein_coding	KIAA1958	9	1.608697093	4.509907373	8.298116461	1.80367E-13	3.09006E-11	20.19686509
ENSG00000079263	protein_coding	SP140	2	1.084371171	6.585582876	8.29717977	1.81273E-13	3.09006E-11	20.14693385
ENSG00000279811	TEC	AC093330.2	18	-0.901043284	3.828550028	-8.266489467	2.13582E-13	3.59797E-11	20.04010482
ENSG00000278090	lncRNA	LUNAR1	15	-2.126783369	1.109988122	-8.252290646	2.30407E-13	3.83628E-11	19.57413371
ENSG00000101347	protein_coding	SAMHD1	20	0.705434471	9.027245239	8.240107611	2.45891E-13	4.04703E-11	19.91639545
ENSG00000185950	protein_coding	IRS2	13	-1.326832029	7.061009154	-8.201730056	3.01753E-13	4.85909E-11	19.67082429
ENSG00000167658	protein_coding	EEF2	19	-0.70641972	10.47469861	-8.199776876	3.04911E-13	4.85909E-11	19.71302682
ENSG00000170581	protein_coding	STAT2	12	1.541717357	8.314264396	8.199469517	3.05411E-13	4.85909E-11	19.68899436
ENSG00000002549	protein_coding	LAP3	4	1.9918872	5.936880852	8.169743813	3.57827E-13	5.63046E-11	19.48806152
ENSG00000138463	protein_coding	SLC49A4	3	-0.752980419	5.200183629	-8.148746935	4.0015E-13	6.22798E-11	19.36842132
ENSG00000168763	protein_coding	CNNM3	2	-0.528937917	6.326831505	-8.107852888	4.97376E-13	7.65799E-11	19.14961694
ENSG00000185507	protein_coding	IRF7	11	2.271255997	6.784797019	8.101220995	5.1522E-13	7.84833E-11	19.13945663
ENSG00000145016	protein_coding	RUBCN	3	1.024260333	7.30246981	8.084949575	5.6174E-13	8.46691E-11	19.05944305
ENSG00000223960	lncRNA	CHROMR	2	1.248173313	4.230854793	8.079929164	5.76919E-13	8.60511E-11	19.06330078
ENSG00000124688	protein_coding	MAD2L1BP	6	0.8305345	4.099940394	8.069094598	6.1108E-13	9.01924E-11	19.01270716
ENSG00000138496	protein_coding	PARP9	3	1.626182819	7.743739454	8.06555325	6.22676E-13	9.01924E-11	18.97487514
ENSG00000161057	protein_coding	PSMC2	7	0.94385607	4.246740891	8.065279978	6.2358E-13	9.01924E-11	18.9910822
ENSG00000113719	protein_coding	ERGIC1	5	-0.887057599	8.256581238	-8.061598407	6.35885E-13	9.10523E-11	18.97574432
ENSG00000080986	protein_coding	NDC80	18	1.434052682	1.958331948	8.030126397	7.51415E-13	1.04777E-10	18.69927662
ENSG00000138814	protein_coding	PPP3CA	4	-0.632483901	7.080131188	-8.029942856	7.52146E-13	1.04777E-10	18.76894799
ENSG00000117266	protein_coding	CDK18	1	1.084452254	2.196362786	8.029557528	7.53684E-13	1.04777E-10	18.7811805
ENSG00000185722	protein_coding	ANKFY1	17	0.891368195	7.421678784	8.020425088	7.91066E-13	1.08916E-10	18.72692481
ENSG00000132780	protein_coding	NASP	1	0.55090479	5.251826693	8.014002674	8.18453E-13	1.11614E-10	18.66870231
ENSG00000273033	lncRNA	LINC02035	3	-0.793829398	4.562461475	-8.001555575	8.7424E-13	1.18097E-10	18.62856892
ENSG00000136828	protein_coding	RALGPS1	9	-0.586764649	4.580401467	-7.993227418	9.13659E-13	1.22268E-10	18.58104764
ENSG00000068079	protein_coding	IFI35	17	2.000777119	6.055527535	7.973324367	1.01516E-12	1.34421E-10	18.46416617
ENSG00000127663	protein_coding	KDM4B	19	-0.855431545	8.777362623	-7.971825284	1.02325E-12	1.34421E-10	18.52379879
ENSG00000198087	protein_coding	CD2AP	6	0.871348582	5.312895653	7.950340613	1.14638E-12	1.49228E-10	18.3387874
ENSG00000173801	protein_coding	JUP	17	2.167170788	5.408393604	7.940309804	1.20881E-12	1.55936E-10	18.31039528
ENSG00000135083	protein_coding	CCNJL	5	-1.474367988	6.373466102	-7.936501927	1.23338E-12	1.57686E-10	18.27107143
ENSG00000053918	protein_coding	KCNQ1	11	-0.622774592	6.609906359	-7.894856359	1.53674E-12	1.94731E-10	18.05333787
ENSG00000103510	protein_coding	KAT8	16	-0.3877878	5.838429787	-7.883822689	1.62885E-12	2.04592E-10	17.9786402
ENSG00000173786	protein_coding	CNP	17	1.07834696	6.019301246	7.881090966	1.65248E-12	2.05756E-10	17.97202189
ENSG00000186407	protein_coding	CD300E	17	1.48072566	6.644075701	7.878593421	1.67439E-12	2.06686E-10	17.97146031
ENSG00000120696	protein_coding	KBTBD7	13	-0.832658886	5.200211496	-7.873966161	1.71575E-12	2.09981E-10	17.93896702
ENSG00000169957	protein_coding	ZNF768	16	-0.645379008	2.951564786	-7.863414211	1.81389E-12	2.19282E-10	17.9841053
ENSG00000138385	protein_coding	SSB	2	1.236752243	4.031740339	7.861815075	1.82924E-12	2.19282E-10	17.95163092
ENSG00000158710	protein_coding	TAGLN2	1	-1.0722798	9.340920006	-7.860940389	1.83769E-12	2.19282E-10	17.96668221
ENSG00000258819	lncRNA	LINC02289	14	-2.181862799	3.985391946	-7.854268834	1.90344E-12	2.24631E-10	17.90322056
ENSG00000274070	protein_coding	CASTOR2	7	-1.012196987	5.042429122	-7.853229511	1.91389E-12	2.24631E-10	17.84060982
ENSG00000130813	protein_coding	SHFL	19	1.230328243	6.231924475	7.849734407	1.94946E-12	2.26945E-10	17.81239868
ENSG00000280007	lncRNA	AC008079.1	22	2.207802554	2.345306946	7.830205523	2.1606E-12	2.49497E-10	17.75221943
ENSG00000136147	protein_coding	PHF11	13	1.043405218	5.961151766	7.794537795	2.6065E-12	2.97773E-10	17.52440347
ENSG00000184992	protein_coding	BRI3BP	12	-0.591005255	4.96900579	-7.7923314	2.63691E-12	2.97773E-10	17.52472588
ENSG00000282851	lncRNA	BISPR	19	1.405685814	4.65409171	7.792032901	2.64105E-12	2.97773E-10	17.55433656
ENSG00000185482	protein_coding	STAC3	12	1.084436923	2.555145364	7.784947697	2.74124E-12	3.06655E-10	17.57780571
ENSG00000143106	protein_coding	PSMA5	1	0.556588523	5.115885169	7.779831515	2.81593E-12	3.12569E-10	17.46326777
ENSG00000100784	protein_coding	RPS6KA5	14	-0.880738918	6.688245277	-7.772692775	2.92354E-12	3.22016E-10	17.42542534
ENSG00000130487	protein_coding	KLHDC7B	22	1.7015543	3.917342491	7.758867133	3.14367E-12	3.4362E-10	17.43404671
ENSG00000100422	protein_coding	CERK	22	-0.351495479	7.379257915	-7.753352678	3.23599E-12	3.51032E-10	17.34701126
ENSG00000181381	protein_coding	DDX60L	4	1.621500933	8.482542054	7.738436846	3.49942E-12	3.76753E-10	17.30995526
ENSG00000065911	protein_coding	MTHFD2	2	0.899171726	4.800248193	7.726971672	3.71628E-12	3.97115E-10	17.20944044
ENSG00000179833	protein_coding	SERTAD2	2	-0.562241847	5.623000829	-7.718490611	3.88522E-12	4.12093E-10	17.126861
ENSG00000197965	protein_coding	MPZL1	1	-1.44598264	5.580554479	-7.700034248	4.27968E-12	4.50594E-10	17.04175137
ENSG00000070476	protein_coding	ZXDC	3	-0.409428904	7.198690888	-7.698484012	4.31457E-12	4.50951E-10	17.06010906
ENSG00000159131	protein_coding	GART	21	0.460490403	5.142461168	7.69614477	4.36775E-12	4.53201E-10	17.03209843
ENSG00000124508	protein_coding	BTN2A2	6	0.577799883	5.061654234	7.691640101	4.47199E-12	4.60679E-10	17.01369129
ENSG00000049249	protein_coding	TNFRSF9	1	-1.569742002	3.251973051	-7.688418048	4.54807E-12	4.6517E-10	17.08958318
ENSG00000138760	protein_coding	SCARB2	4	0.991335804	5.886082927	7.68498375	4.63057E-12	4.70249E-10	16.95991796
ENSG00000163346	protein_coding	PBXIP1	1	-0.644766523	8.179694932	-7.675868723	4.8568E-12	4.8975E-10	16.98446292
ENSG00000137364	protein_coding	TPMT	6	1.02877248	2.894017549	7.665240032	5.13449E-12	5.13597E-10	16.97879559
ENSG00000093072	protein_coding	ADA2	22	0.799273389	8.212815832	7.663709048	5.17576E-12	5.13597E-10	16.92037056
ENSG00000167987	protein_coding	VPS37C	11	-0.823219993	5.38922327	-7.662783077	5.20089E-12	5.13597E-10	16.84521853
ENSG00000003400	protein_coding	CASP10	2	0.619615773	6.699991825	7.65796582	5.33356E-12	5.2309E-10	16.83252234
ENSG00000188396	protein_coding	TCTEX1D4	1	-1.685774664	1.170747798	-7.652564737	5.4863E-12	5.34411E-10	16.73823989
ENSG00000178685	protein_coding	PARP10	8	1.398839397	8.080683806	7.643447766	5.75404E-12	5.56704E-10	16.81132193
ENSG00000188313	protein_coding	PLSCR1	3	1.996485002	6.714071955	7.634381473	6.03314E-12	5.79789E-10	16.72228542
ENSG00000279433	TEC	AC018529.3	18	-0.671453032	4.812660086	-7.623236102	6.39471E-12	6.10439E-10	16.66353854
ENSG00000197024	protein_coding	ZNF398	7	-0.483116885	5.67281098	-7.613367859	6.73274E-12	6.38451E-10	16.58717676
ENSG00000116014	protein_coding	KISS1R	19	-1.812994378	0.361240303	-7.604323433	7.05809E-12	6.649E-10	16.15238595
ENSG00000143033	protein_coding	MTF2	1	0.48827658	5.163899326	7.582314637	7.91642E-12	7.40884E-10	16.44811706
ENSG00000111224	protein_coding	PARP11	12	0.933326331	5.076575813	7.576903301	8.14285E-12	7.57126E-10	16.42618785
ENSG00000142186	protein_coding	SCYL1	11	-0.54360188	6.462405149	-7.573117622	8.30506E-12	7.67227E-10	16.39165105
ENSG00000279236	TEC	AC064801.2	18	1.634305705	3.491074226	7.563344768	8.73878E-12	8.02119E-10	16.45825387
ENSG00000100911	protein_coding	PSME2	14	1.161010339	5.02792328	7.558124238	8.9796E-12	8.18974E-10	16.3379784
ENSG00000087589	protein_coding	CASS4	20	-1.089447498	6.437496828	-7.55346678	9.19999E-12	8.33764E-10	16.29655699
ENSG00000139618	protein_coding	BRCA2	13	1.466010197	3.270354707	7.540411004	9.84681E-12	8.8677E-10	16.34354657
ENSG00000107201	protein_coding	DDX58	9	1.734049864	7.28320416	7.534215715	1.01693E-11	9.10091E-10	16.22461421
ENSG00000145287	protein_coding	PLAC8	4	0.820186196	7.256396252	7.530728519	1.03554E-11	9.20991E-10	16.20327948
ENSG00000143870	protein_coding	PDIA6	2	0.582107544	6.052865452	7.517433329	1.10965E-11	9.80812E-10	16.09817047
ENSG00000114650	protein_coding	SCAP	3	-0.688872546	7.350772276	-7.515050162	1.12348E-11	9.86456E-10	16.13184245
ENSG00000224307	lncRNA	AL161785.1	9	-1.188764725	3.566948754	-7.513968206	1.12982E-11	9.86456E-10	16.17506015
ENSG00000196141	protein_coding	SPATS2L	2	3.454216028	3.904228798	7.502778034	1.19745E-11	1.03374E-09	16.1564641
ENSG00000134809	protein_coding	TIMM10	11	2.472706205	3.183646447	7.502623226	1.19842E-11	1.03374E-09	16.15647142
ENSG00000067066	protein_coding	SP100	2	0.955564738	8.45254603	7.494732668	1.24854E-11	1.07053E-09	16.06848657
ENSG00000112343	protein_coding	TRIM38	6	0.80011597	7.798656488	7.491094511	1.27235E-11	1.08445E-09	16.02521023
ENSG00000072121	protein_coding	ZFYVE26	14	0.609823039	6.901058272	7.477787585	1.36333E-11	1.15512E-09	15.91807254
ENSG00000185885	protein_coding	IFITM1	11	1.501596206	4.743803011	7.472412019	1.40188E-11	1.1808E-09	15.91977624
ENSG00000155561	protein_coding	NUP205	7	0.588185358	5.998919051	7.461466495	1.48376E-11	1.24246E-09	15.81338899
ENSG00000111602	protein_coding	TIMELESS	12	0.6318114	3.602576367	7.456486856	1.52256E-11	1.26753E-09	15.90377542
ENSG00000172530	protein_coding	BANP	16	-0.568333213	7.003368497	-7.45523004	1.53252E-11	1.26844E-09	15.8122288
ENSG00000135211	protein_coding	TMEM60	7	0.895616779	2.717608959	7.448090037	1.59028E-11	1.30484E-09	15.88586778
ENSG00000134574	protein_coding	DDB2	11	0.73090681	4.942943209	7.447553237	1.59471E-11	1.30484E-09	15.7759588
ENSG00000162769	protein_coding	FLVCR1	1	-0.698452613	4.700764175	-7.442674052	1.63554E-11	1.33064E-09	15.74616766
ENSG00000223117	misc_RNA	RN7SKP296	3	-1.166025609	1.362132335	-7.439285223	1.6645E-11	1.34656E-09	15.75493636
ENSG00000166801	protein_coding	FAM111A	11	0.500031516	6.50599942	7.430583781	1.74122E-11	1.40071E-09	15.66367005
ENSG00000117226	protein_coding	GBP3	1	1.427868596	5.038270986	7.42020375	1.83734E-11	1.46977E-09	15.64651802
ENSG00000099866	protein_coding	MADCAM1	19	-1.307730704	1.13669559	-7.411874756	1.91825E-11	1.52597E-09	15.55015037
ENSG00000082898	protein_coding	XPO1	2	0.570705584	6.76276176	7.393512929	2.10931E-11	1.66868E-09	15.48287473
ENSG00000162654	protein_coding	GBP4	1	1.448786678	6.718660241	7.383695842	2.21907E-11	1.74587E-09	15.43953135
ENSG00000172432	protein_coding	GTPBP2	6	0.876669529	6.989211935	7.37567851	2.3129E-11	1.80975E-09	15.40347049
ENSG00000267680	protein_coding	ZNF224	19	0.371806361	5.70125319	7.37455588	2.32635E-11	1.81038E-09	15.37332777
ENSG00000134375	protein_coding	TIMM17A	1	0.67238487	3.496151488	7.370944044	2.37014E-11	1.83414E-09	15.4806201
ENSG00000136816	protein_coding	TOR1B	9	1.361056397	5.864736821	7.369937414	2.38249E-11	1.83414E-09	15.35973843
ENSG00000168003	protein_coding	SLC3A2	11	0.700405276	6.015868947	7.364999509	2.44401E-11	1.87143E-09	15.32549392
ENSG00000165312	protein_coding	OTUD1	10	-0.657349035	5.253673291	-7.358680206	2.52503E-11	1.92319E-09	15.29868073
ENSG00000142327	protein_coding	RNPEPL1	2	-0.456703097	8.054541807	-7.35454639	2.57947E-11	1.95426E-09	15.35106298
ENSG00000124549	transcribed_unprocessed_pseudogene	BTN2A3P	6	0.825977485	2.813994763	7.353439436	2.59425E-11	1.9551E-09	15.41400329
ENSG00000117091	protein_coding	CD48	1	0.626973068	7.106815408	7.351446714	2.62105E-11	1.96497E-09	15.28514689
ENSG00000127526	protein_coding	SLC35E1	19	-0.391902055	5.675039039	-7.343098944	2.73636E-11	2.04073E-09	15.21217096
ENSG00000124357	protein_coding	NAGK	2	0.91759641	8.182977479	7.337903531	2.81065E-11	2.08527E-09	15.26419315
ENSG00000238160	lncRNA	AC116366.2	5	-1.321670143	5.20078576	-7.329779053	2.93085E-11	2.16324E-09	15.16447793
ENSG00000122643	protein_coding	NT5C3A	7	1.17177527	5.960907093	7.323939661	3.02038E-11	2.21789E-09	15.12416236
ENSG00000054179	protein_coding	ENTPD2	9	-3.629746777	-0.67535828	-7.319303938	3.09337E-11	2.2599E-09	13.66862695
ENSG00000115159	protein_coding	GPD2	2	0.893820177	5.540390887	7.314757566	3.16666E-11	2.30169E-09	15.07929557
ENSG00000162551	protein_coding	ALPL	1	-1.912923796	7.292462996	-7.308920621	3.26327E-11	2.34901E-09	15.0918579
ENSG00000284194	protein_coding	SCO2	22	1.673713494	5.802985002	7.308844049	3.26456E-11	2.34901E-09	15.05810508
ENSG00000114030	protein_coding	KPNA1	3	-0.472410781	6.326540505	-7.299959228	3.41732E-11	2.44663E-09	14.99977821
ENSG00000154736	protein_coding	ADAMTS5	21	-2.675481276	0.562923692	-7.295246949	3.50119E-11	2.4942E-09	14.6799925
ENSG00000261659	lncRNA	Z92544.2	16	-0.76858008	3.119060531	-7.292832014	3.54496E-11	2.51288E-09	15.09603471
ENSG00000204217	protein_coding	BMPR2	2	0.635475595	6.042866817	7.284745528	3.6955E-11	2.60669E-09	14.91981341
ENSG00000168259	protein_coding	DNAJC7	17	0.345601002	6.075977123	7.282837364	3.73194E-11	2.61949E-09	14.90787857
ENSG00000062282	protein_coding	DGAT2	11	-1.200421089	7.190772344	-7.271328848	3.95937E-11	2.75433E-09	14.8968817
ENSG00000108100	protein_coding	CCNY	10	-0.537173023	7.134325727	-7.271174769	3.96251E-11	2.75433E-09	14.88814285
ENSG00000197852	protein_coding	INKA2	1	-1.199082457	7.589058518	-7.268786245	4.01144E-11	2.77487E-09	14.90408675
ENSG00000112773	protein_coding	TENT5A	6	1.176261315	5.883292651	7.262414804	4.14492E-11	2.85342E-09	14.8139968
ENSG00000100034	protein_coding	PPM1F	22	-0.864340614	8.352067242	-7.260028011	4.19605E-11	2.87479E-09	14.89251052
ENSG00000171368	protein_coding	TPPP	5	-1.310401351	2.063740747	-7.243376215	4.57054E-11	3.11646E-09	14.86327929
ENSG00000096093	protein_coding	EFHC1	6	-0.649264292	3.072502505	-7.242320329	4.59537E-11	3.11854E-09	14.84438958
ENSG00000272918	lncRNA	AC005070.3	7	-0.861606168	2.883316622	-7.223442107	5.0626E-11	3.4194E-09	14.75970288
ENSG00000122068	protein_coding	FYTTD1	3	0.523744098	5.285540988	7.216071406	5.25753E-11	3.53439E-09	14.58650353
ENSG00000157933	protein_coding	SKI	1	-0.616632157	7.504177064	-7.212399471	5.35739E-11	3.58469E-09	14.60843702
ENSG00000143891	protein_coding	GALM	2	1.271210885	4.690619722	7.209742911	5.43081E-11	3.61692E-09	14.60400849
ENSG00000116337	protein_coding	AMPD2	1	-1.050842333	7.779100942	-7.207605997	5.49059E-11	3.6398E-09	14.60597059
ENSG00000281005	lncRNA	LINC00921	16	-0.664925109	6.005918051	-7.193267048	5.90892E-11	3.89907E-09	14.46038031
ENSG00000004468	protein_coding	CD38	4	1.010792345	5.333456671	7.188302003	6.06101E-11	3.98108E-09	14.45366806
ENSG00000135587	protein_coding	SMPD2	6	-0.467371787	4.268917924	-7.180099041	6.32081E-11	4.13277E-09	14.45279992
ENSG00000144136	protein_coding	SLC20A1	2	0.492695423	6.72304737	7.175657071	6.46607E-11	4.20853E-09	14.38375194
ENSG00000176533	protein_coding	GNG7	19	-0.80756579	4.722124017	-7.17131466	6.61127E-11	4.28356E-09	14.38286042
ENSG00000188282	protein_coding	RUFY4	2	2.288719335	2.236681617	7.165821854	6.79956E-11	4.38572E-09	14.4395295
ENSG00000163512	protein_coding	AZI2	3	0.779837236	4.991069522	7.158454972	7.06045E-11	4.53357E-09	14.31144857
ENSG00000163840	protein_coding	DTX3L	3	1.19650187	7.705243938	7.156440129	7.13352E-11	4.55734E-09	14.33712461
ENSG00000163872	protein_coding	YEATS2	3	0.440325081	6.099999108	7.155684285	7.16112E-11	4.55734E-09	14.27009907
ENSG00000152818	protein_coding	UTRN	6	0.518851419	9.370052794	7.153476806	7.24234E-11	4.58863E-09	14.38826159
ENSG00000231113	lncRNA	AL035587.1	6	-0.603146454	4.643799983	-7.12800773	8.24801E-11	5.20279E-09	14.17052184
ENSG00000111912	protein_coding	NCOA7	6	0.886907753	5.579093875	7.12295301	8.46346E-11	5.31527E-09	14.11528481
ENSG00000227598	lncRNA	Z94721.1	6	-1.051923615	3.602156854	-7.122013666	8.5041E-11	5.31748E-09	14.20970454
ENSG00000218809	unprocessed_pseudogene	AL391903.1	6	-1.233303168	3.471269792	-7.11805897	8.67736E-11	5.40222E-09	14.21020993
ENSG00000162714	protein_coding	ZNF496	1	1.120456061	5.588308441	7.115648891	8.78465E-11	5.44534E-09	14.08370548
ENSG00000106392	protein_coding	C1GALT1	7	0.77751582	5.947760206	7.114734052	8.82572E-11	5.44722E-09	14.06860994
ENSG00000261468	lncRNA	AC096921.2	3	-0.757748432	3.712774673	-7.113104571	8.89935E-11	5.46909E-09	14.15580335
ENSG00000149532	protein_coding	CPSF7	11	-0.443780829	6.780520028	-7.096524479	9.68392E-11	5.92581E-09	13.9977682
ENSG00000068383	protein_coding	INPP5A	10	-0.527399905	5.84338856	-7.085779388	1.02285E-10	6.22561E-09	13.92041151
ENSG00000118263	protein_coding	KLF7	2	-0.623110286	6.77993189	-7.085160702	1.02608E-10	6.22561E-09	13.9435549
ENSG00000076662	protein_coding	ICAM3	19	-0.996626911	9.033620807	-7.079934228	1.05374E-10	6.36647E-09	14.02080799
ENSG00000156587	protein_coding	UBE2L6	11	1.529010637	7.307598719	7.076702019	1.07122E-10	6.42434E-09	13.92544915
ENSG00000126822	protein_coding	PLEKHG3	14	-0.820980929	8.943447756	-7.076504777	1.07229E-10	6.42434E-09	13.99785123
ENSG00000179915	protein_coding	NRXN1	2	-2.140497116	1.183310973	-7.074639417	1.08252E-10	6.45858E-09	13.88952374
ENSG00000285994	lncRNA	AL731559.1	10	-1.031708185	4.435315633	-7.069797342	1.10951E-10	6.59217E-09	13.89620367
ENSG00000100811	protein_coding	YY1	14	-0.39033886	6.966120252	-7.064195258	1.14158E-10	6.75465E-09	13.8447583
ENSG00000118690	protein_coding	ARMC2	6	-0.64624714	3.258541176	-7.058207614	1.17686E-10	6.93478E-09	13.92138956
ENSG00000261888	lncRNA	AC144831.1	17	-0.981561245	1.737153637	-7.053119595	1.20769E-10	7.08729E-09	13.91387331
ENSG00000247317	lncRNA	LY6E-DT	8	2.110485126	1.520883738	7.049365026	1.23096E-10	7.19431E-09	13.7543001
ENSG00000135047	protein_coding	CTSL	9	2.094632471	2.327859044	7.048495053	1.23641E-10	7.19681E-09	13.89500832
ENSG00000168275	protein_coding	COA6	1	1.138148979	2.172089526	7.042878663	1.27219E-10	7.37511E-09	13.86334506
ENSG00000184979	protein_coding	USP18	22	4.219330861	3.329891562	7.033516889	1.33413E-10	7.70298E-09	13.8269728
ENSG00000181826	protein_coding	RELL1	4	-0.875795406	5.903298103	-7.032352066	1.34204E-10	7.71755E-09	13.65903803
ENSG00000182179	protein_coding	UBA7	3	0.700488451	7.438351691	7.018396714	1.44052E-10	8.25073E-09	13.63374968
ENSG00000197121	protein_coding	PGAP1	2	1.214765052	3.292178048	7.017495996	1.44712E-10	8.25549E-09	13.73353645
ENSG00000134575	protein_coding	ACP2	11	0.700894732	4.350491471	7.012939071	1.48095E-10	8.41497E-09	13.62917898
ENSG00000163964	protein_coding	PIGX	3	-0.800043959	4.909692945	-7.008529338	1.51443E-10	8.57122E-09	13.56506859
ENSG00000183762	protein_coding	KREMEN1	22	-1.859582404	5.667245411	-6.999960992	1.58165E-10	8.91641E-09	13.51633557
ENSG00000112312	protein_coding	GMNN	6	0.964187825	1.709672639	6.99659821	1.60883E-10	9.03407E-09	13.59167788
ENSG00000181220	protein_coding	ZNF746	7	-0.734349976	7.475820789	-6.987637387	1.68353E-10	9.41662E-09	13.49156776
ENSG00000109445	protein_coding	ZNF330	4	0.455030288	4.167790195	6.975746589	1.78798E-10	9.96192E-09	13.46361697
ENSG00000285106	lncRNA	AC016831.7	7	-0.890958867	4.182447882	-6.95740564	1.96179E-10	1.08596E-08	13.35801392
ENSG00000124102	protein_coding	PI3	20	-2.701477806	3.573071243	-6.957155611	1.96427E-10	1.08596E-08	13.44536272
ENSG00000117450	protein_coding	PRDX1	1	0.856201932	5.275479926	6.948365134	2.0535E-10	1.13093E-08	13.2613267
ENSG00000175643	protein_coding	RMI2	16	2.364161457	1.904156715	6.936663999	2.17853E-10	1.19519E-08	13.2713924
ENSG00000138119	protein_coding	MYOF	10	1.323662237	5.232550748	6.934303949	2.20464E-10	1.20087E-08	13.1965369
ENSG00000109046	protein_coding	WSB1	17	0.638859966	7.632818467	6.934212351	2.20566E-10	1.20087E-08	13.22900564
ENSG00000115415	protein_coding	STAT1	2	1.322161598	9.064111841	6.916816165	2.40804E-10	1.30609E-08	13.21075437
ENSG00000120265	protein_coding	PCMT1	6	0.639611285	5.639181433	6.914362247	2.43803E-10	1.31736E-08	13.07813516
ENSG00000263327	lncRNA	TAPT1-AS1	4	-0.577932385	3.565213473	-6.900843533	2.60997E-10	1.40497E-08	13.12472485
ENSG00000179820	protein_coding	MYADM	19	-0.954237275	8.168318222	-6.898536923	2.64049E-10	1.41131E-08	13.09479505
ENSG00000109756	protein_coding	RAPGEF2	4	-0.749483172	7.157989315	-6.897933592	2.64853E-10	1.41131E-08	13.03298924
ENSG00000133574	protein_coding	GIMAP4	7	0.847128108	7.770489909	6.897724968	2.65131E-10	1.41131E-08	13.05567593
ENSG00000185880	protein_coding	TRIM69	15	1.090489976	3.647364224	6.896057011	2.67368E-10	1.41791E-08	13.11126473
ENSG00000166750	protein_coding	SLFN5	17	0.811408538	8.166210809	6.895327479	2.68353E-10	1.41791E-08	13.05839122
ENSG00000157404	protein_coding	KIT	4	-1.273254823	1.100178617	-6.893631511	2.70655E-10	1.42482E-08	13.04172844
ENSG00000175970	protein_coding	UNC119B	12	-0.394468089	5.199110337	-6.891152839	2.74055E-10	1.43744E-08	12.970833
ENSG00000103495	protein_coding	MAZ	16	-0.435526215	7.173173275	-6.888354234	2.77945E-10	1.45202E-08	12.98614802
ENSG00000099875	protein_coding	MKNK2	19	-0.670802528	9.196308878	-6.886988578	2.79863E-10	1.45202E-08	13.07578965
ENSG00000179144	protein_coding	GIMAP7	7	1.035661997	5.72436053	6.88697841	2.79877E-10	1.45202E-08	12.94897809
ENSG00000103381	protein_coding	CPPED1	16	-0.929773422	8.228606503	-6.878411624	2.92211E-10	1.51053E-08	12.99669728
ENSG00000244682	polymorphic_pseudogene	FCGR2C	1	1.398746253	5.955312212	6.87625237	2.95404E-10	1.52154E-08	12.9007611
ENSG00000139679	protein_coding	LPAR6	13	1.188084102	4.230137903	6.872482624	3.0106E-10	1.54512E-08	12.96128396
ENSG00000134198	protein_coding	TSPAN2	1	-1.039319124	4.394073622	-6.870994418	3.03323E-10	1.54932E-08	12.90951102
ENSG00000117010	protein_coding	ZNF684	1	1.522864952	1.969879201	6.870522883	3.04043E-10	1.54932E-08	13.02629649
ENSG00000177294	protein_coding	FBXO39	17	2.500627233	1.819019233	6.862424648	3.16682E-10	1.608E-08	12.90388249
ENSG00000122566	protein_coding	HNRNPA2B1	7	0.346685883	8.209365812	6.857883437	3.23995E-10	1.63932E-08	12.87932294
ENSG00000092853	protein_coding	CLSPN	1	1.328623832	1.689935513	6.853812296	3.30693E-10	1.66732E-08	12.84617309
ENSG00000189266	protein_coding	PNRC2	1	0.707924479	6.094258449	6.849900778	3.37257E-10	1.69445E-08	12.75639409
ENSG00000111110	protein_coding	PPM1H	12	-0.769169053	2.718938293	-6.846369217	3.43294E-10	1.71875E-08	12.91692727
ENSG00000272325	protein_coding	NUDT3	6	-0.463197728	6.043452525	-6.842879284	3.49365E-10	1.73703E-08	12.71900417
ENSG00000157693	protein_coding	TMEM268	9	1.027120057	5.386888805	6.842876018	3.49371E-10	1.73703E-08	12.73521728
ENSG00000158156	protein_coding	XKR8	1	-0.845896592	5.906588276	-6.839726942	3.5494E-10	1.75667E-08	12.70764058
ENSG00000253320	lncRNA	AZIN1-AS1	8	-0.683126452	3.369390302	-6.839102436	3.56054E-10	1.75667E-08	12.84527337
ENSG00000140525	protein_coding	FANCI	15	0.632817733	3.614516978	6.838572761	3.57003E-10	1.75667E-08	12.84483551
ENSG00000110400	protein_coding	NECTIN1	11	-0.964112181	4.283827853	-6.836426308	3.60871E-10	1.76963E-08	12.75135801
ENSG00000153561	protein_coding	RMND5A	2	-0.75834405	7.438836149	-6.82750701	3.77393E-10	1.83909E-08	12.70146309
ENSG00000244627	transcribed_unprocessed_pseudogene	TPTEP2	22	-0.522966125	5.011106516	-6.827394922	3.77605E-10	1.83909E-08	12.66316114
ENSG00000140526	protein_coding	ABHD2	15	-0.778321782	8.514436584	-6.826497714	3.79309E-10	1.84113E-08	12.74829341
ENSG00000283378	protein_coding	CNTNAP3C	9	-2.586988565	3.041021045	-6.825268397	3.81656E-10	1.84626E-08	12.81013353
ENSG00000183688	protein_coding	RFLNB	17	-1.309327738	1.886051238	-6.823760651	3.84554E-10	1.85401E-08	12.81311975
ENSG00000010361	protein_coding	FUZ	19	-0.700976426	4.172647267	-6.812715615	4.06456E-10	1.95303E-08	12.64901945
ENSG00000154305	protein_coding	MIA3	1	0.453415419	6.095520592	6.80366233	4.25324E-10	2.03686E-08	12.52702501
ENSG00000125827	protein_coding	TMX4	20	-0.626066058	7.217304183	-6.796301766	4.413E-10	2.10632E-08	12.53473132
ENSG00000197562	protein_coding	RAB40C	16	-0.48301879	5.238017816	-6.793995725	4.46426E-10	2.12371E-08	12.49034801
ENSG00000186625	protein_coding	KATNA1	6	0.39715674	3.578529616	6.791863481	4.51218E-10	2.1394E-08	12.60639837
ENSG00000178075	protein_coding	GRAMD1C	3	-1.651222174	3.020531712	-6.790266833	4.5484E-10	2.14945E-08	12.63770783
ENSG00000034510	protein_coding	TMSB10	2	0.879889333	8.466515215	6.779435927	4.80177E-10	2.26173E-08	12.51116022
ENSG00000196116	protein_coding	TDRD7	9	1.214461759	5.76627326	6.775679856	4.89285E-10	2.29707E-08	12.40111986
ENSG00000204713	protein_coding	TRIM27	6	-0.436428799	4.998427095	-6.774406927	4.92411E-10	2.29833E-08	12.40481787
ENSG00000117448	protein_coding	AKR1A1	1	0.54321076	4.978661221	6.774264002	4.92763E-10	2.29833E-08	12.41256696
ENSG00000279430	TEC	AL590560.4	1	-1.40034959	1.31577159	-6.766110568	5.13269E-10	2.3862E-08	12.49155682
ENSG00000223725	lncRNA	AC009226.1	2	-1.11178811	1.812003795	-6.760231685	5.28576E-10	2.44941E-08	12.5124951
ENSG00000100129	protein_coding	EIF3L	22	-0.631593702	5.516031072	-6.758850221	5.32238E-10	2.45842E-08	12.31094172
ENSG00000165650	protein_coding	PDZD8	10	-0.732637961	6.587085647	-6.753131991	5.47663E-10	2.52154E-08	12.29606232
ENSG00000173221	protein_coding	GLRX	5	0.705664576	6.434690441	6.751430721	5.52337E-10	2.53271E-08	12.27982114
ENSG00000245556	lncRNA	SCAMP1-AS1	5	0.679178741	3.804852425	6.750964244	5.53626E-10	2.53271E-08	12.38766493
ENSG00000131979	protein_coding	GCH1	14	1.132182435	5.830438103	6.749357369	5.58087E-10	2.54498E-08	12.27091287
ENSG00000135077	protein_coding	HAVCR2	5	0.830927344	4.574002268	6.739136499	5.87306E-10	2.66973E-08	12.27212725
ENSG00000267102	transcribed_processed_pseudogene	AC060766.1	17	1.215612258	1.39186866	6.737022251	5.93536E-10	2.686E-08	12.31163521
ENSG00000143575	protein_coding	HAX1	1	0.482421956	4.319401012	6.73665074	5.94638E-10	2.686E-08	12.28241322
ENSG00000166451	protein_coding	CENPN	16	0.799980795	1.482594326	6.734773087	6.00235E-10	2.70276E-08	12.3220955
ENSG00000136874	protein_coding	STX17	9	0.506835754	5.735237197	6.730991828	6.11667E-10	2.7456E-08	12.17383335
ENSG00000225964	lncRNA	NRIR	2	3.14109829	2.840096414	6.729077725	6.17536E-10	2.76072E-08	12.35915463
ENSG00000112658	protein_coding	SRF	6	-0.429579093	6.091972957	-6.728637947	6.18892E-10	2.76072E-08	12.16195032
ENSG00000100030	protein_coding	MAPK1	22	-0.544507321	8.141057011	-6.727752341	6.21632E-10	2.76197E-08	12.25162778
ENSG00000101190	protein_coding	TCFL5	20	-0.495853945	3.470235552	-6.727301708	6.2303E-10	2.76197E-08	12.28951068
ENSG00000173818	protein_coding	ENDOV	17	-0.556856381	3.924659871	-6.72490758	6.30514E-10	2.78652E-08	12.23909431
ENSG00000137842	protein_coding	TMEM62	15	0.722428043	4.433501805	6.723040176	6.36413E-10	2.80394E-08	12.19932433
ENSG00000134152	protein_coding	KATNBL1	15	-0.758487552	5.657781184	-6.7199354	6.46341E-10	2.83894E-08	12.11928075
ENSG00000184898	protein_coding	RBM43	2	0.925845645	3.781144244	6.711914622	6.72703E-10	2.9457E-08	12.20111524
ENSG00000117228	protein_coding	GBP1	1	1.699835463	6.926365211	6.707153162	6.88852E-10	3.00722E-08	12.08926376
ENSG00000149131	protein_coding	SERPING1	11	2.730127044	4.598725839	6.704951162	6.96449E-10	3.02835E-08	12.1569764
ENSG00000132669	protein_coding	RIN2	20	1.493185326	5.162667026	6.704526983	6.97922E-10	3.02835E-08	12.07108226
ENSG00000261221	protein_coding	ZNF865	19	-0.479208076	6.084846396	-6.703661955	7.00936E-10	3.03224E-08	12.04004041
ENSG00000165804	protein_coding	ZNF219	14	-0.62900902	2.869729085	-6.700800938	7.10994E-10	3.06648E-08	12.20161237
ENSG00000139921	protein_coding	TMX1	14	0.71786758	4.76467443	6.698849874	7.17935E-10	3.08712E-08	12.06131374
ENSG00000175115	protein_coding	PACS1	11	-0.466894682	8.382265771	-6.69716764	7.23973E-10	3.10376E-08	12.11196587
ENSG00000134697	protein_coding	GNL2	1	0.662170597	4.279345596	6.695382784	7.30434E-10	3.12212E-08	12.08729794
ENSG00000161692	protein_coding	DBF4B	17	0.883230587	3.523006152	6.692005337	7.42817E-10	3.16559E-08	12.12738658
ENSG00000143344	protein_coding	RGL1	1	1.416228015	2.883692301	6.689307288	7.52858E-10	3.19886E-08	12.16271386
ENSG00000186567	protein_coding	CEACAM19	19	-1.072011106	1.178857926	-6.6881915	7.57049E-10	3.20716E-08	12.11841887
ENSG00000115594	protein_coding	IL1R1	2	-1.296366281	4.837740939	-6.685888286	7.65774E-10	3.23455E-08	11.99174024
ENSG00000123908	protein_coding	AGO2	8	-0.457075154	8.082046705	-6.675853168	8.04962E-10	3.39007E-08	11.99423133
ENSG00000280248	TEC	AC124319.3	17	1.436331057	3.386068853	6.673573351	8.14137E-10	3.41866E-08	12.06370779
ENSG00000129255	protein_coding	MPDU1	17	0.497567277	4.121316573	6.65942424	8.73435E-10	3.65693E-08	11.91490774
ENSG00000179331	protein_coding	RAB39A	11	1.316170662	1.736000947	6.658084463	8.79266E-10	3.66705E-08	12.00385375
ENSG00000175550	protein_coding	DRAP1	11	1.140016237	5.556193537	6.65769394	8.80973E-10	3.66705E-08	11.82994904
ENSG00000130589	protein_coding	HELZ2	20	1.486658839	9.253254596	6.649521552	9.17452E-10	3.80783E-08	11.92068545
ENSG00000286288	lncRNA	AL109809.5	20	-1.05531896	4.049155899	-6.643089785	9.47208E-10	3.91996E-08	11.83640955
ENSG00000185339	protein_coding	TCN2	22	1.960710321	3.285743865	6.640389719	9.59981E-10	3.96137E-08	11.90761405
ENSG00000162909	protein_coding	CAPN2	1	0.584595155	8.035277729	6.628587119	1.01784E-09	4.18807E-08	11.76015865
ENSG00000121797	protein_coding	CCRL2	3	1.106380948	2.525909578	6.625316187	1.03448E-09	4.23828E-08	11.86848387
ENSG00000110756	protein_coding	HPS5	11	0.522980448	4.097389612	6.625026396	1.03596E-09	4.23828E-08	11.75415458
ENSG00000196083	protein_coding	IL1RAP	3	-1.124337714	6.359108281	-6.62309936	1.0459E-09	4.26675E-08	11.66891092
ENSG00000146386	protein_coding	ABRACL	6	0.648728598	3.893467831	6.615883414	1.08397E-09	4.40765E-08	11.7348593
ENSG00000020577	protein_coding	SAMD4A	14	1.92114911	3.453206081	6.615394521	1.0866E-09	4.40765E-08	11.7751931
ENSG00000007516	protein_coding	BAIAP3	16	-1.641463982	4.52326659	-6.612837847	1.10044E-09	4.4512E-08	11.66478923
ENSG00000175215	protein_coding	CTDSP2	12	-0.470694871	8.839400096	-6.593808845	1.20911E-09	4.87697E-08	11.63933747
ENSG00000137752	protein_coding	CASP1	11	0.956662513	6.8999213	6.583682321	1.27119E-09	5.11296E-08	11.48342355
ENSG00000153560	protein_coding	UBP1	3	0.303132232	6.504660567	6.579595433	1.29712E-09	5.19841E-08	11.44541929
ENSG00000136044	protein_coding	APPL2	12	-0.401754903	5.871338434	-6.579194746	1.29969E-09	5.19841E-08	11.43359533
ENSG00000072134	protein_coding	EPN2	17	-0.737197038	4.224686648	-6.570933348	1.35383E-09	5.39986E-08	11.46880556
ENSG00000255221	protein_coding	CARD17	11	2.396948292	2.404442777	6.56207871	1.41433E-09	5.62549E-08	11.57004384
ENSG00000279549	TEC	AP000437.1	11	-0.860052742	2.573329574	-6.558801786	1.43739E-09	5.70137E-08	11.53803576
ENSG00000116977	protein_coding	LGALS8	1	0.52572272	6.261423071	6.554338748	1.46939E-09	5.8122E-08	11.31799988
ENSG00000256356	processed_pseudogene	HSPA8P5	12	1.964254314	0.184208691	6.545005606	1.5386E-09	6.0692E-08	10.69922693
ENSG00000091640	protein_coding	SPAG7	17	0.589308808	3.632055894	6.54404068	1.54594E-09	6.08139E-08	11.41243321
ENSG00000146425	protein_coding	DYNLT1	6	0.859050202	6.053563549	6.539031297	1.58458E-09	6.21634E-08	11.2465951
ENSG00000197971	protein_coding	MBP	18	-0.566661568	8.984583022	-6.529513433	1.66065E-09	6.49696E-08	11.33674819
ENSG00000147669	protein_coding	POLR2K	8	1.269199675	2.231083219	6.528061747	1.67257E-09	6.52575E-08	11.40720517
ENSG00000152240	protein_coding	HAUS1	18	0.642343625	3.057681065	6.526167187	1.68824E-09	6.56901E-08	11.37408745
ENSG00000177989	protein_coding	ODF3B	22	1.423721573	6.455475733	6.519774165	1.74222E-09	6.76067E-08	11.16861158
ENSG00000142089	protein_coding	IFITM3	11	2.706491242	7.131095439	6.514424	1.7887E-09	6.92227E-08	11.18104364
ENSG00000152784	protein_coding	PRDM8	4	-0.653502931	4.644993467	-6.512463009	1.80604E-09	6.97053E-08	11.16094
ENSG00000158042	protein_coding	MRPL17	11	0.567630741	3.541704059	6.508664427	1.8401E-09	7.08291E-08	11.25036181
ENSG00000138018	protein_coding	SELENOI	2	0.436975968	4.743360483	6.507964257	1.84645E-09	7.08828E-08	11.14210215
ENSG00000073150	protein_coding	PANX2	22	-1.237358669	5.05027547	-6.501617914	1.90497E-09	7.2934E-08	11.08467086
ENSG00000035664	protein_coding	DAPK2	15	-1.041176553	6.530167086	-6.496606918	1.95247E-09	7.45433E-08	11.05754401
ENSG00000162413	protein_coding	KLHL21	1	-0.683073627	7.785641364	-6.495677201	1.96141E-09	7.45433E-08	11.11585888
ENSG00000140464	protein_coding	PML	15	1.253292567	7.866690029	6.495551641	1.96262E-09	7.45433E-08	11.11391718
ENSG00000267009	lncRNA	AC007780.1	17	-0.566339972	3.386467395	-6.491575473	2.00134E-09	7.58127E-08	11.16853637
ENSG00000163050	protein_coding	COQ8A	1	-0.517617435	6.225802201	-6.48925963	2.02424E-09	7.64162E-08	11.0066782
ENSG00000185721	protein_coding	DRG1	22	0.460173543	4.186678298	6.488886998	2.02795E-09	7.64162E-08	11.09915586
ENSG00000233369	transcribed_processed_pseudogene	GTF2IP4	7	-0.844414334	5.254078752	-6.48816684	2.03513E-09	7.64857E-08	11.00982437
ENSG00000113407	protein_coding	TARS	5	0.540722543	4.629577489	6.482431882	2.09326E-09	7.84643E-08	11.02749814
ENSG00000175110	protein_coding	MRPS22	3	0.609276305	3.190331999	6.481365011	2.10425E-09	7.86704E-08	11.14986927
ENSG00000068784	protein_coding	SRBD1	2	0.602118523	4.924787947	6.479716801	2.12134E-09	7.9103E-08	10.99276916
ENSG00000213085	protein_coding	CFAP45	1	-1.438760821	2.236828324	-6.472809871	2.19448E-09	8.16176E-08	11.15257318
ENSG00000270137	lncRNA	AF230666.2	8	-0.779815069	1.42950214	-6.470814954	2.21606E-09	8.22067E-08	11.12358152
ENSG00000287255	lncRNA	AC007877.1	2	-1.756085024	0.975071352	-6.46893403	2.2366E-09	8.27543E-08	11.05485699
ENSG00000232528	transcribed_unitary_pseudogene	AL109809.1	20	-1.133352759	3.365775593	-6.464780345	2.28263E-09	8.42397E-08	11.0397516
ENSG00000106462	protein_coding	EZH2	7	0.677224543	3.936363903	6.463801249	2.29362E-09	8.44275E-08	11.02031979
ENSG00000166710	protein_coding	B2M	15	0.98249834	10.84904777	6.46154166	2.31917E-09	8.51491E-08	11.07318856
ENSG00000252206	snRNA	RNU7-40P	12	1.649901875	0.629325635	6.460677358	2.32902E-09	8.5292E-08	10.7913507
ENSG00000167862	protein_coding	MRPL58	17	0.717181507	2.532394275	6.459597826	2.34137E-09	8.55258E-08	11.08816359
ENSG00000132122	protein_coding	SPATA6	1	-0.718930721	2.920142727	-6.456203942	2.38065E-09	8.63137E-08	11.02572847
ENSG00000070756	protein_coding	PABPC1	8	-0.523544684	9.343426047	-6.456192965	2.38077E-09	8.63137E-08	11.00490617
ENSG00000169403	protein_coding	PTAFR	1	-0.875643841	8.364992993	-6.456171272	2.38103E-09	8.63137E-08	10.9631046
ENSG00000166266	protein_coding	CUL5	11	0.38726238	5.074302599	6.454211737	2.404E-09	8.69265E-08	10.86349533
ENSG00000262979	lncRNA	AC124319.1	17	2.027799201	0.161533274	6.442453728	2.54651E-09	9.18477E-08	10.26150908
ENSG00000237772	lncRNA	LINC02631	2	-0.891829286	2.715318701	-6.441854029	2.554E-09	9.18863E-08	10.97707448
ENSG00000163823	protein_coding	CCR1	3	1.35396317	7.117589726	6.440460788	2.57148E-09	9.22833E-08	10.81186748
ENSG00000223336	snRNA	RNU2-6P	13	-1.074741438	1.266064678	-6.433955167	2.65468E-09	9.50308E-08	10.94066855
ENSG00000171204	protein_coding	TMEM126B	11	0.750381518	3.438842008	6.427162634	2.74437E-09	9.79966E-08	10.87503017
ENSG00000261367	lncRNA	AC012645.2	16	-1.348054038	1.278790026	-6.426537849	2.75277E-09	9.8052E-08	10.91285047
ENSG00000136682	protein_coding	CBWD2	2	0.725283165	4.867309011	6.42590659	2.76128E-09	9.81111E-08	10.73736979
ENSG00000182158	protein_coding	CREB3L2	7	0.461049064	6.165846939	6.420867993	2.83016E-09	1.00309E-07	10.67683439
ENSG00000173846	protein_coding	PLK3	1	-0.572122682	5.329955188	-6.419015489	2.8559E-09	1.00972E-07	10.67531578
ENSG00000163513	protein_coding	TGFBR2	3	-0.50509331	8.959602195	-6.413343186	2.93618E-09	1.03555E-07	10.78534456
ENSG00000170017	protein_coding	ALCAM	3	-0.68444853	4.496282019	-6.41234865	2.95048E-09	1.03803E-07	10.68440921
ENSG00000167601	protein_coding	AXL	19	3.058250343	0.926240603	6.411804913	2.95833E-09	1.03824E-07	10.51667448
ENSG00000132341	protein_coding	RAN	12	0.660358828	5.668286547	6.408888908	3.00077E-09	1.04807E-07	10.62597277
ENSG00000105726	protein_coding	ATP13A1	19	0.527452528	6.896343771	6.408874895	3.00098E-09	1.04807E-07	10.64497231
ENSG00000127528	protein_coding	KLF2	19	-0.463034349	8.655266245	-6.406721742	3.03271E-09	1.05658E-07	10.73959027
ENSG00000143621	protein_coding	ILF2	1	0.513422602	5.250859491	6.405669167	3.04834E-09	1.05944E-07	10.62346643
ENSG00000072864	protein_coding	NDE1	16	-0.554518514	6.316566132	-6.404598165	3.06432E-09	1.06242E-07	10.60732711
ENSG00000175662	protein_coding	TOM1L2	17	-0.388804142	6.522151036	-6.402977933	3.08866E-09	1.06827E-07	10.60269652
ENSG00000116663	protein_coding	FBXO6	1	1.380494369	4.590350157	6.397616	3.17057E-09	1.09396E-07	10.63543038
ENSG00000180953	protein_coding	AC015871.1	15	-0.929295484	3.626611385	-6.394981699	3.2116E-09	1.10545E-07	10.6815962
ENSG00000130816	protein_coding	DNMT1	19	0.489637974	6.999576522	6.393725679	3.23134E-09	1.10958E-07	10.57257651
ENSG00000241889	processed_pseudogene	AC079944.2	3	-1.479317428	1.369419756	-6.391859817	3.2609E-09	1.11705E-07	10.74386537
ENSG00000153975	protein_coding	ZUP1	6	0.619212781	3.33972969	6.390342074	3.28513E-09	1.12267E-07	10.70799151
ENSG00000156171	protein_coding	DRAM2	1	0.468715993	4.969428983	6.389424531	3.29987E-09	1.12316E-07	10.55734922
ENSG00000117475	protein_coding	BLZF1	1	0.737990426	4.51068051	6.389276276	3.30226E-09	1.12316E-07	10.59698075
ENSG00000115525	protein_coding	ST3GAL5	2	0.560114401	5.907378971	6.384857501	3.3742E-09	1.14491E-07	10.50500429
ENSG00000013374	protein_coding	NUB1	7	0.861883721	6.910987546	6.381978047	3.4219E-09	1.15835E-07	10.52077633
ENSG00000269720	protein_coding	CCDC194	19	2.38294215	2.004959854	6.380181753	3.452E-09	1.16578E-07	10.68475406
ENSG00000121281	protein_coding	ADCY7	16	0.50052829	9.175903579	6.37490488	3.54194E-09	1.19334E-07	10.60590383
ENSG00000162961	protein_coding	DPY30	2	0.676352622	3.578774511	6.361326991	3.7841E-09	1.27194E-07	10.55763385
ENSG00000245750	lncRNA	DRAIC	15	-1.423899084	2.824192603	-6.359754354	3.81318E-09	1.27871E-07	10.58566412
ENSG00000186818	protein_coding	LILRB4	19	1.125876395	3.619249614	6.359163037	3.82417E-09	1.2794E-07	10.52298055
ENSG00000221963	protein_coding	APOL6	22	1.14930145	8.334413714	6.355150211	3.89959E-09	1.30159E-07	10.47068624
ENSG00000105204	protein_coding	DYRK1B	19	-0.535293264	4.740399788	-6.35160609	3.96742E-09	1.32115E-07	10.3855866
ENSG00000139668	protein_coding	WDFY2	13	-0.313054211	6.989033181	-6.346696556	4.0633E-09	1.34994E-07	10.36036177
ENSG00000169087	protein_coding	HSPBAP1	3	-0.611362541	5.137529193	-6.336471283	4.2704E-09	1.41546E-07	10.29165618
ENSG00000172500	protein_coding	FIBP	11	0.483962946	4.489106382	6.333965214	4.32272E-09	1.42949E-07	10.32684556
ENSG00000204397	protein_coding	CARD16	11	1.19565174	4.579224175	6.331430712	4.37627E-09	1.44387E-07	10.32455794
ENSG00000146083	protein_coding	RNF44	5	-0.467906331	8.042187527	-6.330724762	4.39131E-09	1.4455E-07	10.34269855
ENSG00000271461	processed_pseudogene	AL109809.4	20	-1.266148255	1.511660218	-6.328177367	4.44598E-09	1.4577E-07	10.46855975
ENSG00000090861	protein_coding	AARS	16	0.468964263	5.281168286	6.328049581	4.44874E-09	1.4577E-07	10.25453106
ENSG00000184060	protein_coding	ADAP2	17	0.83933569	4.601654454	6.326077251	4.49156E-09	1.46837E-07	10.28023587
ENSG00000142512	protein_coding	SIGLEC10	19	-0.945785515	7.023843241	-6.323761802	4.54234E-09	1.48159E-07	10.2570215
ENSG00000239713	protein_coding	APOBEC3G	22	0.665843283	6.37352045	6.32136781	4.59544E-09	1.4955E-07	10.21038736
ENSG00000001629	protein_coding	ANKIB1	7	0.267557998	5.946973714	6.319932036	4.62758E-09	1.50255E-07	10.19417132
ENSG00000182310	protein_coding	SPACA6	19	-0.923915003	3.204685592	-6.317927521	4.67282E-09	1.5138E-07	10.35874981
ENSG00000105011	protein_coding	ASF1B	19	-1.142973323	2.747348604	-6.317203056	4.68928E-09	1.51571E-07	10.39638761
ENSG00000229808	transcribed_processed_pseudogene	AL391825.1	1	-0.668319062	3.419556722	-6.314408314	4.75331E-09	1.53294E-07	10.32435882
ENSG00000101608	protein_coding	MYL12A	18	0.665409777	7.305749411	6.310753197	4.83835E-09	1.55686E-07	10.19867799
ENSG00000275371	lncRNA	AC012645.4	16	-1.424152487	1.752221817	-6.302904082	5.02606E-09	1.61364E-07	10.36385078
ENSG00000080823	protein_coding	MOK	14	-1.172323529	1.089925452	-6.300799058	5.07761E-09	1.62654E-07	10.31777532
ENSG00000180817	protein_coding	PPA1	10	0.876389882	3.908400358	6.295581265	5.20764E-09	1.66447E-07	10.22072856
ENSG00000137947	protein_coding	GTF2B	1	0.657893234	4.158011767	6.294540345	5.23397E-09	1.66916E-07	10.18524337
ENSG00000287771	lncRNA	AC007271.1	2	-1.390767789	3.543962612	-6.283959487	5.50918E-09	1.75302E-07	10.17197286
ENSG00000106348	protein_coding	IMPDH1	7	-0.694457982	7.927351768	-6.280600139	5.5995E-09	1.77781E-07	10.10481445
ENSG00000133561	protein_coding	GIMAP6	7	0.565626295	7.980329292	6.280064376	5.61403E-09	1.77848E-07	10.09289439
ENSG00000174032	protein_coding	SLC25A30	13	0.429500018	4.119783784	6.277070773	5.69596E-09	1.80045E-07	10.09160033
ENSG00000168026	protein_coding	TTC21A	3	1.658278267	3.961257805	6.271231576	5.85915E-09	1.84796E-07	10.09824803
ENSG00000125910	protein_coding	S1PR4	19	-0.600899191	8.056569333	-6.265040129	6.03723E-09	1.89993E-07	10.03772203
ENSG00000085449	protein_coding	WDFY1	2	0.794641458	4.559992795	6.254705144	6.34642E-09	1.99286E-07	9.953994646
ENSG00000171848	protein_coding	RRM2	2	1.51583334	3.04093366	6.253761739	6.3754E-09	1.99758E-07	10.12667306
ENSG00000151490	protein_coding	PTPRO	12	0.9854783	3.17695948	6.251774598	6.43689E-09	2.01244E-07	10.06190451
ENSG00000287926	lncRNA	AC113208.5	15	-1.264175854	4.638874478	-6.246890539	6.59051E-09	2.05598E-07	9.905182842
ENSG00000230397	transcribed_processed_pseudogene	SPTLC1P1	10	-0.742187825	1.570503377	-6.239365583	6.83428E-09	2.12739E-07	10.06893861
ENSG00000199730	misc_RNA	RN7SKP95	15	-0.569827995	2.025336877	-6.237907807	6.88252E-09	2.13776E-07	10.06001032
ENSG00000163798	protein_coding	SLC4A1AP	2	0.281971756	4.702157678	6.229030344	7.18361E-09	2.2232E-07	9.819220427
ENSG00000121236	protein_coding	TRIM6	11	3.006265733	-0.663267475	6.228885574	7.18863E-09	2.2232E-07	8.759596237
ENSG00000206199	protein_coding	ANKUB1	3	-1.745078766	0.351800383	-6.227162165	7.24861E-09	2.23691E-07	9.849581228
ENSG00000196850	protein_coding	PPTC7	12	-0.458024738	6.582550457	-6.224459742	7.34365E-09	2.26137E-07	9.764397137
ENSG00000086061	protein_coding	DNAJA1	9	0.807699166	5.309014708	6.223524862	7.37681E-09	2.26671E-07	9.761279005
ENSG00000155111	protein_coding	CDK19	6	-0.569661975	6.130674901	-6.222950495	7.39726E-09	2.26812E-07	9.740986889
ENSG00000114480	protein_coding	GBE1	3	-0.524302405	4.379436496	-6.218609518	7.55363E-09	2.31112E-07	9.785639271
ENSG00000135535	protein_coding	CD164	6	0.518917817	7.622871867	6.216289663	7.63852E-09	2.33211E-07	9.778622239
ENSG00000090520	protein_coding	DNAJB11	3	0.469513875	3.304656013	6.21526264	7.6764E-09	2.33869E-07	9.891319889
ENSG00000133805	protein_coding	AMPD3	11	-0.437451003	6.622977562	-6.21395942	7.72473E-09	2.34842E-07	9.715938622
ENSG00000105967	protein_coding	TFEC	7	1.390531848	4.751033251	6.211338884	7.82283E-09	2.3732E-07	9.736965989
ENSG00000085840	protein_coding	ORC1	1	1.035666955	0.998597173	6.209721693	7.88398E-09	2.3867E-07	9.750765262
ENSG00000263584	miRNA	MIR4480	10	-1.045240531	1.023545528	-6.207571077	7.96603E-09	2.40645E-07	9.888247378
ENSG00000127824	protein_coding	TUBA4A	2	-0.530084571	6.754137691	-6.206062871	8.02408E-09	2.41888E-07	9.684379236
ENSG00000115507	protein_coding	OTX1	2	-1.671758773	1.128224471	-6.201686966	8.19485E-09	2.46025E-07	9.845501627
ENSG00000104133	protein_coding	SPG11	15	0.382730017	8.046999385	6.201665779	8.19568E-09	2.46025E-07	9.728529461
ENSG00000128394	protein_coding	APOBEC3F	22	0.663195167	5.296183969	6.194130153	8.49822E-09	2.54573E-07	9.617899878
ENSG00000279330	TEC	AJ003147.3	16	-0.704772458	3.835238513	-6.191263908	8.61615E-09	2.57412E-07	9.702492292
ENSG00000148730	protein_coding	EIF4EBP2	10	-0.393103572	7.46958613	-6.190955169	8.62895E-09	2.57412E-07	9.653375645
ENSG00000165801	protein_coding	ARHGEF40	14	-1.015306979	7.289020916	-6.188908739	8.71426E-09	2.59417E-07	9.641743252
ENSG00000121858	protein_coding	TNFSF10	3	1.33651524	7.349508613	6.188150146	8.74609E-09	2.59824E-07	9.6356206
ENSG00000163565	protein_coding	IFI16	1	1.00756067	7.641618675	6.182329233	8.99421E-09	2.66642E-07	9.620211759
ENSG00000113068	protein_coding	PFDN1	5	0.523091299	3.515495311	6.174814063	9.3248E-09	2.75409E-07	9.677910402
ENSG00000288156	lncRNA	AC104530.1	19	-0.616907692	6.491993857	-6.17473368	9.3284E-09	2.75409E-07	9.528648485
ENSG00000028116	protein_coding	VRK2	2	0.696073143	4.569108539	6.17170903	9.46486E-09	2.78863E-07	9.562432041
ENSG00000111540	protein_coding	RAB5B	12	-0.504801551	7.230389149	-6.169639542	9.55935E-09	2.81069E-07	9.542746952
ENSG00000100596	protein_coding	SPTLC2	14	0.64946187	7.083882809	6.167077978	9.6776E-09	2.83962E-07	9.517290328
ENSG00000150907	protein_coding	FOXO1	13	-0.442096141	6.714004009	-6.160767982	9.97507E-09	2.91875E-07	9.469379784
ENSG00000099998	protein_coding	GGT5	22	-2.329835468	-0.300810731	-6.160497252	9.98803E-09	2.91875E-07	9.202592319
ENSG00000188290	protein_coding	HES4	1	2.606543626	3.246200224	6.159861102	1.00186E-08	2.9217E-07	9.671295182
ENSG00000166579	protein_coding	NDEL1	17	-0.620420336	7.940538181	-6.155266306	1.02418E-08	2.98073E-07	9.513987988
ENSG00000165916	protein_coding	PSMC3	11	0.475995263	4.780492587	6.153551897	1.03263E-08	2.99608E-07	9.465755541
ENSG00000277511	lncRNA	AC116407.2	17	2.323156707	0.147028712	6.153087894	1.03493E-08	2.99608E-07	9.115844508
ENSG00000270562	lncRNA	AC097634.1	3	-0.821308638	2.422201062	-6.152926877	1.03573E-08	2.99608E-07	9.642883691
ENSG00000253616	lncRNA	AC107959.3	8	-1.123677651	3.284370872	-6.152011603	1.04028E-08	3.00318E-07	9.561521697
ENSG00000213753	transcribed_processed_pseudogene	CENPBD1P1	19	-0.527773022	4.48259311	-6.150666665	1.04701E-08	3.01652E-07	9.458593902
ENSG00000163947	protein_coding	ARHGEF3	3	0.487917427	7.090555008	6.146764839	1.06677E-08	3.06729E-07	9.41906705
ENSG00000196411	protein_coding	EPHB4	7	-1.221804902	5.091706419	-6.1436675	1.08272E-08	3.10691E-07	9.393643362
ENSG00000159228	protein_coding	CBR1	21	0.84145511	4.009047001	6.136237769	1.12194E-08	3.20776E-07	9.441023116
ENSG00000175894	protein_coding	TSPEAR	21	-2.983413333	0.729603327	-6.136161884	1.12234E-08	3.20776E-07	9.462312022
ENSG00000166411	protein_coding	IDH3A	15	0.427716084	4.571197308	6.135551037	1.12563E-08	3.21074E-07	9.392096777
ENSG00000228526	lncRNA	MIR34AHG	1	2.021154623	0.144870629	6.133719583	1.13554E-08	3.23257E-07	9.089395724
ENSG00000014641	protein_coding	MDH1	2	0.554163309	4.866075542	6.132337795	1.14308E-08	3.24757E-07	9.361307465
ENSG00000087338	protein_coding	GMCL1	2	-0.418720565	4.897939037	-6.130771135	1.15168E-08	3.26553E-07	9.339159283
ENSG00000134758	protein_coding	RNF138	18	0.383422621	5.006724917	6.128249991	1.16566E-08	3.29863E-07	9.322452125
ENSG00000172115	protein_coding	CYCS	7	0.48698336	3.825822484	6.12539388	1.1817E-08	3.33742E-07	9.414386193
ENSG00000144283	protein_coding	PKP4	2	-0.532029612	4.541674671	-6.123953872	1.18986E-08	3.35387E-07	9.337089768
ENSG00000132470	protein_coding	ITGB4	17	-2.270750409	1.495161651	-6.121605362	1.2033E-08	3.38509E-07	9.485751122
ENSG00000101265	protein_coding	RASSF2	20	-0.70873123	9.66046745	-6.116394573	1.23366E-08	3.46368E-07	9.427620124
ENSG00000123810	protein_coding	B9D2	19	-0.58940517	3.968697066	-6.113507899	1.2508E-08	3.50493E-07	9.330061396
ENSG00000171928	protein_coding	TVP23B	17	0.527116426	4.406449971	6.112571087	1.25641E-08	3.51378E-07	9.305014426
ENSG00000162614	protein_coding	NEXN	1	1.418166138	1.606215315	6.111366216	1.26367E-08	3.52718E-07	9.46283661
ENSG00000229023	processed_pseudogene	AC067945.1	2	1.288116499	2.96441433	6.102475216	1.31849E-08	3.67304E-07	9.397503822
ENSG00000132405	protein_coding	TBC1D14	4	-0.613381881	7.945371872	-6.101644285	1.32373E-08	3.68049E-07	9.266817918
ENSG00000183018	protein_coding	SPNS2	17	-1.234022442	1.372980618	-6.10057995	1.33047E-08	3.69207E-07	9.421308324
ENSG00000171115	protein_coding	GIMAP8	7	0.680066112	6.58407743	6.097174481	1.35228E-08	3.74532E-07	9.166406334
ENSG00000187741	protein_coding	FANCA	16	1.109545874	5.27154358	6.096636343	1.35576E-08	3.74745E-07	9.172335922
ENSG00000080824	protein_coding	HSP90AA1	14	1.054773236	6.739220619	6.096140252	1.35897E-08	3.74745E-07	9.163279579
ENSG00000109971	protein_coding	HSPA8	11	0.603305114	8.276014471	6.095843005	1.3609E-08	3.74745E-07	9.250671914
ENSG00000273272	lncRNA	U62317.4	22	1.449529197	2.511665516	6.092922897	1.38E-08	3.79274E-07	9.389967193
ENSG00000204673	protein_coding	AKT1S1	19	-0.623311431	5.502945325	-6.09181179	1.38733E-08	3.8056E-07	9.128262195
ENSG00000204852	protein_coding	TCTN1	12	-0.749200665	3.483958318	-6.090659471	1.39498E-08	3.815E-07	9.274006376
ENSG00000140848	protein_coding	CPNE2	16	-0.625153419	4.911781955	-6.090492788	1.39609E-08	3.815E-07	9.148347858
ENSG00000140395	protein_coding	WDR61	15	0.395612014	4.175053193	6.089894622	1.40008E-08	3.81862E-07	9.222304229
ENSG00000164305	protein_coding	CASP3	4	0.55051204	4.728619887	6.086279791	1.42443E-08	3.87181E-07	9.156495547
ENSG00000133794	protein_coding	ARNTL	11	-0.387355479	6.223134828	-6.085875544	1.42718E-08	3.87181E-07	9.101747122
ENSG00000196123	protein_coding	KIAA0895L	16	1.251025947	3.065332883	6.085799472	1.4277E-08	3.87181E-07	9.311033621
ENSG00000073008	protein_coding	PVR	19	-0.67523242	3.796008848	-6.076218747	1.49441E-08	4.04508E-07	9.161931021
ENSG00000251467	processed_pseudogene	AC020893.2	5	-0.813488355	1.750115658	-6.07107543	1.53148E-08	4.1376E-07	9.304533356
ENSG00000179021	protein_coding	C3orf38	3	0.501947163	4.607095646	6.067477474	1.55795E-08	4.20119E-07	9.071584429
ENSG00000107960	protein_coding	STN1	10	-0.429536831	5.454988112	-6.063853235	1.58507E-08	4.26627E-07	9.001219611
ENSG00000175711	protein_coding	B3GNTL1	17	-0.847007084	4.516641242	-6.062166659	1.59784E-08	4.29259E-07	9.043426422
ENSG00000168297	protein_coding	PXK	3	-0.460284712	5.691735534	-6.059699827	1.61671E-08	4.33515E-07	8.976651497
ENSG00000023171	protein_coding	GRAMD1B	11	1.047318272	5.586731711	6.050593309	1.68829E-08	4.51862E-07	8.947217311
ENSG00000116273	protein_coding	PHF13	1	-0.40102015	3.802022857	-6.04519843	1.73215E-08	4.62217E-07	9.038361487
ENSG00000104738	protein_coding	MCM4	8	0.775132539	3.573011542	6.045042934	1.73343E-08	4.62217E-07	9.09778222
ENSG00000196072	protein_coding	BLOC1S2	10	0.647405718	4.158010006	6.044350698	1.73915E-08	4.62878E-07	9.015674201
ENSG00000134802	protein_coding	SLC43A3	11	0.556479971	3.81267341	6.041493589	1.76292E-08	4.68336E-07	9.027655219
ENSG00000126698	protein_coding	DNAJC8	1	0.875041546	4.645620061	6.039493615	1.77976E-08	4.71932E-07	8.958364167
ENSG00000132646	protein_coding	PCNA	20	0.54682471	4.043886094	6.038781017	1.78579E-08	4.72657E-07	8.998256866
ENSG00000171940	protein_coding	ZNF217	20	-0.466837025	8.355556911	-6.037106789	1.80005E-08	4.75553E-07	8.992084041
ENSG00000075239	protein_coding	ACAT1	11	0.73017726	3.074632986	6.034107005	1.82588E-08	4.81488E-07	9.08349436
ENSG00000100504	protein_coding	PYGL	14	-0.885575636	7.936342362	-6.032437844	1.84041E-08	4.84428E-07	8.946604321
ENSG00000278195	protein_coding	SSTR3	22	1.110526778	3.750910979	6.030700937	1.85565E-08	4.87543E-07	9.01310787
ENSG00000175390	protein_coding	EIF3F	11	-0.396047603	6.726707298	-6.029945278	1.86232E-08	4.88399E-07	8.862430995
ENSG00000114656	protein_coding	KIAA1257	3	-0.938453297	4.310095287	-6.028864853	1.8719E-08	4.90013E-07	8.914207962
ENSG00000163568	protein_coding	AIM2	1	1.517448542	3.902406571	6.027537298	1.88373E-08	4.92211E-07	8.975343868
ENSG00000129493	protein_coding	HEATR5A	14	-0.477429777	4.22994402	-6.024576145	1.91039E-08	4.98268E-07	8.893826172
ENSG00000115350	protein_coding	POLE4	2	0.642455367	3.807657778	6.022721644	1.92728E-08	5.01758E-07	8.950662739
ENSG00000156976	protein_coding	EIF4A2	3	0.578705836	7.192973668	6.021404492	1.93936E-08	5.03079E-07	8.837876053
ENSG00000172716	protein_coding	SLFN11	17	0.546845988	5.637505786	6.021402517	1.93938E-08	5.03079E-07	8.803874667
ENSG00000102786	protein_coding	INTS6	13	-0.306303651	7.037203957	-6.018841582	1.96308E-08	5.07981E-07	8.827499413
ENSG00000280088	TEC	AC126474.2	12	-0.601663445	2.521096832	-6.018595877	1.96537E-08	5.07981E-07	9.022967222
ENSG00000140995	protein_coding	DEF8	16	-0.644896209	7.778953441	-6.015106821	1.99816E-08	5.15526E-07	8.856727113
ENSG00000153767	protein_coding	GTF2E1	3	0.447995961	4.146532101	6.01367272	2.0118E-08	5.1811E-07	8.867157705
ENSG00000204103	protein_coding	MAFB	20	1.142820759	6.112456803	6.011376725	2.03381E-08	5.2284E-07	8.765580069
ENSG00000125870	protein_coding	SNRPB2	20	0.764981502	3.234024371	6.003598231	2.11018E-08	5.415E-07	8.920493004
ENSG00000138246	protein_coding	DNAJC13	3	0.478624429	6.699245839	6.00110648	2.13524E-08	5.46949E-07	8.723514716
ENSG00000222112	misc_RNA	RN7SKP16	1	-0.915092967	3.518123951	-6.000599182	2.14037E-08	5.47286E-07	8.852761892
ENSG00000237886	lncRNA	NALT1	9	-0.94016656	2.012716289	-5.998602628	2.16071E-08	5.515E-07	8.966181306
ENSG00000173660	protein_coding	UQCRH	1	0.78240747	3.496443847	5.994869282	2.19924E-08	5.60337E-07	8.86861752
ENSG00000143401	protein_coding	ANP32E	1	0.65599816	4.774485122	5.991623471	2.23329E-08	5.68001E-07	8.721925802
ENSG00000285492	lncRNA	AL356417.3	6	1.631540685	1.839564177	5.988816364	2.26315E-08	5.74576E-07	8.934681247
ENSG00000165806	protein_coding	CASP7	10	0.568340297	4.039288978	5.988315986	2.26852E-08	5.74919E-07	8.758366803
ENSG00000164054	protein_coding	SHISA5	3	1.004572972	8.705697777	5.984419272	2.31072E-08	5.84581E-07	8.766653896
ENSG00000141682	protein_coding	PMAIP1	18	0.948908068	2.932899398	5.979195292	2.36852E-08	5.98145E-07	8.827498591
ENSG00000077254	protein_coding	USP33	1	0.288380868	6.391255502	5.977870038	2.3834E-08	6.00845E-07	8.604211931
ENSG00000076003	protein_coding	MCM6	2	0.550402481	4.280427256	5.973041098	2.43843E-08	6.13635E-07	8.686021378
ENSG00000128284	protein_coding	APOL3	22	0.530025596	7.195732629	5.972050983	2.44986E-08	6.15432E-07	8.61771075
ENSG00000182389	protein_coding	CACNB4	2	-1.314088385	3.026511116	-5.97058474	2.46689E-08	6.18625E-07	8.773861428
ENSG00000141905	protein_coding	NFIC	19	-0.438320894	6.595953275	-5.96704983	2.50843E-08	6.27942E-07	8.567444154
ENSG00000141076	protein_coding	UTP4	16	0.387449367	4.070276792	5.964254168	2.54177E-08	6.35177E-07	8.655289101
ENSG00000230751	lncRNA	AC007036.2	7	-0.733651236	1.900362491	-5.961587518	2.57398E-08	6.42104E-07	8.809005906
ENSG00000119669	protein_coding	IRF2BPL	14	-0.750306952	7.199461297	-5.956448817	2.63717E-08	6.56725E-07	8.554197027
ENSG00000160588	protein_coding	MPZL3	11	-0.810533506	6.21394007	-5.955565762	2.64818E-08	6.58322E-07	8.504577858
ENSG00000113845	protein_coding	TIMMDC1	3	0.368499812	4.853595495	5.954626897	2.65994E-08	6.59151E-07	8.537331762
ENSG00000120802	protein_coding	TMPO	12	0.351239065	7.145017589	5.954564263	2.66073E-08	6.59151E-07	8.533862939
ENSG00000153207	protein_coding	AHCTF1	1	-0.561896128	7.444938824	-5.954077558	2.66684E-08	6.59526E-07	8.551001891
ENSG00000196872	protein_coding	KIAA1211L	2	-1.130949001	2.181357348	-5.951777561	2.69594E-08	6.65571E-07	8.747169881
ENSG00000081913	protein_coding	PHLPP1	18	-0.583799455	4.967504453	-5.950449294	2.71288E-08	6.68602E-07	8.500676729
ENSG00000264204	unprocessed_pseudogene	AGAP7P	10	-1.680406085	3.15002225	-5.949899198	2.71993E-08	6.69187E-07	8.670782898
ENSG00000149554	protein_coding	CHEK1	11	1.079446936	0.969896337	5.943135528	2.80807E-08	6.89687E-07	8.621015586
ENSG00000148200	protein_coding	NR6A1	9	-0.913915028	3.571846494	-5.937062848	2.88959E-08	7.08495E-07	8.555584851
ENSG00000135932	protein_coding	CAB39	2	-0.415066871	7.414672026	-5.936502045	2.89724E-08	7.09155E-07	8.47101888
ENSG00000122986	protein_coding	HVCN1	12	-0.501485172	5.957835401	-5.935297964	2.91372E-08	7.11972E-07	8.40577789
ENSG00000170855	protein_coding	TRIAP1	12	0.922225763	1.561103073	5.933957833	2.93217E-08	7.1526E-07	8.67956366
ENSG00000171729	protein_coding	TMEM51	1	2.076646599	0.72540437	5.932353129	2.95442E-08	7.19461E-07	8.41953316
ENSG00000076984	protein_coding	MAP2K7	19	-0.516393255	6.672627197	-5.931635717	2.96441E-08	7.2067E-07	8.410122735
ENSG00000186806	protein_coding	VSIG10L	19	1.295401072	0.446264099	5.923113398	3.08576E-08	7.48899E-07	8.474185382
ENSG00000105327	protein_coding	BBC3	19	-0.632346773	5.169757919	-5.922522527	3.09436E-08	7.49714E-07	8.360924718
ENSG00000173207	protein_coding	CKS1B	1	0.960906415	0.942268547	5.919300249	3.14163E-08	7.59881E-07	8.522701691
ENSG00000239920	protein_coding	AC104389.5	11	1.317519628	1.645913067	5.917410786	3.16967E-08	7.65372E-07	8.609011973
ENSG00000185219	protein_coding	ZNF445	3	-0.378658151	7.172631432	-5.916118473	3.189E-08	7.68742E-07	8.362297038
ENSG00000138185	protein_coding	ENTPD1	10	-0.704468835	7.400872767	-5.912176979	3.24865E-08	7.81807E-07	8.365707235
ENSG00000059758	protein_coding	CDK17	12	0.535548588	6.984391147	5.908463314	3.30587E-08	7.9424E-07	8.316006497
ENSG00000187954	protein_coding	CYHR1	8	-0.430825689	7.025332111	-5.903755988	3.37981E-08	8.10644E-07	8.300955929
ENSG00000178726	protein_coding	THBD	20	-1.203574083	5.322438378	-5.903231946	3.38814E-08	8.11284E-07	8.275111768
ENSG00000108582	protein_coding	CPD	17	-0.773028567	7.756203426	-5.900671795	3.42913E-08	8.19728E-07	8.330739076
ENSG00000171310	protein_coding	CHST11	12	-0.52380139	7.938466683	-5.899336621	3.4507E-08	8.2351E-07	8.33277327
ENSG00000128311	protein_coding	TST	22	-0.777284973	4.249776151	-5.897026596	3.48834E-08	8.31107E-07	8.311552304
ENSG00000166046	protein_coding	TCP11L2	12	-0.874893742	8.045666392	-5.896368521	3.49913E-08	8.32294E-07	8.340001628
ENSG00000250616	lncRNA	AC012645.1	16	-1.263685919	2.715292951	-5.893920681	3.53958E-08	8.40518E-07	8.445402992
ENSG00000172349	protein_coding	IL16	15	-0.346983635	9.241196996	-5.892850716	3.5574E-08	8.43351E-07	8.381606508
ENSG00000182718	protein_coding	ANXA2	15	0.710968222	7.10481828	5.889085779	3.62082E-08	8.56966E-07	8.236620782
ENSG00000111653	protein_coding	ING4	12	0.394505249	4.823627353	5.886472959	3.66548E-08	8.65293E-07	8.228646133
ENSG00000125834	protein_coding	STK35	20	-0.339678972	6.079482983	-5.88587281	3.67581E-08	8.65293E-07	8.178217014
ENSG00000214439	transcribed_unprocessed_pseudogene	FAM185BP	7	-0.719890102	3.624739216	-5.885864747	3.67595E-08	8.65293E-07	8.324564586
ENSG00000139726	protein_coding	DENR	12	0.375436575	4.411586767	5.885620233	3.68017E-08	8.65293E-07	8.260062154
ENSG00000143149	protein_coding	ALDH9A1	1	-0.350394009	5.286700215	-5.883953198	3.70906E-08	8.70656E-07	8.18066452
ENSG00000158882	protein_coding	TOMM40L	1	0.44645826	3.841775142	5.88295624	3.72644E-08	8.73305E-07	8.301441399
ENSG00000278970	lncRNA	HEIH	5	0.451882955	4.841782733	5.880835573	3.76369E-08	8.80592E-07	8.19405693
ENSG00000283994	lncRNA	AC092652.3	2	-0.703584542	3.309762516	-5.87707899	3.83056E-08	8.94776E-07	8.314888571
ENSG00000106617	protein_coding	PRKAG2	7	0.357564467	6.476171619	5.876592263	3.83931E-08	8.95359E-07	8.145079557
ENSG00000268170	lncRNA	AC073342.2	7	-1.37000736	1.393214216	-5.871583164	3.9305E-08	9.15136E-07	8.406841701
ENSG00000111961	protein_coding	SASH1	6	1.099053125	3.71238364	5.871118054	3.93908E-08	9.15643E-07	8.275525915
ENSG00000089248	protein_coding	ERP29	12	0.38608795	5.873316065	5.866019592	4.03428E-08	9.36254E-07	8.086587565
ENSG00000128604	protein_coding	IRF5	7	0.823987118	6.42057776	5.863212195	4.08766E-08	9.47108E-07	8.089560422
ENSG00000225611	lncRNA	LINC02158	3	-1.177728032	0.771846788	-5.861659319	4.11749E-08	9.52477E-07	8.317699881
ENSG00000181350	protein_coding	LRRC75A	17	-0.853493608	3.750946936	-5.859851726	4.15248E-08	9.59021E-07	8.188142473
ENSG00000186470	protein_coding	BTN3A2	6	0.701164506	7.746435878	5.857637347	4.19574E-08	9.67451E-07	8.117463203
ENSG00000114520	protein_coding	SNX4	3	0.598615517	3.534761037	5.856666499	4.21484E-08	9.70294E-07	8.23115721
ENSG00000134001	protein_coding	EIF2S1	14	0.514099706	4.77085886	5.851305217	4.32189E-08	9.93341E-07	8.072507511
ENSG00000237249	processed_pseudogene	Z99127.3	1	1.294585701	0.963716133	5.850458377	4.33904E-08	9.95685E-07	8.24808785
ENSG00000119397	protein_coding	CNTRL	9	0.416261632	6.926168081	5.847342178	4.40273E-08	1.00868E-06	8.028463127
ENSG00000148660	protein_coding	CAMK2G	10	-0.467773684	7.683316662	-5.84460706	4.45939E-08	1.02003E-06	8.065604276
ENSG00000115155	protein_coding	OTOF	2	6.474529923	2.81772649	5.84253935	4.5027E-08	1.0283E-06	8.123374107
ENSG00000278600	lncRNA	AC015871.4	15	-0.685665151	5.398477284	-5.841601096	4.52249E-08	1.03117E-06	7.982938496
ENSG00000065328	protein_coding	MCM10	10	1.595013907	0.706433736	5.838153151	4.59594E-08	1.04625E-06	7.961027045
ENSG00000176788	protein_coding	BASP1	5	-1.175561784	7.741003555	-5.834982637	4.66451E-08	1.06018E-06	8.035659996
ENSG00000131471	protein_coding	AOC3	17	-1.150019642	3.689941692	-5.832762817	4.71312E-08	1.06953E-06	8.081011511
ENSG00000118162	protein_coding	KPTN	19	0.92069647	2.641891611	5.831139175	4.74899E-08	1.07596E-06	8.193967764
ENSG00000197044	protein_coding	ZNF441	19	0.724137998	3.267068947	5.830798855	4.75654E-08	1.07597E-06	8.13881339
ENSG00000113643	protein_coding	RARS	5	0.602446937	5.02041255	5.828046628	4.81804E-08	1.08816E-06	7.958326593
ENSG00000253981	transcribed_unprocessed_pseudogene	ALG1L13P	8	-0.97420764	2.540537644	-5.826727962	4.84779E-08	1.09316E-06	8.172038351
ENSG00000214194	protein_coding	SMIM30	7	1.148062884	1.43872288	5.825427347	4.87731E-08	1.09808E-06	8.188522696
ENSG00000276494	misc_RNA	AC021424.4	11	-0.794558493	1.052872905	-5.818202588	5.0445E-08	1.13394E-06	8.153166791
ENSG00000130382	protein_coding	MLLT1	19	-0.394630077	6.691938978	-5.817423289	5.06286E-08	1.13629E-06	7.889260478
ENSG00000168062	protein_coding	BATF2	11	2.319858084	3.717589564	5.816278319	5.08997E-08	1.14058E-06	8.057844919
ENSG00000090266	protein_coding	NDUFB2	7	0.547694588	3.853998482	5.812367188	5.18363E-08	1.15873E-06	7.986646161
ENSG00000105939	protein_coding	ZC3HAV1	7	0.709108443	8.573573854	5.812222848	5.18712E-08	1.15873E-06	7.975097092
ENSG00000185905	protein_coding	C16orf54	16	-0.517297813	8.544847277	-5.810062677	5.23961E-08	1.16863E-06	7.971975791
ENSG00000158869	protein_coding	FCER1G	1	0.808285761	5.586210209	5.809142841	5.26212E-08	1.17182E-06	7.836528011
ENSG00000250510	protein_coding	GPR162	12	-0.998055809	3.929252102	-5.805292121	5.35738E-08	1.19119E-06	7.924169652
ENSG00000109805	protein_coding	NCAPG	4	1.453246202	1.447862297	5.803485418	5.40266E-08	1.19939E-06	8.048649246
ENSG00000188483	protein_coding	IER5L	9	-0.63419951	3.566240423	-5.802437781	5.42908E-08	1.20157E-06	7.941230969
ENSG00000114626	protein_coding	ABTB1	3	-0.793984541	9.502123179	-5.802430401	5.42927E-08	1.20157E-06	7.989784315
ENSG00000164506	protein_coding	STXBP5	6	-0.568377676	7.159985413	-5.801304017	5.45782E-08	1.20603E-06	7.841358742
ENSG00000137807	protein_coding	KIF23	15	1.326598828	1.325425399	5.800744571	5.47206E-08	1.20731E-06	8.052361657
ENSG00000132952	protein_coding	USPL1	13	0.442149002	4.911771663	5.799453041	5.50507E-08	1.21272E-06	7.82229355
ENSG00000149823	protein_coding	VPS51	11	-0.454154749	7.237446781	-5.798029326	5.54168E-08	1.21885E-06	7.831537755
ENSG00000105821	protein_coding	DNAJC2	7	0.416378881	3.726851468	5.797710599	5.54991E-08	1.21885E-06	7.937184426
ENSG00000135074	protein_coding	ADAM19	5	-0.639013689	8.041179242	-5.796266498	5.58734E-08	1.22519E-06	7.876783407
ENSG00000182054	protein_coding	IDH2	15	0.52039062	6.063984045	5.794727863	5.6275E-08	1.23211E-06	7.764673996
ENSG00000131480	protein_coding	AOC2	17	-0.943918006	4.434352035	-5.793859905	5.65028E-08	1.23521E-06	7.83135148
ENSG00000008438	protein_coding	PGLYRP1	19	-1.441452609	4.108830985	-5.792377947	5.68938E-08	1.24186E-06	7.867095972
ENSG00000123609	protein_coding	NMI	2	0.855428261	5.965088007	5.787354395	5.82391E-08	1.26912E-06	7.73578429
ENSG00000221968	protein_coding	FADS3	11	-0.679399403	3.072427538	-5.786910785	5.83593E-08	1.26912E-06	7.936203777
ENSG00000279320	TEC	AC069528.2	3	1.531626775	2.623552776	5.786629426	5.84358E-08	1.26912E-06	8.007621858
ENSG00000174885	protein_coding	NLRP6	11	-1.146222861	6.671145726	-5.786403546	5.84972E-08	1.26912E-06	7.753535716
ENSG00000189043	protein_coding	NDUFA4	7	0.840553278	4.085333417	5.782552442	5.95541E-08	1.2901E-06	7.844153911
ENSG00000083812	protein_coding	ZNF324	19	-0.333411145	5.106244032	-5.781050396	5.99715E-08	1.29718E-06	7.720616136
ENSG00000148411	protein_coding	NACC2	9	-0.555040745	7.338466539	-5.778765313	6.06118E-08	1.30905E-06	7.756403148
ENSG00000088325	protein_coding	TPX2	20	1.293824523	2.139004426	5.778107203	6.07975E-08	1.31108E-06	7.996828958
ENSG00000138413	protein_coding	IDH1	2	0.55139642	4.796565987	5.776808181	6.11656E-08	1.31704E-06	7.728213805
ENSG00000150403	protein_coding	TMCO3	13	-0.428818288	5.891203551	-5.776334696	6.13003E-08	1.31796E-06	7.679374287
ENSG00000153029	protein_coding	MR1	1	0.462173465	5.971809916	5.774922799	6.17038E-08	1.32464E-06	7.674466006
ENSG00000185404	protein_coding	SP140L	2	0.445334922	5.902666394	5.774561674	6.18074E-08	1.32488E-06	7.672830697
ENSG00000138600	protein_coding	SPPL2A	15	0.354077803	5.957380549	5.771472694	6.27006E-08	1.34132E-06	7.657840006
ENSG00000090316	protein_coding	MAEA	4	-0.470083853	7.357996638	-5.771263156	6.27617E-08	1.34132E-06	7.715718256
ENSG00000003056	protein_coding	M6PR	12	0.381986076	6.519652211	5.769899938	6.31603E-08	1.34783E-06	7.662900451
ENSG00000175806	protein_coding	MSRA	8	-0.472269336	3.398503654	-5.766067721	6.42942E-08	1.368E-06	7.802425619
ENSG00000281106	protein_coding	TMEM272	13	-0.708848001	5.231310431	-5.765845464	6.43606E-08	1.368E-06	7.646903324
ENSG00000184106	transcribed_unprocessed_pseudogene	TREML3P	6	-1.314906432	1.523939201	-5.765517144	6.44587E-08	1.368E-06	7.945087985
ENSG00000113460	protein_coding	BRIX1	5	0.746761968	2.646498202	5.765295807	6.4525E-08	1.368E-06	7.908400408
ENSG00000177169	protein_coding	ULK1	12	-0.627534868	7.628033082	-5.765101348	6.45833E-08	1.368E-06	7.708180043
ENSG00000115233	protein_coding	PSMD14	2	0.668164084	3.603419333	5.764523662	6.47567E-08	1.36965E-06	7.808103327
ENSG00000153879	protein_coding	CEBPG	19	0.468909498	4.669656269	5.763888889	6.49478E-08	1.37166E-06	7.684547687
ENSG00000146463	protein_coding	ZMYM4	1	0.389199722	5.59646828	5.761931971	6.55403E-08	1.38142E-06	7.622338494
ENSG00000223750	unprocessed_pseudogene	SIRPB3P	20	-0.932141505	1.328717515	-5.761726627	6.56028E-08	1.38142E-06	7.921784569
ENSG00000206190	protein_coding	ATP10A	15	0.623208566	6.615920501	5.754324518	6.78946E-08	1.42758E-06	7.59580576
ENSG00000051341	protein_coding	POLQ	3	1.071061457	2.1037346	5.75325659	6.82317E-08	1.43256E-06	7.890345176
ENSG00000169288	protein_coding	MRPL1	4	0.79004383	2.668075272	5.752345025	6.85207E-08	1.43653E-06	7.849557286
ENSG00000167261	protein_coding	DPEP2	16	-0.71689974	8.279455158	-5.746961809	7.0252E-08	1.47067E-06	7.667330881
ENSG00000167434	protein_coding	CA4	17	-1.352605867	3.574418851	-5.745157958	7.08417E-08	1.48085E-06	7.726330722
ENSG00000137642	protein_coding	SORL1	11	-0.814846201	11.29054848	-5.744353845	7.11062E-08	1.48421E-06	7.806848625
ENSG00000198056	protein_coding	PRIM1	12	0.56298444	2.700649585	5.742016286	7.18804E-08	1.49659E-06	7.796043051
ENSG00000082397	protein_coding	EPB41L3	18	0.853544062	4.868010083	5.741932648	7.19083E-08	1.49659E-06	7.567246132
ENSG00000110871	protein_coding	COQ5	12	0.590183021	2.867280066	5.741319377	7.21128E-08	1.49867E-06	7.772294666
ENSG00000138663	protein_coding	COPS4	4	0.655664975	3.189866304	5.740431762	7.24099E-08	1.50266E-06	7.741474267
ENSG00000115816	protein_coding	CEBPZ	2	0.723202201	4.330178243	5.739541261	7.27092E-08	1.50669E-06	7.623405597
ENSG00000157540	protein_coding	DYRK1A	21	-0.319616079	8.381169849	-5.731927638	7.53178E-08	1.55849E-06	7.607916066
ENSG00000168899	protein_coding	VAMP5	2	1.006569561	4.167473068	5.728930823	7.63695E-08	1.57797E-06	7.586264655
ENSG00000131871	protein_coding	SELENOS	15	0.39467436	3.6460538	5.727463622	7.68897E-08	1.58643E-06	7.623875704
ENSG00000101474	protein_coding	APMAP	20	-0.625108978	7.056453618	-5.724155642	7.80753E-08	1.60858E-06	7.486955459
ENSG00000108984	protein_coding	MAP2K6	17	0.701846976	5.844670512	5.723091246	7.84605E-08	1.61419E-06	7.444510809
ENSG00000143418	protein_coding	CERS2	1	-0.322670567	6.91294076	-5.72159012	7.9007E-08	1.62282E-06	7.468264012
ENSG00000140350	protein_coding	ANP32A	15	-0.348089055	7.075944909	-5.721317371	7.91067E-08	1.62282E-06	7.475499088
ENSG00000143554	protein_coding	SLC27A3	1	0.896376491	4.862021098	5.717559025	8.04932E-08	1.64813E-06	7.459538724
ENSG00000213593	protein_coding	TMX2	11	0.436690769	3.959109364	5.717351186	8.05706E-08	1.64813E-06	7.546590247
ENSG00000106100	protein_coding	NOD1	7	0.576975987	5.726227371	5.716010288	8.10714E-08	1.65601E-06	7.412344647
ENSG00000228242	lncRNA	AC093495.1	3	-0.968167744	4.567248978	-5.715261413	8.13525E-08	1.65938E-06	7.455383001
ENSG00000150779	protein_coding	TIMM8B	11	0.922569948	2.645546033	5.714845508	8.1509E-08	1.66021E-06	7.684456947
ENSG00000133816	protein_coding	MICAL2	11	-0.923100839	8.783827314	-5.713292893	8.20958E-08	1.66979E-06	7.553563337
ENSG00000102445	protein_coding	RUBCNL	13	-0.909935531	6.072508043	-5.710985466	8.29756E-08	1.68529E-06	7.394804762
ENSG00000122547	protein_coding	EEPD1	7	-0.763192138	6.169881579	-5.709791861	8.34344E-08	1.69221E-06	7.387008437
ENSG00000176102	protein_coding	CSTF3	11	0.430776948	3.788686094	5.707385154	8.43669E-08	1.7087E-06	7.521438892
ENSG00000174720	protein_coding	LARP7	4	0.814401965	4.192528392	5.705405464	8.51417E-08	1.72195E-06	7.483209942
ENSG00000135525	protein_coding	MAP7	6	-0.86889998	2.051936037	-5.703465576	8.59076E-08	1.73499E-06	7.647759374
ENSG00000165115	protein_coding	KIF27	9	-0.87268447	4.260891726	-5.700189424	8.72165E-08	1.75895E-06	7.427676888
ENSG00000170175	protein_coding	CHRNB1	17	0.906056599	0.954915861	5.699832746	8.73601E-08	1.75937E-06	7.611183668
ENSG00000141098	protein_coding	GFOD2	16	-0.54684098	5.244987531	-5.694673367	8.94645E-08	1.79922E-06	7.32591006
ENSG00000204568	protein_coding	MRPS18B	6	0.598478223	3.336883632	5.690486349	9.12087E-08	1.83172E-06	7.494783354
ENSG00000089041	protein_coding	P2RX7	12	0.683779661	5.080940675	5.689631259	9.1569E-08	1.83497E-06	7.322015081
ENSG00000138231	protein_coding	DBR1	3	0.384866584	4.025319013	5.689494605	9.16267E-08	1.83497E-06	7.411512365
ENSG00000105514	protein_coding	RAB3D	19	-0.746409376	8.189391339	-5.687200937	9.26007E-08	1.85188E-06	7.400399801
ENSG00000213066	protein_coding	FGFR1OP	6	-0.621229709	4.376741199	-5.68434843	9.38261E-08	1.87368E-06	7.345511307
ENSG00000104946	protein_coding	TBC1D17	19	-0.403417672	5.952684795	-5.684041465	9.39589E-08	1.87368E-06	7.264691941
ENSG00000206965	snRNA	RNU6-5P	2	-0.710791414	3.272937274	-5.683712143	9.41016E-08	1.87368E-06	7.448043231
ENSG00000179044	protein_coding	EXOC3L1	16	2.806022866	2.177088264	5.683452765	9.42141E-08	1.87368E-06	7.586851778
ENSG00000164983	protein_coding	TMEM65	8	-0.283852316	5.769704161	-5.68258752	9.45905E-08	1.87856E-06	7.257419619
ENSG00000186283	protein_coding	TOR3A	1	0.475243512	5.197350339	5.678927613	9.61987E-08	1.90785E-06	7.264552132
ENSG00000138764	protein_coding	CCNG2	4	-0.539629092	6.343606413	-5.678428659	9.64201E-08	1.9096E-06	7.251968374
ENSG00000142208	protein_coding	AKT1	14	-0.444885152	8.061378364	-5.67797302	9.66226E-08	1.91097E-06	7.34912473
ENSG00000025708	protein_coding	TYMP	22	0.892565447	8.46112979	5.677263061	9.6939E-08	1.91458E-06	7.364516433
ENSG00000166889	protein_coding	PATL1	11	0.603545229	6.318184206	5.676802913	9.71447E-08	1.916E-06	7.240877279
ENSG00000071575	protein_coding	TRIB2	2	0.5932393	6.729521275	5.675941955	9.75306E-08	1.92096E-06	7.251359593
ENSG00000177156	protein_coding	TALDO1	11	-0.740284161	8.445916252	-5.67453395	9.81649E-08	1.92943E-06	7.361352438
ENSG00000112695	protein_coding	COX7A2	6	0.913932955	3.865649251	5.674390175	9.82299E-08	1.92943E-06	7.377361296
ENSG00000108622	protein_coding	ICAM2	17	0.373076219	6.084274882	5.671240803	9.96643E-08	1.95492E-06	7.208918317
ENSG00000266028	protein_coding	SRGAP2	1	0.829584065	6.653021262	5.66912335	1.0064E-07	1.97075E-06	7.223341343
ENSG00000053254	protein_coding	FOXN3	14	-0.309176976	7.502470598	-5.668893976	1.00747E-07	1.97075E-06	7.268504145
ENSG00000183527	protein_coding	PSMG1	21	0.484411837	2.603041894	5.668144705	1.01094E-07	1.97486E-06	7.479073095
ENSG00000260257	lncRNA	AL035071.1	20	-0.513944521	2.991117353	-5.667182417	1.01543E-07	1.98092E-06	7.410113542
ENSG00000180263	protein_coding	FGD6	12	0.708621536	3.898092063	5.665282495	1.02434E-07	1.99559E-06	7.316892512
ENSG00000145337	protein_coding	PYURF	4	0.6828224	3.083311486	5.663107525	1.03464E-07	2.01292E-06	7.406270149
ENSG00000111490	protein_coding	TBC1D30	12	-0.715894832	2.676250201	-5.6617694	1.04103E-07	2.02259E-06	7.41305132
ENSG00000112419	protein_coding	PHACTR2	6	0.651035792	5.927363925	5.657520284	1.06157E-07	2.0597E-06	7.149884446
ENSG00000163938	protein_coding	GNL3	3	0.705949128	4.34039751	5.652387722	1.0869E-07	2.10601E-06	7.236265839
ENSG00000118640	protein_coding	VAMP8	2	0.690505205	5.113917217	5.651701374	1.09034E-07	2.1098E-06	7.15421016
ENSG00000171631	protein_coding	P2RY6	11	1.253156198	1.404913127	5.646928048	1.11451E-07	2.15366E-06	7.425606104
ENSG00000275373	miRNA	MIR6124	11	-1.041290785	1.650720224	-5.646347296	1.11748E-07	2.1565E-06	7.425352059
ENSG00000012232	protein_coding	EXTL3	8	-0.668668029	7.023668873	-5.645674906	1.12094E-07	2.16026E-06	7.139908328
ENSG00000230257	protein_coding	NFE4	7	-1.107240996	2.802471412	-5.644658241	1.12618E-07	2.16745E-06	7.332493467
ENSG00000138785	protein_coding	INTS12	4	0.542364217	2.94888094	5.643994807	1.12962E-07	2.17114E-06	7.328437623
ENSG00000114770	protein_coding	ABCC5	3	-0.590262777	6.12605141	-5.64245695	1.13762E-07	2.18359E-06	7.081871352
ENSG00000172183	protein_coding	ISG20	15	0.798331561	7.978884547	5.642013484	1.13994E-07	2.18511E-06	7.176058555
ENSG00000142507	protein_coding	PSMB6	17	0.563471894	3.856347186	5.64115175	1.14446E-07	2.19084E-06	7.220206995
ENSG00000108826	protein_coding	MRPL27	17	0.474101114	3.549466377	5.637560277	1.16347E-07	2.22427E-06	7.235578112
ENSG00000004700	protein_coding	RECQL	12	0.584632213	5.181306884	5.637234208	1.16522E-07	2.22463E-06	7.087553291
ENSG00000074201	protein_coding	CLNS1A	11	0.400378077	4.9950707	5.633856682	1.18341E-07	2.25636E-06	7.079357621
ENSG00000274180	protein_coding	NATD1	17	-0.825158003	7.049159425	-5.633224554	1.18685E-07	2.2599E-06	7.088371846
ENSG00000116962	protein_coding	NID1	1	0.99815141	4.17391903	5.632202442	1.19242E-07	2.2675E-06	7.154297024
ENSG00000166797	protein_coding	CIAO2A	15	0.566610396	3.933174874	5.630010991	1.20447E-07	2.28737E-06	7.162752691
ENSG00000223525	lncRNA	RABGAP1L-IT1	1	1.212433744	1.648283497	5.62899471	1.21009E-07	2.29501E-06	7.351246131
ENSG00000077380	protein_coding	DYNC1I2	2	0.498591671	4.766405998	5.626251375	1.2254E-07	2.32097E-06	7.05947076
ENSG00000103018	protein_coding	CYB5B	16	0.388479461	4.752688151	5.625365886	1.23039E-07	2.32733E-06	7.054244932
ENSG00000070444	protein_coding	MNT	17	-0.353920344	6.688200464	-5.62202888	1.24935E-07	2.36008E-06	7.01407729
ENSG00000144579	protein_coding	CTDSP1	2	-0.313696183	8.305856192	-5.618474768	1.26985E-07	2.39565E-06	7.099335034
ENSG00000183486	protein_coding	MX2	21	1.067801701	9.141444656	5.618055723	1.27229E-07	2.3971E-06	7.149294399
ENSG00000146192	protein_coding	FGD2	6	0.714804157	7.419280968	5.616865327	1.27925E-07	2.40159E-06	7.03535807
ENSG00000115289	protein_coding	PCGF1	2	0.401219171	2.797765557	5.616857774	1.27929E-07	2.40159E-06	7.225600283
ENSG00000152127	protein_coding	MGAT5	2	-0.357293087	6.766873869	-5.616786351	1.27971E-07	2.40159E-06	6.992033235
ENSG00000004660	protein_coding	CAMKK1	17	-0.710429418	4.863031673	-5.611869996	1.30884E-07	2.45304E-06	6.977766713
ENSG00000160094	protein_coding	ZNF362	1	-0.347233787	5.087380785	-5.611458387	1.31131E-07	2.45446E-06	6.961387913
ENSG00000169136	protein_coding	ATF5	19	0.929484577	3.218631517	5.608220222	1.33088E-07	2.48785E-06	7.136092936
ENSG00000110079	protein_coding	MS4A4A	11	2.035097879	1.440653091	5.607150542	1.33741E-07	2.49679E-06	7.253579688
ENSG00000172159	protein_coding	FRMD3	9	1.189430907	3.724746733	5.606107277	1.34381E-07	2.50547E-06	7.086728454
ENSG00000164211	protein_coding	STARD4	5	0.610182103	3.123772574	5.605778798	1.34583E-07	2.50598E-06	7.133136564
ENSG00000279884	TEC	AC010894.5	2	-0.780285523	3.476898512	-5.603341538	1.36092E-07	2.53078E-06	7.073355763
ENSG00000112972	protein_coding	HMGCS1	5	0.373753799	4.235759295	5.601629542	1.37161E-07	2.54736E-06	7.000506023
ENSG00000203721	lncRNA	LINC00862	1	-1.091847645	1.752981979	-5.600997708	1.37558E-07	2.55142E-06	7.226357227
ENSG00000287586	lncRNA	Z98886.1	1	-1.60977574	1.868028305	-5.598912162	1.38876E-07	2.57253E-06	7.209715571
ENSG00000144843	protein_coding	ADPRH	3	0.782510981	3.825536346	5.595852143	1.40832E-07	2.6054E-06	7.005659388
ENSG00000100485	protein_coding	SOS2	14	-0.569648233	6.981916075	-5.595354125	1.41153E-07	2.60796E-06	6.914484761
ENSG00000092051	protein_coding	JPH4	14	1.35238957	0.486534993	5.589919602	1.44702E-07	2.67008E-06	7.084661836
ENSG00000125148	protein_coding	MT2A	16	1.901853705	4.789803728	5.587717536	1.46164E-07	2.6936E-06	6.900790737
ENSG00000111206	protein_coding	FOXM1	12	1.453501548	1.192245483	5.58654561	1.46949E-07	2.70457E-06	7.089079511
ENSG00000196262	protein_coding	PPIA	7	0.619066945	7.182699595	5.585660663	1.47544E-07	2.71204E-06	6.866244367
ENSG00000184208	unitary_pseudogene	C22orf46	22	0.417414585	3.540255559	5.584793537	1.48129E-07	2.7193E-06	7.013407399
ENSG00000277053	transcribed_unprocessed_pseudogene	GTF2IP1	7	-0.581509356	2.680049266	-5.584118407	1.48586E-07	2.72421E-06	7.075879898
ENSG00000286194	lncRNA	AC138207.9	17	0.904360056	1.711802784	5.577094922	1.53426E-07	2.80934E-06	7.124665632
ENSG00000113387	protein_coding	SUB1	5	0.49529512	5.721554738	5.576083587	1.54135E-07	2.81872E-06	6.790049592
ENSG00000119686	protein_coding	FLVCR2	14	0.712011851	3.690047653	5.5737963	1.55752E-07	2.84465E-06	6.938271027
ENSG00000122952	protein_coding	ZWINT	10	1.354945634	0.617504672	5.572842331	1.56431E-07	2.85341E-06	6.910363191
ENSG00000236008	lncRNA	LINC01814	2	-0.772462925	3.106640686	-5.571587883	1.57328E-07	2.86613E-06	6.981325853
ENSG00000170876	protein_coding	TMEM43	3	-0.415440671	6.846849968	-5.568870052	1.59289E-07	2.89818E-06	6.785725073
ENSG00000153443	protein_coding	UBALD1	16	-0.541156429	5.625597849	-5.567698485	1.60142E-07	2.91E-06	6.74898641
ENSG00000166595	protein_coding	CIAO2B	16	0.369416885	3.898771382	5.565384906	1.6184E-07	2.93712E-06	6.877984001
ENSG00000168961	protein_coding	LGALS9	17	1.021103338	7.012536783	5.559390001	1.66321E-07	3.01461E-06	6.762474714
ENSG00000165949	protein_coding	IFI27	14	7.336356064	5.43418459	5.558874894	1.66711E-07	3.01787E-06	7.048467413
ENSG00000165629	protein_coding	ATP5F1C	10	0.662765339	4.847863303	5.556271852	1.68699E-07	3.05E-06	6.755093659
ENSG00000129911	protein_coding	KLF16	19	-0.471135963	5.697121075	-5.553042955	1.71197E-07	3.09126E-06	6.683340238
ENSG00000182952	protein_coding	HMGN4	6	0.382532695	5.577262263	5.549138027	1.74266E-07	3.14272E-06	6.673714275
ENSG00000111911	protein_coding	HINT3	6	0.529537764	4.184487502	5.546271922	1.76553E-07	3.17996E-06	6.760149249
ENSG00000188026	protein_coding	RILPL1	12	-0.812199651	3.253380824	-5.545728963	1.7699E-07	3.18382E-06	6.866886849
ENSG00000265354	protein_coding	TIMM23	10	0.47046487	3.944068887	5.544330299	1.78119E-07	3.20003E-06	6.780582717
ENSG00000114573	protein_coding	ATP6V1A	3	-0.552019751	7.016428584	-5.544060085	1.78338E-07	3.20003E-06	6.688185532
ENSG00000279861	TEC	AC073548.1	19	0.936508918	2.481115222	5.542253829	1.79809E-07	3.22238E-06	6.937576169
ENSG00000171714	protein_coding	ANO5	11	1.11746447	1.210749972	5.539830026	1.81801E-07	3.25402E-06	6.95863953
ENSG00000122779	protein_coding	TRIM24	7	-0.348488312	5.605073834	-5.538789262	1.82663E-07	3.26153E-06	6.622190534
ENSG00000173868	protein_coding	PHOSPHO1	17	-1.098655685	8.95372091	-5.538773413	1.82677E-07	3.26153E-06	6.791120758
ENSG00000229754	transcribed_unprocessed_pseudogene	CXCR2P1	2	1.213013029	5.073302066	5.534028733	1.86658E-07	3.32846E-06	6.64022618
ENSG00000181929	protein_coding	PRKAG1	12	0.325592744	4.546704394	5.531897431	1.88474E-07	3.35666E-06	6.659801258
ENSG00000120318	protein_coding	ARAP3	5	-0.858344187	7.117749702	-5.531307655	1.88979E-07	3.36149E-06	6.639510251
ENSG00000065665	protein_coding	SEC61A2	10	-0.498351481	3.610498207	-5.530893106	1.89336E-07	3.36364E-06	6.750038384
ENSG00000011198	protein_coding	ABHD5	3	-0.785875046	6.625485491	-5.529643397	1.90413E-07	3.37587E-06	6.606212863
ENSG00000225101	transcribed_unprocessed_pseudogene	OR52K3P	11	1.011155803	4.964007489	5.529548339	1.90495E-07	3.37587E-06	6.626164936
ENSG00000022567	protein_coding	SLC45A4	8	-0.898564462	7.954994466	-5.527672489	1.92125E-07	3.40054E-06	6.678580231
ENSG00000129691	protein_coding	ASH2L	8	0.303809839	5.686703957	5.524365129	1.95031E-07	3.44772E-06	6.559499046
ENSG00000148516	protein_coding	ZEB1	10	-0.376415823	5.863978148	-5.523393347	1.95893E-07	3.45786E-06	6.551831637
ENSG00000198053	protein_coding	SIRPA	20	-0.74520427	8.346091799	-5.523174601	1.96088E-07	3.45786E-06	6.688348491
ENSG00000130475	protein_coding	FCHO1	19	-0.472707185	6.818483214	-5.522688534	1.96521E-07	3.46123E-06	6.578182246
ENSG00000251179	lncRNA	TMEM92-AS1	17	-1.575808339	0.594250154	-5.522205602	1.96952E-07	3.46456E-06	6.833759661
ENSG00000163297	protein_coding	ANTXR2	4	-0.513421892	7.40335923	-5.521113453	1.9793E-07	3.4775E-06	6.610378291
ENSG00000123610	protein_coding	TNFAIP6	2	1.770301734	4.14552539	5.5205687	1.9842E-07	3.48184E-06	6.680707441
ENSG00000154767	protein_coding	XPC	3	-0.309147125	6.556125352	-5.519935994	1.98991E-07	3.48757E-06	6.55186729
ENSG00000100632	protein_coding	ERH	14	0.774131967	3.054590373	5.519534625	1.99353E-07	3.48966E-06	6.784225441
ENSG00000196655	protein_coding	TRAPPC4	11	0.650292532	2.505064459	5.517204484	2.01472E-07	3.52243E-06	6.829069927
ENSG00000135686	protein_coding	KLHL36	16	-0.274770695	7.085920558	-5.516309968	2.02291E-07	3.53244E-06	6.565783209
ENSG00000110848	protein_coding	CD69	12	0.972572873	2.926645783	5.515846952	2.02716E-07	3.53555E-06	6.785570389
ENSG00000261490	lncRNA	AC005674.2	4	-0.331090937	4.900626436	-5.51379041	2.04615E-07	3.56434E-06	6.542577379
ENSG00000180221	processed_pseudogene	TPT1P10	10	-0.788683019	2.185757578	-5.512912573	2.05431E-07	3.57406E-06	6.811245689
ENSG00000171992	protein_coding	SYNPO	5	-0.870299554	2.494671537	-5.512653744	2.05672E-07	3.57406E-06	6.780918529
ENSG00000143390	protein_coding	RFX5	1	0.320150574	5.877685377	5.5123756	2.05932E-07	3.57423E-06	6.503787104
ENSG00000155744	protein_coding	FAM126B	2	-0.641248337	7.376448207	-5.509941406	2.08217E-07	3.60951E-06	6.56179188
ENSG00000174579	protein_coding	MSL2	3	-0.33390807	7.182983549	-5.509467558	2.08664E-07	3.6129E-06	6.542606898
ENSG00000162385	protein_coding	MAGOH	1	0.589617073	2.738228541	5.508588705	2.09497E-07	3.62294E-06	6.767007778
ENSG00000137996	protein_coding	RTCA	1	0.282701451	4.715868284	5.505977194	2.11991E-07	3.65819E-06	6.531772467
ENSG00000135766	protein_coding	EGLN1	1	-0.887872615	6.870081205	-5.5057672	2.12193E-07	3.65819E-06	6.516508593
ENSG00000118816	protein_coding	CCNI	4	-0.644071205	8.876029506	-5.505653546	2.12302E-07	3.65819E-06	6.644731868
ENSG00000269858	protein_coding	EGLN2	19	-0.37775711	6.142720304	-5.504522179	2.13393E-07	3.67257E-06	6.471789836
ENSG00000258738	lncRNA	AL121603.2	14	-0.604025339	2.973193586	-5.503961615	2.13936E-07	3.67566E-06	6.683584329
ENSG00000100523	protein_coding	DDHD1	14	0.329757012	6.482445947	5.503806485	2.14086E-07	3.67566E-06	6.476726034
ENSG00000179967	processed_pseudogene	PPP1R14BP3	4	-0.999249429	3.472189768	-5.502309764	2.15542E-07	3.69623E-06	6.627301947
ENSG00000112679	protein_coding	DUSP22	6	-0.296615826	6.525320871	-5.499553663	2.18249E-07	3.73817E-06	6.465438202
ENSG00000094804	protein_coding	CDC6	17	1.091985746	1.014686258	5.494291289	2.23511E-07	3.82371E-06	6.713961153
ENSG00000071967	protein_coding	CYBRD1	2	-0.789272396	4.793202119	-5.491906207	2.25936E-07	3.86059E-06	6.450860623
ENSG00000145388	protein_coding	METTL14	4	0.429334224	4.426656927	5.48835969	2.2959E-07	3.91835E-06	6.482966252
ENSG00000170921	protein_coding	TANC2	17	-0.511962726	5.760526044	-5.4807977	2.37575E-07	4.0498E-06	6.366400228
ENSG00000096968	protein_coding	JAK2	9	0.647989709	7.428287878	5.479847881	2.38597E-07	4.06239E-06	6.428821955
ENSG00000205659	protein_coding	LIN52	14	0.382468114	3.091874642	5.476280646	2.42474E-07	4.11994E-06	6.582444465
ENSG00000179051	protein_coding	RCC2	1	0.438644437	5.530370023	5.476208351	2.42553E-07	4.11994E-06	6.35324099
ENSG00000104951	protein_coding	IL4I1	19	1.449928235	2.264130568	5.472384769	2.46778E-07	4.183E-06	6.64341517
ENSG00000136758	protein_coding	YME1L1	10	0.319536895	6.841813075	5.472320766	2.46849E-07	4.183E-06	6.354808394
ENSG00000159459	protein_coding	UBR1	15	0.316893921	6.141028387	5.471841626	2.47384E-07	4.1871E-06	6.326836132
ENSG00000100439	protein_coding	ABHD4	14	-0.528657914	5.328204332	-5.468867885	2.50727E-07	4.23869E-06	6.32248288
ENSG00000122359	protein_coding	ANXA11	10	-0.363634388	8.925209937	-5.466407016	2.53528E-07	4.28097E-06	6.469632652
ENSG00000148719	protein_coding	DNAJB12	10	-0.338270156	6.32375158	-5.465104677	2.55022E-07	4.30114E-06	6.305843753
ENSG00000161021	protein_coding	MAML1	5	-0.581370699	4.393940601	-5.464628061	2.55571E-07	4.30532E-06	6.36167431
ENSG00000213203	protein_coding	GIMAP1	7	0.381506006	5.93528675	5.464007568	2.56288E-07	4.31232E-06	6.293004206
ENSG00000182628	protein_coding	SKA2	17	0.65340764	2.382381465	5.461977284	2.58646E-07	4.34689E-06	6.599611913
ENSG00000249456	lncRNA	AL731577.2	10	-1.438903484	2.469320577	-5.459293994	2.61795E-07	4.39466E-06	6.548228512
ENSG00000178980	protein_coding	SELENOW	19	0.391778647	4.949795088	5.457974505	2.63358E-07	4.41571E-06	6.308349504
ENSG00000158109	protein_coding	TPRG1L	1	-0.467624163	6.08683546	-5.457065	2.6444E-07	4.42867E-06	6.264137143
ENSG00000278022	lncRNA	AC118658.1	15	-0.740302819	1.335213113	-5.456175031	2.65503E-07	4.44129E-06	6.613323853
ENSG00000169679	protein_coding	BUB1	2	1.190218814	2.178226686	5.454313984	2.6774E-07	4.46425E-06	6.605309132
ENSG00000111639	protein_coding	MRPL51	12	1.143099446	2.649409697	5.454275025	2.67787E-07	4.46425E-06	6.564208031
ENSG00000095261	protein_coding	PSMD5	9	0.249717625	4.727878577	5.454254934	2.67811E-07	4.46425E-06	6.305840539
ENSG00000196535	protein_coding	MYO18A	17	0.412000584	7.693554452	5.453524107	2.68695E-07	4.47377E-06	6.322396926
ENSG00000198848	protein_coding	CES1	16	1.60849777	3.62492516	5.45245112	2.69997E-07	4.49024E-06	6.43644599
ENSG00000047346	protein_coding	FAM214A	15	-0.390079315	6.316058568	-5.45073287	2.72096E-07	4.51989E-06	6.241273207
ENSG00000213149	processed_pseudogene	CNN2P9	6	-0.752902592	1.458571328	-5.449249411	2.73921E-07	4.54493E-06	6.583836737
ENSG00000252222	snRNA	RNU7-13P	1	-0.96290439	1.175053491	-5.448164562	2.75263E-07	4.56191E-06	6.580032972
ENSG00000156802	protein_coding	ATAD2	8	0.599217675	4.40071593	5.446105631	2.77828E-07	4.59909E-06	6.317767515
ENSG00000115392	protein_coding	FANCL	2	0.95657696	2.654499755	5.445313887	2.7882E-07	4.61019E-06	6.520253309
ENSG00000161800	protein_coding	RACGAP1	12	0.429978557	3.339428481	5.444422834	2.79941E-07	4.62339E-06	6.42019989
ENSG00000065559	protein_coding	MAP2K4	17	-0.542060478	5.795447606	-5.441759968	2.83318E-07	4.67376E-06	6.195726703
ENSG00000084652	protein_coding	TXLNA	1	0.266010905	6.259887974	5.438276711	2.87795E-07	4.74215E-06	6.182825629
ENSG00000114127	protein_coding	XRN1	3	0.681473844	7.707642775	5.437188006	2.89208E-07	4.75996E-06	6.257363762
ENSG00000234127	protein_coding	TRIM26	6	0.622381635	4.813393766	5.436408166	2.90225E-07	4.77121E-06	6.220602364
ENSG00000262001	lncRNA	DLGAP1-AS2	18	-0.653944243	2.438347046	-5.435000486	2.92069E-07	4.79602E-06	6.466300615
ENSG00000233431	lncRNA	LINC02596	1	-1.38498274	1.289431203	-5.430950259	2.97438E-07	4.8786E-06	6.505103854
ENSG00000226501	processed_pseudogene	USF1P1	21	-0.713785145	1.414096815	-5.430410375	2.98161E-07	4.88486E-06	6.504144723
ENSG00000249863	processed_pseudogene	AC021106.1	4	-0.722178061	2.888123047	-5.426336814	3.03672E-07	4.96946E-06	6.373443721
ENSG00000132294	protein_coding	EFR3A	8	0.339332749	6.489570229	5.425829545	3.04365E-07	4.97512E-06	6.137975263
ENSG00000164136	protein_coding	IL15	4	0.753070618	4.080476959	5.424021211	3.06849E-07	5.01E-06	6.241364749
ENSG00000155438	protein_coding	NIFK	2	0.65322723	3.275221448	5.423629058	3.0739E-07	5.01312E-06	6.342266115
ENSG00000108523	protein_coding	RNF167	17	-0.296672594	6.405866494	-5.422545476	3.0889E-07	5.03185E-06	6.123039316
ENSG00000119632	protein_coding	IFI27L2	14	1.014902748	1.534997482	5.415776527	3.18426E-07	5.18129E-06	6.442511824
ENSG00000187446	protein_coding	CHP1	15	-0.512896832	6.23669657	-5.413839034	3.21208E-07	5.22063E-06	6.082969313
ENSG00000136631	protein_coding	VPS45	1	0.439959259	4.234142557	5.413340234	3.21928E-07	5.2264E-06	6.179973086
ENSG00000167085	protein_coding	PHB	17	0.476084124	5.100928816	5.412445254	3.23224E-07	5.24149E-06	6.100503433
ENSG00000144306	protein_coding	SCRN3	2	0.397265604	3.701328433	5.407309792	3.30759E-07	5.35762E-06	6.213461159
ENSG00000100387	protein_coding	RBX1	22	0.656116296	4.969558033	5.406841846	3.31454E-07	5.36281E-06	6.087084711
ENSG00000114013	protein_coding	CD86	3	0.741613875	4.181400086	5.405924335	3.32821E-07	5.37885E-06	6.14567957
ENSG00000188559	protein_coding	RALGAPA2	20	-0.430661861	7.54970799	-5.405623854	3.3327E-07	5.38003E-06	6.113693372
ENSG00000132963	protein_coding	POMP	13	0.66590652	3.563370297	5.401505818	3.39482E-07	5.47414E-06	6.20404363
ENSG00000175274	protein_coding	TP53I11	11	-0.773922223	6.286987204	-5.399435038	3.42648E-07	5.51898E-06	6.023685716
ENSG00000266805	lncRNA	AP005432.1	18	-0.831642548	1.982666135	-5.394435221	3.50412E-07	5.6377E-06	6.325827097
ENSG00000232303	processed_pseudogene	DFFBP1	9	-0.555607322	2.376752196	-5.39076636	3.56218E-07	5.72468E-06	6.269337279
ENSG00000172771	protein_coding	EFCAB12	3	-0.831444993	2.214902078	-5.388691411	3.59544E-07	5.77165E-06	6.284432814
ENSG00000162378	protein_coding	ZYG11B	1	-0.394752718	5.626295352	-5.387017417	3.62249E-07	5.80856E-06	5.958941149
ENSG00000114745	protein_coding	GORASP1	3	0.552151729	5.579147608	5.383486701	3.68019E-07	5.88824E-06	5.94783229
ENSG00000133318	protein_coding	RTN3	11	-0.622990962	7.766465159	-5.383473659	3.68041E-07	5.88824E-06	6.037067665
ENSG00000117139	protein_coding	KDM5B	1	-0.33425123	6.394635015	-5.379867245	3.74028E-07	5.97735E-06	5.934379114
ENSG00000172239	protein_coding	PAIP1	5	0.445184209	4.546363241	5.379075755	3.75355E-07	5.99186E-06	5.999045373
ENSG00000169967	protein_coding	MAP3K2	2	-0.481910454	7.825950142	-5.37810503	3.76988E-07	6.01124E-06	6.01402728
ENSG00000197894	protein_coding	ADH5	4	0.554555616	4.863999396	5.375143689	3.82014E-07	6.0846E-06	5.960152089
ENSG00000205581	protein_coding	HMGN1	21	0.365495999	5.661663207	5.374541181	3.83044E-07	6.09423E-06	5.908873963
ENSG00000160710	protein_coding	ADAR	1	0.745048685	10.21330153	5.371770287	3.87819E-07	6.16335E-06	6.130834422
ENSG00000165102	protein_coding	HGSNAT	8	-0.264926186	5.862803265	-5.370939706	3.89261E-07	6.17941E-06	5.886161697
ENSG00000168394	protein_coding	TAP1	6	0.871161952	8.129256753	5.368021044	3.94372E-07	6.25361E-06	5.984917562
ENSG00000103154	protein_coding	NECAB2	16	-1.583302073	2.091905864	-5.367208599	3.95806E-07	6.26941E-06	6.230976203
ENSG00000135297	protein_coding	MTO1	6	0.300122594	5.305375077	5.365584866	3.98687E-07	6.30419E-06	5.881649243
ENSG00000074276	protein_coding	CDHR2	5	-0.488103359	3.259084799	-5.365475316	3.98883E-07	6.30419E-06	6.064732462
ENSG00000229955	lncRNA	Z98749.1	22	-0.546120808	1.643431612	-5.35285202	4.22006E-07	6.66229E-06	6.162430724
ENSG00000161643	transcribed_unprocessed_pseudogene	SIGLEC16	19	1.120384414	1.970160295	5.351505145	4.24549E-07	6.69492E-06	6.154599189
ENSG00000168496	protein_coding	FEN1	11	0.590740057	2.555155777	5.35122378	4.25082E-07	6.69492E-06	6.11462431
ENSG00000185088	protein_coding	RPS27L	15	0.508957139	4.007209025	5.351016414	4.25475E-07	6.69492E-06	5.940651807
ENSG00000276644	protein_coding	DACH1	13	-0.834280734	2.412832161	-5.347113827	4.32945E-07	6.8005E-06	6.079778275
ENSG00000128383	protein_coding	APOBEC3A	22	0.995614714	7.267750115	5.347015569	4.33135E-07	6.8005E-06	5.84250175
ENSG00000100889	protein_coding	PCK2	14	0.527567877	3.97187264	5.346323961	4.34472E-07	6.81403E-06	5.914360301
ENSG00000145244	protein_coding	CORIN	4	-2.168499147	1.033197044	-5.342406174	4.42126E-07	6.92648E-06	6.129383243
ENSG00000179630	protein_coding	LACC1	13	1.017881711	0.79009237	5.340794692	4.45312E-07	6.96877E-06	6.086554201
ENSG00000136448	protein_coding	NMT1	17	0.241446203	6.556058587	5.340069877	4.46752E-07	6.98368E-06	5.767937835
ENSG00000170606	protein_coding	HSPA4	5	0.297944206	5.704673958	5.335416252	4.56109E-07	7.11889E-06	5.737188642
ENSG00000181634	protein_coding	TNFSF15	9	1.63651344	0.625255277	5.335274779	4.56397E-07	7.11889E-06	5.982254278
ENSG00000249850	processed_pseudogene	KRT18P31	5	-0.352942566	4.790555288	-5.334610681	4.57748E-07	7.13221E-06	5.7695354
ENSG00000124588	protein_coding	NQO2	6	-0.716328229	6.024496418	-5.33308387	4.60871E-07	7.17305E-06	5.727343814
ENSG00000176890	protein_coding	TYMS	18	1.491737143	1.880550482	5.328370924	4.7064E-07	7.31716E-06	6.077123758
ENSG00000182481	protein_coding	KPNA2	17	0.523944577	3.403239686	5.327334953	4.72815E-07	7.34299E-06	5.905201492
ENSG00000198133	protein_coding	TMEM229B	14	0.619204894	6.18087916	5.326808305	4.73924E-07	7.35224E-06	5.703646428
ENSG00000104853	protein_coding	CLPTM1	19	-0.262689579	6.174790374	-5.326383344	4.74821E-07	7.35818E-06	5.69841537
ENSG00000229677	processed_pseudogene	AC018644.1	7	0.799353496	3.059490287	5.326023965	4.75581E-07	7.36199E-06	5.938126696
ENSG00000082701	protein_coding	GSK3B	3	-0.338812484	6.956764213	-5.324664886	4.78465E-07	7.39864E-06	5.727752915
ENSG00000092470	protein_coding	WDR76	15	0.558509866	2.835282903	5.324267223	4.79312E-07	7.40374E-06	5.97576786
ENSG00000100097	protein_coding	LGALS1	22	0.759271373	6.15095436	5.323057673	4.81897E-07	7.43565E-06	5.687561813
ENSG00000124635	protein_coding	HIST1H2BJ	6	0.620148048	4.3792886	5.322373636	4.83365E-07	7.45028E-06	5.787064346
ENSG00000115875	protein_coding	SRSF7	2	0.393029077	5.89723794	5.321421061	4.85417E-07	7.47386E-06	5.674809324
ENSG00000152102	protein_coding	FAM168B	2	-0.285529995	6.398847549	-5.321047653	4.86224E-07	7.47824E-06	5.680499679
ENSG00000183475	protein_coding	ASB7	15	-0.290819676	5.232549249	-5.31647291	4.96213E-07	7.62369E-06	5.666915936
ENSG00000100519	protein_coding	PSMC6	14	0.491327711	4.748153714	5.315800707	4.97698E-07	7.6383E-06	5.713406156
ENSG00000177600	protein_coding	RPLP2	11	-0.515741043	8.150849108	-5.31441186	5.00779E-07	7.67736E-06	5.766895361
ENSG00000103591	protein_coding	AAGAB	15	0.329799555	4.506411715	5.313274027	5.03317E-07	7.70801E-06	5.713639443
ENSG00000280332	TEC	AC020917.4	19	-0.54277861	3.866009935	-5.312309874	5.05477E-07	7.73283E-06	5.767817099
ENSG00000144645	protein_coding	OSBPL10	3	-0.877388088	4.440091537	-5.309921193	5.10869E-07	7.80697E-06	5.700464324
ENSG00000107341	protein_coding	UBE2R2	9	-0.483887948	7.164139149	-5.303519305	5.25597E-07	8.02349E-06	5.653044889
ENSG00000258539	protein_coding	AC068896.1	10	-0.456234194	3.60710461	-5.301561425	5.30184E-07	8.08488E-06	5.75189545
ENSG00000078668	protein_coding	VDAC3	8	0.52396043	5.140147188	5.297403465	5.40055E-07	8.22664E-06	5.607379684
ENSG00000160703	protein_coding	NLRX1	11	-0.500750703	5.47876417	-5.296903878	5.41252E-07	8.23613E-06	5.574962862
ENSG00000160075	protein_coding	SSU72	1	-0.249225982	7.066006166	-5.296633277	5.41902E-07	8.23726E-06	5.612236221
ENSG00000280270	TEC	AC068299.2	3	3.391325043	-0.952162651	5.296000299	5.43426E-07	8.25166E-06	4.927146567
ENSG00000122966	protein_coding	CIT	12	0.777754133	2.286990841	5.294586288	5.46844E-07	8.29476E-06	5.915539652
ENSG00000055044	protein_coding	NOP58	2	0.549640459	4.9075873	5.293359449	5.49827E-07	8.33118E-06	5.610705903
ENSG00000237892	lncRNA	KLF7-IT1	2	-0.606529078	2.756642093	-5.291749385	5.53765E-07	8.38199E-06	5.806260444
ENSG00000111231	protein_coding	GPN3	12	0.565536681	2.632391721	5.289272848	5.59877E-07	8.46555E-06	5.838097185
ENSG00000225217	unprocessed_pseudogene	HSPA7	1	1.066187926	6.152703595	5.288930913	5.60726E-07	8.46944E-06	5.547855226
ENSG00000127527	protein_coding	EPS15L1	19	-0.414711128	7.407180369	-5.284816184	5.71041E-07	8.61617E-06	5.58252364
ENSG00000188707	protein_coding	ZBED6CL	7	-0.337139094	4.293212519	-5.282382827	5.77229E-07	8.70036E-06	5.592696314
ENSG00000121691	protein_coding	CAT	11	-0.707101511	6.881836111	-5.277806039	5.89044E-07	8.86911E-06	5.530388632
ENSG00000089693	protein_coding	MLF2	12	-0.489127396	6.522001674	-5.277465899	5.89932E-07	8.87314E-06	5.503227247
ENSG00000181016	protein_coding	LSMEM1	7	-0.875411248	2.794207049	-5.277193724	5.90643E-07	8.87451E-06	5.74456342
ENSG00000164104	protein_coding	HMGB2	4	0.931067238	5.47842626	5.27666045	5.92038E-07	8.87821E-06	5.511475875
ENSG00000001036	protein_coding	FUCA2	6	0.558051213	4.06146167	5.276625893	5.92129E-07	8.87821E-06	5.601330611
ENSG00000224051	protein_coding	CPTP	1	-0.345484923	4.991358377	-5.27495879	5.96513E-07	8.93459E-06	5.501247585
ENSG00000180530	protein_coding	NRIP1	21	0.588091742	5.280240277	5.274354966	5.98109E-07	8.94914E-06	5.488001087
ENSG00000124762	protein_coding	CDKN1A	6	1.008713671	5.539817118	5.27352033	6.00322E-07	8.97287E-06	5.482344875
ENSG00000276043	protein_coding	UHRF1	19	1.081587722	2.49548435	5.271960657	6.04478E-07	9.02557E-06	5.803688798
ENSG00000102796	protein_coding	DHRS12	13	-0.768407405	4.091889409	-5.271511295	6.05681E-07	9.02695E-06	5.568054169
ENSG00000096746	protein_coding	HNRNPH3	10	0.442525902	5.505122544	5.27145513	6.05831E-07	9.02695E-06	5.47066745
ENSG00000101193	protein_coding	GID8	20	-0.350312742	6.372975789	-5.265459751	6.22106E-07	9.25981E-06	5.443564606
ENSG00000111731	protein_coding	C2CD5	12	0.307149868	6.145735567	5.261139333	6.34098E-07	9.42851E-06	5.416594971
ENSG00000122692	protein_coding	SMU1	9	0.243543631	5.897162533	5.260573605	6.35685E-07	9.4423E-06	5.412200024
ENSG00000285966	lncRNA	AC007686.4	14	-2.635652958	-0.060046773	-5.260318277	6.36403E-07	9.44316E-06	5.531146443
ENSG00000198301	protein_coding	SDAD1	4	0.441653026	4.572112083	5.259986431	6.37336E-07	9.44723E-06	5.489777339
ENSG00000115590	protein_coding	IL1R2	2	-1.008565441	5.734014742	-5.259189424	6.39584E-07	9.46939E-06	5.414022746
ENSG00000025293	protein_coding	PHF20	20	-0.270168122	6.835492492	-5.258987722	6.40154E-07	9.46939E-06	5.436781589
ENSG00000151650	protein_coding	VENTX	10	-0.758243927	3.384176017	-5.257075945	6.45583E-07	9.53983E-06	5.573569244
ENSG00000225873	transcribed_unitary_pseudogene	C3orf86	3	-0.841291853	3.781994001	-5.255739191	6.49405E-07	9.58642E-06	5.537377166
ENSG00000164938	protein_coding	TP53INP1	8	-0.572362438	6.593582515	-5.250135601	6.65669E-07	9.81639E-06	5.391444923
ENSG00000118873	protein_coding	RAB3GAP2	1	0.21362875	6.199544706	5.249891504	6.66386E-07	9.81686E-06	5.36785523
ENSG00000104870	protein_coding	FCGRT	19	-0.571587541	8.234945591	-5.248439625	6.70669E-07	9.8698E-06	5.491140873
ENSG00000107937	protein_coding	GTPBP4	10	0.357550123	4.4300921	5.246213533	6.77288E-07	9.95697E-06	5.443295291
ENSG00000133313	protein_coding	CNDP2	18	0.478234451	6.801200435	5.245905903	6.78208E-07	9.96027E-06	5.378491332
ENSG00000182240	protein_coding	BACE2	21	-0.764008548	3.341974319	-5.244904508	6.8121E-07	9.99411E-06	5.541103701
ENSG00000174238	protein_coding	PITPNA	17	-0.433675102	6.452872953	-5.243693741	6.84857E-07	1.00282E-05	5.354775075
ENSG00000186001	protein_coding	LRCH3	3	0.256218489	6.415611816	5.243667331	6.84937E-07	1.00282E-05	5.348788491
ENSG00000197536	lncRNA	C5orf56	5	0.645803207	7.478289108	5.241096343	6.92746E-07	1.01322E-05	5.401757047
ENSG00000165997	protein_coding	ARL5B	10	0.444619401	4.640948896	5.238268974	7.01434E-07	1.02488E-05	5.378737384
ENSG00000185963	protein_coding	BICD2	9	-0.38229106	7.428738241	-5.237616854	7.03453E-07	1.02678E-05	5.384435062
ENSG00000166902	protein_coding	MRPL16	11	0.370565917	3.897706908	5.235601761	7.09727E-07	1.03489E-05	5.449594032
ENSG00000130881	protein_coding	LRP3	19	-0.697924155	3.314324234	-5.234104512	7.14424E-07	1.04068E-05	5.482536965
ENSG00000121413	protein_coding	ZSCAN18	19	-0.581748757	5.547758641	-5.23376272	7.15501E-07	1.04118E-05	5.302893185
ENSG00000181026	protein_coding	AEN	15	0.396992415	5.064237824	5.231869593	7.21492E-07	1.04884E-05	5.322286441
ENSG00000144040	protein_coding	SFXN5	2	-0.446564542	5.72131603	-5.229247489	7.29871E-07	1.05926E-05	5.279765392
ENSG00000276649	lncRNA	AL117335.1	20	-0.708471738	4.524466229	-5.229163488	7.30141E-07	1.05926E-05	5.340401237
ENSG00000166164	protein_coding	BRD7	16	0.373818545	5.732557671	5.228768918	7.31411E-07	1.06003E-05	5.27938672
ENSG00000005059	protein_coding	MCUB	4	0.347572466	5.297412748	5.22727299	7.36244E-07	1.06595E-05	5.292316019
ENSG00000100918	protein_coding	REC8	14	0.818460468	4.219529103	5.225609734	7.41654E-07	1.0727E-05	5.397152091
ENSG00000165502	protein_coding	RPL36AL	14	1.06149478	3.205012108	5.221125397	7.56433E-07	1.09297E-05	5.499474347
ENSG00000155508	protein_coding	CNOT8	5	0.22225536	6.417157861	5.220684096	7.57903E-07	1.09399E-05	5.250532278
ENSG00000273729	lncRNA	AC007686.3	14	-0.492016267	3.795387484	-5.216189533	7.73034E-07	1.11414E-05	5.375900892
ENSG00000142864	protein_coding	SERBP1	1	0.319884546	6.712352832	5.216077188	7.73416E-07	1.11414E-05	5.244105938
ENSG00000213281	protein_coding	NRAS	1	0.381691712	5.121695158	5.213318384	7.82853E-07	1.1266E-05	5.237555464
ENSG00000140853	protein_coding	NLRC5	16	0.54959633	9.487896106	5.211642286	7.88641E-07	1.13379E-05	5.404404924
ENSG00000272512	lncRNA	AL645608.7	1	2.593153598	1.100746357	5.208615053	7.99201E-07	1.14782E-05	5.549554289
ENSG00000164002	protein_coding	EXO5	1	0.539773779	2.995104206	5.206837665	8.05465E-07	1.15566E-05	5.437981358
ENSG00000237649	protein_coding	KIFC1	6	1.492996025	0.696311576	5.20576594	8.09266E-07	1.15995E-05	5.440778353
ENSG00000104549	protein_coding	SQLE	8	0.582697394	2.848980882	5.204448333	8.13962E-07	1.16551E-05	5.434857138
ENSG00000126005	protein_coding	MMP24OS	20	-0.300403543	5.700884627	-5.201981654	8.22825E-07	1.17703E-05	5.163297356
ENSG00000259642	lncRNA	ST20-AS1	15	-0.741914267	3.22378061	-5.201064695	8.26144E-07	1.18059E-05	5.364699269
ENSG00000287265	lncRNA	AL365272.1	6	-0.459377311	3.59920533	-5.200159706	8.29432E-07	1.18411E-05	5.312592117
ENSG00000063177	protein_coding	RPL18	19	-0.431002976	8.481982478	-5.199587995	8.31516E-07	1.1859E-05	5.296567029
ENSG00000135250	protein_coding	SRPK2	7	-0.429104521	6.96533645	-5.197032033	8.40895E-07	1.19809E-05	5.180852367
ENSG00000124831	protein_coding	LRRFIP1	2	-0.332511525	8.660133212	-5.195962869	8.44848E-07	1.20252E-05	5.296561548
ENSG00000125944	protein_coding	HNRNPR	1	0.394576464	4.952369958	5.193498382	8.54031E-07	1.2143E-05	5.171414903
ENSG00000146670	protein_coding	CDCA5	11	1.351833981	0.882864185	5.193079793	8.55601E-07	1.2143E-05	5.44070422
ENSG00000265195	miRNA	MIR4312	15	-0.494736462	2.685299723	-5.193061627	8.55669E-07	1.2143E-05	5.407351392
ENSG00000196576	protein_coding	PLXNB2	22	0.719201546	7.834231488	5.192070529	8.59396E-07	1.21839E-05	5.22182914
ENSG00000167721	protein_coding	TSR1	17	0.314256456	4.472083983	5.189151094	8.70467E-07	1.23286E-05	5.193763854
ENSG00000124731	protein_coding	TREM1	6	-0.894032258	7.766875137	-5.18663609	8.80116E-07	1.24529E-05	5.198616057
ENSG00000123933	protein_coding	MXD4	4	-0.412340053	7.409304824	-5.184673161	8.87719E-07	1.2547E-05	5.158127423
ENSG00000117724	protein_coding	CENPF	1	1.063667906	2.444906498	5.184469376	8.88512E-07	1.2547E-05	5.457703538
ENSG00000169871	protein_coding	TRIM56	7	0.537967364	8.469653414	5.181757799	8.9913E-07	1.26844E-05	5.21782027
ENSG00000154518	protein_coding	ATP5MC3	2	0.450029593	4.552729803	5.181089734	9.01765E-07	1.2709E-05	5.148182096
ENSG00000143155	protein_coding	TIPRL	1	0.334340681	4.213648733	5.180717132	9.03238E-07	1.27173E-05	5.183758089
ENSG00000102524	protein_coding	TNFSF13B	13	1.119502414	6.398103733	5.179742562	9.07101E-07	1.27455E-05	5.088226735
ENSG00000104972	protein_coding	LILRB1	19	0.841932135	5.345391122	5.179633464	9.07535E-07	1.27455E-05	5.085095145
ENSG00000135899	protein_coding	SP110	2	0.690542905	8.171582201	5.179537423	9.07916E-07	1.27455E-05	5.1913785
ENSG00000136930	protein_coding	PSMB7	9	0.292050321	4.873376026	5.178790054	9.10893E-07	1.27748E-05	5.109684164
ENSG00000130175	protein_coding	PRKCSH	19	-0.296960241	7.515896525	-5.178303924	9.12834E-07	1.27895E-05	5.137714655
ENSG00000183735	protein_coding	TBK1	12	0.414350792	5.141784438	5.176197869	9.21289E-07	1.28947E-05	5.082506444
ENSG00000154188	protein_coding	ANGPT1	8	-1.333848093	1.855395923	-5.175985662	9.22146E-07	1.28947E-05	5.42412868
ENSG00000132357	protein_coding	CARD6	5	0.662346503	4.723349847	5.173716942	9.31348E-07	1.30022E-05	5.098474279
ENSG00000124795	protein_coding	DEK	6	0.506195204	6.093866842	5.173642859	9.3165E-07	1.30022E-05	5.045697473
ENSG00000283900	protein_coding	TPTEP2-CSNK1E	22	-0.68749866	1.582954686	-5.172172152	9.37665E-07	1.30734E-05	5.41853565
ENSG00000130939	protein_coding	UBE4B	1	-0.363193802	6.953921733	-5.171263411	9.41401E-07	1.31128E-05	5.070507742
ENSG00000275713	protein_coding	HIST1H2BH	6	0.757727358	3.902364327	5.169801521	9.47441E-07	1.31719E-05	5.202064509
ENSG00000163161	protein_coding	ERCC3	2	0.252508785	5.676908344	5.169789772	9.4749E-07	1.31719E-05	5.031526741
ENSG00000151893	protein_coding	CACUL1	10	-0.395088665	7.21438729	-5.169145749	9.50163E-07	1.31963E-05	5.082219799
ENSG00000130725	protein_coding	UBE2M	19	-0.398475286	4.908875557	-5.168652816	9.52213E-07	1.32015E-05	5.053518389
ENSG00000165355	protein_coding	FBXO33	14	-0.33953736	5.296308165	-5.1686119	9.52384E-07	1.32015E-05	5.034998342
ENSG00000180098	protein_coding	TRNAU1AP	1	0.325097665	4.409167348	5.167617754	9.56534E-07	1.32462E-05	5.112029996
ENSG00000143476	protein_coding	DTL	1	0.989766955	1.871622624	5.16712805	9.58585E-07	1.32618E-05	5.410874168
ENSG00000197272	protein_coding	IL27	16	1.857229726	0.386334466	5.166883991	9.59608E-07	1.32631E-05	5.30138506
ENSG00000159958	protein_coding	TNFRSF13C	22	-0.770265055	4.898990194	-5.166664474	9.6053E-07	1.32631E-05	5.041061266
ENSG00000163349	protein_coding	HIPK1	1	-0.413985052	8.183959542	-5.164217194	9.70863E-07	1.33815E-05	5.128892092
ENSG00000243660	protein_coding	ZNF487	10	-0.541015184	3.428070074	-5.164130444	9.71231E-07	1.33815E-05	5.185331231
ENSG00000187049	protein_coding	TMEM216	11	-0.381977229	2.945248952	-5.163970186	9.71912E-07	1.33815E-05	5.250847939
ENSG00000259959	lncRNA	AC107068.1	4	-1.062069491	2.45643558	-5.162873324	9.76583E-07	1.34329E-05	5.307360121
ENSG00000229474	protein_coding	PATL2	15	0.775101084	5.582739597	5.162217389	9.79387E-07	1.34586E-05	5.015108422
ENSG00000183431	protein_coding	SF3A3	1	0.363423318	5.319129572	5.161515472	9.82396E-07	1.3487E-05	5.011353394
ENSG00000167083	protein_coding	GNGT2	17	0.6292951	2.469465274	5.159460447	9.91258E-07	1.35956E-05	5.304584217
ENSG00000231047	processed_pseudogene	GCNT1P3	3	-0.816370469	1.540022635	-5.158968507	9.93391E-07	1.36039E-05	5.361183364
ENSG00000110422	protein_coding	HIPK3	11	-0.385007948	8.356057694	-5.158883903	9.93759E-07	1.36039E-05	5.119364889
ENSG00000230825	lncRNA	AC005532.1	7	0.890000133	2.109887433	5.157363781	1.00038E-06	1.36814E-05	5.333518242
ENSG00000123338	protein_coding	NCKAP1L	12	0.302058217	8.321965398	5.156922022	1.00231E-06	1.36948E-05	5.09917437
ENSG00000173706	protein_coding	HEG1	3	0.661464337	5.791506801	5.154889645	1.01125E-06	1.38037E-05	4.969450921
ENSG00000161513	protein_coding	FDXR	17	0.61506514	2.865152759	5.153258994	1.01848E-06	1.38891E-05	5.23940785
ENSG00000176407	protein_coding	KCMF1	2	-0.279322383	6.199475649	-5.15280565	1.02049E-06	1.39034E-05	4.959578673
ENSG00000197142	protein_coding	ACSL5	10	0.368553025	5.72287547	5.151854768	1.02474E-06	1.3948E-05	4.95434584
ENSG00000164051	protein_coding	CCDC51	3	0.49259184	2.309777307	5.151050285	1.02834E-06	1.39813E-05	5.290987119
ENSG00000197258	processed_pseudogene	EIF4BP6	7	-0.786851757	1.438771392	-5.150871865	1.02915E-06	1.39813E-05	5.342303237
ENSG00000206418	protein_coding	RAB12	18	0.351866688	4.221854695	5.14869438	1.03897E-06	1.40942E-05	5.040721193
ENSG00000133195	protein_coding	SLC39A11	17	0.408169443	5.050386544	5.148595749	1.03942E-06	1.40942E-05	4.969886348
ENSG00000205710	protein_coding	C17orf107	17	-0.718083098	1.687228284	-5.148322888	1.04066E-06	1.40976E-05	5.320410112
ENSG00000151465	protein_coding	CDC123	10	-0.361337654	5.265362997	-5.147090009	1.04627E-06	1.41603E-05	4.94514405
ENSG00000196782	protein_coding	MAML3	4	-0.579796755	5.921650113	-5.145193945	1.05496E-06	1.42644E-05	4.925132749
ENSG00000224295	unitary_pseudogene	OLFM5P	11	1.151913248	0.768692254	5.14477994	1.05687E-06	1.42767E-05	5.292483086
ENSG00000226380	lncRNA	AC016831.1	7	-0.529632288	4.782623502	-5.136266495	1.09684E-06	1.48027E-05	4.932115291
ENSG00000042832	protein_coding	TG	8	-0.967003403	3.679782513	-5.135499935	1.10051E-06	1.48382E-05	5.032645848
ENSG00000274997	protein_coding	HIST1H2AH	6	1.270755912	3.1550527	5.134930325	1.10325E-06	1.48611E-05	5.186356228
ENSG00000161813	protein_coding	LARP4	12	0.419614132	4.941636672	5.128943497	1.1324E-06	1.52394E-05	4.899695988
ENSG00000173418	protein_coding	NAA20	20	0.38443628	3.721772726	5.128185792	1.13614E-06	1.52712E-05	5.030837148
ENSG00000129749	protein_coding	CHRNA10	11	-0.544629783	2.828184649	-5.128034308	1.13689E-06	1.52712E-05	5.113647099
ENSG00000255987	processed_pseudogene	TOMM20P2	17	0.570905253	4.288930865	5.127078317	1.14163E-06	1.53205E-05	4.960311565
ENSG00000078081	protein_coding	LAMP3	3	2.891526517	1.664379832	5.125697402	1.14851E-06	1.53985E-05	5.246780688
ENSG00000216490	protein_coding	IFI30	19	0.687182934	3.185261299	5.125132804	1.15134E-06	1.54219E-05	5.064737009
ENSG00000129460	protein_coding	NGDN	14	0.536121501	3.452951945	5.124630001	1.15386E-06	1.54413E-05	5.054949584
ENSG00000136689	protein_coding	IL1RN	2	1.310329164	5.946094209	5.122439667	1.16491E-06	1.55746E-05	4.843788725
ENSG00000177426	protein_coding	TGIF1	18	-0.337046819	4.717895273	-5.118690159	1.18407E-06	1.5816E-05	4.866111655
ENSG00000238015	processed_pseudogene	AC104837.2	1	3.704936091	0.26502532	5.115972266	1.19815E-06	1.59891E-05	4.747705567
ENSG00000160683	protein_coding	CXCR5	11	-0.734578997	4.437516328	-5.114362653	1.20656E-06	1.60864E-05	4.859347937
ENSG00000072682	protein_coding	P4HA2	5	-0.847017476	1.285893355	-5.114047649	1.20822E-06	1.60934E-05	5.192453817
ENSG00000103061	protein_coding	SLC7A6OS	16	0.182794785	5.398979458	5.113606459	1.21054E-06	1.60947E-05	4.801733182
ENSG00000068912	protein_coding	ERLEC1	2	0.45159089	3.850282317	5.113601836	1.21056E-06	1.60947E-05	4.952419549
ENSG00000157881	protein_coding	PANK4	1	-0.300648238	5.600840498	-5.111574874	1.22127E-06	1.62221E-05	4.784223026
ENSG00000117395	protein_coding	EBNA1BP2	1	0.638932529	3.441446115	5.111084195	1.22388E-06	1.62417E-05	5.005849825
ENSG00000123080	protein_coding	CDKN2C	1	0.608658796	2.16881102	5.110122724	1.229E-06	1.62946E-05	5.141743101
ENSG00000108387	protein_coding	SEPTIN4	17	2.143169725	2.164320671	5.108010032	1.24034E-06	1.64296E-05	5.148334003
ENSG00000124496	protein_coding	TRERF1	6	-0.350612865	6.878796405	-5.107730621	1.24184E-06	1.64344E-05	4.799689954
ENSG00000272079	lncRNA	AC004233.2	16	-0.816326988	2.663376581	-5.107496072	1.24311E-06	1.64359E-05	5.041305107
ENSG00000198171	protein_coding	DDRGK1	20	0.29912791	5.014688404	5.106907837	1.24629E-06	1.64506E-05	4.79810321
ENSG00000161533	protein_coding	ACOX1	17	-0.645072732	7.276995466	-5.106750006	1.24715E-06	1.64506E-05	4.822007128
ENSG00000169490	protein_coding	TM2D2	8	0.353065528	4.03415605	5.106552603	1.24822E-06	1.64506E-05	4.895691885
ENSG00000184983	protein_coding	NDUFA6	22	1.169910714	2.726506275	5.106399687	1.24904E-06	1.64506E-05	5.095382655
ENSG00000278112	lncRNA	AC145423.3	12	-0.963369695	0.713798385	-5.106095072	1.2507E-06	1.64506E-05	5.149733232
ENSG00000110492	protein_coding	MDK	11	1.282315056	1.237084763	5.106018147	1.25112E-06	1.64506E-05	5.167328497
ENSG00000137806	protein_coding	NDUFAF1	15	0.421358733	3.324479688	5.104535731	1.2592E-06	1.65417E-05	4.972492433
ENSG00000064995	protein_coding	TAF11	6	0.304489348	4.146317385	5.102766824	1.26891E-06	1.66387E-05	4.867685338
ENSG00000165304	protein_coding	MELK	9	1.130030126	1.038500976	5.10268542	1.26935E-06	1.66387E-05	5.117366307
ENSG00000137574	protein_coding	TGS1	8	0.359125277	4.71706054	5.102556138	1.27007E-06	1.66387E-05	4.807013243
ENSG00000165029	protein_coding	ABCA1	9	0.968452428	7.528071191	5.099514406	1.28695E-06	1.68444E-05	4.800183608
ENSG00000198740	protein_coding	ZNF652	17	-0.349891744	7.362740856	-5.09904703	1.28956E-06	1.68632E-05	4.79347148
ENSG00000130699	protein_coding	TAF4	20	-0.360148686	4.85376382	-5.097198108	1.29995E-06	1.69835E-05	4.765495234
ENSG00000135116	protein_coding	HRK	12	-1.74916931	0.082868073	-5.095984091	1.30681E-06	1.70523E-05	5.068840646
ENSG00000136643	protein_coding	RPS6KC1	1	0.399962575	4.810006219	5.0956479	1.30872E-06	1.70523E-05	4.766881872
ENSG00000138686	protein_coding	BBS7	4	0.522960447	2.667117337	5.095467684	1.30974E-06	1.70523E-05	5.019778477
ENSG00000188811	protein_coding	NHLRC3	13	0.347280632	4.842813974	5.095427746	1.30997E-06	1.70523E-05	4.76281618
ENSG00000118515	protein_coding	SGK1	6	-0.84902893	6.129377967	-5.094581483	1.31479E-06	1.70994E-05	4.72073071
ENSG00000197122	protein_coding	SRC	20	0.661164482	5.70912634	5.094344669	1.31614E-06	1.71015E-05	4.716039108
ENSG00000239521	protein_coding	CASTOR3	7	-0.413014408	5.06216328	-5.091447541	1.33278E-06	1.7302E-05	4.721388959
ENSG00000105656	protein_coding	ELL	19	-0.528789696	7.463096469	-5.090949451	1.33566E-06	1.73237E-05	4.769318265
ENSG00000102580	protein_coding	DNAJC3	13	-0.493757536	6.277369734	-5.090561691	1.33791E-06	1.73371E-05	4.701678268
ENSG00000104973	protein_coding	MED25	19	-0.698687799	7.67770006	-5.087562988	1.35542E-06	1.75481E-05	4.779065409
ENSG00000119682	protein_coding	AREL1	14	-0.349153916	7.149540096	-5.087309567	1.35691E-06	1.75515E-05	4.730623013
ENSG00000205837	lncRNA	LINC00487	2	4.088702	-1.204756501	5.086495339	1.3617E-06	1.75834E-05	3.562922499
ENSG00000123983	protein_coding	ACSL3	2	0.427902443	5.034531955	5.086474791	1.36182E-06	1.75834E-05	4.708555315
ENSG00000119121	protein_coding	TRPM6	9	-0.805375654	5.331935873	-5.085880547	1.36533E-06	1.76128E-05	4.690301527
ENSG00000119013	protein_coding	NDUFB3	2	1.050593766	2.16608489	5.084772349	1.37191E-06	1.76817E-05	5.051315245
ENSG00000257335	protein_coding	MGAM	7	-0.962752604	8.379815998	-5.082815018	1.38359E-06	1.78162E-05	4.801505246
ENSG00000204860	lncRNA	FAM201A	9	-1.015087483	0.685619142	-5.081007207	1.39447E-06	1.79401E-05	5.046975836
ENSG00000198554	protein_coding	WDHD1	14	0.810131744	2.34435524	5.079532719	1.4034E-06	1.80388E-05	5.018835254
ENSG00000163468	protein_coding	CCT3	1	0.329618268	5.845019232	5.078831392	1.40767E-06	1.80688E-05	4.645817729
ENSG00000065413	protein_coding	ANKRD44	2	-0.257085163	9.034819065	-5.078735225	1.40825E-06	1.80688E-05	4.825765507
ENSG00000038945	protein_coding	MSR1	8	2.029235334	1.950316254	5.077180677	1.41776E-06	1.81745E-05	5.032786309
ENSG00000178607	protein_coding	ERN1	17	-0.534364277	7.415357927	-5.076167369	1.424E-06	1.82381E-05	4.701093973
ENSG00000167863	protein_coding	ATP5PD	17	0.485335215	4.484829386	5.074993269	1.43125E-06	1.83146E-05	4.712953735
ENSG00000164342	protein_coding	TLR3	4	1.176516718	0.653741877	5.073871993	1.43821E-06	1.83873E-05	4.991307771
ENSG00000165886	protein_coding	UBTD1	10	-0.69703058	3.99941164	-5.072847834	1.4446E-06	1.84525E-05	4.734494637
ENSG00000270195	lncRNA	AC016773.1	4	-0.402111308	2.545024538	-5.072589964	1.44621E-06	1.84566E-05	4.907638135
ENSG00000105993	protein_coding	DNAJB6	7	-0.331508372	7.384375206	-5.071380442	1.4538E-06	1.85369E-05	4.683214709
ENSG00000166226	protein_coding	CCT2	12	0.657198186	4.789692108	5.069106943	1.46817E-06	1.87035E-05	4.674363524
ENSG00000228340	lncRNA	MIR646HG	20	-0.691484475	5.518894085	-5.068257578	1.47357E-06	1.87556E-05	4.609125078
ENSG00000214530	protein_coding	STARD10	11	-0.587606188	4.092839217	-5.066103151	1.48736E-06	1.89144E-05	4.702588114
ENSG00000143374	protein_coding	TARS2	1	0.385403113	4.31552531	5.065475808	1.4914E-06	1.89489E-05	4.696244185
ENSG00000065427	protein_coding	KARS	16	0.346823217	6.074301264	5.063321993	1.50535E-06	1.91074E-05	4.581284565
ENSG00000066827	protein_coding	ZFAT	8	-0.29069881	5.337536844	-5.063031959	1.50724E-06	1.91074E-05	4.588544981
ENSG00000135842	protein_coding	NIBAN1	1	-0.821513964	9.259125844	-5.062933784	1.50788E-06	1.91074E-05	4.781078994
ENSG00000100060	protein_coding	MFNG	22	-0.313640638	7.265376798	-5.059856045	1.52807E-06	1.93461E-05	4.62554145
ENSG00000117054	protein_coding	ACADM	1	0.483063298	3.92423334	5.059084213	1.53317E-06	1.93936E-05	4.712592364
ENSG00000135124	protein_coding	P2RX4	12	0.409104488	5.037032341	5.057473956	1.54388E-06	1.95117E-05	4.590852605
ENSG00000183340	protein_coding	JRKL	11	0.564102956	2.878702288	5.057015347	1.54694E-06	1.95331E-05	4.838366441
ENSG00000136279	protein_coding	DBNL	7	-0.334019095	9.071944222	-5.055494724	1.55713E-06	1.96445E-05	4.735879483
ENSG00000115839	protein_coding	RAB3GAP1	2	0.311249423	5.761230663	5.055276157	1.5586E-06	1.96458E-05	4.547859418
ENSG00000107625	protein_coding	DDX50	10	0.426833864	4.590133537	5.054243388	1.56556E-06	1.97162E-05	4.622247292
ENSG00000261546	lncRNA	AC135782.3	16	0.806548365	1.200412513	5.053212623	1.57255E-06	1.97867E-05	4.95456765
ENSG00000064102	protein_coding	INTS13	12	0.393342219	3.706633738	5.052822987	1.57519E-06	1.98026E-05	4.717011597
ENSG00000237441	protein_coding	RGL2	6	-0.537230882	6.724964487	-5.051948364	1.58115E-06	1.98601E-05	4.562052025
ENSG00000283597	protein_coding	FAM169B	15	-1.418698853	0.93361048	-5.050785551	1.58911E-06	1.99426E-05	4.944117673
ENSG00000088205	protein_coding	DDX18	2	0.428507651	5.702257665	5.049388687	1.59872E-06	2.00456E-05	4.528061424
ENSG00000125977	protein_coding	EIF2S2	20	0.419842953	4.580293521	5.043627022	1.63895E-06	2.05321E-05	4.574566725
ENSG00000198727	protein_coding	MT-CYB	MT	-0.963685435	7.35869143	-5.042345384	1.64803E-06	2.0616E-05	4.577890898
ENSG00000151151	protein_coding	IPMK	10	-0.608958329	5.854684292	-5.042275165	1.64853E-06	2.0616E-05	4.49439755
ENSG00000168405	transcribed_unitary_pseudogene	CMAHP	6	0.390399099	4.828012505	5.042000225	1.65049E-06	2.06225E-05	4.539738475
ENSG00000134057	protein_coding	CCNB1	5	1.056156282	2.206709645	5.041431359	1.65454E-06	2.06543E-05	4.890738748
ENSG00000053900	protein_coding	ANAPC4	4	0.337447697	4.814023994	5.041238093	1.65592E-06	2.06543E-05	4.545193844
ENSG00000142945	protein_coding	KIF2C	1	1.21822255	0.916000708	5.039259045	1.67011E-06	2.08131E-05	4.827292331
ENSG00000135457	protein_coding	TFCP2	12	0.26459998	5.140435585	5.03542088	1.69796E-06	2.11266E-05	4.493603163
ENSG00000120539	protein_coding	MASTL	10	0.71266137	3.784281896	5.035386538	1.69821E-06	2.11266E-05	4.631901969
ENSG00000197111	protein_coding	PCBP2	12	-0.389248336	7.148473927	-5.035016032	1.70092E-06	2.11419E-05	4.520411319
ENSG00000085117	protein_coding	CD82	11	-0.493332028	6.766332317	-5.034055441	1.70798E-06	2.12112E-05	4.490457911
ENSG00000134698	protein_coding	AGO4	1	-0.485350795	7.761004705	-5.03373445	1.71034E-06	2.12221E-05	4.55140785
ENSG00000286127	lncRNA	AP000553.8	22	-0.669129995	1.322253125	-5.030667452	1.73308E-06	2.14857E-05	4.855608508
ENSG00000079785	protein_coding	DDX1	2	0.451781747	4.668339017	5.02994812	1.73846E-06	2.15337E-05	4.512476238
ENSG00000103502	protein_coding	CDIPT	16	-0.534392807	6.841210801	-5.025776624	1.76995E-06	2.19049E-05	4.460533135
ENSG00000180061	protein_coding	TMEM150B	19	0.794471424	3.603291531	5.022607077	1.79426E-06	2.21865E-05	4.586962031
ENSG00000235505	transcribed_unprocessed_pseudogene	CASP17P	11	0.863937544	1.674069782	5.022383493	1.79598E-06	2.21887E-05	4.825185416
ENSG00000174600	protein_coding	CMKLR1	12	0.881321474	4.948207314	5.022157811	1.79773E-06	2.21911E-05	4.461387583
ENSG00000133731	protein_coding	IMPA1	8	0.327573096	4.123503108	5.020919248	1.80733E-06	2.22904E-05	4.524240519
ENSG00000285793	lncRNA	AC125232.2	2	-0.743206336	2.38956317	-5.016657618	1.84075E-06	2.26831E-05	4.700739995
ENSG00000166340	protein_coding	TPP1	11	0.412734278	6.56856574	5.01513082	1.85287E-06	2.28128E-05	4.39627395
ENSG00000026025	protein_coding	VIM	10	-0.433253735	9.801830821	-5.014447714	1.85832E-06	2.28602E-05	4.618249499
ENSG00000136813	protein_coding	ECPAS	9	0.315420111	6.467872039	5.013774263	1.86371E-06	2.29043E-05	4.384037325
ENSG00000274641	protein_coding	HIST1H2BO	6	1.012193116	2.677025282	5.013600277	1.8651E-06	2.29043E-05	4.717803344
ENSG00000142230	protein_coding	SAE1	19	0.287804255	5.120252785	5.011744657	1.88003E-06	2.30679E-05	4.397897713
ENSG00000168906	protein_coding	MAT2A	2	0.236306626	6.527049442	5.011195383	1.88448E-06	2.3102E-05	4.377467334
ENSG00000178202	protein_coding	POGLUT3	11	0.521898587	3.239066101	5.011001444	1.88605E-06	2.3102E-05	4.605417644
ENSG00000160229	protein_coding	ZNF66	19	-0.772925529	4.179804966	-5.006241697	1.925E-06	2.3559E-05	4.435862138
ENSG00000124275	protein_coding	MTRR	5	0.338410212	5.060748677	5.005381375	1.93212E-06	2.3626E-05	4.375951685
ENSG00000008324	protein_coding	SS18L2	3	0.668270954	2.831990621	5.004825159	1.93674E-06	2.36623E-05	4.632970912
ENSG00000141504	protein_coding	SAT2	17	0.527876822	3.60758261	5.003459924	1.94812E-06	2.37811E-05	4.517480033
ENSG00000172426	protein_coding	RSPH9	6	2.127861289	0.401671986	5.002436653	1.9567E-06	2.38654E-05	4.645883648
ENSG00000170473	protein_coding	PYM1	12	0.292952157	4.432851044	4.999812272	1.97886E-06	2.41151E-05	4.410364076
ENSG00000136573	protein_coding	BLK	8	-0.658311842	3.993857138	-4.997357111	1.99981E-06	2.43497E-05	4.430070534
ENSG00000119729	protein_coding	RHOQ	2	-0.396654954	6.426934941	-4.995447068	2.01626E-06	2.45291E-05	4.316453192
ENSG00000145545	protein_coding	SRD5A1	5	0.382753782	4.246130154	4.995174205	2.01862E-06	2.4537E-05	4.394643141
ENSG00000158480	protein_coding	SPATA2	20	-0.327996748	4.477718818	-4.994732298	2.02245E-06	2.45627E-05	4.365670565
ENSG00000111885	protein_coding	MAN1A1	6	-0.583287466	6.900351418	-4.994277966	2.02639E-06	2.45897E-05	4.334376556
ENSG00000165879	protein_coding	FRAT1	10	-0.699836069	7.180871968	-4.994043267	2.02843E-06	2.45918E-05	4.357010207
ENSG00000143409	protein_coding	MINDY1	1	-0.552470688	7.085682111	-4.993862833	2.03E-06	2.45918E-05	4.344032971
ENSG00000185338	protein_coding	SOCS1	16	1.205336362	4.02471885	4.992380046	2.04294E-06	2.47113E-05	4.420913525
ENSG00000124198	protein_coding	ARFGEF2	20	0.30011798	6.480141091	4.992337947	2.04331E-06	2.47113E-05	4.29437256
ENSG00000011275	protein_coding	RNF216	7	-0.199852273	7.145000356	-4.990172107	2.06237E-06	2.49207E-05	4.326693504
ENSG00000170142	protein_coding	UBE2E1	3	0.299401734	4.474388483	4.987721979	2.08413E-06	2.51625E-05	4.349377834
ENSG00000062194	protein_coding	GPBP1	5	0.448002819	6.679984936	4.985837791	2.10102E-06	2.5345E-05	4.278791152
ENSG00000142961	protein_coding	MOB3C	1	0.537009398	6.08457641	4.984127513	2.11647E-06	2.54895E-05	4.254980723
ENSG00000176261	protein_coding	ZBTB8OS	1	0.421592512	4.21813406	4.984117481	2.11656E-06	2.54895E-05	4.373184342
ENSG00000279838	TEC	AL356273.3	1	-0.496643937	3.027983762	-4.983728109	2.12009E-06	2.55106E-05	4.504425374
ENSG00000011260	protein_coding	UTP18	17	0.308880739	4.553706196	4.983488085	2.12227E-06	2.55154E-05	4.326186081
ENSG00000235621	lncRNA	LINC00494	20	-1.048443935	1.852691719	-4.983087725	2.12592E-06	2.55377E-05	4.62118743
ENSG00000130164	protein_coding	LDLR	19	0.708203501	4.939271229	4.980266242	2.15175E-06	2.58264E-05	4.272658459
ENSG00000136371	protein_coding	MTHFS	15	-0.690176897	2.000600023	-4.979375373	2.15997E-06	2.59034E-05	4.599799467
ENSG00000113368	protein_coding	LMNB1	5	0.714026956	6.294482583	4.978837402	2.16495E-06	2.59414E-05	4.23761447
ENSG00000107242	protein_coding	PIP5K1B	9	-0.549773596	4.017004857	-4.977091487	2.18119E-06	2.6114E-05	4.339707971
ENSG00000087074	protein_coding	PPP1R15A	19	-0.660005789	6.517956156	-4.976398518	2.18766E-06	2.61697E-05	4.244387423
ENSG00000174953	protein_coding	DHX36	3	0.369800929	5.302736392	4.9761202	2.19027E-06	2.6179E-05	4.239301123
ENSG00000007237	protein_coding	GAS7	17	-0.494537909	7.514331745	-4.975735097	2.19388E-06	2.62003E-05	4.30245818
ENSG00000100342	protein_coding	APOL1	22	0.982026242	5.77133617	4.975253037	2.19841E-06	2.62307E-05	4.225784644
ENSG00000287080	protein_coding	HIST1H3C	6	1.302044231	3.280664335	4.97507477	2.20009E-06	2.62307E-05	4.507024915
ENSG00000148444	protein_coding	COMMD3	10	0.630620242	1.560151722	4.974292805	2.20746E-06	2.62967E-05	4.636977786
ENSG00000106028	protein_coding	SSBP1	7	0.436350835	3.366243224	4.973853844	2.21161E-06	2.63098E-05	4.435141415
ENSG00000099910	protein_coding	KLHL22	22	-0.271740231	5.64497687	-4.973539945	2.21458E-06	2.63098E-05	4.210154203
ENSG00000180304	protein_coding	OAZ2	15	-0.558090136	7.495658536	-4.973433845	2.21558E-06	2.63098E-05	4.289507109
ENSG00000109917	protein_coding	ZPR1	11	0.257972	4.860116676	4.973399099	2.21591E-06	2.63098E-05	4.256119292
ENSG00000170448	protein_coding	NFXL1	4	-0.97201578	4.766715742	-4.97281632	2.22144E-06	2.63536E-05	4.252808046
ENSG00000214413	protein_coding	BBIP1	10	-0.276606554	5.198821583	-4.971804753	2.23107E-06	2.6446E-05	4.217278587
ENSG00000161929	protein_coding	SCIMP	17	0.575184857	5.676514903	4.96888073	2.25914E-06	2.67565E-05	4.192213534
ENSG00000073910	protein_coding	FRY	13	-0.54861331	7.79298231	-4.966734449	2.27996E-06	2.69808E-05	4.278954855
ENSG00000092200	protein_coding	RPGRIP1	14	-0.859083291	2.848589268	-4.966404955	2.28317E-06	2.69965E-05	4.451900875
ENSG00000227200	lncRNA	AL162724.1	9	-0.603142251	3.193910573	-4.965581014	2.29122E-06	2.70693E-05	4.392500603
ENSG00000121022	protein_coding	COPS5	8	0.269533854	4.725104006	4.96463191	2.30053E-06	2.71569E-05	4.231830242
ENSG00000092871	protein_coding	RFFL	17	-0.298256723	6.618999076	-4.964391467	2.3029E-06	2.71624E-05	4.192395115
ENSG00000059377	protein_coding	TBXAS1	7	-0.481160205	8.017684469	-4.96364398	2.31026E-06	2.72269E-05	4.287301436
ENSG00000130522	protein_coding	JUND	19	-0.615085376	7.917775996	-4.962919331	2.31743E-06	2.72775E-05	4.283515271
ENSG00000251562	lncRNA	MALAT1	11	0.398826089	13.83077568	4.96282464	2.31836E-06	2.72775E-05	4.572638392
ENSG00000198785	protein_coding	GRIN3A	9	2.035023402	-0.297549432	4.956433574	2.3825E-06	2.80091E-05	4.3526399
ENSG00000164978	protein_coding	NUDT2	9	0.436133494	2.918359666	4.956227177	2.3846E-06	2.80108E-05	4.417241931
ENSG00000103249	protein_coding	CLCN7	16	0.4335368	7.172128523	4.955086912	2.39624E-06	2.81243E-05	4.18036306
ENSG00000129465	protein_coding	RIPK3	14	0.453157493	3.492790202	4.954608859	2.40113E-06	2.81587E-05	4.324399958
ENSG00000120709	protein_coding	FAM53C	5	-0.610189472	7.256366085	-4.954367162	2.40361E-06	2.81647E-05	4.193073335
ENSG00000186141	protein_coding	POLR3C	1	0.274684278	4.985656357	4.953190838	2.4157E-06	2.82833E-05	4.161858103
ENSG00000215196	lncRNA	BASP1-AS1	5	-1.241570951	1.824712816	-4.949911859	2.44973E-06	2.86582E-05	4.507007749
ENSG00000231721	lncRNA	LINC-PINT	7	-0.321154903	7.019785187	-4.948928133	2.46003E-06	2.87552E-05	4.148724826
ENSG00000113013	protein_coding	HSPA9	5	0.342495855	6.178670661	4.948063624	2.46911E-06	2.88379E-05	4.104974896
ENSG00000213172	processed_pseudogene	AL031985.1	1	1.552468949	1.012354363	4.946395793	2.48673E-06	2.902E-05	4.520762139
ENSG00000130023	protein_coding	ERMARD	6	0.479361865	2.885404076	4.945855498	2.49247E-06	2.90632E-05	4.392901401
ENSG00000233030	lncRNA	AC243772.2	1	1.40737442	2.912650361	4.943556695	2.51701E-06	2.93245E-05	4.400807926
ENSG00000165512	protein_coding	ZNF22	10	0.704608935	3.058869351	4.943373972	2.51897E-06	2.93245E-05	4.357470519
ENSG00000132463	protein_coding	GRSF1	4	0.226842693	5.714306432	4.940284813	2.55235E-06	2.96889E-05	4.073037425
ENSG00000106524	protein_coding	ANKMY2	7	0.389121019	3.365281501	4.937461382	2.58323E-06	3.00237E-05	4.281296776
ENSG00000143067	protein_coding	ZNF697	1	-0.599693928	3.229836029	-4.935695111	2.60273E-06	3.02258E-05	4.272224874
ENSG00000168291	protein_coding	PDHB	3	0.344591461	4.471303358	4.934343142	2.61775E-06	3.03757E-05	4.132746574
ENSG00000171132	protein_coding	PRKCE	2	0.533054509	6.161572272	4.932108914	2.64276E-06	3.06411E-05	4.043173145
ENSG00000108798	protein_coding	ABI3	17	0.612166817	6.582916698	4.931840636	2.64578E-06	3.06513E-05	4.058221665
ENSG00000236438	transcribed_unprocessed_pseudogene	FAM157A	3	-0.905097697	5.378575406	-4.931309338	2.65177E-06	3.06958E-05	4.047174754
ENSG00000142686	protein_coding	C1orf216	1	0.462472256	3.309548903	4.929910618	2.6676E-06	3.08541E-05	4.260274177
ENSG00000173757	protein_coding	STAT5B	17	-0.427411969	8.809082775	-4.929687715	2.67013E-06	3.08585E-05	4.194457337
ENSG00000172053	protein_coding	QARS	3	-0.246752814	6.200123961	-4.929221487	2.67543E-06	3.08948E-05	4.029513961
ENSG00000140307	protein_coding	GTF2A2	15	0.345927559	4.129736114	4.928574373	2.68281E-06	3.09453E-05	4.152883766
ENSG00000136205	protein_coding	TNS3	7	0.559690149	5.951061833	4.928458712	2.68413E-06	3.09453E-05	4.025577282
ENSG00000162434	protein_coding	JAK1	1	-0.269040805	9.200628135	-4.925611876	2.71683E-06	3.12866E-05	4.206746606
ENSG00000120725	protein_coding	SIL1	5	0.353520444	4.333635662	4.925501532	2.7181E-06	3.12866E-05	4.115852173
ENSG00000119421	protein_coding	NDUFA8	9	0.558381768	2.618677255	4.924459281	2.73018E-06	3.14003E-05	4.32827193
ENSG00000125445	protein_coding	MRPS7	17	0.422529873	3.914042216	4.922514002	2.75285E-06	3.16308E-05	4.150847169
ENSG00000125743	protein_coding	SNRPD2	19	1.082934322	4.894882398	4.922361832	2.75463E-06	3.16308E-05	4.08121757
ENSG00000105369	protein_coding	CD79A	19	-0.690725535	5.708051355	-4.92150454	2.76469E-06	3.17208E-05	3.997674252
ENSG00000008838	protein_coding	MED24	17	0.369134322	5.601188308	4.91995639	2.78294E-06	3.19046E-05	3.99459625
ENSG00000136888	protein_coding	ATP6V1G1	9	0.535816041	4.200640608	4.916000722	2.8301E-06	3.24194E-05	4.092656735
ENSG00000184752	protein_coding	NDUFA12	12	0.454589928	3.937185416	4.915636033	2.83449E-06	3.24437E-05	4.116617925
ENSG00000172765	protein_coding	TMCC1	3	-0.576621615	6.772584872	-4.913666461	2.8583E-06	3.26901E-05	3.995739111
ENSG00000136213	protein_coding	CHST12	7	0.579938899	7.272689988	4.912730741	2.86968E-06	3.2794E-05	4.01382482
ENSG00000155329	protein_coding	ZCCHC10	5	0.606071022	2.626849745	4.911513231	2.88455E-06	3.29377E-05	4.273271992
ENSG00000124784	protein_coding	RIOK1	6	0.352626824	3.302513504	4.910457837	2.8975E-06	3.30592E-05	4.183646205
ENSG00000135148	protein_coding	TRAFD1	12	0.773966889	7.084143487	4.91012014	2.90166E-06	3.30803E-05	3.998156532
ENSG00000178234	protein_coding	GALNT11	7	0.275108371	4.919792799	4.907998591	2.9279E-06	3.33529E-05	3.988236472
ENSG00000165819	protein_coding	METTL3	14	0.278043651	5.472869622	4.90745665	2.93464E-06	3.34031E-05	3.949813334
ENSG00000110713	protein_coding	NUP98	11	-0.365503737	7.811264149	-4.905578267	2.95812E-06	3.36437E-05	4.028693686
ENSG00000231233	lncRNA	CFAP58-DT	10	1.451142807	1.666941689	4.904980946	2.96563E-06	3.37023E-05	4.362986377
ENSG00000286721	lncRNA	AC010623.1	5	-0.60572437	1.48873931	-4.902484718	2.99719E-06	3.40339E-05	4.331583302
ENSG00000169019	protein_coding	COMMD8	4	0.814026207	2.713534196	4.902279168	2.99981E-06	3.40366E-05	4.234793744
ENSG00000140750	protein_coding	ARHGAP17	16	0.416948938	5.307267842	4.901525192	3.00941E-06	3.41186E-05	3.927945523
ENSG00000154451	protein_coding	GBP5	1	0.992923344	7.964019744	4.900236606	3.0259E-06	3.42784E-05	4.006582815
ENSG00000134830	protein_coding	C5AR2	19	-0.716886071	7.351801324	-4.89911696	3.0403E-06	3.44075E-05	3.976998935
ENSG00000175826	protein_coding	CTDNEP1	17	-0.362065692	4.28123757	-4.898971203	3.04217E-06	3.44075E-05	3.988013017
ENSG00000224505	lncRNA	AC138150.1	17	-0.443701725	4.276999554	-4.898790539	3.0445E-06	3.44075E-05	3.99346673
ENSG00000263528	protein_coding	IKBKE	1	0.338105851	6.569720569	4.898507423	3.04816E-06	3.44216E-05	3.913398008
ENSG00000054611	protein_coding	TBC1D22A	22	-0.269856528	7.385603732	-4.89679917	3.07031E-06	3.46444E-05	3.961888811
ENSG00000107175	protein_coding	CREB3	9	0.353415343	3.810023302	4.892457425	3.12731E-06	3.52598E-05	4.038669997
ENSG00000140332	protein_coding	TLE3	15	-0.69776524	9.025614921	-4.891181634	3.14425E-06	3.54229E-05	4.063734845
ENSG00000198561	protein_coding	CTNND1	11	0.487383393	5.25312689	4.890650145	3.15133E-06	3.54748E-05	3.888255573
ENSG00000112096	protein_coding	SOD2	6	-0.76632356	9.710430166	-4.8903975	3.15471E-06	3.54849E-05	4.100656902
ENSG00000099817	protein_coding	POLR2E	19	-0.259082528	6.431550581	-4.889742827	3.16346E-06	3.55554E-05	3.878841297
ENSG00000144827	protein_coding	ABHD10	3	0.437488113	3.970412851	4.889169413	3.17115E-06	3.56139E-05	4.007166241
ENSG00000171860	protein_coding	C3AR1	12	1.12299442	4.572497409	4.886594049	3.20591E-06	3.59761E-05	3.92670708
ENSG00000077684	protein_coding	JADE1	4	-0.250675431	6.549884238	-4.886385381	3.20875E-06	3.59797E-05	3.864936079
ENSG00000175197	protein_coding	DDIT3	12	0.684435875	3.397475207	4.886123969	3.2123E-06	3.59913E-05	4.077182479
ENSG00000163931	protein_coding	TKT	3	-0.519106526	9.296470005	-4.885418517	3.2219E-06	3.60298E-05	4.057242582
ENSG00000174132	protein_coding	FAM174A	5	-0.680947869	4.21641064	-4.885259506	3.22407E-06	3.60298E-05	3.941357211
ENSG00000124571	protein_coding	XPO5	6	0.32684581	5.301039534	4.885246823	3.22424E-06	3.60298E-05	3.86821105
ENSG00000004455	protein_coding	AK2	1	0.234155975	6.382583881	4.885133194	3.22579E-06	3.60298E-05	3.853526405
ENSG00000197798	protein_coding	FAM118B	11	0.343734348	3.610665256	4.884232829	3.23811E-06	3.61391E-05	4.029887218
ENSG00000163016	transcribed_unprocessed_pseudogene	ALMS1P1	2	1.926073871	1.07585578	4.883322776	3.2506E-06	3.62503E-05	4.282338229
ENSG00000139112	protein_coding	GABARAPL1	12	-0.524410111	5.601583644	-4.882277205	3.26501E-06	3.6367E-05	3.837538851
ENSG00000116731	protein_coding	PRDM2	1	-0.295532841	7.533547039	-4.882194537	3.26615E-06	3.6367E-05	3.913878804
ENSG00000011426	protein_coding	ANLN	7	1.062125704	1.664010016	4.88119166	3.28004E-06	3.64933E-05	4.273103429
ENSG00000162881	protein_coding	OXER1	2	-0.79719785	3.956472593	-4.880702796	3.28682E-06	3.65404E-05	3.953013329
ENSG00000091732	protein_coding	ZC3HC1	7	0.297440421	3.559347182	4.880185582	3.29402E-06	3.6592E-05	4.021205527
ENSG00000196358	protein_coding	NTNG2	9	1.09087923	7.661353485	4.879407081	3.30488E-06	3.66842E-05	3.908654387
ENSG00000184009	protein_coding	ACTG1	17	-0.315705605	10.22187504	-4.878890862	3.31211E-06	3.67351E-05	4.087341957
ENSG00000150316	protein_coding	CWC15	11	0.533855671	3.81137108	4.878712825	3.3146E-06	3.67351E-05	3.995042525
ENSG00000139567	protein_coding	ACVRL1	12	1.035849083	1.044053794	4.877439408	3.33249E-06	3.69049E-05	4.259596706
ENSG00000169599	protein_coding	NFU1	2	0.432510875	2.778147957	4.87405268	3.38054E-06	3.7408E-05	4.108206839
ENSG00000164258	protein_coding	NDUFS4	5	0.634495152	2.271171674	4.873397995	3.38991E-06	3.74827E-05	4.17106335
ENSG00000108306	protein_coding	FBXL20	17	-0.376973656	6.682383331	-4.872366223	3.40472E-06	3.76174E-05	3.817828802
ENSG00000131100	protein_coding	ATP6V1E1	22	0.47069407	5.412360289	4.871351017	3.41935E-06	3.775E-05	3.80548089
ENSG00000157954	protein_coding	WIPI2	7	-0.347187312	7.120951742	-4.870578206	3.43053E-06	3.7826E-05	3.837357528
ENSG00000232956	lncRNA	SNHG15	7	0.400536836	3.297712322	4.87051004	3.43152E-06	3.7826E-05	4.027991298
ENSG00000166598	protein_coding	HSP90B1	12	0.573351456	6.175398353	4.8697477	3.44259E-06	3.79188E-05	3.786606047
ENSG00000140612	protein_coding	SEC11A	15	0.324470287	5.528216532	4.869011187	3.45331E-06	3.80077E-05	3.790462288
ENSG00000138160	protein_coding	KIF11	10	0.916521364	2.067836838	4.867536943	3.47488E-06	3.82157E-05	4.191395151
ENSG00000106868	protein_coding	SUSD1	9	0.431958365	5.651215406	4.866448464	3.49088E-06	3.83622E-05	3.774600649
ENSG00000271551	lncRNA	AL355297.4	6	-0.620224569	1.509774621	-4.866087876	3.4962E-06	3.83912E-05	4.187210993
ENSG00000160563	protein_coding	MED27	9	0.356239174	4.139874689	4.864956528	3.51294E-06	3.85454E-05	3.8853927
ENSG00000096872	protein_coding	IFT74	9	0.5521274	2.547151319	4.864164498	3.5247E-06	3.86449E-05	4.099934564
ENSG00000128609	protein_coding	NDUFA5	7	0.656491844	3.721142972	4.863848628	3.52941E-06	3.86669E-05	3.948118852
ENSG00000105323	protein_coding	HNRNPUL1	19	-0.26115977	8.17744449	-4.860890232	3.57374E-06	3.91227E-05	3.873295943
ENSG00000152620	protein_coding	NADK2	5	0.339583354	3.387275156	4.860519089	3.57934E-06	3.9154E-05	3.968459161
ENSG00000126787	protein_coding	DLGAP5	14	1.424716939	1.417359752	4.859819908	3.58992E-06	3.92397E-05	4.191014506
ENSG00000084070	protein_coding	SMAP2	1	-0.597311011	9.133694605	-4.85957005	3.5937E-06	3.92511E-05	3.9450802
ENSG00000141337	protein_coding	ARSG	17	-0.410715067	6.056628486	-4.85924847	3.59858E-06	3.92744E-05	3.741359974
ENSG00000232504	lncRNA	ST3GAL5-AS1	2	0.898178003	1.088412312	4.85739934	3.62676E-06	3.95156E-05	4.180286755
ENSG00000168329	protein_coding	CX3CR1	3	0.774921778	7.266824416	4.857355586	3.62742E-06	3.95156E-05	3.795179245
ENSG00000178904	protein_coding	DPY19L3	19	-0.442823533	4.56904003	-4.857255603	3.62895E-06	3.95156E-05	3.793772644
ENSG00000101493	protein_coding	ZNF516	18	-0.533153193	8.508864454	-4.856440173	3.64145E-06	3.9619E-05	3.881671194
ENSG00000168214	protein_coding	RBPJ	4	-0.433999245	6.630940021	-4.856275168	3.64399E-06	3.9619E-05	3.754173123
ENSG00000112033	protein_coding	PPARD	6	-0.286314861	5.777373467	-4.855787589	3.65149E-06	3.96705E-05	3.72664182
ENSG00000105171	protein_coding	POP4	19	0.243424463	4.409915952	4.855087969	3.66228E-06	3.97575E-05	3.81160316
ENSG00000009790	protein_coding	TRAF3IP3	1	0.263646028	8.142930928	4.854656261	3.66895E-06	3.97997E-05	3.837786968
ENSG00000142687	protein_coding	KIAA0319L	1	0.629317847	7.361084843	4.852402372	3.70397E-06	4.01492E-05	3.779395347
ENSG00000163960	protein_coding	UBXN7	3	-0.272550266	6.719985196	-4.852117868	3.70841E-06	4.0167E-05	3.736446571
ENSG00000121152	protein_coding	NCAPH	2	0.9467889	1.751113602	4.851018293	3.72564E-06	4.02994E-05	4.149002399
ENSG00000129657	protein_coding	SEC14L1	17	-0.671016893	9.678481746	-4.850978335	3.72626E-06	4.02994E-05	3.941567317
ENSG00000185112	protein_coding	FAM43A	3	-0.477307672	5.178788385	-4.850210723	3.73834E-06	4.03994E-05	3.720298503
ENSG00000122729	protein_coding	ACO1	9	-0.347646835	3.921125875	-4.849480257	3.74986E-06	4.04934E-05	3.839422451
ENSG00000152520	protein_coding	PAN3	13	-0.253988989	7.556549201	-4.849073645	3.75629E-06	4.05322E-05	3.779380738
ENSG00000131747	protein_coding	TOP2A	17	1.179229259	2.290324563	4.848283381	3.76881E-06	4.06368E-05	4.115963165
ENSG00000257221	lncRNA	AC007569.1	12	-0.595288454	2.825215825	-4.847930023	3.77443E-06	4.06667E-05	3.960646214
ENSG00000113441	protein_coding	LNPEP	5	0.317513567	8.196164481	4.846989518	3.78941E-06	4.07736E-05	3.811891406
ENSG00000132376	protein_coding	INPP5K	17	-0.387896727	6.644453531	-4.846949549	3.79005E-06	4.07736E-05	3.715252569
ENSG00000258215	processed_pseudogene	AC078886.1	12	-0.80016299	1.904573537	-4.844834216	3.82396E-06	4.10977E-05	4.070559115
ENSG00000134440	protein_coding	NARS	18	0.34848642	5.66681217	4.844713035	3.82591E-06	4.10977E-05	3.686962645
ENSG00000089685	protein_coding	BIRC5	17	1.600141503	0.709163037	4.844012995	3.83721E-06	4.11799E-05	4.032515685
ENSG00000077238	protein_coding	IL4R	16	-0.466395292	8.415766911	-4.843882389	3.83932E-06	4.11799E-05	3.822320365
ENSG00000174791	protein_coding	RIN1	11	0.810485094	3.853217764	4.84328193	3.84903E-06	4.12387E-05	3.823584225
ENSG00000141298	protein_coding	SSH2	17	-0.49632741	9.464544053	-4.843188107	3.85055E-06	4.12387E-05	3.894652241
ENSG00000119408	protein_coding	NEK6	9	-0.494244686	6.690159773	-4.842073355	3.86867E-06	4.14017E-05	3.698624805
ENSG00000232254	unprocessed_pseudogene	CSF2RBP1	22	-1.061246326	3.451099647	-4.840910626	3.88764E-06	4.15737E-05	3.868109801
ENSG00000144218	protein_coding	AFF3	2	-0.738344402	5.628711031	-4.838348084	3.92979E-06	4.1993E-05	3.660306152
ENSG00000128309	protein_coding	MPST	22	-0.475097632	4.660904416	-4.83690066	3.95379E-06	4.2218E-05	3.70046025
ENSG00000173163	protein_coding	COMMD1	2	0.325337233	3.272378114	4.835782376	3.97243E-06	4.23855E-05	3.883239868
ENSG00000084444	protein_coding	FAM234B	12	0.397785105	2.924642414	4.835422917	3.97844E-06	4.23909E-05	3.920948815
ENSG00000160791	protein_coding	CCR5	3	0.715934149	4.051921606	4.835397622	3.97887E-06	4.23909E-05	3.79765281
ENSG00000156831	protein_coding	NSMCE2	8	0.298244611	4.004743401	4.834340392	3.9966E-06	4.25482E-05	3.782804139
ENSG00000099308	protein_coding	MAST3	19	-0.528908635	8.514712786	-4.831660042	4.04189E-06	4.29984E-05	3.781978819
ENSG00000174516	protein_coding	PELI3	11	-0.407998011	4.083031438	-4.830376195	4.06376E-06	4.3199E-05	3.731691163
ENSG00000110057	protein_coding	UNC93B1	11	0.791706924	7.631045979	4.830016911	4.0699E-06	4.32321E-05	3.713184223
ENSG00000258476	lncRNA	LINC02207	15	-1.432329277	2.981339865	-4.828230951	4.10056E-06	4.35255E-05	3.879992734
ENSG00000107443	protein_coding	CCNJ	10	0.360230784	3.279007231	4.827489287	4.11336E-06	4.36291E-05	3.836955715
ENSG00000134107	protein_coding	BHLHE40	3	-0.440824525	6.087158744	-4.827264669	4.11725E-06	4.36379E-05	3.615708115
ENSG00000144741	protein_coding	SLC25A26	3	0.461448047	2.624595502	4.823598782	4.18113E-06	4.42738E-05	3.932939037
ENSG00000180867	transcribed_processed_pseudogene	PDIA3P1	1	0.6022351	1.962886762	4.8233295	4.18587E-06	4.42738E-05	3.986813273
ENSG00000179299	protein_coding	NSUN7	4	-0.887248083	3.336675396	-4.823292572	4.18651E-06	4.42738E-05	3.809401136
ENSG00000183765	protein_coding	CHEK2	22	0.42238442	2.8872763	4.819495956	4.25378E-06	4.49519E-05	3.874023333
ENSG00000172985	protein_coding	SH3RF3	2	-0.792878101	4.604204787	-4.818535297	4.27097E-06	4.51003E-05	3.646102001
ENSG00000114904	protein_coding	NEK4	3	0.277387253	4.950509684	4.818109425	4.27861E-06	4.5118E-05	3.613955136
ENSG00000143183	protein_coding	TMCO1	1	0.583644695	4.415352125	4.818090297	4.27895E-06	4.5118E-05	3.675160798
ENSG00000274322	protein_coding	AL136531.2	20	-0.559834964	1.997344618	-4.816376753	4.30983E-06	4.54102E-05	3.947028919
ENSG00000138279	protein_coding	ANXA7	10	-0.226615049	6.128312672	-4.815617701	4.32357E-06	4.55215E-05	3.566579429
ENSG00000123737	protein_coding	EXOSC9	4	0.549521953	3.463611378	4.815435126	4.32689E-06	4.55229E-05	3.776523583
ENSG00000106591	protein_coding	MRPL32	7	0.618294838	2.807106837	4.812752415	4.37585E-06	4.60042E-05	3.86488713
ENSG00000042493	protein_coding	CAPG	2	0.652692007	6.512661941	4.81239064	4.38249E-06	4.60343E-05	3.570825282
ENSG00000182621	protein_coding	PLCB1	20	-0.454453728	5.161639159	-4.812246804	4.38514E-06	4.60343E-05	3.569234222
ENSG00000010270	protein_coding	STARD3NL	7	0.377520164	4.48468784	4.811740556	4.39446E-06	4.60983E-05	3.633154482
ENSG00000168653	protein_coding	NDUFS5	1	0.729049337	2.395385151	4.809505563	4.43583E-06	4.64983E-05	3.911047257
ENSG00000119616	protein_coding	FCF1	14	0.338938922	4.47258431	4.808801185	4.44895E-06	4.66016E-05	3.61972519
ENSG00000250317	protein_coding	SMIM20	4	0.627354631	1.872207813	4.805821245	4.50485E-06	4.71528E-05	3.938777073
ENSG00000115232	protein_coding	ITGA4	2	0.338713443	8.535700623	4.800972937	4.59728E-06	4.8085E-05	3.653236431
ENSG00000116752	protein_coding	BCAS2	1	0.466367924	2.991511099	4.800183562	4.6125E-06	4.81771E-05	3.780033902
ENSG00000030066	protein_coding	NUP160	11	0.257348566	5.385600033	4.800167623	4.61281E-06	4.81771E-05	3.517275262
ENSG00000159792	protein_coding	PSKH1	16	-0.247055051	5.704291919	-4.799101308	4.63345E-06	4.83574E-05	3.498243365
ENSG00000105486	protein_coding	LIG1	19	0.347626269	5.483713199	4.797920035	4.65642E-06	4.85617E-05	3.507090866
ENSG00000120656	protein_coding	TAF12	1	0.409069605	4.211649591	4.796639102	4.68145E-06	4.87872E-05	3.606673709
ENSG00000198417	protein_coding	MT1F	16	0.860921112	1.712617296	4.796388639	4.68636E-06	4.88029E-05	3.917792209
ENSG00000137992	protein_coding	DBT	1	0.29285326	4.449832457	4.794314034	4.72722E-06	4.91926E-05	3.565589105
ENSG00000152457	protein_coding	DCLRE1C	10	0.234264303	5.709536134	4.791972574	4.77375E-06	4.96408E-05	3.469722666
ENSG00000118418	protein_coding	HMGN3	6	0.527475722	3.243453695	4.791106016	4.79108E-06	4.9753E-05	3.722863869
ENSG00000158828	protein_coding	PINK1	1	-0.775555597	7.312902159	-4.791085361	4.7915E-06	4.9753E-05	3.538693021
ENSG00000141582	protein_coding	CBX4	17	-0.310178661	6.109541227	-4.790255744	4.80815E-06	4.98898E-05	3.464310799
ENSG00000106415	protein_coding	GLCCI1	7	-0.345965975	5.418598611	-4.789724253	4.81885E-06	4.99646E-05	3.470096296
ENSG00000157827	protein_coding	FMNL2	2	1.201374688	2.841289498	4.789223421	4.82895E-06	5.00331E-05	3.75314708
ENSG00000266074	protein_coding	BAHCC1	17	0.643070386	3.653862206	4.788946646	4.83454E-06	5.00548E-05	3.621384798
ENSG00000117632	protein_coding	STMN1	1	0.713543151	2.978776943	4.785481896	4.90507E-06	5.07484E-05	3.739358448
ENSG00000197943	protein_coding	PLCG2	16	-0.405536535	8.206752101	-4.781981691	4.97734E-06	5.14588E-05	3.560211415
ENSG00000182957	protein_coding	SPATA13	13	0.408189753	6.975865784	4.780567349	5.00683E-06	5.17264E-05	3.462916478
ENSG00000008294	protein_coding	SPAG9	17	-0.446066315	7.598542762	-4.780347334	5.01143E-06	5.17366E-05	3.505823775
ENSG00000285730	lncRNA	Z94721.3	6	-0.694944482	3.477614755	-4.777184303	5.07806E-06	5.23867E-05	3.594646834
ENSG00000100266	protein_coding	PACSIN2	22	-0.518368289	7.751790256	-4.776206417	5.09884E-06	5.25632E-05	3.504701696
ENSG00000134333	protein_coding	LDHA	11	0.466658672	5.528795576	4.774976409	5.12508E-06	5.2787E-05	3.409793865
ENSG00000145743	protein_coding	FBXL17	5	-0.245312983	5.091167097	-4.77484349	5.12793E-06	5.2787E-05	3.424728737
ENSG00000126261	protein_coding	UBA2	19	0.297596576	5.104907065	4.773711577	5.15221E-06	5.29989E-05	3.428119417
ENSG00000174442	protein_coding	ZWILCH	15	0.542733583	2.844610109	4.772922616	5.1692E-06	5.31355E-05	3.700207368
ENSG00000280351	TEC	AC127496.7	17	-0.599878385	2.664727227	-4.770809074	5.21498E-06	5.35676E-05	3.682223804
ENSG00000179921	protein_coding	GPBAR1	2	0.768190533	4.96627131	4.770357677	5.22481E-06	5.36301E-05	3.415512982
ENSG00000161040	protein_coding	FBXL13	7	-0.933182524	3.911014708	-4.769344182	5.24694E-06	5.38187E-05	3.529482399
ENSG00000175354	protein_coding	PTPN2	18	0.236672689	5.825519416	4.768469673	5.26611E-06	5.39767E-05	3.375087437
ENSG00000171566	protein_coding	PLRG1	4	0.507883963	4.318367366	4.767788447	5.28109E-06	5.40916E-05	3.486768704
ENSG00000090372	protein_coding	STRN4	19	-0.32997673	7.27857684	-4.766635939	5.30653E-06	5.43133E-05	3.430791593
ENSG00000140379	protein_coding	BCL2A1	15	1.113741698	4.141709341	4.765345178	5.33517E-06	5.45673E-05	3.512761166
ENSG00000135912	protein_coding	TTLL4	2	-0.38925556	5.370414963	-4.763197753	5.38313E-06	5.50186E-05	3.362670285
ENSG00000196975	protein_coding	ANXA4	2	0.335206049	4.676622997	4.761186111	5.42845E-06	5.54422E-05	3.402865755
ENSG00000084676	protein_coding	NCOA1	2	-0.456581153	7.829069758	-4.759961569	5.45621E-06	5.5686E-05	3.443686435
ENSG00000157734	protein_coding	SNX22	15	-0.692774396	4.240865798	-4.759084307	5.47619E-06	5.58501E-05	3.423796514
ENSG00000143493	protein_coding	INTS7	1	0.323891747	4.339658429	4.756676617	5.53137E-06	5.63727E-05	3.42830611
ENSG00000162144	protein_coding	CYB561A3	11	-0.252131354	6.282005884	-4.756184557	5.54272E-06	5.64482E-05	3.334615765
ENSG00000177565	protein_coding	TBL1XR1	3	-0.323580179	7.306120885	-4.755824927	5.55102E-06	5.64926E-05	3.388657949
ENSG00000225492	transcribed_unprocessed_pseudogene	GBP1P1	1	2.875900613	0.631017743	4.754610068	5.57917E-06	5.67387E-05	3.689912593
ENSG00000240857	protein_coding	RDH14	2	0.606103843	2.578453215	4.754207992	5.58851E-06	5.67934E-05	3.653289499
ENSG00000120685	protein_coding	PROSER1	13	0.272195527	5.392087593	4.752886749	5.61933E-06	5.70661E-05	3.327448607
ENSG00000138670	protein_coding	RASGEF1B	4	0.710251078	4.174192212	4.752621538	5.62554E-06	5.70757E-05	3.419182761
ENSG00000107864	protein_coding	CPEB3	10	0.536160717	4.254738628	4.752505828	5.62825E-06	5.70757E-05	3.414623841
ENSG00000124562	protein_coding	SNRPC	6	0.382320546	3.592687631	4.750609476	5.67284E-06	5.74872E-05	3.498889252
ENSG00000278463	protein_coding	HIST1H2AB	6	1.284022769	2.638240198	4.747387403	5.74939E-06	5.82217E-05	3.687057836
ENSG00000100731	protein_coding	PCNX1	14	-0.379957571	8.851809865	-4.746217817	5.77742E-06	5.84642E-05	3.458682048
ENSG00000248275	lncRNA	TRIM52-AS1	5	-0.451053617	2.505736869	-4.744962612	5.80765E-06	5.87286E-05	3.59340032
ENSG00000102858	protein_coding	MGRN1	16	-0.438618808	8.074143047	-4.744370581	5.82196E-06	5.88318E-05	3.401718001
ENSG00000169439	protein_coding	SDC2	8	-1.654049423	0.522044317	-4.742773047	5.86075E-06	5.91821E-05	3.721370422
ENSG00000137812	protein_coding	KNL1	15	0.928709576	3.341052836	4.741951862	5.88079E-06	5.93425E-05	3.539414597
ENSG00000169251	protein_coding	NMD3	3	0.477001181	4.025451091	4.741046109	5.90297E-06	5.95244E-05	3.411229304
ENSG00000043143	protein_coding	JADE2	5	0.311994701	8.19460835	4.74039541	5.91895E-06	5.96436E-05	3.388183217
ENSG00000179889	protein_coding	PDXDC1	16	0.278438142	5.215057013	4.737761784	5.98407E-06	6.02573E-05	3.278080318
ENSG00000005700	protein_coding	IBTK	6	0.442536009	4.408196282	4.734944009	6.05451E-06	6.09238E-05	3.343240006
ENSG00000115446	protein_coding	UNC50	2	0.208827857	4.496346043	4.733981188	6.07876E-06	6.11249E-05	3.32102409
ENSG00000111845	protein_coding	PAK1IP1	6	0.68159537	1.553641276	4.731598545	6.13919E-06	6.16848E-05	3.680766999
ENSG00000252906	scaRNA	SCARNA3	1	-0.529010574	2.083262699	-4.731446619	6.14306E-06	6.16848E-05	3.594356222
ENSG00000182185	protein_coding	RAD51B	14	0.373587652	4.363056028	4.731083621	6.15232E-06	6.17345E-05	3.327064947
ENSG00000273983	protein_coding	HIST1H3G	6	1.661234775	2.693596098	4.730170788	6.17567E-06	6.19254E-05	3.646272562
ENSG00000174173	protein_coding	TRMT10C	3	0.708391002	2.840137803	4.729756556	6.1863E-06	6.19569E-05	3.534532604
ENSG00000135540	protein_coding	NHSL1	6	0.932353915	2.151553056	4.72971097	6.18747E-06	6.19569E-05	3.599174624
ENSG00000151576	protein_coding	QTRT2	3	0.220565043	4.843405901	4.72791205	6.23382E-06	6.2352E-05	3.26022002
ENSG00000224789	lncRNA	AC012363.1	2	1.728977008	0.411376098	4.727766723	6.23758E-06	6.2352E-05	3.642513938
ENSG00000273472	lncRNA	AC096733.2	4	-0.800499705	1.10316264	-4.727673768	6.23999E-06	6.2352E-05	3.671159536
ENSG00000099860	protein_coding	GADD45B	19	0.656361013	5.94106931	4.726660631	6.26627E-06	6.25709E-05	3.211930745
ENSG00000187244	protein_coding	BCAM	19	-1.950326576	1.86965852	-4.725054234	6.30816E-06	6.2938E-05	3.594756717
ENSG00000276471	lncRNA	AC105265.4	3	-0.859591404	1.176825985	-4.724914309	6.31182E-06	6.2938E-05	3.657435099
ENSG00000131188	protein_coding	PRR7	5	-0.561788715	4.79668944	-4.723659215	6.34475E-06	6.32223E-05	3.241332834
ENSG00000178700	protein_coding	DHFR2	3	0.431301253	3.160204023	4.723316487	6.35377E-06	6.32682E-05	3.460138285
ENSG00000076356	protein_coding	PLXNA2	1	-0.735329204	4.357510049	-4.719552598	6.45368E-06	6.42184E-05	3.251031682
ENSG00000120690	protein_coding	ELF1	13	0.501424202	7.671438889	4.718127678	6.4919E-06	6.45538E-05	3.262725173
ENSG00000184445	protein_coding	KNTC1	12	0.351729694	4.961203303	4.71759059	6.50636E-06	6.46527E-05	3.219009766
ENSG00000145191	protein_coding	EIF2B5	3	0.268858271	5.518512216	4.715750641	6.55614E-06	6.50314E-05	3.174164698
ENSG00000134352	protein_coding	IL6ST	5	0.437904264	7.326299975	4.715619373	6.55971E-06	6.50314E-05	3.220201613
ENSG00000085760	protein_coding	MTIF2	2	0.415475679	3.705155095	4.715613313	6.55987E-06	6.50314E-05	3.35060284
ENSG00000060688	protein_coding	SNRNP40	1	0.30273884	4.781796057	4.715497397	6.56302E-06	6.50314E-05	3.21926441
ENSG00000114686	protein_coding	MRPL3	3	0.541955709	4.411124652	4.715344606	6.56718E-06	6.50314E-05	3.267096463
ENSG00000140199	protein_coding	SLC12A6	15	-0.460386322	8.626954787	-4.713161364	6.62682E-06	6.55767E-05	3.318773957
ENSG00000238009	lncRNA	AL627309.1	1	-0.975870042	2.665942148	-4.710438571	6.70194E-06	6.62742E-05	3.456427457
ENSG00000057663	protein_coding	ATG5	6	0.432820594	4.40720087	4.709956506	6.71533E-06	6.63608E-05	3.241852148
ENSG00000132749	protein_coding	TESMIN	11	-0.347241023	3.011136504	-4.708636273	6.75212E-06	6.66783E-05	3.39293434
ENSG00000266256	lncRNA	LINC00683	18	-1.630863468	1.134673234	-4.70824282	6.76312E-06	6.6741E-05	3.609050322
ENSG00000270210	lncRNA	AC104695.3	2	-0.834791021	0.798401862	-4.707671809	6.77912E-06	6.68528E-05	3.606898835
ENSG00000132467	protein_coding	UTP3	4	0.389889891	3.465190821	4.705069153	6.85251E-06	6.75E-05	3.33098555
ENSG00000133424	protein_coding	LARGE1	22	-0.776305774	3.091006478	-4.705010044	6.85418E-06	6.75E-05	3.354710293
ENSG00000080298	protein_coding	RFX3	9	-0.322013316	5.381637403	-4.704761946	6.86122E-06	6.75229E-05	3.129403855
ENSG00000173545	protein_coding	ZNF622	5	0.398791269	4.71518598	4.703917663	6.88522E-06	6.77125E-05	3.179300074
ENSG00000167699	protein_coding	GLOD4	17	0.356062796	4.636718715	4.70260261	6.92276E-06	6.8035E-05	3.186747918
ENSG00000274114	transcribed_unprocessed_pseudogene	ALOX15P1	17	-0.582187653	2.858714466	-4.700602668	6.98024E-06	6.85529E-05	3.38164852
ENSG00000225828	protein_coding	FAM229A	1	-0.365441968	4.670419561	-4.698211384	7.04957E-06	6.91756E-05	3.153593315
ENSG00000203872	protein_coding	C6orf163	6	-0.465053614	3.075249759	-4.698083012	7.05332E-06	6.91756E-05	3.344848073
ENSG00000182580	protein_coding	EPHB3	3	-1.217621719	0.707774688	-4.695994335	7.11445E-06	6.97275E-05	3.558450801
ENSG00000136169	protein_coding	SETDB2	13	0.245618571	5.229131579	4.691749167	7.24029E-06	7.09123E-05	3.092130948
ENSG00000071242	protein_coding	RPS6KA2	6	-0.470118368	4.257927272	-4.691273051	7.25454E-06	7.10032E-05	3.160320781
ENSG00000261416	lncRNA	AC012645.3	16	-0.508387411	2.312824278	-4.690094212	7.28993E-06	7.13009E-05	3.418383869
ENSG00000107551	protein_coding	RASSF4	10	0.478647986	6.446298191	4.689271215	7.31474E-06	7.14765E-05	3.074314769
ENSG00000127564	protein_coding	PKMYT1	16	1.033021834	1.505146831	4.689167529	7.31787E-06	7.14765E-05	3.535877216
ENSG00000129515	protein_coding	SNX6	14	0.448036217	5.730953943	4.688248856	7.34567E-06	7.16991E-05	3.058660397
ENSG00000153044	protein_coding	CENPH	5	0.962544637	1.358876656	4.687496092	7.36853E-06	7.18732E-05	3.529506707
ENSG00000136932	protein_coding	TRMO	9	-0.308897089	4.925659305	-4.686665113	7.39384E-06	7.2071E-05	3.086816602
ENSG00000179218	protein_coding	CALR	19	0.408965604	7.893823073	4.685542513	7.42816E-06	7.23564E-05	3.148183875
ENSG00000140534	protein_coding	TICRR	15	1.272352983	0.420300305	4.685022125	7.44413E-06	7.24317E-05	3.434342536
ENSG00000205302	protein_coding	SNX2	5	0.394706675	5.998363233	4.684960566	7.44602E-06	7.24317E-05	3.043740796
ENSG00000279283	TEC	AC131009.4	12	-0.612766653	4.128908622	-4.68290242	7.5095E-06	7.29997E-05	3.145895177
ENSG00000213551	protein_coding	DNAJC9	10	0.338394197	4.407822428	4.68212499	7.53361E-06	7.31844E-05	3.135531153
ENSG00000235314	lncRNA	LINC00957	7	-0.481746185	4.049346305	-4.681197292	7.56249E-06	7.34151E-05	3.14964863
ENSG00000140992	protein_coding	PDPK1	16	-0.296637862	7.341497672	-4.680892935	7.57199E-06	7.34575E-05	3.094089399
ENSG00000162928	protein_coding	PEX13	2	0.274886099	4.24524	4.68020696	7.59343E-06	7.36157E-05	3.133456529
ENSG00000021762	protein_coding	OSBPL5	11	0.657844488	6.819362996	4.677886788	7.6664E-06	7.42728E-05	3.04850018
ENSG00000233875	lncRNA	AL592078.1	1	0.794092185	2.874979006	4.673728487	7.79889E-06	7.55053E-05	3.295246237
ENSG00000100410	protein_coding	PHF5A	22	0.455529141	3.157711065	4.672720548	7.83134E-06	7.57682E-05	3.256807923
ENSG00000144591	protein_coding	GMPPA	2	0.283497728	4.722300061	4.671785422	7.86156E-06	7.60092E-05	3.052353023
ENSG00000113916	protein_coding	BCL6	3	-0.808522416	8.767816163	-4.671452297	7.87235E-06	7.60622E-05	3.169289966
ENSG00000114779	protein_coding	ABHD14B	3	-0.315912557	4.567047032	-4.670670549	7.89773E-06	7.6256E-05	3.051906709
ENSG00000108819	protein_coding	PPP1R9B	17	-0.404324143	8.704433923	-4.670501782	7.90322E-06	7.62576E-05	3.160473979
ENSG00000188725	protein_coding	SMIM15	5	0.439279903	3.668758305	4.666498398	8.03454E-06	7.74725E-05	3.156566672
ENSG00000135046	protein_coding	ANXA1	9	0.682908746	6.733799457	4.665357269	8.07236E-06	7.77847E-05	2.986945775
ENSG00000164430	protein_coding	CGAS	6	0.521262125	5.070609216	4.664803522	8.09077E-06	7.79097E-05	2.99217533
ENSG00000105520	protein_coding	PLPPR2	19	-0.651523425	6.381065183	-4.663436139	8.13641E-06	7.82966E-05	2.973269257
ENSG00000178935	protein_coding	ZNF552	19	-0.370469654	4.432347794	-4.663053145	8.14924E-06	7.83674E-05	3.031919257
ENSG00000178988	protein_coding	MRFAP1L1	4	0.520646548	4.706804191	4.662880747	8.15502E-06	7.83703E-05	3.031233187
ENSG00000285444	protein_coding	AL162377.3	13	-0.804168457	2.94879938	-4.661454272	8.20301E-06	7.87786E-05	3.214354021
ENSG00000183570	protein_coding	PCBP3	21	-0.714124539	2.451162343	-4.65859022	8.30018E-06	7.96584E-05	3.274460727
ENSG00000136404	protein_coding	TM6SF1	15	-0.526488135	4.614487697	-4.657918191	8.32315E-06	7.98253E-05	2.993659581
ENSG00000009844	protein_coding	VTA1	6	0.422835103	4.561831438	4.65740986	8.34056E-06	7.99387E-05	3.009764557
ENSG00000122376	protein_coding	SHLD2	10	0.430989547	4.227466634	4.655790463	8.39625E-06	8.04187E-05	3.049580356
ENSG00000258872	transcribed_processed_pseudogene	FDPSP3	14	0.966515262	2.085586697	4.655434264	8.40855E-06	8.04826E-05	3.33786386
ENSG00000278588	protein_coding	HIST1H2BI	6	0.881285751	3.390012894	4.653424937	8.47826E-06	8.10956E-05	3.178310951
ENSG00000272398	protein_coding	CD24	6	-0.850316474	3.485776127	-4.653250606	8.48433E-06	8.10996E-05	3.099061184
ENSG00000250571	protein_coding	GLI4	8	-0.321646186	5.13521758	-4.651444031	8.54753E-06	8.16491E-05	2.930502987
ENSG00000101346	protein_coding	POFUT1	20	0.332465113	5.031687115	4.649729842	8.60791E-06	8.21711E-05	2.934703931
ENSG00000080839	protein_coding	RBL1	20	0.427940328	4.963722941	4.648449997	8.65326E-06	8.2549E-05	2.951175709
ENSG00000143314	protein_coding	MRPL24	1	0.338308769	3.344742574	4.647135809	8.70007E-06	8.29403E-05	3.125885947
ENSG00000008018	protein_coding	PSMB1	6	0.365634182	4.998863944	4.64561945	8.75439E-06	8.34026E-05	2.927807949
ENSG00000035141	protein_coding	FAM136A	2	0.367170969	3.598558358	4.64474639	8.78581E-06	8.36463E-05	3.08616301
ENSG00000010030	protein_coding	ETV7	6	2.236067396	3.826168971	4.642924065	8.85174E-06	8.4218E-05	3.085821521
ENSG00000111237	protein_coding	VPS29	12	0.243121169	5.251584828	4.642213787	8.87757E-06	8.44077E-05	2.89249124
ENSG00000115548	protein_coding	KDM3A	2	-0.282699983	6.95980988	-4.640513545	8.9397E-06	8.4942E-05	2.904195591
ENSG00000152422	protein_coding	XRCC4	5	0.781076065	2.50369691	4.640079752	8.95562E-06	8.50368E-05	3.227535614
ENSG00000125170	protein_coding	DOK4	16	-0.969569522	2.089318907	-4.639325955	8.98334E-06	8.52435E-05	3.25404916
ENSG00000167461	protein_coding	RAB8A	19	0.409061029	7.183595324	4.637719457	9.04271E-06	8.575E-05	2.911196539
ENSG00000138617	protein_coding	PARP16	15	-0.380347428	3.975945143	-4.63666083	9.08203E-06	8.6066E-05	2.98540461
ENSG00000188315	protein_coding	C3orf62	3	-0.552784096	5.393330542	-4.636040782	9.10515E-06	8.62116E-05	2.859525643
ENSG00000118689	protein_coding	FOXO3	6	-0.789717979	8.855370246	-4.635925701	9.10944E-06	8.62116E-05	3.037029714
ENSG00000203999	lncRNA	LINC01270	20	-1.066751595	4.245378893	-4.635214848	9.13602E-06	8.6406E-05	2.949110125
ENSG00000227032	processed_pseudogene	RPS2P36	10	0.681184513	3.269824068	4.633668624	9.19409E-06	8.68705E-05	3.07801711
ENSG00000172785	protein_coding	CBWD1	9	0.470355833	3.921689776	4.633584155	9.19727E-06	8.68705E-05	2.993894614
ENSG00000135002	protein_coding	RFK	9	0.346020342	3.217050551	4.632229577	9.24846E-06	8.72964E-05	3.067454238
ENSG00000139180	protein_coding	NDUFA9	12	0.335306131	3.862649816	4.631718178	9.26785E-06	8.74218E-05	2.988017892
ENSG00000171421	protein_coding	MRPL36	5	0.502642944	2.073839676	4.631492569	9.27642E-06	8.74451E-05	3.240593208
ENSG00000072062	protein_coding	PRKACA	19	-0.425335741	5.759231525	-4.630165337	9.32698E-06	8.78639E-05	2.826334854
ENSG00000073111	protein_coding	MCM2	3	0.55801775	3.778159519	4.629490408	9.3528E-06	8.80491E-05	3.025401873
ENSG00000253710	protein_coding	ALG11	13	0.24159376	4.392151672	4.626958522	9.45026E-06	8.88532E-05	2.906972745
ENSG00000123096	protein_coding	SSPN	12	-0.777782652	1.138591934	-4.6269493	9.45062E-06	8.88532E-05	3.300189915
ENSG00000166479	protein_coding	TMX3	18	0.39733125	5.345181489	4.625892424	9.49159E-06	8.91799E-05	2.82854162
ENSG00000000419	protein_coding	DPM1	20	0.405386443	3.931595182	4.625704581	9.49889E-06	8.91899E-05	2.970737757
ENSG00000158864	protein_coding	NDUFS2	1	0.182264652	5.359587644	4.624495842	9.546E-06	8.95735E-05	2.818958728
ENSG00000276410	protein_coding	HIST1H2BB	6	1.276517824	1.202551875	4.623969383	9.56659E-06	8.97079E-05	3.289744812
ENSG00000019995	protein_coding	ZRANB1	10	-0.398138458	5.594666132	-4.623584412	9.58167E-06	8.97905E-05	2.803811623
ENSG00000243746	processed_pseudogene	EEF1A1P10	7	-0.56807667	1.536414731	-4.620370512	9.70848E-06	9.09194E-05	3.233313027
ENSG00000171311	protein_coding	EXOSC1	10	0.250905924	4.524608253	4.619789737	9.73157E-06	9.1076E-05	2.867007258
ENSG00000135519	protein_coding	KCNH3	12	-0.590666102	3.55863733	-4.619352592	9.74898E-06	9.11264E-05	2.967700935
ENSG00000124422	protein_coding	USP22	17	-0.218918122	7.689760241	-4.619335215	9.74967E-06	9.11264E-05	2.876233065
ENSG00000005810	protein_coding	MYCBP2	13	0.271227021	8.603993686	4.618215991	9.7944E-06	9.14847E-05	2.931747193
ENSG00000162591	protein_coding	MEGF6	1	-0.544721154	7.35322993	-4.617767482	9.81237E-06	9.15928E-05	2.843169063
ENSG00000183155	protein_coding	RABIF	1	-0.243110052	4.0966928	-4.617017317	9.84252E-06	9.18143E-05	2.887413443
ENSG00000253250	protein_coding	C8orf88	8	-0.826596861	1.121093787	-4.615893853	9.88782E-06	9.21472E-05	3.247525328
ENSG00000168894	protein_coding	RNF181	2	0.398871063	3.681618067	4.61581349	9.89107E-06	9.21472E-05	2.955635956
ENSG00000167286	protein_coding	CD3D	11	0.542114001	5.142888228	4.615428211	9.90666E-06	9.22324E-05	2.810079223
ENSG00000092964	protein_coding	DPYSL2	8	0.456293398	6.970770703	4.614508126	9.94398E-06	9.25055E-05	2.808083964
ENSG00000134686	protein_coding	PHC2	1	-0.740347617	8.089044303	-4.614386758	9.94892E-06	9.25055E-05	2.897998071
ENSG00000052795	protein_coding	FNIP2	4	0.455757739	4.839865701	4.613537924	9.98349E-06	9.27667E-05	2.805665881
ENSG00000132541	protein_coding	RIDA	8	0.760889448	1.078986103	4.613314561	9.9926E-06	9.27912E-05	3.25200271
ENSG00000114125	protein_coding	RNF7	3	0.32923798	3.759045658	4.610108044	1.01244E-05	9.39538E-05	2.925858338
ENSG00000203709	lncRNA	MIR29B2CHG	1	-0.411266498	8.509149973	-4.607593188	1.02289E-05	9.48622E-05	2.894193226
ENSG00000122042	protein_coding	UBL3	13	-0.277557151	6.026786445	-4.607364455	1.02384E-05	9.48894E-05	2.73736338
ENSG00000181444	protein_coding	ZNF467	7	-0.659552036	7.33535898	-4.606630402	1.02692E-05	9.51126E-05	2.812110866
ENSG00000155846	protein_coding	PPARGC1B	5	0.465458921	4.953832155	4.606153211	1.02892E-05	9.52365E-05	2.765977939
ENSG00000171806	protein_coding	METTL18	1	1.081230495	1.429927737	4.605468179	1.0318E-05	9.54415E-05	3.221017773
ENSG00000105402	protein_coding	NAPA	19	0.700967088	7.095264556	4.605086564	1.03341E-05	9.55286E-05	2.77849544
ENSG00000003249	protein_coding	DBNDD1	16	-0.89249282	1.456606845	-4.604183609	1.03722E-05	9.58194E-05	3.159697783
ENSG00000101361	protein_coding	NOP56	20	0.304517247	5.283695323	4.603705309	1.03925E-05	9.59447E-05	2.743766302
ENSG00000132819	protein_coding	RBM38	20	-1.153477477	9.518833448	-4.60230231	1.04522E-05	9.64334E-05	2.966106055
ENSG00000149196	protein_coding	HIKESHI	11	0.365071463	3.417133227	4.600670378	1.0522E-05	9.70151E-05	2.938780874
ENSG00000114796	protein_coding	KLHL24	3	-0.204698418	6.704884049	-4.600385286	1.05342E-05	9.70654E-05	2.733741196
ENSG00000119812	protein_coding	FAM98A	2	0.363914525	3.467428613	4.599752275	1.05615E-05	9.72538E-05	2.916872772
ENSG00000115084	protein_coding	SLC35F5	2	-0.185291699	6.42509602	-4.599101554	1.05895E-05	9.74496E-05	2.717056052
ENSG00000156970	protein_coding	BUB1B	15	1.178947741	0.710544471	4.598809955	1.06021E-05	9.75029E-05	3.15838328
ENSG00000115514	protein_coding	TXNDC9	2	0.462222233	3.553891447	4.598233679	1.06271E-05	9.76696E-05	2.913618013
ENSG00000125454	protein_coding	SLC25A19	17	0.319454375	3.520163624	4.597647342	1.06525E-05	9.78406E-05	2.90047722
ENSG00000270972	lncRNA	AC136475.9	11	1.778265316	2.38502301	4.596359688	1.07086E-05	9.82925E-05	3.084992143
ENSG00000143256	protein_coding	PFDN2	1	0.660934089	2.133218587	4.595359151	1.07524E-05	9.86113E-05	3.093457903
ENSG00000139990	protein_coding	DCAF5	14	0.206760644	6.691852754	4.595251102	1.07571E-05	9.86113E-05	2.71164023
ENSG00000234518	processed_pseudogene	PTGES3P1	1	0.6683575	3.296567433	4.594613937	1.07851E-05	9.87773E-05	2.945211059
ENSG00000196214	protein_coding	ZNF766	19	0.265887483	4.70359368	4.594524421	1.0789E-05	9.87773E-05	2.75156737
ENSG00000275527	lncRNA	AC100835.2	15	-1.52810941	2.172663467	-4.594216331	1.08026E-05	9.87843E-05	3.057778862
ENSG00000174547	protein_coding	MRPL11	11	0.517049919	2.771395573	4.594193474	1.08036E-05	9.87843E-05	3.00911461
ENSG00000146232	protein_coding	NFKBIE	6	0.488107089	5.184687752	4.593252181	1.08451E-05	9.91007E-05	2.701681532
ENSG00000249661	processed_pseudogene	TNRC18P1	4	-0.633253154	3.013984316	-4.592634565	1.08724E-05	9.92871E-05	2.932665234
ENSG00000185909	protein_coding	KLHDC8B	3	0.825347791	4.624279165	4.590707376	1.09581E-05	9.99567E-05	2.760136891
ENSG00000065883	protein_coding	CDK13	7	-0.207340636	8.042916424	-4.590671966	1.09597E-05	9.99567E-05	2.789614988
ENSG00000138688	protein_coding	KIAA1109	4	0.459158853	8.538996532	4.590369091	1.09732E-05	0.000100016	2.819524413
ENSG00000060069	protein_coding	CTDP1	18	-0.318632388	6.61798654	-4.58977685	1.09997E-05	0.000100194	2.690574997
ENSG00000145386	protein_coding	CCNA2	4	0.944651611	1.398677138	4.589107515	1.10298E-05	0.000100404	3.159503749
ENSG00000127184	protein_coding	COX7C	5	0.621437531	2.61420626	4.588761676	1.10453E-05	0.000100481	3.009146924
ENSG00000159189	protein_coding	C1QC	1	3.289579779	-0.072700018	4.587601293	1.10976E-05	0.000100893	2.861191265
ENSG00000227345	protein_coding	PARG	10	0.32234764	5.235960973	4.586774643	1.1135E-05	0.000101169	2.682256193
ENSG00000248727	lncRNA	LINC01948	5	-0.590172711	3.40097681	-4.586476364	1.11486E-05	0.000101201	2.871247064
ENSG00000132109	protein_coding	TRIM21	11	0.673301938	6.586864391	4.586384938	1.11527E-05	0.000101201	2.675992427
ENSG00000139168	protein_coding	ZCRB1	12	0.660735	2.207004657	4.584290103	1.12482E-05	0.000101981	3.038186166
ENSG00000175324	protein_coding	LSM1	8	0.522684669	3.4926201	4.584189524	1.12528E-05	0.000101981	2.870643824
ENSG00000112130	protein_coding	RNF8	6	0.322001692	3.606679729	4.581121435	1.13942E-05	0.000103197	2.836239547
ENSG00000280035	TEC	AC011676.5	8	-0.749622446	4.746712892	-4.579972628	1.14476E-05	0.000103614	2.682195248
ENSG00000009954	protein_coding	BAZ1B	7	0.254414048	6.480697922	4.579157468	1.14856E-05	0.000103893	2.635823663
ENSG00000143612	protein_coding	C1orf43	1	0.31270001	6.135367824	4.57873124	1.15055E-05	0.000104007	2.62662332
ENSG00000119705	protein_coding	SLIRP	14	0.433205148	2.187173792	4.5776201	1.15576E-05	0.000104413	3.016624245
ENSG00000092439	protein_coding	TRPM7	15	0.26003035	6.518963647	4.576122328	1.16282E-05	0.000104984	2.626314303
ENSG00000055147	protein_coding	FAM114A2	5	0.347426822	4.175947534	4.575463545	1.16594E-05	0.000105145	2.740894459
ENSG00000164117	protein_coding	FBXO8	4	0.368387333	3.79212705	4.575435342	1.16608E-05	0.000105145	2.78390656
ENSG00000078140	protein_coding	UBE2K	4	0.214443093	5.48947368	4.574801234	1.16909E-05	0.00010535	2.619250754
ENSG00000125821	protein_coding	DTD1	20	-0.376766243	2.662589685	-4.574272512	1.1716E-05	0.00010551	2.916980624
ENSG00000069956	protein_coding	MAPK6	15	0.300138952	4.178150832	4.572025323	1.18235E-05	0.000106379	2.724906108
ENSG00000109436	protein_coding	TBC1D9	4	-0.50639603	5.635721165	-4.571946791	1.18273E-05	0.000106379	2.600788004
ENSG00000107949	protein_coding	BCCIP	10	0.458142441	3.510387409	4.571269826	1.18598E-05	0.000106605	2.807083079
ENSG00000234741	lncRNA	GAS5	1	0.664672577	4.878465876	4.570952873	1.18751E-05	0.000106675	2.662322318
ENSG00000164096	protein_coding	C4orf3	4	0.498547807	4.992299643	4.567957709	1.20205E-05	0.000107913	2.625794192
ENSG00000136143	protein_coding	SUCLA2	13	0.369035996	4.070489294	4.566906642	1.20719E-05	0.000108307	2.721609967
ENSG00000012660	protein_coding	ELOVL5	6	-0.405324307	7.08007991	-4.565953142	1.21187E-05	0.000108659	2.628265604
ENSG00000029725	protein_coding	RABEP1	17	0.324608561	6.088542126	4.563756125	1.22273E-05	0.000109564	2.567313789
ENSG00000273361	lncRNA	AC021016.3	2	-0.709444578	1.082351788	-4.563073148	1.22612E-05	0.000109799	3.049063785
ENSG00000170860	protein_coding	LSM3	3	0.619015562	2.723534894	4.5629192	1.22689E-05	0.000109799	2.890237483
ENSG00000140006	protein_coding	WDR89	14	0.549487674	3.357747467	4.562639929	1.22828E-05	0.000109855	2.810728747
ENSG00000146540	protein_coding	C7orf50	7	0.457388836	5.570334759	4.561880105	1.23207E-05	0.000110125	2.567312417
ENSG00000261474	lncRNA	AC026471.4	16	-0.512480942	2.086667737	-4.559410853	1.24448E-05	0.000111165	2.92768525
ENSG00000121851	protein_coding	POLR3GL	1	0.603553738	1.34414506	4.55913636	1.24586E-05	0.000111219	3.030708805
ENSG00000213937	protein_coding	CLDN9	16	-0.746507755	2.849396679	-4.558680558	1.24817E-05	0.000111355	2.833613991
ENSG00000166326	protein_coding	TRIM44	11	0.262279547	6.617026029	4.557833568	1.25246E-05	0.000111607	2.563096767
ENSG00000092201	protein_coding	SUPT16H	14	0.322753655	5.661217737	4.557764361	1.25282E-05	0.000111607	2.549894098
ENSG00000101412	protein_coding	E2F1	20	0.796851254	2.558610296	4.557662841	1.25333E-05	0.000111607	2.91455237
ENSG00000256043	protein_coding	CTSO	4	0.448107966	3.074753763	4.55716771	1.25585E-05	0.000111739	2.80495184
ENSG00000182885	protein_coding	ADGRG3	16	-0.814693465	7.236016328	-4.557065476	1.25637E-05	0.000111739	2.606793904
ENSG00000164022	protein_coding	AIMP1	4	0.411571754	4.405873916	4.554650346	1.26873E-05	0.000112769	2.633473128
ENSG00000120694	protein_coding	HSPH1	13	0.404794174	5.22111571	4.554239081	1.27085E-05	0.000112887	2.552242851
ENSG00000196839	protein_coding	ADA	20	0.442179933	4.605934207	4.550079767	1.29245E-05	0.000114734	2.594640077
ENSG00000256751	lncRNA	PLBD1-AS1	12	-0.741819657	3.620676645	-4.549495792	1.29551E-05	0.000114935	2.682889001
ENSG00000282508	lncRNA	LINC01002	19	-0.830245076	5.156994361	-4.548825037	1.29904E-05	0.000115176	2.528450232
ENSG00000182809	protein_coding	CRIP2	14	-0.853748806	3.03504378	-4.548122414	1.30274E-05	0.000115392	2.770841951
ENSG00000242265	protein_coding	PEG10	7	-1.036948251	0.543566655	-4.548057878	1.30308E-05	0.000115392	3.007298357
ENSG00000162889	protein_coding	MAPKAPK2	1	-0.3730258	7.293372385	-4.547229893	1.30746E-05	0.000115708	2.571178027
ENSG00000283399	unprocessed_pseudogene	AC004381.3	16	-0.980627521	1.129488491	-4.545639796	1.3159E-05	0.000116383	2.979673432
ENSG00000181409	protein_coding	AATK	17	-0.716700852	8.082443099	-4.544384364	1.32261E-05	0.000116904	2.613163021
ENSG00000170871	protein_coding	KIAA0232	4	-0.415454301	6.862389979	-4.543223963	1.32883E-05	0.000117357	2.524322266
ENSG00000255328	lncRNA	AC136475.5	11	1.490837816	3.141751276	4.543124453	1.32937E-05	0.000117357	2.764603047
ENSG00000168710	protein_coding	AHCYL1	1	-0.203232396	5.758335657	-4.541467111	1.33831E-05	0.000118074	2.479564048
ENSG00000263766	lncRNA	AC025682.1	17	0.663465929	3.389382093	4.540936528	1.34119E-05	0.000118254	2.70758759
ENSG00000155660	protein_coding	PDIA4	7	0.384899788	6.211011691	4.540527831	1.34341E-05	0.000118377	2.478471042
ENSG00000141540	protein_coding	TTYH2	17	0.401769529	5.349233922	4.539597968	1.34847E-05	0.00011875	2.487019251
ENSG00000152193	protein_coding	OBI1	13	0.573133315	3.65267493	4.53848227	1.35457E-05	0.000119214	2.672706401
ENSG00000225434	lncRNA	LINC01504	9	0.674243323	3.29294059	4.536757773	1.36405E-05	0.000119975	2.682334567
ENSG00000125746	protein_coding	EML2	19	0.335817972	5.129075934	4.534809443	1.37484E-05	0.000120849	2.485582831
ENSG00000137876	protein_coding	RSL24D1	15	0.832198571	4.545199877	4.532668438	1.38679E-05	0.000121825	2.555379386
ENSG00000279394	TEC	AC015871.5	15	-0.598309642	2.480140778	-4.531882137	1.3912E-05	0.000122128	2.772289201
ENSG00000165934	protein_coding	CPSF2	14	0.262535977	5.917484141	4.531749079	1.39195E-05	0.000122128	2.442567897
ENSG00000120647	protein_coding	CCDC77	12	0.439128695	2.826370988	4.52882113	1.40851E-05	0.000123506	2.743303375
ENSG00000140564	protein_coding	FURIN	15	-0.612962411	8.807687269	-4.527817759	1.41423E-05	0.000123932	2.611153046
ENSG00000182606	protein_coding	TRAK1	3	-0.232569556	6.679632606	-4.527644563	1.41522E-05	0.000123942	2.45543166
ENSG00000198728	protein_coding	LDB1	10	-0.195671927	6.797388472	-4.527340144	1.41696E-05	0.000124019	2.456675502
ENSG00000241399	protein_coding	CD302	2	-0.598369145	5.216329733	-4.5256318	1.42677E-05	0.000124801	2.432953424
ENSG00000103042	protein_coding	SLC38A7	16	0.338347568	4.127890723	4.523952792	1.43648E-05	0.000125573	2.535065228
ENSG00000143742	protein_coding	SRP9	1	0.411377878	5.27683928	4.520654494	1.45572E-05	0.000127172	2.42205447
ENSG00000236778	lncRNA	INTS6-AS1	13	-0.342572724	3.114282066	-4.520514621	1.45655E-05	0.000127172	2.648070306
ENSG00000126458	protein_coding	RRAS	19	0.758062631	3.263137876	4.520005813	1.45954E-05	0.000127356	2.622373327
ENSG00000130695	protein_coding	CEP85	1	0.275065648	4.585090889	4.519611279	1.46186E-05	0.000127481	2.467428489
ENSG00000137955	protein_coding	RABGGTB	1	0.360249629	4.340829629	4.519110062	1.46482E-05	0.000127661	2.498568234
ENSG00000109787	protein_coding	KLF3	4	-0.282045402	7.969147429	-4.518663493	1.46746E-05	0.000127814	2.506927861
ENSG00000149547	protein_coding	EI24	11	0.266505785	4.17819953	4.518019074	1.47128E-05	0.000128069	2.513983509
ENSG00000156675	protein_coding	RAB11FIP1	8	-0.567438669	9.052335496	-4.517228794	1.47598E-05	0.000128326	2.589900292
ENSG00000164405	protein_coding	UQCRQ	5	0.510112984	3.541500766	4.517185915	1.47623E-05	0.000128326	2.604011911
ENSG00000164172	protein_coding	MOCS2	5	0.501149535	2.826168412	4.51706915	1.47693E-05	0.000128326	2.706350993
ENSG00000196504	protein_coding	PRPF40A	2	0.300596726	6.401036308	4.516871486	1.47811E-05	0.000128351	2.393618304
ENSG00000188822	protein_coding	CNR2	1	-0.555638207	4.001142849	-4.515897516	1.48392E-05	0.000128778	2.500443539
ENSG00000241772	lncRNA	AC092620.1	2	-0.553607154	2.548402545	-4.515299903	1.4875E-05	0.00012894	2.6999852
ENSG00000174437	protein_coding	ATP2A2	12	0.253909275	6.765275595	4.515284855	1.48759E-05	0.00012894	2.404256289
ENSG00000172354	protein_coding	GNB2	7	-0.496561108	8.734761975	-4.51488903	1.48997E-05	0.000129068	2.558764207
ENSG00000117751	protein_coding	PPP1R8	1	0.311000347	4.37784815	4.512579081	1.50391E-05	0.000130196	2.468643923
ENSG00000132185	protein_coding	FCRLA	1	-0.701392229	3.236209911	-4.510584389	1.51604E-05	0.000131167	2.567940775
ENSG00000175470	protein_coding	PPP2R2D	10	-0.263538451	6.240854237	-4.508116969	1.53119E-05	0.000132398	2.356451923
ENSG00000103051	protein_coding	COG4	16	0.209284271	5.726684604	4.50461486	1.55293E-05	0.000134197	2.339940846
ENSG00000268279	protein_coding	AC090004.1	3	-0.463136236	2.585692295	-4.502948402	1.56338E-05	0.000135019	2.654221499
ENSG00000180992	protein_coding	MRPL14	6	0.413204666	3.086777796	4.502106515	1.56869E-05	0.000135395	2.605159119
ENSG00000162522	protein_coding	KIAA1522	1	0.723880423	2.070650253	4.500309256	1.58007E-05	0.000136296	2.729022607
ENSG00000140740	protein_coding	UQCRC2	16	0.402470021	5.599710445	4.49832045	1.59276E-05	0.000137308	2.322159394
ENSG00000165792	protein_coding	METTL17	14	0.341082907	4.467662854	4.496731818	1.60297E-05	0.000138105	2.405802843
ENSG00000185650	protein_coding	ZFP36L1	14	-0.468071966	8.428990724	-4.496529493	1.60428E-05	0.000138134	2.461712309
ENSG00000103978	protein_coding	TMEM87A	15	0.218489221	5.427371801	4.494999133	1.61418E-05	0.000138844	2.311572348
ENSG00000133985	protein_coding	TTC9	14	-0.52352061	5.046650601	-4.494955596	1.61446E-05	0.000138844	2.320341884
ENSG00000172586	protein_coding	CHCHD1	10	0.61019009	1.486301754	4.493924923	1.62116E-05	0.000139336	2.788639377
ENSG00000166398	protein_coding	KIAA0355	19	-0.244649246	4.993817795	-4.493164056	1.62613E-05	0.000139663	2.32785485
ENSG00000075089	protein_coding	ACTR6	12	0.441499784	3.358381148	4.493044459	1.62691E-05	0.000139663	2.534101163
ENSG00000121766	protein_coding	ZCCHC17	1	0.425187018	3.707636379	4.492768548	1.62872E-05	0.000139734	2.486533903
ENSG00000207802	miRNA	MIR646	20	-0.859148734	0.921360089	-4.492440564	1.63086E-05	0.000139754	2.802868516
ENSG00000047365	protein_coding	ARAP2	4	0.41737171	7.003871483	4.492434523	1.6309E-05	0.000139754	2.331357891
ENSG00000007341	protein_coding	ST7L	1	0.28080986	3.82840894	4.491156593	1.6393E-05	0.00014039	2.461384035
ENSG00000213390	protein_coding	ARHGAP19	10	-0.37861555	4.840918368	-4.490096657	1.6463E-05	0.000140904	2.32686699
ENSG00000237272	unitary_pseudogene	OR51R1P	11	0.88626871	3.123973722	4.489483724	1.65036E-05	0.000141167	2.548177113
ENSG00000139350	protein_coding	NEDD1	12	0.331794626	4.343150074	4.485423851	1.67748E-05	0.000143335	2.368727646
ENSG00000152270	protein_coding	PDE3B	11	-0.393918962	7.885449207	-4.485392414	1.67769E-05	0.000143335	2.373966744
ENSG00000149798	protein_coding	CDC42EP2	11	-0.832574061	2.800319768	-4.484738539	1.6821E-05	0.000143611	2.542510339
ENSG00000198804	protein_coding	MT-CO1	MT	-0.708821499	10.81525685	-4.484615284	1.68294E-05	0.000143611	2.591961677
ENSG00000231680	lncRNA	LINC02723	11	0.725811329	1.329895467	4.482207071	1.69928E-05	0.0001448	2.738176265
ENSG00000070731	protein_coding	ST6GALNAC2	17	-0.71489071	4.914357777	-4.482198089	1.69934E-05	0.0001448	2.294349988
ENSG00000005187	protein_coding	ACSM3	16	-0.701467517	2.775379581	-4.48211695	1.6999E-05	0.0001448	2.523467475
ENSG00000141837	protein_coding	CACNA1A	19	1.403551183	1.070447666	4.481284346	1.70559E-05	0.000145198	2.762493676
ENSG00000180667	protein_coding	YOD1	1	-1.050237962	7.520882561	-4.479341424	1.71893E-05	0.000146247	2.349218209
ENSG00000166024	protein_coding	R3HCC1L	10	0.279898864	4.901494522	4.476981731	1.73528E-05	0.00014755	2.277035666
ENSG00000131467	protein_coding	PSME3	17	-0.330191446	6.474334588	-4.475324112	1.74685E-05	0.000148446	2.241402216
ENSG00000155849	protein_coding	ELMO1	7	-0.262424696	7.567558697	-4.474012165	1.75606E-05	0.00014914	2.304440062
ENSG00000124789	protein_coding	NUP153	6	-0.205880585	7.220297764	-4.472844033	1.7643E-05	0.000149751	2.271984446
ENSG00000148339	protein_coding	SLC25A25	9	0.329341103	4.980932482	4.472609439	1.76596E-05	0.000149763	2.2539914
ENSG00000169814	protein_coding	BTD	3	-0.278189625	4.472087409	-4.47252932	1.76653E-05	0.000149763	2.295214469
ENSG00000186187	protein_coding	ZNRF1	16	-0.406097396	3.698278868	-4.471655896	1.77272E-05	0.000150199	2.382702015
ENSG00000112081	protein_coding	SRSF3	6	0.234581524	7.244718126	4.471251014	1.7756E-05	0.000150354	2.264488628
ENSG00000255529	protein_coding	POLR2M	15	0.45345179	2.809963852	4.469432555	1.78858E-05	0.000151363	2.519849894
ENSG00000167842	protein_coding	MIS12	17	0.371863386	3.95320885	4.469217177	1.79012E-05	0.000151405	2.360198632
ENSG00000169714	protein_coding	CNBP	3	0.383262674	7.898389337	4.466701987	1.80825E-05	0.000152847	2.293490275
ENSG00000167513	protein_coding	CDT1	16	1.138231741	1.636842467	4.466215303	1.81177E-05	0.000153055	2.696516121
ENSG00000151470	protein_coding	C4orf33	4	0.461553324	3.429311591	4.466016491	1.81322E-05	0.000153086	2.403196331
ENSG00000262587	transcribed_unprocessed_pseudogene	AC133552.2	16	0.582879655	1.403883854	4.465209377	1.81909E-05	0.000153476	2.688354463
ENSG00000163235	protein_coding	TGFA	2	-0.769075406	5.121771446	-4.465086739	1.81998E-05	0.000153476	2.209234036
ENSG00000096996	protein_coding	IL12RB1	19	0.364024992	6.05877351	4.464172429	1.82665E-05	0.000153948	2.183533439
ENSG00000137547	protein_coding	MRPL15	8	0.485619155	2.977379509	4.463167775	1.83401E-05	0.000154395	2.472633467
ENSG00000106780	protein_coding	MEGF9	9	-0.603375356	8.762826408	-4.463154585	1.83411E-05	0.000154395	2.360420259
ENSG00000067334	protein_coding	DNTTIP2	1	0.552915831	4.299433017	4.462514203	1.83881E-05	0.0001547	2.299338113
ENSG00000248712	protein_coding	CCDC153	11	-0.814196624	1.622662371	-4.462356571	1.83997E-05	0.000154707	2.636515835
ENSG00000089692	protein_coding	LAG3	12	1.265581941	2.702599944	4.459871973	1.85836E-05	0.000156161	2.540469883
ENSG00000119760	protein_coding	SUPT7L	2	0.229185391	5.045391898	4.459705319	1.8596E-05	0.000156171	2.200751582
ENSG00000120217	protein_coding	CD274	9	1.258945106	4.010640725	4.459561977	1.86066E-05	0.000156171	2.331375662
ENSG00000173171	protein_coding	MTX1	1	-0.565384729	4.853177676	-4.458931705	1.86536E-05	0.000156474	2.204398033
ENSG00000152242	protein_coding	C18orf25	18	0.333979656	6.534213826	4.458753563	1.86669E-05	0.000156494	2.179885494
ENSG00000268903	processed_pseudogene	AL627309.6	1	-0.881146091	4.997566763	-4.458484605	1.8687E-05	0.00015657	2.189836691
ENSG00000181908	lncRNA	LINC02724	11	0.665783306	1.44458271	4.4576229	1.87515E-05	0.000157019	2.631087434
ENSG00000285737	lncRNA	LINC02680	10	-0.705010677	2.350106006	-4.457201111	1.87831E-05	0.000157192	2.527521398
ENSG00000123136	protein_coding	DDX39A	19	0.273499927	5.854735983	4.454659686	1.8975E-05	0.000158705	2.147001998
ENSG00000228107	lncRNA	AP000692.1	21	0.507451454	2.439261849	4.454121156	1.90158E-05	0.000158954	2.522159508
ENSG00000168734	protein_coding	PKIG	20	-0.564804497	2.777841634	-4.453810325	1.90395E-05	0.000159026	2.441171929
ENSG00000204231	protein_coding	RXRB	6	-0.255981356	5.128401253	-4.453715179	1.90467E-05	0.000159026	2.164784623
ENSG00000139372	protein_coding	TDG	12	0.250376082	4.580016602	4.453251161	1.90821E-05	0.000159184	2.216775574
ENSG00000279253	TEC	AL121753.2	20	-0.327826743	4.226783279	-4.453176093	1.90878E-05	0.000159184	2.245547309
ENSG00000012822	protein_coding	CALCOCO1	12	-0.29665334	7.285146952	-4.452423711	1.91453E-05	0.000159523	2.199734932
ENSG00000165733	protein_coding	BMS1	10	0.322734082	4.954331676	4.452352105	1.91508E-05	0.000159523	2.186359291
ENSG00000163597	lncRNA	SNHG16	17	-0.268774702	5.349251674	-4.451962969	1.91806E-05	0.000159678	2.148111979
ENSG00000065600	protein_coding	PACC1	1	0.272189531	4.053928424	4.450810987	1.9269E-05	0.000160322	2.264157043
ENSG00000185236	protein_coding	RAB11B	19	-0.484809669	6.657322157	-4.450453086	1.92966E-05	0.000160458	2.15902
ENSG00000119878	protein_coding	CRIPT	2	-0.316636543	4.781673707	-4.44907541	1.94031E-05	0.000161238	2.169075995
ENSG00000170275	protein_coding	CRTAP	3	-0.281526318	6.185924146	-4.448894594	1.94171E-05	0.000161238	2.130195205
ENSG00000163918	protein_coding	RFC4	3	0.525308287	2.192239496	4.448802435	1.94243E-05	0.000161238	2.54817449
ENSG00000146828	protein_coding	SLC12A9	7	-0.486753497	8.26910036	-4.44790223	1.94942E-05	0.000161725	2.262678921
ENSG00000120029	protein_coding	ARMH3	10	0.258760753	5.434790102	4.446739417	1.95849E-05	0.000162384	2.127672109
ENSG00000124151	protein_coding	NCOA3	20	0.300443544	7.377796238	4.445388597	1.96908E-05	0.000163167	2.173617848
ENSG00000093134	protein_coding	VNN3	6	-0.823333667	5.805236831	-4.443895748	1.98085E-05	0.000164048	2.110011815
ENSG00000137726	protein_coding	FXYD6	11	0.849023709	1.61038549	4.442692294	1.99039E-05	0.000164742	2.566023983
ENSG00000101216	protein_coding	GMEB2	20	-0.272477232	5.817916423	-4.442438672	1.9924E-05	0.000164814	2.098823132
ENSG00000035928	protein_coding	RFC1	4	0.316700674	5.425560064	4.44204743	1.99552E-05	0.000164976	2.113553413
ENSG00000106367	protein_coding	AP1S1	7	0.451810071	2.688731204	4.44031753	2.00934E-05	0.000166023	2.423174442
ENSG00000067606	protein_coding	PRKCZ	1	-0.29859576	5.422859721	-4.437895127	2.02884E-05	0.000167538	2.09381072
ENSG00000077549	protein_coding	CAPZB	1	-0.247662418	8.238963226	-4.436832423	2.03746E-05	0.000168152	2.216995476
ENSG00000133739	protein_coding	LRRCC1	8	0.646861561	1.675214089	4.435699009	2.04669E-05	0.000168816	2.552041436
ENSG00000113494	protein_coding	PRLR	5	0.987153358	1.594992314	4.435238985	2.05044E-05	0.000169029	2.534218917
ENSG00000267312	processed_pseudogene	AC015911.4	17	0.813276701	1.675402306	4.434890537	2.05329E-05	0.000169166	2.554071032
ENSG00000167004	protein_coding	PDIA3	15	0.290642918	6.416592133	4.433547187	2.06432E-05	0.000169977	2.077033524
ENSG00000147419	protein_coding	CCDC25	8	0.418446448	3.361079937	4.432550878	2.07253E-05	0.000170555	2.305118209
ENSG00000198642	protein_coding	KLHL9	9	0.280173992	5.653034048	4.432268663	2.07486E-05	0.000170649	2.06412774
ENSG00000153048	protein_coding	CARHSP1	16	-0.337932311	5.401437133	-4.432095906	2.07629E-05	0.000170668	2.069765495
ENSG00000158417	protein_coding	EIF5B	2	0.376277527	4.57879227	4.431168542	2.08397E-05	0.000171196	2.14061752
ENSG00000150753	protein_coding	CCT5	5	0.284831385	6.362360043	4.431032961	2.0851E-05	0.000171196	2.063854639
ENSG00000061273	protein_coding	HDAC7	12	-0.324527788	8.035990311	-4.430797244	2.08706E-05	0.000171258	2.176169461
ENSG00000091592	protein_coding	NLRP1	17	-0.352878269	9.059161095	-4.429634499	2.09675E-05	0.000171955	2.247185339
ENSG00000169740	protein_coding	ZNF32	10	0.594054626	3.194418176	4.42757518	2.11401E-05	0.000173227	2.318971365
ENSG00000134748	protein_coding	PRPF38A	1	0.198575712	5.233072179	4.427480362	2.11481E-05	0.000173227	2.06587096
ENSG00000198342	protein_coding	ZNF442	19	0.6363461	1.120620726	4.427352596	2.11589E-05	0.000173227	2.559776935
ENSG00000140830	protein_coding	TXNL4B	16	0.281798863	4.294044834	4.425983698	2.12745E-05	0.000174052	2.1502377
ENSG00000169031	protein_coding	COL4A3	2	-1.009847732	1.962305916	-4.425871757	2.1284E-05	0.000174052	2.466961737
ENSG00000240445	protein_coding	FOXO3B	17	-0.326688293	3.64137269	-4.42547705	2.13175E-05	0.000174226	2.223521466
ENSG00000006062	protein_coding	MAP3K14	17	-0.239246112	6.418289143	-4.424165721	2.1429E-05	0.000175011	2.042659871
ENSG00000232587	processed_pseudogene	EEF1A1P3	13	-0.330019175	4.053918741	-4.424062096	2.14378E-05	0.000175011	2.161448833
ENSG00000010165	protein_coding	EEF1AKNMT	1	0.234733949	5.058227677	4.423842769	2.14566E-05	0.000175064	2.064694898
ENSG00000100949	protein_coding	RABGGTA	14	0.379972773	4.089204955	4.423691733	2.14695E-05	0.000175069	2.156788563
ENSG00000243650	misc_RNA	RN7SL834P	2	0.711039509	2.86639617	4.423434325	2.14915E-05	0.000175149	2.31978331
ENSG00000259962	unprocessed_pseudogene	AC007342.2	16	-0.712038944	2.970986508	-4.422842716	2.15421E-05	0.000175462	2.287178901
ENSG00000214022	protein_coding	REPIN1	7	-0.280224032	6.784452295	-4.422547762	2.15674E-05	0.000175495	2.058421606
ENSG00000103353	protein_coding	UBFD1	16	0.236213886	5.262609627	4.422509319	2.15707E-05	0.000175495	2.043614662
ENSG00000101213	protein_coding	PTK6	20	0.652975144	1.46766587	4.421428115	2.16637E-05	0.000176077	2.503471695
ENSG00000185000	protein_coding	DGAT1	8	-0.363846798	4.824321103	-4.421391417	2.16669E-05	0.000176077	2.059798028
ENSG00000172164	protein_coding	SNTB1	8	0.397100894	6.26755674	4.420734903	2.17235E-05	0.000176398	2.024043763
ENSG00000101654	protein_coding	RNMT	18	0.261202911	5.135291859	4.420648852	2.1731E-05	0.000176398	2.045846065
ENSG00000111058	protein_coding	ACSS3	12	-0.700496913	4.318210869	-4.420292874	2.17618E-05	0.000176548	2.098571039
ENSG00000168090	protein_coding	COPS6	7	0.239051268	4.61921748	4.417777334	2.19806E-05	0.000178222	2.07949275
ENSG00000121297	protein_coding	TSHZ3	19	-0.561079708	4.633412969	-4.417319589	2.20206E-05	0.000178445	2.069399693
ENSG00000116459	protein_coding	ATP5PB	1	0.543796709	5.174455208	4.415288779	2.21991E-05	0.00017979	2.032267678
ENSG00000142676	protein_coding	RPL11	1	0.731724698	5.624806807	4.414318631	2.22848E-05	0.000180383	2.007992638
ENSG00000197324	protein_coding	LRP10	14	-0.573709209	9.668703893	-4.413264786	2.23784E-05	0.000181037	2.238680603
ENSG00000009780	protein_coding	FAM76A	1	0.254513337	3.875515812	4.412018202	2.24895E-05	0.000181833	2.142783083
ENSG00000259332	protein_coding	ST20-MTHFS	15	-0.739788372	1.488787599	-4.410782032	2.26002E-05	0.000182625	2.455032187
ENSG00000136504	protein_coding	KAT7	17	-0.184926633	6.849948196	-4.410138729	2.2658E-05	0.000182989	2.01183656
ENSG00000164308	protein_coding	ERAP2	5	0.746683184	6.403048332	4.409905941	2.2679E-05	0.000183055	1.988856378
ENSG00000154640	protein_coding	BTG3	21	0.595319036	1.29081582	4.408801669	2.27786E-05	0.000183756	2.485067452
ENSG00000135407	protein_coding	AVIL	12	-0.708292276	4.878107076	-4.408512958	2.28048E-05	0.000183863	2.006684525
ENSG00000108592	protein_coding	FTSJ3	17	0.278626671	4.725738251	4.408274679	2.28264E-05	0.000183934	2.034347041
ENSG00000100453	protein_coding	GZMB	14	0.843473966	5.368727523	4.408109913	2.28413E-05	0.000183951	1.995402246
ENSG00000012048	protein_coding	BRCA1	17	0.492592151	4.099032339	4.407878844	2.28623E-05	0.000184016	2.115073275
ENSG00000103275	protein_coding	UBE2I	16	-0.238736952	6.888675744	-4.406394164	2.29974E-05	0.000185	2.000517704
ENSG00000274717	processed_pseudogene	AL049757.1	22	-0.537498546	2.934470641	-4.403992707	2.32177E-05	0.000186667	2.236625182
ENSG00000136238	protein_coding	RAC1	7	-0.324904329	7.037149337	-4.402216393	2.33819E-05	0.000187882	1.999764421
ENSG00000147454	protein_coding	SLC25A37	8	-0.832660007	10.94201044	-4.401084534	2.34871E-05	0.000188621	2.282493157
ENSG00000251259	lncRNA	AC004069.1	4	-0.824186495	0.899241704	-4.400583561	2.35338E-05	0.00018889	2.465098567
ENSG00000273812	lncRNA	BX640514.2	20	-0.887785777	1.419540439	-4.399610937	2.36248E-05	0.000189514	2.417549013
ENSG00000116906	protein_coding	GNPAT	1	0.217616166	4.944399107	4.3967112	2.38979E-05	0.000191598	1.969422863
ENSG00000101558	protein_coding	VAPA	18	-0.317843967	6.855043046	-4.396136516	2.39524E-05	0.000191928	1.957410626
ENSG00000154723	protein_coding	ATP5PF	21	0.519389259	2.966673457	4.393559424	2.41983E-05	0.000193789	2.214516218
ENSG00000269194	lncRNA	AC006942.1	19	-0.698705676	2.214537867	-4.391695104	2.43777E-05	0.000195078	2.289128743
ENSG00000142168	protein_coding	SOD1	21	0.5070619	4.680849615	4.391604804	2.43864E-05	0.000195078	1.98022032
ENSG00000117280	protein_coding	RAB29	1	0.312317598	5.969729081	4.390975634	2.44473E-05	0.000195455	1.904311947
ENSG00000079385	protein_coding	CEACAM1	19	0.941151957	5.478844946	4.39048293	2.4495E-05	0.000195714	1.918897122
ENSG00000161921	protein_coding	CXCL16	17	-0.692248092	5.592939199	-4.390359579	2.4507E-05	0.000195714	1.905154988
ENSG00000198879	protein_coding	SFMBT2	10	0.355548255	6.165001695	4.388819146	2.46569E-05	0.000196802	1.898306439
ENSG00000204138	protein_coding	PHACTR4	1	0.290822644	5.248164193	4.388677874	2.46707E-05	0.000196802	1.915871152
ENSG00000026751	protein_coding	SLAMF7	1	0.592138826	5.739960147	4.388158809	2.47215E-05	0.000197044	1.89937874
ENSG00000142405	protein_coding	NLRP12	19	-0.591292805	7.696009945	-4.388086463	2.47286E-05	0.000197044	1.995643046
ENSG00000170542	protein_coding	SERPINB9	6	0.536139858	6.604128013	4.387140179	2.48214E-05	0.000197674	1.908601982
ENSG00000204160	protein_coding	ZDHHC18	1	-0.598642373	8.631963574	-4.385521756	2.49809E-05	0.000198801	2.054034171
ENSG00000135476	protein_coding	ESPL1	12	0.940760702	1.430612776	4.385422212	2.49907E-05	0.000198801	2.407212859
ENSG00000065970	protein_coding	FOXJ2	12	-0.28967864	5.978812646	-4.384412111	2.50908E-05	0.000199487	1.878928904
ENSG00000229117	protein_coding	RPL41	12	0.865808522	7.189778552	4.383888132	2.51429E-05	0.00019979	1.920777493
ENSG00000078114	protein_coding	NEBL	10	-2.742673445	-0.504728613	-4.38257024	2.52743E-05	0.000200723	2.3765654
ENSG00000206337	lncRNA	HCP5	6	0.479506315	3.430025844	4.382269252	2.53044E-05	0.00020085	2.103208647
ENSG00000160957	protein_coding	RECQL4	8	0.680897993	2.132496493	4.381932926	2.53381E-05	0.000201006	2.315787351
ENSG00000141646	protein_coding	SMAD4	18	-0.163040558	6.258040164	-4.381754758	2.5356E-05	0.000201037	1.874889056
ENSG00000112118	protein_coding	MCM3	6	0.324078103	5.295739488	4.379094159	2.56242E-05	0.000203051	1.881184886
ENSG00000156030	protein_coding	ELMSAN1	14	-0.252343547	7.788989595	-4.378439499	2.56906E-05	0.000203464	1.957483082
ENSG00000155287	protein_coding	SLC25A28	10	0.366987	4.979231382	4.378024537	2.57328E-05	0.000203661	1.891444889
ENSG00000127311	protein_coding	HELB	12	0.313892455	6.954633551	4.377915347	2.57439E-05	0.000203661	1.889653006
ENSG00000163904	protein_coding	SENP2	3	0.206881623	5.176397288	4.376176124	2.59215E-05	0.000204953	1.875648866
ENSG00000084110	protein_coding	HAL	12	-0.646950812	6.482770451	-4.375464277	2.59945E-05	0.000205304	1.862928176
ENSG00000197385	protein_coding	ZNF860	3	-0.844853377	1.640842973	-4.375463974	2.59945E-05	0.000205304	2.297184073
ENSG00000142731	protein_coding	PLK4	4	0.753069886	0.944946421	4.373697156	2.61766E-05	0.000206628	2.375953259
ENSG00000214013	protein_coding	GANC	15	0.290618501	5.520806935	4.371926335	2.63604E-05	0.000207964	1.840000842
ENSG00000106399	protein_coding	RPA3	7	0.491427484	1.894610526	4.370628454	2.64958E-05	0.000208917	2.280876523
ENSG00000205903	protein_coding	ZNF316	7	-0.389939637	7.107491955	-4.370002431	2.65614E-05	0.000209127	1.876905799
ENSG00000133639	protein_coding	BTG1	12	-0.348786463	8.566870464	-4.369893566	2.65728E-05	0.000209127	1.992284264
ENSG00000081052	protein_coding	COL4A4	2	-0.78951849	2.143659859	-4.369860405	2.65763E-05	0.000209127	2.240290817
ENSG00000144381	protein_coding	HSPD1	2	0.337985624	5.482433817	4.369816793	2.65809E-05	0.000209127	1.836954859
ENSG00000227730	unprocessed_pseudogene	MTND6P5	9	0.967583515	0.556502797	4.367531925	2.68217E-05	0.000210906	2.35398937
ENSG00000162377	protein_coding	COA7	1	0.48372906	2.199380823	4.366696169	2.69104E-05	0.000211487	2.21664686
ENSG00000171202	protein_coding	TMEM126A	11	0.725167482	1.41117593	4.366460679	2.69354E-05	0.000211568	2.321465976
ENSG00000108840	protein_coding	HDAC5	17	-0.32033916	7.389034144	-4.366258501	2.69569E-05	0.00021162	1.885847376
ENSG00000104324	protein_coding	CPQ	8	-0.452335867	6.341428093	-4.365931477	2.69917E-05	0.000211777	1.821424695
ENSG00000198771	protein_coding	RCSD1	1	-0.222976284	8.560625684	-4.365378333	2.70507E-05	0.000212124	1.973146616
ENSG00000072571	protein_coding	HMMR	5	1.53912421	0.320115611	4.364729921	2.712E-05	0.000212551	2.283663938
ENSG00000159256	protein_coding	MORC3	21	0.505411044	6.578601931	4.363038633	2.73015E-05	0.000213857	1.816863969
ENSG00000151414	protein_coding	NEK7	1	-0.354634459	6.843755816	-4.362363518	2.73743E-05	0.000214197	1.833820091
ENSG00000162512	protein_coding	SDC3	1	1.167819278	2.586931998	4.362358377	2.73749E-05	0.000214197	2.13186432
ENSG00000272462	lncRNA	U91328.1	6	0.635531748	3.408859697	4.361579901	2.7459E-05	0.000214738	2.018959891
ENSG00000196220	protein_coding	SRGAP3	3	-0.647119484	2.904594818	-4.360403267	2.75867E-05	0.000215619	2.063107712
ENSG00000157654	protein_coding	PALM2-AKAP2	9	0.512150574	4.960758796	4.359451116	2.76905E-05	0.000216312	1.826846881
ENSG00000150093	protein_coding	ITGB1	10	0.351720023	7.491739124	4.35838404	2.78072E-05	0.000217106	1.844347547
ENSG00000198920	protein_coding	KIAA0753	17	-0.301622416	4.398509627	-4.357437117	2.79112E-05	0.000217799	1.867151597
ENSG00000198382	protein_coding	UVRAG	11	0.205847801	6.433496647	4.357251887	2.79316E-05	0.000217839	1.788301793
ENSG00000137207	protein_coding	YIPF3	6	-0.409283322	6.481848071	-4.356448506	2.80202E-05	0.000218411	1.793108218
ENSG00000099194	protein_coding	SCD	10	0.615544179	2.465873868	4.356004959	2.80692E-05	0.000218674	2.13751275
ENSG00000162772	protein_coding	ATF3	1	1.839087357	1.338175799	4.355736958	2.80988E-05	0.000218786	2.288755577
ENSG00000018280	protein_coding	SLC11A1	2	-0.643637435	8.535775825	-4.355369903	2.81395E-05	0.000218983	1.936263775
ENSG00000130147	protein_coding	SH3BP4	2	-0.649772727	1.366836432	-4.354364183	2.82512E-05	0.000219626	2.254844353
ENSG00000286676	processed_pseudogene	AC008695.2	5	-0.553374245	2.333641661	-4.354351021	2.82527E-05	0.000219626	2.134243215
ENSG00000182093	protein_coding	GET1	21	-0.421381603	3.274841096	-4.353603917	2.8336E-05	0.000220153	1.997427598
ENSG00000112110	protein_coding	MRPL18	6	0.42181532	3.437510217	4.350755811	2.86556E-05	0.000222516	1.979076362
ENSG00000182557	protein_coding	SPNS3	17	-0.8371571	3.351923558	-4.349974917	2.87438E-05	0.000223034	1.964943513
ENSG00000261229	lncRNA	AC021483.2	15	-0.639307331	1.763347927	-4.349889714	2.87535E-05	0.000223034	2.191191808
ENSG00000100908	protein_coding	EMC9	14	0.714399471	1.559237515	4.349738995	2.87705E-05	0.000223045	2.258184169
ENSG00000186448	protein_coding	ZNF197	3	0.463674836	1.800993607	4.348657438	2.88933E-05	0.000223876	2.225296948
ENSG00000261371	protein_coding	PECAM1	17	-0.478492671	9.110554267	-4.345891787	2.92095E-05	0.000225927	1.948481149
ENSG00000126858	protein_coding	RHOT1	17	0.350553072	5.696188103	4.345864698	2.92126E-05	0.000225927	1.737998221
ENSG00000183723	protein_coding	CMTM4	16	-0.424710837	3.136078795	-4.345818643	2.92179E-05	0.000225927	1.983929213
ENSG00000285796	lncRNA	AL162458.1	20	-0.320486234	4.724362337	-4.345790651	2.92211E-05	0.000225927	1.782263274
ENSG00000030582	protein_coding	GRN	17	0.626088319	9.163655022	4.343746318	2.9457E-05	0.000227628	1.937690596
ENSG00000276903	protein_coding	HIST1H2AL	6	0.923502733	2.170177626	4.341696374	2.96955E-05	0.000229347	2.165320433
ENSG00000166123	protein_coding	GPT2	16	0.558172788	1.570540525	4.340890092	2.97898E-05	0.000229951	2.207691032
ENSG00000170365	protein_coding	SMAD1	4	0.648027722	2.127924967	4.340449819	2.98414E-05	0.000230225	2.123902928
ENSG00000162384	protein_coding	CZIB	1	0.222923329	4.220587616	4.339095872	3.00006E-05	0.000231307	1.828160439
ENSG00000143207	protein_coding	COP1	1	-0.458210082	7.74357594	-4.338983159	3.00139E-05	0.000231307	1.811939991
ENSG00000110435	protein_coding	PDHX	11	0.35047842	4.164408192	4.338845291	3.00302E-05	0.000231308	1.837542843
ENSG00000079435	protein_coding	LIPE	19	-0.375694352	3.583958457	-4.338313957	3.00929E-05	0.000231667	1.901578565
ENSG00000090621	protein_coding	PABPC4	1	-0.289437608	6.414858712	-4.338048296	3.01244E-05	0.000231785	1.717458625
ENSG00000100483	protein_coding	VCPKMT	14	-0.381339202	4.44732004	-4.337129255	3.02334E-05	0.000232498	1.783162704
ENSG00000224451	processed_pseudogene	ATP5PBP1	13	-0.395663396	2.457313089	-4.336908822	3.02596E-05	0.000232575	2.03604267
ENSG00000143222	protein_coding	UFC1	1	0.514794843	3.920148445	4.336112577	3.03544E-05	0.000233178	1.865975047
ENSG00000120526	protein_coding	NUDCD1	8	0.556155111	2.874720198	4.335554945	3.0421E-05	0.000233564	2.008147589
ENSG00000167325	protein_coding	RRM1	11	0.332758295	3.923762229	4.335072079	3.04787E-05	0.000233883	1.85949051
ENSG00000150401	protein_coding	DCUN1D2	13	-0.242317944	4.136351555	-4.33409741	3.05956E-05	0.000234654	1.80609582
ENSG00000110497	protein_coding	AMBRA1	11	0.316719	6.563355168	4.333939337	3.06146E-05	0.000234674	1.7077203
ENSG00000052749	protein_coding	RRP12	10	-0.547041962	6.42122033	-4.332704016	3.07635E-05	0.000235565	1.701335094
ENSG00000197892	protein_coding	KIF13B	8	0.313132897	6.406588698	4.332702119	3.07637E-05	0.000235565	1.693193994
ENSG00000079805	protein_coding	DNM2	19	-0.226372139	9.04051717	-4.33207931	3.08391E-05	0.000236015	1.882958078
ENSG00000270882	protein_coding	HIST2H4A	1	0.85543202	1.205026634	4.331042332	3.09649E-05	0.000236852	2.215786389
ENSG00000187231	protein_coding	SESTD1	2	0.490998522	5.117629736	4.32980916	3.11151E-05	0.000237874	1.702976597
ENSG00000240065	protein_coding	PSMB9	6	0.762135205	6.60416018	4.328544891	3.12699E-05	0.000238887	1.689657972
ENSG00000204536	protein_coding	CCHCR1	6	0.44670176	3.294317089	4.328454202	3.1281E-05	0.000238887	1.931317792
ENSG00000115459	protein_coding	ELMOD3	2	0.228381404	5.269389703	4.328082314	3.13267E-05	0.000239108	1.688074609
ENSG00000164934	protein_coding	DCAF13	8	0.409004922	3.781565433	4.327715567	3.13718E-05	0.000239325	1.854007207
ENSG00000174243	protein_coding	DDX23	12	0.184065894	6.591468791	4.325835687	3.16041E-05	0.000240969	1.675531513
ENSG00000164330	protein_coding	EBF1	5	-0.729039839	3.139252723	-4.324705992	3.17444E-05	0.00024191	1.896978093
ENSG00000132603	protein_coding	NIP7	16	0.27745795	3.772028431	4.324501947	3.17699E-05	0.000241975	1.83264718
ENSG00000100580	protein_coding	TMED8	14	-0.26696876	5.408091082	-4.322962927	3.19622E-05	0.00024331	1.656611262
ENSG00000279447	TEC	AL118508.3	20	-1.047532593	2.050370156	-4.322421505	3.20301E-05	0.000243698	2.062012629
ENSG00000182308	protein_coding	DCAF4L1	4	-0.704488282	0.967227936	-4.32196857	3.2087E-05	0.000243895	2.176119116
ENSG00000132313	protein_coding	MRPL35	2	0.429549028	3.219285579	4.321944027	3.20901E-05	0.000243895	1.907199854
ENSG00000157593	protein_coding	SLC35B2	6	0.281276936	4.128945685	4.321245669	3.21781E-05	0.000244434	1.769110182
ENSG00000284948	lncRNA	AC107959.4	8	-0.716632308	5.271155693	-4.319613423	3.23846E-05	0.000245872	1.653566458
ENSG00000196182	protein_coding	STK40	1	-0.463351204	8.168677096	-4.31893979	3.24702E-05	0.000246392	1.772098308
ENSG00000155629	protein_coding	PIK3AP1	10	0.679886949	8.376184885	4.317111669	3.27037E-05	0.000247981	1.775755312
ENSG00000132478	protein_coding	UNK	17	0.293469257	5.745959259	4.317028167	3.27144E-05	0.000247981	1.629113977
ENSG00000204574	protein_coding	ABCF1	6	0.273910464	5.0410692	4.311783343	3.33932E-05	0.000252993	1.64645611
ENSG00000198894	protein_coding	CIPC	14	-0.327946447	3.576803388	-4.311555369	3.3423E-05	0.000253085	1.797420397
ENSG00000270640	lncRNA	AC104695.4	2	-0.686568409	1.862538168	-4.310919877	3.35063E-05	0.000253496	2.023509498
ENSG00000186648	protein_coding	CARMIL3	14	1.014975943	1.609332487	4.310871187	3.35127E-05	0.000253496	2.110505529
ENSG00000171302	protein_coding	CANT1	17	-0.456595949	7.337308305	-4.309984145	3.36292E-05	0.000254243	1.673348457
ENSG00000241163	lncRNA	LINC00877	3	-0.610568899	5.067151087	-4.309400259	3.37062E-05	0.000254617	1.61958951
ENSG00000106105	protein_coding	GARS	7	0.21498191	5.241216868	4.30933926	3.37142E-05	0.000254617	1.6199826
ENSG00000075856	protein_coding	SART3	12	0.179294433	6.081010131	4.308197453	3.38652E-05	0.000255622	1.592845966
ENSG00000164346	protein_coding	NSA2	5	0.791735313	2.967254121	4.307978159	3.38942E-05	0.000255707	1.902199075
ENSG00000109107	protein_coding	ALDOC	17	-0.393413892	3.610221137	-4.305906355	3.417E-05	0.000257652	1.773914064
ENSG00000131187	protein_coding	F12	5	-0.718175876	1.206825231	-4.305517776	3.4222E-05	0.000257908	2.093571654
ENSG00000019169	protein_coding	MARCO	2	1.122551707	2.757700579	4.305195644	3.42651E-05	0.000258097	1.896077645
ENSG00000103429	protein_coding	BFAR	16	0.314508427	3.905370282	4.30439553	3.43725E-05	0.00025877	1.736516689
ENSG00000012779	protein_coding	ALOX5	10	-0.554014138	7.826445968	-4.304006827	3.44248E-05	0.000258922	1.690474599
ENSG00000155313	protein_coding	USP25	21	0.442345534	7.319406765	4.30397668	3.44289E-05	0.000258922	1.645076825
ENSG00000136827	protein_coding	TOR1A	9	0.315314337	5.644575504	4.303102471	3.45467E-05	0.000259672	1.578127554
ENSG00000124641	protein_coding	MED20	6	0.28461399	3.822022188	4.301059953	3.48237E-05	0.000261605	1.732395533
ENSG00000081019	protein_coding	RSBN1	1	-0.195841657	6.16387263	-4.300936761	3.48404E-05	0.000261605	1.568471982
ENSG00000096401	protein_coding	CDC5L	6	0.393639541	5.437223257	4.300002447	3.49679E-05	0.000262424	1.577698625
ENSG00000141562	protein_coding	NARF	17	-0.405116793	6.82274759	-4.299498356	3.50368E-05	0.000262804	1.592706151
ENSG00000273284	lncRNA	AP001033.2	18	-0.571692237	2.134099336	-4.299049517	3.50983E-05	0.000263127	1.940985352
ENSG00000125877	protein_coding	ITPA	20	0.31344398	4.517170827	4.297452012	3.5318E-05	0.000264636	1.639888771
ENSG00000143434	protein_coding	SEMA6C	1	-0.526637163	2.814531304	-4.297283372	3.53413E-05	0.000264667	1.858710591
ENSG00000082515	protein_coding	MRPL22	5	0.395586681	2.824372787	4.297154237	3.53591E-05	0.000264667	1.874238761
ENSG00000183978	protein_coding	COA3	17	0.351858863	3.344170935	4.294337943	3.57502E-05	0.000267354	1.78067778
ENSG00000175130	protein_coding	MARCKSL1	1	-0.453636253	5.442724131	-4.294300217	3.57554E-05	0.000267354	1.547933551
ENSG00000162882	protein_coding	HAAO	2	-0.408111319	2.5281404	-4.294104773	3.57827E-05	0.000267418	1.878795121
ENSG00000124766	protein_coding	SOX4	6	-0.453371967	3.584266841	-4.292983316	3.59397E-05	0.000268451	1.72032103
ENSG00000122783	protein_coding	CYREN	7	-0.250479911	5.180082849	-4.292250342	3.60427E-05	0.00026908	1.556572235
ENSG00000103047	protein_coding	TANGO6	16	0.241212514	5.546042836	4.292062409	3.60692E-05	0.000269137	1.54185177
ENSG00000159339	protein_coding	PADI4	1	-0.75783149	6.691506795	-4.29027562	3.63215E-05	0.000270879	1.558307001
ENSG00000224032	lncRNA	EPB41L4A-AS1	5	0.408379894	3.082805785	4.289284253	3.64623E-05	0.00027173	1.812141091
ENSG00000140807	protein_coding	NKD1	16	0.593132092	3.057597386	4.289204724	3.64736E-05	0.00027173	1.807996084
ENSG00000184005	protein_coding	ST6GALNAC3	1	-0.552158722	2.459244181	-4.288573401	3.65636E-05	0.000272259	1.864962916
ENSG00000005194	protein_coding	CIAPIN1	16	0.249900164	4.212052082	4.28751893	3.67143E-05	0.000273239	1.634068915
ENSG00000156639	protein_coding	ZFAND3	6	-0.346686486	7.359695033	-4.287220597	3.6757E-05	0.000273396	1.588487329
ENSG00000124225	protein_coding	PMEPA1	20	-0.621103888	2.615304195	-4.287104828	3.67736E-05	0.000273396	1.831855962
ENSG00000128271	protein_coding	ADORA2A	22	-0.398991472	2.718447369	-4.286798346	3.68176E-05	0.000273581	1.834117242
ENSG00000103671	protein_coding	TRIP4	15	0.301472755	4.540093129	4.285541165	3.69985E-05	0.000274783	1.592376345
ENSG00000154102	protein_coding	C16orf74	16	-0.642213985	3.156683376	-4.285082953	3.70647E-05	0.000275132	1.775700439
ENSG00000061938	protein_coding	TNK2	3	0.437815081	8.60958311	4.284859495	3.7097E-05	0.000275229	1.67117166
ENSG00000153989	protein_coding	NUS1	6	0.258578832	5.218304947	4.283540408	3.72882E-05	0.000276505	1.523831143
ENSG00000146122	protein_coding	DAAM2	6	-1.912742285	1.64332359	-4.281814847	3.75399E-05	0.000278226	1.909059016
ENSG00000067248	protein_coding	DHX29	5	0.343600425	4.725810291	4.281047183	3.76523E-05	0.000278915	1.562082835
ENSG00000179295	protein_coding	PTPN11	12	0.200584118	5.955671194	4.280476682	3.77361E-05	0.000279392	1.489536237
ENSG00000111832	protein_coding	RWDD1	6	0.476146704	3.294506798	4.27983731	3.78302E-05	0.000279944	1.738821442
ENSG00000196684	protein_coding	HSH2D	19	0.637361953	8.21899465	4.277240977	3.82147E-05	0.000282643	1.616479787
ENSG00000116604	protein_coding	MEF2D	1	-0.257059593	7.483371123	-4.277097632	3.82361E-05	0.000282655	1.55799147
ENSG00000134815	protein_coding	DHX34	19	-0.509364279	7.479951729	-4.27514597	3.85277E-05	0.000284664	1.548070394
ENSG00000173369	protein_coding	C1QB	1	1.94357327	0.694622042	4.274356146	3.86464E-05	0.000285337	2.022854349
ENSG00000252498	snRNA	RNU6-1016P	6	-0.530205548	1.890342989	-4.274132027	3.86801E-05	0.000285337	1.886077624
ENSG00000202125	snRNA	RNU1-100P	3	0.885383765	0.773409203	4.274103414	3.86844E-05	0.000285337	2.021945364
ENSG00000113522	protein_coding	RAD50	5	0.378634221	2.904698726	4.274009928	3.86985E-05	0.000285337	1.782269222
ENSG00000120437	protein_coding	ACAT2	6	0.406783908	3.086458162	4.273397925	3.87908E-05	0.00028587	1.750427943
ENSG00000113732	protein_coding	ATP6V0E1	5	0.475193802	6.205879565	4.271794721	3.90336E-05	0.000287472	1.461620482
ENSG00000112787	protein_coding	FBRSL1	12	-0.293691653	6.909992278	-4.271697619	3.90483E-05	0.000287472	1.496871876
ENSG00000122008	protein_coding	POLK	5	0.355875892	5.021151796	4.270688602	3.92019E-05	0.000288351	1.48694334
ENSG00000104205	protein_coding	SGK3	8	0.18321903	5.643772898	4.270648143	3.92081E-05	0.000288351	1.456744553
ENSG00000105968	protein_coding	H2AFV	7	-0.197190743	6.104806781	-4.270411225	3.92442E-05	0.000288469	1.452736003
ENSG00000164253	protein_coding	WDR41	5	0.345678785	4.447344914	4.269658243	3.93593E-05	0.000289167	1.53665441
ENSG00000132432	protein_coding	SEC61G	7	0.425326378	2.550374457	4.266975776	3.97721E-05	0.000292018	1.801183142
ENSG00000230124	protein_coding	ACBD6	1	-0.247016278	5.436630263	-4.266850232	3.97915E-05	0.000292018	1.448291068
ENSG00000155545	protein_coding	MIER3	5	0.352061326	4.034034896	4.266740292	3.98085E-05	0.000292018	1.586780483
ENSG00000236901	lncRNA	MIR600HG	9	-0.523201221	4.195186465	-4.266265874	3.9882E-05	0.000292407	1.54522242
ENSG00000134014	protein_coding	ELP3	8	0.251157938	5.202208786	4.265198072	4.00479E-05	0.000293473	1.460576676
ENSG00000123374	protein_coding	CDK2	12	0.268414698	3.643917954	4.264928696	4.00899E-05	0.00029363	1.631470463
ENSG00000272933	lncRNA	AL391121.1	10	-0.452678677	2.596587521	-4.264739077	4.01194E-05	0.000293696	1.762974333
ENSG00000189057	protein_coding	FAM111B	11	1.047414945	0.599315178	4.264589154	4.01428E-05	0.000293717	1.97430727
ENSG00000119820	protein_coding	YIPF4	2	-0.247141195	7.050537232	-4.263640724	4.0291E-05	0.000294651	1.477742125
ENSG00000246339	lncRNA	EXTL3-AS1	8	-0.644249581	0.840770764	-4.262261526	4.05076E-05	0.000296084	1.971841932
ENSG00000171453	protein_coding	POLR1C	6	0.281126346	3.58067963	4.259881358	4.08838E-05	0.000298622	1.625848559
ENSG00000179456	protein_coding	ZBTB18	1	-0.375289086	7.111782949	-4.259801142	4.08966E-05	0.000298622	1.469014723
ENSG00000010327	protein_coding	STAB1	3	0.595254106	7.494684635	4.256099319	4.14886E-05	0.000302791	1.483478779
ENSG00000152518	protein_coding	ZFP36L2	2	-0.289557129	9.237977031	-4.250894612	4.2335E-05	0.000308811	1.60231149
ENSG00000256262	lncRNA	USP30-AS1	12	0.648913554	2.203015839	4.250428322	4.24117E-05	0.000309212	1.795868792
ENSG00000124201	protein_coding	ZNFX1	20	0.563062852	8.398501094	4.249802201	4.25148E-05	0.000309806	1.527846663
ENSG00000158987	protein_coding	RAPGEF6	5	-0.314051585	4.561748996	-4.249361894	4.25874E-05	0.000310178	1.446175091
ENSG00000221823	protein_coding	PPP3R1	2	-0.500862851	6.111635028	-4.249016258	4.26445E-05	0.000310436	1.38061256
ENSG00000162702	protein_coding	ZNF281	1	-0.475309716	5.541118209	-4.24840138	4.27463E-05	0.000311019	1.376199044
ENSG00000129353	protein_coding	SLC44A2	19	-0.401891239	8.805748309	-4.24759707	4.28798E-05	0.000311832	1.554593029
ENSG00000173372	protein_coding	C1QA	1	1.452285582	2.12366852	4.24655482	4.30534E-05	0.000312935	1.821376324
ENSG00000171428	protein_coding	NAT1	8	0.449306429	2.45831977	4.24549989	4.32298E-05	0.000314058	1.729314226
ENSG00000169245	protein_coding	CXCL10	4	4.083413976	-0.266771893	4.244834381	4.33415E-05	0.000314709	1.652239123
ENSG00000165732	protein_coding	DDX21	10	0.380111818	5.781714273	4.243934651	4.34928E-05	0.000315648	1.35711926
ENSG00000110046	protein_coding	ATG2A	11	-0.574827113	7.512830239	-4.243068094	4.36391E-05	0.000316549	1.431963958
ENSG00000163545	protein_coding	NUAK2	1	-0.472053902	7.496172623	-4.241962871	4.38263E-05	0.000317746	1.434467291
ENSG00000120162	protein_coding	MOB3B	9	-0.36758713	3.747553686	-4.241144268	4.39655E-05	0.000318594	1.508709395
ENSG00000101079	protein_coding	NDRG3	20	-0.318655779	4.65705836	-4.240325472	4.41051E-05	0.000319444	1.404202293
ENSG00000126524	protein_coding	SBDS	7	0.50526746	3.750724234	4.239744556	4.42044E-05	0.000320002	1.532391589
ENSG00000172081	protein_coding	MOB3A	19	-0.401340854	9.053090293	-4.239520734	4.42428E-05	0.000320117	1.547132045
ENSG00000085491	protein_coding	SLC25A24	1	0.499560712	4.023861213	4.238310329	4.44506E-05	0.000321458	1.470323692
ENSG00000187260	protein_coding	WDR86	7	-0.948319819	2.390650056	-4.238064679	4.44929E-05	0.000321602	1.70123015
ENSG00000234073	processed_pseudogene	AC011816.1	3	0.742758923	2.301088111	4.236720299	4.4725E-05	0.000322992	1.734126093
ENSG00000223501	protein_coding	VPS52	6	0.224661879	4.904006703	4.236689237	4.47304E-05	0.000322992	1.380205746
ENSG00000129472	protein_coding	RAB2B	14	-0.94312981	6.329832076	-4.235775004	4.48889E-05	0.000323974	1.347117196
ENSG00000112195	protein_coding	TREML2	6	-0.619751227	6.571469689	-4.235420603	4.49505E-05	0.000324255	1.353296597
ENSG00000159055	protein_coding	MIS18A	21	0.566253486	1.629565863	4.2337478	4.52424E-05	0.000326089	1.833462872
ENSG00000071127	protein_coding	WDR1	4	-0.220341727	9.113659203	-4.23370275	4.52503E-05	0.000326089	1.525093426
ENSG00000117115	protein_coding	PADI2	1	-0.957838949	7.740928157	-4.233554442	4.52762E-05	0.000326112	1.426666596
ENSG00000205085	protein_coding	FAM71F2	7	-0.672347283	2.027727755	-4.232866589	4.53968E-05	0.000326816	1.723322969
ENSG00000263366	processed_pseudogene	ABHD17AP5	22	-0.921741749	1.470539993	-4.232662789	4.54326E-05	0.00032691	1.797127006
ENSG00000182004	protein_coding	SNRPE	1	0.627624733	2.640236304	4.231884507	4.55696E-05	0.00032773	1.670511103
ENSG00000079950	protein_coding	STX7	6	-0.345503329	7.252125143	-4.228205947	4.62223E-05	0.000332258	1.365884479
ENSG00000198055	protein_coding	GRK6	5	-0.320203272	9.038869666	-4.225539838	4.6701E-05	0.00033553	1.490498069
ENSG00000178175	protein_coding	ZNF366	5	0.953895294	1.851578247	4.225273628	4.67491E-05	0.000335707	1.758253064
ENSG00000156261	protein_coding	CCT8	21	0.369496514	5.445732404	4.22238628	4.72734E-05	0.000339302	1.288269168
ENSG00000117399	protein_coding	CDC20	1	1.583828114	0.780178376	4.222026043	4.73392E-05	0.000339604	1.814506073
ENSG00000144935	protein_coding	TRPC1	3	-0.526457615	2.336159492	-4.221462227	4.74423E-05	0.000340174	1.66063899
ENSG00000168038	protein_coding	ULK4	3	-0.352464203	4.249562419	-4.221220236	4.74867E-05	0.000340321	1.374591653
ENSG00000163728	protein_coding	TTC14	3	0.340976127	6.203677812	4.220534471	4.76126E-05	0.000341053	1.270363866
[truncated: 12,320 more rows]
