# Supplementary material for: Multi-omics analysis reveals COVID-19 vaccine induced attenuation of inflammatory responses during breakthrough disease
Source: Nat Commun. 2024 Apr 22;15:3402. doi: 10.1038/s41467-024-47463-6 (PMC11035709; doi:10.1038/s41467-024-47463-6)
Supplement: Supplementary file 13 — Source Data [file 41467_2024_47463_MOESM13_ESM.zip › source_data/Supp_23_miR_150_5p_vs_STAT1_mRNA_correlations.txt]

lcpm_hsa_miR_15_5p	lcpm_STAT1_mRNA	cohort
10.56498218	9.218410565	Stage1
10.52777268	9.47891461	Stage1
10.56005315	9.155604537	Stage1
10.66430818	9.530989807	Stage1
10.54633386	9.478540884	Stage1
10.41614791	8.132412055	Stage1
10.91435079	8.265273896	Stage1
10.60877694	10.26431	Stage1
10.09995808	10.76011162	Stage1
11.29767313	8.007836988	Stage1
10.94696316	8.371607133	Stage1
11.41989767	8.205239563	Stage1
11.17007415	8.404977152	Stage1
10.15576522	10.57177164	Stage1
10.42687669	10.48445136	Stage1
10.58612816	8.847418586	Stage1
10.75657046	9.116847218	Stage1
10.63339148	8.728446254	Stage1
11.33215746	8.989957584	Stage1
10.84239343	9.009704084	Stage1
11.11851434	8.830057898	Stage1
10.89290212	8.740063759	Stage1
10.57503094	9.070459024	Stage1
10.96657643	8.860685469	Stage1
10.61051077	8.255082636	Stage1
10.50406827	8.6086329	Stage1
10.18598235	9.21687952	Stage1
10.30111277	8.335047783	Stage1
10.75182153	8.350631042	Stage1
10.65109637	8.648906293	Stage1
10.77289592	8.524341528	Stage1
11.68495259	8.273587235	Stage1
10.39983157	9.267189976	Stage1
10.17895151	9.049107351	Stage1
10.0756669	10.02856709	Stage1
10.55854499	8.554832109	Stage1
10.39459452	8.539795937	Stage1
10.38637575	8.763775856	Stage1
10.17464727	8.227082337	Stage1
10.45289897	10.00309079	Stage1
10.96263138	8.688511913	Stage1
10.28356261	10.84963281	Stage1
10.86155639	7.982382575	Stage1
11.02558324	10.02283511	Stage1
9.766872871	9.732651619	Stage1
9.638295715	9.977122602	Stage1
10.74212236	8.667605088	Stage1
10.90738208	9.519978358	Stage1
11.02368112	8.31818821	Stage1
10.80558784	9.540326002	Stage1
11.2216067	8.583387742	Stage1
10.83255272	9.851294974	Stage1
10.74239207	8.11982603	Stage1
10.54341129	9.012197079	Stage1
10.03020833	9.378230863	Stage1
9.870421925	11.04510713	Stage1
11.30802999	9.685062057	Stage1
11.3102942	8.078791851	Stage1
10.42261099	8.442334666	Stage2
10.46312991	8.480041905	Stage2
11.71478999	8.749261622	Stage2
11.63825032	8.875016134	Stage2
10.90270939	8.70530925	Stage2
11.66385636	8.578822385	Stage2
11.83195102	8.787708051	Stage2
10.97843624	8.997903669	Stage2
11.51559824	8.241499368	Stage2
11.46127396	9.920119412	Stage2
11.19366885	8.503517129	Stage2
11.11019574	8.393792078	Stage2
11.3454797	8.31548786	Stage2
11.72465187	8.010805629	Stage2
11.94108211	8.110215475	Stage2
11.55061646	8.161291272	Stage2
10.75529111	9.375523639	Stage2
11.07544332	8.042065664	Stage2
10.96113767	8.493480309	Stage2
10.83212915	8.474351419	Stage2
11.10356629	8.264260882	Stage2
10.53031456	10.08153009	Stage2
10.12973262	11.11441533	Stage2
9.464408972	8.28827805	Stage2
9.901533084	8.910421419	Stage2
9.047471299	10.53360146	Stage2
9.556518122	8.39768061	Stage2
9.585067181	10.00749213	Stage2
9.306529008	8.813782342	Stage2
9.603523584	9.86218206	Stage2
9.921817335	9.248386827	Stage2
9.687314392	8.934675236	Stage2
10.80637698	8.160068776	Stage2
10.35310081	8.522832505	Stage2
10.90075999	8.643424671	Stage2
10.36484975	8.501052261	Stage2
11.35646456	8.796327982	Stage2
11.37409091	8.777606562	Stage2
9.575739386	9.534736307	Stage2
9.548460933	9.933730172	Stage2
9.209419218	8.368011226	Stage2
9.807355739	8.861624986	Stage2
10.28707496	10.00725983	Stage2
10.66474047	8.197096826	Stage2
11.00738651	9.270896102	Stage2
11.13220053	8.935335329	Stage2
10.68454502	8.973164427	Stage2
11.35632422	9.605002831	Stage2
12.36081611	8.098496564	Stage2
10.81900335	10.58083273	Stage2
11.73480723	8.399558663	Stage2
11.23784597	10.16335575	Stage2
11.17317841	8.059528108	Stage2
11.90728863	8.588911623	Stage2
11.61595243	9.716767892	Stage2
11.07086828	9.899844909	Stage2
10.64015284	8.618427566	Stage2
12.00766222	8.026014881	Stage2
11.80693636	8.274056409	Stage2
11.52731758	8.480728553	Stage2
12.22026743	8.6302158	Stage2
11.89860326	8.523127323	Stage2
12.30783792	7.920998133	Stage2
10.90550077	8.847948675	Stage2
11.5542804	9.100284168	Stage2
11.95342672	8.77047781	Stage2
11.18785396	8.532648264	Stage2
11.90194279	8.348430135	Stage2
11.657395	10.88872231	Stage2
11.80671665	9.764114102	Stage2
11.50406572	9.590533203	Stage2
12.25985421	8.489955549	Stage2
10.62606108	10.35399167	Stage2
11.9231134	8.664399875	Stage2
11.72474965	8.874096544	Stage2
11.70635147	10.24185681	Stage2
11.04771944	10.46129844	Stage2
11.14832237	10.14050169	Stage2
11.93729909	8.420294169	Stage2
12.34426069	8.326791175	Stage2
11.75856193	10.04552078	Stage2
10.81954563	10.29156153	Stage2
11.89880262	8.022197842	Stage2
12.06205836	8.666489215	Stage2
11.32440361	9.787312105	Stage2
12.04014681	9.75622725	Stage2
12.22055222	7.936820068	Stage2
11.58897698	9.840563912	Stage2
11.8957918	9.273570334	Stage2
11.17119666	9.454388784	Stage2
11.39160412	8.187813093	Stage2
11.98506295	8.158263939	Stage2
11.64768623	8.082595292	Stage2
11.4082284	8.792184795	Stage2
11.48218068	8.533944435	Stage2
10.82974256	8.154409986	Stage2
10.31265119	8.948164898	Stage2
10.5685641	10.73564746	Stage2
10.17855913	10.94609668	Stage2
10.6108745	8.112337822	Stage2
11.11004454	8.656621274	Stage2
10.81184489	8.27839529	Stage2
10.49937292	10.0537862	Stage2
10.18000683	9.970671263	Stage2
9.785035471	10.80365794	Stage2
11.28342118	8.735071362	Stage2
10.94792678	8.591937952	Stage2
11.13788337	8.45828477	Stage2
10.45247343	8.908476967	Stage2
9.803168524	10.54493067	Stage2
11.20331536	8.710562849	Stage2
11.00994651	9.490910591	Stage2
10.84457824	9.96821491	Stage2
10.53672217	10.23679939	Stage2
10.28863503	10.63100929	Stage2
11.26915037	8.225181091	Stage2
10.92593936	9.70052967	Stage2
10.9160371	9.554500127	Stage2
10.83770545	8.690543095	Stage2
10.92603249	8.416357175	Stage2
11.02619348	9.877829835	Stage2
10.68909504	10.62773992	Stage2
