# Supplementary material for: Multi-omics analysis reveals COVID-19 vaccine induced attenuation of inflammatory responses during breakthrough disease
Source: Nat Commun. 2024 Apr 22;15:3402. doi: 10.1038/s41467-024-47463-6 (PMC11035709; doi:10.1038/s41467-024-47463-6)
Supplement: Supplementary file 13 — Source Data [file 41467_2024_47463_MOESM13_ESM.zip › source_data/Supp_24_STAGE_1_CT.NAAT.positive.ChAdOx1_vs_baseline.all.subgroups.txt]

feature_name	shortened_feature_name	logFC	CI.L	CI.R	AveExpr	t	P.Value	adj.P.Val	B
ReverseComplement_ENSG00000275700.6	ReverseComplement_AATF	0.90054491430078	0.304698325189889	1.49639150341167	1.88936669782222	3.02622006568754	0.00370712983848986	0.994270823869083	-4.29859413165256
lncRNA__URS000075E68F_9606_Homo_sapiens_NR2F2_antisense_RNA_1_NR2F2-AS1__lncRNA&lncRNA__URS000075E3E5_9606_Homo_sapiens_long_intergenic_non-protein_coding_RNA_1343_LINC01343_&lncRNA__URS000075A94E_9606_Homo_sapiens_long_intergenic_non-protein_coding_RNA_1431_LINC01431_	lncRNA:NR2F2-AS1 & lncRNA:LINC01343 & lncRNA:LINC01431	-0.708656553878349	-1.18876171463526	-0.228551393121437	2.15798670299797	-2.95548677182949	0.00452735163039094	0.994270823869083	-4.24283310858505
snoRNA__Homo_sapiens300612_SNORA7B	snoRNA:SNORA7B	0.773248489072054	0.213544961423983	1.33295201672013	1.90168880110602	2.76624487385632	0.0076225894621005	0.994270823869083	-4.30998341693272
ReverseComplement_ENSG00000198663.17	ReverseComplement_C6orf89	-0.693793930155797	-1.2094983903035	-0.178089470008092	2.08382758043047	-2.69376182969991	0.00925518799009763	0.994270823869083	-4.32907768966258
hsa-miR-151a-3p	hsa-miR-151a-3p	0.426490273752817	0.107069295050224	0.74591125245541	11.2430503594001	2.67346979384674	0.00976649796755779	0.994270823869083	-4.05061596354288
rRNA__5S_ribosomal_1_(RNA5S1-8,_RNA5S10-17)&rRNA__5S_ribosomal_9_(RNA5S9)&lncRNA__URS000048471C_9606_Homo_sapiens_LZTS1_antisense_RNA_1_LZTS1-AS1_	rRNA:5S_ribsomalisoforms & lncRNA:LZTS1-AS1	0.604891055810654	0.146493834565968	1.06328827705534	5.32862851626551	2.64219443058274	0.0106053168360248	0.994270823869083	-4.16031417832393
hsa-miR-1306-3p	hsa-miR-1306-3p	-0.776560016848495	-1.36902632849888	-0.184093705198112	1.78890669629732	-2.62446600325952	0.0111095090081828	0.994270823869083	-4.39897656361647
MiR.hp__hsa-mir-423	MiR.hp:hsa-mir-423	-0.65706601095675	-1.16101746096847	-0.153114560945033	2.37929899977638	-2.61065744169389	0.0115172550255741	0.994270823869083	-4.31685307072356
ReverseComplement_lncRNA__URS00001668D8_9606_Homo_sapiens_KRT73_antisense_RNA_1_KRT73-AS1_	ReverseComplement_lncRNA:KRT73-AS1	-0.561131013442126	-1.01035522242725	-0.111906804457003	1.85720365888381	-2.501097984297	0.0152671796619388	0.994270823869083	-4.38056493931306
hsa-miR-6735-5p	hsa-miR-6735-5p	-0.611766005964814	-1.10835207392177	-0.115179938007857	1.91713550871314	-2.46672307302371	0.0166533429634592	0.994270823869083	-4.38889828374266
ReverseComplement_ENSG00000184898.7&ReverseComplement_ENSG00000198663.17	ReverseComplement_RBM43 & ReverseComplement_C6orf89	-0.550585376304521	-1.00154944202254	-0.099621310586504	4.74103395533454	-2.44462540769515	0.0176033119956247	0.994270823869083	-4.23325931124359
hsa-miR-125a-5p	hsa-miR-125a-5p	-0.387601151611667	-0.706499260695504	-0.0687030425278306	8.88858819383682	-2.43367567265209	0.0180918674866321	0.994270823869083	-4.19986945197413
hsa-miR-6877-5p	hsa-miR-6877-5p	-0.502095260046445	-0.917024363216994	-0.087166156875897	2.44609976051637	-2.42293526154904	0.0185828881090488	0.994270823869083	-4.33580898633622
ReverseComplement_lncRNA__URS000075B5B7_9606_Homo_sapiens_SNAP25_antisense_RNA_1_SNAP25-AS1_	ReverseComplement_lncRNA:URS000075B5B7_9606_SNAP25-AS1	0.617438357242965	0.0924825588012013	1.14239415568473	2.13167768943007	2.35505175041932	0.0219726371372608	0.994270823869083	-4.36118004144216
lncRNA__URS000075DE64_9606_Homo_sapiens_human__non-protein_coding_MIR17HG:3&MiR.hp__hsa-mir-92a-1	lncRNA:URS000075DE64_9606_Homo_sapiens_human:non-protein_coding_MIR17HG:3 & MiR.hp:hsa-mir-92a-1	-0.275144169808737	-0.515547787561877	-0.0347405520555969	14.0179912260724	-2.29165323332138	0.0256262168588627	0.994270823869083	-4.15306558521485
hsa-miR-505-5p	hsa-miR-505-5p	-0.385707276789293	-0.727765389504719	-0.0436491640738668	5.0067941542115	-2.25781068196957	0.0277894987993463	0.994270823869083	-4.29102435834427
hsa-miR-6501-5p	hsa-miR-6501-5p	0.538689829276766	0.0576533374291745	1.01972632112436	3.39251360868964	2.24228255737147	0.0288350843174089	0.994270823869083	-4.34197406870436
hsa-miR-3150a-5p	hsa-miR-3150a-5p	-0.473902972102747	-0.897236808400595	-0.0505691358048988	2.52196511445489	-2.24148602960751	0.0288896437770366	0.994270823869083	-4.37030120613171
ENSG00000011114.15	BTBD7	-0.540367365273604	-1.02791417467218	-0.0528205558750261	1.75842529765058	-2.21923033438462	0.0304514099016809	0.994270823869083	-4.45870366321358
MiR.hp__hsa-mir-484	MiR.hp:hsa-mir-484	-0.546625308744292	-1.04055939279298	-0.0526912246956036	2.03891000169931	-2.21590086019526	0.0306913432400071	0.994270823869083	-4.41353202399615
hsa-miR-877-3p	hsa-miR-877-3p	-0.482034076617879	-0.917865331291831	-0.0462028219439266	2.56800474006633	-2.21456767176256	0.0307878835388922	0.994270823869083	-4.38125359028633
snoRNA__Homo_sapiens300058_SNORA26	snoRNA:SNORA26	0.706102828036084	0.0483721666119712	1.3638334894602	1.46968298234739	2.14955939293116	0.0358317346116247	0.994270823869083	-4.46719870849688
snoRNA__Homo_sapiens300612_SNORA7B&snoRNA__Homo_sapiens300602_SNORA7A	snoRNA:SNORA7A	0.633676949952159	0.0426431547444208	1.2247107451599	2.23733407506191	2.14676833937281	0.0360636227598006	0.994270823869083	-4.40889367943011
hsa-miR-1343-3p	hsa-miR-1343-3p	0.576827370990543	0.0382099565979527	1.11544478538313	3.57575081110361	2.14434695426868	0.0362658605185518	0.994270823869083	-4.35763214597941
hsa-miR-25-5p	hsa-miR-25-5p	-0.388916362157447	-0.75954100331909	-0.018291720995804	4.71849603977855	-2.10112316447256	0.0400464969784504	0.994270823869083	-4.3414132665666
hsa-miR-151a-5p	hsa-miR-151a-5p	0.415010592745218	0.0134984094026593	0.816522776087776	5.91846630699793	2.06961727202244	0.0430142356883833	0.994270823869083	-4.34527724948292
ReverseComplement_ENSG00000162642.14	ReverseComplement_C1orf52	-0.934549687636761	-1.85659307459862	-0.0125063006749025	2.47907317706903	-2.02946060560065	0.0470719504514195	0.994270823869083	-4.44767036469237
lncRNA__URS0000759AD2_9606_Homo_sapiens_long_intergenic_non-protein_coding_RNA_294_LINC00294_&lncRNA__URS000075C353_9606_Homo_sapiens_long_intergenic_non-protein_coding_RNA_963_LINC00963_&lncRNA__URS000075B7A7_9606_Homo_sapiens_T_cell_receptor_gamma_locus_antisense_RNA_1_TRG-AS1_&lncRNA__URS0000CCE0A2_9606_Homo_sapiens_long_intergenic_non-protein_coding_RNA_330_LINC00330_&lncRNA__URS000075C0A6_96…	lncRNA:lncRNA:URS000075BDA2_9606_Homo_sapiens_PRICKLE2_antisense_RNA_3_PRICKLE2-AS3	-0.376454063406545	-0.749840694783681	-0.0030674320294089	4.6092166323967	-2.01875126081565	0.0482083985425729	0.994270823869083	-4.36902076471837
ReverseComplement_ENSG00000184898.7&ReverseComplement_ENSG00000198663.17&ReverseComplement_lncRNA__URS0000CCDF90_9606_Homo_sapiens_long_intergenic_non-protein_coding_RNA_lncRNA	ReverseComplement_RBM43 & ReverseComplement_C6orf89 & ReverseComplement_lncRNA:URS0000CCDF90_9606_Homo_sapiens_long_intergenic_non-protein_coding_RNA_lncRNA	-0.443623377183648	-0.886209306853443	-0.00103744751385249	6.18338957838004	-2.0069955373665	0.0494830455479654	0.994270823869083	-4.36447553810063
hsa-miR-1306-5p	hsa-miR-1306-5p	-0.332527989783557	-0.669015212134133	0.00395923256701908	7.82727958229284	-1.97874220042938	0.0526656888775312	0.994270823869083	-4.36412012867468
hsa-miR-4732-5p	hsa-miR-4732-5p	-0.321866645350344	-0.648765105113924	0.00503181441323669	6.44388645985384	-1.97148140650767	0.0535114163098888	0.994270823869083	-4.37250021253772
ReverseComplement_ENSG00000230989.7&ENSG00000183696.14&ENSG00000089063.15&ReverseComplement_ENSG00000162695.12&ReverseComplement_ENSG00000158019.21	ReverseComplement_HSBP1 & UPP1 & TMEM230 & ReverseComplement_SLC30A7 & ReverseComplement_BABAM2	-0.438863051831483	-0.887913738929209	0.0101876352662438	2.48519618770547	-1.95687569780449	0.0552479701318356	0.994270823869083	-4.43415127075505
hsa-miR-4286	hsa-miR-4286	-0.389227352657305	-0.788036762397831	0.00958205708322057	4.46490151217267	-1.9541933985039	0.0555720692974512	0.994270823869083	-4.38840998086313
ENSG00000132510.11	KDM6B	-0.425739027772454	-0.862641990357178	0.0111639348122698	2.63022587212484	-1.95113832987687	0.0559431888585466	0.994270823869083	-4.43698858430174
lncRNA__URS000075D758_9606_Homo_sapiens_long_intergenic_non-protein_coding_RNA_506_LINC00506_	lncRNA:LINC00506	-0.651844761291303	-1.32131470361772	0.017625181035117	1.64184595521019	-1.94958728082745	0.0561324145768846	0.994270823869083	-4.49313476547653
rRNA__45S_pre-ribosomal_N5_(RNA45SN5)&rRNA__45S_pre-ribosomal_N1_(RNA45SN1)&rRNA__45S_pre-ribosomal_N4_(RNA45SN4)&rRNA__45S_pre-ribosomal_N2_(RNA45SN2)&rRNA__28S_ribosomal_N5_(RNA28SN5)&rRNA__28S_ribosomal_N1_(RNA28SN1)&rRNA__28S_ribosomal_N4_(RNA28SN4)&rRNA__28S_ribosomal_N2_(RNA28SN2)	RNA45SN5 & RNA45SN1 & RNA45SN4 & RNA45SN2 & RNA28SN5 & RNA28SN1 & RNA28SN4 & RNA28SN2	0.458249192229231	-0.0180832039206347	0.934581588379097	8.06908967058716	1.92628780285392	0.0590413834321129	0.994270823869083	-4.37808343540343
snoRNA__Homo_sapiens300608_SNORD19B	snoRNA:SNORD19B	0.694459552809806	-0.0288399287953109	1.41775903441492	1.64487255744321	1.9224647647376	0.0595307576722835	0.994270823869083	-4.49118643259448
MiR.hp__hsa-mir-409	MiR.hp:hsa-mir-409	-0.885924081884855	-1.81002666680096	0.0381785030312464	0.937662958102171	-1.91957863841509	0.0599024851305373	0.994270823869083	-4.53551761421359
ENSG00000119866.22	BCL11A	-0.336570867177617	-0.688263898313528	0.0151221639582946	2.48808782740672	-1.91620665948388	0.0603392902623707	0.994270823869083	-4.45243809014184
lncRNA__URS0000BC4453_9606_Homo_sapiens_long_intergenic_non-protein_coding_RNA_2038_LINC02038_	lncRNA:LINC02038	-0.636047884784319	-1.30099603620469	0.0289002666360526	1.68964737648438	-1.91527709933869	0.060460180629994	0.994270823869083	-4.50874346234002
lncRNA__URS000075E6A8_9606_Homo_sapiens_uncharacterized_LOC100507388_LOC100507388__lncRNA	lncRNA:URS000075E6A8_9606_Homo_sapiensLOC100507388	-0.469431268703058	-0.963357263084115	0.0244947256779989	4.17254339649342	-1.90300407318009	0.0620757144428962	0.994270823869083	-4.40577850102428
ReverseComplement_ENSG00000127954.13	ReverseComplement_STEAP4	-0.471683487330458	-0.972482683408677	0.0291157087477609	3.23088877621609	-1.88589120842733	0.0643894126267233	0.994270823869083	-4.43379298959724
MiR.hp__hsa-mir-128-2	MiR.hp:hsa-mir-128-2	-0.410051860952874	-0.846802107399873	0.0266983854941244	2.51723794198978	-1.87990202078039	0.0652162402369723	0.994270823869083	-4.45137317234808
hsa-miR-4482-3p	hsa-miR-4482-3p	-1.63021326509571	-3.38012775713996	0.119701226948527	0.181322965698637	-1.8653364687611	0.067264637597168	0.994270823869083	-4.56909016464755
snoRNA__Homo_sapiens300418_SNORA9&snoRNA__Homo_sapiens300696_SNORA9	snoRNA:SNORA9	0.484741375904529	-0.0389330971778059	1.00841584898686	2.73865944873636	1.85343889701412	0.0689779113809013	0.994270823869083	-4.45109502223882
MiR.hp__hsa-mir-3615	MiR.hp:hsa-mir-3615	-0.520537469631292	-1.09087989023698	0.0498049509743952	3.72036334733216	-1.82745170449553	0.0728483495943506	0.994270823869083	-4.44226112627321
hsa-miR-939-5p	hsa-miR-939-5p	0.473885848487577	-0.0465318080016742	0.994303504976827	1.80887041686808	1.82327133109496	0.0734876839850123	0.994270823869083	-4.49686775015719
hsa-miR-493-5p	hsa-miR-493-5p	-0.968282284345669	-2.03495306048332	0.0983884917919828	1.94627174537321	-1.81761197598163	0.0743607076095163	0.994270823869083	-4.51209556806792
hsa-miR-323b-3p	hsa-miR-323b-3p	-0.824740174712637	-1.7372000608632	0.0877197114379257	4.90668474738231	-1.80980988385948	0.0755785210268439	0.994270823869083	-4.42531178713526
ENSG00000109971.14	HSPA8	0.568909093078593	-0.063413952605738	1.20123213876292	1.92191386334648	1.8014966178424	0.0768944616563891	0.994270823869083	-4.48265470892953
MiR.hp__hsa-mir-10399	MiR.hp:hsa-mir-10399	0.376107610056767	-0.0444107062003988	0.796625926313933	5.36797175839982	1.79084001696729	0.0786093195971087	0.994270823869083	-4.42946706070797
lncRNA__URS000075DE64_9606_Homo_sapiens_human__non-protein_coding_MIR17HG:3&MiR.hp__hsa-mir-92a-1&MiR.hp__hsa-mir-92a-2&lncRNA__URS000075A717_9606_Homo_sapiens_SLC26A9_and_RAB7B_antisense_RNA_1_SLC26A9-AS1__lncRNA&lncRNA__URS0000759AFD_9606_Homo_sapiens_SLC26A9_and_RAB7B_antisense_RNA_1_SLC26A9-AS1__lncRNA	lncRNA:URS000075DE64_9606_SLC26A9-AS1	-0.308398748121546	-0.655930117135907	0.0391326208928159	3.51676228185315	-1.77683942350146	0.0809107265340552	0.994270823869083	-4.45084709997145
snoRNA__Homo_sapiens300197_SNORD81&snoRNA__Homo_sapiens300426_SNORD81L4	snoRNA:SNORD81L4	0.445693699985884	-0.0575104739187004	0.948897873890468	6.69396174897947	1.77346183430832	0.08147426166204	0.994270823869083	-4.42884526187726
ReverseComplement_lncRNA__URS0000CCDF90_9606_Homo_sapiens_long_intergenic_non-protein_coding_RNA_lncRNA	ReverseComplement_lncRNA:URS0000CCDF90_9606_Homo_sapiens_long_intergenic_non-protein_coding_RNA_lncRNA	-0.404328970353753	-0.862485332569712	0.0538273918622052	4.45144876922534	-1.76705767334581	0.0825517416490604	0.994270823869083	-4.44180512797279
MiR.hp__hsa-mir-6511b-1&MiR.hp__hsa-mir-6511b-2	MiR.hp:hsa-mir-6511b-1 & MiR.hp:hsa-mir-6511b-2	0.310962080569261	-0.0443683019894682	0.666292463127991	5.72834873002022	1.75228472902079	0.0850825089692855	0.994270823869083	-4.43830353903253
hsa-miR-92b-5p	hsa-miR-92b-5p	-0.493076983028277	-1.05668103394299	0.0705270678864362	3.38060240873671	-1.75174227224187	0.0851766502310666	0.994270823869083	-4.45972805056697
hsa-miR-3133	hsa-miR-3133	0.371967466109711	-0.0534914311148783	0.797426363334301	2.32519708214002	1.7505597247521	0.085382176389147	0.994270823869083	-4.4801697588987
ENSG00000131242.18&ENSG00000117266.16&ENSG00000139174.12&ENSG00000177189.14&ENSG00000175893.12&ReverseComplement_ENSG00000055813.6&ReverseComplement_ENSG00000136040.9&ReverseComplement_ENSG00000171053.10&ReverseComplement_ENSG00000203760.9	RAB11FIP4 & CDK18 & PRICKLE1 & RPS6KA3 & ZDHHC21 & ReverseComplement_CCDC85A & ReverseComplement_PLXNC1 & ReverseComplement_PATE1 & ReverseComplement_CENPW	-0.866640746698097	-1.85954341361808	0.126261920221883	0.73122786962043	-1.74768039049615	0.0858843243233589	0.994270823869083	-4.52135649826421
ENSG00000103257.9	SLC7A5	0.423770853712922	-0.0629157914674252	0.910457498893269	1.85434590165108	1.74345699894774	0.0866253008744013	0.994270823869083	-4.50769474295576
hsa-miR-495-3p	hsa-miR-495-3p	-0.776608015227111	-1.67347817249279	0.120262142038568	1.35486941478809	-1.73381150845113	0.0883374413089976	0.994270823869083	-4.52871309002567
hsa-let-7i-3p	hsa-let-7i-3p	0.475271820843023	-0.0749399259268829	1.02548356761293	3.59360525738042	1.72958453560986	0.0890965331109674	0.994270823869083	-4.46192741814554
hsa-miR-130b-3p	hsa-miR-130b-3p	0.372631776456434	-0.0588388495604601	0.804102402473327	4.098344065967	1.72925180760969	0.0891565136376195	0.994270823869083	-4.45519725183492
lncRNA__URS000075E815_9606_Homo_sapiens_small_nucleolar_RNA_host_gene_10_SNHG10__lncRNA&snoRNA__Homo_sapiens300781_SCARNA13	lncRNA:URS000075E815_9606_SCARNA13	0.445447155223756	-0.0712703644126069	0.962164674860119	2.2519201516952	1.72612637720519	0.0897215628253219	0.994270823869083	-4.49509929017902
MiR.hp__hsa-mir-6800	MiR.hp:hsa-mir-6800	0.421899813405076	-0.0678858586669647	0.911685485477116	1.98900961132705	1.72477656699523	0.0899665094696313	0.994270823869083	-4.49982290858822
snoRNA__Homo_sapiens300529_SNORD52	snoRNA:SNORD52	0.490175023692278	-0.0871990814163894	1.06754912880095	2.28764427748583	1.69990034720926	0.0945804823659015	0.994270823869083	-4.49643371367466
hsa-miR-130b-5p	hsa-miR-130b-5p	-0.359152778648873	-0.782421435669038	0.0641158783712915	8.81292484284722	-1.69899737072399	0.0947515595781301	0.994270823869083	-4.44293964476769
ENSG00000198015.14	MRPL42	0.436235728196938	-0.0789202514104721	0.951391707804349	2.31950733920071	1.69555574585413	0.0954059420334117	0.994270823869083	-4.49130588754896
hsa-miR-6894-3p	hsa-miR-6894-3p	-0.552841550920938	-1.20669203127392	0.101008929432041	2.37743285631078	-1.69297995378654	0.0958981236493637	0.994270823869083	-4.4967768076301
hsa-miR-1307-5p	hsa-miR-1307-5p	0.354713241482588	-0.0651358666804406	0.774562349645616	3.03311951253851	1.6916626171812	0.0961506450435672	0.994270823869083	-4.48270585489639
hsa-miR-433-3p	hsa-miR-433-3p	-0.609135688885687	-1.33016070433337	0.111889326561997	3.70699883309171	-1.6915829495938	0.0961659340893893	0.994270823869083	-4.46790251691849
hsa-miR-543	hsa-miR-543	-0.695427749314892	-1.52095426723967	0.130098768609884	4.94521039950168	-1.68674943726865	0.0970972778315659	0.994270823869083	-4.45802960895346
hsa-miR-323a-3p	hsa-miR-323a-3p	-0.622045680151488	-1.362997010942	0.11890565063902	3.42169318809862	-1.68097859095046	0.0982189121451075	0.994270823869083	-4.47509751571729
snoRNA__Homo_sapiens300742_SNORD15B	snoRNA:SNORD15B	0.52812636318348	-0.103751561061213	1.16000428742817	2.23060156971296	1.673532885107	0.0996817456610727	0.994270823869083	-4.50077091289812
hsa-miR-335-3p	hsa-miR-335-3p	-0.547515019900454	-1.20604792760093	0.111017887800019	4.55450871985341	-1.66474661987595	0.101430845988591	0.994270823869083	-4.46727058904806
lncRNA__URS0000BC4452_9606_Homo_sapiens_SEMA6A_antisense_RNA_2_SEMA6A-AS2_	lncRNA:URS0000BC4452_9606_SEMA6A-AS2	-0.530989369533369	-1.17233851983292	0.110359780766184	3.10375475044458	-1.65775707117934	0.102840116819764	0.994270823869083	-4.48817877161917
ReverseComplement_ENSG00000054803.4&ENSG00000160194.18&ENSG00000134910.14	ReverseComplement_CBLN4 & NDUFV3 & STT3A	0.404130802387019	-0.0845237437574423	0.89278534853148	3.37689907158216	1.65595906087392	0.103205214748006	0.994270823869083	-4.48158066658301
hsa-miR-505-3p	hsa-miR-505-3p	-0.41610720921948	-0.919275660813708	0.0870612423747474	5.94630839236488	-1.65585164236484	0.103227060229697	0.994270823869083	-4.46357918948452
hsa-miR-127-3p	hsa-miR-127-3p	-0.558997013425732	-1.2352236092827	0.117229582431238	5.14726709246898	-1.65518608392054	0.103362497613367	0.994270823869083	-4.46506375608403
tRNA__Homo_sapiens_tRNA-Thr-AGT-1-1&tRNA__Homo_sapiens_tRNA-Thr-AGT-1-2&tRNA__Homo_sapiens_tRNA-Thr-AGT-1-3&tRNA__Homo_sapiens_tRNA-Thr-AGT-5-1	tRNA-Thr-AGT-1-1 & tRNA-Thr-AGT-1-2 & tRNA-Thr-AGT-1-3 & tRNA-Thr-AGT-5-1	0.532611224459234	-0.114866874737199	1.18008932365567	1.95597694690822	1.64708047071732	0.105023606702937	0.994270823869083	-4.51322454716646
MiR.hp__hsa-mir-191	MiR.hp:hsa-mir-191	-0.462830546121291	-1.02561916563103	0.099958073388452	1.97217132831364	-1.64666893901089	0.105108520035494	0.994270823869083	-4.51434912294383
hsa-miR-485-3p	hsa-miR-485-3p	-0.675218042305339	-1.50478789085666	0.154351806245981	5.5719154774903	-1.62974878448636	0.10864842834208	0.994270823869083	-4.47072867103621
lncRNA__URS000075DE64_9606_Homo_sapiens_human__non-protein_coding_MIR17HG:3&MiR.hp__hsa-mir-92a-1&MiR.hp__hsa-mir-92a-2	lncRNA:URS000075DE64_9606_Homo_sapiens_human:non-protein_coding_MIR17HG:3 & MiR.hp:hsa-mir-92a-1 & MiR.hp:hsa-mir-92a-2	-0.174055572099167	-0.389238734506364	0.0411275903080297	17.124080769964	-1.61960545748121	0.110816552246139	0.994270823869083	-4.40169516585891
lncRNA__URS000075C528_9606_Homo_sapiens_long_intergenic_non-protein_coding_RNA_342_LINC00342_&lncRNA__URS000075B927_9606_Homo_sapiens_family_with_sequence_similarity_30_member_A_FAM30A_&lncRNA__URS000075D573_9606_Homo_sapiens_small_nucleolar_RNA_host_gene_9_SNHG9_&lncRNA__URS0000BC4453_9606_Homo_sapiens_long_intergenic_non-protein_coding_RNA_2038_LINC02038_	lncRNA:URS000075C528_9606_SNHG9 & lncRNA:LINC02038	-0.568143660270617	-1.27317156748918	0.136884246947943	3.97210118474321	-1.61354634174972	0.11212832280406	0.994270823869083	-4.48470747207496
MiR.hp__hsa-mir-30d	MiR.hp:hsa-mir-30d	-0.30035779923035	-0.675771099611319	0.0750555011506187	4.53455777024874	-1.60198647337001	0.11466583050296	0.994270823869083	-4.48117158102932
hsa-miR-654-3p	hsa-miR-654-3p	-0.692004740004161	-1.55993977050627	0.175930290497952	4.00952721728018	-1.59643572663438	0.115900652059998	0.994270823869083	-4.48616944833727
hsa-miR-494-3p	hsa-miR-494-3p	-0.595741656299954	-1.3453300472415	0.153846734641589	3.97153239606193	-1.59134631516386	0.117042250601374	0.994270823869083	-4.48698282560946
hsa-miR-370-3p	hsa-miR-370-3p	-0.554055986856822	-1.25158405215024	0.143472078436599	3.89554667061573	-1.59045560851561	0.117242972394592	0.994270823869083	-4.48848998070051
tRNA__Homo_sapiens_tRNA-Glu-CTC-1-1&tRNA__Homo_sapiens_tRNA-Glu-CTC-1-2&tRNA__Homo_sapiens_tRNA-Glu-CTC-1-3&tRNA__Homo_sapiens_tRNA-Glu-CTC-1-4&tRNA__Homo_sapiens_tRNA-Glu-CTC-1-5&tRNA__Homo_sapiens_tRNA-Glu-CTC-1-6&tRNA__Homo_sapiens_tRNA-Glu-CTC-1-7&tRNA__Homo_sapiens_tRNA-Glu-CTC-2-1&lncRNA__URS0000A7736C_9606_Homo_sapiens_long_intergenic_non-protein_coding_RNA_1783_LINC01783_&tRNA__Homo_sapie…	tRNA-Glu-CTC-1-1 & tRNA-Glu-CTC-1-2 & tRNA-Glu-CTC-1-3 & tRNA-Glu-CTC-1-4 & tRNA-Glu-CTC-1-5 & tRNA-Glu-CTC-1-6 & tRNA-Glu-CTC-1-7 & tRNA-Glu-CTC-2-1 & lncRNA:LINC01783 & tRNA-Glu-TTC-4-1 & tRNA-Glu-TTC-4-2 & tRNA-Glu-TTC-3-1	-0.434958778322223	-0.983538147945246	0.113620591300801	3.29597743724071	-1.58758949049625	0.117890738169738	0.994270823869083	-4.49921856902112
ENSG00000169926.11	KLF13	0.359878993712393	-0.0948973150586822	0.814655302483467	4.45455337439874	1.58448543466443	0.118595527299545	0.994270823869083	-4.48680940664562
hsa-miR-296-5p	hsa-miR-296-5p	-0.344329046860186	-0.779896826749796	0.0912387330294236	4.90537117144849	-1.5828782087773	0.118961784978482	0.994270823869083	-4.48385977646221
tRNA__Homo_sapiens_tRNA-Ala-TGC-4-1&tRNA__Homo_sapiens_tRNA-Ala-CGC-1-1&tRNA__Homo_sapiens_tRNA-Ala-TGC-3-1&tRNA__Homo_sapiens_tRNA-Ala-TGC-3-2&tRNA__Homo_sapiens_tRNA-Ala-TGC-2-1&tRNA__Homo_sapiens_tRNA-Ala-CGC-2-1&tRNA__Homo_sapiens_tRNA-Ala-CGC-3-1&tRNA__Homo_sapiens_tRNA-Ala-AGC-4-1	tRNA-Ala-TGC-4-1 & tRNA-Ala-CGC-1-1 & tRNA-Ala-TGC-3-1 & tRNA-Ala-TGC-3-2 & tRNA-Ala-TGC-2-1 & tRNA-Ala-CGC-2-1 & tRNA-Ala-CGC-3-1 & tRNA-Ala-AGC-4-1	0.467308341051897	-0.123979110068576	1.05859579217237	3.1678153813895	1.58246625233155	0.119055808758546	0.994270823869083	-4.49883640618872
MiR.hp__hsa-mir-222	MiR.hp:hsa-mir-222	-0.480992733626438	-1.09261962687433	0.130634159621455	6.43758062112336	-1.57464090346257	0.120853222496625	0.994270823869083	-4.48353632322559
hsa-miR-11401	hsa-miR-11401	-2.05071068665942	-4.65898225292464	0.557560879605795	2.4211025592826	-1.57427708462183	0.12093731583298	0.994270823869083	-4.53351872370604
tRNA__Homo_sapiens_tRNA-Gly-GCC-2-1&tRNA__Homo_sapiens_tRNA-Gly-GCC-2-2&tRNA__Homo_sapiens_tRNA-Gly-GCC-2-3&tRNA__Homo_sapiens_tRNA-Gly-GCC-2-4&tRNA__Homo_sapiens_tRNA-Gly-GCC-2-5&tRNA__Homo_sapiens_tRNA-Gly-GCC-2-6	tRNA-Gly-GCC-2-1 & tRNA-Gly-GCC-2-2 & tRNA-Gly-GCC-2-3 & tRNA-Gly-GCC-2-4 & tRNA-Gly-GCC-2-5 & tRNA-Gly-GCC-2-6	-0.396694956031366	-0.904148911050938	0.110758998988206	3.53054855492904	-1.56527130247932	0.123033935717251	0.994270823869083	-4.49800876190189
lncRNA__URS0000759E00_9606_Homo_sapiens_uncharacterized_LOC100272217_LOC100272217__lncRNA&lncRNA__URS000075A473_9606_Homo_sapiens_UPK1A_antisense_RNA_1_UPK1A-AS1_	lncRNA:UPK1A-AS1	0.455244858590671	-0.127210529933845	1.03770024711519	1.72104477166591	1.56499144731655	0.123099552182318	0.994270823869083	-4.53348745300942
ReverseComplement_ENSG00000198663.17&ReverseComplement_lncRNA__URS0000BC450F_9606_Homo_sapiens_long_intergenic_non-protein_coding_RNA_1715_LINC01715_&ReverseComplement_lncRNA__URS0000BC454F_9606_Homo_sapiens_long_intergenic_non-protein_coding_RNA_1715_LINC01715__lncRNA&ENSG00000112137.18&ReverseComplement_ENSG00000086712.13&ReverseComplement_ENSG00000153029.16	ReverseComplement_C6orf89 & ReverseComplement_lncRNA:LINC01715 & PHACTR1 & ReverseComplement_TXLNG & ReverseComplement_MR1	-0.498589748086746	-1.13739436846624	0.140214872292746	2.46902983720647	-1.56280532353056	0.123613089274303	0.994270823869083	-4.51556003790738
MiR.hp__hsa-mir-103a-2	MiR.hp:hsa-mir-103a-2	-0.411530801410446	-0.946834356349885	0.123772753528992	2.26895056047445	-1.53933025241335	0.129236360157711	0.994270823869083	-4.52156463542434
hsa-miR-10399-3p	hsa-miR-10399-3p	0.324241257751932	-0.0996080495322562	0.748090565036121	6.07549474474118	1.5317446915656	0.131096412140338	0.994270823869083	-4.49426260788216
ENSG00000089157.16	RPLP0	0.354835058932191	-0.109425956115759	0.819096073980141	2.35617000653342	1.53036101122706	0.131437990523787	0.994270823869083	-4.52640732173661
ReverseComplement_ENSG00000203943.9	ReverseComplement_SAMD13	0.348570148396947	-0.109984213859038	0.807124510652933	3.94150075710302	1.52205010107726	0.133504562681525	0.994270823869083	-4.50385630234616
tRNA__Homo_sapiens_tRNA-Ser-AGA-2-1&tRNA__Homo_sapiens_tRNA-Ser-AGA-2-2&tRNA__Homo_sapiens_tRNA-Ser-AGA-2-3&tRNA__Homo_sapiens_tRNA-Ser-AGA-2-4&tRNA__Homo_sapiens_tRNA-Ser-AGA-2-5&tRNA__Homo_sapiens_tRNA-Ser-AGA-2-6&tRNA__Homo_sapiens_tRNA-Ser-TGA-3-1&tRNA__Homo_sapiens_tRNA-Ser-AGA-4-1&tRNA__Homo_sapiens_tRNA-Ser-AGA-1-1&tRNA__Homo_sapiens_tRNA-Ser-TGA-2-1&tRNA__Homo_sapiens_tRNA-Ser-TGA-4-1&tRN…	tRNA-Ser-AGA-2-1 & tRNA-Ser-AGA-2-2 & tRNA-Ser-AGA-2-3 & tRNA-Ser-AGA-2-4 & tRNA-Ser-AGA-2-5 & tRNA-Ser-AGA-2-6 & tRNA-Ser-TGA-3-1 & tRNA-Ser-AGA-4-1 & tRNA-Ser-AGA-1-1 & tRNA-Ser-TGA-2-1 & tRNA-Ser-TGA-4-1 & tRNA-Ser-AGA-3-1	-0.349950519977603	-0.812354274196766	0.112453234241559	3.80143218607965	-1.51535671550361	0.135187615695825	0.994270823869083	-4.50793110817917
rRNA__45S_pre-ribosomal_N5_(RNA45SN5)&rRNA__45S_pre-ribosomal_N3_(RNA45SN3)&rRNA__28S_ribosomal_N5_(RNA28SN5)&rRNA__28S_ribosomal_N3_(RNA28SN3)	RNA45SN5 & RNA45SN3 & RNA28SN5 & RNA28SN3	0.580760054502047	-0.189862700689859	1.35138280969395	1.84383778595907	1.50898351286239	0.136805754412388	0.994270823869083	-4.53979050717846
MiR.hp__hsa-mir-329-1&MiR.hp__hsa-mir-329-2	MiR.hp:hsa-mir-329-1 & MiR.hp:hsa-mir-329-2	-0.647538086629691	-1.50915204826504	0.214075875005656	2.79913945851072	-1.50481175886014	0.137873231151906	0.994270823869083	-4.51990275455545
hsa-miR-134-5p	hsa-miR-134-5p	-0.537395637908827	-1.25561266180816	0.180821385990505	3.47329028525411	-1.49819391260376	0.139580124643748	0.994270823869083	-4.5145462296585
hsa-miR-378a-5p	hsa-miR-378a-5p	0.303741559024384	-0.102919228422093	0.710402346470861	4.83118880382949	1.49555196121716	0.140266189169159	0.994270823869083	-4.50486270461917
hsa-miR-340-3p	hsa-miR-340-3p	-0.460725993488369	-1.07840454946202	0.156952562485284	5.303225448474	-1.49351564832319	0.140796795484212	0.994270823869083	-4.50466303646434
tRNA__Homo_sapiens_tRNA-Ser-AGA-2-1&tRNA__Homo_sapiens_tRNA-Ser-AGA-2-2&tRNA__Homo_sapiens_tRNA-Ser-AGA-2-3&tRNA__Homo_sapiens_tRNA-Ser-AGA-2-4&tRNA__Homo_sapiens_tRNA-Ser-AGA-2-5&tRNA__Homo_sapiens_tRNA-Ser-AGA-2-6&tRNA__Homo_sapiens_tRNA-Ser-TGA-3-1&tRNA__Homo_sapiens_tRNA-Ser-AGA-4-1&tRNA__Homo_sapiens_tRNA-Ser-CGA-1-1&tRNA__Homo_sapiens_tRNA-Ser-TGA-1-1	tRNA-Ser-AGA-2-1 & tRNA-Ser-AGA-2-2 & tRNA-Ser-AGA-2-3 & tRNA-Ser-AGA-2-4 & tRNA-Ser-AGA-2-5 & tRNA-Ser-AGA-2-6 & tRNA-Ser-TGA-3-1 & tRNA-Ser-AGA-4-1 & tRNA-Ser-CGA-1-1 & tRNA-Ser-TGA-1-1	0.474304916389484	-0.161840369720703	1.11045020249967	2.16932156926354	1.49290062272959	0.140957365058551	0.994270823869083	-4.52904822900639
lncRNA__URS0000D77F8F_9606_Homo_sapiens_uncharacterized_LOC284454_LOC284454__lncRNA&lncRNA__URS0000A775F0_9606_Homo_sapiens_neighbor_of_BRCA1_lncRNA_2_NBR2__lncRNA&lncRNA__URS00007E3CC0_9606_Homo_sapiens_uncharacterized_LOC101928304_LOC101928304__lncRNA&lncRNA__URS000075A26E_9606_Homo_sapiens_CSTF3_divergent_transcript_CSTF3-DT_&lncRNA__URS0000759AD2_9606_Homo_sapiens_long_intergenic_non-protein_…	lncRNA:URS0000D77F8F_9606_Homo_sapiensLOC102724874 & lncRNA:URS00007E3352_9606_Homo_sapiens_CATIP_antisense_RNA_2_CATIP-AS2 & lncRNA:LINC02523 & lncRNA:LINC00092 & lncRNA:LINC01098	-0.366492585657556	-0.859218964987954	0.126233793672842	2.66491906921487	-1.4893232361722	0.141894207597647	0.994270823869083	-4.52400346262994
hsa-let-7d-3p	hsa-let-7d-3p	-0.275741326737405	-0.648399396003885	0.096916742529075	10.5676983117836	-1.48156570858492	0.143942601021347	0.994270823869083	-4.49379371529626
hsa-let-7d-5p	hsa-let-7d-5p	-0.289907504388419	-0.681770209209593	0.101955200432756	11.4483861420065	-1.48134123376606	0.14400221877621	0.994270823869083	-4.49026933272565
MiR.hp__hsa-mir-4286	MiR.hp:hsa-mir-4286	0.341862313206387	-0.120562262599953	0.804286889012727	2.11808862516065	1.48026648508692	0.144287928087997	0.994270823869083	-4.53390327126851
snoRNA__Homo_sapiens300491_SNORD12C	snoRNA:SNORD12C	0.451450909526381	-0.165222520673768	1.06812433972653	4.03319766299976	1.46583430601661	0.148167895864687	0.994270823869083	-4.51389248102182
ReverseComplement_lncRNA__URS0000BC450F_9606_Homo_sapiens_long_intergenic_non-protein_coding_RNA_1715_LINC01715_&ReverseComplement_lncRNA__URS0000BC454F_9606_Homo_sapiens_long_intergenic_non-protein_coding_RNA_1715_LINC01715__lncRNA	ReverseComplement_lncRNA:LINC01715	-0.364887659151316	-0.863446604336323	0.133671286033691	3.70341600012168	-1.46545419609277	0.148271180283975	0.994270823869083	-4.51932727491691
MiR.hp__hsa-mir-320c-2&MiR.hp__hsa-mir-320c-1	MiR.hp:hsa-mir-320c-2 & MiR.hp:hsa-mir-320c-1	-0.374276113905758	-0.888483983554278	0.139931755742762	3.4539922047049	-1.4574141400915	0.150469093244899	0.994270823869083	-4.52000699703359
ENSG00000105443.15&ENSG00000068489.13	CYTH2 & PRR11	0.551765030722515	-0.207054647750239	1.31058470919527	6.49834417725052	1.45594568615218	0.150873264783716	0.994270823869083	-4.5112380912783
MiR.hp__hsa-let-7a-1	MiR.hp:hsa-let-7a-1	-0.337170785398316	-0.801909374328212	0.127567803531581	13.4970900231307	-1.45268278104125	0.151774373534786	0.994270823869083	-4.48909658581446
ReverseComplement_ENSG00000008988.11&ReverseComplement_lncRNA__URS0000CCE039_9606_Homo_sapiens_small_nucleolar_RNA_host_gene_17_SNHG17__lncRNA&ReverseComplement_lncRNA__URS0000CCDFFF_9606_Homo_sapiens_small_nucleolar_RNA_host_gene_17_SNHG17_&ReverseComplement_lncRNA__URS0000CCDFE9_9606_Homo_sapiens_small_nucleolar_RNA_host_gene_17_SNHG17__lncRNA&ReverseComplement_lncRNA__URS0000CCE068_9606_Homo_s…	ReverseComplement_RPS20 & ReverseComplement_lncRNA:URS0000CCE039_9606_SNHG17	0.316660648205984	-0.119863409577195	0.753184705989164	2.55211836609215	1.45249785279652	0.151825570423644	0.994270823869083	-4.53214927226695
lncRNA__URS0000D7806A_9606_Homo_sapiens_uncharacterized_LOC102725021_LOC102725021__lncRNA&lncRNA__URS0000D7801A_9606_Homo_sapiens_uncharacterized_LOC102725021_LOC102725021__lncRNA&lncRNA__URS0000D7802D_9606_Homo_sapiens_uncharacterized_LOC102725021_LOC102725021__lncRNA&lncRNA__URS000075D84F_9606_Homo_sapiens_uncharacterized_LOC100506472_LOC100506472__lncRNA	lncRNA:URS0000D7806A_9606_Homo_sapiensLOC100506472	0.493479195614863	-0.187260258311965	1.17421864954169	4.99681217539891	1.45150157842359	0.152101618575081	0.994270823869083	-4.51479869696942
MiR.hp__hsa-mir-128-1	MiR.hp:hsa-mir-128-1	-0.334883437676912	-0.798865960034332	0.129099084680507	6.65526127936078	-1.44517897235926	0.153862640053798	0.994270823869083	-4.51377338712004
hsa-miR-1468-5p	hsa-miR-1468-5p	-0.3098459297122	-0.74035655197227	0.120664692547869	3.55213651717759	-1.44109134575666	0.155009597661973	0.994270823869083	-4.52528905390363
ENSG00000177311.12	ZBTB38	0.51573446536412	-0.201055451152594	1.23252438188083	2.80144337434576	1.44066781594504	0.15512881698801	0.994270823869083	-4.53601358377531
hsa-miR-744-5p	hsa-miR-744-5p	-0.205551799899565	-0.491280088929416	0.0801764891302854	8.23745955564289	-1.44044814828602	0.155190679331636	0.994270823869083	-4.51200719898304
ENSG00000260220.7	CCDC187	-0.310182208213487	-0.74190146379833	0.121537047371357	3.51656183556851	-1.43861654323821	0.155707240747946	0.994270823869083	-4.5256892177116
hsa-miR-132-3p	hsa-miR-132-3p	-0.289797375857151	-0.695276569416872	0.11568181770257	3.05921421834251	-1.43105215079366	0.157854798396515	0.994270823869083	-4.5311401415612
hsa-miR-186-5p	hsa-miR-186-5p	0.248130013190469	-0.0992588571250455	0.595518883505983	11.3455822712683	1.43018752160522	0.158101729258997	0.994270823869083	-4.50425833830335
hsa-miR-342-5p	hsa-miR-342-5p	-0.227241929129526	-0.545760130701686	0.0912762724426346	5.70819695138659	-1.42851169020926	0.158581187503183	0.994270823869083	-4.51889499853853
snoRNA__Homo_sapiens300754_SNORD14B	snoRNA:SNORD14B	0.987600862072713	-0.397466370871062	2.37266809501649	1.97890633044279	1.42771062470811	0.158810772443328	0.994270823869083	-4.54273641299477
hsa-miR-145-5p	hsa-miR-145-5p	-0.395668688942873	-0.950703192492212	0.159365814606466	6.04343859977884	-1.42738552538209	0.158904019358387	0.994270823869083	-4.51870794659107
hsa-miR-501-5p	hsa-miR-501-5p	0.360201809886199	-0.145190142820232	0.865593762592629	2.38939414521331	1.42707617106669	0.158992789679363	0.994270823869083	-4.53945035098078
ENSG00000143549.21	TPM3	0.326163683825288	-0.131963332610917	0.784290700261493	3.4387490130555	1.42553960068345	0.159434284912401	0.994270823869083	-4.52956181867707
ENSG00000104290.11	FZD3	-0.328717279221364	-0.791636922135944	0.134202363693217	2.57252197535396	-1.42182619246219	0.160505169657403	0.994270823869083	-4.53912512242196
rRNA__45S_pre-ribosomal_N5_(RNA45SN5)&rRNA__45S_pre-ribosomal_N1_(RNA45SN1)&rRNA__45S_pre-ribosomal_N4_(RNA45SN4)&rRNA__45S_pre-ribosomal_N2_(RNA45SN2)&rRNA__45S_pre-ribosomal_N3_(RNA45SN3)&rRNA__18S_ribosomal_N2_(RNA18SN2-4)&rRNA__18S_ribosomal_N1_(RNA18SN1,_RNA18SN5)	RNA45SN5 & RNA45SN1 & RNA45SN4 & RNA45SN2 & RNA45SN3 & RNA18SN2-4 & RNA18SN1,_RNA18SN5	0.266176936222221	-0.113428060559898	0.64578193300434	12.0979871388123	1.4040031677395	0.165722838412094	0.994270823869083	-4.50801332393318
tRNA__Homo_sapiens_tRNA-Val-TAC-1-1&tRNA__Homo_sapiens_tRNA-Val-TAC-1-2	tRNA-Val-TAC-1-1 & tRNA-Val-TAC-1-2	0.53376941246042	-0.238467228635436	1.30600605355628	1.43573385112838	1.38398972245758	0.171736792079131	0.994270823869083	-4.56733463638518
tRNA__Homo_sapiens_tRNA-SeC-TCA-1-1	tRNA-SeC-TCA-1-1	-0.437522959566058	-1.07343358475012	0.198387665618006	7.49837627766854	-1.37763558669241	0.173680844466998	0.994270823869083	-4.52801529142902
hsa-miR-139-3p	hsa-miR-139-3p	-0.442240284884041	-1.08654236324429	0.202061793476204	1.94471612479081	-1.37435319080776	0.174691684409535	0.994270823869083	-4.5536999037873
hsa-miR-671-3p	hsa-miR-671-3p	-0.311458654641017	-0.765544271742324	0.14262696246029	4.71125636913435	-1.37338482192946	0.174990760775924	0.994270823869083	-4.53246836063868
hsa-miR-5695	hsa-miR-5695	0.372828761333515	-0.17110471335951	0.91676223602654	2.48033842578956	1.37243949475522	0.175283098979293	0.994270823869083	-4.54660268528536
ENSG00000181322.15	NME9	-0.444917178197948	-1.09660130388736	0.206766947491465	2.06253926593915	-1.36700976902701	0.17696946504375	0.994270823869083	-4.55336968148319
ENSG00000166913.13&ENSG00000127663.15&ReverseComplement_ENSG00000143570.19&ReverseComplement_ENSG00000174951.12	YWHAB & KDM4B & ReverseComplement_SLC39A1 & ReverseComplement_FUT1	0.501127117470022	-0.233387910735665	1.23564214567571	4.28686661135582	1.3660821123379	0.177258813789738	0.994270823869083	-4.53496907374212
ENSG00000103495.14	MAZ	-0.315485186798814	-0.777902126565782	0.146931752968153	2.54106621167375	-1.36607587989416	0.177260758996133	0.994270823869083	-4.5472454767028
ENSG00000099365.11&ReverseComplement_ENSG00000132688.11	STX1B & ReverseComplement_NES	-0.326076667351342	-0.804462514516301	0.152309179813618	2.35465989201771	-1.3648062012708	0.177657378449285	0.994270823869083	-4.54969375296909
snoRNA__Homo_sapiens300482_SNORD17	snoRNA:SNORD17	0.424609512970972	-0.200633384211394	1.04985241015334	5.34120951351574	1.35978591807242	0.179232247721501	0.994270823869083	-4.53461171160992
ENSG00000132510.11&ENSG00000181085.15	KDM6B & MAPK15	-0.28363106312133	-0.702919784396128	0.135657658153467	3.26753201261565	-1.35447252158699	0.180910649032911	0.994270823869083	-4.54386201675721
ReverseComplement_ENSG00000120162.10	ReverseComplement_MOB3B	0.276936418584407	-0.132848247318817	0.68672108448763	3.98711795797362	1.35317496581729	0.181322336330169	0.994270823869083	-4.53948539331294
hsa-miR-363-3p	hsa-miR-363-3p	0.32440804090921	-0.157427654303725	0.806243736122146	11.5575816776337	1.34810036525529	0.182939256159144	0.994270823869083	-4.52588318055658
lncRNA__URS000075DE64_9606_Homo_sapiens_human__non-protein_coding_MIR17HG:3&MiR.hp__hsa-mir-19b-2&MiR.hp__hsa-mir-19b-1	lncRNA:URS000075DE64_9606_Homo_sapiens_human:non-protein_coding_MIR17HG:3 & MiR.hp:hsa-mir-19b-2 & MiR.hp:hsa-mir-19b-1	0.489461503886811	-0.237756524910198	1.21667953268382	6.6032354393466	1.34766977822991	0.183076957354086	0.994270823869083	-4.53555343229368
hsa-miR-1284	hsa-miR-1284	-0.255557935299525	-0.635277069087698	0.124161198488647	4.55208130399009	-1.34758595342111	0.183103773589209	0.994270823869083	-4.53841504444314
snoRNA__Homo_sapiens300778_SCARNA8	snoRNA:SCARNA8	0.225180743422738	-0.109854874357734	0.56021636120321	3.18797318094668	1.34576694014203	0.183686426750783	0.994270823869083	-4.54588246244373
hsa-miR-148b-5p	hsa-miR-148b-5p	0.309712635810466	-0.152838644921885	0.772263916542816	4.85104183174701	1.34069077998076	0.185319839900837	0.994270823869083	-4.53931809697223
rRNA__45S_pre-ribosomal_N2_(RNA45SN2)&rRNA__45S_pre-ribosomal_N3_(RNA45SN3)&rRNA__28S_ribosomal_N2_(RNA28SN2)&rRNA__28S_ribosomal_N3_(RNA28SN3)	RNA45SN2 & RNA45SN3 & RNA28SN2 & RNA28SN3	0.478835282376328	-0.243823319595433	1.20149388434809	5.06113293613342	1.32673001074983	0.189869000822202	0.994270823869083	-4.54197038439682
lncRNA__URS000075AE68_9606_Homo_sapiens_NEBL_antisense_RNA_1_NEBL-AS1_	lncRNA:NEBL-AS1	-0.559907009719673	-1.40596915233051	0.286155132891165	2.63601881729377	-1.32508344481701	0.190411059629753	0.994270823869083	-4.55413839330077
tRNA__Homo_sapiens_tRNA-SeC-TCA-1-1&tRNA__Homo_sapiens_tRNA-SeC-TCA-2-1	tRNA-SeC-TCA-1-1 & tRNA-SeC-TCA-2-1	0.410648890824711	-0.210240975609582	1.031538757259	2.54957935849903	1.32429783355057	0.190670099085508	0.994270823869083	-4.55409364705378
ENSG00000104812.15	GYS1	-0.310271399926113	-0.781396893831528	0.160854093979302	5.41603370388692	-1.31866574809095	0.192534967747553	0.994270823869083	-4.54313698113153
hsa-miR-6509-3p	hsa-miR-6509-3p	-0.254479182522328	-0.641544104054962	0.132585739010305	2.3399481321484	-1.31643079422457	0.193278796569038	0.994270823869083	-4.55600556224919
ENSG00000087086.15	FTL	0.317791358895047	-0.167707619077986	0.80329033686808	1.83952038182939	1.31063979492041	0.195216211601017	0.994270823869083	-4.56415407163274
hsa-miR-5189-3p	hsa-miR-5189-3p	-1.19597383094294	-3.02409887050419	0.632151208618299	3.81272599126255	-1.30992178859266	0.195457440066208	0.994270823869083	-4.55002564808488
ReverseComplement_ENSG00000196220.16&ReverseComplement_ENSG00000158062.20	ReverseComplement_SRGAP3 & ReverseComplement_UBXN11	-0.27166970752124	-0.686965676616526	0.143626261574047	2.55404014108797	-1.30982442772749	0.195490167641875	0.994270823869083	-4.55600353385878
rRNA__45S_pre-ribosomal_N5_(RNA45SN5)&rRNA__45S_pre-ribosomal_N1_(RNA45SN1)&rRNA__45S_pre-ribosomal_N4_(RNA45SN4)&rRNA__28S_ribosomal_N5_(RNA28SN5)&rRNA__28S_ribosomal_N1_(RNA28SN1)&rRNA__28S_ribosomal_N4_(RNA28SN4)	RNA45SN5 & RNA45SN1 & RNA45SN4 & RNA28SN5 & RNA28SN1 & RNA28SN4	0.303498615123894	-0.160658489987714	0.767655720235503	7.18465762968078	1.30924612477074	0.195684647511038	0.994270823869083	-4.54349535709358
tRNA__Homo_sapiens_tRNA-Ala-AGC-2-1&tRNA__Homo_sapiens_tRNA-Ala-AGC-2-2&tRNA__Homo_sapiens_tRNA-Ala-AGC-7-1&tRNA__Homo_sapiens_tRNA-Ala-AGC-3-1	tRNA-Ala-AGC-2-1 & tRNA-Ala-AGC-2-2 & tRNA-Ala-AGC-7-1 & tRNA-Ala-AGC-3-1	-0.395457811476748	-1.00104316649131	0.210127543537812	2.42837378908787	-1.30753818519574	0.196259867205501	0.994270823869083	-4.55581925014226
hsa-miR-30a-5p	hsa-miR-30a-5p	-0.383303246642771	-0.970603723697573	0.203997230412032	5.62290446257291	-1.30680783738747	0.196506229945333	0.994270823869083	-4.54560390637821
ENSG00000170801.10	HTRA3	0.714092140456434	-0.380655012611137	1.808839293524	3.12041359855099	1.30608070886608	0.196751737632549	0.994270823869083	-4.55233529574513
ReverseComplement_ENSG00000186283.14&ENSG00000168280.18	ReverseComplement_TOR3A & KIF5C	-0.439659461421505	-1.11454657401036	0.235227651167352	1.54902788081009	-1.30441226803182	0.19731594131213	0.994270823869083	-4.56963365061874
hsa-miR-4672	hsa-miR-4672	0.301156233915143	-0.162403081324482	0.764715549154769	1.77125915355194	1.30081678157344	0.198535929521998	0.994270823869083	-4.56426142303467
hsa-miR-152-3p	hsa-miR-152-3p	0.285970544985944	-0.155241282758939	0.727182372730828	4.60786313213265	1.29778796678202	0.199568025311226	0.994270823869083	-4.54845028512196
ReverseComplement_ENSG00000112200.17&ReverseComplement_ENSG00000168116.14	ReverseComplement_ZNF451 & ReverseComplement_KIAA1586	-0.293694985152427	-0.746917558671149	0.159527588366295	2.75277636148421	-1.29752156530583	0.199658996128904	0.994270823869083	-4.55719222074416
ENSG00000170265.12	ZNF282	0.392939634570882	-0.216434488604003	1.00231375774577	1.60978955324702	1.29113428916843	0.201849442174932	0.994270823869083	-4.57121578039852
hsa-miR-576-5p	hsa-miR-576-5p	0.25175550144017	-0.138682595633188	0.642193598513529	7.44956065399841	1.2910895573624	0.201864845615454	0.994270823869083	-4.54714800938508
ENSG00000072274.13	TFRC	0.225036071381228	-0.124783964493541	0.574856107255997	3.40358959353824	1.28806281758797	0.202909150698511	0.994270823869083	-4.55493919535752
snoRNA__Homo_sapiens300779_SCARNA15	snoRNA:SCARNA15	0.371330717953419	-0.206280866520762	0.9489423024276	7.01898830742327	1.28722530482822	0.203198826882994	0.994270823869083	-4.54841202966188
ENSG00000001084.13	GCLC	0.310983353169217	-0.173240443817274	0.795207150155708	2.27483219391465	1.28593968565755	0.203644093865669	0.994270823869083	-4.56286290375141
MiR.hp__hsa-mir-30c-2	MiR.hp:hsa-mir-30c-2	-0.406004857762953	-1.04258740317344	0.230577687647531	2.90238516309302	-1.27704467245812	0.206744817243645	0.994270823869083	-4.56004507515277
ENSG00000105443.15&ENSG00000068489.13&ReverseComplement_ENSG00000104886.12	CYTH2 & PRR11 & ReverseComplement_PLEKHJ1	0.444094511665569	-0.25308440484542	1.14127342817656	7.75322793296363	1.27544209702287	0.207307181492261	0.994270823869083	-4.55026129936443
lncRNA__URS0000A76862_9606_Homo_sapiens_human__non-protein_coding_lnc-SEPT7-3:10	lncRNA:lnc-SEPT7-3:10	-0.235730340916076	-0.605910114737989	0.134449432905837	2.91375710269302	-1.27506517633978	0.207439613110144	0.994270823869083	-4.55921733922854
rRNA__45S_pre-ribosomal_N5_(RNA45SN5)&rRNA__45S_pre-ribosomal_N1_(RNA45SN1)&rRNA__45S_pre-ribosomal_N4_(RNA45SN4)&rRNA__45S_pre-ribosomal_N3_(RNA45SN3)&rRNA__28S_ribosomal_N5_(RNA28SN5)&rRNA__28S_ribosomal_N1_(RNA28SN1)&rRNA__28S_ribosomal_N4_(RNA28SN4)&rRNA__28S_ribosomal_N3_(RNA28SN3)	RNA45SN5 & RNA45SN1 & RNA45SN4 & RNA45SN3 & RNA28SN5 & RNA28SN1 & RNA28SN4 & RNA28SN3	0.343594249609795	-0.196296215593245	0.883484714812834	4.46966547993519	1.27429452000567	0.207710580362941	0.994270823869083	-4.55314851831879
hsa-miR-409-3p	hsa-miR-409-3p	-0.469913469037492	-1.21112523496318	0.271298296888192	7.75549256527439	-1.26941952774711	0.209430763651854	0.994270823869083	-4.55162772393688
ReverseComplement_lncRNA__URS000075CFAE_9606_Homo_sapiens_CSNK1G2_antisense_RNA_1_CSNK1G2-AS1_	ReverseComplement_lncRNA:CSNK1G2-AS1	-0.280629409825406	-0.724992784869424	0.163733965218612	2.34132595962597	-1.2645165345918	0.21117148542487	0.994270823869083	-4.56413329824257
ReverseComplement_ENSG00000142733.17	ReverseComplement_MAP3K6	-0.307850444639752	-0.795397212913422	0.179696323633917	1.91748339939459	-1.26430859213722	0.211245548422069	0.994270823869083	-4.567451971485
ENSG00000213626.13&ReverseComplement_ENSG00000182902.14	LBH & ReverseComplement_SLC25A18	0.272658007134797	-0.161678465730928	0.706994480000522	2.77190185066086	1.25696024506435	0.213875205055121	0.994270823869083	-4.56255437227331
hsa-miR-6749-3p	hsa-miR-6749-3p	0.272719623199826	-0.162173112898179	0.707612359297831	2.9800586902469	1.2556361788078	0.214351597557864	0.994270823869083	-4.5616723201184
hsa-miR-6799-3p	hsa-miR-6799-3p	-0.271632841860605	-0.706376500958513	0.163110817237304	2.18830602228081	-1.25106134957657	0.21600364276409	0.994270823869083	-4.56854259439712
lncRNA__URS000075D30C_9606_Homo_sapiens_human__non-protein_coding_lnc-FAM182B-8:5&lncRNA__URS000075B2AD_9606_Homo_sapiens_uncharacterized_LOC102723885_LOC102723885__lncRNA	lncRNA:lncRNA:URS000075B2AD_9606_Homo_sapiensLOC102723885	-0.346623175991644	-0.90739655858251	0.214150206599222	1.73576282655359	-1.23765554532557	0.220898851612905	0.994270823869083	-4.57529010100264
MiR.hp__hsa-mir-3913-1&MiR.hp__hsa-mir-3913-2	MiR.hp:hsa-mir-3913-1 & MiR.hp:hsa-mir-3913-2	0.404687109546282	-0.250194439657299	1.05956865874986	2.58209684552646	1.23733187972877	0.221018041278072	0.994270823869083	-4.56760172354541
MiR.hp__hsa-mir-144	MiR.hp:hsa-mir-144	0.615407302683606	-0.380651939422497	1.61146654478971	1.68215684986907	1.23710642426629	0.221101093074447	0.994270823869083	-4.57738118947587
hsa-miR-501-3p	hsa-miR-501-3p	-0.151905691850752	-0.398352052231532	0.0945406685300283	9.60100180052045	-1.23418773027945	0.222178335590423	0.994270823869083	-4.55743598393731
ENSG00000136450.13&ENSG00000266086.3	SRSF1 & ENSG00000266086.3	0.541591859461711	-0.338070192329928	1.42125391125335	1.24376242572403	1.23278078647534	0.222698991601972	0.994270823869083	-4.58291051235726
ENSG00000004939.16	SLC4A1	0.198924979755265	-0.127159176423398	0.525009135933928	4.01938224869213	1.22148801748072	0.226910512532844	0.994270823869083	-4.56442243844056
MiR.hp__hsa-mir-6859-1&MiR.hp__hsa-mir-6859-2&MiR.hp__hsa-mir-6859-3&MiR.hp__hsa-mir-6859-4	MiR.hp:hsa-mir-6859-1 & MiR.hp:hsa-mir-6859-2 & MiR.hp:hsa-mir-6859-3 & MiR.hp:hsa-mir-6859-4	-0.230278479117403	-0.608065901106422	0.147508942871616	3.74922053102176	-1.22049342523757	0.227284210412607	0.994270823869083	-4.56539437289548
hsa-miR-382-5p	hsa-miR-382-5p	-0.494957192116337	-1.30811617993699	0.318201795704315	2.58022531207854	-1.21877000943145	0.227932814815255	0.994270823869083	-4.57012246920569
snoRNA__Homo_sapiens300700_SNORA48	snoRNA:SNORA48	0.29075345917772	-0.189174776278045	0.770681694633484	2.22980185495188	1.21304852809949	0.230095787715397	0.994270823869083	-4.57378562036329
tRNA__Homo_sapiens_tRNA-Ser-GCT-3-1&tRNA__Homo_sapiens_tRNA-Ser-GCT-4-1&tRNA__Homo_sapiens_tRNA-Ser-GCT-4-2&tRNA__Homo_sapiens_tRNA-Ser-GCT-4-3&tRNA__Homo_sapiens_tRNA-Ser-GCT-6-1&tRNA__Homo_sapiens_tRNA-Ser-GCT-5-1	tRNA-Ser-GCT-3-1 & tRNA-Ser-GCT-4-1 & tRNA-Ser-GCT-4-2 & tRNA-Ser-GCT-4-3 & tRNA-Ser-GCT-6-1 & tRNA-Ser-GCT-5-1	0.25177067710669	-0.164627080248089	0.66816843446147	6.33873584222427	1.21067159294548	0.230998765626738	0.994270823869083	-4.56458349695245
ReverseComplement_ENSG00000152439.13&ReverseComplement_ENSG00000268107.6	ReverseComplement_ZNF773 & ReverseComplement_ENSG00000268107.6	-0.355877640441476	-0.945765152865496	0.234009871982543	2.69651933929631	-1.20798373337228	0.232022971443114	0.994270823869083	-4.57148582716739
vault__VTRNA1-2	vault:VTRNA1-2	1.30928228318006	-0.861236843378952	3.47980140973907	4.88069092887429	1.20781177769593	0.232088607392378	0.994270823869083	-4.5661034202946
MiR.hp__hsa-mir-4422	MiR.hp:hsa-mir-4422	-0.437677418093967	-1.16344384433704	0.288089008149106	1.28511958564124	-1.207499201043	0.232207953393955	0.994270823869083	-4.58027231058252
lncRNA__URS0000759AD2_9606_Homo_sapiens_long_intergenic_non-protein_coding_RNA_294_LINC00294_&lncRNA__URS000075C353_9606_Homo_sapiens_long_intergenic_non-protein_coding_RNA_963_LINC00963_&lncRNA__URS0000CCE0A2_9606_Homo_sapiens_long_intergenic_non-protein_coding_RNA_330_LINC00330_&lncRNA__URS000075C0A6_9606_Homo_sapiens_long_intergenic_non-protein_coding_RNA_1252_LINC01252_&lncRNA__URS000075EAC8_…	lncRNA:lncRNA:URS0000A76432_9606_Homo_sapiens_human:non-protein_coding_HAND2-AS1:114	-0.261752243092002	-0.695812650782154	0.172308164598151	3.11656685327759	-1.20745185849464	0.232226033318287	0.994270823869083	-4.56947306544158
lncRNA__URS000075BAA8_9606_Homo_sapiens_long_intergenic_non-protein_coding_RNA_662_LINC00662_&lncRNA__URS00007E3683_9606_Homo_sapiens_UBR5_antisense_RNA_1_UBR5-AS1_	lncRNA:UBR5-AS1	-0.433978729479297	-1.15430178912815	0.286344330169551	1.76279809600852	-1.20634273260527	0.232649897405216	0.994270823869083	-4.57579127941325
ReverseComplement_ENSG00000104886.12	ReverseComplement_PLEKHJ1	0.527167871927642	-0.347897480985435	1.40223322484072	2.53796929296201	1.20625195946999	0.232684612235446	0.994270823869083	-4.57181630991871
tRNA__Homo_sapiens_tRNA-Val-CAC-1-1&tRNA__Homo_sapiens_tRNA-Val-CAC-1-2&tRNA__Homo_sapiens_tRNA-Val-CAC-1-3&tRNA__Homo_sapiens_tRNA-Val-CAC-1-4&tRNA__Homo_sapiens_tRNA-Val-CAC-1-5&tRNA__Homo_sapiens_tRNA-Val-CAC-1-6&tRNA__Homo_sapiens_tRNA-Val-CAC-1-7&tRNA__Homo_sapiens_tRNA-Val-CAC-5-1&tRNA__Homo_sapiens_tRNA-Val-CAC-4-1&tRNA__Homo_sapiens_tRNA-Val-CAC-2-1&tRNA__Homo_sapiens_tRNA-Val-CAC-6-1	tRNA-Val-CAC-1-1 & tRNA-Val-CAC-1-2 & tRNA-Val-CAC-1-3 & tRNA-Val-CAC-1-4 & tRNA-Val-CAC-1-5 & tRNA-Val-CAC-1-6 & tRNA-Val-CAC-1-7 & tRNA-Val-CAC-5-1 & tRNA-Val-CAC-4-1 & tRNA-Val-CAC-2-1 & tRNA-Val-CAC-6-1	-0.413114885619882	-1.10386989742058	0.277640126180815	2.33634658253196	-1.19750238105995	0.236048482306726	0.994270823869083	-4.57285875510737
hsa-miR-425-5p	hsa-miR-425-5p	0.202817376592618	-0.136379183533179	0.542013936718415	11.456630381588	1.19724576031999	0.23614767317345	0.994270823869083	-4.56373683516861
snoRNA__Homo_sapiens300741_SNORD15A	snoRNA:SNORD15A	0.272605677915524	-0.184120907029117	0.729332262860166	4.52225077082685	1.19511085727189	0.236974044134706	0.994270823869083	-4.56842193557267
lncRNA__URS000075ABCD_9606_Homo_sapiens_uncharacterized_LOC101927550_LOC101927550__lncRNA	lncRNA:URS000075ABCD_9606_Homo_sapiensLOC101927550	0.267827433801945	-0.181558073063776	0.717212940667666	3.68115895767922	1.19334380931766	0.237659612085272	0.994270823869083	-4.57027318239613
ENSG00000242485.6	MRPL20	0.348176763900335	-0.240082065736375	0.936435593537045	4.16953159950694	1.18511614909062	0.240870661170185	0.994270823869083	-4.57072896063199
lncRNA__URS000075A69B_9606_Homo_sapiens_long_intergenic_non-protein_coding_RNA_324_LINC00324_	lncRNA:LINC00324	-0.145770460052367	-0.392345978250542	0.100805058145808	9.14616650249527	-1.18372046520717	0.241418458519129	0.994270823869083	-4.5687077174371
hsa-miR-3173-5p	hsa-miR-3173-5p	-0.274726355286487	-0.740189927787807	0.190737217214834	6.96953133631208	-1.18180061676316	0.242173457090612	0.994270823869083	-4.57003398192246
hsa-miR-3615	hsa-miR-3615	0.254628854758206	-0.180070250882925	0.689327960399337	11.8581768643525	1.17286616069397	0.245709443633431	0.994270823869083	-4.5692095894908
ENSG00000112667.13	DNPH1	-0.630537179580004	-1.70700985157509	0.445935492415081	1.15229439474778	-1.17283597004124	0.245721454850158	0.994270823869083	-4.58725558852926
tRNA__Homo_sapiens_tRNA-Arg-ACG-2-1&tRNA__Homo_sapiens_tRNA-Arg-ACG-2-2&tRNA__Homo_sapiens_tRNA-Arg-ACG-2-3&tRNA__Homo_sapiens_tRNA-Arg-ACG-2-4&tRNA__Homo_sapiens_tRNA-Arg-ACG-1-1&tRNA__Homo_sapiens_tRNA-Arg-ACG-1-2&tRNA__Homo_sapiens_tRNA-Arg-ACG-1-3	tRNA-Arg-ACG-2-1 & tRNA-Arg-ACG-2-2 & tRNA-Arg-ACG-2-3 & tRNA-Arg-ACG-2-4 & tRNA-Arg-ACG-1-1 & tRNA-Arg-ACG-1-2 & tRNA-Arg-ACG-1-3	0.305986026989466	-0.21656927542927	0.828541329408201	5.42064245249945	1.17246239417663	0.245870115311511	0.994270823869083	-4.57236298689128
ENSG00000171940.14	ZNF217	0.295876677357479	-0.209756589092116	0.801509943807075	4.38103315407435	1.17166830003174	0.246186331443799	0.994270823869083	-4.57322694869203
hsa-miR-1908-5p	hsa-miR-1908-5p	-0.31057908764062	-0.841538821389542	0.220380646108301	4.04163040219447	-1.17122466370095	0.246363119148618	0.994270823869083	-4.57332983916151
MiR.hp__hsa-mir-486-2	MiR.hp:hsa-mir-486-2	-0.263719406141046	-0.715217336030945	0.187778523748852	11.0722737864021	-1.16954224052939	0.247034389342201	0.994270823869083	-4.57042476880542
lncRNA__URS000075ACCB_9606_Homo_sapiens_human__non-protein_coding_lnc-CNTNAP3B-49:2&lncRNA__URS000075B5AE_9606_Homo_sapiens_long_intergenic_non-protein_coding_RNA_1189_LINC01189_	lncRNA:lncRNA:LINC01189	-0.244902949449306	-0.664195556167426	0.174389657268813	3.20253061371244	-1.1695166176421	0.247044622775666	0.994270823869083	-4.57547990821999
lncRNA__URS000075C528_9606_Homo_sapiens_long_intergenic_non-protein_coding_RNA_342_LINC00342_	lncRNA:LINC00342	-0.37751156800124	-1.02387304396287	0.268849907960391	6.93667947405134	-1.1694573463392	0.24706829609748	0.994270823869083	-4.57247058428646
hsa-miR-10527-5p	hsa-miR-10527-5p	0.217726270656219	-0.15629523581861	0.591747777131048	4.30033847363073	1.1655847183344	0.248618582953189	0.994270823869083	-4.5741792225357
tRNA__Homo_sapiens_tRNA-Val-CAC-1-1&tRNA__Homo_sapiens_tRNA-Val-CAC-1-2&tRNA__Homo_sapiens_tRNA-Val-CAC-1-3&tRNA__Homo_sapiens_tRNA-Val-CAC-1-4&tRNA__Homo_sapiens_tRNA-Val-CAC-1-5&tRNA__Homo_sapiens_tRNA-Val-CAC-1-6&tRNA__Homo_sapiens_tRNA-Val-CAC-1-7&tRNA__Homo_sapiens_tRNA-Val-CAC-5-1&tRNA__Homo_sapiens_tRNA-Val-CAC-4-1&tRNA__Homo_sapiens_tRNA-Val-AAC-1-1&tRNA__Homo_sapiens_tRNA-Val-AAC-1-2&tRN…	tRNA-Val-CAC-1-1 & tRNA-Val-CAC-1-2 & tRNA-Val-CAC-1-3 & tRNA-Val-CAC-1-4 & tRNA-Val-CAC-1-5 & tRNA-Val-CAC-1-6 & tRNA-Val-CAC-1-7 & tRNA-Val-CAC-5-1 & tRNA-Val-CAC-4-1 & tRNA-Val-AAC-1-1 & tRNA-Val-AAC-1-2 & tRNA-Val-AAC-1-3 & tRNA-Val-AAC-1-4 & tRNA-Val-AAC-1-5 & tRNA-Val-AAC-4-1 & tRNA-Val-AAC-3-1 & tRNA-Val-AAC-5-1 & tRNA-Val-CAC-14-1	-0.366112214892199	-0.996109577506546	0.263885147722148	6.91462540688196	-1.16360364687336	0.249414338062267	0.994270823869083	-4.57358818992699
hsa-miR-181a-2-3p	hsa-miR-181a-2-3p	-0.193235819270075	-0.525995467647265	0.139523829107116	6.81489491681393	-1.16275057327024	0.249757562122351	0.994270823869083	-4.57377797599172
hsa-miR-423-5p	hsa-miR-423-5p	-0.164757741180789	-0.44919857835433	0.119683095992751	13.9392509854682	-1.15980096884148	0.250946910276584	0.994270823869083	-4.57154731911222
hsa-miR-4511	hsa-miR-4511	0.316337117218632	-0.234176822603784	0.866851057041048	2.73530515530562	1.15056568790577	0.254697007712314	0.994270823869083	-4.57923382796832
ENSG00000101057.16	MYBL2	-0.254213347272218	-0.697019486779167	0.188592792234732	1.95439287705088	-1.14951409702057	0.255126543057252	0.994270823869083	-4.58236282213065
ReverseComplement_ENSG00000166448.15	ReverseComplement_TMEM130	-0.25182690352808	-0.693717884078055	0.190064077021895	1.84042641513351	-1.14108126363065	0.258589737604956	0.994270823869083	-4.58296368003866
snoRNA__Homo_sapiens300766_SNORD119	snoRNA:SNORD119	0.296898747781958	-0.224564177487397	0.818361673051313	3.96798347208327	1.1400253682702	0.259025717464808	0.994270823869083	-4.57882815392868
hsa-miR-874-3p	hsa-miR-874-3p	-0.255411654338886	-0.705971084157282	0.19514777547951	1.98510617539304	-1.13505841500384	0.261083587225187	0.994270823869083	-4.58307493693313
snoRNA__Homo_sapiens300789_SCARNA3&MiR.hp__hsa-mir-1843	snoRNA:SCARNA3 & MiR.hp:hsa-mir-1843	-0.217408867242847	-0.60097544914125	0.166157714655556	7.31657308225568	-1.13492216298958	0.26114020117826	0.994270823869083	-4.57905336712258
snoRNA__Homo_sapiens300769_SNORD105B	snoRNA:SNORD105B	-0.393940423820301	-1.08954885460877	0.30166800696817	2.51875055242741	-1.13395363366719	0.261542885024626	0.994270823869083	-4.58157147080306
hsa-miR-4429	hsa-miR-4429	-0.268967648065295	-0.745061073721616	0.207125777591026	2.29061781694926	-1.13119492292807	0.26269228341895	0.994270823869083	-4.58260148684369
MiR.hp__hsa-mir-1273c	MiR.hp:hsa-mir-1273c	-0.265944412792533	-0.737962537883482	0.206073712298417	6.53308749839744	-1.12813683952389	0.26397059183737	0.994270823869083	-4.58042312889028
lncRNA__URS000075E815_9606_Homo_sapiens_small_nucleolar_RNA_host_gene_10_SNHG10__lncRNA&lncRNA__URS000075DE81_9606_Homo_sapiens_small_nucleolar_RNA_host_gene_10_SNHG10_	lncRNA:URS000075E815_9606_SNHG10	-0.246759279147875	-0.685558117388494	0.192039559092745	5.86607060760374	-1.12599797643917	0.264867270214404	0.994270823869083	-4.58092495261717
hsa-miR-23b-3p	hsa-miR-23b-3p	-0.271402222134824	-0.756406890685386	0.213602446415737	5.47434234296814	-1.120461830092	0.26719819396384	0.994270823869083	-4.58196582252907
MiR.hp__hsa-let-7a-3	MiR.hp:hsa-let-7a-3	-0.277179739085161	-0.773523009504932	0.21916353133461	2.88445855974916	-1.11817281603849	0.268166172494777	0.994270823869083	-4.58389952488352
snoRNA__Homo_sapiens300763_SNORD12B	snoRNA:SNORD12B	0.317756748820294	-0.252155777690095	0.887669275330683	6.08551424535203	1.1163905889167	0.268921551149421	0.994270823869083	-4.58263610256315
lncRNA__URS000025784F_9606_Homo_sapiens_TSIX_transcript_XIST_antisense_RNA_TSIX_	lncRNA:URS000025784F_9606_Homo_sapiens_TSIX_transcript_XIST_antisense_RNA	0.267616224385788	-0.212598887673451	0.747831336445026	1.83506026332577	1.11585098868746	0.269150550583132	0.994270823869083	-4.58570021577956
ENSG00000087460.29&ReverseComplement_ENSG00000085449.15&ReverseComplement_ENSG00000006788.14	GNAS & ReverseComplement_WDFY1 & ReverseComplement_MYH13	0.417482768218144	-0.331856585691267	1.16682212212755	1.62688901253715	1.11555143495883	0.269277736639013	0.994270823869083	-4.58713964674005
tRNA__Homo_sapiens_tRNA-Asp-GTC-2-1&tRNA__Homo_sapiens_tRNA-Asp-GTC-2-10&tRNA__Homo_sapiens_tRNA-Asp-GTC-2-11&tRNA__Homo_sapiens_tRNA-Asp-GTC-2-2&tRNA__Homo_sapiens_tRNA-Asp-GTC-2-3&tRNA__Homo_sapiens_tRNA-Asp-GTC-2-4&tRNA__Homo_sapiens_tRNA-Asp-GTC-2-5&tRNA__Homo_sapiens_tRNA-Asp-GTC-2-6&tRNA__Homo_sapiens_tRNA-Asp-GTC-2-7&tRNA__Homo_sapiens_tRNA-Asp-GTC-2-8&tRNA__Homo_sapiens_tRNA-Asp-GTC-2-9&t…	tRNA-Asp-GTC-2-1 & tRNA-Asp-GTC-2-10 & tRNA-Asp-GTC-2-11 & tRNA-Asp-GTC-2-2 & tRNA-Asp-GTC-2-3 & tRNA-Asp-GTC-2-4 & tRNA-Asp-GTC-2-5 & tRNA-Asp-GTC-2-6 & tRNA-Asp-GTC-2-7 & tRNA-Asp-GTC-2-8 & tRNA-Asp-GTC-2-9 & tRNA-Asp-GTC-1-1 & tRNA-Asp-GTC-3-1	-0.38596125118179	-1.08064132611061	0.30871882374703	2.01046487718512	-1.11247036164439	0.270588371930566	0.994270823869083	-4.58570995377872
MiR.hp__hsa-mir-128-1&MiR.hp__hsa-mir-128-2	MiR.hp:hsa-mir-128-1 & MiR.hp:hsa-mir-128-2	-0.195226621413218	-0.548718191765797	0.158264948939362	11.148287560406	-1.10583304343363	0.273427003105527	0.994270823869083	-4.58460315659701
snoRNA__Homo_sapiens300760_SNORD54	snoRNA:SNORD54	-0.322603046967185	-0.907080433712146	0.261874339777776	1.88201404586475	-1.10517318263533	0.2737103485829	0.994270823869083	-4.58727203523913
ENSG00000137193.14	PIM1	0.238946689547691	-0.195146466989103	0.673039846084485	1.96740008324272	1.10216766321688	0.275003529816968	0.994270823869083	-4.58724776150034
ENSG00000198015.14&ENSG00000119820.11	MRPL42 & YIPF4	0.343573059186299	-0.282175870258052	0.969321988630649	2.16965282651026	1.09938187540261	0.276205985012733	0.994270823869083	-4.58698012640143
snoRNA__Homo_sapiens300661_SNORD55	snoRNA:SNORD55	-0.343892062074785	-0.972215427097376	0.284431302947806	4.35932837221982	-1.09589394576792	0.277716693730772	0.994270823869083	-4.58638567989768
lncRNA__URS00008E3A09_9606_Homo_sapiens_MIR194-2_host_gene_MIR194-2HG_&MiR.hp__hsa-mir-192	lncRNA:URS00008E3A09_9606_Homo_sapiens_MIR194-2_host_gene_MIR194-2HG & MiR.hp:hsa-mir-192	0.243217442571078	-0.201173351761163	0.68760823690332	3.20249915498369	1.0958705346505	0.277726853140172	0.994270823869083	-4.58666716715274
hsa-miR-191-3p	hsa-miR-191-3p	-0.252286794650244	-0.713823175068178	0.209249585767691	2.28851480224596	-1.09450604725885	0.278319430278823	0.994270823869083	-4.58773664314478
ReverseComplement_ENSG00000053770.12&ENSG00000171132.14	ReverseComplement_AP5M1 & PRKCE	-0.274548198901269	-0.78021624702447	0.231119849221933	2.14149354332576	-1.08713298420293	0.281536721777124	0.994270823869083	-4.58865355622373
MiR.hp__hsa-mir-4732	MiR.hp:hsa-mir-4732	-0.326400959049235	-0.927743864193788	0.274941946095317	4.48137239142044	-1.0868230008911	0.281672550446223	0.994270823869083	-4.58795131983678
lncRNA__URS000075AB50_9606_Homo_sapiens_SENP3-EIF4A1_readthrough_NMD_candidate__SENP3-EIF4A1__lncRNA&lncRNA__URS000075A17C_9606_Homo_sapiens_C1RL_antisense_RNA_1_C1RL-AS1_&lncRNA__URS0000A76F9D_9606_Homo_sapiens_human__non-protein_coding_lnc-ARAP2-80:1	lncRNA:C1RL-AS1 & lncRNA:lnc-ARAP2-80:1	0.519907821462532	-0.440936435096272	1.48075207802133	1.00073262773962	1.08343519334545	0.283159996721942	0.994270823869083	-4.59149007756821
ReverseComplement_ENSG00000196220.16	ReverseComplement_SRGAP3	-0.146297538284894	-0.417015134908543	0.124420058338756	6.69940297193608	-1.08205695002877	0.283766686754289	0.994270823869083	-4.58888896343896
ReverseComplement_ENSG00000197217.13	ReverseComplement_ENTPD4	0.403589435273936	-0.343317685463174	1.15049655601105	5.08325744935459	1.08193899940562	0.283818649467632	0.994270823869083	-4.58880462733275
hsa-miR-4732-3p	hsa-miR-4732-3p	-0.230798745698886	-0.659959117161412	0.198361625763641	10.7589255251343	-1.07682075567453	0.286079843738157	0.994270823869083	-4.59062696007192
MiR.hp__hsa-mir-550a-2&MiR.hp__hsa-mir-550a-1&MiR.hp__hsa-mir-550a-3	MiR.hp:hsa-mir-550a-2 & MiR.hp:hsa-mir-550a-1 & MiR.hp:hsa-mir-550a-3	0.283328149874921	-0.245078313432342	0.811734613182183	4.07577204964111	1.07362147733985	0.287499585206596	0.994270823869083	-4.59015409031355
hsa-miR-106b-5p	hsa-miR-106b-5p	0.377122902646035	-0.32623228590827	1.08047809120034	6.95158093464124	1.07358837087549	0.287514302303487	0.994270823869083	-4.59042367289941
MiR.hp__hsa-mir-7-1&MiR.hp__hsa-mir-7-2&MiR.hp__hsa-mir-7-3	MiR.hp:hsa-mir-7-1 & MiR.hp:hsa-mir-7-2 & MiR.hp:hsa-mir-7-3	0.395694332637817	-0.342568535302431	1.13395720057806	9.58923097882281	1.07319438276335	0.287689485224774	0.994270823869083	-4.59093910250356
ReverseComplement_ENSG00000184898.7&ReverseComplement_ENSG00000198663.17&ReverseComplement_lncRNA__URS000075C2A5_9606_Homo_sapiens_long_intergenic_non-protein_coding_RNA_1733_LINC01733_&ENSG00000071282.12	ReverseComplement_RBM43 & ReverseComplement_C6orf89 & ReverseComplement_lncRNA:LINC01733 & LMCD1	-0.29183360592444	-0.836596231866541	0.25292902001766	2.36752488295189	-1.07264887825033	0.287932160403682	0.994270823869083	-4.59012663492475
hsa-miR-30b-5p	hsa-miR-30b-5p	0.283631999993846	-0.247540053543536	0.814804053531227	7.87571286417192	1.06917697137435	0.289480006721108	0.994270823869083	-4.5913539284948
snoRNA__Homo_sapiens300786_SCARNA10	snoRNA:SCARNA10	0.407244680543925	-0.355614328789627	1.17010368987748	1.80304498227094	1.06890898302639	0.289599720026701	0.994270823869083	-4.59085054720839
hsa-miR-30d-5p	hsa-miR-30d-5p	-0.130822833450058	-0.375984171529182	0.114338504629066	14.0776101186155	-1.06846710077646	0.289797188345227	0.994270823869083	-4.59472563646885
hsa-miR-6873-3p	hsa-miR-6873-3p	0.275960321465052	-0.241436035887741	0.793356678817844	1.94352511023396	1.06795477429732	0.290026253233257	0.994270823869083	-4.59087103024461
hsa-miR-1271-5p	hsa-miR-1271-5p	-0.221005368998702	-0.63649365375968	0.194482915762277	2.85318806476149	-1.06505890479204	0.291323369126612	0.994270823869083	-4.59110903452543
hsa-miR-659-5p	hsa-miR-659-5p	-0.252768063230122	-0.728283773956154	0.22274764749591	2.37543944137308	-1.06435600976445	0.291638812229887	0.994270823869083	-4.59114041605897
tRNA__Homo_sapiens_tRNA-Glu-TTC-1-1&tRNA__Homo_sapiens_tRNA-Glu-TTC-1-2&tRNA__Homo_sapiens_tRNA-Glu-TTC-2-1&tRNA__Homo_sapiens_tRNA-Glu-TTC-2-2	tRNA-Glu-TTC-1-1 & tRNA-Glu-TTC-1-2 & tRNA-Glu-TTC-2-1 & tRNA-Glu-TTC-2-2	-0.264937126770493	-0.76369096688417	0.233816713343185	2.98984851179288	-1.06361916908177	0.291969742242832	0.994270823869083	-4.59127568746282
hsa-let-7c-5p	hsa-let-7c-5p	-0.254754835659522	-0.735678018589197	0.226168347270152	5.86695255543467	-1.06066029047849	0.293301241578512	0.994270823869083	-4.59256574102549
ENSG00000196747.4	H2AC13	-0.187593963810849	-0.543391019008856	0.168203091387159	4.58878133124423	-1.05571355305676	0.295536608423124	0.994270823869083	-4.59324628219717
hsa-miR-550a-3-5p	hsa-miR-550a-3-5p	-0.185720326674755	-0.538867671103578	0.167427017754069	4.73961630621196	-1.05301141789135	0.296762601129499	0.994270823869083	-4.59377661281828
ENSG00000196422.11	PPP1R26	-0.466112073114713	-1.35277051171595	0.42054636548652	2.9510827378914	-1.05260053531608	0.296949329102893	0.994270823869083	-4.59280812239947
rRNA__45S_pre-ribosomal_N5_(RNA45SN5)&rRNA__45S_pre-ribosomal_N1_(RNA45SN1)&rRNA__45S_pre-ribosomal_N4_(RNA45SN4)&rRNA__45S_pre-ribosomal_N2_(RNA45SN2)&rRNA__45S_pre-ribosomal_N3_(RNA45SN3)&rRNA__28S_ribosomal_N5_(RNA28SN5)&rRNA__28S_ribosomal_N1_(RNA28SN1)&rRNA__28S_ribosomal_N4_(RNA28SN4)&rRNA__28S_ribosomal_N2_(RNA28SN2)&rRNA__28S_ribosomal_N3_(RNA28SN3)&lncRNA__URS0000BC43B9_9606_Homo_sapiens…	RNA45SN5 & RNA45SN1 & RNA45SN4 & RNA45SN2 & RNA45SN3 & RNA28SN5 & RNA28SN1 & RNA28SN4 & RNA28SN2 & RNA28SN3 & lncRNA:URS0000BC43B9_9606_Homo_sapiensLOC105369147	0.587202576800983	-0.533108003802158	1.70751315740412	1.56554350738443	1.04949192484011	0.298364668037706	0.994270823869083	-4.59280112075197
lncRNA__URS000075B250_9606_Homo_sapiens_human__non-protein_coding_lnc-HNRNPUL2-BSCL2-1:1	lncRNA:lnc-HNRNPUL2-BSCL2-1:1	0.394762037606337	-0.358996387007485	1.14852046222016	1.80972637394277	1.04865537927924	0.298746332484419	0.994270823869083	-4.59284040040557
hsa-miR-224-5p	hsa-miR-224-5p	-0.630695100749135	-1.83561473688566	0.574224535387388	2.5761356290574	-1.04807162111486	0.29901286362673	0.994270823869083	-4.5928955060405
lncRNA__URS000075BE06_9606_Homo_sapiens_PITRM1_antisense_RNA_1_PITRM1-AS1_	lncRNA:PITRM1-AS1	-0.458278866513287	-1.33382929355866	0.417271560532084	1.29118698377297	-1.04804095040333	0.299026871701795	0.994270823869083	-4.59305920344712
hsa-miR-10a-5p	hsa-miR-10a-5p	-0.323350917030393	-0.944245441191075	0.297543607130288	6.16126192021455	-1.04276357776435	0.301443873338035	0.994270823869083	-4.59570183917207
snoRNA__Homo_sapiens300430_SNORD89	snoRNA:SNORD89	0.380982924806277	-0.351641346258787	1.11360719587134	4.24427289438325	1.04124707757709	0.302140883289576	0.994270823869083	-4.59564394954105
hsa-miR-6786-3p	hsa-miR-6786-3p	-0.208400891226535	-0.610501354503153	0.193699572050082	3.4974513175015	-1.03775440290322	0.303750361523679	0.994270823869083	-4.59530427253164
MiR.hp__hsa-mir-941-1&MiR.hp__hsa-mir-941-2&MiR.hp__hsa-mir-941-3&MiR.hp__hsa-mir-941-4&MiR.hp__hsa-mir-941-5	MiR.hp:hsa-mir-941-1 & MiR.hp:hsa-mir-941-2 & MiR.hp:hsa-mir-941-3 & MiR.hp:hsa-mir-941-4 & MiR.hp:hsa-mir-941-5	-0.199013091340371	-0.58513325105005	0.187107068369309	9.59946866063984	-1.03202152347421	0.306404813866261	0.994270823869083	-4.59875230438177
hsa-miR-30a-3p	hsa-miR-30a-3p	-0.451910513802518	-1.33062924657703	0.426808218971998	1.77244298834406	-1.02975082061961	0.307460550104833	0.994270823869083	-4.59443956092171
hsa-miR-1296-5p	hsa-miR-1296-5p	-0.289548941859852	-0.853077266452344	0.27397938273264	1.73332221243305	-1.02881151993469	0.307897988616414	0.994270823869083	-4.59475680109817
lncRNA__URS000075E68F_9606_Homo_sapiens_NR2F2_antisense_RNA_1_NR2F2-AS1__lncRNA&lncRNA__URS0000394A79_9606_Homo_sapiens_long_intergenic_non-protein_coding_RNA_1714_LINC01714_	lncRNA:NR2F2-AS1 & lncRNA:LINC01714	-0.216911689155614	-0.639597974961633	0.205774596650405	4.82008506471022	-1.02752970388051	0.308495620490343	0.994270823869083	-4.5980249900658
lncRNA__URS000075996B_9606_Homo_sapiens_EMC3_antisense_RNA_1_EMC3-AS1_&lncRNA__URS000075B250_9606_Homo_sapiens_human__non-protein_coding_lnc-HNRNPUL2-BSCL2-1:1	lncRNA:EMC3-AS1 & lncRNA:lnc-HNRNPUL2-BSCL2-1:1	0.459026814841897	-0.435603974135096	1.35365760381889	2.77265968772827	1.02736271930617	0.308573533043329	0.994270823869083	-4.59581839777387
hsa-miR-421	hsa-miR-421	0.21689444747422	-0.206251091187442	0.640039986135883	4.46812789619368	1.02633290760586	0.309054323223362	0.994270823869083	-4.59800079153109
hsa-miR-324-5p	hsa-miR-324-5p	0.218709920388588	-0.208477859362179	0.645897700139355	4.84385179083429	1.02513071975134	0.309616233614464	0.994270823869083	-4.59840620984489
hsa-miR-3177-3p	hsa-miR-3177-3p	-0.195826846257486	-0.579637603567583	0.187983911052611	2.93346375559859	-1.02160891278636	0.311266334060266	0.994270823869083	-4.59710005153476
MiR.hp__hsa-mir-6511a-1&MiR.hp__hsa-mir-6511a-2&MiR.hp__hsa-mir-6511a-3&MiR.hp__hsa-mir-6511a-4	MiR.hp:hsa-mir-6511a-1 & MiR.hp:hsa-mir-6511a-2 & MiR.hp:hsa-mir-6511a-3 & MiR.hp:hsa-mir-6511a-4	0.186076669586545	-0.17894409771137	0.55109743688446	5.86217121779255	1.0207136836978	0.311686730226461	0.994270823869083	-4.59942330736618
lncRNA__URS0000A775F0_9606_Homo_sapiens_neighbor_of_BRCA1_lncRNA_2_NBR2__lncRNA&lncRNA__URS00007E3CC0_9606_Homo_sapiens_uncharacterized_LOC101928304_LOC101928304__lncRNA&lncRNA__URS000075A26E_9606_Homo_sapiens_CSTF3_divergent_transcript_CSTF3-DT_&lncRNA__URS000075EFE7_9606_Homo_sapiens_human__non-protein_coding_lnc-SLC16A1-2:2&lncRNA__URS000075BE30_9606_Homo_sapiens_long_intergenic_non-protein_co…	lncRNA:lncRNA:LINC01545	-0.278190772233458	-0.824285366409821	0.267903821942905	5.56980102169078	-1.02000999838806	0.312017447743653	0.994270823869083	-4.59942607514161
hsa-miR-877-5p	hsa-miR-877-5p	0.257977144085441	-0.249011426511252	0.764965714682135	2.58881351650983	1.01885562622687	0.312560492689747	0.994270823869083	-4.59691398798936
snoRNA__Homo_sapiens300704_SNORD49A	snoRNA:SNORD49A	-0.26442669980892	-0.784188373829822	0.255334974211981	3.0474638361799	-1.01866324995487	0.312651053284098	0.994270823869083	-4.59765980112416
lncRNA__URS000075C929_9606_Homo_sapiens_MIR133A1_host_gene_MIR133A1HG_&MiR.hp__hsa-mir-133a-1&MiR.hp__hsa-mir-133a-2	lncRNA:URS000075C929_9606_Homo_sapiens_MIR133A1_host_gene_MIR133A1HG & MiR.hp:hsa-mir-133a-1 & MiR.hp:hsa-mir-133a-2	-0.681156796078483	-2.02007526010235	0.657761667945387	0.939601013214235	-1.01864427720297	0.312659985615125	0.994270823869083	-4.59479893764313
lncRNA__URS000075A717_9606_Homo_sapiens_SLC26A9_and_RAB7B_antisense_RNA_1_SLC26A9-AS1__lncRNA&lncRNA__URS0000759AFD_9606_Homo_sapiens_SLC26A9_and_RAB7B_antisense_RNA_1_SLC26A9-AS1__lncRNA	lncRNA:URS000075A717_9606_SLC26A9-AS1	-0.187924516240512	-0.560094021745923	0.184244989264899	2.18994797352223	-1.01104908796321	0.316249645174228	0.994270823869083	-4.59742892359747
lncRNA__URS000075E0DA_9606_Homo_sapiens_uncharacterized_LOC101929384_LOC101929384__lncRNA	lncRNA:URS000075E0DA_9606_Homo_sapiensLOC101929384	-0.326369187530041	-0.973634777742539	0.320896402682457	2.87594449622112	-1.00961598212268	0.31693006529984	0.994270823869083	-4.59832053674618
lncRNA__URS000075DE27_9606_Homo_sapiens_HLA_complex_group_11_HCG11_	lncRNA:URS000075DE27_9606_Homo_sapiens_HLA_complex_group_11_HCG11	0.183725265316375	-0.18079230466966	0.548242835302409	4.08412985192298	1.00920641630807	0.317124702803745	0.994270823869083	-4.60036816277493
ENSG00000105701.16	FKBP8	0.241872768579685	-0.238463695635025	0.722209232794394	3.18452545386194	1.00825644106922	0.317576468153874	0.994270823869083	-4.59890439995817
lncRNA__URS000075A69B_9606_Homo_sapiens_long_intergenic_non-protein_coding_RNA_324_LINC00324_&tRNA__Homo_sapiens_tRNA-Pro-TGG-3-1&tRNA__Homo_sapiens_tRNA-Pro-TGG-3-2&tRNA__Homo_sapiens_tRNA-Pro-TGG-3-3&tRNA__Homo_sapiens_tRNA-Pro-TGG-3-4&tRNA__Homo_sapiens_tRNA-Pro-TGG-3-5&tRNA__Homo_sapiens_tRNA-Pro-CGG-1-1&tRNA__Homo_sapiens_tRNA-Pro-CGG-1-2&tRNA__Homo_sapiens_tRNA-Pro-CGG-1-3&tRNA__Homo_sapien…	lncRNA:LINC00324 & tRNA-Pro-TGG-3-1 & tRNA-Pro-TGG-3-2 & tRNA-Pro-TGG-3-3 & tRNA-Pro-TGG-3-4 & tRNA-Pro-TGG-3-5 & tRNA-Pro-CGG-1-1 & tRNA-Pro-CGG-1-2 & tRNA-Pro-CGG-1-3 & tRNA-Pro-AGG-2-1 & tRNA-Pro-AGG-2-2 & tRNA-Pro-AGG-2-3 & tRNA-Pro-AGG-2-4 & tRNA-Pro-AGG-2-5 & tRNA-Pro-AGG-2-6 & tRNA-Pro-AGG-2-7 & tRNA-Pro-AGG-2-8 & tRNA-Pro-CGG-2-1 & tRNA-Pro-AGG-1-1 & tRNA-Pro-TGG-2-1	0.182985221297895	-0.18071422936655	0.54668467196234	3.43591164103323	1.00740234328643	0.317983007989515	0.994270823869083	-4.59963529017842
hsa-miR-4746-5p	hsa-miR-4746-5p	0.239675146316551	-0.236842248472369	0.71619254110547	3.0108834998336	1.00710285850825	0.318125641833432	0.994270823869083	-4.59890349998683
snoRNA__Homo_sapiens300774_SCARNA7	snoRNA:SCARNA7	0.399768691753905	-0.396692537644773	1.19622992115258	1.51562898626053	1.00501773448866	0.319119903890106	0.994270823869083	-4.59648169236322
hsa-miR-185-5p	hsa-miR-185-5p	0.158271827898426	-0.157240156562904	0.473783812359757	13.3099463999901	1.00442460778261	0.31940310897826	0.994270823869083	-4.60890218890168
lncRNA__URS000075DE27_9606_Homo_sapiens_HLA_complex_group_11_HCG11_&lncRNA__URS000073968D_9606_Homo_sapiens_EMX2_opposite_strand/antisense_RNA_EMX2OS_&lncRNA__URS000075CCEF_9606_Homo_sapiens_RNF139_antisense_RNA_1_head_to_head__RNF139-AS1_&lncRNA__URS000075DBBD_9606_Homo_sapiens_KDM4A_antisense_RNA_1_KDM4A-AS1_&lncRNA__URS000075E2F0_9606_Homo_sapiens_long_intergenic_non-protein_coding_RNA_1122_LI…	lncRNA:DNMBP-AS1 & lncRNA:URS000001BC5F_9606_Homo_sapiens_ZBTB20_antisense_RNA_4_ZBTB20-AS4	-0.261824987855796	-0.78417632640502	0.260526350693429	2.36261667005452	-1.0036400105879	0.319777996303208	0.994270823869083	-4.5988019241008
tRNA__Homo_sapiens_tRNA-Gly-GCC-2-1&tRNA__Homo_sapiens_tRNA-Gly-GCC-2-2&tRNA__Homo_sapiens_tRNA-Gly-GCC-2-3&tRNA__Homo_sapiens_tRNA-Gly-GCC-2-4&tRNA__Homo_sapiens_tRNA-Gly-GCC-2-5&tRNA__Homo_sapiens_tRNA-Gly-GCC-2-6&tRNA__Homo_sapiens_tRNA-Gly-GCC-3-1&tRNA__Homo_sapiens_tRNA-Gly-GCC-5-1	tRNA-Gly-GCC-2-1 & tRNA-Gly-GCC-2-2 & tRNA-Gly-GCC-2-3 & tRNA-Gly-GCC-2-4 & tRNA-Gly-GCC-2-5 & tRNA-Gly-GCC-2-6 & tRNA-Gly-GCC-3-1 & tRNA-Gly-GCC-5-1	0.29224745408165	-0.292022961610377	0.876517869773677	7.36017314738877	1.001535680938	0.320784921272544	0.994270823869083	-4.60317277113155
hsa-miR-1255a	hsa-miR-1255a	-0.880209831895409	-2.64590742846712	0.885487764676298	1.19326241185273	-0.998158422379459	0.322405385177623	0.994270823869083	-4.59550243824471
MiR.hp__hsa-mir-1285-1&MiR.hp__hsa-mir-1285-2	MiR.hp:hsa-mir-1285-1 & MiR.hp:hsa-mir-1285-2	0.293006031761829	-0.295536580065291	0.881548643588949	1.69910292828551	0.996846376908191	0.323036401942147	0.994270823869083	-4.59710258604162
hsa-miR-6806-3p	hsa-miR-6806-3p	0.279547340198401	-0.282134240150731	0.841228920547532	2.06461048730147	0.996540076245116	0.323183833475175	0.994270823869083	-4.59832259379614
ENSG00000121060.19	TRIM25	0.431346281253294	-0.436745795508433	1.29943835801502	1.53730693935068	0.994923873683858	0.323962504788799	0.994270823869083	-4.59667909915801
lncRNA__URS0000A776EA_9606_Homo_sapiens_human__non-protein_coding_MIR4435-2HG:46&lncRNA__URS0000A76A17_9606_Homo_sapiens_human__non-protein_coding_MIR4435-2HG:44&lncRNA__URS0000A7682F_9606_Homo_sapiens_human__non-protein_coding_MIR4435-2HG:42	lncRNA:lncRNA:URS0000A7682F_9606_Homo_sapiens_human:non-protein_coding_MIR4435-2HG:42	-0.320120043188374	-0.965533495536967	0.325293409160219	1.75759480749091	-0.993126201297034	0.324830078889529	0.994270823869083	-4.59856046258549
hsa-miR-345-5p	hsa-miR-345-5p	0.196840813733313	-0.200191317753375	0.59387294522	5.96718949267127	0.992702424722952	0.325034823422566	0.994270823869083	-4.60412770859059
ENSG00000171823.7	FBXL14	-1.0350208559965	-3.12967028138022	1.05962856938722	1.7672448361592	-0.989389598601191	0.326638360921311	0.994270823869083	-4.5966844199745
rRNA__45S_pre-ribosomal_N5_(RNA45SN5)&rRNA__45S_pre-ribosomal_N1_(RNA45SN1)&rRNA__45S_pre-ribosomal_N4_(RNA45SN4)&rRNA__45S_pre-ribosomal_N2_(RNA45SN2)&rRNA__45S_pre-ribosomal_N3_(RNA45SN3)&rRNA__28S_ribosomal_N5_(RNA28SN5)&rRNA__28S_ribosomal_N1_(RNA28SN1)&rRNA__28S_ribosomal_N4_(RNA28SN4)&rRNA__28S_ribosomal_N2_(RNA28SN2)&rRNA__28S_ribosomal_N3_(RNA28SN3)&lncRNA__URS000075E27F_9606_Homo_sapiens…	RNA45SN5 & RNA45SN1 & RNA45SN4 & RNA45SN2 & RNA45SN3 & RNA28SN5 & RNA28SN1 & RNA28SN4 & RNA28SN2 & RNA28SN3 & lncRNA:URS000075E27F_9606_Homo_sapiens_family_with_sequence_similarity_182_member_A_FAM182A & lncRNA:URS000075BB79_9606_Homo_sapiens_family_with_sequence_similarity_182_member_B_FAM182B & lncRNA:URS00007599C3_9606_Homo_sapiens_NKAIN3_intronic_transcript_NKAIN3-IT1 & lncRNA:URS000075DBA6_9…	-0.425042292229998	-1.28871637700146	0.43863179254146	1.43411526177899	-0.985398377415257	0.328577262695796	0.994270823869083	-4.59737006725349
ReverseComplement_ENSG00000184898.7&ReverseComplement_ENSG00000198663.17&ENSG00000204887.4	ReverseComplement_RBM43 & ReverseComplement_C6orf89 & KRTAP1-4	-0.299720099029575	-0.909529477828005	0.310089279768854	1.63000265190516	-0.984127469330973	0.329196263818001	0.994270823869083	-4.59806417163796
hsa-miR-130a-3p	hsa-miR-130a-3p	0.263268555858943	-0.273573942009876	0.800111053727762	4.98388941462391	0.981932623028911	0.330267098118375	0.994270823869083	-4.60541642797644
hsa-miR-331-3p	hsa-miR-331-3p	0.201484570289901	-0.211031950067332	0.614001090647135	7.05087914439097	0.977980136212917	0.332201290135764	0.994270823869083	-4.60705864462639
hsa-miR-330-5p	hsa-miR-330-5p	0.191822354437096	-0.201624502316533	0.585269211190724	4.78952813261466	0.976208811492065	0.333070539633817	0.994270823869083	-4.60620985519811
hsa-miR-4781-3p	hsa-miR-4781-3p	-0.212413192221654	-0.64832106830949	0.223494683866183	2.15375251300145	-0.975700114420332	0.333320452932215	0.994270823869083	-4.60105590295046
lncRNA__URS000075C528_9606_Homo_sapiens_long_intergenic_non-protein_coding_RNA_342_LINC00342_&lncRNA__URS000075D573_9606_Homo_sapiens_small_nucleolar_RNA_host_gene_9_SNHG9_	lncRNA:URS000075C528_9606_SNHG9	-0.396511146079551	-1.21027310227912	0.41725081012002	5.0689386002122	-0.975635520971229	0.333352195362987	0.994270823869083	-4.60646378322709
ENSG00000106327.13	TFR2	-0.158904262318952	-0.485290507050612	0.167481982412708	5.15819397482611	-0.97483987483829	0.333743354993468	0.994270823869083	-4.6066556155995
lncRNA__URS000075E68F_9606_Homo_sapiens_NR2F2_antisense_RNA_1_NR2F2-AS1__lncRNA&lncRNA__URS0000CCDFFB_9606_Homo_sapiens_cat_eye_syndrome_chromosome_region_lncRNA&lncRNA__URS0000CCE07B_9606_Homo_sapiens_cat_eye_syndrome_chromosome_region_candidate_7_CECR7_	lncRNA:NR2F2-AS1 & lncRNA:URS0000CCDFFB_9606_Homo_sapiens_cat_eye_syndrome_chromosome_region_lncRNA & lncRNA:URS0000CCE07B_9606_Homo_sapiens_cat_eye_syndrome_chromosome_region_candidate_7_CECR7	-0.382277833497235	-1.16907597582454	0.404520308830066	1.955291802294	-0.97284886468645	0.334723516771508	0.994270823869083	-4.60084060968518
hsa-miR-142-3p	hsa-miR-142-3p	0.385918474210169	-0.409080250825046	1.18091719924538	5.07195760447612	0.971983120768101	0.335150310429328	0.994270823869083	-4.6069786737914
hsa-miR-6741-3p	hsa-miR-6741-3p	-0.175266495009219	-0.537641873450794	0.187108883432356	4.79826135291931	-0.968433504215805	0.33690395722727	0.994270823869083	-4.6074993319454
lncRNA__URS0000394A79_9606_Homo_sapiens_long_intergenic_non-protein_coding_RNA_1714_LINC01714_&lncRNA__URS000075E3E5_9606_Homo_sapiens_long_intergenic_non-protein_coding_RNA_1343_LINC01343_&lncRNA__URS0000759B1D_9606_Homo_sapiens_long_intergenic_non-protein_coding_RNA_1299_LINC01299_&lncRNA__URS000075CB2F_9606_Homo_sapiens_PHKA2_antisense_RNA_1_PHKA2-AS1_	lncRNA:PHKA2-AS1	-0.367983682543641	-1.12978642700492	0.393819061917635	2.59137727218283	-0.967198500505347	0.337515514001272	0.994270823869083	-4.60332665933656
MiR.hp__hsa-mir-550a-2&MiR.hp__hsa-mir-550a-1	MiR.hp:hsa-mir-550a-2 & MiR.hp:hsa-mir-550a-1	-0.260651591378617	-0.800291723354463	0.27898854059723	6.02621101446408	-0.967131941986553	0.337548493641319	0.994270823869083	-4.60830246972365
hsa-miR-4646-3p	hsa-miR-4646-3p	-0.167708499753708	-0.515408064199065	0.17999106469165	3.57899209187085	-0.965785128113825	0.338216294387615	0.994270823869083	-4.60607344233304
hsa-miR-1249-3p	hsa-miR-1249-3p	-0.296474982069222	-0.911502344883477	0.318552380745033	4.88886376957664	-0.965213082161178	0.338500199490987	0.994270823869083	-4.60813588978011
MiR.hp__hsa-mir-4326	MiR.hp:hsa-mir-4326	-1.17236256392922	-3.60523832379725	1.2605131959388	4.3556395703258	-0.964876206421886	0.338667463598284	0.994270823869083	-4.60778500331463
snoRNA__Homo_sapiens300041_SNORD1B	snoRNA:SNORD1B	0.329781871813407	-0.355037376726748	1.01460112035356	6.51888197408114	0.964229481881436	0.33898872509236	0.994270823869083	-4.6090037989464
ReverseComplement_ENSG00000236609.4	ReverseComplement_ZNF853	0.222542307670202	-0.243468775760057	0.68855339110046	2.16881045300388	0.956193809068222	0.342997191663112	0.994270823869083	-4.60334491967386
ReverseComplement_ENSG00000166448.15&ENSG00000162430.18&ReverseComplement_ENSG00000175513.9	ReverseComplement_TMEM130 & SELENON & ReverseComplement_TSGA10IP	0.199153223333615	-0.22021766432896	0.61852411099619	3.07469139848938	0.950864530115274	0.34567269515105	0.994270823869083	-4.6066300816001
ENSG00000111728.11	ST8SIA1	0.223777002928436	-0.248174194783952	0.695728200640825	2.39937745142749	0.949397200216563	0.346411741893891	0.994270823869083	-4.60420520034281
snoRNA__Homo_sapiens300524_SNORD18A	snoRNA:SNORD18A	-0.388284400353471	-1.20752501133714	0.430956210630197	3.18206807515543	-0.94900402891009	0.346609944916721	0.994270823869083	-4.60744764291164
hsa-miR-363-5p	hsa-miR-363-5p	0.198975266918822	-0.221156928421242	0.619107462258886	3.32927847224867	0.948293379966767	0.346968380742491	0.994270823869083	-4.60737001779086
hsa-miR-584-3p	hsa-miR-584-3p	0.237345242871086	-0.264573946367161	0.739264432109334	2.38290546373446	0.946839392131974	0.347702494724215	0.994270823869083	-4.60568623807378
ReverseComplement_ENSG00000118369.13	ReverseComplement_USP35	0.251886154307596	-0.280828488479489	0.784600797094681	2.24290964410703	0.946758575641863	0.347743328444043	0.994270823869083	-4.60450627864158
hsa-miR-4326	hsa-miR-4326	-1.20280012385925	-3.75306040522124	1.34746015750275	6.16277703819085	-0.944362087004426	0.348955612048376	0.994270823869083	-4.61209289380178
lncRNA__URS0000759BEC_9606_Homo_sapiens_DiGeorge_syndrome_critical_region_gene_9_DGCR9_	lncRNA:URS0000759BEC_9606_Homo_sapiens_DiGeorge_syndrome_critical_region_gene_9_DGCR9	-0.195034017838125	-0.611534923059178	0.221466887382927	3.18975259274604	-0.937613829040172	0.352384056671872	0.994270823869083	-4.60880590035301
ReverseComplement_ENSG00000156413.15&ReverseComplement_ENSG00000105732.13&ReverseComplement_ENSG00000143970.18&ReverseComplement_ENSG00000224383.8	ReverseComplement_FUT6 & ReverseComplement_ZNF574 & ReverseComplement_ASXL2 & ReverseComplement_PRR29	0.225141879043369	-0.256598580785978	0.706882338872716	2.1715524722656	0.935777825498125	0.353320610318181	0.994270823869083	-4.60534578432221
ReverseComplement_ENSG00000138821.14&ReverseComplement_ENSG00000140057.9	ReverseComplement_SLC39A8 & ReverseComplement_AK7	-0.206329468394404	-0.648508707448683	0.235849770659874	2.59780763151088	-0.934313227663758	0.354068865479578	0.994270823869083	-4.60715552489175
ENSG00000105443.15&ReverseComplement_ENSG00000101940.18	CYTH2 & ReverseComplement_WDR13	0.317775311042024	-0.367565899034492	1.00311652111854	1.79901724296908	0.928416588585165	0.357091814608119	0.994270823869083	-4.60271540177671
hsa-miR-328-3p	hsa-miR-328-3p	-0.224545693926228	-0.709776514593564	0.260685126741109	10.8890109079602	-0.926586437087557	0.358033436392462	0.994270823869083	-4.61984681229897
snoRNA__Homo_sapiens300770_SNORD127	snoRNA:SNORD127	0.262231561112434	-0.308307767241439	0.832770889466307	3.12669637391748	0.920299021141089	0.361280545928913	0.994270823869083	-4.61121958158854
snoRNA__Homo_sapiens300565_SNORD34	snoRNA:SNORD34	-0.243757333109464	-0.774103966784523	0.286589300565596	2.61892242170289	-0.920295841068886	0.361282193045452	0.994270823869083	-4.60889624235865
snoRNA__Homo_sapiens300575_SNORD90	snoRNA:SNORD90	0.285813635622383	-0.337594826839434	0.909222098084201	2.3992379016555	0.917993988488917	0.362475704009944	0.994270823869083	-4.60842352124404
hsa-miR-1294	hsa-miR-1294	-0.208518669147003	-0.664157659374868	0.247120321080861	4.55116609954957	-0.916333681045156	0.363338145255128	0.994270823869083	-4.61498670300899
ENSG00000076706.17	MCAM	0.518856132862074	-0.616538728449473	1.65425099417362	1.59337961609457	0.915017955486349	0.36402252977098	0.994270823869083	-4.60347151240094
lncRNA__URS000075EEE0_9606_Homo_sapiens_human__non-protein_coding_LINC01128:59&lncRNA__URS000075B941_9606_Homo_sapiens_long_intergenic_non-protein_coding_RNA_1128_LINC01128_&lncRNA__URS000075C67B_9606_Homo_sapiens_human__non-protein_coding_LINC01128:58&lncRNA__URS000075E2AB_9606_Homo_sapiens_human__non-protein_coding_LINC01128:63&lncRNA__URS000075DA1A_9606_Homo_sapiens_human__non-protein_coding_L…	lncRNA:lncRNA:URS000075DA1A_9606_Homo_sapiens_human:non-protein_coding_LINC01128:83	0.501882763566276	-0.596676543490535	1.60044207062309	1.74283555301734	0.914762513527792	0.364155495661773	0.994270823869083	-4.60399517561558
ReverseComplement_ENSG00000104140.7	ReverseComplement_RHOV	-0.24900064288002	-0.796136380880799	0.298135095120759	2.93767844448586	-0.911244607929569	0.365989849657531	0.994270823869083	-4.61143059800669
ReverseComplement_ENSG00000172554.12&ENSG00000055483.19&ENSG00000130703.17&ReverseComplement_lncRNA__URS000075E632_9606_Homo_sapiens_small_nucleolar_RNA_host_gene_20_SNHG20_&ReverseComplement_ENSG00000129657.16&ReverseComplement_ENSG00000127561.15	ReverseComplement_SNTG2 & USP36 & OSBPL2 & ReverseComplement_lncRNA:URS000075E632_9606_SNHG20 & ReverseComplement_SEC14L1 & ReverseComplement_SYNGR3	0.241353288908374	-0.290334755688059	0.773041333504807	2.27351999267886	0.908920528944266	0.367204942869302	0.994270823869083	-4.6088525218142
ReverseComplement_ENSG00000101940.18	ReverseComplement_WDR13	0.194303931145556	-0.235317916910921	0.623925779202033	4.95879195996971	0.905575813337358	0.368958176467728	0.994270823869083	-4.61707096889111
snoRNA__Homo_sapiens300592_SNORD111B	snoRNA:SNORD111B	0.289036856724547	-0.350764795193843	0.928838508642937	2.52910878179457	0.904560157530691	0.369491619202026	0.994270823869083	-4.61014394641332
hsa-miR-16-2-3p	hsa-miR-16-2-3p	-0.315238615666903	-1.01470950140052	0.384232270066715	10.9376483459224	-0.902400558576181	0.370627518419546	0.994270823869083	-4.62410982875924
ENSG00000178338.11	ZNF354B	-0.160373274472262	-0.518634937595855	0.197888388651331	3.88587795811615	-0.896316198530285	0.373839702264602	0.994270823869083	-4.61629815465029
hsa-miR-378i	hsa-miR-378i	0.205348446916028	-0.254520623162088	0.665217516994143	3.12161608673352	0.89410146824126	0.375013325972545	0.994270823869083	-4.61332051801463
snoRNA__Homo_sapiens300690_SNORD59B	snoRNA:SNORD59B	-0.239232372742302	-0.775033827656345	0.29656908217174	4.84369926855995	-0.89401672877887	0.375058277245726	0.994270823869083	-4.61883435822123
ENSG00000186417.14	GLDN	-0.272217600116402	-0.88195827315372	0.337523072920916	1.57254200794952	-0.893924049374166	0.375107444288773	0.994270823869083	-4.60507071511779
hsa-miR-3940-3p	hsa-miR-3940-3p	-0.203945344614288	-0.662900372170907	0.25500968294233	7.32016850776827	-0.889760764473689	0.37732030976271	0.994270823869083	-4.62111948807624
ENSG00000065526.12	SPEN	0.180373040929469	-0.225903549915992	0.58664963177493	4.01713817594504	0.888954256662114	0.37774993724461	0.994270823869083	-4.61771074546494
snoRNA__Homo_sapiens300570_SNORD88A	snoRNA:SNORD88A	-0.23340290069038	-0.759131191379163	0.292325389998402	2.74784541920029	-0.888944172473935	0.377755311058899	0.994270823869083	-4.61246786983283
MiR.hp__hsa-mir-3688-2&MiR.hp__hsa-mir-3688-1	MiR.hp:hsa-mir-3688-2 & MiR.hp:hsa-mir-3688-1	0.20044411822005	-0.251503918858165	0.652392155298266	3.63288542247909	0.8880438248588	0.37823529671951	0.994270823869083	-4.61676588960706
lncRNA__URS000075E322_9606_Homo_sapiens_long_intergenic_non-protein_coding_RNA_1749_LINC01749_	lncRNA:LINC01749	-0.157561045303896	-0.513677507989391	0.198555417381599	4.13224814178969	-0.885903441354527	0.379377906474473	0.994270823869083	-4.61867572011255
MiR.hp__hsa-let-7f-1	MiR.hp:hsa-let-7f-1	-0.27997798681518	-0.915265628395126	0.355309654764766	3.54186263669211	-0.882435691814395	0.381233729170992	0.994270823869083	-4.61604344338965
tRNA__Homo_sapiens_tRNA-Val-CAC-1-1&tRNA__Homo_sapiens_tRNA-Val-CAC-1-2&tRNA__Homo_sapiens_tRNA-Val-CAC-1-3&tRNA__Homo_sapiens_tRNA-Val-CAC-1-4&tRNA__Homo_sapiens_tRNA-Val-CAC-1-5&tRNA__Homo_sapiens_tRNA-Val-CAC-1-6&tRNA__Homo_sapiens_tRNA-Val-CAC-1-7&tRNA__Homo_sapiens_tRNA-Val-CAC-5-1&tRNA__Homo_sapiens_tRNA-Val-CAC-4-1&tRNA__Homo_sapiens_tRNA-Val-AAC-1-1&tRNA__Homo_sapiens_tRNA-Val-AAC-1-2&tRN…	tRNA-Val-CAC-1-1 & tRNA-Val-CAC-1-2 & tRNA-Val-CAC-1-3 & tRNA-Val-CAC-1-4 & tRNA-Val-CAC-1-5 & tRNA-Val-CAC-1-6 & tRNA-Val-CAC-1-7 & tRNA-Val-CAC-5-1 & tRNA-Val-CAC-4-1 & tRNA-Val-AAC-1-1 & tRNA-Val-AAC-1-2 & tRNA-Val-AAC-1-3 & tRNA-Val-AAC-1-4 & tRNA-Val-AAC-1-5 & tRNA-Val-AAC-4-1 & tRNA-Val-AAC-3-1 & tRNA-Val-AAC-5-1	-0.272979867303273	-0.892858892993286	0.346899158386741	3.33071934911074	-0.881765825246042	0.381592877280923	0.994270823869083	-4.61639320280688
hsa-miR-1301-3p	hsa-miR-1301-3p	-0.125792302113034	-0.411637949854847	0.16005334562878	5.62556540354639	-0.881154507808489	0.381920820249168	0.994270823869083	-4.6210548434267
ENSG00000182150.19	ERCC6L2	0.375874134609215	-0.478737934934833	1.23048620415326	3.16373425775276	0.880649322752406	0.382191962062706	0.994270823869083	-4.61542091478889
ENSG00000242485.6&ReverseComplement_lncRNA__URS000075B5B7_9606_Homo_sapiens_SNAP25_antisense_RNA_1_SNAP25-AS1_	MRPL20 & ReverseComplement_lncRNA:URS000075B5B7_9606_SNAP25-AS1	0.305632656298515	-0.389708592929915	1.00097390552694	2.33860487587295	0.880098637601508	0.382487662564004	0.994270823869083	-4.61143734678825
lncRNA__URS000075E0DA_9606_Homo_sapiens_uncharacterized_LOC101929384_LOC101929384__lncRNA&lncRNA__URS000075C5BA_9606_Homo_sapiens_long_intergenic_non-protein_coding_RNA_1667_LINC01667_	lncRNA:URS000075E0DA_9606_Homo_sapiensLOC101929384 & lncRNA:LINC01667	-0.363842017878707	-1.19347065088947	0.465786615132062	2.17379484810551	-0.878129779515017	0.383546053934829	0.994270823869083	-4.61168168475069
ENSG00000184863.11	RBM33	-0.203323558607567	-0.667605228228051	0.260958111012916	1.75837857548494	-0.876871088042841	0.384223647332667	0.994270823869083	-4.60666482916466
ENSG00000116670.15	MAD2L2	-0.232397916636933	-0.765025993061214	0.300230159787348	2.25776072165623	-0.873650562758041	0.385960777560974	0.994270823869083	-4.61230235576329
lncRNA__URS000075C9B4_9606_Homo_sapiens_uncharacterized_LOC101927870_LOC101927870__lncRNA	lncRNA:URS000075C9B4_9606_Homo_sapiensLOC101927870	0.193954780026085	-0.253040275539495	0.640949835591665	2.73210810710626	0.868815087891475	0.388578228820751	0.994270823869083	-4.61536065876911
ENSG00000206172.8	HBA1	0.220281244711065	-0.288075987932115	0.728638477354245	3.75802139738829	0.867637074231882	0.389217566586438	0.994270823869083	-4.61998889146395
hsa-miR-942-3p	hsa-miR-942-3p	0.166502060386605	-0.218572767610748	0.551576888383959	2.19651620879513	0.865773060630834	0.390230555209074	0.994270823869083	-4.61267730345634
snoRNA__Homo_sapiens300472_SNORD98	snoRNA:SNORD98	0.328820379251703	-0.43454964317505	1.09219040167846	2.1917579107187	0.862488297100675	0.392019641696669	0.994270823869083	-4.61313962661314
snoRNA__Homo_sapiens300551_SNORA74A	snoRNA:SNORA74A	-0.214472585401249	-0.713730573500725	0.284785402698228	2.19624821134112	-0.860154272825526	0.393293995075694	0.994270823869083	-4.61204327529461
snoRNA__Homo_sapiens300705_SNORD65	snoRNA:SNORD65	-0.815483965761244	-2.71872271030161	1.08775477877913	1.32631781620676	-0.857929778569538	0.394510940453477	0.994270823869083	-4.6013578516621
snoRNA__Homo_sapiens300492_SNORD12	snoRNA:SNORD12	-0.379420001384064	-1.26595435034389	0.507114347575762	3.01674293916095	-0.856947547908603	0.395049028862135	0.994270823869083	-4.6197642696326
hsa-miR-6868-3p	hsa-miR-6868-3p	0.547617510983901	-0.732370390671603	1.8276054126394	1.19977712047187	0.856645323644876	0.395214685804186	0.994270823869083	-4.60406960700251
ENSG00000177570.15	SAMD12	0.310709335015005	-0.416483630852887	1.0379023008829	1.36011719998032	0.855527981403929	0.395827504125696	0.994270823869083	-4.60636575898254
MiR.hp__hsa-mir-101-1	MiR.hp:hsa-mir-101-1	0.484188101572029	-0.651513805300221	1.61989000844428	1.72016472763543	0.853649016174264	0.396859370241335	0.994270823869083	-4.60786512784835
ENSG00000196228.5	SULT1C3	0.248984381713674	-0.33532041742364	0.833289180850989	2.28959644088921	0.8532223798753	0.397093896776968	0.994270823869083	-4.61407303002802
lncRNA__URS000075DE64_9606_Homo_sapiens_human__non-protein_coding_MIR17HG:3&lncRNA__URS0000759CF4_9606_Homo_sapiens_KCNQ1_opposite_strand/antisense_transcript_1_KCNQ1OT1_&lncRNA__URS000075DE27_9606_Homo_sapiens_HLA_complex_group_11_HCG11_&lncRNA__URS0000D7806A_9606_Homo_sapiens_uncharacterized_LOC102725021_LOC102725021__lncRNA&lncRNA__URS0000D7801A_9606_Homo_sapiens_uncharacterized_LOC102725021_L…	lncRNA:IL6R-AS1 & lncRNA:lnc-SHF-3:4	0.24880347066867	-0.335206458242816	0.832813399580156	2.88104758778371	0.85303291618616	0.397198074501349	0.994270823869083	-4.61782331512562
lncRNA__URS0000394A79_9606_Homo_sapiens_long_intergenic_non-protein_coding_RNA_1714_LINC01714_&lncRNA__URS000075E3E5_9606_Homo_sapiens_long_intergenic_non-protein_coding_RNA_1343_LINC01343_&lncRNA__URS00001C235B_9606_Homo_sapiens_long_intergenic_non-protein_coding_RNA_242_LINC00242_&lncRNA__URS0000759BE2_9606_Homo_sapiens_human__non-protein_coding_lnc-OR1D5-1:2	lncRNA:LINC01714 & lncRNA:LINC01343 & lncRNA:LINC00242 & lncRNA:lnc-OR1D5-1:2	-0.264356595650892	-0.886142562057946	0.357429370756162	1.73015725290022	-0.851292526625031	0.398155829282185	0.994270823869083	-4.61297934502995
ENSG00000168298.7	H1-4	-0.188900755306666	-0.636499577178874	0.258698066565543	4.26169268191715	-0.845034316632772	0.401611572907353	0.994270823869083	-4.62445478798861
hsa-miR-576-3p	hsa-miR-576-3p	0.327221339662568	-0.450273815895288	1.10471649522042	4.08535329406487	0.842701006960843	0.402904726203703	0.994270823869083	-4.62410090857141
hsa-miR-1260b	hsa-miR-1260b	-0.212219033485384	-0.717339926282547	0.29290185931178	6.78989329351029	-0.841237426929736	0.40371716857828	0.994270823869083	-4.62779502072779
hsa-miR-409-5p	hsa-miR-409-5p	-0.382799286139308	-1.29515258843438	0.529554016155763	1.46859990249755	-0.84011290719584	0.404342079886689	0.994270823869083	-4.60754260764945
hsa-miR-1273c	hsa-miR-1273c	0.164055319796663	-0.227116753553591	0.555227393146916	3.01230785570398	0.839753962904027	0.404541675237076	0.994270823869083	-4.61997772155912
ENSG00000171435.14	KSR2	-0.194552121710177	-0.658550578684113	0.269446335263758	2.32349461877556	-0.839554746564271	0.404652478010043	0.994270823869083	-4.61460857156246
hsa-miR-326	hsa-miR-326	0.146482537188851	-0.203225534105371	0.496190608483074	6.03784555523263	0.838706065650554	0.405124717260639	0.994270823869083	-4.62758620480894
hsa-miR-641	hsa-miR-641	0.265270140567694	-0.368499213972844	0.899039495108231	1.83798987424887	0.838082396052527	0.405471966865753	0.994270823869083	-4.61040929367835
ReverseComplement_lncRNA__URS0000BC44B7_9606_Homo_sapiens_long_intergenic_non-protein_coding_RNA_2558_LINC02558_&ReverseComplement_lncRNA__URS00003D0DA0_9606_Homo_sapiens_human__lncRNA_AL357153.1	ReverseComplement_lncRNA:LINC02558 & ReverseComplement_lncRNA:URS00003D0DA0_9606_Homo_sapiens_human_AL357153.1	0.210318612838069	-0.293303486577981	0.71394071225412	3.40740604763803	0.836185275678049	0.40652937585235	0.994270823869083	-4.62232086453494
tRNA__Homo_sapiens_tRNA-Val-CAC-1-1&tRNA__Homo_sapiens_tRNA-Val-CAC-1-2&tRNA__Homo_sapiens_tRNA-Val-CAC-1-3&tRNA__Homo_sapiens_tRNA-Val-CAC-1-4&tRNA__Homo_sapiens_tRNA-Val-CAC-1-5&tRNA__Homo_sapiens_tRNA-Val-CAC-1-6&tRNA__Homo_sapiens_tRNA-Val-CAC-1-7&tRNA__Homo_sapiens_tRNA-Val-CAC-5-1&tRNA__Homo_sapiens_tRNA-Val-CAC-4-1&tRNA__Homo_sapiens_tRNA-Val-AAC-1-1&tRNA__Homo_sapiens_tRNA-Val-AAC-1-2&tRN…	tRNA-Val-CAC-1-1 & tRNA-Val-CAC-1-2 & tRNA-Val-CAC-1-3 & tRNA-Val-CAC-1-4 & tRNA-Val-CAC-1-5 & tRNA-Val-CAC-1-6 & tRNA-Val-CAC-1-7 & tRNA-Val-CAC-5-1 & tRNA-Val-CAC-4-1 & tRNA-Val-AAC-1-1 & tRNA-Val-AAC-1-2 & tRNA-Val-AAC-1-3 & tRNA-Val-AAC-1-4 & tRNA-Val-AAC-1-5 & tRNA-Val-AAC-4-1 & tRNA-Val-AAC-3-1	-0.254731716859849	-0.865036538398608	0.355573104678909	7.42760764521058	-0.835729645390442	0.406783584495185	0.994270823869083	-4.62923520480694
ENSG00000103534.17	TMC5	0.250018624641135	-0.349039463799564	0.849076713081834	2.28211616651079	0.835666536615612	0.406818802286549	0.994270823869083	-4.61610438315636
rRNA__45S_pre-ribosomal_N5_(RNA45SN5)&rRNA__45S_pre-ribosomal_N1_(RNA45SN1)&rRNA__45S_pre-ribosomal_N2_(RNA45SN2)&rRNA__45S_pre-ribosomal_N3_(RNA45SN3)&rRNA__28S_ribosomal_N5_(RNA28SN5)&rRNA__28S_ribosomal_N1_(RNA28SN1)&rRNA__28S_ribosomal_N2_(RNA28SN2)&rRNA__28S_ribosomal_N3_(RNA28SN3)	RNA45SN5 & RNA45SN1 & RNA45SN2 & RNA45SN3 & RNA28SN5 & RNA28SN1 & RNA28SN2 & RNA28SN3	-0.196006131665452	-0.665940572312646	0.273928308981743	6.38849168942115	-0.835145160856709	0.40710982695374	0.994270823869083	-4.62844010259199
ReverseComplement_MiR.hp__hsa-mir-486-1	ReverseComplement_MiR.hp:hsa-mir-486-1	-0.142896474723005	-0.486270961588006	0.200478012141995	5.79441661869451	-0.833264879643259	0.408160431794041	0.994270823869083	-4.6280533543529
hsa-miR-3200-5p	hsa-miR-3200-5p	0.281536285591889	-0.396003104322102	0.959075675505881	2.26288469046745	0.832011662619221	0.408861585061591	0.994270823869083	-4.61728963405147
ENSG00000275591.5	XKR5	-0.19527251494946	-0.667367060192249	0.276822030293329	5.04136832148681	-0.828212390360328	0.410991704820868	0.994270823869083	-4.62812157532316
tRNA__Homo_sapiens_tRNA-Trp-CCA-4-1	tRNA-Trp-CCA-4-1	0.266083600258578	-0.378323449684396	0.910490650201552	2.53903103224189	0.826775143490641	0.411799279258103	0.994270823869083	-4.61931761293386
snoRNA__Homo_sapiens300200_SNORD79	snoRNA:SNORD79	0.259613848812128	-0.369180578513007	0.888408276137264	3.25136969837046	0.82670156124376	0.411840650359432	0.994270823869083	-4.62392105113182
lncRNA__URS0000ABD7FD_9606_Homo_sapiens_uncharacterized_LOC100128988_LOC100128988__lncRNA&lncRNA__URS0000ABD7F2_9606_Homo_sapiens_uncharacterized_LOC100128988_LOC100128988__lncRNA	lncRNA:URS0000ABD7FD_9606_Homo_sapiensLOC100128988	0.175070020201525	-0.249959500293103	0.600099540696153	4.67101338393877	0.824749902719159	0.412938880093869	0.994270823869083	-4.6281176186488
lncRNA__URS0000A775F0_9606_Homo_sapiens_neighbor_of_BRCA1_lncRNA_2_NBR2__lncRNA&lncRNA__URS00007E3CC0_9606_Homo_sapiens_uncharacterized_LOC101928304_LOC101928304__lncRNA	lncRNA:URS0000A775F0_9606_Homo_sapiens_neighbor_of_BRCA1_lncRNA_2_NBR2 & lncRNA:URS00007E3CC0_9606_Homo_sapiensLOC101928304	-0.168744410279976	-0.578835509287637	0.241346688727684	7.2878554365759	-0.823907846216009	0.413413268293052	0.994270823869083	-4.63074575914136
ENSG00000154803.13&ENSG00000264187.1	FLCN & ENSG00000264187.1	-0.340569967808407	-1.16898625468806	0.487846319071246	1.62554273173413	-0.823165776001284	0.413831601788673	0.994270823869083	-4.61063873593768
hsa-miR-5010-3p	hsa-miR-5010-3p	-0.157718231525955	-0.541587460878974	0.226150997827064	9.17949366736626	-0.822674780780972	0.414108535966555	0.994270823869083	-4.63350133545095
MiR.hp__hsa-mir-30c-2&MiR.hp__hsa-mir-30c-1	MiR.hp:hsa-mir-30c-2 & MiR.hp:hsa-mir-30c-1	-0.176057532023236	-0.604628674824251	0.252513610777778	12.7302418810689	-0.822548037871752	0.414180040560992	0.994270823869083	-4.64349943636085
snoRNA__Homo_sapiens300780_SCARNA4	snoRNA:SCARNA4	0.256202905713597	-0.368537216409099	0.880943027836293	1.85074098607883	0.821134385863135	0.414978089174758	0.994270823869083	-4.6139762812593
hsa-miR-597-3p	hsa-miR-597-3p	0.173281551008412	-0.251618494248829	0.598181596265654	1.7428695766485	0.8165732248547	0.417559353477748	0.994270823869083	-4.61429377235801
hsa-miR-628-3p	hsa-miR-628-3p	0.233406888575956	-0.339110583147419	0.805924360299331	1.79059997521119	0.816308861032706	0.417709260123222	0.994270823869083	-4.61096253960125
tRNA__Homo_sapiens_tRNA-Leu-CAG-1-1&tRNA__Homo_sapiens_tRNA-Leu-CAG-1-2&tRNA__Homo_sapiens_tRNA-Leu-CAG-1-3&tRNA__Homo_sapiens_tRNA-Leu-CAG-1-4&tRNA__Homo_sapiens_tRNA-Leu-CAG-1-5&tRNA__Homo_sapiens_tRNA-Leu-CAG-1-6&tRNA__Homo_sapiens_tRNA-Leu-CAG-1-7&tRNA__Homo_sapiens_tRNA-Leu-CAG-2-1&tRNA__Homo_sapiens_tRNA-Leu-CAG-2-2	tRNA-Leu-CAG-1-1 & tRNA-Leu-CAG-1-2 & tRNA-Leu-CAG-1-3 & tRNA-Leu-CAG-1-4 & tRNA-Leu-CAG-1-5 & tRNA-Leu-CAG-1-6 & tRNA-Leu-CAG-1-7 & tRNA-Leu-CAG-2-1 & tRNA-Leu-CAG-2-2	-0.207324191293658	-0.716048111496791	0.301399728909475	4.3873892856929	-0.816013620029535	0.417876714036857	0.994270823869083	-4.62882873382781
hsa-miR-1287-5p	hsa-miR-1287-5p	0.357929842973808	-0.522553680691743	1.23841336663936	2.10192357746669	0.813965996577504	0.419039195464746	0.994270823869083	-4.61454317617186
ENSG00000115234.11	SNX17	-0.177221909105104	-0.613406213213431	0.258962395003224	2.06750652921243	-0.813536351134467	0.419283362362788	0.994270823869083	-4.61599842450744
ENSG00000167978.17	SRRM2	0.167409997929184	-0.246907496492392	0.581727492350759	2.60419490121339	0.809054365550589	0.421835585253197	0.994270823869083	-4.61971022985665
hsa-miR-6802-3p	hsa-miR-6802-3p	-0.147791023436715	-0.514806503284585	0.219224456411155	4.11530706284835	-0.806293689262722	0.423412268233469	0.994270823869083	-4.62900038996082
ReverseComplement_ENSG00000261796.1&ReverseComplement_ENSG00000172780.17&ENSG00000128591.16	ReverseComplement_ISY1-RAB43 & ReverseComplement_RAB43 & FLNC	-0.164468429040686	-0.572916326396001	0.243979468314629	6.9339490068605	-0.806260652535478	0.423431157646246	0.994270823869083	-4.63292935977456
lncRNA__URS000075DA51_9606_Homo_sapiens_BASP1_antisense_RNA_1_BASP1-AS1_	lncRNA:BASP1-AS1	0.201193172343743	-0.298794632497874	0.701180977185361	2.35178205733174	0.805718643876645	0.423741134262257	0.994270823869083	-4.61931130519406
hsa-miR-320a-3p	hsa-miR-320a-3p	-0.14276875251676	-0.4980319995571	0.212494494523579	12.6195327626587	-0.804660106047157	0.424346908459883	0.994270823869083	-4.6466869047197
hsa-miR-4659a-3p	hsa-miR-4659a-3p	-0.145994498945159	-0.509809341436541	0.217820343546223	5.30197586375584	-0.80349960061214	0.425011632901826	0.994270823869083	-4.63160574879962
ENSG00000122877.17&ReverseComplement_ENSG00000111087.10&ENSG00000139610.2	EGR2 & ReverseComplement_GLI1 & CELA1	-0.168270008085366	-0.588628118209187	0.252088102038455	2.67788823011181	-0.801524627566609	0.426144309459246	0.994270823869083	-4.62043011026136
ReverseComplement_lncRNA__URS0000BC44B7_9606_Homo_sapiens_long_intergenic_non-protein_coding_RNA_2558_LINC02558_	ReverseComplement_lncRNA:LINC02558	0.164641539293754	-0.246745432448201	0.576028511035709	4.16543943420915	0.801343041716953	0.426248542315302	0.994270823869083	-4.62991639420711
hsa-miR-18b-3p	hsa-miR-18b-3p	0.13913371555087	-0.209024283176687	0.487291714278428	5.45092460034507	0.800176130333048	0.426918730142929	0.994270823869083	-4.63230919478863
lncRNA__URS0000394A79_9606_Homo_sapiens_long_intergenic_non-protein_coding_RNA_1714_LINC01714_	lncRNA:LINC01714	-0.138926855780552	-0.486693985777407	0.208840274216303	6.68959613583189	-0.799884464159016	0.427086340098927	0.994270823869083	-4.63359654276196
hsa-miR-30e-3p	hsa-miR-30e-3p	-0.141780034361192	-0.498516768668231	0.214956699945847	9.27472464853234	-0.795786983435138	0.429445170847785	0.994270823869083	-4.637364315412
hsa-miR-1304-5p	hsa-miR-1304-5p	0.172022906547075	-0.261219815810676	0.605265628904826	4.35587300654068	0.795031967231875	0.429880663609517	0.994270823869083	-4.63149320359221
hsa-miR-625-5p	hsa-miR-625-5p	-0.232382409719334	-0.820900790016981	0.356135970578313	3.8469160733209	-0.790629120098158	0.432425461311478	0.994270823869083	-4.62991875124797
hsa-miR-451a	hsa-miR-451a	0.310146747872706	-0.476171548217115	1.09646504396253	15.4309376330783	0.78976600683829	0.432925378989679	0.994270823869083	-4.66117073264071
hsa-miR-92b-3p	hsa-miR-92b-3p	-0.163069047012263	-0.577402397030145	0.25126430300562	9.44123496230798	-0.7880453812549	0.433922993899965	0.994270823869083	-4.63930344129505
snoRNA__Homo_sapiens300510_SNORD82	snoRNA:SNORD82	0.228271656223725	-0.352091255963515	0.808634568410964	4.90521295353334	0.787556870944624	0.434206479472525	0.994270823869083	-4.63343704874409
rRNA__45S_pre-ribosomal_N4_(RNA45SN4)&rRNA__45S_pre-ribosomal_N2_(RNA45SN2)&rRNA__28S_ribosomal_N4_(RNA28SN4)&rRNA__28S_ribosomal_N2_(RNA28SN2)	RNA45SN4 & RNA45SN2 & RNA28SN4 & RNA28SN2	0.238193507473836	-0.368450895664843	0.844837910612515	3.61017311146506	0.786186008641252	0.435002585721425	0.994270823869083	-4.62973174709121
vault__VTRNA1-3	vault:VTRNA1-3	0.565060481107607	-0.875350745958203	2.00547170817342	3.50114106563285	0.785485230458961	0.43540988520197	0.994270823869083	-4.6270097997947
lncRNA__URS000075C759_9606_Homo_sapiens_RBAK_downstream_neighbor_RBAKDN_	lncRNA:URS000075C759_9606_Homo_sapiens_RBAK_downstream_neighbor_RBAKDN	-0.25519909424343	-0.906878118852906	0.396479930366047	2.59202559834737	-0.784106352159632	0.436211962462376	0.994270823869083	-4.62403752542425
ENSG00000182481.10	KPNA2	-0.226741491464289	-0.806345646670762	0.352862663742185	2.01070624546112	-0.783301746653032	0.43668039558184	0.994270823869083	-4.61784760494946
ReverseComplement_ENSG00000143226.15	ReverseComplement_FCGR2A	-0.167859790286936	-0.597253821502114	0.261534240928241	9.21956706211577	-0.782744922612471	0.437004746928874	0.994270823869083	-4.63955292991155
snoRNA__Homo_sapiens300198_SNORD47	snoRNA:SNORD47	0.234557076646451	-0.365776229959449	0.83489038325235	6.04230922730654	0.782322259979077	0.437251043967573	0.994270823869083	-4.63526465301806
hsa-miR-3124-5p	hsa-miR-3124-5p	-0.175817683432415	-0.626480877823255	0.274845510958425	2.10655413087243	-0.781160093973454	0.437928692447638	0.994270823869083	-4.61949597780799
ENSG00000244734.4&ENSG00000223609.11	HBB & HBD	0.128431826014145	-0.201424557976519	0.458288210004809	4.57689304282929	0.779609907748034	0.438833556426019	0.994270823869083	-4.63375339669097
snoRNA__Homo_sapiens300506_SNORD51	snoRNA:SNORD51	0.264412578599354	-0.415531372849974	0.944356530048681	3.53086201670316	0.778643357301903	0.439398302198783	0.994270823869083	-4.62925538480574
tRNA__Homo_sapiens_tRNA-Asp-GTC-2-1&tRNA__Homo_sapiens_tRNA-Asp-GTC-2-10&tRNA__Homo_sapiens_tRNA-Asp-GTC-2-11&tRNA__Homo_sapiens_tRNA-Asp-GTC-2-2&tRNA__Homo_sapiens_tRNA-Asp-GTC-2-3&tRNA__Homo_sapiens_tRNA-Asp-GTC-2-4&tRNA__Homo_sapiens_tRNA-Asp-GTC-2-5&tRNA__Homo_sapiens_tRNA-Asp-GTC-2-6&tRNA__Homo_sapiens_tRNA-Asp-GTC-2-7&tRNA__Homo_sapiens_tRNA-Asp-GTC-2-8&tRNA__Homo_sapiens_tRNA-Asp-GTC-2-9	tRNA-Asp-GTC-2-1 & tRNA-Asp-GTC-2-10 & tRNA-Asp-GTC-2-11 & tRNA-Asp-GTC-2-2 & tRNA-Asp-GTC-2-3 & tRNA-Asp-GTC-2-4 & tRNA-Asp-GTC-2-5 & tRNA-Asp-GTC-2-6 & tRNA-Asp-GTC-2-7 & tRNA-Asp-GTC-2-8 & tRNA-Asp-GTC-2-9	-0.156634319804583	-0.560208083024988	0.246939443415823	3.71354083569067	-0.777129843553321	0.440283493091375	0.994270823869083	-4.62993076021802
hsa-miR-200c-3p	hsa-miR-200c-3p	-0.129009882151171	-0.462006165340207	0.203986401037866	4.20166103165404	-0.775734628603067	0.441100425120301	0.994270823869083	-4.6332022854587
ReverseComplement_ENSG00000144785.8	ReverseComplement_ENSG00000144785.8	-0.203535087632336	-0.729473666201373	0.322403490936701	2.90697436855027	-0.774878920085265	0.441601903838466	0.994270823869083	-4.6255545877129
snoRNA__Homo_sapiens300699_SNORD91A	snoRNA:SNORD91A	0.242239635344566	-0.385531816471665	0.870011087160796	2.03127927608882	0.772632955173804	0.442919720098319	0.994270823869083	-4.61963485205438
snoRNA__Homo_sapiens300734_SNORA45	snoRNA:SNORA45	-0.215539988080391	-0.774274444971797	0.343194468811014	2.7433524060817	-0.772417288619301	0.443046383420992	0.994270823869083	-4.62519726396211
ReverseComplement_ENSG00000107679.14	ReverseComplement_PLEKHA1	0.215287939986413	-0.345701016890109	0.776276896862936	6.18706101840937	0.768413482222182	0.445401719265548	0.994270823869083	-4.63711738046418
snoRNA__Homo_sapiens300684_SNORD83B	snoRNA:SNORD83B	0.159830074969405	-0.256856952700731	0.57651710263954	3.66184462059036	0.768029867154297	0.445627774026135	0.994270823869083	-4.63147920716968
tRNA__Homo_sapiens_tRNA-Asn-GTT-2-1&tRNA__Homo_sapiens_tRNA-Asn-GTT-2-2&tRNA__Homo_sapiens_tRNA-Asn-GTT-2-3&tRNA__Homo_sapiens_tRNA-Asn-GTT-2-4&tRNA__Homo_sapiens_tRNA-Asn-GTT-2-5&tRNA__Homo_sapiens_tRNA-Asn-GTT-2-6&tRNA__Homo_sapiens_tRNA-Asn-GTT-2-7&tRNA__Homo_sapiens_tRNA-Asn-GTT-2-8&tRNA__Homo_sapiens_tRNA-Asn-GTT-7-1&tRNA__Homo_sapiens_tRNA-Asn-GTT-3-1&tRNA__Homo_sapiens_tRNA-Asn-GTT-6-1&tRN…	tRNA-Asn-GTT-2-1 & tRNA-Asn-GTT-2-2 & tRNA-Asn-GTT-2-3 & tRNA-Asn-GTT-2-4 & tRNA-Asn-GTT-2-5 & tRNA-Asn-GTT-2-6 & tRNA-Asn-GTT-2-7 & tRNA-Asn-GTT-2-8 & tRNA-Asn-GTT-7-1 & tRNA-Asn-GTT-3-1 & tRNA-Asn-GTT-6-1 & tRNA-Asn-GTT-1-1	-0.323633491082531	-1.168075687176	0.520808705010937	2.25975752682744	-0.767384667680329	0.446008125222783	0.994270823869083	-4.61930999931221
snoRNA__Homo_sapiens300785_SCARNA6	snoRNA:SCARNA6	0.122773310581015	-0.197597259950534	0.443143881112563	4.13639814299907	0.767327809742854	0.446041652611419	0.994270823869083	-4.63385030632764
tRNA__Homo_sapiens_tRNA-Gly-GCC-2-1&tRNA__Homo_sapiens_tRNA-Gly-GCC-2-2&tRNA__Homo_sapiens_tRNA-Gly-GCC-2-3&tRNA__Homo_sapiens_tRNA-Gly-GCC-2-4&tRNA__Homo_sapiens_tRNA-Gly-GCC-2-5&tRNA__Homo_sapiens_tRNA-Gly-GCC-2-6&tRNA__Homo_sapiens_tRNA-Gly-GCC-3-1&tRNA__Homo_sapiens_tRNA-Gly-GCC-1-1&tRNA__Homo_sapiens_tRNA-Gly-GCC-1-2&tRNA__Homo_sapiens_tRNA-Gly-GCC-1-3&tRNA__Homo_sapiens_tRNA-Gly-GCC-1-4&tRN…	tRNA-Gly-GCC-2-1 & tRNA-Gly-GCC-2-2 & tRNA-Gly-GCC-2-3 & tRNA-Gly-GCC-2-4 & tRNA-Gly-GCC-2-5 & tRNA-Gly-GCC-2-6 & tRNA-Gly-GCC-3-1 & tRNA-Gly-GCC-1-1 & tRNA-Gly-GCC-1-2 & tRNA-Gly-GCC-1-3 & tRNA-Gly-GCC-1-4 & tRNA-Gly-GCC-1-5	-0.167247305312299	-0.603830659523325	0.269336048898728	7.73180935114335	-0.767046234355318	0.446207710726872	0.994270823869083	-4.63915813881482
snoRNA__Homo_sapiens300349_SNORD93	snoRNA:SNORD93	-0.203247652677022	-0.735469602257265	0.328974296903221	6.46698995161981	-0.764649384568055	0.4476227066508	0.994270823869083	-4.63796222776189
ReverseComplement_lncRNA__URS000024466C_9606_Homo_sapiens_long_intergenic_non-protein_coding_RNA_665_LINC00665_&ReverseComplement_lncRNA__URS000075E076_9606_Homo_sapiens_long_intergenic_non-protein_coding_RNA_665_LINC00665__lncRNA	ReverseComplement_lncRNA:LINC00665	-0.231926678776266	-0.840761687382705	0.376908329830174	2.51645274460063	-0.76274729873014	0.448747476181257	0.994270823869083	-4.6240585980555
snoRNA__Homo_sapiens300204_SNORD76	snoRNA:SNORD76	0.222971714820154	-0.365695543403657	0.811638973043964	3.68601168814885	0.758419479767709	0.451312792435333	0.994270823869083	-4.63333718754189
hsa-miR-6818-3p	hsa-miR-6818-3p	0.206263124964652	-0.341085839856569	0.753612089785872	2.96822254400392	0.754548010514599	0.453614807299874	0.994270823869083	-4.62817606951275
ENSG00000048828.17	FAM120A	0.175062527169073	-0.290662853975795	0.640787908313942	2.54365054418983	0.752649665571139	0.454746062402219	0.994270823869083	-4.62640413096117
lncRNA__URS0000A775F0_9606_Homo_sapiens_neighbor_of_BRCA1_lncRNA_2_NBR2__lncRNA&lncRNA__URS00002DAAC2_9606_Homo_sapiens_WWTR1_antisense_RNA_1_WWTR1-AS1_&lncRNA__URS000075AE5D_9606_Homo_sapiens_uncharacterized_LOC100506083_LOC100506083__lncRNA	lncRNA:WWTR1-AS1 & lncRNA:URS000075AE5D_9606_Homo_sapiensLOC100506083	-0.188707504614701	-0.692384828474748	0.314969819245346	3.50872598547928	-0.750181515854519	0.45621931007887	0.994270823869083	-4.63230119973981
hsa-miR-629-3p	hsa-miR-629-3p	-0.384347435835191	-1.41065391873409	0.641959047063705	1.99571341292905	-0.749853636581963	0.456415229510751	0.994270823869083	-4.62126727038983
MiR.hp__hsa-mir-92a-2	MiR.hp:hsa-mir-92a-2	-0.158058186248759	-0.580390118366086	0.264273745868568	9.99256587237468	-0.749363716234365	0.456708064649691	0.994270823869083	-4.64628227110284
ENSG00000060237.19	WNK1	0.147424539714697	-0.248482971115007	0.543332050544401	2.13294367194117	0.745599530421418	0.458961605334445	0.994270823869083	-4.62230348172383
ReverseComplement_ENSG00000280204.4	ReverseComplement_OR1S1	0.209842202637812	-0.354077879734724	0.773762285010349	1.57932581967382	0.7450833550068	0.459271126858436	0.994270823869083	-4.61431670432476
hsa-miR-3909	hsa-miR-3909	-0.183844744735422	-0.679136279058045	0.3114467895872	4.13723414730961	-0.74322430096223	0.460386891548779	0.994270823869083	-4.6363195569355
snoRNA__Homo_sapiens300504_SNORD70	snoRNA:SNORD70	0.173421155348476	-0.294871001796267	0.641713312493219	3.81223193380131	0.74150618358929	0.461419451432491	0.994270823869083	-4.6355600494287
tRNA__Homo_sapiens_tRNA-Gly-GCC-2-1&tRNA__Homo_sapiens_tRNA-Gly-GCC-2-2&tRNA__Homo_sapiens_tRNA-Gly-GCC-2-3&tRNA__Homo_sapiens_tRNA-Gly-GCC-2-4&tRNA__Homo_sapiens_tRNA-Gly-GCC-2-5&tRNA__Homo_sapiens_tRNA-Gly-GCC-2-6&tRNA__Homo_sapiens_tRNA-Gly-GCC-3-1&tRNA__Homo_sapiens_tRNA-Gly-GCC-5-1&tRNA__Homo_sapiens_tRNA-Gly-CCC-1-1&tRNA__Homo_sapiens_tRNA-Gly-CCC-1-2&tRNA__Homo_sapiens_tRNA-Gly-GCC-4-1	tRNA-Gly-GCC-2-1 & tRNA-Gly-GCC-2-2 & tRNA-Gly-GCC-2-3 & tRNA-Gly-GCC-2-4 & tRNA-Gly-GCC-2-5 & tRNA-Gly-GCC-2-6 & tRNA-Gly-GCC-3-1 & tRNA-Gly-GCC-5-1 & tRNA-Gly-CCC-1-1 & tRNA-Gly-CCC-1-2 & tRNA-Gly-GCC-4-1	-0.270824663737648	-1.0031210747937	0.461471747318403	2.8249177918087	-0.740509941046999	0.462018784284614	0.994270823869083	-4.62985643087812
ReverseComplement_ENSG00000168803.16	ReverseComplement_ADAL	-0.164188511478013	-0.608795852086346	0.28041882913032	7.3593429595448	-0.739427712319157	0.462670350981597	0.994270823869083	-4.64211564630691
hsa-miR-25-3p	hsa-miR-25-3p	0.0878375123646222	-0.150040388582232	0.325715413311476	14.7644030780876	0.739359259667639	0.462711581270301	0.994270823869083	-4.6667539617384
MiR.hp__hsa-mir-30e	MiR.hp:hsa-mir-30e	-0.230157000731482	-0.854943614376142	0.394629612913178	3.04678267468481	-0.737601955920299	0.463770757367795	0.994270823869083	-4.62952746590369
tRNA__Homo_sapiens_tRNA-Ala-AGC-2-1&tRNA__Homo_sapiens_tRNA-Ala-AGC-2-2&tRNA__Homo_sapiens_tRNA-Ala-AGC-7-1	tRNA-Ala-AGC-2-1 & tRNA-Ala-AGC-2-2 & tRNA-Ala-AGC-7-1	-0.297095750141829	-1.10645517716079	0.512263676877132	3.24658849720892	-0.734995357790891	0.465344376629563	0.994270823869083	-4.63220145687488
lncRNA__URS000052446E_9606_Homo_sapiens_PINK1_antisense_RNA_PINK1-AS_&lncRNA__URS00002A4A09_9606_Homo_sapiens_MRTFA_antisense_RNA_1_MRTFA-AS1_	lncRNA:MRTFA-AS1	0.176957767016561	-0.308649204430643	0.662564738463766	2.04616325798073	0.729649522724351	0.468581200911332	0.994270823869083	-4.62172795092338
hsa-miR-1299	hsa-miR-1299	0.786507505874836	-1.37246112209181	2.94547613384148	2.03290421378269	0.729434207615635	0.468711838479226	0.994270823869083	-4.62790798522385
yRNA__Y4&yRNA__Y1&lncRNA__URS000075DA25_9606_Homo_sapiens_ZNF436_antisense_RNA_1_ZNF436-AS1__lncRNA	yRNA:Y4 & yRNA:Y1 & lncRNA:ZNF436-AS1	-0.13621951922086	-0.510150311464153	0.237711273022433	3.73633315657327	-0.729420054769867	0.46872042612256	0.994270823869083	-4.63589859303374
ENSG00000176490.5&ENSG00000261210.8	DIRAS1 & CLEC19A	-0.16250661673931	-0.6088467597043	0.283833526225681	3.4027766378363	-0.729012016141795	0.468968053641714	0.994270823869083	-4.63309265237869
lncRNA__URS000075E68F_9606_Homo_sapiens_NR2F2_antisense_RNA_1_NR2F2-AS1__lncRNA&lncRNA__URS0000812192_9606_Homo_sapiens_PROX1_antisense_RNA_1_PROX1-AS1_	lncRNA:PROX1-AS1	-0.292156144753323	-1.09515245009139	0.510840160584741	2.08186116514564	-0.728502529700808	0.469277351332983	0.994270823869083	-4.62507157155173
hsa-miR-4454	hsa-miR-4454	0.159856347164816	-0.279602859655706	0.599315553985339	5.72018211006499	0.728351306352688	0.469369177885588	0.994270823869083	-4.64160953592893
snoRNA__Homo_sapiens300777_SCARNA9	snoRNA:SCARNA9	0.199085839987064	-0.34825128915438	0.746422969128507	3.8473443503456	0.728307945882371	0.469395509315385	0.994270823869083	-4.63742633649539
ReverseComplement_ENSG00000186283.14	ReverseComplement_TOR3A	-0.120954904387102	-0.453792428887122	0.211882620112917	5.18708417054658	-0.727647070907867	0.469796941342051	0.994270823869083	-4.64109023837042
MiR.hp__hsa-mir-5695	MiR.hp:hsa-mir-5695	0.214252122804313	-0.375322297994294	0.80382654360292	1.76606849428247	0.727639198493417	0.469801724417325	0.994270823869083	-4.61707061296334
hsa-miR-769-5p	hsa-miR-769-5p	-0.141890870011335	-0.533442695553173	0.249660955530503	5.07956751466011	-0.725595840928818	0.471044149248104	0.994270823869083	-4.64117605014551
hsa-miR-21-5p	hsa-miR-21-5p	0.307710269346538	-0.542216685178819	1.1576372238719	10.0385258049568	0.724919820042634	0.471455600207037	0.994270823869083	-4.64914239044681
MiR.hp__hsa-mir-101-2&MiR.hp__hsa-mir-101-1	MiR.hp:hsa-mir-101-2 & MiR.hp:hsa-mir-101-1	0.379284636495441	-0.671036555798302	1.42960582878918	9.1311328435522	0.723057290150438	0.472590255432863	0.994270823869083	-4.64701902967152
lncRNA__URS0000A77400_9606_Homo_sapiens_metastasis_associated_lung_adenocarcinoma_transcript_1_MALAT1_&lncRNA__URS0000A77408_9606_Homo_sapiens_metastasis_associated_lung_adenocarcinoma_transcript_1_MALAT1__lncRNA&lncRNA__URS0000A76CFF_9606_Homo_sapiens_metastasis_associated_lung_adenocarcinoma_transcript_1_MALAT1__lncRNA	lncRNA:URS0000A77400_9606_Homo_sapiens_metastasis_associated_lung_adenocarcinoma_transcript_1_MALAT1 & lncRNA:URS0000A77408_9606_Homo_sapiens_metastasis_associated_lung_adenocarcinoma_transcript_1_MALAT1 & lncRNA:URS0000A76CFF_9606_Homo_sapiens_metastasis_associated_lung_adenocarcinoma_transcript_1_MALAT1	0.267626610557636	-0.474067401034529	1.0093206221498	2.91068381088965	0.722493771624954	0.472933855405972	0.994270823869083	-4.62988761025505
tRNA__Homo_sapiens_tRNA-Arg-CCT-4-1&tRNA__Homo_sapiens_tRNA-Arg-CCT-3-1&tRNA__Homo_sapiens_tRNA-Arg-CCT-1-1&tRNA__Homo_sapiens_tRNA-Arg-CCT-2-1&tRNA__Homo_sapiens_tRNA-Arg-CCT-5-1	tRNA-Arg-CCT-4-1 & tRNA-Arg-CCT-3-1 & tRNA-Arg-CCT-1-1 & tRNA-Arg-CCT-2-1 & tRNA-Arg-CCT-5-1	-0.186635732621944	-0.704355638514062	0.331084173270173	5.59156318860051	-0.721821009408308	0.473344250414981	0.994270823869083	-4.64216030938698
tRNA__Homo_sapiens_tRNA-Gln-CTG-1-1&tRNA__Homo_sapiens_tRNA-Gln-CTG-1-2&tRNA__Homo_sapiens_tRNA-Gln-CTG-1-3&tRNA__Homo_sapiens_tRNA-Gln-CTG-1-4&tRNA__Homo_sapiens_tRNA-Gln-CTG-1-5&tRNA__Homo_sapiens_tRNA-Gln-CTG-5-1	tRNA-Gln-CTG-1-1 & tRNA-Gln-CTG-1-2 & tRNA-Gln-CTG-1-3 & tRNA-Gln-CTG-1-4 & tRNA-Gln-CTG-1-5 & tRNA-Gln-CTG-5-1	0.244433192420225	-0.43379819901968	0.922664583860129	1.96831086332299	0.721625512971935	0.473463543857024	0.994270823869083	-4.62265877292633
ENSG00000101438.4&ENSG00000140718.21	SLC32A1 & FTO	-0.293897158808312	-1.11220130011799	0.524406982501365	3.36051434975373	-0.71913466648521	0.47498496254055	0.994270823869083	-4.63503573578922
rRNA__45S_pre-ribosomal_N4_(RNA45SN4)&rRNA__28S_ribosomal_N4_(RNA28SN4)	RNA45SN4 & RNA28SN4	-0.451712779974738	-1.71210383062549	0.808678270676013	3.54453848872649	-0.717606978292922	0.475919441484628	0.994270823869083	-4.63443493890211
snoRNA__Homo_sapiens300199_SNORD80	snoRNA:SNORD80	-0.178585517955232	-0.677496323661738	0.320325287751275	5.76244837554823	-0.716725594747821	0.47645904949025	0.994270823869083	-4.64305094665507
lncRNA__URS000075B927_9606_Homo_sapiens_family_with_sequence_similarity_30_member_A_FAM30A_	lncRNA:URS000075B927_9606_Homo_sapiens_family_with_sequence_similarity_30_member_A_FAM30A	0.106040705170519	-0.19046611438364	0.402547524724679	4.5104923753457	0.716089831733512	0.476848495123378	0.994270823869083	-4.64151969041483
hsa-miR-454-5p	hsa-miR-454-5p	-0.156035745381519	-0.592770694485271	0.280699203722232	6.22751021661696	-0.715378261658286	0.477284589536648	0.994270823869083	-4.64364887584168
lncRNA__URS0000608F58_9606_Homo_sapiens_human__non-protein_coding_lnc-LMX1A-2:1	lncRNA:lnc-LMX1A-2:1	-0.213224738081337	-0.811664572864406	0.385215096701733	2.27842772135712	-0.713422301921609	0.478484476780338	0.994270823869083	-4.62255783096961
hsa-miR-99a-5p	hsa-miR-99a-5p	0.197902165328738	-0.357953043781117	0.753757374438593	7.12190350366799	0.712883318483877	0.478815414267288	0.994270823869083	-4.64536689060177
ReverseComplement_ENSG00000107736.22	ReverseComplement_CDH23	-0.16473274561624	-0.627771650684593	0.298306159452113	3.33557539008916	-0.712347723381453	0.47914439836414	0.994270823869083	-4.63474831783874
lncRNA__URS000075BB47_9606_Homo_sapiens_long_intergenic_non-protein_coding_RNA_837_LINC00837_&lncRNA__URS000075D173_9606_Homo_sapiens_human__non-protein_coding_LINC00837:4&lncRNA__URS000075D55B_9606_Homo_sapiens_human__non-protein_coding_LINC00837:3	lncRNA:LINC00837 & lncRNA:lncRNA:URS000075D55B_9606_Homo_sapiens_human:non-protein_coding_LINC00837:3	-0.163499362065879	-0.62484359808899	0.297844873957232	2.62853249413845	-0.709611344244916	0.480827167626535	0.994270823869083	-4.62944956864074
snoRNA__Homo_sapiens300731_SNORA54	snoRNA:SNORA54	-0.156940778638282	-0.600022937120703	0.286141379844138	3.1243040471067	-0.709220248661767	0.481067946139103	0.994270823869083	-4.63499459119511
hsa-miR-423-3p	hsa-miR-423-3p	-0.152264711665143	-0.582490112133773	0.277960688803486	13.6180735102201	-0.708651650792064	0.481418124337508	0.994270823869083	-4.66665870278884
ENSG00000204427.12	ABHD16A	-0.250463938895527	-0.959648355075749	0.458720477284696	3.93234615324934	-0.707156615669296	0.482339539694535	0.994270823869083	-4.63963527353386
snoRNA__Homo_sapiens300777_SCARNA9&lncRNA__URS000075BDDC_9606_Homo_sapiens_human__non-protein_coding_lnc-RPS6KA3-3:1	snoRNA:SCARNA9 & lncRNA:lnc-RPS6KA3-3:1	0.21655770259505	-0.396938375003057	0.830053780193156	2.62438446095018	0.706791684438778	0.482564602277373	0.994270823869083	-4.63023874305785
snoRNA__Homo_sapiens300395_SNORA16AL1yRNA__Y5	snoRNA:SNORA16AL1yRNA:Y5	0.160096900573492	-0.293519180790791	0.613712981937776	9.65452921079103	0.706682062481669	0.482632220428375	0.994270823869083	-4.65080834750467
snoRNA__Homo_sapiens300098_SNORA24	snoRNA:SNORA24	-0.415876571429505	-1.5963109424637	0.764557799604687	1.39691479692139	-0.705427189243393	0.48340664068224	0.994270823869083	-4.61057482278373
hsa-miR-146b-5p	hsa-miR-146b-5p	0.193822540217128	-0.356586660184526	0.744231740618782	7.1104568541732	0.705095888964093	0.483611211568419	0.994270823869083	-4.64608263055132
tRNA__Homo_sapiens_tRNA-Lys-TTT-3-1&tRNA__Homo_sapiens_tRNA-Lys-TTT-3-2&tRNA__Homo_sapiens_tRNA-Lys-TTT-3-3&tRNA__Homo_sapiens_tRNA-Lys-TTT-3-4&tRNA__Homo_sapiens_tRNA-Lys-TTT-3-5&tRNA__Homo_sapiens_tRNA-Lys-TTT-4-1&tRNA__Homo_sapiens_tRNA-Lys-TTT-6-1&tRNA__Homo_sapiens_tRNA-Lys-TTT-1-1&tRNA__Homo_sapiens_tRNA-Lys-TTT-2-1	tRNA-Lys-TTT-3-1 & tRNA-Lys-TTT-3-2 & tRNA-Lys-TTT-3-3 & tRNA-Lys-TTT-3-4 & tRNA-Lys-TTT-3-5 & tRNA-Lys-TTT-4-1 & tRNA-Lys-TTT-6-1 & tRNA-Lys-TTT-1-1 & tRNA-Lys-TTT-2-1	0.186445463045056	-0.343400909908975	0.716291835999086	1.94017995319181	0.70458183156313	0.483928726527524	0.994270823869083	-4.62220857762239
ENSG00000105939.14	ZC3HAV1	0.12465593381389	-0.229605883812299	0.478917751440079	3.24996305233558	0.704560345150832	0.483942000446078	0.994270823869083	-4.63450808852095
ENSG00000229809.9	ZNF688	-0.140962515022605	-0.541605059418635	0.259680029373426	2.78820289850842	-0.704492153908408	0.483984129110024	0.994270823869083	-4.6324872348424
ENSG00000206172.8&ENSG00000188536.13&ENSG00000130656.6	HBA1 & HBA2 & HBZ	0.264664105382941	-0.487830600256123	1.017158811022	1.6019139336398	0.704240800300753	0.484139433421492	0.994270823869083	-4.61380375639269
lncRNA__URS000075E6A8_9606_Homo_sapiens_uncharacterized_LOC100507388_LOC100507388__lncRNA&lncRNA__URS000075A16D_9606_Homo_sapiens_long_intergenic_non-protein_coding_RNA_1268_LINC01268_	lncRNA:URS000075E6A8_9606_Homo_sapiensLOC100507388 & lncRNA:LINC01268	-0.270886002157608	-1.04143756443508	0.49966556011986	1.3556695614562	-0.703905639512714	0.484346562972987	0.994270823869083	-4.6156856718945
ENSG00000132819.17	RBM38	0.157677931484239	-0.292058450942877	0.607414313911354	2.17508120608731	0.702008673498081	0.485519817826822	0.994270823869083	-4.62510494180939
tRNA__Homo_sapiens_tRNA-Pro-TGG-1-1	tRNA-Pro-TGG-1-1	0.438190308302147	-0.812730843275037	1.68911145987933	1.72003147722087	0.701394600153433	0.485899954178644	0.994270823869083	-4.61633198195279
hsa-miR-1260a	hsa-miR-1260a	-0.180854410161258	-0.697164968851901	0.335456148529385	8.97573501608937	-0.701370803493517	0.48591468860358	0.994270823869083	-4.64985140893626
snoRNA__Homo_sapiens300205_SNORD75	snoRNA:SNORD75	-0.204550727845408	-0.789733257180418	0.380631801489602	1.87791291297202	-0.699905270090402	0.48682259608853	0.994270823869083	-4.62252771199354
MiR.hp__hsa-mir-101-2	MiR.hp:hsa-mir-101-2	0.34471113338362	-0.647972030815747	1.33739429758299	4.71437355015451	0.695303219339304	0.489679702407722	0.994270823869083	-4.64382057798763
hsa-miR-378c	hsa-miR-378c	0.183695645578945	-0.345678642456995	0.713069933614885	2.9585913437673	0.694809270377281	0.48998691194136	0.994270823869083	-4.63492446403878
hsa-miR-378a-3p	hsa-miR-378a-3p	0.1194212564943	-0.224802534665926	0.463645047654527	9.8331632835642	0.694656876289152	0.490081714298835	0.994270823869083	-4.65318395133306
tRNA__Homo_sapiens_tRNA-Lys-CTT-1-1&tRNA__Homo_sapiens_tRNA-Lys-CTT-1-2	tRNA-Lys-CTT-1-1 & tRNA-Lys-CTT-1-2	0.238465105143217	-0.449257309857845	0.926187520144279	2.40101031510424	0.694290533674637	0.490309652649065	0.994270823869083	-4.63077992967947
lncRNA__URS000075DDC4_9606_Homo_sapiens_NFYC_antisense_RNA_1_NFYC-AS1_&lncRNA__URS000081219E_9606_Homo_sapiens_TLX1_neighbor_TLX1NB__lncRNA&lncRNA__URS00008121F1_9606_Homo_sapiens_TLX1_neighbor_TLX1NB_	lncRNA:NFYC-AS1 & lncRNA:URS000081219E_9606_Homo_sapiens_TLX1_neighbor_TLX1NB & lncRNA:URS00008121F1_9606_Homo_sapiens_TLX1_neighbor_TLX1NB	-0.306622575152594	-1.19104320627404	0.577798055968846	1.71577939064055	-0.69418439714605	0.490375701720867	0.994270823869083	-4.62386868840191
ENSG00000104812.15&ENSG00000102034.17&ENSG00000048707.15	GYS1 & ELF4 & VPS13D	-0.306622575152594	-1.19104320627404	0.577798055968846	1.71577939064055	-0.69418439714605	0.490375701720867	0.994270823869083	-4.62386868840191
ENSG00000272196.2&ENSG00000203812.2	ENSG00000272196.2 & ENSG00000203812.2	0.142068424628044	-0.268030035298613	0.552166884554702	3.54655435518498	0.69364779897104	0.490709703491873	0.994270823869083	-4.63847757147692
hsa-miR-4443	hsa-miR-4443	-0.375438157834116	-1.45936799033833	0.708491674670095	2.41547464365363	-0.693532515240698	0.490781477415524	0.994270823869083	-4.62886145850799
lncRNA__URS000075ED94_9606_Homo_sapiens_long_intergenic_non-protein_coding_RNA_1355_LINC01355_&lncRNA__URS000075ABCD_9606_Homo_sapiens_uncharacterized_LOC101927550_LOC101927550__lncRNA&lncRNA__URS00007E4BE4_9606_Homo_sapiens_POT1_antisense_RNA_1_POT1-AS1_&lncRNA__URS000075B198_9606_Homo_sapiens_TMCC1_antisense_RNA_1_head_to_head__TMCC1-AS1_&lncRNA__URS0000A77213_9606_Homo_sapiens_PCF11_antisense_…	lncRNA:CXXC4-AS1	-0.165685849886709	-0.644207309386228	0.312835609612809	4.42375813958653	-0.693287847150473	0.490933823288064	0.994270823869083	-4.64336933864596
hsa-miR-548ac	hsa-miR-548ac	-0.276399991869911	-1.07472818145902	0.521928197719195	1.5689764555501	-0.693244044488859	0.490961100355894	0.994270823869083	-4.61594243201828
hsa-miR-365a-3p	hsa-miR-365a-3p	0.148367101335805	-0.280343245517178	0.577077448188787	3.69846203238975	0.692952128136784	0.491142905678548	0.994270823869083	-4.64058827238294
lncRNA__URS000075ADD8_9606_Homo_sapiens_human__non-protein_coding_PRKCQ-AS1:53	lncRNA:URS000075ADD8_9606_Homo_sapiens_human:non-protein_coding_PRKCQ-AS1:53	0.177430061399784	-0.335516045391446	0.690376168191014	1.81928891602752	0.692604088896651	0.491359712800056	0.994270823869083	-4.62376053864661
snoRNA__Homo_sapiens300042_SNORD1A	snoRNA:SNORD1A	-0.2163199394429	-0.842735694755131	0.41009581586933	2.61680512789024	-0.691454275803815	0.492076350761564	0.994270823869083	-4.63159100698034
hsa-miR-150-5p	hsa-miR-150-5p	-0.150744216291482	-0.587277530837274	0.28578909825431	10.6545644409488	-0.691437375416863	0.492086888467024	0.994270823869083	-4.65697790651995
hsa-miR-335-5p	hsa-miR-335-5p	0.234226732839993	-0.444894254851108	0.913347720531094	3.05625052380427	0.690587788616369	0.49261678172333	0.994270823869083	-4.63616023180666
ReverseComplement_ENSG00000197646.8	ReverseComplement_PDCD1LG2	0.214954139809829	-0.409010354652148	0.838918634271806	3.15825699521918	0.689787821090405	0.493116013944374	0.994270823869083	-4.63495310008802
ENSG00000175564.13	UCP3	0.159651830589202	-0.304372111461488	0.623675772639891	3.41964927418011	0.688910968711088	0.49366354678381	0.994270823869083	-4.63769809036204
ReverseComplement_ENSG00000104886.12&ReverseComplement_ENSG00000107679.14&ENSG00000104643.10	ReverseComplement_PLEKHJ1 & ReverseComplement_PLEKHA1 & MTMR9	0.305051267724328	-0.58596966926656	1.19607220471522	1.33470190715227	0.6855111313752	0.495789661743575	0.994270823869083	-4.61112265010109
MiR.hp__hsa-mir-2110	MiR.hp:hsa-mir-2110	-0.210097183158259	-0.827670468110354	0.407476101793837	6.78111427205804	-0.681179100832512	0.498505983266239	0.994270823869083	-4.64863344760247
hsa-miR-548k	hsa-miR-548k	0.302271493534032	-0.587205985966232	1.1917489730343	2.00204920040608	0.680443110768716	0.498968278458953	0.994270823869083	-4.62399057025272
ENSG00000115234.11&ReverseComplement_ENSG00000124006.15	SNX17 & ReverseComplement_OBSL1	0.146655489982811	-0.285456553663955	0.578767533629576	2.94221222810877	0.679565840962209	0.499519620592594	0.994270823869083	-4.63649294956529
ENSG00000147454.14	SLC25A37	0.143573592391898	-0.279653651095289	0.566800835879085	2.5537470361819	0.679251392655956	0.499717324294088	0.994270823869083	-4.63199487575806
hsa-miR-548e-3p	hsa-miR-548e-3p	0.247094045456967	-0.482331711305839	0.976519802219773	2.02659036056446	0.67828274857825	0.500326609643375	0.994270823869083	-4.62680163091964
ReverseComplement_ENSG00000145349.18	ReverseComplement_CAMK2D	0.374301051384265	-0.738892181539975	1.48749428430851	3.68923451333982	0.673255756834769	0.503495115269258	0.994270823869083	-4.63866963750627
MiR.hp__hsa-let-7f-2	MiR.hp:hsa-let-7f-2	-0.233010158255651	-0.927241950811618	0.461221634300317	11.9034967270533	-0.672047457842608	0.50425832245377	0.994270823869083	-4.66327561428685
snoRNA__Homo_sapiens300783_SCARNA17	snoRNA:SCARNA17	0.230061121222817	-0.455464436541739	0.915586678987372	2.92391590248166	0.671968890591141	0.504307970169535	0.994270823869083	-4.6372533216254
tRNA__Homo_sapiens_tRNA-Lys-CTT-1-1&tRNA__Homo_sapiens_tRNA-Lys-CTT-1-2&tRNA__Homo_sapiens_tRNA-Lys-CTT-4-1&tRNA__Homo_sapiens_tRNA-Lys-CTT-2-1&tRNA__Homo_sapiens_tRNA-Lys-CTT-2-2&tRNA__Homo_sapiens_tRNA-Lys-CTT-2-3&tRNA__Homo_sapiens_tRNA-Lys-CTT-2-4&tRNA__Homo_sapiens_tRNA-Lys-CTT-2-5&tRNA__Homo_sapiens_tRNA-Lys-CTT-3-1	tRNA-Lys-CTT-1-1 & tRNA-Lys-CTT-1-2 & tRNA-Lys-CTT-4-1 & tRNA-Lys-CTT-2-1 & tRNA-Lys-CTT-2-2 & tRNA-Lys-CTT-2-3 & tRNA-Lys-CTT-2-4 & tRNA-Lys-CTT-2-5 & tRNA-Lys-CTT-3-1	0.224007524266584	-0.44381300595556	0.891828054488728	2.27157877469241	0.671633618301012	0.504519863031028	0.994270823869083	-4.62975624811323
snoRNA__Homo_sapiens300589_SNORA46	snoRNA:SNORA46	0.180346195170266	-0.357341639524969	0.718034029865501	2.89685353314948	0.671593307854828	0.504545342570546	0.994270823869083	-4.63535513333937
MiR.hp__hsa-mir-3158-1&MiR.hp__hsa-mir-3158-2	MiR.hp:hsa-mir-3158-1 & MiR.hp:hsa-mir-3158-2	0.127039969822665	-0.251986368356171	0.506066308001501	8.57797687871204	0.671120613535311	0.504844176472051	0.994270823869083	-4.65270649637317
hsa-miR-636	hsa-miR-636	0.142225567968346	-0.284743842264	0.569194978200692	4.79380140801183	0.6669764523946	0.507468179139953	0.994270823869083	-4.64755707088357
lncRNA__URS0000ABD871_9606_Homo_sapiens_family_with_sequence_similarity_157_member_A_FAM157A_&lncRNA__URS000075C832_9606_Homo_sapiens_long_intergenic_non-protein_coding_RNA_1002_LINC01002_&lncRNA__URS000075A49B_9606_Homo_sapiens_human__non-protein_coding_lnc-OR4F29-7:1&lncRNA__URS0000BC45FE_9606_Homo_sapiens_long_intergenic_non-protein_coding_RNA_1001_LINC01001__lncRNA&lncRNA__URS0000BC4565_9606_…	lncRNA:lncRNA:LINC00599	-0.314429577591562	-1.26263853208771	0.633779376904589	2.90507644424529	-0.663970717037889	0.509375942045585	0.994270823869083	-4.63760153057566
ReverseComplement_ENSG00000189233.12	ReverseComplement_NUGGC	0.165251290233851	-0.334574030285835	0.665076610753537	2.50538005475887	0.661997260273849	0.510630603231246	0.994270823869083	-4.632075092357
ENSG00000101412.13	E2F1	0.197634685738922	-0.400636483494861	0.795905854972705	2.65126646036624	0.661446433478811	0.510981097191226	0.994270823869083	-4.63607872461989
lncRNA__URS00003074D5_9606_Homo_sapiens_TCERG1L_antisense_RNA_1_TCERG1L-AS1_	lncRNA:TCERG1L-AS1	0.279438224104502	-0.567462507276294	1.1263389554853	1.32356816582544	0.660667420393838	0.511477007439196	0.994270823869083	-4.61646615138052
tRNA__Homo_sapiens_tRNA-Gly-GCC-5-1	tRNA-Gly-GCC-5-1	-0.190684236711288	-0.772638270099489	0.391269796676913	3.02136389357231	-0.656078334518289	0.514403590487863	0.994270823869083	-4.63923006502969
ReverseComplement_ENSG00000169045.17&ReverseComplement_ENSG00000154027.19&ReverseComplement_ENSG00000169302.16&ReverseComplement_ENSG00000142856.17&ReverseComplement_ENSG00000105053.11&ReverseComplement_ENSG00000198453.13	ReverseComplement_HNRNPH1 & ReverseComplement_AK5 & ReverseComplement_STK32A & ReverseComplement_ITGB3BP & ReverseComplement_VRK3 & ReverseComplement_ZNF568	0.310178895910964	-0.636593381874617	1.25695117369655	0.782047726126807	0.65598861042006	0.514460898886467	0.994270823869083	-4.61053064718183
ReverseComplement_ENSG00000006283.18	ReverseComplement_CACNA1G	0.262891573108263	-0.540408346105048	1.06619149232157	1.7164699398734	0.65528243707128	0.514912063423455	0.994270823869083	-4.62222832771627
snoRNA__Homo_sapiens300509_SNORD20	snoRNA:SNORD20	0.214908979243108	-0.445289573627928	0.875107532114144	2.60972378901034	0.651792831273653	0.517144618552447	0.994270823869083	-4.63566408783411
lncRNA__URS0000D77F8F_9606_Homo_sapiens_uncharacterized_LOC284454_LOC284454__lncRNA&MiR.hp__hsa-mir-24-1&MiR.hp__hsa-mir-24-2	lncRNA:URS0000D77F8F_9606_Homo_sapiensLOC284454 & MiR.hp:hsa-mir-24-1 & MiR.hp:hsa-mir-24-2	0.113879370382904	-0.238233187057041	0.465991927822848	8.55361125036363	0.647579556365395	0.519846998227719	0.994270823869083	-4.65521683297101
tRNA__Homo_sapiens_tRNA-Glu-TTC-1-1&tRNA__Homo_sapiens_tRNA-Glu-TTC-1-2	tRNA-Glu-TTC-1-1 & tRNA-Glu-TTC-1-2	0.212543834883723	-0.445576879691301	0.870664549458748	6.95383165591003	0.646654847989458	0.520441101888702	0.994270823869083	-4.6526234356492
ENSG00000133606.11	MKRN1	0.144353048839336	-0.305497086241765	0.594203183920437	2.44655988563008	0.642521540464442	0.523101039952296	0.994270823869083	-4.63294130566013
ENSG00000172086.9	KRCC1	0.141470548784798	-0.299812048211911	0.582753145781507	3.69694335774598	0.64191692128071	0.523490734728309	0.994270823869083	-4.64510518485294
ReverseComplement_ENSG00000181381.15	ReverseComplement_DDX60L	-0.13416385766705	-0.553225750326853	0.284898034992753	5.1823942418343	-0.641042691724223	0.524054471496587	0.994270823869083	-4.65104480004574
lncRNA__URS0000394A79_9606_Homo_sapiens_long_intergenic_non-protein_coding_RNA_1714_LINC01714_&lncRNA__URS000075E3E5_9606_Homo_sapiens_long_intergenic_non-protein_coding_RNA_1343_LINC01343_	lncRNA:LINC01714 & lncRNA:LINC01343	-0.183306589716475	-0.756199677746408	0.389586498313458	9.62442453927602	-0.640669547521124	0.524295186425568	0.994270823869083	-4.65939106504726
snoRNA__Homo_sapiens300771_SNORD71	snoRNA:SNORD71	0.137733772967091	-0.295739367286356	0.571206913220538	3.98070872256906	0.636220763614018	0.527169565593693	0.994270823869083	-4.64805617100733
lncRNA__URS000075D30C_9606_Homo_sapiens_human__non-protein_coding_lnc-FAM182B-8:5&lncRNA__URS0000A7717F_9606_Homo_sapiens_HOMER3_antisense_RNA_1_HOMER3-AS1__lncRNA&lncRNA__URS0000A77656_9606_Homo_sapiens_HOMER3_antisense_RNA_1_HOMER3-AS1_&lncRNA__URS000075B2AD_9606_Homo_sapiens_uncharacterized_LOC102723885_LOC102723885__lncRNA	lncRNA:HOMER3-AS1 & lncRNA:URS000075B2AD_9606_Homo_sapiensLOC102723885	-0.211795924699798	-0.878871873640604	0.455280024241008	8.68540129535571	-0.63572882404322	0.527487915990518	0.994270823869083	-4.65715784808303
hsa-miR-574-3p	hsa-miR-574-3p	0.108451614633858	-0.233736424583175	0.450639653850891	6.64530436367054	0.634601045424761	0.528218118526139	0.994270823869083	-4.65372797845657
ReverseComplement_ENSG00000184898.7	ReverseComplement_RBM43	-0.12454533645611	-0.517946617124653	0.268855944212432	6.62350490911014	-0.633900781317788	0.528671784195993	0.994270823869083	-4.65368623889251
ENSG00000148773.14	MKI67	0.151703674180352	-0.332060970854706	0.63546831921541	2.49630012012397	0.627901556844393	0.532566704895474	0.994270823869083	-4.63345287443602
lncRNA__URS0000A775F0_9606_Homo_sapiens_neighbor_of_BRCA1_lncRNA_2_NBR2__lncRNA&lncRNA__URS000024580C_9606_Homo_sapiens_long_intergenic_non-protein_coding_RNA_1772_LINC01772_	lncRNA:URS0000A775F0_9606_Homo_sapiens_neighbor_of_BRCA1_lncRNA_2_NBR2 & lncRNA:LINC01772	-0.149321571625268	-0.625897235835596	0.327254092585061	3.63685304640853	-0.627364986194338	0.532915791545381	0.994270823869083	-4.64639429382416
hsa-miR-500a-3p	hsa-miR-500a-3p	-0.0992235555927738	-0.416183163197991	0.217736052012444	8.22233206848392	-0.626816544954541	0.533272723802059	0.994270823869083	-4.65705991044695
hsa-miR-618	hsa-miR-618	-0.517817291949996	-2.17355578330709	1.1379211994071	3.58690971057879	-0.626201913417483	0.533672880881876	0.994270823869083	-4.64420286454039
snoRNA__Homo_sapiens300526_SNORD84	snoRNA:SNORD84	0.213304542061974	-0.468918533016084	0.895527617140032	6.14137255562859	0.626041732926669	0.533777192282479	0.994270823869083	-4.65406959961697
ReverseComplement_ENSG00000245848.3	ReverseComplement_CEBPA	0.204749761701206	-0.450196235071497	0.859695758473908	1.53720130656898	0.625961322244506	0.533829560640418	0.994270823869083	-4.61985208566151
hsa-miR-502-3p	hsa-miR-502-3p	-0.108968289707346	-0.45838928241173	0.240452702997038	6.37268851639505	-0.624425639900342	0.534830201969013	0.994270823869083	-4.65443110223005
MiR.hp__hsa-mir-140	MiR.hp:hsa-mir-140	-0.116062981905538	-0.488571974034417	0.256446010223341	5.18499953835546	-0.623859150834304	0.535199567841364	0.994270823869083	-4.65279107010914
ReverseComplement_ENSG00000166961.15&ReverseComplement_lncRNA__URS000075B2AA_9606_Homo_sapiens_long_intergenic_non-protein_coding_RNA_891_LINC00891_	ReverseComplement_MS4A15 & ReverseComplement_lncRNA:LINC00891	-0.1254384588494	-0.528626254833592	0.277749337134792	3.43519705407627	-0.62294960924922	0.535792889003485	0.994270823869083	-4.64496517417139
hsa-miR-30e-5p	hsa-miR-30e-5p	0.197595998381972	-0.437592712857173	0.832784709621118	10.3475531819872	0.622880823240616	0.535837773999156	0.994270823869083	-4.66372570652482
ReverseComplement_lncRNA__URS000075BD1A_9606_Homo_sapiens_ITPKB_intronic_transcript_1_ITPKB-IT1_	ReverseComplement_lncRNA:URS000075BD1A_9606_Homo_sapiens_ITPKB_intronic_transcript_1_ITPKB-IT1	0.163686079314693	-0.364050746381476	0.691422905010862	2.3328053629042	0.621046233369729	0.53703561736159	0.994270823869083	-4.63576960485593
ReverseComplement_ENSG00000138606.19	ReverseComplement_SHF	0.184932293836843	-0.411713344526143	0.78157793219983	2.35731777078295	0.620620150935307	0.537314013366692	0.994270823869083	-4.63222332486318
hsa-miR-943	hsa-miR-943	0.174162428092146	-0.390193419900657	0.738518276084948	2.02042788310617	0.617918257432782	0.539081121705769	0.994270823869083	-4.62839495926775
snoRNA__Homo_sapiens300580_SNORD24	snoRNA:SNORD24	0.181202926919974	-0.407170550373848	0.769576404213796	3.17868365048129	0.616654219155109	0.539908860677378	0.994270823869083	-4.6425205794351
hsa-miR-7706	hsa-miR-7706	-0.095011722675256	-0.403705567184445	0.213682121833933	6.70044219976123	-0.616281043306484	0.540153354781925	0.994270823869083	-4.6557452960586
tRNA__Homo_sapiens_tRNA-Val-CAC-1-1&tRNA__Homo_sapiens_tRNA-Val-CAC-1-2&tRNA__Homo_sapiens_tRNA-Val-CAC-1-3&tRNA__Homo_sapiens_tRNA-Val-CAC-1-4&tRNA__Homo_sapiens_tRNA-Val-CAC-1-5&tRNA__Homo_sapiens_tRNA-Val-CAC-1-6&tRNA__Homo_sapiens_tRNA-Val-CAC-1-7&tRNA__Homo_sapiens_tRNA-Val-CAC-5-1&tRNA__Homo_sapiens_tRNA-Val-CAC-4-1&tRNA__Homo_sapiens_tRNA-Val-AAC-1-1&tRNA__Homo_sapiens_tRNA-Val-AAC-1-2&tRN…	tRNA-Val-CAC-1-1 & tRNA-Val-CAC-1-2 & tRNA-Val-CAC-1-3 & tRNA-Val-CAC-1-4 & tRNA-Val-CAC-1-5 & tRNA-Val-CAC-1-6 & tRNA-Val-CAC-1-7 & tRNA-Val-CAC-5-1 & tRNA-Val-CAC-4-1 & tRNA-Val-AAC-1-1 & tRNA-Val-AAC-1-2 & tRNA-Val-AAC-1-3 & tRNA-Val-AAC-1-4 & tRNA-Val-AAC-1-5 & tRNA-Val-AAC-4-1 & tRNA-Val-AAC-3-1 & tRNA-Val-CAC-2-1 & tRNA-Val-CAC-6-1	-0.222566480061278	-0.947049629435251	0.501916669312695	1.85721537930398	-0.615121709519169	0.540913279500687	0.994270823869083	-4.63041705161753
hsa-miR-484	hsa-miR-484	-0.102273767091456	-0.435847175155122	0.231299640972211	13.8856978848456	-0.613906761853383	0.541710246247866	0.994270823869083	-4.6826050308362
hsa-miR-3074-5p	hsa-miR-3074-5p	0.11868197413606	-0.268991515336511	0.506355463608632	4.30639207397372	0.612982737801679	0.542316778883658	0.994270823869083	-4.65181130609591
MiR.hp__hsa-mir-181b-2&MiR.hp__hsa-mir-181b-1	MiR.hp:hsa-mir-181b-2 & MiR.hp:hsa-mir-181b-1	0.143035993667033	-0.32573926975181	0.611811257085877	6.50237019513245	0.610956425996738	0.543648072743701	0.994270823869083	-4.65586087673089
hsa-miR-221-5p	hsa-miR-221-5p	-0.258931376130921	-1.11170325298964	0.593840500727803	2.0102961195262	-0.607968945048221	0.545613897907419	0.994270823869083	-4.62520248864601
ReverseComplement_ENSG00000084112.15&ReverseComplement_ENSG00000155252.13&ReverseComplement_ENSG00000249967.1	ReverseComplement_SSH1 & ReverseComplement_PI4K2A & ReverseComplement_ENSG00000249967.1	-0.22580860657743	-0.973951883414352	0.522334670259491	1.80027662882295	-0.604345509533483	0.548003041901484	0.994270823869083	-4.62510315271839
hsa-miR-6840-5p	hsa-miR-6840-5p	0.371673588334979	-0.859926197737831	1.60327337440779	1.54716370144723	0.604256988651219	0.548061475264072	0.994270823869083	-4.61726939785484
ReverseComplement_ENSG00000114656.12&ENSG00000177646.20	ReverseComplement_CFAP92 & ACAD9	0.148212173202654	-0.342926878868868	0.639351225274177	3.02654161321448	0.604239335153364	0.548073128861187	0.994270823869083	-4.64294801519969
lncRNA__URS000075A6F2_9606_Homo_sapiens_BRWD1_antisense_RNA_2_BRWD1-AS2_	lncRNA:URS000075A6F2_9606_Homo_sapiens_BRWD1_antisense_RNA_2_BRWD1-AS2	-0.161614979346632	-0.697680631219669	0.374450672526404	2.27313806583591	-0.603661135575048	0.548454884993946	0.994270823869083	-4.63375540109309
ENSG00000163534.15	FCRL1	0.288059790900313	-0.668990586263742	1.24511016806437	1.9194251539851	0.602667023527014	0.549111562175071	0.994270823869083	-4.62682360700412
lncRNA__URS0000759C0C_9606_Homo_sapiens_ZBTB11_antisense_RNA_1_ZBTB11-AS1_	lncRNA:ZBTB11-AS1	0.201844650877343	-0.469382196902949	0.873071498657635	2.08055455169644	0.602112317459247	0.549478155439081	0.994270823869083	-4.63108230176
snoRNA__Homo_sapiens300206_SNORD74	snoRNA:SNORD74	-0.128471955049248	-0.555747066963302	0.298803156864806	9.93723897514695	-0.602046897580563	0.549521398188176	0.994270823869083	-4.6652449286144
hsa-miR-210-3p	hsa-miR-210-3p	-0.123668910875826	-0.535109673257147	0.287771851505496	7.72252714819473	-0.601842435448766	0.549656559412358	0.994270823869083	-4.65889017271128
rRNA__Homo_sapiens_mitochondrially_encoded_12S_RNA_(MT-RNR1)	MT-RNR1	-0.128293824199954	-0.555152998553066	0.298565350153158	4.02075919295607	-0.601797968078288	0.549685957127405	0.994270823869083	-4.65107152298929
snoRNA__Homo_sapiens300528_SNORD48	snoRNA:SNORD48	-0.149364647712856	-0.646746504390224	0.348017208964512	6.97938095525621	-0.60129482473102	0.550018644409635	0.994270823869083	-4.65777028860306
hsa-miR-4677-3p	hsa-miR-4677-3p	0.172234811252711	-0.402060335205457	0.746529957710879	2.31177239007469	0.600503265947335	0.550542243080795	0.994270823869083	-4.63528247539284
ENSG00000185344.15&ENSG00000137700.18&ReverseComplement_ENSG00000078304.19&ReverseComplement_ENSG00000145536.15&ENSG00000164040.18&ReverseComplement_ENSG00000144028.15&ReverseComplement_ENSG00000114735.10&ENSG00000105323.17&ENSG00000131386.19&ENSG00000164941.14&ENSG00000168675.19&ENSG00000179407.3&ReverseComplement_ENSG00000105619.14&ENSG00000267796.8&ENSG00000188223.9&ReverseComplement_ENSG00000…	ATP6V0A2 & SLC37A4 & ReverseComplement_PPP2R5C & ReverseComplement_ADAMTS16 & PGRMC2 & ReverseComplement_SNRNP200 & ReverseComplement_HEMK1 & HNRNPUL1 & GALNT15 & INTS8 & LDLRAD4 & DNAJB8 & ReverseComplement_TFPT & LIN37 & ENSG00000188223.9 & ReverseComplement_CTBP2 & ReverseComplement_MiR.hp:hsa-mir-6880	0.153988188780692	-0.35967805721968	0.667654434781063	4.63111177224985	0.600255252065443	0.550706350589818	0.994270823869083	-4.65445734166428
MiR.hp__hsa-mir-16-2&MiR.hp__hsa-mir-16-1	MiR.hp:hsa-mir-16-2 & MiR.hp:hsa-mir-16-1	0.213895800103694	-0.500422696649866	0.928214296857255	9.28514378336578	0.599570073131475	0.551159852818805	0.994270823869083	-4.66225176083482
ENSG00000127328.22	RAB3IP	0.221816321551975	-0.519083060935251	0.962715704039201	2.16082407475612	0.599465028528869	0.551229395787185	0.994270823869083	-4.63418723219234
ENSG00000147955.18	SIGMAR1	-0.171746477396024	-0.747406747013347	0.4039137922213	1.68350884562525	-0.59738067284913	0.55261022255551	0.994270823869083	-4.62503854955558
MiR.hp__hsa-mir-320b-2&MiR.hp__hsa-mir-320b-1	MiR.hp:hsa-mir-320b-2 & MiR.hp:hsa-mir-320b-1	-0.132249365530955	-0.575756699469614	0.311257968407705	6.60103980025845	-0.597066050385728	0.552818802258214	0.994270823869083	-4.65784316557
MiR.hp__hsa-mir-486-1&MiR.hp__hsa-mir-486-2&lncRNA__URS0000CCE0C9_9606_Homo_sapiens_long_intergenic_non-protein_coding_RNA_319_LINC00319__lncRNA&lncRNA__URS0000D77F73_9606_Homo_sapiens_TIMM23B-AGAP6_readthrough_TIMM23B-AGAP6__lncRNA&lncRNA__URS0000D780F6_9606_Homo_sapiens_TIMM23B-AGAP6_readthrough_TIMM23B-AGAP6__lncRNA&lncRNA__URS0000D77FDF_9606_Homo_sapiens_TIMM23B-AGAP6_readthrough_TIMM23B-AGAP…	MiR.hp:hsa-mir-486-1 & MiR.hp:hsa-mir-486-2 & lncRNA:LINC00319 & lncRNA:URS0000D77F73_9606_Homo_sapiens_TIMM23B-AGAP6_readthrough_TIMM23B-AGAP6 & lncRNA:URS0000D780F6_9606_Homo_sapiens_TIMM23B-AGAP6_readthrough_TIMM23B-AGAP6 & lncRNA:URS0000D77FDF_9606_Homo_sapiens_TIMM23B-AGAP6_readthrough_TIMM23B-AGAP6 & lncRNA:URS0000D780B2_9606_Homo_sapiens_TIMM23B-AGAP6_readthrough_TIMM23B-AGAP6 & lncRNA:URS…	-0.129189406000676	-0.563234932722186	0.304856120720835	2.76601120301351	-0.595965614452526	0.553548650425657	0.994270823869083	-4.64222544990369
lncRNA__URS000075CF6A_9606_Homo_sapiens_long_intergenic_non-protein_coding_RNA_1492_LINC01492_&lncRNA__URS000075B254_9606_Homo_sapiens_long_intergenic_non-protein_coding_RNA_2139_LINC02139_	lncRNA:LINC01492 & lncRNA:LINC02139	0.149907108117618	-0.358222906337953	0.65803712257319	2.49129641110948	0.590713591722901	0.557038638273629	0.994270823869083	-4.63994478337139
ReverseComplement_ENSG00000106278.12	ReverseComplement_PTPRZ1	0.215039213147341	-0.514560365571255	0.944638791865937	3.40887470424811	0.590150356644612	0.557413562217584	0.994270823869083	-4.64697538158684
hsa-miR-3605-3p	hsa-miR-3605-3p	-0.120320833801524	-0.529433171280751	0.288791503677702	7.06111583696765	-0.588881407142693	0.558258714927415	0.994270823869083	-4.65886893321672
MiR.hp__hsa-mir-320a	MiR.hp:hsa-mir-320a	-0.118690655180426	-0.52258395507933	0.285202644718479	2.13347866978498	-0.588409213726029	0.558573370944736	0.994270823869083	-4.63651097953887
ReverseComplement_ENSG00000025796.14	ReverseComplement_SEC63	-0.156067477439255	-0.688248637512397	0.376113682633886	2.35454089081757	-0.587195205887643	0.559382756440008	0.994270823869083	-4.63743153706571
snoRNA__Homo_sapiens300737_SNORD14A	snoRNA:SNORD14A	0.199050761459858	-0.47987150411872	0.877973027038436	2.84027088994507	0.587047682232818	0.55948115104068	0.994270823869083	-4.6428003262186
snoRNA__Homo_sapiens300262_SNORD60	snoRNA:SNORD60	0.119765103773798	-0.289346879953558	0.528877087501153	6.46549621314366	0.58616202691108	0.560072042204225	0.994270823869083	-4.65875811810576
snoRNA__Homo_sapiens300468_SNORD58A&lncRNA__URS000053D37B_9606_Homo_sapiens_long_intergenic_non-protein_coding_RNA_1104_LINC01104_&lncRNA__URS0000A76636_9606_Homo_sapiens_human__non-protein_coding_lnc-ZNF485-68:16&lncRNA__URS0000CCE0CE_9606_Homo_sapiens_long_intergenic_non-protein_coding_RNA_673_LINC00673__lncRNA&lncRNA__URS0000CCE0D9_9606_Homo_sapiens_long_intergenic_non-protein_coding_RNA_673_L…	snoRNA:SNORD58A & lncRNA:TSBP1-AS1	0.169249182908937	-0.410483838611591	0.748982204429466	1.82541997703424	0.584558699974049	0.561142538451595	0.994270823869083	-4.63003648588597
ENSG00000046774.10	MAGEC2	-0.156243883221894	-0.695226735988272	0.382738969544485	2.38895076076768	-0.58044043870499	0.563896834270719	0.994270823869083	-4.63967442030391
rRNA__5S_ribosomal_1_(RNA5S1-8,_RNA5S10-17)&lncRNA__URS0000BC44FE_9606_Homo_sapiens_long_intergenic_non-protein_coding_RNA_537_LINC00537_	rRNA:5S_ribsomalisoforms & lncRNA:LINC00537	-0.210613313224554	-0.93803328341898	0.516806656969873	1.93696451997027	-0.579735889166195	0.564368706246701	0.994270823869083	-4.62872652067983
snoRNA__Homo_sapiens300536_SNORD100	snoRNA:SNORD100	-0.149180584161944	-0.66581310036017	0.367451932036282	6.36880779684694	-0.578176123548867	0.565414052589007	0.994270823869083	-4.65930743022162
hsa-miR-6503-3p	hsa-miR-6503-3p	0.198729901056479	-0.492049928565718	0.889509730678677	1.65207260555974	0.576040680294448	0.566846761800767	0.994270823869083	-4.62307078586822
lncRNA__URS0000759B1D_9606_Homo_sapiens_long_intergenic_non-protein_coding_RNA_1299_LINC01299_	lncRNA:LINC01299	-0.154181217664326	-0.694278500327567	0.385916064998915	3.20626515938364	-0.571595847645142	0.569834600027749	0.994270823869083	-4.64629801308857
snoRNA__Homo_sapiens300558_SNORD105	snoRNA:SNORD105	0.164430987905614	-0.413542862905204	0.742404838716432	3.04459200799873	0.56964601309566	0.571147717197648	0.994270823869083	-4.64615101286416
MiR.hp__hsa-mir-6511b-1&MiR.hp__hsa-mir-6511a-1&MiR.hp__hsa-mir-6511a-2&MiR.hp__hsa-mir-6511a-3&MiR.hp__hsa-mir-6511a-4&MiR.hp__hsa-mir-6511b-2	MiR.hp:hsa-mir-6511b-1 & MiR.hp:hsa-mir-6511a-1 & MiR.hp:hsa-mir-6511a-2 & MiR.hp:hsa-mir-6511a-3 & MiR.hp:hsa-mir-6511a-4 & MiR.hp:hsa-mir-6511b-2	-0.157513919680828	-0.712569256709322	0.397541417347665	1.56832340655969	-0.568214408628359	0.572112772195582	0.994270823869083	-4.62312907945103
lncRNA__URS000075B559_9606_Homo_sapiens_uncharacterized_LOC25845_PP7080__lncRNA	lncRNA:URS000075B559_9606_Homo_sapiens_uncharacterized_LOC25845_PP7080	0.135937114994428	-0.345876053158574	0.61775028314743	2.82623083341165	0.564922626435596	0.574334798449848	0.994270823869083	-4.64525086844979
ReverseComplement_ENSG00000102858.13	ReverseComplement_MGRN1	0.11683253543281	-0.297545487933795	0.531210558799415	3.62724164851967	0.564542540629497	0.574591634640784	0.994270823869083	-4.65190216012367
ReverseComplement_ENSG00000104290.11	ReverseComplement_FZD3	0.192731944500389	-0.490951275708998	0.876415164709776	2.20910320594374	0.564453757286491	0.574651636434056	0.994270823869083	-4.63796055070268
snoRNA__Homo_sapiens300657_SNORD85	snoRNA:SNORD85	0.148418294099547	-0.381103241795748	0.677939829994842	4.71950611248386	0.561220328986239	0.576838931135964	0.994270823869083	-4.65810827697054
rRNA__45S_pre-ribosomal_N5_(RNA45SN5)&rRNA__45S_pre-ribosomal_N1_(RNA45SN1)&rRNA__45S_pre-ribosomal_N4_(RNA45SN4)&rRNA__45S_pre-ribosomal_N2_(RNA45SN2)&rRNA__45S_pre-ribosomal_N3_(RNA45SN3)&rRNA__28S_ribosomal_N5_(RNA28SN5)&rRNA__28S_ribosomal_N1_(RNA28SN1)&rRNA__28S_ribosomal_N4_(RNA28SN4)&rRNA__28S_ribosomal_N2_(RNA28SN2)&rRNA__28S_ribosomal_N3_(RNA28SN3)	RNA45SN5 & RNA45SN1 & RNA45SN4 & RNA45SN2 & RNA45SN3 & RNA28SN5 & RNA28SN1 & RNA28SN4 & RNA28SN2 & RNA28SN3	-0.105802442061579	-0.484199149881774	0.272594265758615	15.737298321926	-0.559858052247951	0.577761665542685	0.994270823869083	-4.70230199073265
snoRNA__Homo_sapiens300112_SNORD3@&snoRNA__Homo_sapiens300182_SNORD3@&snoRNA__Homo_sapiens300250_SNORD3@&snoRNA__Homo_sapiens300448_SNORD3@&snoRNA__Homo_sapiens300361_SNORD3@L38&snoRNA__Homo_sapiens300248_SNORD3@L26&snoRNA__Homo_sapiens300285_SNORD3@L31	snoRNA:SNORD3@L31	0.21101143608495	-0.544053777446279	0.96607664961618	4.00083829382369	0.559565740621105	0.577959754895667	0.994270823869083	-4.65334859251841
lncRNA__URS0000BC43CE_9606_Homo_sapiens_long_intergenic_non-protein_coding_RNA_1905_LINC01905_&lncRNA__URS0000BC453B_9606_Homo_sapiens_long_intergenic_non-protein_coding_RNA_1905_LINC01905__lncRNA	lncRNA:LINC01905	-0.150175831325565	-0.687609329432227	0.387257666781097	3.03240149133139	-0.559506193759027	0.578000111739442	0.994270823869083	-4.64582962096144
hsa-miR-28-5p	hsa-miR-28-5p	0.145411223864874	-0.375190871126117	0.666013318855866	4.69537809266523	0.559270103917268	0.578160130889028	0.994270823869083	-4.65799656104689
lncRNA__URS0000759AD2_9606_Homo_sapiens_long_intergenic_non-protein_coding_RNA_294_LINC00294_&lncRNA__URS000075C353_9606_Homo_sapiens_long_intergenic_non-protein_coding_RNA_963_LINC00963_&lncRNA__URS000075B7A7_9606_Homo_sapiens_T_cell_receptor_gamma_locus_antisense_RNA_1_TRG-AS1_&lncRNA__URS0000CCE0A2_9606_Homo_sapiens_long_intergenic_non-protein_coding_RNA_330_LINC00330_&lncRNA__URS000075C0A6_96…	lncRNA:lncRNA:LINC00471	-0.127595360678868	-0.58519708876168	0.330006367403944	2.35288730168151	-0.558311809551392	0.578809871956687	0.994270823869083	-4.64042651718755
snoRNA__Homo_sapiens300586_SNORA64	snoRNA:SNORA64	-0.137463826947729	-0.63093752207336	0.356009868177903	2.42428561098933	-0.55776853266185	0.579178379920506	0.994270823869083	-4.6393546787781
ENSG00000102034.17	ELF4	0.179831101147258	-0.465961403547345	0.82562360584186	2.42360273868145	0.557572556315221	0.579311339591054	0.994270823869083	-4.64080855902168
lncRNA__URS0000ABD7FD_9606_Homo_sapiens_uncharacterized_LOC100128988_LOC100128988__lncRNA&lncRNA__URS0000ABD7F2_9606_Homo_sapiens_uncharacterized_LOC100128988_LOC100128988__lncRNA&MiR.hp__hsa-mir-1246	lncRNA:URS0000ABD7FD_9606_Homo_sapiensLOC100128988 & MiR.hp:hsa-mir-1246	0.607062904612114	-1.58321577175267	2.79734158097689	-1.33670334672214	0.554962843465352	0.581083293063763	0.994270823869083	-4.5988291305134
lncRNA__URS000075ED94_9606_Homo_sapiens_long_intergenic_non-protein_coding_RNA_1355_LINC01355_	lncRNA:LINC01355	0.150389562653936	-0.392248697930097	0.693027823237968	5.9076479900699	0.554928296562457	0.581106767309872	0.994270823869083	-4.66044721502361
rRNA__45S_pre-ribosomal_N4_(RNA45SN4)&rRNA__45S_pre-ribosomal_N2_(RNA45SN2)&rRNA__45S_pre-ribosomal_N3_(RNA45SN3)&rRNA__18S_ribosomal_N2_(RNA18SN2-4)	RNA45SN4 & RNA45SN2 & RNA45SN3 & RNA18SN2-4	0.151275203072241	-0.396548808610104	0.699099214754586	2.26658183343432	0.552912319901554	0.582477389712414	0.994270823869083	-4.6373609675602
hsa-miR-340-5p	hsa-miR-340-5p	-0.249437021049009	-1.15895796610144	0.660083924003422	5.47513606631923	-0.549133315363842	0.585050824806696	0.994270823869083	-4.66021984182483
ReverseComplement_ENSG00000196110.8&ReverseComplement_ENSG00000172954.14	ReverseComplement_ZNF699 & ReverseComplement_LCLAT1	0.216503296291807	-0.573396947422133	1.00640354000575	1.83522187595194	0.548809791718553	0.585271390477136	0.994270823869083	-4.62556562930229
ReverseComplement_lncRNA__URS0000BC4407_9606_Homo_sapiens_uncharacterized_LOC107985544_LOC107985544__lncRNA	ReverseComplement_lncRNA:URS0000BC4407_9606_Homo_sapiensLOC107985544	-0.131473642409182	-0.612222328361609	0.349275043543244	5.01937331591751	-0.54758327564438	0.586107940678462	0.994270823869083	-4.65978152153294
ReverseComplement_ENSG00000141404.17	ReverseComplement_GNAL	-0.143780362038475	-0.673323147102833	0.385762423025883	1.71333319591434	-0.543660905124666	0.588787023486823	0.994270823869083	-4.62560937056898
lncRNA__URS00007E3E96_9606_Homo_sapiens_MCPH1_antisense_RNA_1_MCPH1-AS1_&lncRNA__URS000075B300_9606_Homo_sapiens_long_intergenic_non-protein_coding_RNA_1118_LINC01118_	lncRNA:MCPH1-AS1 & lncRNA:LINC01118	0.151495870375556	-0.407681353820827	0.710673094571939	1.57856298124276	0.542476471964544	0.58959716200475	0.994270823869083	-4.62903923770412
yRNA__Y4	yRNA:Y4	0.144930300899077	-0.390335331646614	0.680195933444768	16.4423433033939	0.542149947788563	0.589820593464697	0.994270823869083	-4.71042434781406
hsa-miR-20b-5p	hsa-miR-20b-5p	0.182125471954548	-0.49414455457316	0.858395498482255	7.24804310931578	0.539237562950947	0.591815227232036	0.994270823869083	-4.66389507508748
lncRNA__URS0000A77033_9606_Homo_sapiens_HAND2_antisense_RNA_1_HAND2-AS1__lncRNA&lncRNA__URS0000A76C09_9606_Homo_sapiens_HAND2_antisense_RNA_1_HAND2-AS1__lncRNA&lncRNA__URS0000A77681_9606_Homo_sapiens_HAND2_antisense_RNA_1_HAND2-AS1__lncRNA&lncRNA__URS000075E9D2_9606_Homo_sapiens_mir-497-195_cluster_host_gene_MIR497HG_	lncRNA:HAND2-AS1 & lncRNA:URS000075E9D2_9606_Homo_sapiens_mir-497-195_cluster_host_gene_MIR497HG	-0.205637585852259	-0.969305104999054	0.558029933294536	1.91381364359647	-0.539172537667519	0.591859798004894	0.994270823869083	-4.6344773697206
lncRNA__URS000075AE1B_9606_Homo_sapiens_human__non-protein_coding_lnc-CELA3A-5:14&lncRNA__URS000075D5F9_9606_Homo_sapiens_long_intergenic_non-protein_coding_RNA_339_LINC00339_&lncRNA__URS000075BB12_9606_Homo_sapiens_human__non-protein_coding_lnc-CELA3A-5:13&lncRNA__URS000075D659_9606_Homo_sapiens_human__non-protein_coding_lnc-CELA3A-5:16&lncRNA__URS000075E9D1_9606_Homo_sapiens_human__non-protein_…	lncRNA:lnc-CELA3A-5:12	-0.130206560139047	-0.614657089367932	0.354243969089837	5.39524301510329	-0.538161985780633	0.592552671489291	0.994270823869083	-4.66136307923913
lncRNA__URS00008E3A09_9606_Homo_sapiens_MIR194-2_host_gene_MIR194-2HG_&MiR.hp__hsa-mir-194-2&MiR.hp__hsa-mir-194-1	lncRNA:URS00008E3A09_9606_Homo_sapiens_MIR194-2_host_gene_MIR194-2HG & MiR.hp:hsa-mir-194-2 & MiR.hp:hsa-mir-194-1	0.157905384427865	-0.43016298227195	0.74597375112768	8.13715418498241	0.537648832422444	0.592904655399031	0.994270823869083	-4.66605748277429
snoRNA__Homo_sapiens300755_SNORD14AL2	snoRNA:SNORD14AL2	0.14008714739505	-0.382594927137456	0.662769221927556	3.95083631908269	0.53664893506811	0.593590790814541	0.994270823869083	-4.65711350259945
ReverseComplement_ENSG00000008988.11	ReverseComplement_RPS20	0.0966579583427087	-0.264009532228544	0.457325448913961	3.97160356004179	0.536611784050052	0.593616291247201	0.994270823869083	-4.65582964471365
hsa-miR-339-5p	hsa-miR-339-5p	-0.121984764536954	-0.579454257773739	0.33548472869983	8.31149076739342	-0.533916128755009	0.595467959060946	0.994270823869083	-4.66668944919956
ENSG00000175040.6&ReverseComplement_ENSG00000184261.5&ENSG00000155545.20&ENSG00000170365.10&ReverseComplement_ENSG00000144406.19&ReverseComplement_ENSG00000164053.22&ReverseComplement_lncRNA__URS0000CCE03A_9606_Homo_sapiens_ATRIP-TREX1_readthrough_ATRIP-TREX1__lncRNA&ReverseComplement_ENSG00000185008.17&ReverseComplement_ENSG00000166947.15&ReverseComplement_ENSG00000067066.17&ENSG00000172053.18&R…	CHST2 & ReverseComplement_KCNK12 & MIER3 & SMAD1 & ReverseComplement_UNC80 & ReverseComplement_ATRIP & ReverseComplement_lncRNA:URS0000CCE03A_9606_SP100 & QARS1 & ReverseComplement_ATP8A1 & ReverseComplement_TMEM104 & ReverseComplement_RIOK2	0.174981925159172	-0.482446867993117	0.832410718311461	1.69232409424306	0.532934770196478	0.596142733257988	0.994270823869083	-4.62316015510498
hsa-miR-1234-3p	hsa-miR-1234-3p	-0.124301997434508	-0.592967553941166	0.34436355907215	2.28472914282911	-0.531061302706064	0.597431906349563	0.994270823869083	-4.64026483621225
hsa-miR-1307-3p	hsa-miR-1307-3p	-0.11384725346792	-0.543411003179363	0.315716496243523	8.7651148395823	-0.530669978849278	0.597701348822296	0.994270823869083	-4.66800643590021
ENSG00000215421.10	ZNF407	0.110414667622063	-0.30742468630422	0.528254021548345	2.57059259772224	0.529111272817651	0.598775143653975	0.994270823869083	-4.64495762873143
hsa-miR-7977	hsa-miR-7977	-0.135611664721516	-0.649774652950791	0.378551323507759	5.83848888682577	-0.52811174059695	0.599464195020116	0.994270823869083	-4.66284711024826
lncRNA__URS000075EFF6_9606_Homo_sapiens_DNM3_opposite_strand/antisense_RNA_DNM3OS_&MiR.hp__hsa-mir-199a-2&MiR.hp__hsa-mir-199a-1	lncRNA:URS000075EFF6_9606_Homo_sapiens_DNM3_opposite_strand/antisense_RNA_DNM3OS & MiR.hp:hsa-mir-199a-2 & MiR.hp:hsa-mir-199a-1	-0.155898593877774	-0.748120306624339	0.436323118868791	7.10047713385555	-0.527093254507859	0.60016669161492	0.994270823869083	-4.66494110690531
ReverseComplement_ENSG00000198842.10&ENSG00000160208.13&ENSG00000134109.11&ENSG00000255346.10	ReverseComplement_STYXL2 & RRP1B & EDEM1 & NOX5	0.145724658901941	-0.40800656271985	0.699455880523733	3.08321530576647	0.526942978796612	0.600270376018894	0.994270823869083	-4.64830869538172
hsa-miR-6833-3p	hsa-miR-6833-3p	0.0987332079706227	-0.276575141198986	0.474041557140231	3.96060581944552	0.526750077717884	0.600403482456311	0.994270823869083	-4.65762822909781
snoRNA__Homo_sapiens300559_SNORD41	snoRNA:SNORD41	-0.142133838254543	-0.684161505168079	0.399893828658993	2.70287041530627	-0.525055987541744	0.601573033786901	0.994270823869083	-4.64667844194819
MiR.hp__hsa-mir-486-1&MiR.hp__hsa-mir-486-2	MiR.hp:hsa-mir-486-1 & MiR.hp:hsa-mir-486-2	-0.0826993454093561	-0.398933322355302	0.23353463153659	17.7941810651917	-0.523628321800242	0.602559471725906	0.994270823869083	-4.72370785358551
ReverseComplement_lncRNA__URS00003D0DA0_9606_Homo_sapiens_human__lncRNA_AL357153.1	ReverseComplement_lncRNA:URS00003D0DA0_9606_Homo_sapiens_human_AL357153.1	-0.135576120289225	-0.654888883612077	0.383736643033626	1.87155511166064	-0.522737662441833	0.603175246481214	0.994270823869083	-4.6323258301676
ENSG00000123908.12	AGO2	0.118391234168358	-0.336140499817208	0.572922968153923	2.42980497565311	0.521536759701689	0.604005973724962	0.994270823869083	-4.64133989125873
hsa-miR-99b-3p	hsa-miR-99b-3p	-0.243588993787108	-1.1789961588452	0.691818171270982	1.36080252268591	-0.521418643505886	0.604087709359048	0.994270823869083	-4.61914351147227
yRNA__Y3	yRNA:Y3	0.0875524911526338	-0.249348888082483	0.424453870387751	11.8032983167425	0.520349695759326	0.604827645929056	0.994270823869083	-4.68225686926049
hsa-miR-548q	hsa-miR-548q	-0.152197197255449	-0.738417866507452	0.434023471996554	1.83450593970135	-0.519846487849833	0.60517611595695	0.994270823869083	-4.63071236034368
lncRNA__URS00007E4B6C_9606_Homo_sapiens_WWC2_antisense_RNA_1_WWC2-AS1_	lncRNA:WWC2-AS1	-0.123897094783221	-0.601565667324375	0.353771477757932	3.47879312657729	-0.519354669398051	0.605516788033784	0.994270823869083	-4.65268670302329
snoRNA__Homo_sapiens300590_SNORA50	snoRNA:SNORA50	-0.124794597594792	-0.60721288046153	0.357623685271947	2.16670935077874	-0.517966429018116	0.606478867616783	0.994270823869083	-4.64041041147882
ENSG00000203811.1&ENSG00000203852.3	H3C14 & H3C15	0.0839626380382068	-0.242046696634553	0.409971972710966	3.79446451809855	0.515686338245591	0.608060538386279	0.994270823869083	-4.65631330672379
ENSG00000188536.13	HBA2	0.149973851797516	-0.43287812359034	0.732825827185372	3.03989922565601	0.515213055092998	0.608389085452367	0.994270823869083	-4.6497160879414
hsa-miR-142-5p	hsa-miR-142-5p	-0.154125871134609	-0.756117041893612	0.447865299624395	12.3291405597135	-0.512642973213702	0.610174618568262	0.994270823869083	-4.68617657712687
hsa-miR-6857-3p	hsa-miR-6857-3p	-0.125631417056037	-0.616920748229813	0.365657914117739	3.18154651640247	-0.512024228103997	0.610604840633381	0.994270823869083	-4.65121956261161
snoRNA__Homo_sapiens300669_SNORD21	snoRNA:SNORD21	0.113352273099117	-0.331295826686282	0.558000372884517	5.06437606162163	0.510438447593381	0.611708085939732	0.994270823869083	-4.66335792107178
hsa-miR-191-5p	hsa-miR-191-5p	-0.0631316826799964	-0.311568373943494	0.185305008583502	15.8117616484167	-0.508816533201838	0.612837406013773	0.994270823869083	-4.709630426074
hsa-miR-182-5p	hsa-miR-182-5p	0.127288192790367	-0.375345459332651	0.629921844913385	11.8433029475121	0.50706793088482	0.614055995270382	0.994270823869083	-4.68444273111803
ENSG00000029993.15	HMGB3	0.194657019540175	-0.576985184471772	0.966299223552122	1.24413698839893	0.505107343872266	0.615423617197842	0.994270823869083	-4.62202789128146
hsa-miR-221-3p	hsa-miR-221-3p	-0.142810313542677	-0.713465663781574	0.42784503669622	7.75619135649648	-0.501089457313796	0.61823060808095	0.994270823869083	-4.66811766235713
snoRNA__Homo_sapiens300667_SNORD45A	snoRNA:SNORD45A	0.136190430287564	-0.408080029904999	0.680460890480126	3.65324956749316	0.501027327538162	0.618274058497751	0.994270823869083	-4.65587918322137
snoRNA__Homo_sapiens300733_SNORA3	snoRNA:SNORA3	0.0797975859520683	-0.23923743316666	0.398832605070797	5.10551700442221	0.500819214934847	0.618419611887967	0.994270823869083	-4.66396774405246
ReverseComplement_ENSG00000245848.3&ReverseComplement_ENSG00000134690.11&ENSG00000112208.11	ReverseComplement_CEBPA & ReverseComplement_CDCA8 & BAG2	0.159967484013422	-0.480440176481278	0.800375144508121	1.93974004998124	0.50015519281242	0.618884129887872	0.994270823869083	-4.63626520335771
hsa-miR-11400	hsa-miR-11400	0.183142345518247	-0.550328243488616	0.91661293452511	1.91310860761845	0.4999604544365	0.619020389156895	0.994270823869083	-4.63288314619886
ENSG00000135821.19	GLUL	0.0807647612460318	-0.24450232140298	0.406031843895043	5.09800872759667	0.497177407387161	0.620969165673834	0.994270823869083	-4.66438417783854
hsa-miR-503-5p	hsa-miR-503-5p	0.12756164994186	-0.386628258963576	0.641751558847297	6.49072241378927	0.496736605209831	0.621278080208823	0.994270823869083	-4.66682720647558
lncRNA__URS000075D573_9606_Homo_sapiens_small_nucleolar_RNA_host_gene_9_SNHG9_	lncRNA:URS000075D573_9606_SNHG9	-0.185671486214553	-0.937068111264964	0.565725138835857	2.56731962488817	-0.494772507800837	0.622655353704863	0.994270823869083	-4.6449172532561
ReverseComplement_ENSG00000117298.16&ReverseComplement_lncRNA__URS0000759D4A_9606_Homo_sapiens_FOXF1_adjacent_non-coding_developmental_regulatory_RNA_FENDRR_&ReverseComplement_ENSG00000168137.19&ENSG00000176920.13&ReverseComplement_ENSG00000186115.13&ReverseComplement_ENSG00000196689.13&ENSG00000101350.8&ReverseComplement_ENSG00000139746.16&ReverseComplement_lncRNA__URS00007E413A_9606_Homo_sapien…	ReverseComplement_ECE1 & ReverseComplement_lncRNA:lncRNA:URS00007E3AA8_9606_Homo_sapiens_human:non-protein_coding_LINC01770:14	-0.189626748346539	-0.958508893368207	0.57925539667513	3.53921084915599	-0.493820833735714	0.623323179186396	0.994270823869083	-4.65660697269051
lncRNA__URS000053D37B_9606_Homo_sapiens_long_intergenic_non-protein_coding_RNA_1104_LINC01104_&lncRNA__URS0000A76636_9606_Homo_sapiens_human__non-protein_coding_lnc-ZNF485-68:16	lncRNA:LINC01104 & lncRNA:lnc-ZNF485-68:16	-0.102616185209427	-0.521420390310725	0.316188019891871	4.15819915961981	-0.490607765567962	0.625580256932352	0.994270823869083	-4.66203060520486
hsa-miR-30c-1-3p	hsa-miR-30c-1-3p	-0.0968289303348637	-0.493149225133149	0.299491364463421	3.44853318327186	-0.489202207595263	0.626568751883365	0.994270823869083	-4.6556637779186
hsa-miR-144-3p	hsa-miR-144-3p	0.309731521798323	-0.967267686186082	1.58673072978273	3.64432002009523	0.485651086484798	0.629069235214364	0.994270823869083	-4.6540587696848
lncRNA__URS0000732D2A_9606_Homo_sapiens_PAX6_upstream_antisense_RNA_PAUPAR_	lncRNA:URS0000732D2A_9606_Homo_sapiens_PAX6_upstream_antisense_RNA_PAUPAR	-0.114991829976711	-0.589379151893835	0.359395491940412	4.1071074189123	-0.485359458812572	0.629274776327727	0.994270823869083	-4.6616820563343
ReverseComplement_lncRNA__URS0000083F23_9606_Homo_sapiens_human__non-protein_coding_lnc-NPIPA1-1:1	ReverseComplement_lncRNA:lnc-NPIPA1-1:1	0.0753839823622462	-0.238256755804631	0.389024720529124	4.25512353408609	0.481256042488991	0.63217001109787	0.994270823869083	-4.66309767022287
snoRNA__Homo_sapiens300686_SNORD43	snoRNA:SNORD43	-0.125158438751148	-0.6460071484117	0.395690270909404	5.62382052191851	-0.481147385997017	0.632246754508879	0.994270823869083	-4.66663160963634
MiR.hp__hsa-mir-450a-1&MiR.hp__hsa-mir-450a-2	MiR.hp:hsa-mir-450a-1 & MiR.hp:hsa-mir-450a-2	0.176603969417272	-0.559761820821345	0.912969759655888	2.69763711030214	0.4802157976195	0.632904896438819	0.994270823869083	-4.6478343724583
MiR.hp__hsa-mir-486-1&MiR.hp__hsa-mir-486-2&lncRNA__URS000075A7EF_9606_Homo_sapiens_human__non-protein_coding_lnc-MARCH8-1:2	MiR.hp:hsa-mir-486-1 & MiR.hp:hsa-mir-486-2 & lncRNA:lnc-MARCH8-1:2	-0.0964521111651253	-0.498648325775826	0.305744103445575	3.59165272343795	-0.480179201912799	0.632930756408322	0.994270823869083	-4.65820312961176
snoRNA__Homo_sapiens300532_SNORD50A	snoRNA:SNORD50A	-0.138110520780244	-0.715168666761466	0.438947625200978	4.80243284919002	-0.479222028373877	0.633607296439787	0.994270823869083	-4.66558304882063
tRNA__Homo_sapiens_tRNA-Lys-TTT-3-1&tRNA__Homo_sapiens_tRNA-Lys-TTT-3-2&tRNA__Homo_sapiens_tRNA-Lys-TTT-3-3&tRNA__Homo_sapiens_tRNA-Lys-TTT-3-4&tRNA__Homo_sapiens_tRNA-Lys-TTT-3-5&tRNA__Homo_sapiens_tRNA-Lys-TTT-5-1	tRNA-Lys-TTT-3-1 & tRNA-Lys-TTT-3-2 & tRNA-Lys-TTT-3-3 & tRNA-Lys-TTT-3-4 & tRNA-Lys-TTT-3-5 & tRNA-Lys-TTT-5-1	0.109762859816425	-0.349350059468489	0.568875779101338	3.6851708184367	0.478702269244519	0.633974799313124	0.994270823869083	-4.65691183772574
lncRNA__URS0000394A79_9606_Homo_sapiens_long_intergenic_non-protein_coding_RNA_1714_LINC01714_&lncRNA__URS000075E3E5_9606_Homo_sapiens_long_intergenic_non-protein_coding_RNA_1343_LINC01343_&lncRNA__URS00001C235B_9606_Homo_sapiens_long_intergenic_non-protein_coding_RNA_242_LINC00242_	lncRNA:LINC01714 & lncRNA:LINC01343 & lncRNA:LINC00242	-0.150755685990199	-0.781430960803474	0.479919588823076	3.97257659296898	-0.47862731765073	0.634027802520661	0.994270823869083	-4.66123206623424
ReverseComplement_lncRNA__URS000081220A_9606_Homo_sapiens_long_intergenic_non-protein_coding_RNA_434_LINC00434_	ReverseComplement_lncRNA:LINC00434	0.0817527452523432	-0.260293213752263	0.423798704256949	5.68207849462495	0.478572200388164	0.634066780796063	0.994270823869083	-4.6667739204518
hsa-miR-338-5p	hsa-miR-338-5p	-0.177895529729437	-0.925788663647836	0.569997604188962	1.68919576462843	-0.476272027340696	0.63569436391209	0.994270823869083	-4.62662546605418
lncRNA__URS0000759CF4_9606_Homo_sapiens_KCNQ1_opposite_strand/antisense_transcript_1_KCNQ1OT1_	lncRNA:URS0000759CF4_9606_Homo_sapiens_KCNQ1_opposite_strand/antisense_transcript_1_KCNQ1OT1	0.0930174668726149	-0.298491802151478	0.484526735896708	4.40080034754293	0.475720696452293	0.636084749887544	0.994270823869083	-4.66404894144629
tRNA__Homo_sapiens_tRNA-Leu-CAG-1-1&tRNA__Homo_sapiens_tRNA-Leu-CAG-1-2&tRNA__Homo_sapiens_tRNA-Leu-CAG-1-3&tRNA__Homo_sapiens_tRNA-Leu-CAG-1-4&tRNA__Homo_sapiens_tRNA-Leu-CAG-1-5&tRNA__Homo_sapiens_tRNA-Leu-CAG-1-6&tRNA__Homo_sapiens_tRNA-Leu-CAG-1-7	tRNA-Leu-CAG-1-1 & tRNA-Leu-CAG-1-2 & tRNA-Leu-CAG-1-3 & tRNA-Leu-CAG-1-4 & tRNA-Leu-CAG-1-5 & tRNA-Leu-CAG-1-6 & tRNA-Leu-CAG-1-7	0.131835271650246	-0.423960869560121	0.687631412860613	5.02538770261944	0.47494757808464	0.636632353764514	0.994270823869083	-4.6660325507158
hsa-miR-1292-5p	hsa-miR-1292-5p	-0.0769046025273825	-0.401268718449422	0.247459513394657	4.39776116199182	-0.474732665200104	0.636784613926321	0.994270823869083	-4.66464146027551
ReverseComplement_ENSG00000109851.7	ReverseComplement_DBX1	0.132451605722458	-0.426837016720566	0.691740228165481	1.64210339857021	0.474188294727075	0.637170356616615	0.994270823869083	-4.62984752770074
tRNA__Homo_sapiens_tRNA-Leu-TAG-3-1	tRNA-Leu-TAG-3-1	-0.166147058683921	-0.870949671946719	0.538655554578876	2.21846032126303	-0.472013845464464	0.638712184338082	0.994270823869083	-4.63894856043614
snoRNA__Homo_sapiens300577_SNORA65	snoRNA:SNORA65	-0.133350800409925	-0.702297424525378	0.435595823705529	1.88638585077121	-0.469303386576467	0.640636324375382	0.994270823869083	-4.63544540223355
rRNA__Homo_sapiens_mitochondrially_encoded_16S_RNA_(MT-RNR2)	MT-RNR2	0.0928585843803633	-0.304501630449126	0.490218799209852	6.42528630631066	0.467915318275487	0.641622668367355	0.994270823869083	-4.6689925994577
ENSG00000140798.16	ABCC12	0.100010913849629	-0.329153688953339	0.529175516652598	3.67762464947178	0.466608974393921	0.642551533349797	0.994270823869083	-4.65973673160802
hsa-miR-148a-5p	hsa-miR-148a-5p	0.0902813392570758	-0.297673583681675	0.478236262195827	4.52075696595905	0.465957505829666	0.643014969278828	0.994270823869083	-4.66508314643873
ReverseComplement_lncRNA__URS000075B565_9606_Homo_sapiens_GRIK1_antisense_RNA_1_GRIK1-AS1_	ReverseComplement_lncRNA:GRIK1-AS1	-0.134469715634768	-0.713243497272528	0.444304066002992	2.04570197417835	-0.465205909872794	0.643549810117291	0.994270823869083	-4.63575517141505
hsa-miR-504-5p	hsa-miR-504-5p	-0.235909350282768	-1.25135530583514	0.779536605269609	2.90307570991363	-0.465176671215193	0.643570620379328	0.994270823869083	-4.64830766246363
rRNA__45S_pre-ribosomal_N5_(RNA45SN5)&rRNA__45S_pre-ribosomal_N1_(RNA45SN1)&rRNA__45S_pre-ribosomal_N2_(RNA45SN2)&rRNA__45S_pre-ribosomal_N3_(RNA45SN3)	RNA45SN5 & RNA45SN1 & RNA45SN2 & RNA45SN3	0.107551452212612	-0.3553937529124	0.570496657337624	2.26001777352124	0.4651749019053	0.643571879673519	0.994270823869083	-4.64259392213151
snoRNA__Homo_sapiens300249_SNORD32B	snoRNA:SNORD32B	-0.143709663173418	-0.764606777763177	0.477187451416341	2.54362071366272	-0.463442561719578	0.644805364531687	0.994270823869083	-4.64295020185392
ENSG00000086827.9	ZW10	-0.108072328705794	-0.576175517252234	0.360030859840646	1.92782873890175	-0.462277223767112	0.645635689776134	0.994270823869083	-4.63605853271869
lncRNA__URS0000204428_9606_Homo_sapiens_human__nuclear_paraspeckle_assembly_transcript_1_NEAT1_	lncRNA:URS0000204428_9606_Homo_sapiens_human:nuclear_paraspeckle_assembly_transcript_1_NEAT1	-0.207302107470497	-1.10564467001902	0.691040455078023	1.54253146951569	-0.4620525026213	0.645795860017356	0.994270823869083	-4.61959055387428
lncRNA__URS000075C708_9606_Homo_sapiens_MIRLET7B_host_gene_MIRLET7BHG_&lncRNA__URS000075B158_9606_Homo_sapiens_human__non-protein_coding_MIRLET7BHG:9&lncRNA__URS0000759AD2_9606_Homo_sapiens_long_intergenic_non-protein_coding_RNA_294_LINC00294_&lncRNA__URS000075DE27_9606_Homo_sapiens_HLA_complex_group_11_HCG11_&lncRNA__URS000075ADD8_9606_Homo_sapiens_human__non-protein_coding_PRKCQ-AS1:53&lncRNA__…	lncRNA:ROPN1L-AS1	0.189378424538867	-0.632162618194859	1.01091946727259	1.27740354693949	0.461562822685969	0.646144938311584	0.994270823869083	-4.62053186948322
lncRNA__URS000075E68F_9606_Homo_sapiens_NR2F2_antisense_RNA_1_NR2F2-AS1__lncRNA	lncRNA:NR2F2-AS1	-0.137071723055589	-0.732590557705943	0.458447111594765	10.3348450650614	-0.460873733039839	0.646636305336274	0.994270823869083	-4.68124573994085
snoRNA__Homo_sapiens300164_SNORD30	snoRNA:SNORD30	-0.152072118080093	-0.815397778261897	0.511253542101711	6.11113068278551	-0.459041957831513	0.647943252418366	0.994270823869083	-4.66927684446083
lncRNA__URS0000ABD7E9_9606_Homo_sapiens_small_nucleolar_RNA_host_gene_14_SNHG14_&lncRNA__URS000075D1D3_9606_Homo_sapiens_Prader_Willi/Angelman_region_RNA_SNRPN_neighbor_PWARSN_&snoRNA__Homo_sapiens300790_SNORD107	lncRNA:URS0000ABD7E9_9606_SNORD107	0.156504585627002	-0.52680759753315	0.839816768787153	3.17657611496688	0.458603631239488	0.64825615796136	0.994270823869083	-4.65681203076778
hsa-miR-1976	hsa-miR-1976	-0.0940835047460338	-0.505806263706716	0.317639254214649	5.35530982216712	-0.457549620026211	0.649008839498127	0.994270823869083	-4.66786813131465
lncRNA__URS000075E68F_9606_Homo_sapiens_NR2F2_antisense_RNA_1_NR2F2-AS1__lncRNA&lncRNA__URS000075A94E_9606_Homo_sapiens_long_intergenic_non-protein_coding_RNA_1431_LINC01431_	lncRNA:NR2F2-AS1 & lncRNA:LINC01431	-0.166441758970764	-0.896571999561269	0.56368848161974	2.19797573066043	-0.45644825023365	0.649795733587635	0.994270823869083	-4.64547277528353
snoRNA__Homo_sapiens300240_SNORD58C	snoRNA:SNORD58C	0.124114697166165	-0.421006329209876	0.669235723542206	5.43641113327605	0.455889788214068	0.650194890460764	0.994270823869083	-4.66831994297455
ENSG00000108312.15	UBTF	0.0979662152062653	-0.336031549575692	0.531963979988222	2.30813886854251	0.451979173274846	0.652992856963005	0.994270823869083	-4.64550063154176
lncRNA__URS000075AB50_9606_Homo_sapiens_SENP3-EIF4A1_readthrough_NMD_candidate__SENP3-EIF4A1__lncRNA	lncRNA:URS000075AB50_9606_SENP3-EIF4A1	-0.0805225764473683	-0.437291216189062	0.276246063294325	5.2370424501556	-0.451918974336313	0.65303596740395	0.994270823869083	-4.66807729451031
snoRNA__Homo_sapiens300616_SNORA63	snoRNA:SNORA63	0.0619712827718129	-0.213312226091111	0.337254791634736	5.46072697687176	0.450754298349719	0.653870264103662	0.994270823869083	-4.66838715068864
tRNA__Homo_sapiens_tRNA-Gln-CTG-1-1&tRNA__Homo_sapiens_tRNA-Gln-CTG-1-2&tRNA__Homo_sapiens_tRNA-Gln-CTG-1-3&tRNA__Homo_sapiens_tRNA-Gln-CTG-1-4&tRNA__Homo_sapiens_tRNA-Gln-CTG-1-5&tRNA__Homo_sapiens_tRNA-Gln-CTG-2-1&tRNA__Homo_sapiens_tRNA-Gln-CTG-5-1	tRNA-Gln-CTG-1-1 & tRNA-Gln-CTG-1-2 & tRNA-Gln-CTG-1-3 & tRNA-Gln-CTG-1-4 & tRNA-Gln-CTG-1-5 & tRNA-Gln-CTG-2-1 & tRNA-Gln-CTG-5-1	-0.0935049223694135	-0.509345914065023	0.322336069326196	2.20517256081676	-0.450232418145679	0.654244248664691	0.994270823869083	-4.6423999136771
hsa-miR-5100	hsa-miR-5100	-0.132569440878555	-0.727039317491527	0.461900435734416	6.20077298899724	-0.446522305251823	0.656905516197696	0.994270823869083	-4.67024942202748
ENSG00000122565.19	CBX3	0.112056343614081	-0.393679168358029	0.617791855586191	3.85213426396973	0.443652142747192	0.658967357365427	0.994270823869083	-4.66244292198445
hsa-miR-4521	hsa-miR-4521	0.126868086651231	-0.456745153165298	0.71048132646776	2.46459673931907	0.435268100981631	0.665005414594625	0.994270823869083	-4.6493920429664
hsa-miR-361-5p	hsa-miR-361-5p	-0.0836810896531341	-0.469019017290474	0.301656837984206	5.26019483521253	-0.434825650715243	0.665324685355442	0.994270823869083	-4.66938832475791
hsa-miR-584-5p	hsa-miR-584-5p	-0.0998631127423453	-0.559985143433645	0.360258917948955	7.72802400002435	-0.434571916505447	0.6655078072967	0.994270823869083	-4.67378328035735
hsa-miR-3187-3p	hsa-miR-3187-3p	-0.0984113706734511	-0.554477027861498	0.357654286514596	2.56230591993581	-0.432063417879088	0.667319310632212	0.994270823869083	-4.64843412033308
lncRNA__URS000075C353_9606_Homo_sapiens_long_intergenic_non-protein_coding_RNA_963_LINC00963_&lncRNA__URS000073968D_9606_Homo_sapiens_EMX2_opposite_strand/antisense_RNA_EMX2OS_&lncRNA__URS00002A4A09_9606_Homo_sapiens_MRTFA_antisense_RNA_1_MRTFA-AS1_&lncRNA__URS000075C5C5_9606_Homo_sapiens_DNAJC27_antisense_RNA_1_DNAJC27-AS1_&lncRNA__URS00005B18F1_9606_Homo_sapiens_long_intergenic_non-protein_codi…	lncRNA:URS000075C353_9606_SUCLG2-AS1	0.0920952458399369	-0.334818907370934	0.519009399050808	3.24790861719399	0.431942805599282	0.667406460632872	0.994270823869083	-4.6582299751676
ReverseComplement_ENSG00000053770.12&ENSG00000171132.14&ReverseComplement_ENSG00000142733.17&ReverseComplement_ENSG00000163347.6&ReverseComplement_ENSG00000266074.10&ReverseComplement_ENSG00000204962.6	ReverseComplement_AP5M1 & PRKCE & ReverseComplement_MAP3K6 & ReverseComplement_CLDN1 & ReverseComplement_BAHCC1 & ReverseComplement_PCDHA8	-0.100627930067663	-0.56942731916829	0.368171459032965	2.60417532704838	-0.429794732387413	0.668959349709184	0.994270823869083	-4.65051902830395
hsa-miR-6793-3p	hsa-miR-6793-3p	-0.110027919792727	-0.627669779303178	0.407613939717724	1.77394452946999	-0.425601450849396	0.67199495088493	0.994270823869083	-4.63414435146282
ENSG00000142279.13	WTIP	-0.123049908469137	-0.7046252427452	0.458525425806927	1.91402728729955	-0.423647748076836	0.673411156585798	0.994270823869083	-4.63970088693145
hsa-miR-183-3p	hsa-miR-183-3p	0.133753463109718	-0.501076219161295	0.768583145380731	2.52593512549113	0.421868789844691	0.674701727679263	0.994270823869083	-4.65157502599603
ENSG00000185344.15&ENSG00000137700.18&ReverseComplement_ENSG00000078304.19&ReverseComplement_ENSG00000145536.15&ENSG00000164040.18&ReverseComplement_ENSG00000144028.15&ReverseComplement_ENSG00000114735.10&ENSG00000105323.17&ENSG00000131386.19&ENSG00000164941.14&ENSG00000168675.19&ENSG00000179407.3&ReverseComplement_ENSG00000105619.14&ENSG00000267796.8&ENSG00000188223.9&ReverseComplement_ENSG00000…	ATP6V0A2 & SLC37A4 & ReverseComplement_PPP2R5C & ReverseComplement_ADAMTS16 & PGRMC2 & ReverseComplement_SNRNP200 & ReverseComplement_HEMK1 & HNRNPUL1 & GALNT15 & INTS8 & LDLRAD4 & DNAJB8 & ReverseComplement_TFPT & LIN37 & ENSG00000188223.9 & ReverseComplement_CTBP2 & ReverseComplement_MiR.hp:hsa-mir-6880 & ReverseComplement_OBSCN & ReverseComplement_MELTF & ReverseComplement_NEIL1 & PKDCC & TMEM…	0.109993879914319	-0.41509126824501	0.635079028073649	4.62230230064588	0.419438578833673	0.676466347243509	0.994270823869083	-4.66955411715806
ENSG00000134504.14	KCTD1	0.1302737665335	-0.491857581431057	0.752405114498057	2.02749187619899	0.419280313032467	0.676581330271044	0.994270823869083	-4.6410525542469
ReverseComplement_ENSG00000117298.16&ReverseComplement_ENSG00000168056.17&ENSG00000285947.1&ENSG00000259384.7&ENSG00000007314.12	ReverseComplement_ECE1 & ReverseComplement_LTBP3 & ENSG00000285947.1 & GH1 & SCN4A	-0.199943341551563	-1.15503757323567	0.75515089013254	1.93175191415894	-0.419170113342503	0.67666139695204	0.994270823869083	-4.63538123962095
hsa-miR-3928-3p	hsa-miR-3928-3p	-0.10294906766244	-0.59548873893438	0.3895906036095	2.12496428301252	-0.418514768469514	0.677137621756738	0.994270823869083	-4.64527351501539
ENSG00000206172.8&ENSG00000188536.13	HBA1 & HBA2	0.119404512813727	-0.456284741975054	0.695093767602508	6.7381475263503	0.415300260717912	0.679475450194524	0.994270823869083	-4.67361333751329
snoRNA__Homo_sapiens300475_SNORD110	snoRNA:SNORD110	0.107466553512985	-0.412357562809777	0.627290669835748	4.91348968941627	0.41394866222387	0.680459380115229	0.994270823869083	-4.67058560736924
hsa-miR-1538	hsa-miR-1538	0.107827526663895	-0.414348506553093	0.630003559880882	2.83373068596151	0.413468372885362	0.680809153345514	0.994270823869083	-4.65417804508416
snoRNA__Homo_sapiens300476_SNORA51	snoRNA:SNORA51	-0.0922783980188477	-0.539689177533139	0.355132381495444	1.92218742699278	-0.412974455525966	0.681168924750629	0.994270823869083	-4.64166736777622
ReverseComplement_lncRNA__URS0000759D4A_9606_Homo_sapiens_FOXF1_adjacent_non-coding_developmental_regulatory_RNA_FENDRR_&ENSG00000179023.9&ReverseComplement_ENSG00000072736.19&ReverseComplement_ENSG00000197930.13&ENSG00000166343.10&ReverseComplement_ENSG00000113231.14&ReverseComplement_ENSG00000145362.21&ENSG00000175857.9&ENSG00000109685.19&ENSG00000108557.19&ReverseComplement_ENSG00000184956.16&…	ReverseComplement_lncRNA:URS0000759D4A_9606_SH3PXD2B & ADCY4 & ATAD3C & CCDC13 & KCNF1 & ReverseComplement_MMP9 & CFAP61 & ReverseComplement_GRK6	0.185920623155434	-0.717548866870781	1.08939011318165	1.668317190168	0.412044063512645	0.681846828217893	0.994270823869083	-4.63866403583958
hsa-miR-126-3p	hsa-miR-126-3p	0.175134613512377	-0.676549536615809	1.02681876364056	9.74264914256251	0.41173995188821	0.682068467640874	0.994270823869083	-4.68126563808646
rRNA__45S_pre-ribosomal_N5_(RNA45SN5)&rRNA__45S_pre-ribosomal_N1_(RNA45SN1)&rRNA__45S_pre-ribosomal_N4_(RNA45SN4)&rRNA__45S_pre-ribosomal_N2_(RNA45SN2)&rRNA__45S_pre-ribosomal_N3_(RNA45SN3)&rRNA__28S_ribosomal_N5_(RNA28SN5)&rRNA__28S_ribosomal_N1_(RNA28SN1)&rRNA__28S_ribosomal_N4_(RNA28SN4)&rRNA__28S_ribosomal_N2_(RNA28SN2)&rRNA__28S_ribosomal_N3_(RNA28SN3)&lncRNA__URS000075B335_9606_Homo_sapiens…	RNA45SN5 & RNA45SN1 & RNA45SN4 & RNA45SN2 & RNA45SN3 & RNA28SN5 & RNA28SN1 & RNA28SN4 & RNA28SN2 & RNA28SN3 & lncRNA:URS000075B335_9606_Homo_sapiensLOC642361	0.163698770097083	-0.632696140426019	0.960093680620186	1.1178486215141	0.411572668606164	0.682190397280844	0.994270823869083	-4.62470259094648
lncRNA__URS0000A77348_9606_Homo_sapiens_MIR29B2_and_MIR29C_host_gene_MIR29B2CHG__lncRNA&lncRNA__URS0000A77143_9606_Homo_sapiens_MIR29B2_and_MIR29C_host_gene_MIR29B2CHG_&MiR.hp__hsa-mir-29b-2&MiR.hp__hsa-mir-29b-1	lncRNA:URS0000A77348_9606_Homo_sapiens_MIR29B2_and_MIR29C_host_gene_MIR29B2CHG & lncRNA:URS0000A77143_9606_Homo_sapiens_MIR29B2_and_MIR29C_host_gene_MIR29B2CHG & MiR.hp:hsa-mir-29b-2 & MiR.hp:hsa-mir-29b-1	0.146520048123883	-0.568399609815024	0.861439706062791	4.67828672784489	0.410364137514881	0.683071525717331	0.994270823869083	-4.66977754581143
ReverseComplement_ENSG00000141622.14	ReverseComplement_RNF165	-0.104838453750229	-0.617551369135028	0.40787446163457	2.92671352542297	-0.409426487556657	0.683755462853128	0.994270823869083	-4.65597462954364
snoRNA__Homo_sapiens300664_SNORD38B	snoRNA:SNORD38B	0.0961829574474384	-0.375655357846342	0.568021272741219	4.5703351748809	0.408163822369285	0.684676892246289	0.994270823869083	-4.66978227742318
hsa-miR-339-3p	hsa-miR-339-3p	0.072156517577552	-0.28399074572693	0.428303780882034	6.16621433722466	0.4056724732467	0.686496365520041	0.994270823869083	-4.6731780581968
lncRNA__URS0000394A79_9606_Homo_sapiens_long_intergenic_non-protein_coding_RNA_1714_LINC01714_&lncRNA__URS000075D547_9606_Homo_sapiens_D4Z4_binding_element_transcript_DBET_&lncRNA__URS00003FB8AF_9606_Homo_sapiens_SLC12A5_and_MMP9_antisense_RNA_1_SLC12A5-AS1_&lncRNA__URS0000759D46_9606_Homo_sapiens_long_intergenic_non-protein_coding_RNA_1488_LINC01488_&lncRNA__URS000075DFDA_9606_Homo_sapiens_human…	lncRNA:lncRNA:LINC002481	-0.129390205967572	-0.770425506027594	0.511645094092451	2.67108491093326	-0.404156013231573	0.687604775728616	0.994270823869083	-4.65341661445233
hsa-miR-99b-5p	hsa-miR-99b-5p	-0.074455096937827	-0.44445871402385	0.295548520148196	7.65406113540491	-0.402919280689261	0.688509238182155	0.994270823869083	-4.67611951649804
snoRNA__Homo_sapiens300241_SNORD58B	snoRNA:SNORD58B	-0.131437315959992	-0.785123899441674	0.522249267521689	4.38381170394102	-0.40260456668868	0.688739471748177	0.994270823869083	-4.66905859802654
hsa-miR-1303	hsa-miR-1303	0.146647242488686	-0.584975475882166	0.878269960859537	4.42179419786873	0.401343565451859	0.689662272102224	0.994270823869083	-4.66876106460931
tRNA__Homo_sapiens_tRNA-His-GTG-1-1&tRNA__Homo_sapiens_tRNA-His-GTG-1-2&tRNA__Homo_sapiens_tRNA-His-GTG-1-3&tRNA__Homo_sapiens_tRNA-His-GTG-1-4&tRNA__Homo_sapiens_tRNA-His-GTG-1-5&tRNA__Homo_sapiens_tRNA-His-GTG-1-6&tRNA__Homo_sapiens_tRNA-His-GTG-1-7&tRNA__Homo_sapiens_tRNA-His-GTG-1-8&tRNA__Homo_sapiens_tRNA-His-GTG-1-9	tRNA-His-GTG-1-1 & tRNA-His-GTG-1-2 & tRNA-His-GTG-1-3 & tRNA-His-GTG-1-4 & tRNA-His-GTG-1-5 & tRNA-His-GTG-1-6 & tRNA-His-GTG-1-7 & tRNA-His-GTG-1-8 & tRNA-His-GTG-1-9	0.106030924521815	-0.424242843786841	0.636304692830471	4.30570054510298	0.400370426368346	0.690374739102637	0.994270823869083	-4.6685553887272
hsa-miR-106b-3p	hsa-miR-106b-3p	-0.0582894271015668	-0.34981178922745	0.233232935024317	11.8854303433361	-0.400357066865671	0.690384521993687	0.994270823869083	-4.69424027061527
MiR.hp__hsa-mir-3130-1&MiR.hp__hsa-mir-3130-2	MiR.hp:hsa-mir-3130-1 & MiR.hp:hsa-mir-3130-2	-0.160297947742651	-0.963020082637846	0.642424187152545	1.75185260166719	-0.399845589344397	0.690759106452045	0.994270823869083	-4.64417707533331
lncRNA__URS000075B82C_9606_Homo_sapiens_human__non-protein_coding_lnc-RAB23-1:3&lncRNA__URS000075EEEA_9606_Homo_sapiens_long_intergenic_non-protein_coding_RNA_1561_LINC01561_	lncRNA:lncRNA:LINC01561	0.156630596316629	-0.631150643113329	0.944411835746588	1.30259127003065	0.398107677904559	0.692032459449623	0.994270823869083	-4.62201897606675
hsa-let-7g-5p	hsa-let-7g-5p	-0.130149695838057	-0.786372316748083	0.52607292507197	12.8837504822376	-0.39711980509903	0.692756664319946	0.994270823869083	-4.69966026558652
hsa-miR-6881-3p	hsa-miR-6881-3p	-0.0829610404075631	-0.503625047855967	0.33770296704084	3.27600650009962	-0.394882985298456	0.694397530961097	0.994270823869083	-4.65944124927184
hsa-miR-342-3p	hsa-miR-342-3p	0.0838290061546925	-0.34157324889863	0.509231261208015	7.61366696023092	0.394570049045673	0.694627209470901	0.994270823869083	-4.67701572064149
hsa-miR-324-3p	hsa-miR-324-3p	0.0599005074098979	-0.244184664516168	0.363985679335963	7.16461495821818	0.394425372430896	0.694733404114766	0.994270823869083	-4.67589117235376
hsa-miR-1304-3p	hsa-miR-1304-3p	-0.0786938159196691	-0.480269397642767	0.322881765803429	5.22080002441601	-0.392376414338879	0.696238027140597	0.994270823869083	-4.67241521492836
hsa-miR-100-5p	hsa-miR-100-5p	0.553110713146805	-2.28376867228558	3.38999009857919	7.496796048786	0.39039188827267	0.697696506168629	0.994270823869083	-4.67813322124641
lncRNA__URS0000BC44C1_9606_Homo_sapiens_growth_arrest_associated_lncRNA_1_GASAL1_	lncRNA:URS0000BC44C1_9606_Homo_sapiens_growth_arrest_associated_lncRNA_1_GASAL1	0.106126129530986	-0.440053137075977	0.65230539613795	1.95196344601539	0.389060106972349	0.698675909847381	0.994270823869083	-4.64036120473482
tRNA__Homo_sapiens_tRNA-Ser-AGA-2-1&tRNA__Homo_sapiens_tRNA-Ser-AGA-2-2&tRNA__Homo_sapiens_tRNA-Ser-AGA-2-3&tRNA__Homo_sapiens_tRNA-Ser-AGA-2-4&tRNA__Homo_sapiens_tRNA-Ser-AGA-2-5&tRNA__Homo_sapiens_tRNA-Ser-AGA-2-6&tRNA__Homo_sapiens_tRNA-Ser-TGA-3-1&tRNA__Homo_sapiens_tRNA-Ser-AGA-4-1&tRNA__Homo_sapiens_tRNA-Ser-AGA-1-1&tRNA__Homo_sapiens_tRNA-Ser-TGA-2-1&tRNA__Homo_sapiens_tRNA-Ser-TGA-4-1&tRN…	tRNA-Ser-AGA-2-1 & tRNA-Ser-AGA-2-2 & tRNA-Ser-AGA-2-3 & tRNA-Ser-AGA-2-4 & tRNA-Ser-AGA-2-5 & tRNA-Ser-AGA-2-6 & tRNA-Ser-TGA-3-1 & tRNA-Ser-AGA-4-1 & tRNA-Ser-AGA-1-1 & tRNA-Ser-TGA-2-1 & tRNA-Ser-TGA-4-1 & tRNA-Ser-CGA-1-1	-0.107997982867925	-0.66461375670098	0.448617790965131	1.98510218333459	-0.388498834891164	0.699088828648907	0.994270823869083	-4.64132117135086
snoRNA__Homo_sapiens300479_SNORD57	snoRNA:SNORD57	-0.0856222621641054	-0.527405840378634	0.356161316050423	6.51205088999602	-0.388067002104238	0.699406583258859	0.994270823869083	-4.67532466234687
tRNA__Homo_sapiens_tRNA-Leu-TAA-1-1	tRNA-Leu-TAA-1-1	-0.12947986605583	-0.800540572123593	0.541580840011932	1.65176050161102	-0.386340304900702	0.700677674785659	0.994270823869083	-4.62836414709357
lncRNA__URS0000A7736C_9606_Homo_sapiens_long_intergenic_non-protein_coding_RNA_1783_LINC01783_&tRNA__Homo_sapiens_tRNA-Glu-TTC-4-1&tRNA__Homo_sapiens_tRNA-Glu-TTC-4-2&tRNA__Homo_sapiens_tRNA-Glu-TTC-3-1&lncRNA__URS0000A76D9A_9606_Homo_sapiens_uncharacterized_LOC440570_LOC440570__lncRNA&tRNA__Homo_sapiens_tRNA-Glu-TTC-14-1	lncRNA:LINC01783 & tRNA-Glu-TTC-4-1 & tRNA-Glu-TTC-4-2 & tRNA-Glu-TTC-3-1 & lncRNA:URS0000A76D9A_9606_Homo_sapiensLOC440570 & tRNA-Glu-TTC-14-1	0.107053949100428	-0.44835470825741	0.662462606458266	4.08784785267555	0.385939858973597	0.700972582284282	0.994270823869083	-4.66850083581423
ReverseComplement_lncRNA__URS000022CFA6_9606_Homo_sapiens_WEE2_antisense_RNA_1_WEE2-AS1_&ReverseComplement_ENSG00000145349.18	ReverseComplement_lncRNA:WEE2-AS1 & ReverseComplement_CAMK2D	0.138382070582012	-0.579648165684131	0.856412306848156	4.09815972470255	0.385892802182237	0.701007240190027	0.994270823869083	-4.66590186488025
tRNA__Homo_sapiens_tRNA-Glu-TTC-2-1&tRNA__Homo_sapiens_tRNA-Glu-TTC-2-2	tRNA-Glu-TTC-2-1 & tRNA-Glu-TTC-2-2	-0.0778608849640872	-0.482502140362758	0.326780370434584	5.70792135974132	-0.385282037915956	0.701457133504786	0.994270823869083	-4.67324871026936
snoRNA__Homo_sapiens300500_SNORD94	snoRNA:SNORD94	-0.111187354143511	-0.69344733355218	0.471072625265159	1.7009728438397	-0.382356115906617	0.703613876377807	0.994270823869083	-4.63688562753996
tRNA__Homo_sapiens_tRNA-Lys-CTT-1-1&tRNA__Homo_sapiens_tRNA-Lys-CTT-1-2&tRNA__Homo_sapiens_tRNA-Lys-CTT-4-1	tRNA-Lys-CTT-1-1 & tRNA-Lys-CTT-1-2 & tRNA-Lys-CTT-4-1	0.112603410487245	-0.477219768617841	0.702426589592332	5.95578786596787	0.382260386916159	0.70368448119304	0.994270823869083	-4.67432354512399
snoRNA__Homo_sapiens300550_SNORD63	snoRNA:SNORD63	0.100380832644101	-0.425653999454912	0.626415664743113	6.5684547919144	0.382090181193339	0.70381002271858	0.994270823869083	-4.67587186210502
hsa-miR-6861-3p	hsa-miR-6861-3p	0.0917381393409948	-0.391878031868809	0.575354310550798	2.04614920214628	0.37982076067276	0.705484708332221	0.994270823869083	-4.64131622607936
snoRNA__Homo_sapiens300614_SNORD66	snoRNA:SNORD66	0.0798441024319354	-0.342605668260447	0.502293873124318	6.97497385927527	0.378440276086547	0.706504134146114	0.994270823869083	-4.67669912507648
MiR.hp__hsa-mir-451a	MiR.hp:hsa-mir-451a	0.117381320315616	-0.507714749832156	0.742477390463387	9.10737012436261	0.37599477328035	0.708311354248204	0.994270823869083	-4.68272269283353
tRNA__Homo_sapiens_tRNA-Val-CAC-3-1	tRNA-Val-CAC-3-1	-0.149876839528512	-0.95093230933819	0.651178630281166	1.60601380919522	-0.374629111658583	0.709321309433582	0.994270823869083	-4.63114408845567
hsa-miR-15a-5p	hsa-miR-15a-5p	0.149498289439006	-0.652587376023379	0.95158395490139	4.91731856695683	0.373202938692739	0.710376574849106	0.994270823869083	-4.67258449720041
snoRNA__Homo_sapiens300600_SNORA31	snoRNA:SNORA31	0.127449285112629	-0.560396774345899	0.815295344571156	3.72536611817474	0.371001560521841	0.712006555131915	0.994270823869083	-4.66593410525963
hsa-miR-4659b-3p	hsa-miR-4659b-3p	0.100600220429734	-0.442614700602068	0.643815141461536	2.47040437957583	0.37081460232202	0.712145048141965	0.994270823869083	-4.6514666680767
MiR.hp__hsa-mir-181a-1&MiR.hp__hsa-mir-181a-2	MiR.hp:hsa-mir-181a-1 & MiR.hp:hsa-mir-181a-2	0.102281473353939	-0.452567606221447	0.657130552929324	10.5310027901433	0.369106498665282	0.71341081069609	0.994270823869083	-4.68849348095559
ENSG00000188486.3	H2AX	-0.0929575106711269	-0.597286263922756	0.411371242580502	3.10759483751031	-0.3690628593037	0.713443159567452	0.994270823869083	-4.65756489934751
hsa-miR-106a-5p	hsa-miR-106a-5p	0.118506534373944	-0.52514890234619	0.762161971094078	5.97362041542104	0.368653568388232	0.713746583395341	0.994270823869083	-4.6748179733252
snoRNA__Homo_sapiens300112_SNORD3@&snoRNA__Homo_sapiens300182_SNORD3@&snoRNA__Homo_sapiens300250_SNORD3@&snoRNA__Homo_sapiens300243_SNORD3@&snoRNA__Homo_sapiens300448_SNORD3@	snoRNA:SNORD3@	-0.0846344228730471	-0.546100233733015	0.376831387986921	4.99242832603957	-0.367229103819286	0.714802958372662	0.994270823869083	-4.67339421917065
hsa-miR-148b-3p	hsa-miR-148b-3p	0.0710810944940921	-0.317629944652231	0.459792133640416	10.0339233857969	0.366148128031958	0.715604978533921	0.994270823869083	-4.68643551082623
snoRNA__Homo_sapiens300533_SNORD50B	snoRNA:SNORD50B	0.126308665094943	-0.571360509055173	0.823977839245059	1.81314282966249	0.362504328784043	0.718310831760379	0.994270823869083	-4.64047191873634
lncRNA__URS0000A775F0_9606_Homo_sapiens_neighbor_of_BRCA1_lncRNA_2_NBR2__lncRNA&lncRNA__URS0000759AD2_9606_Homo_sapiens_long_intergenic_non-protein_coding_RNA_294_LINC00294_&lncRNA__URS0000ABD7FD_9606_Homo_sapiens_uncharacterized_LOC100128988_LOC100128988__lncRNA&lncRNA__URS0000ABD8B7_9606_Homo_sapiens_long_intergenic_non-protein_coding_RNA_2012_LINC02012__lncRNA&lncRNA__URS000075ADD8_9606_Homo_s…	lncRNA:C9orf41-AS1	-0.0949327925326666	-0.620185301689319	0.430319716623986	3.42094529612338	-0.361890936756115	0.718766689172558	0.994270823869083	-4.66256525139741
hsa-miR-374b-5p	hsa-miR-374b-5p	0.159496392566276	-0.724381775150934	1.04337456028349	5.96255797284655	0.361316707686395	0.719193534776512	0.994270823869083	-4.67531000564476
MiR.hp__hsa-mir-486-1&MiR.hp__hsa-mir-486-2&lncRNA__URS0000759BA5_9606_Homo_sapiens_SVIL_antisense_RNA_1_SVIL-AS1__lncRNA&lncRNA__URS000075BF39_9606_Homo_sapiens_SVIL_antisense_RNA_1_SVIL-AS1__lncRNA&lncRNA__URS000075EEA4_9606_Homo_sapiens_SVIL_antisense_RNA_1_SVIL-AS1__lncRNA	MiR.hp:hsa-mir-486-1 & MiR.hp:hsa-mir-486-2 & lncRNA:URS0000759BA5_9606_SVIL-AS1	-0.0668841844755015	-0.438928137328245	0.305159768377242	5.70883320263288	-0.35996375395912	0.720199590353991	0.994270823869083	-4.67527198158687
ENSG00000101162.4	TUBB1	-0.0717586690525454	-0.471274004980082	0.327756666874991	2.89451161260208	-0.359642084588759	0.720438856770251	0.994270823869083	-4.65795435046373
lncRNA__URS0000CCDFFB_9606_Homo_sapiens_cat_eye_syndrome_chromosome_region_lncRNA&lncRNA__URS0000CCE07B_9606_Homo_sapiens_cat_eye_syndrome_chromosome_region_candidate_7_CECR7_	lncRNA:URS0000CCDFFB_9606_Homo_sapiens_cat_eye_syndrome_chromosome_region_lncRNA & lncRNA:URS0000CCE07B_9606_Homo_sapiens_cat_eye_syndrome_chromosome_region_candidate_7_CECR7	-0.0991837122374726	-0.651716129432482	0.453348704957536	2.16297785012749	-0.359428228132758	0.720597944565228	0.994270823869083	-4.64778987748617
MiR.hp__hsa-mir-486-1	MiR.hp:hsa-mir-486-1	-0.0704856076294949	-0.465359667262161	0.324388452003171	11.4548203718504	-0.357413892688219	0.722097016786331	0.994270823869083	-4.69562666827791
hsa-miR-3613-3p	hsa-miR-3613-3p	0.0973155654584956	-0.448846161004549	0.64347729192154	3.34920459567548	0.356771894077425	0.722575023950684	0.994270823869083	-4.66401843838048
tRNA__Homo_sapiens_tRNA-Gly-GCC-1-1&tRNA__Homo_sapiens_tRNA-Gly-GCC-1-2&tRNA__Homo_sapiens_tRNA-Gly-GCC-1-3&tRNA__Homo_sapiens_tRNA-Gly-GCC-1-4&tRNA__Homo_sapiens_tRNA-Gly-GCC-1-5	tRNA-Gly-GCC-1-1 & tRNA-Gly-GCC-1-2 & tRNA-Gly-GCC-1-3 & tRNA-Gly-GCC-1-4 & tRNA-Gly-GCC-1-5	0.110789061353255	-0.51279326617909	0.734371388885599	6.68072089162577	0.355739975173104	0.723343583451115	0.994270823869083	-4.67753915082473
ReverseComplement_ENSG00000065534.19	ReverseComplement_MYLK	-0.0794488125337356	-0.527155362314468	0.368257737246996	4.10526297410627	-0.355323186959073	0.723654083042951	0.994270823869083	-4.67002616551364
rRNA__45S_pre-ribosomal_N5_(RNA45SN5)&rRNA__45S_pre-ribosomal_N1_(RNA45SN1)&rRNA__45S_pre-ribosomal_N3_(RNA45SN3)&rRNA__28S_ribosomal_N5_(RNA28SN5)&rRNA__28S_ribosomal_N1_(RNA28SN1)&rRNA__28S_ribosomal_N3_(RNA28SN3)	RNA45SN5 & RNA45SN1 & RNA45SN3 & RNA28SN5 & RNA28SN1 & RNA28SN3	0.133573179646081	-0.619218053939811	0.886364413231973	2.98440582977239	0.355282893770077	0.723684103207048	0.994270823869083	-4.66307713563343
lncRNA__URS0000BC43CE_9606_Homo_sapiens_long_intergenic_non-protein_coding_RNA_1905_LINC01905_&lncRNA__URS0000BC453B_9606_Homo_sapiens_long_intergenic_non-protein_coding_RNA_1905_LINC01905__lncRNA&lncRNA__URS00008E3A50_9606_Homo_sapiens_uncharacterized_LOC100506124_LOC100506124__lncRNA	lncRNA:LINC01905 & lncRNA:URS00008E3A50_9606_Homo_sapiensLOC100506124	0.113229290642255	-0.528777937275123	0.755236518559634	1.94928063549594	0.353141254332996	0.72528034379722	0.994270823869083	-4.63567344484502
hsa-miR-6775-3p	hsa-miR-6775-3p	-0.103084989753909	-0.69127572221467	0.485105742706852	2.51828307399011	-0.35091896585937	0.726937991184269	0.994270823869083	-4.65153253723521
ENSG00000107404.20	DVL1	-0.0912019234201531	-0.613023935330704	0.430620088490398	3.45655118448142	-0.349954182903642	0.727658050375467	0.994270823869083	-4.66372242193755
rRNA__5S_ribosomal_1_(RNA5S1-8,_RNA5S10-17)&rRNA__5S_ribosomal_9_(RNA5S9)	rRNA:5S_ribsomalisoforms	-0.0686120770601022	-0.462674671393795	0.325450517273591	12.4063182266308	-0.348630148358201	0.728646636309395	0.994270823869083	-4.70273861143772
tRNA__Homo_sapiens_tRNA-Met-CAT-3-1&tRNA__Homo_sapiens_tRNA-Met-CAT-3-2&tRNA__Homo_sapiens_tRNA-Met-CAT-2-1&tRNA__Homo_sapiens_tRNA-Met-CAT-4-1&tRNA__Homo_sapiens_tRNA-Met-CAT-4-2&tRNA__Homo_sapiens_tRNA-Met-CAT-4-3&tRNA__Homo_sapiens_tRNA-Met-CAT-5-1&tRNA__Homo_sapiens_tRNA-Met-CAT-5-2	tRNA-Met-CAT-3-1 & tRNA-Met-CAT-3-2 & tRNA-Met-CAT-2-1 & tRNA-Met-CAT-4-1 & tRNA-Met-CAT-4-2 & tRNA-Met-CAT-4-3 & tRNA-Met-CAT-5-1 & tRNA-Met-CAT-5-2	-0.136805464118194	-0.922686034858057	0.64907510662167	2.0798159076273	-0.348559142203845	0.72869966592204	0.994270823869083	-4.645934330013
snoRNA__Homo_sapiens300571_SNORD88C	snoRNA:SNORD88C	0.0619525713539955	-0.297053573243112	0.420958715951103	3.18902015387017	0.345531019014206	0.730962399984275	0.994270823869083	-4.65968897794095
ENSG00000188266.14	HYKK	-0.0919650672291281	-0.62495890893259	0.441028774474334	3.30790816553268	-0.34548586828621	0.730996156647872	0.994270823869083	-4.66130473664574
snoRNA__Homo_sapiens300560_SNORA68	snoRNA:SNORA68	-0.097630225651167	-0.666444340303744	0.47118388900141	1.85834516606974	-0.343671497115847	0.732353101844773	0.994270823869083	-4.64006939973345
ENSG00000148908.15	RGS10	-0.0910471258540193	-0.62156251457098	0.439468262862941	2.47644249367852	-0.343635355725132	0.732380140275882	0.994270823869083	-4.65478756611726
ENSG00000171989.6&ReverseComplement_ENSG00000105329.11&ReverseComplement_ENSG00000155066.16	LDHAL6B & ReverseComplement_TGFB1 & ReverseComplement_PROM2	0.0754729195975297	-0.365606659990378	0.516552499185438	2.54676614027958	0.34261295832572	0.733145166800008	0.994270823869083	-4.65385069549641
lncRNA__URS0000D7810A_9606_Homo_sapiens_uncharacterized_LOC646588_LOC646588__lncRNA&lncRNA__URS0000D7811A_9606_Homo_sapiens_uncharacterized_LOC646588_LOC646588__lncRNA&lncRNA__URS0000D7804F_9606_Homo_sapiens_uncharacterized_LOC646588_LOC646588__lncRNA&lncRNA__URS0000D7812A_9606_Homo_sapiens_uncharacterized_LOC646588_LOC646588__lncRNA&lncRNA__URS0000D77F8A_9606_Homo_sapiens_uncharacterized_LOC6465…	lncRNA:URS0000D7810A_9606_Homo_sapiensLOC646588	0.121987098346793	-0.592084253182301	0.836058449875888	1.74304159253945	0.342059674179088	0.733559284760949	0.994270823869083	-4.63946535974749
yRNA__Y4&lncRNA__URS000075DA25_9606_Homo_sapiens_ZNF436_antisense_RNA_1_ZNF436-AS1__lncRNA	yRNA:Y4 & lncRNA:ZNF436-AS1	-0.0691441570305607	-0.474005762857314	0.335717448796193	10.7205771042978	-0.341962496650423	0.733632027687686	0.994270823869083	-4.69194403033173
hsa-miR-454-3p	hsa-miR-454-3p	0.156445793829753	-0.761382549746549	1.07427413740606	3.89464979286459	0.341296639753203	0.734130525578182	0.994270823869083	-4.66626404581419
hsa-miR-589-5p	hsa-miR-589-5p	0.0496060506407758	-0.242293045060008	0.34150514634156	6.69280361858092	0.34027613319903	0.734894757339781	0.994270823869083	-4.67844223921728
vault__VTRNA2-1	vault:VTRNA2-1	0.110878042969409	-0.541878988058956	0.763635073997774	6.87074775267979	0.340113272215621	0.735016744802242	0.994270823869083	-4.67897431612998
tRNA__Homo_sapiens_tRNA-Leu-CAG-2-1&tRNA__Homo_sapiens_tRNA-Leu-CAG-2-2&tRNA__Homo_sapiens_tRNA-Leu-CAA-1-1&tRNA__Homo_sapiens_tRNA-Leu-CAA-1-2&tRNA__Homo_sapiens_tRNA-Leu-CAA-3-1&tRNA__Homo_sapiens_tRNA-Leu-CAA-4-1&tRNA__Homo_sapiens_tRNA-Leu-CAA-2-1	tRNA-Leu-CAG-2-1 & tRNA-Leu-CAG-2-2 & tRNA-Leu-CAA-1-1 & tRNA-Leu-CAA-1-2 & tRNA-Leu-CAA-3-1 & tRNA-Leu-CAA-4-1 & tRNA-Leu-CAA-2-1	0.105331972070838	-0.51498903565744	0.725652979799115	2.05615408535342	0.339995612231853	0.735104879712548	0.994270823869083	-4.64696280626816
ReverseComplement_ENSG00000073536.18	ReverseComplement_NLE1	-0.0549498805086728	-0.381056029036062	0.271156268018717	6.36715725253104	-0.337393997087251	0.737054569933633	0.994270823869083	-4.67799432189077
hsa-miR-5001-3p	hsa-miR-5001-3p	-0.0815806868455362	-0.56739393629621	0.404232562605137	3.18368515917895	-0.336238615400736	0.737920988868603	0.994270823869083	-4.6621996522124
tRNA__Homo_sapiens_tRNA-Glu-CTC-1-1&tRNA__Homo_sapiens_tRNA-Glu-CTC-1-2&tRNA__Homo_sapiens_tRNA-Glu-CTC-1-3&tRNA__Homo_sapiens_tRNA-Glu-CTC-1-4&tRNA__Homo_sapiens_tRNA-Glu-CTC-1-5&tRNA__Homo_sapiens_tRNA-Glu-CTC-1-6&tRNA__Homo_sapiens_tRNA-Glu-CTC-1-7&tRNA__Homo_sapiens_tRNA-Glu-CTC-2-1&lncRNA__URS0000A7736C_9606_Homo_sapiens_long_intergenic_non-protein_coding_RNA_1783_LINC01783_&tRNA__Homo_sapie…	tRNA-Glu-CTC-1-1 & tRNA-Glu-CTC-1-2 & tRNA-Glu-CTC-1-3 & tRNA-Glu-CTC-1-4 & tRNA-Glu-CTC-1-5 & tRNA-Glu-CTC-1-6 & tRNA-Glu-CTC-1-7 & tRNA-Glu-CTC-2-1 & lncRNA:LINC01783 & tRNA-Glu-TTC-4-1 & tRNA-Glu-TTC-4-2 & tRNA-Glu-TTC-3-1 & lncRNA:URS0000A76D9A_9606_Homo_sapiensLOC440570 & tRNA-Glu-TTC-14-1	-0.0889196713230405	-0.619122298204057	0.441282955557976	3.96774795027942	-0.335803764034086	0.738247171837053	0.994270823869083	-4.6700088307089
hsa-miR-4742-3p	hsa-miR-4742-3p	-0.0958478631128896	-0.668283606641214	0.476587880415434	4.9169674994915	-0.335262730212462	0.738653070023398	0.994270823869083	-4.67500564515558
lncRNA__URS000075CAAA_9606_Homo_sapiens_human__non-protein_coding_lnc-RNF215-1:2	lncRNA:lnc-RNF215-1:2	-0.0759076994464021	-0.529671812451693	0.377856413558889	3.68813895036797	-0.334954078197504	0.73888466260418	0.994270823869083	-4.66727072249137
ReverseComplement_ENSG00000179335.20	ReverseComplement_CLK3	-0.0764050612311711	-0.535515917000839	0.382705794538497	2.61625706785251	-0.333222372715003	0.740184473142103	0.994270823869083	-4.65581958944384
lncRNA__URS000075E68F_9606_Homo_sapiens_NR2F2_antisense_RNA_1_NR2F2-AS1__lncRNA&lncRNA__URS0000BC450C_9606_Homo_sapiens_long_intergenic_non-protein_coding_RNA_1191_LINC01191__lncRNA	lncRNA:NR2F2-AS1 & lncRNA:LINC01191	-0.155757836797061	-1.09590349448793	0.784387820893807	4.23625497671626	-0.331729694460641	0.741305482431309	0.994270823869083	-4.67258473222685
lncRNA__URS000075C527_9606_Homo_sapiens_human__non-protein_coding_lnc-PDPK1-3:1&MiR.hp__hsa-mir-1285-1&MiR.hp__hsa-mir-1285-2	lncRNA:lnc-PDPK1-3:1 & MiR.hp:hsa-mir-1285-1 & MiR.hp:hsa-mir-1285-2	0.048646939034966	-0.245253430458467	0.342547308528399	5.4215533511758	0.331424777138919	0.741534546384949	0.994270823869083	-4.67633428371335
hsa-miR-660-5p	hsa-miR-660-5p	0.11120912052897	-0.561792802477263	0.784211043535203	4.80552984801667	0.330867177997869	0.741953494049682	0.994270823869083	-4.6746171137827
ENSG00000204628.12	RACK1	-0.0825858109609809	-0.584520489339472	0.41934886741751	4.13337201070188	-0.32944871815377	0.743019596107459	0.994270823869083	-4.67285857163432
snoRNA__Homo_sapiens300667_SNORD45A&snoRNA__Homo_sapiens300666_SNORD45C	snoRNA:SNORD45C	0.106784619818085	-0.544263788726031	0.7578330283622	1.80627632956301	0.328416531736169	0.7437956966485	0.994270823869083	-4.63837688824644
hsa-miR-548o-3p	hsa-miR-548o-3p	-0.0748876896544708	-0.5322803032172	0.382504923908259	4.84641723670647	-0.327831644137364	0.744235592055012	0.994270823869083	-4.67557600281601
tRNA__Homo_sapiens_tRNA-Gly-GCC-2-1&tRNA__Homo_sapiens_tRNA-Gly-GCC-2-2&tRNA__Homo_sapiens_tRNA-Gly-GCC-2-3&tRNA__Homo_sapiens_tRNA-Gly-GCC-2-4&tRNA__Homo_sapiens_tRNA-Gly-GCC-2-5&tRNA__Homo_sapiens_tRNA-Gly-GCC-2-6&tRNA__Homo_sapiens_tRNA-Gly-GCC-3-1&tRNA__Homo_sapiens_tRNA-Gly-GCC-5-1&tRNA__Homo_sapiens_tRNA-Gly-CCC-1-1&tRNA__Homo_sapiens_tRNA-Gly-CCC-1-2&tRNA__Homo_sapiens_tRNA-Gly-GCC-1-1&tRN…	tRNA-Gly-GCC-2-1 & tRNA-Gly-GCC-2-2 & tRNA-Gly-GCC-2-3 & tRNA-Gly-GCC-2-4 & tRNA-Gly-GCC-2-5 & tRNA-Gly-GCC-2-6 & tRNA-Gly-GCC-3-1 & tRNA-Gly-GCC-5-1 & tRNA-Gly-CCC-1-1 & tRNA-Gly-CCC-1-2 & tRNA-Gly-GCC-1-1 & tRNA-Gly-GCC-1-2 & tRNA-Gly-GCC-1-3 & tRNA-Gly-GCC-1-4 & tRNA-Gly-GCC-1-5	-0.0766876052992269	-0.545445670713714	0.392070460115261	3.97603899420358	-0.327571424551745	0.744431331391683	0.994270823869083	-4.67054962040937
hsa-miR-28-3p	hsa-miR-28-3p	0.0574701923539509	-0.294614454123531	0.409554838831433	7.34168152840315	0.326832435282193	0.744987297619705	0.994270823869083	-4.68019405925946
ReverseComplement_ENSG00000118557.16&ReverseComplement_ENSG00000065534.19	ReverseComplement_PMFBP1 & ReverseComplement_MYLK	0.0638739687838754	-0.327751545328137	0.455499482895888	4.88857970027939	0.326574679963175	0.745181247622982	0.994270823869083	-4.67561794900786
hsa-miR-15b-5p	hsa-miR-15b-5p	0.0762439884646415	-0.391514659834608	0.544002636763891	8.70845090417556	0.326372356614957	0.745333499023157	0.994270823869083	-4.68356522174684
ReverseComplement_ENSG00000154358.23	ReverseComplement_OBSCN	-0.0820901916096317	-0.585780969221628	0.421600586002364	2.66107116484093	-0.326329891402754	0.745365456038564	0.994270823869083	-4.65660952925558
ReverseComplement_ENSG00000138246.17&ReverseComplement_ENSG00000078369.18	ReverseComplement_DNAJC13 & ReverseComplement_GNB1	0.0886359239452277	-0.460209891892846	0.637481739783302	1.81943522256285	0.323362016685294	0.74760002875918	0.994270823869083	-4.6378478692967
hsa-miR-548j-5p	hsa-miR-548j-5p	-0.108640662576338	-0.784308728016073	0.567027402863398	2.26674475014351	-0.32195012554744	0.748663836057196	0.994270823869083	-4.64421882798749
lncRNA__URS0000BC450F_9606_Homo_sapiens_long_intergenic_non-protein_coding_RNA_1715_LINC01715_	lncRNA:LINC01715	0.100787208561602	-0.528282111185461	0.729856528308665	1.77237992225316	0.32080157988586	0.749529584796258	0.994270823869083	-4.6337274578336
tRNA__Homo_sapiens_tRNA-Glu-CTC-1-1&tRNA__Homo_sapiens_tRNA-Glu-CTC-1-2&tRNA__Homo_sapiens_tRNA-Glu-CTC-1-3&tRNA__Homo_sapiens_tRNA-Glu-CTC-1-4&tRNA__Homo_sapiens_tRNA-Glu-CTC-1-5&tRNA__Homo_sapiens_tRNA-Glu-CTC-1-6&tRNA__Homo_sapiens_tRNA-Glu-CTC-1-7&tRNA__Homo_sapiens_tRNA-Glu-CTC-2-1	tRNA-Glu-CTC-1-1 & tRNA-Glu-CTC-1-2 & tRNA-Glu-CTC-1-3 & tRNA-Glu-CTC-1-4 & tRNA-Glu-CTC-1-5 & tRNA-Glu-CTC-1-6 & tRNA-Glu-CTC-1-7 & tRNA-Glu-CTC-2-1	-0.089466901937227	-0.649112578170336	0.470178774295882	11.5610503861865	-0.320094957186488	0.750062382691815	0.994270823869083	-4.6984599950219
snoRNA__Homo_sapiens300165_SNORD29	snoRNA:SNORD29	0.114511401601276	-0.602371663436143	0.831394466638695	5.71927451848896	0.319837951693077	0.750256196797683	0.994270823869083	-4.67775157231965
snoRNA__Homo_sapiens300691_SNORD59A	snoRNA:SNORD59A	-0.0959928103730014	-0.697994011417808	0.506008390671805	2.42353182954525	-0.319279426860155	0.750677449764613	0.994270823869083	-4.6542927767103
MiR.hp__hsa-mir-1255a	MiR.hp:hsa-mir-1255a	-0.0882643127441969	-0.647029713707737	0.470501088219343	1.82877051340854	-0.316289826990356	0.752933572820415	0.994270823869083	-4.63787958449499
hsa-miR-660-3p	hsa-miR-660-3p	0.114448958606882	-0.618813257784668	0.847711174998432	1.63394707786747	0.312523100561115	0.755779244175778	0.994270823869083	-4.63355601314029
ENSG00000064687.13	ABCA7	0.0807392721538973	-0.438493312282002	0.599971856589797	1.94364105933961	0.311352586191601	0.756664234783686	0.994270823869083	-4.64282821604972
ReverseComplement_ENSG00000078403.17	ReverseComplement_MLLT10	-0.0800667514002345	-0.596145832170063	0.436012329369594	2.90281817493456	-0.310645837638111	0.7571987447693	0.994270823869083	-4.65770944133033
hsa-miR-140-3p	hsa-miR-140-3p	0.0554357325352513	-0.303225049692261	0.414096514762764	13.4068929936548	0.309482064732267	0.75807915938266	0.994270823869083	-4.71219879445357
ReverseComplement_lncRNA__URS0000A77209_9606_Homo_sapiens_uncharacterized_LOC101927974_LOC101927974__lncRNA	ReverseComplement_lncRNA:URS0000A77209_9606_Homo_sapiensLOC101927974	-0.0970953044628835	-0.727089763314092	0.532899154388325	1.46087653087749	-0.308596562801753	0.758749273001315	0.994270823869083	-4.63365948867763
lncRNA__URS00008E3A09_9606_Homo_sapiens_MIR194-2_host_gene_MIR194-2HG_&MiR.hp__hsa-mir-194-2	lncRNA:URS00008E3A09_9606_Homo_sapiens_MIR194-2_host_gene_MIR194-2HG & MiR.hp:hsa-mir-194-2	0.0983979284401846	-0.54516449492628	0.741960351806649	5.36572934534997	0.306143373288408	0.7606067220849	0.994270823869083	-4.67758829027532
hsa-miR-98-5p	hsa-miR-98-5p	-0.0976676144921722	-0.738200552268731	0.542865323284387	5.53585891898266	-0.305308362118125	0.761239280349601	0.994270823869083	-4.67753923795014
ENSG00000110911.17	SLC11A2	0.0492126031520126	-0.276909614223604	0.375334820527629	4.78059957550513	0.302152044897399	0.76363180835665	0.994270823869083	-4.6764622320811
hsa-miR-1226-3p	hsa-miR-1226-3p	0.0660923398702327	-0.372020749005229	0.504205428745694	4.5974663688827	0.302060881566033	0.763700945866884	0.994270823869083	-4.67597798486519
tRNA__Homo_sapiens_tRNA-Pro-TGG-2-1	tRNA-Pro-TGG-2-1	-0.0847653351210003	-0.647596064118137	0.478065393876136	2.40754139642487	-0.301557454630679	0.764082775471728	0.994270823869083	-4.65036922892092
lncRNA__URS0000A7717F_9606_Homo_sapiens_HOMER3_antisense_RNA_1_HOMER3-AS1__lncRNA&lncRNA__URS0000A77656_9606_Homo_sapiens_HOMER3_antisense_RNA_1_HOMER3-AS1_&lncRNA__URS000075AB50_9606_Homo_sapiens_SENP3-EIF4A1_readthrough_NMD_candidate__SENP3-EIF4A1__lncRNA&lncRNA__URS0000D7809B_9606_Homo_sapiens_proline_rich_31_PRR31__lncRNA	lncRNA:URS0000A7717F_9606_SENP3-EIF4A1 & lncRNA:URS0000D7809B_9606_Homo_sapiens_proline_rich_31_PRR31	-0.121271352727705	-0.929724511026884	0.687181805571473	1.07570348683544	-0.300353672257516	0.764996035835416	0.994270823869083	-4.62656171425401
rRNA__45S_pre-ribosomal_N5_(RNA45SN5)&rRNA__45S_pre-ribosomal_N1_(RNA45SN1)&rRNA__45S_pre-ribosomal_N4_(RNA45SN4)&rRNA__45S_pre-ribosomal_N2_(RNA45SN2)&rRNA__45S_pre-ribosomal_N3_(RNA45SN3)&rRNA__5.8S_ribosomal_N1_(RNA5-8SN_1_to_3,_RNA5-8SN5)	RNA45SN5 & RNA45SN1 & RNA45SN4 & RNA45SN2 & RNA45SN3 & RNA5-8SN_1_to_3,_RNA5-8SN5	0.0655738176540819	-0.372097769178335	0.503245404486499	10.2690485280568	0.299993400803176	0.765269424312252	0.994270823869083	-4.69296747135894
snoRNA__Homo_sapiens300197_SNORD81	snoRNA:SNORD81	0.0834446776142421	-0.474675263897565	0.64156461912605	8.9201349305432	0.299364768034924	0.76574652802036	0.994270823869083	-4.68681795652333
hsa-miR-424-3p	hsa-miR-424-3p	-0.0538498362457203	-0.414694716958091	0.306995044466651	6.74479558733474	-0.298808828491669	0.766168536887736	0.994270823869083	-4.68075459692383
ENSG00000183597.16	TANGO2	-0.0800988337735138	-0.61722443838869	0.457026770841662	4.56044753067435	-0.298593207168158	0.766332232333037	0.994270823869083	-4.67612932178621
ReverseComplement_ENSG00000179240.13&ReverseComplement_ENSG00000188315.8	ReverseComplement_GVQW3 & ReverseComplement_C3orf62	0.0952929952548778	-0.54434979391669	0.734935784426446	3.03000496580417	0.298299864302119	0.766554949627039	0.994270823869083	-4.65941100156662
hsa-miR-6726-3p	hsa-miR-6726-3p	0.0637093686179959	-0.36417543112314	0.491594168359131	3.51323876172608	0.298130239187118	0.766683744636455	0.994270823869083	-4.6675817143987
hsa-miR-361-3p	hsa-miR-361-3p	-0.0331588452692095	-0.256038254876054	0.189720564337635	10.9789139844092	-0.297892134101694	0.766864547108692	0.994270823869083	-4.69670710002581
MiR.hp__hsa-mir-26a-2	MiR.hp:hsa-mir-26a-2	-0.086959111134556	-0.67163156358907	0.497713341319958	3.11442192725635	-0.297805041855658	0.7669306829006	0.994270823869083	-4.65897747290569
ReverseComplement_ENSG00000101940.18&ENSG00000280789.2	ReverseComplement_WDR13 & PAGR1	0.0668664429021426	-0.383207439131088	0.516940324935374	5.47176126355594	0.297477412627431	0.767179492392602	0.994270823869083	-4.67821209581775
ReverseComplement_ENSG00000085265.11	ReverseComplement_FCN1	-0.0530962520569496	-0.412468601223176	0.306276097109277	5.1354504777095	-0.295834482462506	0.76842754398667	0.994270823869083	-4.67782036874041
MiR.hp__hsa-mir-125b-1&MiR.hp__hsa-mir-125b-2	MiR.hp:hsa-mir-125b-1 & MiR.hp:hsa-mir-125b-2	0.161380200425553	-0.936968419136902	1.25972881998801	8.45828066501741	0.29419794051588	0.769671355593987	0.994270823869083	-4.6855758049417
ReverseComplement_ENSG00000120162.10&ENSG00000100991.12&ENSG00000082074.19	ReverseComplement_MOB3B & TRPC4AP & FYB1	-0.0969222911772176	-0.758511855570005	0.564667273215569	1.7707725762485	-0.293335491033315	0.770327083188028	0.994270823869083	-4.63769817200709
hsa-miR-122-5p	hsa-miR-122-5p	0.246267080803575	-1.4456741126025	1.93820827420965	1.9394647612676	0.29144102413479	0.771768053454081	0.994270823869083	-4.63235811031775
snoRNA__Homo_sapiens300647_SNORA56	snoRNA:SNORA56	-0.0708612901776724	-0.559259790648581	0.417537210293236	2.33935075917229	-0.290512162843389	0.772474860040393	0.994270823869083	-4.65168199346147
tRNA__Homo_sapiens_tRNA-Val-CAC-1-1&tRNA__Homo_sapiens_tRNA-Val-CAC-1-2&tRNA__Homo_sapiens_tRNA-Val-CAC-1-3&tRNA__Homo_sapiens_tRNA-Val-CAC-1-4&tRNA__Homo_sapiens_tRNA-Val-CAC-1-5&tRNA__Homo_sapiens_tRNA-Val-CAC-1-6&tRNA__Homo_sapiens_tRNA-Val-CAC-1-7&tRNA__Homo_sapiens_tRNA-Val-CAC-5-1&tRNA__Homo_sapiens_tRNA-Val-CAC-4-1&tRNA__Homo_sapiens_tRNA-Val-CAC-14-1&tRNA__Homo_sapiens_tRNA-Val-CAC-2-1&tR…	tRNA-Val-CAC-1-1 & tRNA-Val-CAC-1-2 & tRNA-Val-CAC-1-3 & tRNA-Val-CAC-1-4 & tRNA-Val-CAC-1-5 & tRNA-Val-CAC-1-6 & tRNA-Val-CAC-1-7 & tRNA-Val-CAC-5-1 & tRNA-Val-CAC-4-1 & tRNA-Val-CAC-14-1 & tRNA-Val-CAC-2-1 & tRNA-Val-CAC-6-1 & tRNA-Val-CAC-3-1	-0.0900673400061702	-0.711603597743675	0.531468917731334	1.65995922558733	-0.290155264296677	0.772746489557824	0.994270823869083	-4.64175739638067
ENSG00000109917.11	ZPR1	0.0793132897650235	-0.474481263062107	0.633107842592154	4.4068410493923	0.286765479663555	0.775327818267303	0.994270823869083	-4.67602101841207
lncRNA__URS0000A770E0_9606_Homo_sapiens_human__non-protein_coding_lnc-RAB40B-1:8	lncRNA:lnc-RAB40B-1:8	0.123063200086071	-0.73831219852882	0.984438598700961	1.62285539949845	0.286065396029188	0.775861252247019	0.994270823869083	-4.63138877369071
hsa-miR-150-3p	hsa-miR-150-3p	0.0734504680583248	-0.441419837585192	0.588320773701841	3.3388188802974	0.285644790927972	0.776181787676722	0.994270823869083	-4.6664059346578
lncRNA__URS000075D94D_9606_Homo_sapiens_SLC25A25_antisense_RNA_1_SLC25A25-AS1_&lncRNA__URS000075DC9A_9606_Homo_sapiens_TM4SF19_antisense_RNA_1_TM4SF19-AS1_&lncRNA__URS000016073B_9606_Homo_sapiens_prostate_cancer_associated_transcript_18_PCAT18_&lncRNA__URS0000BC4493_9606_Homo_sapiens_long_intergenic_non-protein_coding_RNA_2257_LINC02257_	lncRNA:TM4SF19-AS1 & lncRNA:URS000016073B_9606_Homo_sapiens_prostate_cancer_associated_transcript_18_PCAT18 & lncRNA:LINC02257	-0.068112645654534	-0.545845954667085	0.409620663358017	2.85190198193025	-0.285477452876301	0.776309323819045	0.994270823869083	-4.65943194849303
lncRNA__URS00008B4804_9606_Homo_sapiens_human__non-protein_coding_lnc-KDM3B-1:6	lncRNA:lnc-KDM3B-1:6	-0.0697304511016235	-0.558958302266931	0.419497400063684	3.19070413070938	-0.285391404022942	0.776374908078142	0.994270823869083	-4.66532717102845
rRNA__45S_pre-ribosomal_N5_(RNA45SN5)&rRNA__45S_pre-ribosomal_N1_(RNA45SN1)&rRNA__45S_pre-ribosomal_N4_(RNA45SN4)&rRNA__45S_pre-ribosomal_N2_(RNA45SN2)&rRNA__45S_pre-ribosomal_N3_(RNA45SN3)	RNA45SN5 & RNA45SN1 & RNA45SN4 & RNA45SN2 & RNA45SN3	0.0566573167585762	-0.341362999458498	0.454677632975651	10.9552854431062	0.28502328992289	0.776655493801266	0.994270823869083	-4.69750685528263
hsa-miR-199b-5p	hsa-miR-199b-5p	0.11752431000849	-0.709631322667258	0.944679942684239	2.64228892823527	0.284492004199722	0.777060505725622	0.994270823869083	-4.65617160468621
ENSG00000204469.13	PRRC2A	0.071343348377428	-0.43091020774785	0.573596904502706	2.85102751754254	0.28441994898368	0.77711543994773	0.994270823869083	-4.66076283737951
snoRNA__Homo_sapiens300162_SNORD22	snoRNA:SNORD22	0.0792181427557557	-0.479171535885102	0.637607821396614	3.52703006179358	0.284064433127499	0.77738649864816	0.994270823869083	-4.66872568370706
hsa-miR-93-5p	hsa-miR-93-5p	0.0799165518726905	-0.484078342272783	0.643911446018164	11.0844915645583	0.283720783958135	0.777648536176792	0.994270823869083	-4.69702545476724
tRNA__Homo_sapiens_tRNA-Val-CAC-1-1&tRNA__Homo_sapiens_tRNA-Val-CAC-1-2&tRNA__Homo_sapiens_tRNA-Val-CAC-1-3&tRNA__Homo_sapiens_tRNA-Val-CAC-1-4&tRNA__Homo_sapiens_tRNA-Val-CAC-1-5&tRNA__Homo_sapiens_tRNA-Val-CAC-1-6&tRNA__Homo_sapiens_tRNA-Val-CAC-1-7&tRNA__Homo_sapiens_tRNA-Val-CAC-5-1&tRNA__Homo_sapiens_tRNA-Val-CAC-4-1&tRNA__Homo_sapiens_tRNA-Val-AAC-1-1&tRNA__Homo_sapiens_tRNA-Val-AAC-1-2&tRN…	tRNA-Val-CAC-1-1 & tRNA-Val-CAC-1-2 & tRNA-Val-CAC-1-3 & tRNA-Val-CAC-1-4 & tRNA-Val-CAC-1-5 & tRNA-Val-CAC-1-6 & tRNA-Val-CAC-1-7 & tRNA-Val-CAC-5-1 & tRNA-Val-CAC-4-1 & tRNA-Val-AAC-1-1 & tRNA-Val-AAC-1-2 & tRNA-Val-AAC-1-3 & tRNA-Val-AAC-1-4 & tRNA-Val-AAC-1-5 & tRNA-Val-AAC-4-1 & tRNA-Val-AAC-3-1 & tRNA-Val-AAC-5-1 & tRNA-Val-CAC-14-1 & tRNA-Val-AAC-2-1	-0.0946409609586465	-0.768914698551253	0.57963277663396	3.16582383927708	-0.281042812519494	0.779691415804179	0.994270823869083	-4.66356932005169
lncRNA__URS000075E3E5_9606_Homo_sapiens_long_intergenic_non-protein_coding_RNA_1343_LINC01343_	lncRNA:LINC01343	-0.0640688997906356	-0.520909269503838	0.392771469922567	5.82083780274418	-0.280809876251376	0.779869184367655	0.994270823869083	-4.67975187379413
tRNA__Homo_sapiens_tRNA-iMet-CAT-1-1&tRNA__Homo_sapiens_tRNA-iMet-CAT-1-2&tRNA__Homo_sapiens_tRNA-iMet-CAT-1-3&tRNA__Homo_sapiens_tRNA-iMet-CAT-1-4&tRNA__Homo_sapiens_tRNA-iMet-CAT-1-5&tRNA__Homo_sapiens_tRNA-iMet-CAT-1-6&tRNA__Homo_sapiens_tRNA-iMet-CAT-1-7&tRNA__Homo_sapiens_tRNA-iMet-CAT-1-8	tRNA-iMet-CAT-1-1 & tRNA-iMet-CAT-1-2 & tRNA-iMet-CAT-1-3 & tRNA-iMet-CAT-1-4 & tRNA-iMet-CAT-1-5 & tRNA-iMet-CAT-1-6 & tRNA-iMet-CAT-1-7 & tRNA-iMet-CAT-1-8	-0.069388212835265	-0.567823430194272	0.429047004523742	6.50384598319675	-0.278744667550084	0.781445792928085	0.994270823869083	-4.68111730918346
hsa-miR-4433a-5p	hsa-miR-4433a-5p	0.155731009948012	-0.970182066408861	1.28164408630489	1.44481504058206	0.276949013976389	0.782817369372022	0.994270823869083	-4.63133549186297
hsa-miR-6783-3p	hsa-miR-6783-3p	0.0662847578569021	-0.412992929843496	0.5455624455573	3.90149800326851	0.276921100609104	0.782838695959074	0.994270823869083	-4.67115047456519
ENSG00000105443.15&ReverseComplement_ENSG00000101940.18&ENSG00000280789.2	CYTH2 & ReverseComplement_WDR13 & PAGR1	0.0875536307605791	-0.557654909876837	0.732762171397996	2.46785869403985	0.27170875923619	0.786823988579481	0.994270823869083	-4.65419905557292
lncRNA__URS0000175810_9606_Homo_sapiens_CXXC4_antisense_RNA_1_CXXC4-AS1_	lncRNA:CXXC4-AS1_repeat1	0.063495026585676	-0.408348479180179	0.535338532351531	2.94444412216816	0.269445734979425	0.788556062177828	0.994270823869083	-4.66288029985581
hsa-miR-140-5p	hsa-miR-140-5p	0.103337750827026	-0.665103794744143	0.871779296398195	4.01118744374183	0.269263665875238	0.788695461008713	0.994270823869083	-4.67285877952244
hsa-miR-362-5p	hsa-miR-362-5p	0.0585568288322573	-0.377329915451102	0.494443573115617	4.25391036158123	0.268988351654631	0.788906264933953	0.994270823869083	-4.67583424108163
tRNA__Homo_sapiens_tRNA-Gln-CTG-1-1&tRNA__Homo_sapiens_tRNA-Gln-CTG-1-2&tRNA__Homo_sapiens_tRNA-Gln-CTG-1-3&tRNA__Homo_sapiens_tRNA-Gln-CTG-1-4&tRNA__Homo_sapiens_tRNA-Gln-CTG-1-5&tRNA__Homo_sapiens_tRNA-Gln-CTG-2-1&tRNA__Homo_sapiens_tRNA-Gln-CTG-5-1&tRNA__Homo_sapiens_tRNA-Gln-CTG-6-1&tRNA__Homo_sapiens_tRNA-Gln-CTG-3-1&tRNA__Homo_sapiens_tRNA-Gln-CTG-3-2&tRNA__Homo_sapiens_tRNA-Gln-CTG-4-1&tRN…	tRNA-Gln-CTG-1-1 & tRNA-Gln-CTG-1-2 & tRNA-Gln-CTG-1-3 & tRNA-Gln-CTG-1-4 & tRNA-Gln-CTG-1-5 & tRNA-Gln-CTG-2-1 & tRNA-Gln-CTG-5-1 & tRNA-Gln-CTG-6-1 & tRNA-Gln-CTG-3-1 & tRNA-Gln-CTG-3-2 & tRNA-Gln-CTG-4-1 & tRNA-Gln-CTG-4-2 & tRNA-Gln-CTG-7-1	-0.0882236489872237	-0.745025475793893	0.568578177819446	3.20225852170629	-0.268955389078244	0.788931504942737	0.994270823869083	-4.66470120413533
ENSG00000197299.13	BLM	-0.0959437495123439	-0.81027977989439	0.618392280869702	7.06825400509125	-0.268932764983733	0.788948828730636	0.994270823869083	-4.68294565802741
hsa-miR-937-3p	hsa-miR-937-3p	0.0558332892168076	-0.360337037197901	0.472003615631516	4.18030301165629	0.268628253564485	0.789182010525955	0.994270823869083	-4.67453260421204
ENSG00000161021.13&ENSG00000081913.14	MAML1 & PHLPP1	0.0818533036864797	-0.528676025863475	0.692382633236435	1.97015126663787	0.268447440046272	0.78932047894308	0.994270823869083	-4.64835895419361
snoRNA__Homo_sapiens300217_SNORD45BL3&snoRNA__Homo_sapiens300006_SNORD45BL2&snoRNA__Homo_sapiens300668_SNORD45B	snoRNA:SNORD45B	-0.198450502364158	-1.68110957326728	1.28420856853897	5.23351282136936	-0.268003514914761	0.789660469268186	0.994270823869083	-4.67970020046084
hsa-miR-29a-3p	hsa-miR-29a-3p	0.0701337493740519	-0.45396523789599	0.594232736644094	6.30260301733397	0.267943559688168	0.789706390516826	0.994270823869083	-4.68117033426587
snoRNA__Homo_sapiens300609_SNORD69	snoRNA:SNORD69	0.067489764484054	-0.437866337233391	0.572845866201499	7.15066314148764	0.267405284162684	0.790118703132873	0.994270823869083	-4.68338995935302
ENSG00000148357.17	HMCN2	-0.0859790941769116	-0.731306904031927	0.559348715678103	2.94305110954527	-0.266773121518686	0.790603009161842	0.994270823869083	-4.66289398669512
lncRNA__URS0000ABD7E9_9606_Homo_sapiens_small_nucleolar_RNA_host_gene_14_SNHG14_	lncRNA:URS0000ABD7E9_9606_SNHG14	-0.0887918309911977	-0.759770722844974	0.582187060862579	1.51838462685151	-0.264968190521011	0.791986240793624	0.994270823869083	-4.63293275077662
hsa-miR-532-3p	hsa-miR-532-3p	-0.0388319038497809	-0.332313784904416	0.254649977204854	8.884573300303	-0.264933560362457	0.792012786640436	0.994270823869083	-4.68787550695716
rRNA__45S_pre-ribosomal_N1_(RNA45SN1)&rRNA__45S_pre-ribosomal_N2_(RNA45SN2)&rRNA__28S_ribosomal_N1_(RNA28SN1)&rRNA__28S_ribosomal_N2_(RNA28SN2)	RNA45SN1 & RNA45SN2 & RNA28SN1 & RNA28SN2	0.101422246823047	-0.667017874325839	0.869862367971934	2.17981411098174	0.264272992051442	0.792519194516945	0.994270823869083	-4.65185296406451
ENSG00000069431.13&ENSG00000111602.12&ENSG00000099998.19&ReverseComplement_ENSG00000104884.17&ENSG00000124159.16&ReverseComplement_ENSG00000157106.17&ReverseComplement_ENSG00000118961.15	ABCC9 & TIMELESS & GGT5 & ReverseComplement_ERCC2 & MATN4 & ReverseComplement_SMG1 & ReverseComplement_LDAH	-0.133361496476035	-1.14518648782255	0.878463494870479	2.0717379699421	-0.263909269406448	0.792798071591032	0.994270823869083	-4.64597698469088
hsa-miR-4433b-5p	hsa-miR-4433b-5p	0.237126511524912	-1.57002389726804	2.04427692031786	6.01080982702544	0.262733467845562	0.793699779904059	0.994270823869083	-4.68067651492795
hsa-miR-4690-3p	hsa-miR-4690-3p	0.0762927459473142	-0.508129710049152	0.66071520194378	1.92242043730684	0.261388175644617	0.794731815805571	0.994270823869083	-4.64330098902437
lncRNA__URS000075CE39_9606_Homo_sapiens_PCBP1_antisense_RNA_1_PCBP1-AS1_	lncRNA:PCBP1-AS1	-0.0697890164284938	-0.606765497264544	0.467187464407556	3.50778125227809	-0.26023241946485	0.795618744502722	0.994270823869083	-4.66792085877623
lncRNA__URS0000394A79_9606_Homo_sapiens_long_intergenic_non-protein_coding_RNA_1714_LINC01714_&lncRNA__URS000075E3E5_9606_Homo_sapiens_long_intergenic_non-protein_coding_RNA_1343_LINC01343_&lncRNA__URS0000759BE2_9606_Homo_sapiens_human__non-protein_coding_lnc-OR1D5-1:2	lncRNA:LINC01714 & lncRNA:LINC01343 & lncRNA:lnc-OR1D5-1:2	-0.0896728974652317	-0.781853482280491	0.602507687350028	1.34495060944508	-0.259400838415441	0.796257068604279	0.994270823869083	-4.63468686786258
hsa-miR-1180-3p	hsa-miR-1180-3p	-0.0338097999873792	-0.297160592594021	0.229540992619263	8.85836495574064	-0.257061808147046	0.798053264330107	0.994270823869083	-4.68813653934938
tRNA__Homo_sapiens_tRNA-Gly-GCC-2-1&tRNA__Homo_sapiens_tRNA-Gly-GCC-2-2&tRNA__Homo_sapiens_tRNA-Gly-GCC-2-3&tRNA__Homo_sapiens_tRNA-Gly-GCC-2-4&tRNA__Homo_sapiens_tRNA-Gly-GCC-2-5&tRNA__Homo_sapiens_tRNA-Gly-GCC-2-6&tRNA__Homo_sapiens_tRNA-Gly-GCC-3-1	tRNA-Gly-GCC-2-1 & tRNA-Gly-GCC-2-2 & tRNA-Gly-GCC-2-3 & tRNA-Gly-GCC-2-4 & tRNA-Gly-GCC-2-5 & tRNA-Gly-GCC-2-6 & tRNA-Gly-GCC-3-1	0.103595279786014	-0.703382165403827	0.910572724975855	1.83688864084509	0.257044406338008	0.798066631710019	0.994270823869083	-4.64867953575806
lncRNA__URS000075B82C_9606_Homo_sapiens_human__non-protein_coding_lnc-RAB23-1:3	lncRNA:lnc-RAB23-1:3	0.0556979467316676	-0.382389993655664	0.493785887118999	5.14351259162516	0.254570147125479	0.79996787629492	0.994270823869083	-4.67952399270493
ENSG00000172270.22	BSG	-0.0619436578134898	-0.549738708130712	0.425851392503733	2.02399617876637	-0.254266440986129	0.80020133112912	0.994270823869083	-4.64408189819034
ENSG00000117394.24	SLC2A1	0.059238380050334	-0.408799659192363	0.527276419293031	2.14633363414592	0.253426256608949	0.800847264983159	0.994270823869083	-4.65042840926507
hsa-miR-10b-5p	hsa-miR-10b-5p	0.0877967876715913	-0.607450816926883	0.783044392270065	1.49301326310109	0.252853349565481	0.801287796178998	0.994270823869083	-4.63170028960058
snoRNA__Homo_sapiens300505_SNORD70L1	snoRNA:SNORD70L1	0.0571826478004658	-0.398921352055362	0.513286647656293	4.07627512396668	0.251032508876584	0.80268834360699	0.994270823869083	-4.67621008807399
tRNA__Homo_sapiens_tRNA-Leu-AAG-2-1&tRNA__Homo_sapiens_tRNA-Leu-AAG-2-2&tRNA__Homo_sapiens_tRNA-Leu-AAG-2-3&tRNA__Homo_sapiens_tRNA-Leu-AAG-2-4&tRNA__Homo_sapiens_tRNA-Leu-AAG-3-1&tRNA__Homo_sapiens_tRNA-Leu-TAG-1-1&tRNA__Homo_sapiens_tRNA-Leu-AAG-1-1&tRNA__Homo_sapiens_tRNA-Leu-AAG-1-2&tRNA__Homo_sapiens_tRNA-Leu-AAG-1-3	tRNA-Leu-AAG-2-1 & tRNA-Leu-AAG-2-2 & tRNA-Leu-AAG-2-3 & tRNA-Leu-AAG-2-4 & tRNA-Leu-AAG-3-1 & tRNA-Leu-TAG-1-1 & tRNA-Leu-AAG-1-1 & tRNA-Leu-AAG-1-2 & tRNA-Leu-AAG-1-3	-0.0727131556867025	-0.65377585171854	0.508349540345135	2.79391307544979	-0.250564525568909	0.803048410560347	0.994270823869083	-4.66211954013344
hsa-miR-610	hsa-miR-610	0.0653102852301997	-0.46324914689316	0.593869717353559	1.93186984455241	0.247410051387933	0.805476582835689	0.994270823869083	-4.64734076132729
viral.miR.hp__hsv2-miR-H10	viral.miR.hp:hsv2-miR-H10	-0.0890922269430694	-0.813565101817038	0.635380647930899	1.8680055295929	-0.246233575419323	0.806382675657235	0.994270823869083	-4.64006471615628
hsa-miR-148a-3p	hsa-miR-148a-3p	-0.0963375111302689	-0.880644725541914	0.687969703281377	10.83140850466	-0.245945453411578	0.806604620853986	0.994270823869083	-4.69854122995093
hsa-miR-210-5p	hsa-miR-210-5p	0.0589183195884768	-0.421580431875943	0.539417071052897	2.46633701485138	0.245520451751325	0.806932035911109	0.994270823869083	-4.65945271093665
lncRNA__URS000075C2D9_9606_Homo_sapiens_uncharacterized_LOC441072_FLJ31104__lncRNA	lncRNA:URS000075C2D9_9606_Homo_sapiens_uncharacterized_LOC441072_FLJ31104	-0.0483188850273426	-0.443945978141478	0.347308208086793	3.28637999890062	-0.244545944757269	0.807682912845407	0.994270823869083	-4.66759830099971
hsa-miR-6855-3p	hsa-miR-6855-3p	-0.0594015689271989	-0.547535968430098	0.4287328305757	2.58859287407244	-0.243662158977797	0.808364044595122	0.994270823869083	-4.6564675515153
ReverseComplement_ENSG00000117859.19	ReverseComplement_OSBPL9	-0.0839997912988308	-0.7744769619519	0.606477379354239	2.32975216086593	-0.243589446876452	0.808420090296328	0.994270823869083	-4.65099798038387
ReverseComplement_ENSG00000165661.17	ReverseComplement_QSOX2	0.0696024122700103	-0.515520381756577	0.654725206296597	2.17953541034267	0.238180861081363	0.81259177918575	0.994270823869083	-4.65372176142847
hsa-miR-3163	hsa-miR-3163	-0.0741834215325021	-0.698794566096761	0.550427723031757	1.56110740973364	-0.237808140837074	0.812879464182579	0.994270823869083	-4.63412433763703
hsa-miR-4738-3p	hsa-miR-4738-3p	0.096301603856652	-0.716666980537461	0.909270188250765	1.74462207064957	0.237186159412956	0.813359599706827	0.994270823869083	-4.63217220346864
snoRNA__Homo_sapiens300685_SNORD83A	snoRNA:SNORD83A	0.0782496141043325	-0.588699125107877	0.745198353316542	1.70082841969685	0.234919644400248	0.815109832847761	0.994270823869083	-4.63717047857979
lncRNA__URS000075ED94_9606_Homo_sapiens_long_intergenic_non-protein_coding_RNA_1355_LINC01355_&lncRNA__URS000075ABCD_9606_Homo_sapiens_uncharacterized_LOC101927550_LOC101927550__lncRNA&lncRNA__URS00007E4BE4_9606_Homo_sapiens_POT1_antisense_RNA_1_POT1-AS1_&lncRNA__URS000075B198_9606_Homo_sapiens_TMCC1_antisense_RNA_1_head_to_head__TMCC1-AS1_&lncRNA__URS0000A77213_9606_Homo_sapiens_PCF11_antisense_…	lncRNA:PCF11-AS1	0.0527651044056272	-0.397060357064601	0.502590565875856	6.2453766878225	0.234872599183987	0.815146171859369	0.994270823869083	-4.68238365999445
snoRNA__Homo_sapiens300167_SNORD27	snoRNA:SNORD27	0.0608682504834892	-0.458605489986053	0.580341990953032	7.34832748722856	0.234615557259627	0.815344725276439	0.994270823869083	-4.68522851753221
ReverseComplement_lncRNA__URS000075A3EA_9606_Homo_sapiens_human__non-protein_coding_lnc-SEPT7-5:1	ReverseComplement_lncRNA:lnc-SEPT7-5:1	-0.0697035305409783	-0.664597508051716	0.52519044696976	2.40333165951406	-0.234609065672757	0.81534973989527	0.994270823869083	-4.65574140621266
lncRNA__URS000075C708_9606_Homo_sapiens_MIRLET7B_host_gene_MIRLET7BHG_&lncRNA__URS000075B158_9606_Homo_sapiens_human__non-protein_coding_MIRLET7BHG:9	lncRNA:URS000075C708_9606_Homo_sapiens_MIRLET7B_host_gene_MIRLET7BHG & lncRNA:URS000075B158_9606_Homo_sapiens_human:non-protein_coding_MIRLET7BHG:9	0.0752338759992624	-0.566999620188088	0.717467372186613	1.95585306548873	0.234557903057815	0.815389262246447	0.994270823869083	-4.63824611619929
ENSG00000148334.16	PTGES2	0.0630498316577381	-0.478519764077414	0.60461942739289	2.87540330458435	0.233109108220847	0.816508634238296	0.994270823869083	-4.6613177172837
snoRNA__Homo_sapiens300535_SNORD101	snoRNA:SNORD101	-0.0572344865397616	-0.548958907968426	0.434489934888903	5.51703824613443	-0.233058850060917	0.81654747175167	0.994270823869083	-4.68126779034233
ReverseComplement_ENSG00000118557.16	ReverseComplement_PMFBP1	-0.043639791098089	-0.419667235531662	0.332387653335484	4.34865317448859	-0.232376767463652	0.817074603825061	0.994270823869083	-4.67833334465453
lncRNA__URS000075ABCD_9606_Homo_sapiens_uncharacterized_LOC101927550_LOC101927550__lncRNA&lncRNA__URS00007E4BE4_9606_Homo_sapiens_POT1_antisense_RNA_1_POT1-AS1_&lncRNA__URS000075B198_9606_Homo_sapiens_TMCC1_antisense_RNA_1_head_to_head__TMCC1-AS1_&lncRNA__URS0000175810_9606_Homo_sapiens_CXXC4_antisense_RNA_1_CXXC4-AS1_	lncRNA:CXXC4-AS1_repeat2	0.0592516214422374	-0.452637883922824	0.571141126807299	3.64908382962162	0.231768067636119	0.81754509541735	0.994270823869083	-4.67018568428232
lncRNA__URS00008B5DDA_9606_Homo_sapiens_DENND6A_divergent_transcript_DENND6A-DT_	lncRNA:URS00008B5DDA_9606_Homo_sapiens_DENND6A_divergent_transcript_DENND6A-DT	0.051149413083325	-0.392890359727871	0.495189185894521	2.38919259203305	0.230647296890702	0.818411566132625	0.994270823869083	-4.6567846290719
ENSG00000005483.21	KMT2E	-0.083275291271856	-0.807108301169612	0.6405577186259	3.34513252519563	-0.230360154801187	0.818633593098693	0.994270823869083	-4.6677029293852
lncRNA__URS0000A77033_9606_Homo_sapiens_HAND2_antisense_RNA_1_HAND2-AS1__lncRNA&lncRNA__URS0000A76C09_9606_Homo_sapiens_HAND2_antisense_RNA_1_HAND2-AS1__lncRNA&lncRNA__URS0000A77681_9606_Homo_sapiens_HAND2_antisense_RNA_1_HAND2-AS1__lncRNA&lncRNA__URS0000A773E7_9606_Homo_sapiens_HAND2_antisense_RNA_1_HAND2-AS1__lncRNA&lncRNA__URS0000A76676_9606_Homo_sapiens_HAND2_antisense_RNA_1_HAND2-AS1_&lncRNA…	lncRNA:HAND2-AS1	-0.144471684128599	-1.40867187484665	1.11972850658945	1.27818756376889	-0.228821311350914	0.819823727455919	0.994270823869083	-4.62911405929166
ENSG00000197943.10	PLCG2	-0.0682119681068991	-0.669646843531747	0.533222907317949	1.70219110922202	-0.227091855393199	0.821161789021222	0.994270823869083	-4.63684669321601
snoRNA__Homo_sapiens300468_SNORD58A	snoRNA:SNORD58A	-0.0602159133272524	-0.595881825408903	0.475449998754398	4.61983521801195	-0.225085155457446	0.822715020705013	0.994270823869083	-4.67991787236885
hsa-miR-7976	hsa-miR-7976	0.0401722400092766	-0.320403536953792	0.400748016972345	7.49020142350152	0.223079204408306	0.824268385689753	0.994270823869083	-4.68583893357616
tRNA__Homo_sapiens_tRNA-Gly-TCC-2-1&tRNA__Homo_sapiens_tRNA-Gly-TCC-2-2&tRNA__Homo_sapiens_tRNA-Gly-TCC-2-3&tRNA__Homo_sapiens_tRNA-Gly-TCC-2-4&tRNA__Homo_sapiens_tRNA-Gly-TCC-2-5&tRNA__Homo_sapiens_tRNA-Gly-TCC-2-6&tRNA__Homo_sapiens_tRNA-Gly-TCC-1-1&tRNA__Homo_sapiens_tRNA-Gly-TCC-3-1	tRNA-Gly-TCC-2-1 & tRNA-Gly-TCC-2-2 & tRNA-Gly-TCC-2-3 & tRNA-Gly-TCC-2-4 & tRNA-Gly-TCC-2-5 & tRNA-Gly-TCC-2-6 & tRNA-Gly-TCC-1-1 & tRNA-Gly-TCC-3-1	0.0494349091210384	-0.395285664733502	0.494155482975579	2.03129663724077	0.222574857961214	0.824659052070181	0.994270823869083	-4.64757706792342
snoRNA__Homo_sapiens300748_SNORD6	snoRNA:SNORD6	0.0736501282355029	-0.593184380482563	0.740484636953568	3.59106603831391	0.221149024022184	0.825763742849096	0.994270823869083	-4.67152044959957
hsa-miR-196b-5p	hsa-miR-196b-5p	0.0711440527617904	-0.580566532364648	0.722854637888228	3.49359958448372	0.218581505420764	0.827753866230718	0.994270823869083	-4.66692191450422
hsa-miR-10395-3p	hsa-miR-10395-3p	0.0728193917035753	-0.596440327671738	0.742079111078889	1.62692996530351	0.217862230651867	0.82831159143365	0.994270823869083	-4.64379696175046
snoRNA__Homo_sapiens300651_SNORD99	snoRNA:SNORD99	-0.0576243419717608	-0.590946184249163	0.475697500305641	3.85472771817897	-0.216344667288787	0.829488600284679	0.994270823869083	-4.67555556689237
hsa-miR-222-3p	hsa-miR-222-3p	0.0499043716433514	-0.415571146490589	0.515379889777292	6.40708487748339	0.214669988911584	0.830787922115704	0.994270823869083	-4.68331908168038
ENSG00000270647.6	TAF15	-0.118402945017841	-1.22540101597548	0.988595125939793	1.55389730964928	-0.214163387093302	0.831181069713144	0.994270823869083	-4.6242137465211
ENSG00000133316.16	WDR74	0.0667489557109082	-0.560046674839136	0.693544586260953	5.18039485601892	0.213229899130622	0.831905615184852	0.994270823869083	-4.68113406514694
snoRNA__Homo_sapiens300757_SNORD2	snoRNA:SNORD2	0.0620776136978787	-0.524764881751626	0.648920109147383	5.77856131992913	0.211808334394658	0.833009272750159	0.994270823869083	-4.6825738924978
hsa-miR-483-3p	hsa-miR-483-3p	-0.130244488366552	-1.3648976707346	1.1044086940015	1.13423053119775	-0.211224339201701	0.833462766054143	0.994270823869083	-4.62222499607086
snoRNA__Homo_sapiens300702_SNORD118	snoRNA:SNORD118	-0.12555558493524	-1.32443715784637	1.07332598797589	4.13470957722295	-0.20969560917566	0.834650148920972	0.994270823869083	-4.67208519342386
ReverseComplement_ENSG00000156413.15&ENSG00000101160.15	ReverseComplement_FUT6 & CTSZ	-0.0416838269958237	-0.441173985975479	0.357806331983832	5.5615782492324	-0.208925324590386	0.835248584972849	0.994270823869083	-4.68202987778599
hsa-miR-6513-3p	hsa-miR-6513-3p	0.0444339713329867	-0.381665177737819	0.470533120403792	3.96340779320811	0.208801709415201	0.835344631043954	0.994270823869083	-4.67607758103795
tRNA__Homo_sapiens_tRNA-Gly-CCC-2-1&tRNA__Homo_sapiens_tRNA-Gly-CCC-2-2	tRNA-Gly-CCC-2-1 & tRNA-Gly-CCC-2-2	-0.045315628791947	-0.481868116490911	0.391236858907017	4.66071122313125	-0.20784574083772	0.836087481055107	0.994270823869083	-4.68026833515057
ReverseComplement_lncRNA__URS000075F019_9606_Homo_sapiens_long_intergenic_non-protein_coding_RNA_1160_LINC01160_	ReverseComplement_lncRNA:LINC01160	0.0571744775705949	-0.49531457646925	0.60966353161044	2.48250680176935	0.2072087605855	0.836582539665448	0.994270823869083	-4.6562407933141
lncRNA__URS000075ED94_9606_Homo_sapiens_long_intergenic_non-protein_coding_RNA_1355_LINC01355_&lncRNA__URS0000D7806A_9606_Homo_sapiens_uncharacterized_LOC102725021_LOC102725021__lncRNA&lncRNA__URS0000D7801A_9606_Homo_sapiens_uncharacterized_LOC102725021_LOC102725021__lncRNA&lncRNA__URS0000D7802D_9606_Homo_sapiens_uncharacterized_LOC102725021_LOC102725021__lncRNA&lncRNA__URS000025784F_9606_Homo_sa…	lncRNA:LINC01355 & lncRNA:URS0000D7806A_9606_Homo_sapiensLOC100506472	0.0577245749865321	-0.501164807710823	0.616613957683887	2.04709505424082	0.206806636289639	0.836895103349381	0.994270823869083	-4.65342348652324
lncRNA__URS0000BC4452_9606_Homo_sapiens_SEMA6A_antisense_RNA_2_SEMA6A-AS2_&lncRNA__URS0000D7810A_9606_Homo_sapiens_uncharacterized_LOC646588_LOC646588__lncRNA&lncRNA__URS0000D7811A_9606_Homo_sapiens_uncharacterized_LOC646588_LOC646588__lncRNA&lncRNA__URS0000D7804F_9606_Homo_sapiens_uncharacterized_LOC646588_LOC646588__lncRNA&lncRNA__URS0000D7812A_9606_Homo_sapiens_uncharacterized_LOC646588_LOC646…	lncRNA:URS0000BC4452_9606_SEMA6A-AS2 & lncRNA:URS0000D7810A_9606_Homo_sapiensLOC646588	-0.0857637789676904	-0.916749441909817	0.745221883974436	8.63135002703765	-0.20665216719956	0.837015176308829	0.994270823869083	-4.68932021035015
ENSG00000183354.12	KIAA2026	0.0631785731006587	-0.550543021987114	0.676900168188432	2.90056627891478	0.206123730638654	0.837425973648576	0.994270823869083	-4.66140275042649
tRNA__Homo_sapiens_tRNA-Gly-GCC-2-1&tRNA__Homo_sapiens_tRNA-Gly-GCC-2-2&tRNA__Homo_sapiens_tRNA-Gly-GCC-2-3&tRNA__Homo_sapiens_tRNA-Gly-GCC-2-4&tRNA__Homo_sapiens_tRNA-Gly-GCC-2-5&tRNA__Homo_sapiens_tRNA-Gly-GCC-2-6&tRNA__Homo_sapiens_tRNA-Gly-GCC-3-1&tRNA__Homo_sapiens_tRNA-Gly-GCC-5-1&tRNA__Homo_sapiens_tRNA-Gly-CCC-1-1&tRNA__Homo_sapiens_tRNA-Gly-CCC-1-2	tRNA-Gly-GCC-2-1 & tRNA-Gly-GCC-2-2 & tRNA-Gly-GCC-2-3 & tRNA-Gly-GCC-2-4 & tRNA-Gly-GCC-2-5 & tRNA-Gly-GCC-2-6 & tRNA-Gly-GCC-3-1 & tRNA-Gly-GCC-5-1 & tRNA-Gly-CCC-1-1 & tRNA-Gly-CCC-1-2	0.0544367126614738	-0.476135806608217	0.585009231931165	10.4718604832099	0.205436082625693	0.837960607291985	0.994270823869083	-4.69834768351927
ENSG00000272031.3	ANKRD34A	-0.0675771452823395	-0.727402703804033	0.592248413239354	1.54752309699627	-0.205069132264996	0.838245935867462	0.994270823869083	-4.63415698871811
hsa-miR-1273h-3p	hsa-miR-1273h-3p	-0.0412400328815465	-0.444675387395966	0.362195321632873	3.92738707989472	-0.204679635432302	0.838548819724217	0.994270823869083	-4.67319281279484
hsa-miR-425-3p	hsa-miR-425-3p	0.0349471722395549	-0.309112898446306	0.379007242925416	6.18982328925222	0.203379582951273	0.839559955131465	0.994270823869083	-4.68340608905755
hsa-miR-6782-3p	hsa-miR-6782-3p	-0.0489215261968976	-0.534626681935364	0.436783629541569	2.78359088107647	-0.201677230997068	0.840884395824845	0.994270823869083	-4.66436022058983
hsa-miR-27b-3p	hsa-miR-27b-3p	-0.0549592539839487	-0.601507160024705	0.491588652056807	7.28920871116369	-0.201345617170272	0.84114244742873	0.994270823869083	-4.68569891924348
snoRNA__Homo_sapiens300557_SNORD37	snoRNA:SNORD37	0.0617834450337851	-0.556189428716532	0.679756318784102	1.80283326708749	0.200185351585223	0.842045467853858	0.994270823869083	-4.64395100298304
hsa-miR-6734-3p	hsa-miR-6734-3p	0.0425399037831262	-0.389250127809629	0.474329935375882	2.93826609352913	0.197266562881655	0.844318065674109	0.994270823869083	-4.66282854507302
snoRNA__Homo_sapiens300538_SNORA20	snoRNA:SNORA20	-0.0816508097800308	-0.912045495272493	0.748743875712432	2.6358207631441	-0.196881777410814	0.844617763153409	0.994270823869083	-4.65922495641019
lncRNA__URS000075E0D3_9606_Homo_sapiens_inactivation_escape_2_INE2_	lncRNA:URS000075E0D3_9606_Homo_sapiens_inactivation_escape_2_INE2	0.0582277182726205	-0.536699538341971	0.653154974887212	2.70414371702353	0.195972661896278	0.845325936685496	0.994270823869083	-4.65907979391824
hsa-miR-6842-3p	hsa-miR-6842-3p	0.0409520384526614	-0.382661883379366	0.464565960284688	5.35772397318534	0.193568589767339	0.84719925299935	0.994270823869083	-4.68226617250251
hsa-miR-652-3p	hsa-miR-652-3p	-0.0335924242872423	-0.385876279387197	0.318691430812713	9.34442476506399	-0.190931767512085	0.849254953478614	0.994270823869083	-4.69278864371642
lncRNA__URS0000A775F0_9606_Homo_sapiens_neighbor_of_BRCA1_lncRNA_2_NBR2__lncRNA&lncRNA__URS000075A26E_9606_Homo_sapiens_CSTF3_divergent_transcript_CSTF3-DT_&lncRNA__URS000003C588_9606_Homo_sapiens_long_intergenic_non-protein_coding_RNA_1044_LINC01044_	lncRNA:URS0000A775F0_9606_Homo_sapiens_neighbor_of_BRCA1_lncRNA_2_NBR2 & lncRNA:URS000075A26E_9606_Homo_sapiens_CSTF3_divergent_transcript_CSTF3-DT & lncRNA:LINC01044	-0.0457421688291682	-0.531728587967126	0.44024425030879	4.84389656253511	-0.188461310014338	0.851181909234202	0.994270823869083	-4.68151483749333
lncRNA__URS0000BC45AE_9606_Homo_sapiens_small_nucleolar_RNA_host_gene_12_SNHG12__lncRNA&lncRNA__URS0000BC4602_9606_Homo_sapiens_small_nucleolar_RNA_host_gene_12_SNHG12__lncRNA&lncRNA__URS0000BC4546_9606_Homo_sapiens_small_nucleolar_RNA_host_gene_12_SNHG12__lncRNA&snoRNA__Homo_sapiens300652_SNORA61	lncRNA:URS0000BC45AE_9606_SNORA61	-0.0467152448070567	-0.543425850040117	0.449995360426003	1.85354301145556	-0.188314942773259	0.851296104363563	0.994270823869083	-4.63755737497656
hsa-miR-197-3p	hsa-miR-197-3p	-0.0356057125054718	-0.414638175586556	0.343426750575612	9.36429276543167	-0.188093097920058	0.85146919292171	0.994270823869083	-4.693239682649
ReverseComplement_ENSG00000065150.21	ReverseComplement_IPO5	0.0502457359428419	-0.485317088485098	0.585808560370782	1.85743839860835	0.187853103604541	0.851656450386082	0.994270823869083	-4.64823860841486
snoRNA__Homo_sapiens300112_SNORD3@	snoRNA:SNORD3@_repeat3	0.0480906980264599	-0.465529309651576	0.561710705704496	6.27244020271581	0.187477318881931	0.851949676631227	0.994270823869083	-4.68433624594978
hsa-let-7f-1-3p	hsa-let-7f-1-3p	0.0533754120057415	-0.518267296414013	0.625018120425496	2.47968423389717	0.186958906119307	0.852354230548693	0.994270823869083	-4.6565600063276
snoRNA__Homo_sapiens300597_SNORD102	snoRNA:SNORD102	-0.0518769358697524	-0.608400957921937	0.504647086182432	3.49778138704145	-0.186646558894513	0.852597996298765	0.994270823869083	-4.67391645386389
lncRNA__URS000075C3E9_9606_Homo_sapiens_human__non-protein_coding_lnc-ZNF382-5:1&lncRNA__URS00004FA0FF_9606_Homo_sapiens_long_intergenic_non-protein_coding_RNA_2043_LINC02043_	lncRNA:lncRNA:LINC02043	0.0503091866339329	-0.490766546712265	0.59138491998013	1.76321425025004	0.186173912417368	0.852966892176491	0.994270823869083	-4.64290278144867
lncRNA__URS0000BC465C_9606_Homo_sapiens_small_nucleolar_RNA_host_gene_12_SNHG12__lncRNA&snoRNA__Homo_sapiens300653_SNORA44	lncRNA:URS0000BC465C_9606_SNORA44	0.0610789739313646	-0.596227648708175	0.718385596570905	3.20966805760431	0.186060126089927	0.853055706207165	0.994270823869083	-4.66967900533309
hsa-miR-6885-3p	hsa-miR-6885-3p	0.0582922155234165	-0.570765040251673	0.687349471298506	1.69558316418581	0.185545306119024	0.853457564275813	0.994270823869083	-4.6371139916783
ENSG00000171989.6&ReverseComplement_ENSG00000105329.11	LDHAL6B & ReverseComplement_TGFB1	-0.0365312138957523	-0.4307829025494	0.357720474757895	3.62706721318961	-0.185532555990749	0.853467517264146	0.994270823869083	-4.67257343715509
MiR.hp__hsa-mir-12136	MiR.hp:hsa-mir-12136	0.0639558629490549	-0.628427907634492	0.756339633532602	2.68927687452909	0.184953719642007	0.853919392922736	0.994270823869083	-4.65898053876264
tRNA__Homo_sapiens_tRNA-Lys-CTT-2-1&tRNA__Homo_sapiens_tRNA-Lys-CTT-2-2&tRNA__Homo_sapiens_tRNA-Lys-CTT-2-3&tRNA__Homo_sapiens_tRNA-Lys-CTT-2-4&tRNA__Homo_sapiens_tRNA-Lys-CTT-2-5&tRNA__Homo_sapiens_tRNA-Lys-CTT-3-1	tRNA-Lys-CTT-2-1 & tRNA-Lys-CTT-2-2 & tRNA-Lys-CTT-2-3 & tRNA-Lys-CTT-2-4 & tRNA-Lys-CTT-2-5 & tRNA-Lys-CTT-3-1	-0.0631815488093785	-0.747699615270283	0.621336517651526	4.17857251205292	-0.18481403080369	0.854028450093136	0.994270823869083	-4.67759919178165
ENSG00000244734.4	HBB	-0.0412552975269822	-0.490916304017588	0.408405708963623	5.41654099612018	-0.183706313246178	0.854893362996589	0.994270823869083	-4.68257023538055
ENSG00000273079.7	GRIN2B	-0.0534210386556748	-0.642341578698818	0.535499501387468	2.88405999481498	-0.181629008529538	0.856515817466038	0.994270823869083	-4.66399252985695
lncRNA__URS0000042637_9606_Homo_sapiens_RNF216_intronic_transcript_1_RNF216-IT1_	lncRNA:URS0000042637_9606_Homo_sapiens_RNF216_intronic_transcript_1_RNF216-IT1	-0.0397981591916863	-0.48268569361392	0.403089375230548	2.15767071775272	-0.17992814988532	0.857844717048058	0.994270823869083	-4.65226376825464
hsa-miR-5193	hsa-miR-5193	0.0445038323700504	-0.452608946022696	0.541616610762797	2.26966366213919	0.179255326910571	0.858370515427732	0.994270823869083	-4.65412024002843
ENSG00000151503.13	NCAPD3	-0.0361706507520849	-0.442344221863977	0.370002920359807	3.37902278100966	-0.1783094035124	0.859109845618764	0.994270823869083	-4.66773407892521
lncRNA__URS000075990E_9606_Homo_sapiens_Prader_Willi/Angelman_region_RNA_5_PWAR5_&snoRNA__Homo_sapiens300402_SNORD64	lncRNA:URS000075990E_9606_SNORD64	-0.0584001819714473	-0.715027300666157	0.598226936723262	1.53800524453509	-0.178084028510704	0.859286016609451	0.994270823869083	-4.64045637848447
hsa-miR-942-5p	hsa-miR-942-5p	0.0290293240419715	-0.297723389689525	0.355782037773468	8.17662174086576	0.177888267866167	0.859439044503539	0.994270823869083	-4.68899033135981
MiR.hp__hsa-mir-3179-1&MiR.hp__hsa-mir-3179-2&MiR.hp__hsa-mir-3179-3&MiR.hp__hsa-mir-3179-4	MiR.hp:hsa-mir-3179-1 & MiR.hp:hsa-mir-3179-2 & MiR.hp:hsa-mir-3179-3 & MiR.hp:hsa-mir-3179-4	0.0436504066489367	-0.447939114060173	0.535239927358047	2.3054182880957	0.177793247968261	0.859513324384537	0.994270823869083	-4.65570546680753
rRNA__45S_pre-ribosomal_N5_(RNA45SN5)&rRNA__45S_pre-ribosomal_N1_(RNA45SN1)&rRNA__45S_pre-ribosomal_N4_(RNA45SN4)&rRNA__45S_pre-ribosomal_N2_(RNA45SN2)&rRNA__45S_pre-ribosomal_N3_(RNA45SN3)&rRNA__5.8S_ribosomal_N1_(RNA5-8SN_1_to_3,_RNA5-8SN5)&rRNA__5.8S_ribosomal_N4_(RNA5-8SN4)	RNA45SN5 & RNA45SN1 & RNA45SN4 & RNA45SN2 & RNA45SN3 & RNA5-8SN_1_to_3,_RNA5-8SN5 & RNA5-8SN4	-0.0248615710926714	-0.306885578483001	0.257162436297659	10.4439183563413	-0.176511122452365	0.86051572455338	0.994270823869083	-4.6995032469652
hsa-miR-6747-3p	hsa-miR-6747-3p	-0.0450899524582562	-0.558350771455953	0.468170866539441	3.85516822346848	-0.175902191827292	0.860991883782229	0.994270823869083	-4.67327952068559
MiR.hp__hsa-mir-223	MiR.hp:hsa-mir-223	-0.0767807808738694	-0.961679243252905	0.808117681505167	2.61496398070357	-0.173735540783126	0.862686537064866	0.994270823869083	-4.65728521817881
hsa-miR-3200-3p	hsa-miR-3200-3p	-0.058356186029624	-0.730972664761791	0.614260292702543	3.42854588129809	-0.173719665006491	0.862698956760205	0.994270823869083	-4.67257978873511
lncRNA__URS000075A69B_9606_Homo_sapiens_long_intergenic_non-protein_coding_RNA_324_LINC00324_&lncRNA__URS0000759CF4_9606_Homo_sapiens_KCNQ1_opposite_strand/antisense_transcript_1_KCNQ1OT1_&lncRNA__URS000075EA71_9606_Homo_sapiens_NAGPA_antisense_RNA_1_NAGPA-AS1_	lncRNA:NAGPA-AS1	-0.0410782809874934	-0.516402318606655	0.434245756631668	4.90038043321566	-0.173042216736508	0.863228960170778	0.994270823869083	-4.68218699867985
ENSG00000270276.2&ENSG00000270882.2	H4C15 & H4C14	-0.0314984862667029	-0.396717249115088	0.333720276581682	2.91046289851673	-0.172689601960711	0.863504854274242	0.994270823869083	-4.66230501855483
tRNA__Homo_sapiens_tRNA-Leu-AAG-2-1&tRNA__Homo_sapiens_tRNA-Leu-AAG-2-2&tRNA__Homo_sapiens_tRNA-Leu-AAG-2-3&tRNA__Homo_sapiens_tRNA-Leu-AAG-2-4&tRNA__Homo_sapiens_tRNA-Leu-AAG-3-1&tRNA__Homo_sapiens_tRNA-Leu-AAG-4-1&tRNA__Homo_sapiens_tRNA-Leu-TAG-2-1	tRNA-Leu-AAG-2-1 & tRNA-Leu-AAG-2-2 & tRNA-Leu-AAG-2-3 & tRNA-Leu-AAG-2-4 & tRNA-Leu-AAG-3-1 & tRNA-Leu-AAG-4-1 & tRNA-Leu-TAG-2-1	0.0665775220972806	-0.708326452131378	0.841481496325939	4.52194069385929	0.172032034471053	0.864019396173991	0.994270823869083	-4.68073604516835
hsa-miR-126-5p	hsa-miR-126-5p	0.0824682806908372	-0.881424208653023	1.0463607700347	4.74605950433608	0.171312057222697	0.864582841150184	0.994270823869083	-4.68078934054675
hsa-miR-146b-3p	hsa-miR-146b-3p	-0.0309251228203822	-0.393498431494744	0.33164818585398	3.46118098274679	-0.170783216841234	0.864996749901799	0.994270823869083	-4.67139400231856
MiR.hp__hsa-mir-4435-1&MiR.hp__hsa-mir-4435-2	MiR.hp:hsa-mir-4435-1 & MiR.hp:hsa-mir-4435-2	0.0654378112458605	-0.702906632785837	0.833782255277558	2.26856425373044	0.170530629693733	0.865194456304564	0.994270823869083	-4.65324790102523
lncRNA__URS0000A775F0_9606_Homo_sapiens_neighbor_of_BRCA1_lncRNA_2_NBR2__lncRNA	lncRNA:URS0000A775F0_9606_Homo_sapiens_neighbor_of_BRCA1_lncRNA_2_NBR2	-0.033203178538157	-0.426682597727316	0.360276240651002	7.19737184170278	-0.168961293340895	0.866423009473256	0.994270823869083	-4.68685511326581
snoRNA__Homo_sapiens300596_SNORD68	snoRNA:SNORD68	-0.0444086369254668	-0.574025485793163	0.485208211942229	5.34980867067112	-0.167894023313299	0.867258710062737	0.994270823869083	-4.68332098360377
hsa-miR-548ay-3p	hsa-miR-548ay-3p	0.044857479311275	-0.492483623720218	0.582198582342768	2.42887310851926	0.167153082244152	0.867838976095001	0.994270823869083	-4.65905583367379
ENSG00000153563.16	CD8A	-0.0304461326906504	-0.400069000363926	0.339176734982625	3.36591784072323	-0.164931226993588	0.869579453095876	0.994270823869083	-4.67086244864227
hsa-miR-107	hsa-miR-107	0.0422438476775948	-0.470714970924894	0.555202666280083	9.90147895156655	0.164896164394195	0.869606924395172	0.994270823869083	-4.69630618918958
ENSG00000105610.6	KLF1	-0.0445874266563835	-0.586083185822623	0.496908332509856	1.72319077247794	-0.164872010721459	0.869625848721348	0.994270823869083	-4.63973780473455
snoRNA__Homo_sapiens300776_SCARNA2	snoRNA:SCARNA2	0.0492863618514499	-0.559447213859975	0.658019937562874	1.53923884674578	0.162117198717529	0.871784735375613	0.994270823869083	-4.63512870725678
ReverseComplement_ENSG00000085265.11&ENSG00000160691.19	ReverseComplement_FCN1 & SHC1	-0.0334997784972675	-0.448728284505051	0.381728727510516	3.29846516849278	-0.161541592874708	0.872235949654648	0.994270823869083	-4.67025910942468
hsa-miR-3143	hsa-miR-3143	0.0680074070955821	-0.776778155267446	0.91279296945861	1.41018049496478	0.161190454593763	0.872511226001788	0.994270823869083	-4.62667924915278
lncRNA__URS0000D77F8F_9606_Homo_sapiens_uncharacterized_LOC284454_LOC284454__lncRNA	lncRNA:URS0000D77F8F_9606_Homo_sapiensLOC284454	-0.0420086172085636	-0.563856071571432	0.479838837154304	2.20796489446214	-0.161184918183274	0.872515566421294	0.994270823869083	-4.64637895461507
MiR.hp__hsa-mir-181a-1	MiR.hp:hsa-mir-181a-1	0.0545310395038596	-0.623051371359837	0.732113450367556	3.75585411584386	0.161142923701043	0.87254848926548	0.994270823869083	-4.67349716225125
MiR.hp__hsa-mir-1285-1	MiR.hp:hsa-mir-1285-1	0.0314774896206611	-0.360679140198565	0.423634119439887	2.3504552158139	0.160720070414394	0.872880010503694	0.994270823869083	-4.65985684410426
tRNA__Homo_sapiens_tRNA-Val-AAC-2-1	tRNA-Val-AAC-2-1	-0.0578244524335849	-0.781877985491701	0.666229080624532	3.33423931224129	-0.159908090799499	0.873516674902298	0.994270823869083	-4.6705816583464
ReverseComplement_lncRNA__URS000022CFA6_9606_Homo_sapiens_WEE2_antisense_RNA_1_WEE2-AS1_	ReverseComplement_lncRNA:WEE2-AS1	0.0294299070809529	-0.339544234355934	0.398404048517839	5.70730785228121	0.159706483132572	0.873674766330448	0.994270823869083	-4.68383869484623
ReverseComplement_ENSG00000111647.13	ReverseComplement_BLTP3B	0.0519902006389861	-0.607757828730717	0.711738230008689	1.53972709363107	0.157787639069177	0.875179693505393	0.994270823869083	-4.63411779826382
hsa-miR-4685-3p	hsa-miR-4685-3p	-0.0405976592623354	-0.555848845582181	0.47465352705751	6.90460939479402	-0.157765333575666	0.875197190181407	0.994270823869083	-4.68680618798594
hsa-miR-4745-3p	hsa-miR-4745-3p	-0.0559384288034308	-0.773224804940933	0.661347947334072	1.51640564977104	-0.156151898186485	0.876462952300434	0.994270823869083	-4.63209769756879
ENSG00000186815.13	TPCN1	-0.0361501861749871	-0.502245922426935	0.429945550076961	2.33346123454097	-0.155297689494859	0.877133222232472	0.994270823869083	-4.65653028893402
ReverseComplement_ENSG00000047056.16	ReverseComplement_WDR37	-0.0467033953466678	-0.649351697205357	0.555944906512021	3.82037311896638	-0.15517226666433	0.877231645096879	0.994270823869083	-4.67487343119334
hsa-miR-331-5p	hsa-miR-331-5p	0.0310900703631445	-0.372197142885286	0.434377283611575	3.99042931436755	0.15436073535129	0.877868523829221	0.994270823869083	-4.67662394239823
ENSG00000277075.2	H2AC8	0.0398175400111078	-0.477543805133348	0.557178885155563	1.73801602378295	0.154102624167921	0.87807110300262	0.994270823869083	-4.64105778799141
hsa-miR-26b-5p	hsa-miR-26b-5p	0.0588282269750433	-0.707863579819612	0.825520033769698	9.33019725080133	0.153636541905647	0.878436929521147	0.994270823869083	-4.69260117679343
lncRNA__URS000075BAA8_9606_Homo_sapiens_long_intergenic_non-protein_coding_RNA_662_LINC00662_	lncRNA:LINC00662	-0.0515778717850375	-0.726074873135621	0.622919129565547	3.73987042106806	-0.153113322712244	0.878847634378658	0.994270823869083	-4.6764744445382
hsa-miR-181d-5p	hsa-miR-181d-5p	-0.0429274587764517	-0.605382533584445	0.519527616031541	2.14441023498761	-0.152818849746371	0.879078797881729	0.994270823869083	-4.6500483595089
hsa-miR-185-3p	hsa-miR-185-3p	-0.0227883925800683	-0.321377018792853	0.275800233632716	7.45487902334157	-0.152816418867457	0.879080706184101	0.994270823869083	-4.68781478425264
hsa-miR-374a-5p	hsa-miR-374a-5p	0.0892518680463761	-1.08782169026157	1.26632542635432	3.17273460433978	0.151825002539003	0.879859053444911	0.994270823869083	-4.66446821411271
hsa-miR-532-5p	hsa-miR-532-5p	0.0295339713168232	-0.361148230377866	0.420216173011512	9.99752581220898	0.151365816690064	0.880219594334808	0.994270823869083	-4.69685485031297
hsa-miR-21-3p	hsa-miR-21-3p	0.0675998203009471	-0.840819733244159	0.976019373846053	1.94631233948224	0.149000818443113	0.882076932025871	0.994270823869083	-4.64245591902201
hsa-miR-330-3p	hsa-miR-330-3p	-0.0241786822997065	-0.350615368240122	0.302258003640709	4.67524738383033	-0.148307548067464	0.882621514557349	0.994270823869083	-4.68192738885982
ReverseComplement_ENSG00000168056.17&ENSG00000157873.18	ReverseComplement_LTBP3 & TNFRSF14	-0.0894829374909647	-1.30889916341481	1.12993328843288	2.58343111076367	-0.146932493586751	0.883701825098805	0.994270823869083	-4.65901908822219
lncRNA__URS000075F019_9606_Homo_sapiens_long_intergenic_non-protein_coding_RNA_1160_LINC01160_	lncRNA:LINC01160	0.0348092058590392	-0.445695091656124	0.515313503374202	2.48254529413225	0.145052903134988	0.885178882713894	0.994270823869083	-4.65918340268589
ENSG00000197153.5	H3C12	-0.038436011318846	-0.573156410154167	0.496284387516474	1.94950489344133	-0.143926626703557	0.886064152547145	0.994270823869083	-4.64437162760188
hsa-miR-6803-3p	hsa-miR-6803-3p	-0.0219462625157707	-0.331249874360377	0.287357349328836	5.23505235552108	-0.142070910774833	0.887523090415832	0.994270823869083	-4.68360653020764
lncRNA__URS000075A69B_9606_Homo_sapiens_long_intergenic_non-protein_coding_RNA_324_LINC00324_&tRNA__Homo_sapiens_tRNA-Pro-TGG-3-1&tRNA__Homo_sapiens_tRNA-Pro-TGG-3-2&tRNA__Homo_sapiens_tRNA-Pro-TGG-3-3&tRNA__Homo_sapiens_tRNA-Pro-TGG-3-4&tRNA__Homo_sapiens_tRNA-Pro-TGG-3-5&tRNA__Homo_sapiens_tRNA-Pro-CGG-1-1&tRNA__Homo_sapiens_tRNA-Pro-CGG-1-2&tRNA__Homo_sapiens_tRNA-Pro-CGG-1-3&tRNA__Homo_sapien…	lncRNA:LINC00324 & tRNA-Pro-TGG-3-1 & tRNA-Pro-TGG-3-2 & tRNA-Pro-TGG-3-3 & tRNA-Pro-TGG-3-4 & tRNA-Pro-TGG-3-5 & tRNA-Pro-CGG-1-1 & tRNA-Pro-CGG-1-2 & tRNA-Pro-CGG-1-3 & tRNA-Pro-AGG-2-1 & tRNA-Pro-AGG-2-2 & tRNA-Pro-AGG-2-3 & tRNA-Pro-AGG-2-4 & tRNA-Pro-AGG-2-5 & tRNA-Pro-AGG-2-6 & tRNA-Pro-AGG-2-7 & tRNA-Pro-AGG-2-8 & tRNA-Pro-CGG-2-1 & tRNA-Pro-AGG-1-1 & tRNA-Pro-TGG-2-1 & tRNA-Pro-TGG-1-1	-0.026496490747606	-0.405382299429993	0.352389317934781	5.44822626991158	-0.140026297687428	0.889130989434485	0.994270823869083	-4.68388876903452
lncRNA__URS0000CCE08E_9606_Homo_sapiens_uncharacterized_LOC107985355_LOC107985355__lncRNA	lncRNA:URS0000CCE08E_9606_Homo_sapiensLOC107985355	0.0371725089484318	-0.5097871448899	0.584132162786763	6.20241900763475	0.136080585393848	0.892235245073011	0.994270823869083	-4.68557179638996
rRNA__45S_pre-ribosomal_N5_(RNA45SN5)&rRNA__45S_pre-ribosomal_N1_(RNA45SN1)&rRNA__45S_pre-ribosomal_N4_(RNA45SN4)&rRNA__45S_pre-ribosomal_N2_(RNA45SN2)&rRNA__45S_pre-ribosomal_N3_(RNA45SN3)&rRNA__28S_ribosomal_N5_(RNA28SN5)&rRNA__28S_ribosomal_N1_(RNA28SN1)&rRNA__28S_ribosomal_N4_(RNA28SN4)&rRNA__28S_ribosomal_N2_(RNA28SN2)&rRNA__28S_ribosomal_N3_(RNA28SN3)&lncRNA__URS0000CCE02A_9606_Homo_sapiens…	RNA45SN5 & RNA45SN1 & RNA45SN4 & RNA45SN2 & RNA45SN3 & RNA28SN5 & RNA28SN1 & RNA28SN4 & RNA28SN2 & RNA28SN3 & lncRNA:C2CD4D-AS1	-0.059871013381481	-0.946744374959364	0.827002348196402	1.50882129414162	-0.135171329333413	0.892950836731833	0.994270823869083	-4.64101410550887
hsa-let-7e-5p	hsa-let-7e-5p	-0.0376101492409591	-0.594998085796801	0.519777787314883	2.58649408627319	-0.135106759557268	0.893001657061779	0.994270823869083	-4.6585852593934
ReverseComplement_ENSG00000125630.16	ReverseComplement_POLR1B	0.0421671906682799	-0.582814715646614	0.667149096983173	2.95393436651271	0.135094232875809	0.893011516372059	0.994270823869083	-4.66492225277759
snoRNA__Homo_sapiens300663_SNORD38A	snoRNA:SNORD38A	0.0369903627063697	-0.51257617000462	0.58655689541736	3.17619910848114	0.134771449285208	0.893265573828885	0.994270823869083	-4.66998554568677
lncRNA__URS00008E39B8_9606_Homo_sapiens_MIR34A_host_gene_MIR34AHG_	lncRNA:URS00008E39B8_9606_Homo_sapiens_MIR34A_host_gene_MIR34AHG	0.0431015302644815	-0.60478774342144	0.690990803950403	1.65948417683719	0.133205294120514	0.894498426957536	0.994270823869083	-4.63385297534289
lncRNA__URS0000204428_9606_Homo_sapiens_human__nuclear_paraspeckle_assembly_transcript_1_NEAT1_&lncRNA__URS000075DAEC_9606_Homo_sapiens_nuclear_paraspeckle_assembly_transcript_1_NEAT1_	lncRNA:URS0000204428_9606_Homo_sapiens_human:nuclear_paraspeckle_assembly_transcript_1_NEAT1 & lncRNA:URS000075DAEC_9606_Homo_sapiens_nuclear_paraspeckle_assembly_transcript_1_NEAT1	0.0454097760450489	-0.640875886066305	0.731695438156402	4.19072740950468	0.132487230136784	0.895063763483801	0.994270823869083	-4.67975197179465
hsa-miR-15b-3p	hsa-miR-15b-3p	-0.0287673204349144	-0.464365295907337	0.406830655037508	7.12601974542319	-0.132234002812467	0.89526314409548	0.994270823869083	-4.68780585059434
hsa-miR-4755-5p	hsa-miR-4755-5p	0.0254351790439991	-0.360941749939585	0.411812108027583	4.87933892062532	0.131811468657097	0.895595844943119	0.994270823869083	-4.68311351723738
lncRNA__URS0000BC452E_9606_Homo_sapiens_uncharacterized_LOC107984784_LOC107984784__lncRNA	lncRNA:URS0000BC452E_9606_Homo_sapiensLOC107984784	-0.0273319547064048	-0.44582504596011	0.391161136547301	2.88457252188155	-0.13077116290572	0.896415055629515	0.994270823869083	-4.66529553708161
hsa-miR-766-3p	hsa-miR-766-3p	0.0239242852008568	-0.345296848709536	0.393145419111249	4.28900060248105	0.129742423349341	0.897225269760347	0.994270823869083	-4.68063487917085
ReverseComplement_ENSG00000111331.14	ReverseComplement_OAS3	-0.0284310761084998	-0.491005836571346	0.434143684354346	1.9995254517295	-0.123066812295678	0.902485478709637	0.994270823869083	-4.65083524841897
tRNA__Homo_sapiens_tRNA-Gly-GCC-2-1&tRNA__Homo_sapiens_tRNA-Gly-GCC-2-2&tRNA__Homo_sapiens_tRNA-Gly-GCC-2-3&tRNA__Homo_sapiens_tRNA-Gly-GCC-2-4&tRNA__Homo_sapiens_tRNA-Gly-GCC-2-5&tRNA__Homo_sapiens_tRNA-Gly-GCC-2-6&tRNA__Homo_sapiens_tRNA-Gly-GCC-3-1&tRNA__Homo_sapiens_tRNA-Gly-GCC-5-1&tRNA__Homo_sapiens_tRNA-Gly-CCC-1-1&tRNA__Homo_sapiens_tRNA-Gly-CCC-1-2&tRNA__Homo_sapiens_tRNA-Gly-GCC-1-1&tRN…	tRNA-Gly-GCC-2-1 & tRNA-Gly-GCC-2-2 & tRNA-Gly-GCC-2-3 & tRNA-Gly-GCC-2-4 & tRNA-Gly-GCC-2-5 & tRNA-Gly-GCC-2-6 & tRNA-Gly-GCC-3-1 & tRNA-Gly-GCC-5-1 & tRNA-Gly-CCC-1-1 & tRNA-Gly-CCC-1-2 & tRNA-Gly-GCC-1-1 & tRNA-Gly-GCC-1-2 & tRNA-Gly-GCC-1-3 & tRNA-Gly-GCC-1-4 & tRNA-Gly-GCC-1-5 & tRNA-Gly-GCC-4-1	0.0387092366955453	-0.597234185859359	0.67465265925045	2.17092717990964	0.121878110865841	0.903422612716055	0.994270823869083	-4.65559349598722
hsa-miR-625-3p	hsa-miR-625-3p	0.0221218654776951	-0.341845232494819	0.386088963450209	7.7141261373901	0.121699615853806	0.903563344406602	0.994270823869083	-4.68943589585624
hsa-miR-183-5p	hsa-miR-183-5p	0.0345860572411034	-0.53666975036746	0.605841864849667	9.39576411359351	0.12122718311454	0.903935841844998	0.994270823869083	-4.69441772084723
hsa-miR-139-5p	hsa-miR-139-5p	-0.0424115651397292	-0.743172673970208	0.65834954369075	4.05132281986558	-0.121183612537004	0.903970196884662	0.994270823869083	-4.67903149687247
hsa-miR-7855-5p	hsa-miR-7855-5p	-0.0358613653507609	-0.629672516151635	0.557949785450114	2.40410743280239	-0.120922761901236	0.904175879308255	0.994270823869083	-4.65650203702974
ENSG00000102104.9	RS1	-0.0458006021187707	-0.808266534225736	0.716665329988194	1.78793400526315	-0.120276374893895	0.9046855880789	0.994270823869083	-4.63758556438028
tRNA__Homo_sapiens_tRNA-Val-CAC-1-1&tRNA__Homo_sapiens_tRNA-Val-CAC-1-2&tRNA__Homo_sapiens_tRNA-Val-CAC-1-3&tRNA__Homo_sapiens_tRNA-Val-CAC-1-4&tRNA__Homo_sapiens_tRNA-Val-CAC-1-5&tRNA__Homo_sapiens_tRNA-Val-CAC-1-6&tRNA__Homo_sapiens_tRNA-Val-CAC-1-7&tRNA__Homo_sapiens_tRNA-Val-CAC-5-1&tRNA__Homo_sapiens_tRNA-Val-AAC-1-1&tRNA__Homo_sapiens_tRNA-Val-AAC-1-2&tRNA__Homo_sapiens_tRNA-Val-AAC-1-3&tRN…	tRNA-Val-CAC-1-1 & tRNA-Val-CAC-1-2 & tRNA-Val-CAC-1-3 & tRNA-Val-CAC-1-4 & tRNA-Val-CAC-1-5 & tRNA-Val-CAC-1-6 & tRNA-Val-CAC-1-7 & tRNA-Val-CAC-5-1 & tRNA-Val-AAC-1-1 & tRNA-Val-AAC-1-2 & tRNA-Val-AAC-1-3 & tRNA-Val-AAC-1-4 & tRNA-Val-AAC-1-5 & tRNA-Val-AAC-4-1 & tRNA-Val-AAC-2-1	0.0396903729714957	-0.626453345697054	0.705834091640045	2.38109483150006	0.119301754083832	0.905454201910387	0.994270823869083	-4.65892414688318
snoRNA__Homo_sapiens300446_SNORD87	snoRNA:SNORD87	0.0321445694038123	-0.5146950158221	0.578984154629724	2.96475961212624	0.117700214279439	0.906717419084675	0.994270823869083	-4.66695020997844
MiR.hp__hsa-mir-218-2&MiR.hp__hsa-mir-218-1	MiR.hp:hsa-mir-218-2 & MiR.hp:hsa-mir-218-1	-0.1577745771976	-2.85068764020658	2.53513848581138	-1.09931038650361	-0.11731249682673	0.907023268412563	0.994270823869083	-4.60158003127155
ENSG00000127948.16	POR	-0.0388451478975835	-0.717776778637288	0.640086482842121	1.96727521860313	-0.114561930409173	0.909193445104107	0.994270823869083	-4.64399906710739
hsa-miR-6505-3p	hsa-miR-6505-3p	-0.0299579255814171	-0.562846564813389	0.502930713650555	1.67971704382245	-0.112565385319631	0.91076914125092	0.994270823869083	-4.63941640756027
ENSG00000104812.15&ENSG00000102034.17	GYS1 & ELF4	-0.0346192064504329	-0.651894054458298	0.582655641557432	4.30703690671625	-0.112296989496384	0.910980989904551	0.994270823869083	-4.68024083006027
ReverseComplement_ENSG00000105136.21	ReverseComplement_ZNF419	-0.0441769452888918	-0.833973902291851	0.745620011714068	3.70854266369924	-0.111997882688558	0.911217086828666	0.994270823869083	-4.6744541752423
snoRNA__Homo_sapiens300578_SNORD62A&snoRNA__Homo_sapiens300579_SNORD62B	snoRNA:SNORD62B	0.0313571624068247	-0.545380161371123	0.608094486184772	4.92643191667621	0.108865001701295	0.913690474097045	0.994270823869083	-4.68400960924011
tRNA__Homo_sapiens_tRNA-Gly-GCC-2-1&tRNA__Homo_sapiens_tRNA-Gly-GCC-2-2&tRNA__Homo_sapiens_tRNA-Gly-GCC-2-3&tRNA__Homo_sapiens_tRNA-Gly-GCC-2-4&tRNA__Homo_sapiens_tRNA-Gly-GCC-2-5&tRNA__Homo_sapiens_tRNA-Gly-GCC-2-6&tRNA__Homo_sapiens_tRNA-Gly-GCC-3-1&tRNA__Homo_sapiens_tRNA-Gly-GCC-5-1&tRNA__Homo_sapiens_tRNA-Gly-GCC-1-1&tRNA__Homo_sapiens_tRNA-Gly-GCC-1-2&tRNA__Homo_sapiens_tRNA-Gly-GCC-1-3&tRN…	tRNA-Gly-GCC-2-1 & tRNA-Gly-GCC-2-2 & tRNA-Gly-GCC-2-3 & tRNA-Gly-GCC-2-4 & tRNA-Gly-GCC-2-5 & tRNA-Gly-GCC-2-6 & tRNA-Gly-GCC-3-1 & tRNA-Gly-GCC-5-1 & tRNA-Gly-GCC-1-1 & tRNA-Gly-GCC-1-2 & tRNA-Gly-GCC-1-3 & tRNA-Gly-GCC-1-4 & tRNA-Gly-GCC-1-5	-0.0242345735223095	-0.477238293757875	0.428769146713256	5.84096756282582	-0.107118183431176	0.915069948963873	0.994270823869083	-4.68548723333174
ENSG00000164715.6	LMTK2	0.0244330033814437	-0.43722170644641	0.486087713209297	2.37418915196556	0.105971521715618	0.915975618944676	0.994270823869083	-4.65116226235409
hsa-miR-629-5p	hsa-miR-629-5p	0.0186098884882355	-0.340835271606645	0.378055048583116	8.76423274661159	0.103667044410402	0.917796105979258	0.994270823869083	-4.69284042931572
rRNA__5S_ribosomal_9_(RNA5S9)	rRNA:5S_ribsomalisoforms_repeat4	-0.0363738406042635	-0.744960034284586	0.672212353076059	1.98846696663538	-0.102784128859933	0.918493707863682	0.994270823869083	-4.64970763042728
MiR.hp__hsa-mir-103a-1	MiR.hp:hsa-mir-103a-1	-0.0411432624759414	-0.844339151680469	0.762052626728586	1.94921465480595	-0.102566806940654	0.918665426347736	0.994270823869083	-4.6435161041217
snoRNA__Homo_sapiens300197_SNORD81&snoRNA__Homo_sapiens300426_SNORD81L4&snoRNA__Homo_sapiens300132_SNORD81L3	snoRNA:SNORD81L3	0.0466561827125382	-0.868692033502441	0.962004398927517	1.19875570316704	0.102059268148544	0.919066476941465	0.994270823869083	-4.63352157947177
hsa-miR-2110	hsa-miR-2110	0.0173960503536428	-0.329649647644416	0.364441748351702	8.02769002751198	0.100367608711628	0.920403356391876	0.994270823869083	-4.69079631615011
hsa-miR-223-5p	hsa-miR-223-5p	-0.0411352124785807	-0.872750805201329	0.790480380244168	3.56901590291863	-0.0990422977855633	0.921450880585764	0.994270823869083	-4.66880379260206
ENSG00000213626.13	LBH	-0.01861027176726	-0.395516862558134	0.358296319023614	4.28958246397575	-0.0988663656340836	0.9215899477087	0.994270823869083	-4.68141658818952
hsa-miR-1229-3p	hsa-miR-1229-3p	-0.0189280753313303	-0.424485829574835	0.386629678912175	4.03297963177663	-0.093450866461901	0.925871859492053	0.994270823869083	-4.67914346541672
vault__VTRNA1-1	vault:VTRNA1-1	0.0586828264213954	-1.23467833518158	1.35204398802437	8.34179471915333	0.0908491344636687	0.927929781659934	0.994270823869083	-4.69064491779238
snoRNA__Homo_sapiens300474_SNORA19	snoRNA:SNORA19	0.0228281191903439	-0.482253169207568	0.527909407588255	2.58533319992809	0.0904978867649471	0.928207650358982	0.994270823869083	-4.65953084303494
rRNA__5S_ribosomal_1_(RNA5S1-8,_RNA5S10-17)	rRNA:5S_ribsomalisoforms_repeat5	0.0210884242988652	-0.446403571349075	0.488580419946805	9.31054392307407	0.0903232462509901	0.928345810148008	0.994270823869083	-4.6959195902994
tRNA__Homo_sapiens_tRNA-iMet-CAT-1-1&tRNA__Homo_sapiens_tRNA-iMet-CAT-1-2&tRNA__Homo_sapiens_tRNA-iMet-CAT-1-3&tRNA__Homo_sapiens_tRNA-iMet-CAT-1-4&tRNA__Homo_sapiens_tRNA-iMet-CAT-1-5&tRNA__Homo_sapiens_tRNA-iMet-CAT-1-6&tRNA__Homo_sapiens_tRNA-iMet-CAT-1-7&tRNA__Homo_sapiens_tRNA-iMet-CAT-1-8&tRNA__Homo_sapiens_tRNA-iMet-CAT-2-1	tRNA-iMet-CAT-1-1 & tRNA-iMet-CAT-1-2 & tRNA-iMet-CAT-1-3 & tRNA-iMet-CAT-1-4 & tRNA-iMet-CAT-1-5 & tRNA-iMet-CAT-1-6 & tRNA-iMet-CAT-1-7 & tRNA-iMet-CAT-1-8 & tRNA-iMet-CAT-2-1	-0.0228468299432691	-0.532493451986531	0.486799792099993	7.89301736848879	-0.0897607319353243	0.928790835679747	0.994270823869083	-4.69093164974095
snoRNA__Homo_sapiens300202_SNORD44	snoRNA:SNORD44	0.0211478551102733	-0.45832159613368	0.500617306354227	7.23833903441848	0.0883151011338653	0.929934631304237	0.994270823869083	-4.68913054420084
lncRNA__URS000075A69B_9606_Homo_sapiens_long_intergenic_non-protein_coding_RNA_324_LINC00324_&tRNA__Homo_sapiens_tRNA-Pro-TGG-3-1&tRNA__Homo_sapiens_tRNA-Pro-TGG-3-2&tRNA__Homo_sapiens_tRNA-Pro-TGG-3-3&tRNA__Homo_sapiens_tRNA-Pro-TGG-3-4&tRNA__Homo_sapiens_tRNA-Pro-TGG-3-5&tRNA__Homo_sapiens_tRNA-Pro-CGG-1-1&tRNA__Homo_sapiens_tRNA-Pro-CGG-1-2&tRNA__Homo_sapiens_tRNA-Pro-CGG-1-3&tRNA__Homo_sapien…	lncRNA:LINC00324 & tRNA-Pro-TGG-3-1 & tRNA-Pro-TGG-3-2 & tRNA-Pro-TGG-3-3 & tRNA-Pro-TGG-3-4 & tRNA-Pro-TGG-3-5 & tRNA-Pro-CGG-1-1 & tRNA-Pro-CGG-1-2 & tRNA-Pro-CGG-1-3 & tRNA-Pro-AGG-2-1 & tRNA-Pro-AGG-2-2 & tRNA-Pro-AGG-2-3 & tRNA-Pro-AGG-2-4 & tRNA-Pro-AGG-2-5 & tRNA-Pro-AGG-2-6 & tRNA-Pro-AGG-2-7 & tRNA-Pro-AGG-2-8 & tRNA-Pro-CGG-2-1 & tRNA-Pro-AGG-1-1	-0.0173401438973393	-0.416409795371776	0.381729507577097	4.71768742384235	-0.0870028705086117	0.930973008255856	0.994270823869083	-4.68319375086899
lncRNA__URS000075DA25_9606_Homo_sapiens_ZNF436_antisense_RNA_1_ZNF436-AS1__lncRNA	lncRNA:ZNF436-AS1	0.0247375613131542	-0.562383313221112	0.611858435847421	8.32422607651158	0.0843643467962668	0.933061253114436	0.994270823869083	-4.69179220751796
lncRNA__URS0000BC447A_9606_Homo_sapiens_uncharacterized_LOC100130027_LOC100130027__lncRNA	lncRNA:URS0000BC447A_9606_Homo_sapiensLOC100130027	-0.0179556657602022	-0.445576505796246	0.409665174275842	4.55394308778271	-0.0840760377336963	0.93328946263951	0.994270823869083	-4.68313055647887
ENSG00000079308.20	TNS1	-0.0185654637210211	-0.465798597074953	0.428667669632911	1.82446980815724	-0.0831192118853155	0.934046873342513	0.994270823869083	-4.64602137039897
snoRNA__Homo_sapiens300556_SNORD95	snoRNA:SNORD95	0.0213783811841815	-0.514014859604268	0.556771621972631	8.1039921690114	0.0799524025338755	0.936554111030045	0.994270823869083	-4.69164695807227
ENSG00000143569.19	UBAP2L	-0.0250281431431585	-0.652259999526706	0.602203713240389	2.65493629188198	-0.0798969330825312	0.936598033333738	0.994270823869083	-4.66313204566337
hsa-miR-1238-3p	hsa-miR-1238-3p	0.0217863080783973	-0.562170048466188	0.605742664622983	1.92804764216553	0.0747021044607441	0.940712306778049	0.994270823869083	-4.64175040713398
vault__VTRNA1-1&vault__VTRNA1-3	vault:VTRNA1-1 & vault:VTRNA1-3	0.046891419305612	-1.22211646995817	1.3158993085694	4.65837751308814	0.0739875492883884	0.941278359868079	0.994270823869083	-4.68140311370259
MiR.hp__hsa-mir-26a-2&MiR.hp__hsa-mir-26a-1	MiR.hp:hsa-mir-26a-2 & MiR.hp:hsa-mir-26a-1	0.0168045480648917	-0.438091324731673	0.471700420861456	12.6879945238615	0.0739680938085304	0.941293772449376	0.994270823869083	-4.7155501541835
snoRNA__Homo_sapiens300644_SNORD61	snoRNA:SNORD61	0.025500260915551	-0.688641494458938	0.73964201629004	3.63598358931506	0.0714973233862556	0.943251291834419	0.994270823869083	-4.67505008722853
ReverseComplement_ENSG00000138246.17	ReverseComplement_DNAJC13	-0.0243771008129841	-0.712802277575224	0.664048075949256	1.30783160386989	-0.0709014137328082	0.943723466803735	0.994270823869083	-4.63070820797718
rRNA__45S_pre-ribosomal_N5_(RNA45SN5)&rRNA__45S_pre-ribosomal_N1_(RNA45SN1)&rRNA__45S_pre-ribosomal_N2_(RNA45SN2)&rRNA__45S_pre-ribosomal_N3_(RNA45SN3)&rRNA__28S_ribosomal_N5_(RNA28SN5)&rRNA__28S_ribosomal_N1_(RNA28SN1)&rRNA__28S_ribosomal_N2_(RNA28SN2)&rRNA__28S_ribosomal_N3_(RNA28SN3)&lncRNA__URS0000A7731D_9606_Homo_sapiens_human__non-protein_coding_lnc-PIK3AP1-6:4	RNA45SN5 & RNA45SN1 & RNA45SN2 & RNA45SN3 & RNA28SN5 & RNA28SN1 & RNA28SN2 & RNA28SN3 & lncRNA:lnc-PIK3AP1-6:4	-0.0213889296576482	-0.633678664732759	0.590900805417463	2.19214298672909	-0.06994580290644	0.944480696893226	0.994270823869083	-4.64953914759883
lncRNA__URS000075E1F2_9606_Homo_sapiens_KMT2E_antisense_RNA_1_KMT2E-AS1_	lncRNA:KMT2E-AS1	-0.0234636779414668	-0.699000825023705	0.652073469140771	1.63761709578602	-0.0695466859532322	0.944796974152517	0.994270823869083	-4.63610665258003
snoRNA__Homo_sapiens300168_SNORD26	snoRNA:SNORD26	0.0174921614602175	-0.495263876490316	0.530248199410751	7.38603900891533	0.0683065389632031	0.945779776171046	0.994270823869083	-4.68973396871199
snoRNA__Homo_sapiens300163_SNORD31	snoRNA:SNORD31	-0.0184900717434822	-0.575798125309308	0.538817981822343	8.02025358301451	-0.0664313171635052	0.94726602794702	0.994270823869083	-4.69132556883649
ENSG00000089876.12	DHX32	0.0145656749804157	-0.430547032399351	0.459678382360183	4.26564352785024	0.0655224620674202	0.947986430840031	0.994270823869083	-4.68136034704381
MiR.hp__hsa-mir-103a-2&MiR.hp__hsa-mir-103a-1	MiR.hp:hsa-mir-103a-2 & MiR.hp:hsa-mir-103a-1	-0.0143366938698684	-0.453171968907058	0.424498581167322	12.7104908487382	-0.0654149581334876	0.948071646601803	0.994270823869083	-4.71626307397137
ENSG00000107372.13	ZFAND5	-0.0142285501678101	-0.46000255762038	0.43154545728476	3.91222423159248	-0.0639109825030361	0.949263875093784	0.994270823869083	-4.67931661089398
snoRNA__Homo_sapiens300708_SNORD42A	snoRNA:SNORD42A	0.0217155288028219	-0.663603100205836	0.70703415781148	2.02030108859883	0.0634464691603512	0.949632126857226	0.994270823869083	-4.65041380468352
ReverseComplement_ENSG00000118557.16&ReverseComplement_ENSG00000065534.19&ReverseComplement_ENSG00000150779.12	ReverseComplement_PMFBP1 & ReverseComplement_MYLK & ReverseComplement_TIMM8B	0.014067740098592	-0.431269965105848	0.459405445303032	3.61165991191222	0.0632505717222059	0.949787431582114	0.994270823869083	-4.67546243445208
hsa-miR-96-5p	hsa-miR-96-5p	-0.0261481198055833	-0.868173965181439	0.815877725570272	4.30039689750842	-0.0621791284454418	0.950636891172715	0.994270823869083	-4.68033034616679
hsa-miR-1270	hsa-miR-1270	0.0238150297883222	-0.744283791289151	0.791913850865796	1.858796646445	0.062081702279991	0.950714135267889	0.994270823869083	-4.64802752715531
ENSG00000122877.17&ENSG00000272031.3&ReverseComplement_lncRNA__URS00001668D8_9606_Homo_sapiens_KRT73_antisense_RNA_1_KRT73-AS1_&ENSG00000124466.9&ReverseComplement_ENSG00000198598.7	EGR2 & ANKRD34A & ReverseComplement_lncRNA:KRT73-AS1 & LYPD3 & ReverseComplement_MMP17	-0.0197412868519198	-0.673826189299577	0.634343615595738	6.88146088447043	-0.0604325500551734	0.952021733068784	0.994270823869083	-4.68869475350124
snoRNA__Homo_sapiens300706_SNORD42B	snoRNA:SNORD42B	-0.0171750121670011	-0.590566462967069	0.556216438633067	3.58956548465192	-0.0599757139130415	0.952383977897387	0.994270823869083	-4.67644111809548
hsa-miR-223-3p	hsa-miR-223-3p	0.0170736671838014	-0.57150708989099	0.605654424258593	9.24586152562359	0.0580831736979562	0.953884760330096	0.994270823869083	-4.69539087430254
ReverseComplement_ENSG00000261796.1&ReverseComplement_ENSG00000172780.17&ENSG00000142233.14	ReverseComplement_ISY1-RAB43 & ReverseComplement_RAB43 & NTN5	-0.0136968304821061	-0.491249125799406	0.463855464835194	1.84248337338352	-0.0574286662570375	0.95440382339344	0.994270823869083	-4.64367268288291
ReverseComplement_lncRNA__URS00005ACFEB_9606_Homo_sapiens_long_intergenic_non-protein_coding_RNA_2102_LINC02102_	ReverseComplement_lncRNA:LINC02102	-0.0196611772093345	-0.70667931912929	0.667356964710621	1.68921718870555	-0.0573021475066783	0.95450416253257	0.994270823869083	-4.63967235514523
tRNA__Homo_sapiens_tRNA-Lys-CTT-2-1&tRNA__Homo_sapiens_tRNA-Lys-CTT-2-2&tRNA__Homo_sapiens_tRNA-Lys-CTT-2-3&tRNA__Homo_sapiens_tRNA-Lys-CTT-2-4&tRNA__Homo_sapiens_tRNA-Lys-CTT-2-5	tRNA-Lys-CTT-2-1 & tRNA-Lys-CTT-2-2 & tRNA-Lys-CTT-2-3 & tRNA-Lys-CTT-2-4 & tRNA-Lys-CTT-2-5	-0.0167539293611423	-0.608203178272241	0.574695319549957	2.67852036667404	-0.0567190282529789	0.954966630671846	0.994270823869083	-4.66503984647208
lncRNA__URS000075E68F_9606_Homo_sapiens_NR2F2_antisense_RNA_1_NR2F2-AS1__lncRNA&lncRNA__URS0000394A79_9606_Homo_sapiens_long_intergenic_non-protein_coding_RNA_1714_LINC01714_&lncRNA__URS000075E3E5_9606_Homo_sapiens_long_intergenic_non-protein_coding_RNA_1343_LINC01343_	lncRNA:NR2F2-AS1 & lncRNA:LINC01714 & lncRNA:LINC01343	0.0205916699198418	-0.713348773382846	0.75453211322253	2.13790981971556	0.0561772317103882	0.95539633998462	0.994270823869083	-4.65585377403414
tRNA__Homo_sapiens_tRNA-Arg-CCT-4-1&tRNA__Homo_sapiens_tRNA-Arg-CCT-3-1	tRNA-Arg-CCT-4-1 & tRNA-Arg-CCT-3-1	-0.0178580853133203	-0.657112734972047	0.621396564345406	2.41072432557239	-0.0559358940532414	0.955587753837912	0.994270823869083	-4.66013843117138
ENSG00000286522.2	H3C2	0.0146526699351144	-0.511050027075644	0.540355366945872	2.17755090252555	0.0558092450840767	0.955688204888567	0.994270823869083	-4.65330770571379
ReverseComplement_ENSG00000156413.15	ReverseComplement_FUT6	0.0159839868532683	-0.559918820066283	0.591886793772819	3.31078963317172	0.0555732127596122	0.955875414773602	0.994270823869083	-4.671402958738
hsa-miR-4473	hsa-miR-4473	-0.014838059797162	-0.552562781824092	0.522886662229768	2.49207947965441	-0.0552518341405839	0.956130321393231	0.994270823869083	-4.66007060796022
tRNA__Homo_sapiens_tRNA-Lys-TTT-3-1&tRNA__Homo_sapiens_tRNA-Lys-TTT-3-2&tRNA__Homo_sapiens_tRNA-Lys-TTT-3-3&tRNA__Homo_sapiens_tRNA-Lys-TTT-3-4&tRNA__Homo_sapiens_tRNA-Lys-TTT-3-5&tRNA__Homo_sapiens_tRNA-Lys-TTT-5-1&tRNA__Homo_sapiens_tRNA-Lys-TTT-4-1&tRNA__Homo_sapiens_tRNA-Lys-TTT-6-1	tRNA-Lys-TTT-3-1 & tRNA-Lys-TTT-3-2 & tRNA-Lys-TTT-3-3 & tRNA-Lys-TTT-3-4 & tRNA-Lys-TTT-3-5 & tRNA-Lys-TTT-5-1 & tRNA-Lys-TTT-4-1 & tRNA-Lys-TTT-6-1	0.0144742038507095	-0.544398889321109	0.573347297022528	2.58650352742507	0.0518574395708417	0.958822916021688	0.994270823869083	-4.66016454665094
lncRNA__URS000075ED94_9606_Homo_sapiens_long_intergenic_non-protein_coding_RNA_1355_LINC01355_&lncRNA__URS0000759CF4_9606_Homo_sapiens_KCNQ1_opposite_strand/antisense_transcript_1_KCNQ1OT1_&lncRNA__URS0000ABD8B7_9606_Homo_sapiens_long_intergenic_non-protein_coding_RNA_2012_LINC02012__lncRNA&lncRNA__URS00008E3A3D_9606_Homo_sapiens_uncharacterized_LOC101929227_LOC101929227__lncRNA&lncRNA__URS000075…	lncRNA:head_to_head:TRIM52-AS1 & lncRNA:lncRNA:URS000075AEC0_9606_Homo_sapiens_human:non-protein_coding_TRIM52-AS1:36	0.015373402986943	-0.579775393110817	0.610522199084703	1.86177194653204	0.0517218485673662	0.958930483457326	0.994270823869083	-4.64941626386542
ReverseComplement_ENSG00000142188.17	ReverseComplement_TMEM50B	-0.0148541612338917	-0.593896560636532	0.564188238168749	2.11572494895584	-0.0513650073375454	0.959213577406551	0.994270823869083	-4.65096126303006
ENSG00000197299.13&ENSG00000188266.14&ReverseComplement_ENSG00000169045.17&ReverseComplement_ENSG00000154027.19&ReverseComplement_ENSG00000169302.16&ReverseComplement_ENSG00000174839.13	BLM & HYKK & ReverseComplement_HNRNPH1 & ReverseComplement_AK5 & ReverseComplement_STK32A & ReverseComplement_DENND6A	-0.0229436339572642	-0.918113695898041	0.872226427983512	4.73284479127602	-0.0513199520954272	0.959249321596339	0.994270823869083	-4.68406867179678
lncRNA__URS000037910D_9606_Homo_sapiens_human__non-protein_coding_lnc-CD36-11:1&lncRNA__URS000075C14B_9606_Homo_sapiens_human__non-protein_coding_lnc-CD36-11:2&MiR.hp__hsa-mir-1255b-1&MiR.hp__hsa-mir-1255b-2	lncRNA:lnc-CD36-11:2 & MiR.hp:hsa-mir-1255b-1 & MiR.hp:hsa-mir-1255b-2	0.0111271979636713	-0.425001788608132	0.447256184535474	4.24729537606878	0.0510858293832191	0.959435062193556	0.994270823869083	-4.68149906439122
ReverseComplement_ENSG00000150275.20	ReverseComplement_PCDH15	-0.0157596973067844	-0.63513431407721	0.603614919463642	2.27961585806357	-0.0509476380701426	0.959544696945735	0.994270823869083	-4.65739825140163
snoRNA__Homo_sapiens300662_SNORD46	snoRNA:SNORD46	0.0132963507511426	-0.523027608659542	0.549620310161827	1.62425815950768	0.0496403517785906	0.960581877459591	0.994270823869083	-4.63824168532804
hsa-miR-3127-3p	hsa-miR-3127-3p	-0.010816747860777	-0.447798557124532	0.426165061402978	3.37144866990635	-0.0495636103580468	0.960642765048957	0.994270823869083	-4.67239956421361
snoRNA__Homo_sapiens300593_SNORD111	snoRNA:SNORD111	0.0154442233915506	-0.613910548515026	0.644798995298127	2.41662863468714	0.0491360376160788	0.96098201083843	0.994270823869083	-4.66087998782675
lncRNA__URS00007E4CEC_9606_Homo_sapiens_uncharacterized_LOC221946_LOC221946__lncRNA&lncRNA__URS0000CCDFB4_9606_Homo_sapiens_MIR31_host_gene_MIR31HG_&lncRNA__URS0000CCDFC8_9606_Homo_sapiens_MIR31_host_gene_MIR31HG__lncRNA&lncRNA__URS0000CCE142_9606_Homo_sapiens_MIR31_host_gene_MIR31HG__lncRNA&lncRNA__URS0000CCE0D1_9606_Homo_sapiens_MIR31_host_gene_MIR31HG__lncRNA	lncRNA:URS00007E4CEC_9606_Homo_sapiensLOC221946 & lncRNA:URS0000CCDFB4_9606_Homo_sapiens_MIR31_host_gene_MIR31HG & lncRNA:URS0000CCDFC8_9606_Homo_sapiens_MIR31_host_gene_MIR31HG & lncRNA:URS0000CCE142_9606_Homo_sapiens_MIR31_host_gene_MIR31HG & lncRNA:URS0000CCE0D1_9606_Homo_sapiens_MIR31_host_gene_MIR31HG	0.0150122904485011	-0.605312797411273	0.635337378308275	1.91401638387686	0.0484570753766249	0.96152072956038	0.994270823869083	-4.64481858435942
snoRNA__Homo_sapiens300112_SNORD3@&snoRNA__Homo_sapiens300448_SNORD3@	snoRNA:SNORD3@_repeat6	0.0150997883171349	-0.612656620601867	0.642856197236137	2.58428755165599	0.0481625297173821	0.961754440759496	0.994270823869083	-4.66176981220372
lncRNA__URS000075A143_9606_Homo_sapiens_RUNDC3A_antisense_RNA_1_RUNDC3A-AS1_	lncRNA:RUNDC3A-AS1	-0.0127173077879905	-0.558399618414897	0.532965002838916	2.21527033748947	-0.0466643147849928	0.962943271251151	0.994270823869083	-4.65558390753808
hsa-let-7i-5p	hsa-let-7i-5p	0.0133444934463771	-0.567318044425118	0.594007031317873	14.082570765754	0.0460158947509452	0.96345781760422	0.994270823869083	-4.72650173148867
yRNA__Y1	yRNA:Y1	-0.00950247042097629	-0.429106779351729	0.410101838509776	13.9551879121055	-0.045344662449742	0.963990482824912	0.994270823869083	-4.72622920586699
hsa-miR-6743-3p	hsa-miR-6743-3p	0.0128279028585743	-0.563294559147889	0.588950364865037	2.56822385467897	0.044583118248586	0.964594836202467	0.994270823869083	-4.66261163723909
snoRNA__Homo_sapiens300081_SNORD104	snoRNA:SNORD104	0.00925479564122966	-0.41849052972191	0.437000121004369	10.6509350233532	0.0433222642995949	0.965595482210876	0.994270823869083	-4.70413383569536
snoRNA__Homo_sapiens300714_SNORD1C	snoRNA:SNORD1C	0.00952373008768381	-0.433551452711632	0.452598912887	2.97880907396577	0.0430387093768328	0.965820526382138	0.994270823869083	-4.66808613556171
snoRNA__Homo_sapiens300201_SNORD78	snoRNA:SNORD78	0.0110389072945773	-0.523024274803607	0.545102089392762	4.28101037008378	0.0413869129208169	0.967131534302553	0.994270823869083	-4.68073473560909
ENSG00000150867.14	PIP4K2A	0.0111791038066917	-0.550764501859834	0.573122709473217	1.5988238049585	0.0398330756785426	0.968364876659495	0.994270823869083	-4.63786427333373
hsa-miR-193a-5p	hsa-miR-193a-5p	0.00765659217811532	-0.384590898830729	0.399904083186959	5.10116866871459	0.0390845330098077	0.968959052624798	0.994270823869083	-4.68486387598176
lncRNA__URS000075DE2E_9606_Homo_sapiens_human__non-protein_coding_lnc-SORBS2-4:1	lncRNA:lnc-SORBS2-4:1	-0.0173859400449303	-0.914571492368905	0.879799612279045	1.7712021400033	-0.0388012299573462	0.969183936708248	0.994270823869083	-4.6422966706686
yRNA__Y4&yRNA__Y1	yRNA:Y4 & yRNA:Y1	-0.0132009624543223	-0.697070770078575	0.67066884516993	2.29615209471927	-0.0386510905117003	0.969303117424938	0.994270823869083	-4.65365593791223
snoRNA__Homo_sapiens300761_SNORD10	snoRNA:SNORD10	-0.00817680405415633	-0.463020883056316	0.446667274948004	4.26721703840471	-0.0359957006327195	0.971411080118737	0.994270823869083	-4.68142663790316
ENSG00000178971.16	CTC1	0.00753312149995189	-0.43633071047609	0.451396953475994	8.33214501491512	0.0339824588871891	0.973009415456638	0.994270823869083	-4.6924072352938
snoRNA__Homo_sapiens300759_SNORD5	snoRNA:SNORD5	-0.0104210518927732	-0.686581048123581	0.665738944338035	1.68484812123477	-0.0308596980105985	0.975488828295104	0.994270823869083	-4.64368324193315
tRNA__Homo_sapiens_tRNA-Lys-CTT-1-1&tRNA__Homo_sapiens_tRNA-Lys-CTT-1-2&tRNA__Homo_sapiens_tRNA-Lys-CTT-4-1&tRNA__Homo_sapiens_tRNA-Lys-CTT-2-1&tRNA__Homo_sapiens_tRNA-Lys-CTT-2-2&tRNA__Homo_sapiens_tRNA-Lys-CTT-2-3&tRNA__Homo_sapiens_tRNA-Lys-CTT-2-4&tRNA__Homo_sapiens_tRNA-Lys-CTT-2-5&tRNA__Homo_sapiens_tRNA-Lys-CTT-3-1&tRNA__Homo_sapiens_tRNA-Lys-CTT-5-1	tRNA-Lys-CTT-1-1 & tRNA-Lys-CTT-1-2 & tRNA-Lys-CTT-4-1 & tRNA-Lys-CTT-2-1 & tRNA-Lys-CTT-2-2 & tRNA-Lys-CTT-2-3 & tRNA-Lys-CTT-2-4 & tRNA-Lys-CTT-2-5 & tRNA-Lys-CTT-3-1 & tRNA-Lys-CTT-5-1	0.0100779768674122	-0.644369930045349	0.664525883780174	2.64225049665546	0.0308338574544062	0.975509346254147	0.994270823869083	-4.66527255689901
MiR.hp__hsa-mir-6511b-1	MiR.hp:hsa-mir-6511b-1	-0.00800315021419351	-0.536578211521271	0.520571911092884	2.92723016977121	-0.0303168367943372	0.975919875288529	0.994270823869083	-4.66640599679254
lncRNA__URS000075C600_9606_Homo_sapiens_spermatogenesis_associated_41_SPATA41_	lncRNA:URS000075C600_9606_SPATA41	0.0102873996647246	-0.671677459843709	0.692252259173158	1.67377054584736	0.0302046078719192	0.976008989097395	0.994270823869083	-4.63993699363255
ENSG00000087460.29	GNAS	-0.00607373547171886	-0.426515414032252	0.414367943088814	4.39819695429033	-0.0289254216329509	0.977024730507235	0.994270823869083	-4.6822529431466
lncRNA__URS000075B335_9606_Homo_sapiens_uncharacterized_LOC642361_LOC642361__lncRNA	lncRNA:URS000075B335_9606_Homo_sapiensLOC642361	0.00943431837575526	-0.666911360061566	0.685779996813077	2.0905184084766	0.0279300295324206	0.977815150930163	0.994270823869083	-4.65757636031644
rRNA__45S_pre-ribosomal_N5_(RNA45SN5)&rRNA__45S_pre-ribosomal_N1_(RNA45SN1)&rRNA__45S_pre-ribosomal_N4_(RNA45SN4)&rRNA__45S_pre-ribosomal_N2_(RNA45SN2)&rRNA__45S_pre-ribosomal_N3_(RNA45SN3)&rRNA__5.8S_ribosomal_N1_(RNA5-8SN_1_to_3,_RNA5-8SN5)&rRNA__5.8S_ribosomal_N4_(RNA5-8SN4)&lncRNA__URS000075C058_9606_Homo_sapiens_uncharacterized_LOC100507373_LOC100507373__lncRNA	RNA45SN5 & RNA45SN1 & RNA45SN4 & RNA45SN2 & RNA45SN3 & RNA5-8SN_1_to_3,_RNA5-8SN5 & RNA5-8SN4 & lncRNA:URS000075C058_9606_Homo_sapiensLOC100507373	-0.00736633909996676	-0.552991018754075	0.538258340554142	1.93557239767599	-0.0270325669543281	0.978527826720497	0.994270823869083	-4.65147000880787
lncRNA__URS000075ED94_9606_Homo_sapiens_long_intergenic_non-protein_coding_RNA_1355_LINC01355_&lncRNA__URS0000759CF4_9606_Homo_sapiens_KCNQ1_opposite_strand/antisense_transcript_1_KCNQ1OT1_&lncRNA__URS000075DE27_9606_Homo_sapiens_HLA_complex_group_11_HCG11_&lncRNA__URS0000D7806A_9606_Homo_sapiens_uncharacterized_LOC102725021_LOC102725021__lncRNA&lncRNA__URS0000D7801A_9606_Homo_sapiens_uncharacter…	lncRNA:EPN2-AS1 & lncRNA:lnc-SLC17A5-1:2	-0.00826393899367428	-0.656755029872782	0.640227151885433	2.71026184746054	-0.0255160047697777	0.979732169707126	0.994270823869083	-4.66368401671685
snoRNA__Homo_sapiens300525_SNORD117	snoRNA:SNORD117	-0.00814181559607086	-0.662031231491332	0.64574760029919	1.4940214752289	-0.0249313927487074	0.980196438717831	0.994270823869083	-4.63566623677792
ReverseComplement_ENSG00000273274.2&ENSG00000140323.6&ENSG00000140832.11	ReverseComplement_ZBTB8B & DISP2 & MARVELD3	0.00894671395084989	-0.715036982988042	0.732930410889741	3.04556721944303	0.024743683486287	0.980345509295628	0.994270823869083	-4.66506751545001
ENSG00000182898.4	TCHHL1	-0.0109976269257464	-0.925394922356038	0.903399668504545	1.295358388651	-0.0240820601238917	0.980870947536616	0.994270823869083	-4.62835565493467
snoRNA__Homo_sapiens300169_SNORD25&lncRNA__URS0000CCDF81_9606_Homo_sapiens_small_nucleolar_RNA_host_gene_1_SNHG1__lncRNA&lncRNA__URS0000CCE06F_9606_Homo_sapiens_small_nucleolar_RNA_host_gene_1_SNHG1__lncRNA&lncRNA__URS0000CCE076_9606_Homo_sapiens_small_nucleolar_RNA_host_gene_1_SNHG1__lncRNA&lncRNA__URS0000CCE0BC_9606_Homo_sapiens_small_nucleolar_RNA_host_gene_1_SNHG1__lncRNA	snoRNA:SNORD25 & lncRNA:URS0000CCDF81_9606_SNHG1	0.00529764967535762	-0.472312301732102	0.482907601082818	5.47211212631321	0.0222095344387364	0.98235808764304	0.994872203409193	-4.68573375065735
hsa-miR-26b-3p	hsa-miR-26b-3p	0.00413002487917469	-0.46513117179881	0.473391221557159	3.81651940298127	0.0176225036944816	0.986001314034832	0.996621927818309	-4.67755135806851
snoRNA__Homo_sapiens300707_SNORD4A	snoRNA:SNORD4A	0.00547808889769597	-0.629605826775286	0.640562004570678	2.2143976279162	0.0172714002250033	0.98628018955706	0.996621927818309	-4.65740890754021
tRNA__Homo_sapiens_tRNA-Val-CAC-2-1	tRNA-Val-CAC-2-1	-0.00529405879063649	-0.666630107921821	0.656041990340548	5.77685707420639	-0.0160286206116396	0.987267321881637	0.996621927818309	-4.68614131773555
lncRNA__URS000075E186_9606_Homo_sapiens_GABPB1_antisense_RNA_1_GABPB1-AS1_&lncRNA__URS000075CF99_9606_Homo_sapiens_JPX_transcript_XIST_activator_JPX_&lncRNA__URS000075B993_9606_Homo_sapiens_ILF3_divergent_tranacript_ILF3-DT_&lncRNA__URS000075DA22_9606_Homo_sapiens_FRMD6_antisense_RNA_1_FRMD6-AS1_&lncRNA__URS0000759CED_9606_Homo_sapiens_CAPN10_divergent_transcript_CAPN10-DT_&lncRNA__URS000075E7AC_…	lncRNA:FRMD6-AS1 & lncRNA:lncRNA:URS00008B7EA7_9606_Homo_sapiens_MIR548A1_host_gene_MIR548A1HG	-0.00348974319216211	-0.514996556479717	0.508017070095393	2.10738425291693	-0.0136606584178092	0.989148234002932	0.996621927818309	-4.6549023476389
ReverseComplement_ENSG00000101940.18&ENSG00000280789.2&ENSG00000102445.20	ReverseComplement_WDR13 & PAGR1 & RUBCNL	0.00373697272858431	-0.563793997555797	0.571267943012965	3.3079659146799	0.0131843871920658	0.989526552055766	0.996621927818309	-4.67153212431682
MiR.hp__hsa-mir-342	MiR.hp:hsa-mir-342	0.00245185844016005	-0.38096229805466	0.385866014934981	2.78978987068928	0.0128043292940136	0.98982844640513	0.996621927818309	-4.66516398337623
snoRNA__Homo_sapiens300564_SNORD33	snoRNA:SNORD33	-0.00303000232200068	-0.549262683187479	0.543202678543477	2.84003812254644	-0.0111069512914186	0.99117675551023	0.996621927818309	-4.66614836596011
tRNA__Homo_sapiens_tRNA-Gln-CTG-1-1&tRNA__Homo_sapiens_tRNA-Gln-CTG-1-2&tRNA__Homo_sapiens_tRNA-Gln-CTG-1-3&tRNA__Homo_sapiens_tRNA-Gln-CTG-1-4&tRNA__Homo_sapiens_tRNA-Gln-CTG-1-5&tRNA__Homo_sapiens_tRNA-Gln-CTG-2-1&tRNA__Homo_sapiens_tRNA-Gln-CTG-6-1&tRNA__Homo_sapiens_tRNA-Gln-CTG-3-1&tRNA__Homo_sapiens_tRNA-Gln-CTG-3-2&tRNA__Homo_sapiens_tRNA-Gln-CTG-4-1&tRNA__Homo_sapiens_tRNA-Gln-CTG-4-2	tRNA-Gln-CTG-1-1 & tRNA-Gln-CTG-1-2 & tRNA-Gln-CTG-1-3 & tRNA-Gln-CTG-1-4 & tRNA-Gln-CTG-1-5 & tRNA-Gln-CTG-2-1 & tRNA-Gln-CTG-6-1 & tRNA-Gln-CTG-3-1 & tRNA-Gln-CTG-3-2 & tRNA-Gln-CTG-4-1 & tRNA-Gln-CTG-4-2	-0.00368850632418849	-0.701578802686727	0.69420179003835	1.94748577256166	-0.0105826140793543	0.991593267226398	0.996621927818309	-4.64542883153808
lncRNA__URS0000BC44BA_9606_Homo_sapiens_uncharacterized_LOC100287837_LOC100287837__lncRNA&lncRNA__URS00007E4D55_9606_Homo_sapiens_human__non-protein_coding_lnc-ERV3-1-10:18	lncRNA:lnc-ERV3-1-10:18	-0.00445779635861054	-0.990125434834309	0.981209842117088	1.34028556385654	-0.00905564342399952	0.992806242303593	0.996621927818309	-4.63429301133979
hsa-miR-144-5p	hsa-miR-144-5p	-0.00304461184050542	-1.18111341177827	1.17502418809725	7.68829595724607	-0.00517476776308687	0.995889151956309	0.996621927818309	-4.6903869355608
ReverseComplement_ENSG00000115828.17	ReverseComplement_QPCT	-0.000952748786404722	-0.394131734805005	0.392226237232196	2.37695347039714	-0.00485196536594663	0.996145584846821	0.996621927818309	-4.65802591453875
ReverseComplement_ENSG00000169710.9&ReverseComplement_ENSG00000141255.13	ReverseComplement_FASN & ReverseComplement_SPATA22	0.00185104450514073	-0.775766633676862	0.779468722687144	1.96596136560526	0.00476628844994102	0.996213646304633	0.996621927818309	-4.65445954911572
ReverseComplement_ENSG00000104886.12&ReverseComplement_ENSG00000107679.14	ReverseComplement_PLEKHJ1 & ReverseComplement_PLEKHA1	0.00118678860027188	-0.505845910337331	0.508219487537874	4.0496754094319	0.00468669815697184	0.996276872594648	0.996621927818309	-4.67893749130985
hsa-miR-93-3p	hsa-miR-93-3p	-0.000776863397180527	-0.366579238190653	0.365025511396292	7.50084802900433	-0.00425233748942688	0.996621927818309	0.996621927818309	-4.69018243702637
