# Supplementary material for: Multi-omics analysis reveals COVID-19 vaccine induced attenuation of inflammatory responses during breakthrough disease
Source: Nat Commun. 2024 Apr 22;15:3402. doi: 10.1038/s41467-024-47463-6 (PMC11035709; doi:10.1038/s41467-024-47463-6)
Supplement: Supplementary file 13 — Source Data [file 41467_2024_47463_MOESM13_ESM.zip › source_data/Figure6d_follow_upD0_CT7_ChAdOx1_BTM.txt]

ID	Title	cerno	N1	AUC	cES	P.Value	adj.P.Val
LI.M4.1	cell cycle (I)	497.574668704752	106	0.768860943303143	2.34705032407902	5.21164221353457e-25	1.80322820588296e-22
LI.M4.0	cell cycle and transcription	899.085479655619	268	0.644936098717931	1.67739828293959	8.12063525982649e-21	1.40486989994998e-18
LI.M4.12	C-MYC transcriptional network	75.2041696365959	10	0.928617430871544	3.7602084818298	2.51887339206243e-08	2.48462447320939e-06
LI.M6	mitotic cell division	118.163462155838	23	0.786355771105479	2.56877091643126	2.87239823492415e-08	2.48462447320939e-06
LI.M4.5	mitotic cell cycle in stimulated CD4 T cells	120.265850517719	24	0.735197253170766	2.50553855245247	3.93005697619087e-08	2.71959942752408e-06
LI.M4.2	PLK1 signaling events	115.413527747844	23	0.741799083642036	2.50898973364879	6.85667632553938e-08	3.95401668106104e-06
LI.M103	cell cycle (III)	164.708095059846	42	0.652098305118722	1.96081065547436	3.48702148053404e-07	1.7235849032354e-05
LI.M4.9	mitotic cell cycle in stimulated CD4 T cells	80.5233841751595	14	0.872452909460122	2.87583514911284	5.57669651308487e-07	2.4119212419092e-05
LI.M8	E2F transcription factor network	63.5095510359811	11	0.832756294391691	2.88679777436278	6.66136126390979e-06	0.000256092333034754
LI.M15	Ran mediated mitosis	68.3605007693697	13	0.76981245893163	2.62925002959114	1.14598322273505e-05	0.000396510195066326
LI.M4.4	mitotic cell cycle - DNA replication	98.2864635302673	24	0.681530726648448	2.04763465688057	2.56972560860214e-05	0.000808295509614854
LI.M196	platelet activation - actin binding	63.8767159417069	13	0.794690465674922	2.45679676698873	4.94398828546734e-05	0.00142551662230975
LI.M4.6	cell division in stimulated CD4 T cells	62.9784641268413	13	0.788814322493079	2.42224862026313	6.58552040966688e-05	0.00175276158595749
LI.M4.7	mitotic cell cycle	63.4741753306259	14	0.66257364930427	2.26693483323664	0.000143902805786205	0.00355645505728763
LI.M10.0	E2F1 targets (Q3)	94.7267004192967	26	0.693175630872736	1.82166731575571	0.000271284494805343	0.00625762901350992
LI.M47.0	enriched in B cells (I)	137.732853991848	43	0.675818652951197	1.6015448138587	0.000337241019321009	0.00729283704281681
LI.M22.0	mismatch repair (I)	83.8762720926687	24	0.65461133300633	1.74742233526393	0.00103904520902337	0.0211476260189462
LI.M46	cell division stimulated CD4+ T cells	67.3544080680303	18	0.710174873339404	1.87095577966751	0.00117909286000804	0.0226647849757102
LI.M4.10	cell cycle (II)	39.9754325406746	9	0.776665577799555	2.22085736337081	0.00210339376213513	0.036909795772039
LI.M4.11	mitotic cell cycle in stimulated CD4 T cells	36.8861440474321	8	0.830930216280535	2.30538400296451	0.00217584027397671	0.036909795772039
LI.M34	cytoskeletal remodeling (enriched for SRF targets)	33.7538920109316	7	0.79498280275156	2.41099228649511	0.00224018991680005	0.036909795772039
LI.M188	TBA	42.3858659956058	10	0.685208260413021	2.11929329978029	0.0024624295292095	0.0387273007775676
LI.M7.3	T cell activation (II)	85.0300538842036	26	0.666967659854337	1.63519334392699	0.00260673957240109	0.0392144300891643
