# Supplementary material for: Multi-omics analysis reveals COVID-19 vaccine induced attenuation of inflammatory responses during breakthrough disease
Source: Nat Commun. 2024 Apr 22;15:3402. doi: 10.1038/s41467-024-47463-6 (PMC11035709; doi:10.1038/s41467-024-47463-6)
Supplement: Supplementary file 13 — Source Data [file 41467_2024_47463_MOESM13_ESM.zip › source_data/Figure6j_and_supp_fig_14_full_blood_count.txt]

timepoint	timepoint_vaccine	timepoint_vaccine_pcr	timepoint_simplified_vaccine_pcr	serum sodium	serum potassium	serum urea	serum creatinine	serum alt	serum alp	serum bilirubin	serum albumin	FBC hb	FBC white blood cell count	FBC platelets	FBC haematocrit	FBC redcell count	FBC neutrophils	FBC lymphocytes	FBC monocytes	FBC eosinophils	FBC basophils
Baseline	Baseline ChAdOx1-nCOV-19	Baseline	Baseline	138	3.9	4.8	65	17	62	9	40	135	4.86	333	0.385	4.26	3.32	1.15	0.31	0.05	0.03
Baseline	Baseline ChAdOx1-nCOV-19	Baseline	Baseline	140	3.8	6	91	26	69	12	44	136	4.73	210	0.402	4.76	2.43	1.84	0.35	0.08	0.03
Baseline	Baseline MenACWY	Baseline	Baseline	139	3.2	3.2	71	16	67	12	37	126	3.19	220	0.374	4.53	1.71	1	0.38	0.08	0.02
Baseline	Baseline MenACWY	Baseline	Baseline	139	3.5	3.7	57	11	61	7	34	133	6.37	270	0.397	4.51	3.77	2.07	0.44	0.07	0.02
Baseline	Baseline MenACWY	Baseline	Baseline	140	3.4	4.3	79	15	57	8	43	152	6.24	206	0.438	4.89	3.82	1.85	0.41	0.09	0.07
Baseline	Baseline MenACWY	Baseline	Baseline	139	3.5	2.1	65	10	51	6	43	125	8.21	216	0.387	4.65	6.01	1.48	0.61	0.06	0.05
Baseline	Baseline NA	Baseline	Baseline	140	4.5	5.3	77	14	34	9	42	145	5.34	288	0.416	4.71	2.37	2.31	0.53	0.09	0.04
Baseline	Baseline NA	Baseline	Baseline	143	3.8	5	68	18	54	7	40	142	4.28	321	0.425	4.89	1.66	2.18	0.26	0.11	0.07
Baseline	Baseline MenACWY	Baseline	Baseline	141	3.5	2.8	52	9	55	7	40	131	6.03	215	0.385	4.46	3.08	2.25	0.58	0.08	0.04
Baseline	Baseline ChAdOx1-nCOV-19	Baseline	Baseline	141	4	2.8	60	11	70	9	43	135	6.98	264	0.39	4.44	4.27	2.11	0.45	0.11	0.04
Baseline	Baseline NA	Baseline	Baseline	142	3.8	6.6	79	17	68	11	46	144	5.91	314	0.427	4.8	2.75	2.29	0.69	0.14	0.04
Baseline	Baseline ChAdOx1-nCOV-19	Baseline	Baseline	139	3.9	4.1	76	7	75	6	42	155	5.29	281	0.451	5.39	3.24	1.21	0.6	0.17	0.07
Baseline	Baseline MenACWY	Baseline	Baseline	136	3.5	5.9	73	25	86	23	49	155	6.56	333	0.455	5.21	3.58	2.03	0.71	0.19	0.05
Baseline	Baseline MenACWY	Baseline	Baseline	140	3.6	4.3	87	17	50	17	44	162	6.93	183	0.471	5.36	4.18	2.32	0.35	0.07	0.01
Baseline	Baseline ChAdOx1-nCOV-19	Baseline	Baseline	136	3.4	2.1	46	25	62	9	42	131	9.81	353	0.394	4.68	6.67	2.23	0.73	0.15	0.03
Baseline	Baseline MenACWY	Baseline	Baseline	140	3.7	5.5	88	14	69	10	45	168	8.17	198	0.475	5.42	6.1	1.29	0.7	0.02	0.06
Baseline	Baseline NA	Baseline	Baseline	139	3.9	4.5	66	14	45	20	42	106	5.58	405	0.347	5.03	2.93	1.84	0.41	0.33	0.07
Baseline	Baseline ChAdOx1-nCOV-19	Baseline	Baseline	138	4.2	3.3	58	17	77	5	41	129	8.91	242	0.384	4.46	4.95	3.07	0.61	0.19	0.09
Baseline	Baseline ChAdOx1-nCOV-19	Baseline	Baseline	139	3.6	3.8	67	14	34	6	41	130	6.02	249	0.395	4.58	3.62	1.72	0.48	0.16	0.04
Baseline	Baseline MenACWY	Baseline	Baseline	139	4	8.2	89	24	58	5	40	144	6.22	235	0.434	5.38	3.97	1.44	0.69	0.08	0.04
Baseline	Baseline ChAdOx1-nCOV-19	Baseline	Baseline	140	3.9	6	83	26	84	13	46	153	6.56	229	0.441	4.98	4.48	1.55	0.45	0.05	0.03
Baseline	Baseline NA	Baseline	Baseline	138	3.7	6.6	85	49	56	13	38	155	7.15	251	0.452	5.15	4.04	1.83	0.82	0.41	0.05
Baseline	Baseline NA	Baseline	Baseline	140	3.5	3.3	70	21	75	11	43	150	6.47	235	0.428	5.22	3.65	2.05	0.46	0.24	0.07
Baseline	Baseline NA	Baseline	Baseline	136	3.9	6.9	67	12	76	20	39	125	3.53	136	0.376	4.61	1.67	1.22	0.4	0.2	0.04
Baseline	Baseline NA	Baseline	Baseline	138	3.3	10.6	118	22	75	12	42	174	7.15	253	0.495	5.7	3.56	2.65	0.63	0.27	0.04
Baseline	Baseline MenACWY	Baseline	Baseline	141	3.7	5.9	93	20	55	8	39	148	6.45	259	0.424	4.82	3.67	1.96	0.61	0.17	0.04
Baseline	Baseline NA	Baseline	Baseline	141	3.1	3.8	63	123	51	18	44	163	6.21	219	0.455	5.26	3.64	1.92	0.54	0.07	0.04
Baseline	Baseline MenACWY	Baseline	Baseline	140	3.9	4.9	77	16	41	13	41	132	4.59	201	0.389	4.52	2.1	1.92	0.38	0.17	0.02
Baseline	Baseline NA	Baseline	Baseline	138	3.7	2.5	68	18	74	10	45	136	5.39	264	0.405	4.41	3.16	1.51	0.52	0.08	0.12
Baseline	Baseline MenACWY	Baseline	Baseline	139	3.6	3.8	58	14	58	14	42	118	8.05	228	0.336	3.89	5.38	1.97	0.52	0.13	0.05
Baseline	Baseline NA	Baseline	Baseline	138	3.7	4.5	76	53	60	40	41	157	6.46	245	0.443	5.16	3.57	1.73	0.66	0.37	0.13
Baseline	Baseline ChAdOx1-nCOV-19	Baseline	Baseline	142	4	5.2	71	25	65	8	40	144	8.53	340	0.434	5.01	5.51	2.08	0.56	0.32	0.06
Baseline	Baseline MenACWY	Baseline	Baseline	140	4.1	5.1	58	26	68	8	39	168	8.75	278	0.49	5.57	4.82	2.68	0.66	0.53	0.06
Baseline	Baseline MenACWY	Baseline	Baseline	138	4	3.7	63	7	43	8	36	137	4.72	318	0.416	4.75	2.87	1.26	0.41	0.14	0.04
Baseline	Baseline NA	Baseline	Baseline	139	4	5.7	80	16	66	15	40	153	3.78	228	0.455	5.3	2.56	0.87	0.26	0.05	0.04
Baseline	Baseline NA	Baseline	Baseline	141	3.9	9.3	88	9	36	8	44	146	7.13	161	0.424	5.06	5.43	0.96	0.56	0.14	0.04
Baseline	Baseline MenACWY	Baseline	Baseline	142	3.2	3.5	88	34	98	22	49	162	5.73	190	0.468	5.46	3.41	1.18	0.67	0.42	0.05
Baseline	Baseline ChAdOx1-nCOV-19	Baseline	Baseline	139	3.7	5.9	77	23	75	12	47	152	7.4	325	0.439	5.18	4.66	1.96	0.72	0.05	0.01
Baseline	Baseline MenACWY	Baseline	Baseline	139	3.9	4.8	71	22	63	15	43	142	6.29	189	0.405	4.94	3.35	2.28	0.52	0.1	0.04
Baseline	Baseline MenACWY	Baseline	Baseline	141	3.8	6.4	82	14	63	13	44	155	6.3	240	0.455	4.94	3.27	1.91	0.52	0.55	0.05
Baseline	Baseline MenACWY	Baseline	Baseline	140	3.7	4.8	77	16	47	17	42	147	4.76	194	0.427	4.84	2.58	1.75	0.35	0.06	0.02
Baseline	Baseline MenACWY	Baseline	Baseline	140	4	3.7	91	40	71	10	44	146	8.54	261	0.412	4.33	4.6	3.1	0.72	0.08	0.04
Baseline	Baseline MenACWY	Baseline	Baseline	139	4.1	4.8	76	15	69	24	39	139	6.58	267	0.399	4.67	3.51	2.17	0.61	0.22	0.07
Baseline	Baseline ChAdOx1-nCOV-19	Baseline	Baseline	138	3.9	5.3	59	15	65	6	39	126	4.44	264	0.388	4.4	2.2	1.64	0.4	0.13	0.07
Baseline	Baseline ChAdOx1-nCOV-19	Baseline	Baseline	140	4.7	4.6	84	39	58	11	43	156	7.94	346	0.419	4.84	5.13	2.11	0.61	0.06	0.03
Baseline	Baseline ChAdOx1-nCOV-19	Baseline	Baseline	140	3.7	3.5	80	36	70	10	39	158	7.94	293	0.476	5.72	4.85	2.17	0.73	0.12	0.07
Baseline	Baseline NA	Baseline	Baseline	138	3.3	10.6	118	22	75	12	42	174	7.15	253	0.495	5.7	3.56	2.65	0.63	0.27	0.04
Baseline	Baseline ChAdOx1-nCOV-19	Baseline	Baseline	139	3.3	4.6	68	14	81	3	38	129	9.2	271	0.389	4.5	5.06	3.06	0.67	0.3	0.11
Baseline	Baseline MenACWY	Baseline	Baseline	141	3.8	4.4	76	41	72	11	42	159	5.57	249	0.447	5.07	2.42	2.42	0.49	0.21	0.03
Baseline	Baseline ChAdOx1-nCOV-19	Baseline	Baseline	140	3.8	5.5	93	30	55	10	42	147	7.34	178	0.415	4.81	4.01	2.47	0.64	0.17	0.05
Baseline	Baseline NA	Baseline	Baseline	140	3.7	3	59	19	44	16	42	145	3.83	181	0.408	4.96	1.71	1.63	0.39	0.07	0.03
Baseline	Baseline MenACWY	Baseline	Baseline	140	3.7	3.4	66	13	72	8	44	137	6.6	231	0.397	4.47	3.37	2.43	0.64	0.11	0.05
Baseline	Baseline MenACWY	Baseline	Baseline	140	3.3	5	55	17	60	10	40	143	8.32	281	0.415	4.59	4.26	2.78	0.73	0.49	0.06
Baseline	Baseline ChAdOx1-nCOV-19	Baseline	Baseline	138	3.7	3.9	78	26	79	14	45	153	6.72	301	0.431	5.21	4.05	1.82	0.72	0.09	0.04
Baseline	Baseline MenACWY	Baseline	Baseline	140	3.9	4.8	88	20	77	7	38	150	4.77	211	0.43	4.79	2.84	1.42	0.41	0.05	0.05
Baseline	Baseline NA	Baseline	Baseline	141	3.9	4.8	85	21	50	6	43	148	6.14	210	0.429	4.86	3.22	2.2	0.58	0.11	0.03
Baseline	Baseline ChAdOx1-nCOV-19	Baseline	Baseline	141	3.4	3.2	55	12	71	7	42	142	6.86	281	0.434	4.76	3.42	2.67	0.67	0.06	0.04
Baseline	Baseline ChAdOx1-nCOV-19	Baseline	Baseline	139	4	3.2	73	18	48	8	39	140	6.31	299	0.405	4.8	3.42	2.48	0.32	0.06	0.03
Baseline	Baseline NA	Baseline	Baseline	140	3.9	5.3	86	73	80	9	NA	145	7.1	177	0.437	5.02	3.97	2.26	0.54	0.25	0.08
Baseline	Baseline NA	Baseline	Baseline	140	3.7	8.2	93	15	73	30	40	150	4.1	240	0.443	5.09	1.89	1.67	0.41	0.11	0.02
Baseline	Baseline ChAdOx1-nCOV-19	Baseline	Baseline	140	4	4.2	63	22	73	5	42	150	5.46	375	0.471	6.13	2.25	2.25	0.61	0.27	0.08
Baseline	Baseline MenACWY	Baseline	Baseline	140	4	5.4	73	30	50	7	39	157	7.91	319	0.47	5.57	4.03	2.91	0.6	0.24	0.13
Baseline	Baseline NA	Baseline	Baseline	139	3.7	5.6	89	37	56	11	43	160	5.35	235	0.479	5.87	3.09	1.63	0.47	0.13	0.03
Baseline	Baseline NA	Baseline	Baseline	141	3.7	3.8	79	19	73	14	44	145	5.34	219	0.407	4.97	2.44	1.69	0.38	0.8	0.03
Baseline	Baseline ChAdOx1-nCOV-19	Baseline	Baseline	141	4.1	5	98	21	52	13	40	152	3.44	208	0.436	4.77	1.73	1.32	0.32	0.05	0.02
Baseline	Baseline ChAdOx1-nCOV-19	Baseline	Baseline	139	3.9	3.6	64	13	14	10	43	129	4.55	247	0.375	4.26	2.24	1.55	0.63	0.11	0.02
Baseline	Baseline ChAdOx1-nCOV-19	Baseline	Baseline	141	4	3.2	85	16	61	NA	41	149	5.49	233	0.441	5.13	2.91	2.09	0.43	0.05	0.01
Baseline	Baseline NA	Baseline	Baseline	140	3.2	4.9	88	21	65	12	45	154	9.8	316	0.454	5.13	6.26	2.7	0.6	0.15	0.09
Baseline	Baseline NA	Baseline	Baseline	138	4.1	5.1	80	9	73	11	36	130	5.45	241	0.392	4.39	3.67	1.26	0.42	0.06	0.04
Baseline	Baseline ChAdOx1-nCOV-19	Baseline	Baseline	140	4.2	5	65	17	86	14	41	138	6.26	261	0.421	5.09	4.1	1.65	0.4	0.06	0.05
Baseline	Baseline MenACWY	Baseline	Baseline	139	3.8	3.8	88	16	52	9	40	128	6.96	341	0.374	4.24	4.04	2.38	0.45	0.04	0.05
Baseline	Baseline MenACWY	Baseline	Baseline	139	3.7	2.8	52	13	57	8	39	127	9.38	359	0.374	4.32	6.62	1.91	0.73	0.08	0.04
Baseline	Baseline NA	Baseline	Baseline	139	3.5	4.1	69	9	55	6	42	127	6.07	312	0.393	4.58	3.96	1.42	0.63	0.03	0.03
Baseline	Baseline NA	Baseline	Baseline	140	3.9	3.3	70	50	53	9	42	141	4.35	178	0.401	4.67	2.35	1.44	0.44	0.1	0.02
Baseline	Baseline MenACWY	Baseline	Baseline	143	3.7	4.1	66	21	94	11	39	148	4.83	229	0.428	5.07	2.26	1.91	0.47	0.16	0.03
Baseline	Baseline MenACWY	Baseline	Baseline	139	3.5	6	78	12	63	35	44	151	8.37	203	0.433	5.15	5.6	2.01	0.62	0.1	0.04
Baseline	Baseline NA	Baseline	Baseline	140	3.5	3.8	54	10	56	8	42	127	6.39	212	0.376	4.01	3.31	2.23	0.65	0.13	0.07
Baseline	Baseline MenACWY	Baseline	Baseline	137	4	5.7	78	33	59	7	42	158	6.95	288	0.45	5.45	4.53	1.71	0.56	0.1	0.05
Baseline	Baseline NA	Baseline	Baseline	138	4.4	3.1	60	12	80	9	39	145	8.16	371	0.441	5.04	5.17	2.22	0.64	0.08	0.05
Baseline	Baseline MenACWY	Baseline	Baseline	140	3.6	4.2	68	13	44	39	43	144	3.8	198	0.424	5.02	2.27	1.15	0.32	0.03	0.03
Baseline	Baseline MenACWY	Baseline	Baseline	141	3.7	4.5	57	40	49	8	41	140	5.4	249	0.409	4.76	3.04	1.7	0.45	0.17	0.04
Baseline	Baseline NA	Baseline	Baseline	141	3.8	3.8	56	34	71	7	42	139	3.42	152	0.402	4.92	1.43	1.35	0.52	0.1	0.02
Baseline	Baseline ChAdOx1-nCOV-19	Baseline	Baseline	135	3.9	4.2	52	12	41	10	40	124	11.29	283	0.369	4.17	8.24	2.22	0.67	0.12	0.04
Baseline	Baseline ChAdOx1-nCOV-19	Baseline	Baseline	138	3.9	6	58	14	66	14	45	143	4.57	254	0.407	4.76	2.09	1.8	0.54	0.12	0.02
Baseline	Baseline ChAdOx1-nCOV-19	Baseline	Baseline	140	3.8	4.7	66	17	67	28	45	149	6.22	237	0.432	5.28	3.59	2.11	0.43	0.04	0.05
Baseline	Baseline MenACWY	Baseline	Baseline	139	4.1	4	85	27	68	27	40	161	6.91	257	0.47	5.48	4.36	1.89	0.5	0.12	0.04
Baseline	Baseline NA	Baseline	Baseline	140	4.2	4.9	60	15	62	9	41	120	3.53	236	0.368	4.45	1.62	1.34	0.36	0.18	0.03
Baseline	Baseline ChAdOx1-nCOV-19	Baseline	Baseline	137	3.9	3.8	55	34	82	5	37	133	8.12	349	0.406	5.04	4.17	3.34	0.49	0.09	0.03
Baseline	Baseline MenACWY	Baseline	Baseline	136	3.5	5.2	60	12	73	10	45	137	5.31	270	0.395	4.29	3.34	1.73	0.2	0.02	0.02
Baseline	Baseline ChAdOx1-nCOV-19	Baseline	Baseline	140	4	5	72	9	39	9	39	129	5.72	263	0.394	4.24	2.87	2.14	0.62	0.04	0.05
Baseline	Baseline MenACWY	Baseline	Baseline	141	3.8	5.8	77	29	90	13	42	163	9.01	269	0.452	5.85	3.22	4.72	0.69	0.29	0.09
Baseline	Baseline ChAdOx1-nCOV-19	Baseline	Baseline	137	3.4	3.3	61	11	58	8	40	135	4.94	193	0.379	4.35	2.84	1.51	0.48	0.08	0.03
Baseline	Baseline ChAdOx1-nCOV-19	Baseline	Baseline	138	3.7	7.4	106	38	66	12	41	143	6.59	191	0.401	4.77	3.78	1.95	0.63	0.19	0.04
Baseline	Baseline MenACWY	Baseline	Baseline	140	4	4	66	39	46	16	45	152	6.84	146	0.432	4.88	4.74	1.51	0.5	0.05	0.04
Baseline	Baseline ChAdOx1-nCOV-19	Baseline	Baseline	140	4	5	90	26	64	15	45	161	5.89	224	0.469	5.22	3.66	1.44	0.68	0.08	0.03
Baseline	Baseline ChAdOx1-nCOV-19	Baseline	Baseline	139	3.7	4.6	69	39	59	11	40	137	8.69	344	0.4	4.46	5.38	2.17	0.88	0.2	0.06
Baseline	Baseline ChAdOx1-nCOV-19	Baseline	Baseline	139	3.8	5	57	12	47	4	39	129	7.57	294	0.392	4.22	5.16	1.72	0.47	0.16	0.06
Baseline	Baseline MenACWY	Baseline	Baseline	139	4	1.7	54	14	61	10	42	144	9.01	254	0.425	4.85	7.07	1.25	0.51	0.13	0.05
Baseline	Baseline MenACWY	Baseline	Baseline	141	3.9	3	54	11	62	6	42	123	5.38	237	0.369	4.3	3.61	1.32	0.35	0.04	0.06
Baseline	Baseline ChAdOx1-nCOV-19	Baseline	Baseline	142	3.9	5.6	79	25	65	9	NA	162	5.19	178	0.471	5.29	3.03	1.52	0.53	0.09	0.02
Baseline	Baseline MenACWY	Baseline	Baseline	140	3.5	4.8	67	26	37	10	43	145	6.53	237	0.417	4.71	3.68	2.13	0.57	0.12	0.03
Baseline	Baseline NA	Baseline	Baseline	138	3.1	2.9	75	23	72	19	40	145	12.04	257	0.42	5.25	9.23	1.99	0.6	0.19	0.03
Baseline	Baseline NA	Baseline	Baseline	140	3.5	6.1	76	22	69	25	42	150	5.75	143	0.42	4.55	3.22	1.66	0.56	0.25	0.06
Baseline	Baseline ChAdOx1-nCOV-19	Baseline	Baseline	138	4.2	3.9	79	13	55	9	43	142	6.01	212	0.423	4.68	3.99	1.4	0.53	0.06	0.03
Baseline	Baseline NA	Baseline	Baseline	142	3.3	3.8	61	20	50	11	40	129	4.04	176	0.376	4.05	2.95	0.78	0.27	0.01	0.03
Baseline	Baseline MenACWY	Baseline	Baseline	138	4	3.6	72	14	68	9	35	119	7.25	269	0.361	4.02	4.66	1.92	0.56	0.06	0.05
Baseline	Baseline ChAdOx1-nCOV-19	Baseline	Baseline	140	3.8	4.5	67	16	52	10	42	125	6.74	302	0.369	4.26	4.62	1.44	0.56	0.04	0.08
Baseline	Baseline ChAdOx1-nCOV-19	Baseline	Baseline	139	3.5	4.9	87	12	42	7	40	141	6.54	259	0.404	4.6	3.93	1.94	0.54	0.1	0.03
Baseline	Baseline MenACWY	Baseline	Baseline	138	4.1	4.5	78	23	73	27	43	143	5.29	277	0.407	4.82	3.23	1.59	0.38	0.05	0.04
Baseline	Baseline NA	Baseline	Baseline	137	4	4.9	59	13	62	7	40	116	5.61	304	0.357	4.86	3.31	1.58	0.51	0.15	0.06
Baseline	Baseline NA	Baseline	Baseline	140	3.7	3.1	76	15	69	12	43	131	5.76	404	0.394	4.38	3.35	1.61	0.68	0.08	0.04
Baseline	Baseline NA	Baseline	Baseline	140	3.9	4.2	69	14	48	28	43	158	5.55	236	0.448	5.31	3.47	1.29	0.54	0.21	0.04
Baseline	Baseline ChAdOx1-nCOV-19	Baseline	Baseline	141	3.5	3	53	9	63	12	43	140	6.18	237	0.407	4.55	3.81	1.81	0.39	0.12	0.05
Baseline	Baseline MenACWY	Baseline	Baseline	139	3.7	3.8	54	10	62	4	40	132	8.89	255	0.356	4.18	5.53	2.57	0.59	0.15	0.05
Baseline	Baseline ChAdOx1-nCOV-19	Baseline	Baseline	141	3.9	3.9	77	11	55	9	44	148	4.16	195	0.417	4.87	2.4	1.29	0.36	0.1	0.01
Baseline	Baseline ChAdOx1-nCOV-19	Baseline	Baseline	143	3.7	4.4	78	24	48	8	40	147	6.56	234	0.416	5.09	4.03	1.76	0.6	0.15	0.02
Baseline	Baseline ChAdOx1-nCOV-19	Baseline	Baseline	140	4	5.3	71	15	55	7	38	130	5.13	251	0.375	4.28	2.97	1.53	0.48	0.1	0.05
Baseline	Baseline NA	Baseline	Baseline	141	4.1	3.6	71	13	63	10	40	140	5.08	201	0.413	4.73	2.83	1.65	0.47	0.1	0.03
Baseline	Baseline ChAdOx1-nCOV-19	Baseline	Baseline	136	3.9	3.3	84	20	85	10	39	156	8.86	213	0.451	5.5	6.22	1.79	0.67	0.15	0.03
Baseline	Baseline NA	Baseline	Baseline	139	4	3.1	60	12	39	10	35	108	6.03	313	0.328	4.06	3.5	1.52	0.54	0.37	0.1
Baseline	Baseline MenACWY	Baseline	Baseline	140	3.5	4	65	9	40	10	38	115	7.39	204	0.357	4.28	3.94	2.68	0.63	0.1	0.04
Baseline	Baseline MenACWY	Baseline	Baseline	141	4.1	5.8	88	22	65	14	41	144	4.23	186	0.421	5.04	2.17	1.15	0.48	0.39	0.04
Baseline	Baseline MenACWY	Baseline	Baseline	139	3.6	3.3	61	38	50	12	37	136	8.14	198	0.387	4.54	4.32	3	0.63	0.16	0.03
Baseline	Baseline ChAdOx1-nCOV-19	Baseline	Baseline	141	3.8	4.5	106	39	78	6	40	150	10.34	371	0.446	5.3	6.51	2.29	0.85	0.63	0.06
Baseline	Baseline MenACWY	Baseline	Baseline	139	3.5	4.8	82	18	58	14	46	141	6.65	245	0.412	4.84	3.67	1.93	0.71	0.3	0.04
Baseline	Baseline ChAdOx1-nCOV-19	Baseline	Baseline	138	4.1	3.3	71	22	62	11	41	141	4.7	345	0.407	4.72	1.95	2.07	0.43	0.21	0.04
Baseline	Baseline MenACWY	Baseline	Baseline	142	3.8	4.2	75	45	57	13	45	163	6.56	244	0.456	5.06	4.35	1.45	0.64	0.09	0.03
Baseline	Baseline ChAdOx1-nCOV-19	Baseline	Baseline	141	3.9	6.9	72	15	91	14	40	138	8.6	314	0.402	4.55	5.37	2.13	0.79	0.26	0.05
Baseline	Baseline NA	Baseline	Baseline	137	3.9	3	66	14	40	8	42	129	3.22	181	0.398	4.68	1.15	1.7	0.2	0.13	0.04
Baseline	Baseline MenACWY	Baseline	Baseline	141	3.7	4.3	88	22	59	15	44	156	4.26	182	0.472	5.29	2.52	1.34	0.3	0.08	0.02
Baseline	Baseline ChAdOx1-nCOV-19	Baseline	Baseline	139	3.9	5.8	58	23	63	8	40	142	5.27	188	0.416	4.8	2.96	1.72	0.4	0.17	0.02
Baseline	Baseline MenACWY	Baseline	Baseline	138	3.7	7.3	59	30	53	10	37	134	5.13	268	0.386	4.32	3.27	1.36	0.39	0.06	0.05
Baseline	Baseline MenACWY	Baseline	Baseline	140	4.5	4.4	61	20	81	10	44	125	5.73	294	0.367	4.22	3.27	1.72	0.58	0.09	0.07
Baseline	Baseline ChAdOx1-nCOV-19	Baseline	Baseline	140	4.2	4.3	69	16	59	17	44	158	5.08	169	0.463	5.98	2.22	2.25	0.47	0.1	0.04
Baseline	Baseline NA	Baseline	Baseline	142	3.8	3.6	68	62	61	9	42	176	6.93	283	0.499	5.66	3.85	1.96	0.66	0.4	0.06
Baseline	Baseline ChAdOx1-nCOV-19	Baseline	Baseline	140	3.5	3.8	63	13	61	10	43	130	7.06	231	0.382	4.22	4.91	1.74	0.35	0.03	0.03
Baseline	Baseline MenACWY	Baseline	Baseline	140	3.9	2.9	56	12	42	6	43	122	6	314	0.36	4.37	3.73	1.81	0.36	0.08	0.02
Baseline	Baseline ChAdOx1-nCOV-19	Baseline	Baseline	140	3.8	5.8	61	16	72	9	NA	135	6.45	209	0.4	4.39	3.52	2.27	0.5	0.12	0.04
Baseline	Baseline NA	Baseline	Baseline	140	4	5.6	89	54	81	9	42	162	6.85	326	0.452	5.59	3.34	2.58	0.61	0.26	0.06
Baseline	Baseline MenACWY	Baseline	Baseline	143	3.7	5.7	71	16	86	9	42	154	11.03	231	0.47	5.18	7.58	2.45	0.71	0.23	0.06
Baseline	Baseline ChAdOx1-nCOV-19	Baseline	Baseline	137	4.2	7	58	15	84	8	38	109	6.15	317	0.316	3.65	3.91	1.69	0.47	0.04	0.04
Baseline	Baseline NA	Baseline	Baseline	139	3.9	3.9	65	11	62	18	41	149	7.21	204	0.437	4.84	5.02	1.42	0.62	0.1	0.05
Baseline	Baseline NA	Baseline	Baseline	137	3.7	3.8	56	12	54	11	39	138	7.36	194	0.411	4.97	4.73	1.81	0.5	0.28	0.04
Baseline	Baseline MenACWY	Baseline	Baseline	139	3.8	2.6	62	26	62	12	40	146	4.73	211	0.428	5.3	2.61	1.64	0.42	0.03	0.03
Baseline	Baseline MenACWY	Baseline	Baseline	138	3.4	5.8	73	25	61	11	43	151	5.63	215	0.436	4.94	3.73	1.42	0.42	0.02	0.04
Baseline	Baseline NA	Baseline	Baseline	136	3.9	5.1	58	17	47	3	37	127	6.47	335	0.374	4.05	3.92	1.95	0.47	0.11	0.02
Baseline	Baseline NA	Baseline	Baseline	137	4	5.2	91	15	51	12	39	141	4.7	298	0.406	4.7	2.34	1.58	0.55	0.17	0.06
Baseline	Baseline NA	Baseline	Baseline	136	4	4.7	79	21	67	7	39	136	13.19	267	0.395	4.45	9.8	1.97	1.13	0.25	0.04
Baseline	Baseline NA	Baseline	Baseline	139	3.5	3	61	15	49	7	42	134	7.05	269	0.4	4.76	5.12	1.19	0.65	0.04	0.05
Baseline	Baseline MenACWY	Baseline	Baseline	137	3.4	2.2	61	18	46	17	39	131	4.39	231	0.385	4.69	1.88	1.94	0.41	0.14	0.02
Baseline	Baseline MenACWY	Baseline	Baseline	139	3.5	2.2	54	17	39	19	40	133	4.81	300	0.387	4.35	2.3	1.93	0.51	0.05	0.02
Baseline	Baseline ChAdOx1-nCOV-19	Baseline	Baseline	137	3.6	3	57	12	47	8	40	NA	NA	NA	NA	NA	NA	NA	NA	NA	NA
Baseline	Baseline MenACWY	Baseline	Baseline	134	3.4	3.4	63	19	50	3	38	135	7.16	379	0.378	4.43	4.02	2.31	0.59	0.2	0.04
Baseline	Baseline MenACWY	Baseline	Baseline	140	3.9	3.9	82	28	67	8	40	151	6.65	200	0.429	4.69	4.5	1.47	0.52	0.13	0.03
Baseline	Baseline ChAdOx1-nCOV-19	Baseline	Baseline	139	4.3	7.1	77	18	NA	11	45	141	4.42	240	0.416	4.75	2.9	1.18	0.24	0.06	0.04
Baseline	Baseline NA	Baseline	Baseline	135	3.5	4.3	65	19	50	11	43	129	5.58	292	0.363	4.01	3.72	1.27	0.45	0.09	0.05
Baseline	Baseline ChAdOx1-nCOV-19	Baseline	Baseline	140	3.8	4.1	69	37	36	10	39	132	6.25	223	0.387	4.54	3.69	2.08	0.42	0.02	0.04
Baseline	Baseline ChAdOx1-nCOV-19	Baseline	Baseline	138	4.4	6	99	16	44	7	40	142	4.68	301	0.412	4.8	2.54	1.47	0.48	0.13	0.06
Baseline	Baseline ChAdOx1-nCOV-19	Baseline	Baseline	139	3.8	5.6	103	20	75	9	40	149	6.01	287	0.43	4.76	2.75	2.02	0.61	0.56	0.07
Baseline	Baseline ChAdOx1-nCOV-19	Baseline	Baseline	139	3.5	1.8	70	14	53	9	38	128	4.51	252	0.382	4.19	2.39	1.57	0.44	0.06	0.05
Baseline	Baseline NA	Baseline	Baseline	141	3.6	4.4	84	81	75	16	47	161	5.36	215	0.467	5.88	2.88	1.93	0.31	0.2	0.04
Baseline	Baseline MenACWY	Baseline	Baseline	140	3.9	4.5	87	27	69	14	43	154	6.79	282	0.442	5.46	4.34	1.88	0.52	0.03	0.02
Baseline	Baseline NA	Baseline	Baseline	140	4.2	4.6	82	57	61	9	44	152	7.04	264	0.424	4.93	3.84	2.33	0.7	0.12	0.05
Baseline	Baseline ChAdOx1-nCOV-19	Baseline	Baseline	138	3.8	6	83	37	66	13	45	159	4.34	236	0.459	5.55	2.67	1.22	0.38	0.05	0.02
Baseline	Baseline ChAdOx1-nCOV-19	Baseline	Baseline	138	4.4	5	68	14	62	15	46	154	5.16	262	0.454	5.2	3.58	0.97	0.56	0.02	0.03
Baseline	Baseline NA	Baseline	Baseline	NA	NA	NA	NA	32	114	8	40	149	11.14	331	0.431	5.49	7.13	2.62	NA	NA	NA
Baseline	Baseline MenACWY	Baseline	Baseline	139	3.7	3.5	70	20	74	16	44	148	5.89	212	0.427	5.08	3.1	2.05	0.6	0.11	0.03
Baseline	Baseline MenACWY	Baseline	Baseline	138	3.8	4.3	59	19	79	7	38	128	4.3	221	0.369	4.04	2.58	1.38	0.29	0.04	0.01
Baseline	Baseline ChAdOx1-nCOV-19	Baseline	Baseline	140	3.5	5.1	82	21	39	9	41	153	6.84	196	0.448	4.95	4.2	2.03	0.45	0.13	0.03
Baseline	Baseline ChAdOx1-nCOV-19	Baseline	Baseline	141	3.6	3.8	58	7	83	7	40	118	4.77	266	0.37	4.44	3.08	1.17	0.43	0.04	0.05
Baseline	Baseline MenACWY	Baseline	Baseline	137	3.6	6	100	14	97	13	44	155	5.43	251	0.451	5.15	3.15	1.45	0.47	0.3	0.06
Baseline	Baseline MenACWY	Baseline	Baseline	137	4.2	6.1	86	18	66	9	38	145	6.12	187	0.416	5.02	3.58	1.88	0.53	0.1	0.03
Baseline	Baseline ChAdOx1-nCOV-19	Baseline	Baseline	139	4.5	5.7	71	26	74	31	44	146	6.59	290	0.423	4.97	3.81	2.15	0.55	0.04	0.04
Baseline	Baseline ChAdOx1-nCOV-19	Baseline	Baseline	137	3.8	6.4	64	19	57	6	38	125	6.73	210	0.359	4.07	3.18	2.93	0.46	0.11	0.05
Baseline	Baseline MenACWY	Baseline	Baseline	141	3.9	2.9	56	14	58	16	41	122	6.14	279	0.371	4.15	2.99	2.37	0.65	0.08	0.05
Baseline	Baseline ChAdOx1-nCOV-19	Baseline	Baseline	142	3.4	4.7	69	36	59	6	43	144	7.89	263	0.418	4.78	4.12	2.69	0.8	0.21	0.07
Baseline	Baseline MenACWY	Baseline	Baseline	140	4.3	4.5	84	18	90	6	42	152	7.23	289	0.452	5.39	4.5	1.64	0.74	0.28	0.07
Baseline	Baseline ChAdOx1-nCOV-19	Baseline	Baseline	140	4.1	6.7	83	25	52	8	44	150	5	250	0.433	5.02	3.47	1.13	0.34	0.03	0.03
Baseline	Baseline NA	Baseline	Baseline	141	3.9	5	85	30	95	16	43	127	8.43	319	0.392	6.1	5.17	2.41	0.66	0.16	0.03
Baseline	Baseline ChAdOx1-nCOV-19	Baseline	Baseline	138	3.7	3.6	73	17	45	7	38	136	6.68	229	0.416	5.27	4.26	1.87	0.43	0.06	0.06
Baseline	Baseline ChAdOx1-nCOV-19	Baseline	Baseline	138	3.8	3.9	65	9	70	12	39	136	4.78	241	0.405	4.45	2.71	1.46	0.41	0.17	0.03
Baseline	Baseline ChAdOx1-nCOV-19	Baseline	Baseline	137	4	4.5	73	39	73	8	43	149	4.87	209	0.429	5.18	3.21	1.24	0.33	0.07	0.02
Baseline	Baseline ChAdOx1-nCOV-19	Baseline	Baseline	138	3.6	3.4	74	20	54	9	44	147	5.67	252	0.429	4.97	2.47	2.49	0.5	0.16	0.05
Baseline	Baseline MenACWY	Baseline	Baseline	140	3.5	6.7	107	19	68	14	44	154	10.96	226	0.454	5.19	8.1	2.08	0.6	0.12	0.06
Baseline	Baseline ChAdOx1-nCOV-19	Baseline	Baseline	137	4.2	5.8	69	37	81	13	41	145	3.94	237	0.426	4.66	2.05	1.36	0.38	0.11	0.04
Baseline	Baseline ChAdOx1-nCOV-19	Baseline	Baseline	138	3.8	5.3	69	8	55	7	36	131	5.72	250	0.393	4.24	3.47	1.46	0.56	0.19	0.04
Baseline	Baseline ChAdOx1-nCOV-19	Baseline	Baseline	141	3.6	4.6	74	14	61	8	38	127	8.19	302	0.384	4.3	4.41	3.09	0.55	0.08	0.06
Baseline	Baseline ChAdOx1-nCOV-19	Baseline	Baseline	139	3.7	7	85	16	38	21	42	153	4.97	243	0.435	5.02	2.46	1.89	0.43	0.14	0.05
Baseline	Baseline ChAdOx1-nCOV-19	Baseline	Baseline	139	4	5.1	72	34	61	20	45	168	4.28	199	0.466	5.27	2.02	1.64	0.5	0.08	0.04
Baseline	Baseline ChAdOx1-nCOV-19	Baseline	Baseline	136	3.3	3.4	58	20	63	8	41	128	6.46	279	0.371	4.4	4.19	1.6	0.42	0.15	0.1
Baseline	Baseline NA	Baseline	Baseline	138	3.8	5.8	64	15	89	4	38	143	12.21	309	0.429	4.98	8.17	2.66	0.91	0.35	0.12
Baseline	Baseline ChAdOx1-nCOV-19	Baseline	Baseline	140	3.7	4.3	75	16	58	13	39	152	6.05	194	0.426	5.14	3.35	1.95	0.57	0.14	0.04
Baseline	Baseline ChAdOx1-nCOV-19	Baseline	Baseline	139	4.1	5.4	60	17	58	7	42	133	7.55	317	0.399	4.2	3.59	2.75	0.69	0.48	0.04
Baseline	Baseline MenACWY	Baseline	Baseline	138	4.1	2.9	43	9	40	13	38	126	5.69	293	0.365	4.18	3.21	1.89	0.5	0.07	0.02
Baseline	Baseline NA	Baseline	Baseline	140	3.8	2.7	57	10	41	19	41	131	2.77	305	0.396	4.44	1.05	1.35	0.26	0.09	0.02
Baseline	Baseline MenACWY	Baseline	Baseline	136	3.6	4.5	71	20	70	9	40	135	6.86	243	0.399	4.43	4.1	1.95	0.69	0.08	0.04
Baseline	Baseline ChAdOx1-nCOV-19	Baseline	Baseline	137	3.5	4.5	64	14	61	9	35	105	9.24	372	0.321	3.96	6.46	1.71	0.6	0.4	0.07
Baseline	Baseline ChAdOx1-nCOV-19	Baseline	Baseline	141	3.8	6.5	92	22	87	11	44	163	9.12	256	0.471	5.48	6.03	1.85	0.73	0.41	0.1
Baseline	Baseline MenACWY	Baseline	Baseline	138	3.9	3.1	57	12	37	9	39	131	7.62	319	0.388	4.14	3.89	2.99	0.63	0.06	0.05
Baseline	Baseline MenACWY	Baseline	Baseline	137	3.5	3.8	60	18	53	9	42	131	6.18	247	0.385	4.32	3.18	2.31	0.51	0.14	0.04
Baseline	Baseline MenACWY	Baseline	Baseline	136	3.9	3.7	56	17	61	14	39	129	7.06	356	0.388	4.39	4.07	2.02	0.83	0.1	0.04
Baseline	Baseline ChAdOx1-nCOV-19	Baseline	Baseline	134	4.1	3	77	26	76	8	39	142	7.09	152	0.399	4.23	3.39	1.84	1.22	0.58	0.06
Baseline	Baseline MenACWY	Baseline	Baseline	138	3.5	3.9	57	12	57	5	40	129	9.35	427	0.389	4.43	5.47	2.96	0.57	0.28	0.07
Baseline	Baseline NA	Baseline	Baseline	139	3.9	5.2	85	51	93	13	44	150	5.92	255	0.436	5.34	3.56	1.8	0.44	0.08	0.04
Baseline	Baseline ChAdOx1-nCOV-19	Baseline	Baseline	141	3	4.3	75	16	35	3	45	134	9.11	283	0.381	4.2	5.78	2.63	0.53	0.13	0.04
Baseline	Baseline MenACWY	Baseline	Baseline	138	3.9	3.7	54	20	45	11	39	129	5.25	243	0.384	4.5	3.2	1.41	0.39	0.22	0.03
Baseline	Baseline MenACWY	Baseline	Baseline	139	3.4	5	62	17	55	5	40	136	5.42	285	0.387	4.14	3.32	1.46	0.44	0.16	0.04
Baseline	Baseline MenACWY	Baseline	Baseline	139	3.7	4.7	77	13	58	5	39	121	5.63	307	0.348	4.13	3.44	1.62	0.42	0.13	0.02
Baseline	Baseline ChAdOx1-nCOV-19	Baseline	Baseline	138	3.8	4.3	63	12	53	7	38	130	8.88	246	0.369	4.19	6.04	1.92	0.8	0.08	0.04
Baseline	Baseline NA	Baseline	Baseline	143	3.4	3.3	58	24	72	25	46	166	5.96	283	0.461	5.53	2.79	2.32	0.3	0.47	0.08
Baseline	Baseline MenACWY	Baseline	Baseline	142	3.5	2.5	81	18	47	14	50	144	6.98	389	0.404	4.7	4.6	1.74	0.43	0.13	0.08
Baseline	Baseline MenACWY	Baseline	Baseline	138	3.9	7.3	92	11	61	8	41	142	5.33	211	0.4	4.73	3.08	1.49	0.58	0.15	0.03
Baseline	Baseline MenACWY	Baseline	Baseline	137	3.9	3.2	52	23	104	7	39	126	6.97	246	0.366	4.04	3.9	2.19	0.79	0.06	0.03
Baseline	Baseline ChAdOx1-nCOV-19	Baseline	Baseline	140	3.6	3.8	77	10	62	8	38	144	4.56	237	0.42	4.59	2.7	1.43	0.35	0.05	0.03
Baseline	Baseline MenACWY	Baseline	Baseline	141	3.7	4.9	76	22	66	26	43	155	6.01	227	0.443	5.32	4.1	1.37	0.41	0.09	0.04
Baseline	Baseline ChAdOx1-nCOV-19	Baseline	Baseline	139	3.5	4.1	95	8	129	6	36	137	8.25	306	0.404	4.65	4.95	2.49	0.65	0.09	0.07
Baseline	Baseline ChAdOx1-nCOV-19	Baseline	Baseline	144	3.6	4.9	88	32	60	7	42	162	7.68	219	0.471	5.15	3.98	2.79	0.57	0.24	0.1
Baseline	Baseline NA	Baseline	Baseline	138	3.9	2.9	51	16	40	8	39	125	6.14	298	0.387	4.79	2.71	2.48	0.75	0.14	0.06
Baseline	Baseline ChAdOx1-nCOV-19	Baseline	Baseline	138	3.8	2.5	68	12	48	11	42	123	5.39	166	0.363	3.94	3.18	1.68	0.39	0.1	0.04
Baseline	Baseline MenACWY	Baseline	Baseline	138	3.9	3	63	12	59	6	40	109	4.62	233	0.343	4.7	3.13	0.96	0.45	0.06	0.02
Baseline	Baseline MenACWY	Baseline	Baseline	141	4.1	4.1	81	13	58	7	44	149	7.69	273	0.404	4.75	4.75	2.17	0.65	0.09	0.03
Baseline	Baseline NA	Baseline	Baseline	138	4.2	4.5	90	29	58	9	40	155	6.47	231	0.429	4.92	4.02	1.82	0.49	0.11	0.03
Baseline	Baseline ChAdOx1-nCOV-19	Baseline	Baseline	139	4.1	3.3	63	42	53	12	45	153	5.56	241	0.443	5.3	3.46	1.31	0.73	0.03	0.03
Baseline	Baseline ChAdOx1-nCOV-19	Baseline	Baseline	143	3.3	6	45	17	89	5	37	123	7.87	238	0.382	4.42	4.41	2.69	0.6	0.11	0.06
Baseline	Baseline MenACWY	Baseline	Baseline	142	3.5	3.6	80	11	59	9	38	136	5.32	252	0.393	4.56	3.13	1.65	0.45	0.07	0.02
Baseline	Baseline MenACWY	Baseline	Baseline	141	4.3	4	66	9	50	6	39	129	4.77	257	0.377	4.34	2.81	1.3	0.54	0.07	0.05
Baseline	Baseline ChAdOx1-nCOV-19	Baseline	Baseline	140	3	4.6	61	16	69	20	43	137	6.4	260	0.411	4.13	4.41	1.25	0.63	0.04	0.07
Baseline	Baseline ChAdOx1-nCOV-19	Baseline	Baseline	142	3.8	4	65	15	73	8	43	154	4.74	283	0.456	4.99	2.67	1	0.8	0.24	0.03
Baseline	Baseline ChAdOx1-nCOV-19	Baseline	Baseline	141	3.6	4	66	21	58	6	39	132	5.53	315	0.397	4.62	2.96	1.84	0.55	0.1	0.08
Baseline	Baseline ChAdOx1-nCOV-19	Baseline	Baseline	141	3.8	3	59	12	65	7	40	143	5.53	167	0.42	5.03	3.16	1.84	0.41	0.1	0.02
Baseline	Baseline MenACWY	Baseline	Baseline	142	4	5.3	96	17	55	16	42	164	4.33	230	0.46	5.43	2.16	1.6	0.39	0.15	0.03
Baseline	Baseline ChAdOx1-nCOV-19	Baseline	Baseline	139	3.9	5.9	82	21	70	7	41	138	5.08	259	0.396	4.65	2.26	2.01	0.53	0.25	0.03
Baseline	Baseline NA	Baseline	Baseline	138	3.8	4.2	47	22	75	7	39	136	6.79	216	0.41	4.97	3.47	2.23	0.51	0.54	0.04
Baseline	Baseline ChAdOx1-nCOV-19	Baseline	Baseline	142	3.8	8.9	79	18	54	8	41	158	6.07	234	0.43	4.85	3.46	1.89	0.49	0.2	0.03
Baseline	Baseline ChAdOx1-nCOV-19	Baseline	Baseline	139	4	4.1	62	11	55	7	40	123	6.3	298	0.373	4.08	4.49	1.34	0.35	0.08	0.04
Baseline	Baseline ChAdOx1-nCOV-19	Baseline	Baseline	139	4.1	4.6	59	28	30	8	39	131	7.17	279	0.395	4.42	3.89	2.07	0.48	0.62	0.11
Baseline	Baseline ChAdOx1-nCOV-19	Baseline	Baseline	141	3.4	4.3	79	17	76	15	47	155	5.91	287	0.437	5.07	2.58	2.71	0.45	0.13	0.04
Baseline	Baseline ChAdOx1-nCOV-19	Baseline	Baseline	140	3.2	3.7	71	12	63	8	42	132	6.89	217	0.388	4.61	4.29	1.74	0.7	0.14	0.02
Baseline	Baseline ChAdOx1-nCOV-19	Baseline	Baseline	139	3.4	3.9	67	20	98	7	46	150	7.02	255	0.435	5.31	3.93	2.22	0.51	0.32	0.04
Baseline	Baseline MenACWY	Baseline	Baseline	140	3.7	5.6	47	12	68	6	40	132	9.51	236	0.396	4.4	5.8	3.08	0.51	0.08	0.04
Baseline	Baseline NA	Baseline	Baseline	139	4.2	4.6	73	14	63	9	40	125	4.88	320	0.378	4.19	2.16	1.74	0.87	0.06	0.05
Baseline	Baseline MenACWY	Baseline	Baseline	139	3.9	4.1	66	17	77	7	41	137	5.09	406	0.407	4.31	2.09	2.23	0.37	0.34	0.06
Baseline	Baseline MenACWY	Baseline	Baseline	142	3.8	6.6	102	15	72	12	40	142	5.39	217	0.425	4.9	2.6	1.9	0.61	0.25	0.03
Baseline	Baseline MenACWY	Baseline	Baseline	141	3.4	6.8	90	26	47	7	39	141	5.21	340	0.404	4.63	2.98	1.42	0.4	0.39	0.02
Baseline	Baseline ChAdOx1-nCOV-19	Baseline	Baseline	141	4.6	5.2	95	13	89	12	43	150	5.4	214	0.445	5.09	2.67	2.01	0.61	0.08	0.03
Baseline	Baseline ChAdOx1-nCOV-19	Baseline	Baseline	141	3.5	5	84	16	57	6	41	152	6.92	234	0.439	5.12	4.67	1.45	0.68	0.1	0.02
Baseline	Baseline ChAdOx1-nCOV-19	Baseline	Baseline	142	3.4	4.9	76	35	59	10	44	141	6.05	250	0.394	4.52	2.97	2.2	0.51	0.33	0.04
Baseline	Baseline MenACWY	Baseline	Baseline	139	4.1	6.4	57	13	53	4	43	132	7.76	329	0.385	4.45	4.86	2.16	0.64	0.05	0.05
Baseline	Baseline MenACWY	Baseline	Baseline	136	3.6	3.4	69	15	43	15	41	139	5.85	321	0.405	4.32	3.91	1.41	0.39	0.11	0.03
Baseline	Baseline ChAdOx1-nCOV-19	Baseline	Baseline	141	3.3	4.4	84	18	57	16	42	159	5.83	282	0.462	5.45	2.97	1.58	0.58	0.62	0.08
Baseline	Baseline ChAdOx1-nCOV-19	Baseline	Baseline	139	3.5	4	75	15	51	8	37	126	8.39	285	0.378	4.37	5.62	2.14	0.56	0.04	0.03
Baseline	Baseline MenACWY	Baseline	Baseline	138	3.8	4.9	73	18	48	11	43	148	5.71	251	0.407	4.85	2.8	2.06	0.7	0.13	0.02
Baseline	Baseline MenACWY	Baseline	Baseline	141	3.7	3.3	83	34	62	9	45	151	7.54	216	0.421	4.74	4.97	1.88	0.54	0.11	0.04
Baseline	Baseline MenACWY	Baseline	Baseline	140	4.1	6.2	86	20	96	10	41	153	8.47	322	0.462	5.16	5.28	2.35	0.56	0.23	0.05
Baseline	Baseline ChAdOx1-nCOV-19	Baseline	Baseline	140	3.1	4.3	65	21	104	20	48	155	5.88	198	0.431	4.88	3.34	2.01	0.41	0.08	0.04
Baseline	Baseline ChAdOx1-nCOV-19	Baseline	Baseline	139	3.7	3.3	56	16	84	7	42	163	10.75	296	0.474	5.19	7.17	2.61	0.81	0.09	0.07
Baseline	Baseline ChAdOx1-nCOV-19	Baseline	Baseline	139	3.5	3.8	71	8	44	11	39	125	7.59	207	0.366	3.9	4.84	1.8	0.55	0.34	0.06
Baseline	Baseline ChAdOx1-nCOV-19	Baseline	Baseline	139	4	5.7	68	24	63	12	43	149	4.26	243	0.445	4.82	2.23	1.48	0.38	0.13	0.04
Baseline	Baseline MenACWY	Baseline	Baseline	142	3.4	5.1	59	27	79	7	40	129	6.59	246	0.372	4.27	4.12	1.7	0.48	0.24	0.05
Baseline	Baseline ChAdOx1-nCOV-19	Baseline	Baseline	143	3.1	4.5	60	18	69	7	48	168	6.7	270	0.489	5.44	4.53	1.52	0.51	0.07	0.07
Baseline	Baseline MenACWY	Baseline	Baseline	142	3.7	5	79	30	71	8	46	147	6.3	239	0.429	4.96	3.27	2.3	0.62	0.09	0.02
Baseline	Baseline MenACWY	Baseline	Baseline	136	3.9	5	89	15	48	16	44	148	12.11	212	0.429	4.71	9.54	1.55	0.77	0.19	0.06
Baseline	Baseline ChAdOx1-nCOV-19	Baseline	Baseline	146	3.4	5.7	80	26	51	11	41	135	6.53	231	0.408	4.37	4.23	1.65	0.44	0.18	0.03
Baseline	Baseline ChAdOx1-nCOV-19	Baseline	Baseline	140	3.6	4.3	76	13	58	5	39	135	7.01	273	0.411	4.61	4.29	1.98	0.54	0.14	0.06
Baseline	Baseline NA	Baseline	Baseline	140	3.9	8.7	75	11	37	7	37	134	3.64	165	0.399	4.31	1.97	1.05	0.4	0.17	0.05
Baseline	Baseline MenACWY	Baseline	Baseline	144	3.4	4.5	70	13	47	13	43	151	5.03	222	0.444	4.87	2.66	1.64	0.44	0.25	0.04
Baseline	Baseline MenACWY	Baseline	Baseline	136	3.5	3.9	61	32	54	6	41	149	5.58	253	0.436	5.08	2.72	2.09	0.47	0.26	0.04
Baseline	Baseline ChAdOx1-nCOV-19	Baseline	Baseline	142	3.6	3.1	66	12	92	8	46	136	6.87	265	0.4	4.48	4.3	1.96	0.46	0.12	0.03
Baseline	Baseline ChAdOx1-nCOV-19	Baseline	Baseline	140	3.4	4.8	71	14	67	7	37	136	5.42	280	0.406	4.49	3.48	1.51	0.36	0.04	0.03
Baseline	Baseline MenACWY	Baseline	Baseline	141	3.5	5	79	11	46	9	36	130	6.6	369	0.394	4.47	3.52	2.41	0.56	0.07	0.04
Baseline	Baseline ChAdOx1-nCOV-19	Baseline	Baseline	141	3.2	4	63	21	114	7	40	147	9.24	236	0.428	4.81	6.97	1.48	0.71	0.04	0.04
Baseline	Baseline MenACWY	Baseline	Baseline	143	3.7	3	70	11	49	7	47	142	3.88	223	0.409	4.59	2.14	1.38	0.31	0.02	0.03
Baseline	Baseline MenACWY	Baseline	Baseline	144	3.4	4.1	62	23	79	7	45	154	7.67	255	0.459	5.2	4.44	2.35	0.66	0.18	0.04
Baseline	Baseline MenACWY	Baseline	Baseline	141	3.3	4	74	21	40	10	40	140	5.71	203	0.427	4.79	3.69	1.6	0.36	0.04	0.02
Baseline	Baseline MenACWY	Baseline	Baseline	142	3.9	3.5	75	13	52	32	42	145	8.47	297	0.432	4.59	4.3	3.69	0.38	0.06	0.04
Baseline	Baseline MenACWY	Baseline	Baseline	142	3.7	6.9	75	9	57	12	47	141	4.86	248	0.416	4.71	2.45	1.63	0.52	0.18	0.08
Baseline	Baseline ChAdOx1-nCOV-19	Baseline	Baseline	139	4.1	6.2	85	13	50	12	44	148	6.32	198	0.417	4.91	3.76	1.63	0.58	0.3	0.05
Baseline	Baseline NA	Baseline	Baseline	140	4	3.8	65	11	58	10	40	131	4.82	213	0.396	4.46	2.96	1.49	0.29	0.06	0.02
Baseline	Baseline ChAdOx1-nCOV-19	Baseline	Baseline	140	4	7.3	77	15	36	8	42	142	6.02	258	0.416	4.54	3.08	2.27	0.43	0.17	0.07
Baseline	Baseline ChAdOx1-nCOV-19	Baseline	Baseline	133	4.1	2.5	51	10	49	37	40	121	4.14	215	0.354	3.93	2.14	1.46	0.45	0.04	0.05
Baseline	Baseline MenACWY	Baseline	Baseline	140	3.7	2.4	57	19	78	9	42	132	4.51	262	0.403	4.42	2.66	1.49	0.28	0.04	0.04
Baseline	Baseline MenACWY	Baseline	Baseline	142	3.6	5.5	84	39	62	6	38	152	7.05	182	0.437	5.05	3.68	2.11	0.66	0.51	0.09
Baseline	Baseline MenACWY	Baseline	Baseline	139	3.5	3.6	53	13	50	6	41	141	9.17	347	0.411	4.7	6.11	2.25	0.63	0.13	0.05
Baseline	Baseline ChAdOx1-nCOV-19	Baseline	Baseline	143	3.7	3.3	81	10	54	14	38	115	5.49	219	0.355	3.75	3.26	1.6	0.34	0.22	0.07
Baseline	Baseline MenACWY	Baseline	Baseline	142	3.9	5.5	83	21	63	7	41	138	5.15	194	0.41	4.8	3.34	1.3	0.38	0.08	0.05
Baseline	Baseline MenACWY	Baseline	Baseline	142	3.6	6.7	105	23	63	13	39	166	6.12	208	0.481	5.23	3.36	1.94	0.64	0.13	0.05
Baseline	Baseline ChAdOx1-nCOV-19	Baseline	Baseline	144	3.3	5	77	19	57	8	43	164	8.33	290	0.465	5.31	5.48	1.9	0.73	0.15	0.07
Baseline	Baseline MenACWY	Baseline	Baseline	141	3.8	5.4	97	24	87	19	43	143	7.57	203	0.398	4.78	5.57	1.29	0.56	0.09	0.06
Baseline	Baseline ChAdOx1-nCOV-19	Baseline	Baseline	142	3.6	6.4	88	20	88	12	45	151	5.74	151	0.45	5.29	2.87	2.23	0.54	0.07	0.03
Baseline	Baseline MenACWY	Baseline	Baseline	143	3.8	6	90	18	102	15	45	138	4.3	201	0.407	4.71	2.58	1.11	0.47	0.1	0.04
Baseline	Baseline ChAdOx1-nCOV-19	Baseline	Baseline	139	3.6	3.2	68	15	53	13	37	126	7.02	280	0.37	4.06	3.81	2.59	0.55	0.02	0.05
Baseline	Baseline MenACWY	Baseline	Baseline	142	3.5	4.1	89	27	74	15	40	163	5.06	252	0.478	5.41	3.46	1.23	0.29	0.06	0.02
Baseline	Baseline MenACWY	Baseline	Baseline	141	3.7	4.2	80	20	68	9	44	149	7.58	234	0.44	5.21	4.12	2.65	0.57	0.18	0.06
Baseline	Baseline MenACWY	Baseline	Baseline	142	4	3.4	84	31	69	7	46	156	5.65	249	0.459	5.57	3	1.93	0.61	0.09	0.02
Baseline	Baseline MenACWY	Baseline	Baseline	139	3.7	4.6	71	20	74	15	41	147	7.27	236	0.425	5.06	4.87	1.61	0.46	0.25	0.08
Baseline	Baseline NA	Baseline	Baseline	141	4.2	3.1	98	12	62	13	48	158	4.67	208	0.465	4.9	3.46	0.78	0.39	0.03	0.01
Baseline	Baseline MenACWY	Baseline	Baseline	137	4	4.1	61	16	43	7	37	129	4.1	250	0.396	4.11	2.06	1.46	0.38	0.18	0.02
Baseline	Baseline ChAdOx1-nCOV-19	Baseline	Baseline	140	3.6	4.3	80	14	49	7	40	131	7.59	209	0.372	4.18	4.56	2.23	0.65	0.1	0.05
Baseline	Baseline MenACWY	Baseline	Baseline	138	3.5	2.7	69	13	37	9	37	122	7.67	279	0.371	4.15	4.72	2.22	0.63	0.05	0.05
Baseline	Baseline MenACWY	Baseline	Baseline	140	3.8	4.9	71	35	50	8	42	144	5.82	222	0.417	4.85	3.06	2.15	0.44	0.11	0.06
Baseline	Baseline ChAdOx1-nCOV-19	Baseline	Baseline	141	4.1	3.9	63	15	52	15	41	143	5.52	238	0.422	4.73	3.15	1.9	0.41	0.04	0.02
Baseline	Baseline ChAdOx1-nCOV-19	Baseline	Baseline	139	3.4	2.3	67	14	88	7	41	146	8.72	280	0.425	4.72	6.26	1.82	0.55	0.05	0.04
Baseline	Baseline ChAdOx1-nCOV-19	Baseline	Baseline	142	3.4	2.9	59	13	55	7	38	125	5.68	287	0.39	4.39	3.09	1.74	0.46	0.36	0.03
Baseline	Baseline MenACWY	Baseline	Baseline	142	3.2	3.9	72	42	74	8	42	149	9.31	238	0.439	5.2	6.71	1.88	0.58	0.06	0.08
Baseline	Baseline ChAdOx1-nCOV-19	Baseline	Baseline	142	3.5	4.9	78	26	49	21	46	152	7.28	248	0.426	5.11	4.85	1.6	0.75	0.05	0.03
Baseline	Baseline ChAdOx1-nCOV-19	Baseline	Baseline	142	3.5	4.3	75	17	65	8	47	162	5.7	148	0.47	5.65	2.93	2.17	0.45	0.11	0.04
Baseline	Baseline MenACWY	Baseline	Baseline	141	3.8	4	53	22	103	9	40	135	4.65	349	0.412	4.98	2.59	1.71	0.24	0.07	0.04
Baseline	Baseline ChAdOx1-nCOV-19	Baseline	Baseline	139	3.3	4.4	54	8	44	10	42	133	8.34	245	0.374	4.34	5.09	2.24	0.6	0.33	0.08
Baseline	Baseline ChAdOx1-nCOV-19	Baseline	Baseline	139	3.8	3.6	66	14	75	9	40	149	5.96	282	0.44	5.07	2.72	2.64	0.35	0.2	0.05
Baseline	Baseline MenACWY	Baseline	Baseline	140	4.2	3	60	22	40	10	40	137	4.17	184	0.407	4.59	1.55	1.79	0.53	0.24	0.06
Baseline	Baseline ChAdOx1-nCOV-19	Baseline	Baseline	140	4.4	6.6	85	27	67	10	43	147	6	238	0.433	5.26	3.65	1.46	0.55	0.27	0.07
Baseline	Baseline NA	Baseline	Baseline	143	4	5.5	68	23	76	8	41	147	7.71	213	0.426	4.81	4.04	3.02	0.38	0.21	0.06
Baseline	Baseline MenACWY	Baseline	Baseline	140	4	4	58	21	74	17	44	123	6.58	297	0.363	4.19	4.55	1.54	0.42	0.03	0.04
Baseline	Baseline ChAdOx1-nCOV-19	Baseline	Baseline	140	4	4.6	80	17	60	8	41	147	5.75	210	0.426	4.76	2.98	2.03	0.61	0.1	0.03
Baseline	Baseline ChAdOx1-nCOV-19	Baseline	Baseline	142	3.5	4.4	77	16	82	13	38	127	8.2	287	0.385	4.48	4.87	2.23	0.54	0.48	0.08
Baseline	Baseline ChAdOx1-nCOV-19	Baseline	Baseline	139	3.5	2.8	60	25	98	8	40	131	10.01	400	0.381	4.36	5.71	3.23	0.67	0.32	0.08
Baseline	Baseline MenACWY	Baseline	Baseline	141	3.7	3.7	103	33	75	6	41	150	5.31	264	0.439	4.91	3.23	1.35	0.54	0.15	0.04
Baseline	Baseline MenACWY	Baseline	Baseline	142	3.2	3.8	55	16	64	9	39	132	2.79	362	0.392	4.25	1.36	1.03	0.36	0.03	0.01
Baseline	Baseline ChAdOx1-nCOV-19	Baseline	Baseline	139	4.2	4.7	82	21	63	17	42	155	5.5	219	0.433	5.21	3.56	1.42	0.26	0.2	0.06
Baseline	Baseline MenACWY	Baseline	Baseline	140	3.7	4.5	77	28	65	9	44	163	6.03	256	0.48	5.64	3.54	1.81	0.6	0.04	0.04
Baseline	Baseline MenACWY	Baseline	Baseline	138	4	5.5	53	12	69	8	38	136	8.46	298	0.412	4.43	6.3	1.33	0.72	0.07	0.04
Baseline	Baseline ChAdOx1-nCOV-19	Baseline	Baseline	138	3.6	5.3	81	22	64	9	38	140	6.76	247	0.406	4.71	4.02	1.93	0.71	0.06	0.04
Baseline	Baseline MenACWY	Baseline	Baseline	140	3.7	5.2	71	48	75	10	44	167	10.3	277	0.488	5.54	6.97	2.42	0.72	0.16	0.03
Baseline	Baseline MenACWY	Baseline	Baseline	140	3.5	3.3	65	22	39	14	42	129	3.79	196	0.387	4.88	2.04	1.3	0.37	0.06	0.02
Baseline	Baseline ChAdOx1-nCOV-19	Baseline	Baseline	141	3.8	4.2	76	20	72	20	37	124	5.04	251	0.359	4.06	2.88	1.52	0.45	0.14	0.05
Baseline	Baseline MenACWY	Baseline	Baseline	139	3.8	5.5	58	15	43	9	43	140	6.21	307	0.401	4.39	4.02	1.5	0.41	0.22	0.06
Baseline	Baseline MenACWY	Baseline	Baseline	140	3.5	5.6	51	7	53	12	43	123	7.93	174	0.365	4.02	5.48	1.8	0.54	0.08	0.03
Baseline	Baseline ChAdOx1-nCOV-19	Baseline	Baseline	139	5.7	1.6	NA	NA	NA	14	45	141	4.92	280	0.402	4.54	2.38	2	0.44	0.07	0.03
Baseline	Baseline MenACWY	Baseline	Baseline	138	3.9	4.6	65	16	49	10	40	121	4.68	273	0.373	4.25	2.74	1.22	0.55	0.11	0.06
Baseline	Baseline MenACWY	Baseline	Baseline	140	3.5	4.4	58	18	58	6	44	127	7.06	266	0.387	4.03	4.41	1.94	0.51	0.12	0.08
Baseline	Baseline MenACWY	Baseline	Baseline	141	3.7	4	74	25	51	9	44	141	5.38	168	0.396	4.82	3.2	1.63	0.41	0.08	0.06
Baseline	Baseline ChAdOx1-nCOV-19	Baseline	Baseline	138	3.6	4.2	56	12	46	7	36	123	6.62	368	0.37	4.19	4.38	1.54	0.4	0.23	0.07
Baseline	Baseline ChAdOx1-nCOV-19	Baseline	Baseline	140	3.7	5	73	17	41	6	44	146	5.08	215	0.437	4.76	3.32	1.29	0.27	0.17	0.03
Baseline	Baseline ChAdOx1-nCOV-19	Baseline	Baseline	141	3.8	5.6	100	22	54	13	45	141	4.77	303	0.413	4.54	2.53	1.53	0.48	0.19	0.04
Baseline	Baseline MenACWY	Baseline	Baseline	140	4	6	77	11	42	9	40	141	5.13	215	0.417	4.68	2.68	1.74	0.45	0.19	0.07
Baseline	Baseline ChAdOx1-nCOV-19	Baseline	Baseline	142	4	2.6	68	13	81	13	44	150	5.37	243	0.429	4.86	2.86	1.34	0.82	0.3	0.05
Baseline	Baseline ChAdOx1-nCOV-19	Baseline	Baseline	135	3.8	3.4	63	23	68	9	42	127	4.61	205	0.379	3.87	2.26	1.85	0.33	0.13	0.04
Baseline	Baseline ChAdOx1-nCOV-19	Baseline	Baseline	141	4	5.9	69	44	62	8	41	164	5.67	237	0.474	5.44	3.27	1.73	0.45	0.17	0.05
Baseline	Baseline MenACWY	Baseline	Baseline	141	3.6	3.1	73	17	38	13	42	149	5.81	228	0.437	4.84	2.87	2.13	0.62	0.15	0.04
Baseline	Baseline MenACWY	Baseline	Baseline	139	3.7	3.4	53	17	56	9	37	131	5.1	192	0.395	4.36	3.46	1.2	0.26	0.14	0.04
Baseline	Baseline MenACWY	Baseline	Baseline	138	3.5	5.8	69	16	47	6	39	121	5.14	257	0.357	3.92	3.15	1.52	0.3	0.12	0.05
Baseline	Baseline MenACWY	Baseline	Baseline	141	3.5	4.9	72	19	50	7	42	145	5.92	213	0.428	4.93	2.91	2.33	0.52	0.11	0.05
Baseline	Baseline MenACWY	Baseline	Baseline	138	3.5	6	58	21	62	5	41	131	8.31	345	0.379	3.99	4.8	2.65	0.72	0.11	0.03
Baseline	Baseline MenACWY	Baseline	Baseline	141	3.6	4	68	21	65	12	42	156	4.92	335	0.455	5.64	2.6	1.63	0.41	0.23	0.05
Baseline	Baseline MenACWY	Baseline	Baseline	138	3.4	2.2	45	9	47	5	36	129	5.78	227	0.382	4.42	2.61	2.43	0.6	0.09	0.05
Baseline	Baseline ChAdOx1-nCOV-19	Baseline	Baseline	140	3.3	3.8	74	12	87	13	47	142	6.05	246	0.406	4.52	3.61	1.82	0.45	0.12	0.05
Baseline	Baseline ChAdOx1-nCOV-19	Baseline	Baseline	141	3.8	5.1	71	19	69	8	41	160	4.89	224	0.454	4.89	3.11	1.09	0.59	0.06	0.04
Baseline	Baseline ChAdOx1-nCOV-19	Baseline	Baseline	142	3.8	4.8	66	29	61	16	43	160	4.2	238	0.481	5.47	2.2	1.31	0.38	0.26	0.05
Baseline	Baseline ChAdOx1-nCOV-19	Baseline	Baseline	136	3.9	4.1	58	34	72	8	39	154	10.16	296	0.438	4.98	7.19	2.16	0.66	0.1	0.05
Baseline	Baseline MenACWY	Baseline	Baseline	141	3.8	3.4	51	36	55	6	43	150	4.3	249	0.444	5.12	2.44	1.43	0.3	0.1	0.03
Baseline	Baseline MenACWY	Baseline	Baseline	140	3.8	5.2	94	29	69	10	39	131	4.02	173	0.404	4.55	2.27	1.45	0.24	0.04	0.02
Baseline	Baseline MenACWY	Baseline	Baseline	141	4	3.1	76	21	62	6	41	141	7.3	247	0.416	4.56	4.18	2.48	0.48	0.12	0.04
Baseline	Baseline ChAdOx1-nCOV-19	Baseline	Baseline	140	3.6	4	71	24	50	5	42	128	6.98	336	0.368	4.05	3.91	2.31	0.54	0.18	0.04
Baseline	Baseline MenACWY	Baseline	Baseline	141	3.8	4.8	67	16	61	12	38	126	6.31	246	0.381	4.48	4.19	1.6	0.41	0.09	0.02
Baseline	Baseline MenACWY	Baseline	Baseline	140	3.8	4.8	59	10	78	6	43	140	7.02	319	0.409	4.45	4.48	1.92	0.39	0.18	0.05
Baseline	Baseline ChAdOx1-nCOV-19	Baseline	Baseline	141	4.4	6.9	61	16	93	5	36	124	4.77	245	0.369	4.06	3	1.26	0.41	0.07	0.03
Baseline	Baseline MenACWY	Baseline	Baseline	137	3.8	3.1	84	10	77	10	41	136	10.03	321	0.399	4.99	6.57	2.24	0.61	0.57	0.04
Baseline	Baseline MenACWY	Baseline	Baseline	137	3.7	4.4	77	30	65	8	42	145	9.42	288	0.404	4.93	5.77	2.79	0.71	0.1	0.05
Baseline	Baseline MenACWY	Baseline	Baseline	142	4	4.6	75	22	71	12	40	147	5.21	237	0.44	4.84	2.71	1.77	0.51	0.19	0.03
Baseline	Baseline ChAdOx1-nCOV-19	Baseline	Baseline	140	3.6	6.8	83	19	129	8	45	145	6.17	236	0.423	4.97	3.63	1.81	0.61	0.09	0.03
Baseline	Baseline ChAdOx1-nCOV-19	Baseline	Baseline	133	3.6	2.4	61	13	31	6	36	125	4.24	247	0.368	4.4	2.73	1.13	0.27	0.04	0.07
Baseline	Baseline ChAdOx1-nCOV-19	Baseline	Baseline	139	3.7	3.8	73	19	51	13	40	135	4.56	203	0.404	4.63	2.81	1.37	0.33	0.03	0.02
Baseline	Baseline ChAdOx1-nCOV-19	Baseline	Baseline	143	3.6	3	64	9	64	19	45	147	5.32	248	0.427	4.97	3.05	1.78	0.4	0.07	0.02
Baseline	Baseline MenACWY	Baseline	Baseline	142	3.8	7.2	69	16	69	16	44	147	4.98	259	0.424	4.94	3.28	1.2	0.43	0.03	0.04
Baseline	Baseline ChAdOx1-nCOV-19	Baseline	Baseline	140	4	3.6	49	17	50	12	41	132	4.11	263	0.384	4.18	1.82	1.54	0.48	0.23	0.04
Baseline	Baseline ChAdOx1-nCOV-19	Baseline	Baseline	140	3.8	3.5	63	10	55	10	43	138	5.16	226	0.391	4.61	2.72	1.68	0.48	0.23	0.05
Baseline	Baseline ChAdOx1-nCOV-19	Baseline	Baseline	141	3.6	3	82	10	63	13	44	144	5.16	298	0.419	4.56	3.04	1.71	0.36	0.04	0.01
Baseline	Baseline ChAdOx1-nCOV-19	Baseline	Baseline	142	3.2	4.6	84	28	61	13	44	158	5.97	220	0.463	6.01	3.02	2.12	0.53	0.26	0.04
Baseline	Baseline ChAdOx1-nCOV-19	Baseline	Baseline	140	4	3.1	51	18	37	9	44	136	5.07	267	0.398	4.5	1.97	2.24	0.42	0.39	0.05
Baseline	Baseline MenACWY	Baseline	Baseline	142	4.3	4	80	21	63	11	43	155	6.85	243	0.441	5.07	4.39	1.62	0.71	0.1	0.03
Baseline	Baseline ChAdOx1-nCOV-19	Baseline	Baseline	141	3.6	2.7	59	12	57	8	45	144	5	253	0.442	4.86	2.23	1.9	0.56	0.22	0.09
Baseline	Baseline ChAdOx1-nCOV-19	Baseline	Baseline	140	3.7	5.8	80	16	60	7	39	134	5.63	276	0.402	4.29	3.15	1.79	0.46	0.18	0.05
Baseline	Baseline ChAdOx1-nCOV-19	Baseline	Baseline	141	3.6	4.7	56	16	54	19	42	146	7.07	206	0.419	4.77	3.5	2.73	0.51	0.28	0.05
Baseline	Baseline MenACWY	Baseline	Baseline	139	3.8	4.2	74	12	45	7	35	132	7.83	286	0.392	4.19	4.45	2.67	0.47	0.15	0.09
Baseline	Baseline MenACWY	Baseline	Baseline	141	3.7	5.8	63	19	47	9	40	139	5.83	289	0.401	4.26	3.98	1.37	0.4	0.04	0.04
Baseline	Baseline NA	Baseline	Baseline	142	3.5	3.9	82	37	77	20	46	152	7.97	311	0.435	5.03	5.85	1.42	0.56	0.08	0.06
Baseline	Baseline MenACWY	Baseline	Baseline	142	4.3	2.2	64	21	69	11	45	119	6.08	256	0.34	3.83	3.46	1.98	0.55	0.07	0.02
Baseline	Baseline MenACWY	Baseline	Baseline	142	4	4.3	77	20	52	17	44	160	5.91	217	0.457	5.12	3.07	2.29	0.35	0.12	0.08
Baseline	Baseline MenACWY	Baseline	Baseline	142	4.2	3.3	61	12	73	6	43	135	5.58	250	0.408	4.82	3.63	1.5	0.35	0.06	0.04
Baseline	Baseline MenACWY	Baseline	Baseline	140	3.3	4.7	53	10	36	14	45	144	6.2	242	0.421	5.02	3.89	1.83	0.37	0.09	0.02
Baseline	Baseline MenACWY	Baseline	Baseline	141	3.8	3.9	60	8	82	8	41	111	3.75	285	0.359	4.28	1.84	1.44	0.31	0.11	0.05
Baseline	Baseline NA	Baseline	Baseline	141	3.9	3.8	80	36	54	33	45	150	5.02	190	0.441	4.85	2.43	1.91	0.56	0.08	0.04
Baseline	Baseline MenACWY	Baseline	Baseline	141	3.8	5.2	87	18	56	10	45	153	5.09	216	0.466	5.18	2.72	1.71	0.48	0.14	0.04
Baseline	Baseline ChAdOx1-nCOV-19	Baseline	Baseline	141	3.6	3.8	65	18	67	13	38	138	6.12	170	0.425	5.14	2.14	1.46	0.57	1.86	0.09
Baseline	Baseline ChAdOx1-nCOV-19	Baseline	Baseline	140	3.6	5.4	98	17	48	13	42	137	5.04	211	0.415	4.68	2.78	1.59	0.56	0.06	0.05
Baseline	Baseline MenACWY	Baseline	Baseline	141	3.9	2.4	70	36	82	11	41	140	5.17	247	0.407	4.4	2.78	1.74	0.51	0.09	0.05
Baseline	Baseline ChAdOx1-nCOV-19	Baseline	Baseline	141	3.8	3.6	80	12	69	10	46	157	7.6	316	0.443	4.85	3.68	2.64	0.77	0.44	0.07
Baseline	Baseline MenACWY	Baseline	Baseline	142	4.8	4.6	76	18	87	7	39	143	7.6	181	0.448	5.13	5.21	1.58	0.62	0.15	0.04
Baseline	Baseline ChAdOx1-nCOV-19	Baseline	Baseline	139	4.1	4.1	68	14	59	13	44	148	5.11	252	0.423	4.94	2.62	2.08	0.34	0.05	0.02
Baseline	Baseline ChAdOx1-nCOV-19	Baseline	Baseline	141	3.7	3.8	73	43	98	11	42	160	5.68	270	0.469	5.67	3.18	1.73	0.57	0.16	0.04
Baseline	Baseline MenACWY	Baseline	Baseline	140	3.6	4.2	81	18	62	10	44	154	8.36	292	0.423	4.83	4.95	2.54	0.6	0.23	0.04
Baseline	Baseline MenACWY	Baseline	Baseline	140	3.9	2.8	69	16	69	7	40	136	6.24	279	0.411	4.56	3.45	2.13	0.47	0.11	0.08
Baseline	Baseline MenACWY	Baseline	Baseline	139	3.5	4.8	88	21	98	11	42	140	5.5	232	0.404	4.47	3.56	1.42	0.46	0.03	0.03
Baseline	Baseline ChAdOx1-nCOV-19	Baseline	Baseline	139	4	5	69	17	86	8	40	153	4.65	223	0.43	4.84	2.26	1.72	0.36	0.25	0.06
Baseline	Baseline MenACWY	Baseline	Baseline	140	3.6	3.8	60	13	138	10	39	139	7.08	392	0.411	4.62	4.01	2.34	0.57	0.13	0.03
Baseline	Baseline MenACWY	Baseline	Baseline	141	3.9	4.5	51	21	64	7	38	132	5.88	260	0.406	4.38	3.74	1.78	0.23	0.09	0.04
Baseline	Baseline MenACWY	Baseline	Baseline	140	4	3.7	76	18	56	9	43	123	5.41	298	0.382	4.48	2.96	1.58	0.46	0.31	0.1
Baseline	Baseline ChAdOx1-nCOV-19	Baseline	Baseline	141	3.7	4.5	80	36	78	12	45	168	6.11	262	0.472	5.58	3.01	2.34	0.5	0.17	0.09
Baseline	Baseline MenACWY	Baseline	Baseline	141	3.7	4.8	82	11	55	7	40	145	5	188	0.432	4.92	2.87	1.47	0.52	0.1	0.04
Baseline	Baseline ChAdOx1-nCOV-19	Baseline	Baseline	138	4	4.5	56	24	58	5	40	134	6.24	387	0.395	4.51	3.69	1.76	0.63	0.12	0.04
Baseline	Baseline MenACWY	Baseline	Baseline	141	3.9	5.7	60	11	59	4	39	136	5.25	211	0.412	4.29	2.75	2.04	0.27	0.14	0.05
Baseline	Baseline MenACWY	Baseline	Baseline	139	4	3.4	65	17	63	11	NA	133	4.31	279	0.397	4.97	2.47	1.29	0.34	0.18	0.03
Baseline	Baseline MenACWY	Baseline	Baseline	139	4	4.8	63	11	44	16	42	123	3.64	208	0.376	4.08	2.12	1.15	0.35	0.01	0.01
Baseline	Baseline MenACWY	Baseline	Baseline	140	3.8	5.1	73	23	70	29	43	141	5.77	290	0.42	4.58	3.63	1.46	0.56	0.1	0.02
Baseline	Baseline ChAdOx1-nCOV-19	Baseline	Baseline	140	3.8	6.5	75	25	63	14	40	147	6.45	283	0.409	4.66	3.64	2.14	0.55	0.09	0.03
Baseline	Baseline ChAdOx1-nCOV-19	Baseline	Baseline	141	3.6	5.5	84	25	80	9	41	154	7.85	243	0.458	5.13	4.21	2.76	0.52	0.31	0.05
Baseline	Baseline ChAdOx1-nCOV-19	Baseline	Baseline	140	3.8	4.2	63	9	35	10	43	129	7.66	265	0.376	4.19	4.41	2.28	0.7	0.22	0.05
Baseline	Baseline ChAdOx1-nCOV-19	Baseline	Baseline	140	3.8	4.9	74	28	66	14	39	121	5.45	384	0.363	4.77	3.04	1.53	0.56	0.18	0.14
Baseline	Baseline MenACWY	Baseline	Baseline	139	3.9	4.2	69	23	51	8	43	150	4.9	204	0.439	5.02	2.55	1.76	0.49	0.08	0.02
Baseline	Baseline MenACWY	Baseline	Baseline	141	3.9	5	68	25	61	7	43	142	6.09	280	0.416	4.7	3.1	2.31	0.44	0.21	0.03
Baseline	Baseline MenACWY	Baseline	Baseline	138	3.7	4.2	69	15	50	9	44	143	6.47	236	0.425	4.67	3.93	2.07	0.35	0.07	0.05
Baseline	Baseline MenACWY	Baseline	Baseline	142	3.9	2.7	63	22	80	11	46	158	4.66	222	0.461	5.21	2.69	1.44	0.41	0.1	0.02
Baseline	Baseline ChAdOx1-nCOV-19	Baseline	Baseline	140	3.4	1.9	60	19	105	8	43	145	6.35	293	0.437	4.82	4.25	1.49	0.56	0.03	0.02
Baseline	Baseline MenACWY	Baseline	Baseline	141	4	5.5	75	44	50	16	38	150	5.07	228	0.453	4.97	3.02	1.48	0.44	0.11	0.02
Baseline	Baseline ChAdOx1-nCOV-19	Baseline	Baseline	139	4.1	3.7	63	17	65	13	46	154	4.26	262	0.416	5.04	2.4	1.36	0.43	0.04	0.03
Baseline	Baseline MenACWY	Baseline	Baseline	141	3.8	4.5	55	11	52	11	42	139	6.43	315	0.411	4.48	3.41	1.95	0.78	0.23	0.06
Baseline	Baseline MenACWY	Baseline	Baseline	142	3.8	3.2	72	19	80	6	40	153	7.68	335	0.46	5.07	4.75	2.05	0.68	0.12	0.08
Baseline	Baseline ChAdOx1-nCOV-19	Baseline	Baseline	144	3.6	3.7	77	39	54	9	44	148	7.18	253	0.452	5.23	4.88	1.62	0.6	0.05	0.03
Baseline	Baseline MenACWY	Baseline	Baseline	140	4	3.6	59	37	43	10	45	132	6.16	288	0.399	4.43	4.35	1.13	0.58	0.03	0.07
Baseline	Baseline ChAdOx1-nCOV-19	Baseline	Baseline	141	3.9	4.9	93	44	67	19	44	148	6.67	293	0.437	5.25	3.57	2.33	0.47	0.26	0.04
Baseline	Baseline MenACWY	Baseline	Baseline	141	3.6	2.9	54	33	62	9	39	117	6.2	375	0.363	4.24	3.46	2.04	0.51	0.15	0.04
Baseline	Baseline ChAdOx1-nCOV-19	Baseline	Baseline	140	3.7	5.3	72	13	59	8	36	119	6.2	298	0.35	3.84	4.21	1.14	0.68	0.13	0.04
Baseline	Baseline MenACWY	Baseline	Baseline	141	3.5	3.2	59	16	65	10	43	139	5.64	270	0.417	4.45	3.41	1.6	0.28	0.3	0.05
Baseline	Baseline MenACWY	Baseline	Baseline	141	4	5	80	10	53	8	41	140	4.22	274	0.401	4.3	2.23	1.5	0.41	0.05	0.03
Baseline	Baseline ChAdOx1-nCOV-19	Baseline	Baseline	140	4.1	5.7	71	18	24	8	39	140	6.11	316	0.423	4.71	3.87	1.58	0.43	0.16	0.07
Baseline	Baseline ChAdOx1-nCOV-19	Baseline	Baseline	140	3.7	4.8	69	15	31	4	39	118	10.13	267	0.356	4.19	7.06	2.27	0.75	0	0.05
Baseline	Baseline ChAdOx1-nCOV-19	Baseline	Baseline	140	3.2	2.8	57	10	66	14	46	129	6.54	228	0.374	4.37	3.58	2.2	0.43	0.28	0.05
Baseline	Baseline ChAdOx1-nCOV-19	Baseline	Baseline	141	3.8	3.4	56	17	45	9	41	141	4.74	254	0.431	4.79	2.59	1.65	0.36	0.09	0.05
Baseline	Baseline NA	Baseline	Baseline	139	3.9	6.5	100	12	41	5	40	125	9.63	264	0.376	4.13	6.25	2.43	0.71	0.17	0.07
Baseline	Baseline MenACWY	Baseline	Baseline	140	3.5	5	72	19	57	13	47	149	8.85	333	0.435	4.95	6.63	1.62	0.5	0.04	0.06
Baseline	Baseline ChAdOx1-nCOV-19	Baseline	Baseline	139	3.7	3.6	70	10	73	7	40	139	5.73	213	0.392	4.63	2.59	2.45	0.51	0.14	0.04
Baseline	Baseline ChAdOx1-nCOV-19	Baseline	Baseline	139	4.2	5.8	72	24	80	19	45	165	6.43	223	0.488	5.78	3.3	1.95	0.42	0.63	0.13
Baseline	Baseline ChAdOx1-nCOV-19	Baseline	Baseline	142	4.2	5.4	92	18	83	12	39	143	7.71	297	0.426	5.21	4.58	2.54	0.49	0.07	0.03
Baseline	Baseline MenACWY	Baseline	Baseline	142	3.4	2.9	54	34	87	7	47	141	5.3	343	0.404	4.41	2.89	1.9	0.39	0.05	0.07
Baseline	Baseline ChAdOx1-nCOV-19	Baseline	Baseline	139	3.7	4.9	63	11	66	13	45	141	9.05	254	0.416	4.42	6.1	2.01	0.63	0.24	0.07
Baseline	Baseline MenACWY	Baseline	Baseline	141	3.7	3.5	85	25	72	12	44	160	6.75	238	0.466	5.38	4.18	1.93	0.4	0.2	0.04
Baseline	Baseline MenACWY	Baseline	Baseline	144	3.6	5	72	11	85	7	39	139	6.33	327	0.402	4.76	2.97	2.44	0.43	0.45	0.04
Baseline	Baseline ChAdOx1-nCOV-19	Baseline	Baseline	142	3.5	3.8	59	14	53	6	40	132	8.34	386	0.389	4.66	4.4	3.4	0.39	0.09	0.06
Baseline	Baseline MenACWY	Baseline	Baseline	141	3.9	2.8	65	18	60	6	40	123	5.45	202	0.366	4.12	3.76	1.19	0.43	0.04	0.03
Baseline	Baseline MenACWY	Baseline	Baseline	140	4.2	2.3	64	10	48	14	41	135	4.21	257	0.413	4.6	2.38	1.35	0.33	0.11	0.04
Baseline	Baseline MenACWY	Baseline	Baseline	139	3.6	3.4	64	13	49	13	48	128	8.49	331	0.379	4.34	5.44	2.25	0.67	0.05	0.08
Baseline	Baseline MenACWY	Baseline	Baseline	138	3.5	4.6	54	11	48	7	40	147	9.75	245	0.424	4.79	6.64	2.42	0.5	0.13	0.06
Baseline	Baseline MenACWY	Baseline	Baseline	137	4.1	2.8	53	8	39	5	39	126	3.9	356	0.369	4.32	2.04	1.32	0.47	0.03	0.04
Baseline	Baseline MenACWY	Baseline	Baseline	138	3.8	6	78	17	63	6	38	133	7.69	278	0.385	4.3	5.08	2.04	0.48	0.05	0.04
Baseline	Baseline ChAdOx1-nCOV-19	Baseline	Baseline	143	3.6	3.1	53	14	75	13	41	144	7.24	358	0.412	4.35	5.29	1.18	0.54	0.14	0.09
Baseline	Baseline MenACWY	Baseline	Baseline	142	4	5.4	83	44	71	8	43	146	5.96	372	0.425	5.14	3.7	1.59	0.53	0.09	0.05
Baseline	Baseline ChAdOx1-nCOV-19	Baseline	Baseline	141	3.7	3.8	67	34	35	12	43	145	6.45	239	0.422	4.83	3.3	2.5	0.5	0.1	0.05
Baseline	Baseline MenACWY	Baseline	Baseline	142	3.9	3.2	66	19	46	13	42	131	4.87	234	0.382	4.78	3.11	1.27	0.32	0.14	0.03
Baseline	Baseline ChAdOx1-nCOV-19	Baseline	Baseline	141	3.6	3.6	78	13	67	13	42	130	4.44	175	0.379	4.5	2.03	1.96	0.3	0.13	0.02
Baseline	Baseline ChAdOx1-nCOV-19	Baseline	Baseline	138	3.8	4	62	29	62	21	45	131	9.17	274	0.379	4.38	5.03	2.77	0.77	0.52	0.08
Baseline	Baseline MenACWY	Baseline	Baseline	142	3.8	4.8	79	13	54	15	46	150	4.61	220	0.436	5.21	2.69	1.43	0.35	0.1	0.04
Baseline	Baseline ChAdOx1-nCOV-19	Baseline	Baseline	140	4.2	4.8	85	16	60	10	42	125	4.72	293	0.373	4.17	2.87	1.34	0.35	0.1	0.06
Baseline	Baseline ChAdOx1-nCOV-19	Baseline	Baseline	139	4	3.2	72	39	66	9	38	140	7.52	225	0.422	4.98	4.3	2.38	0.6	0.18	0.06
Baseline	Baseline ChAdOx1-nCOV-19	Baseline	Baseline	142	3.6	4.1	67	14	72	11	40	152	6.55	201	0.434	4.95	4.1	1.82	0.48	0.12	0.03
Baseline	Baseline NA	Baseline	Baseline	140	4.1	4.8	64	40	38	10	41	142	4.94	233	0.422	4.57	2.79	1.57	0.43	0.11	0.04
Baseline	Baseline MenACWY	Baseline	Baseline	141	3.9	3.7	53	31	69	7	41	140	5.35	239	0.395	4.64	2.89	1.72	0.43	0.27	0.04
Baseline	Baseline ChAdOx1-nCOV-19	Baseline	Baseline	139	3.6	4.9	67	21	65	16	40	133	8.44	244	0.398	4.84	5.63	2.24	0.49	0.05	0.03
Baseline	Baseline MenACWY	Baseline	Baseline	143	3.4	3.5	70	19	77	14	42	156	6.94	262	0.459	4.86	4.82	1.37	0.55	0.17	0.03
Baseline	Baseline MenACWY	Baseline	Baseline	138	3.7	4.1	58	11	45	6	42	130	9.55	328	0.4	4.68	6.45	2.21	0.7	0.13	0.06
Baseline	Baseline ChAdOx1-nCOV-19	Baseline	Baseline	141	3.9	3.5	51	15	68	7	41	128	5.82	318	0.386	4.24	3.53	1.77	0.41	0.07	0.04
Baseline	Baseline NA	Baseline	Baseline	141	3.8	5.5	81	27	72	8	40	164	6.66	207	0.481	5.53	3.87	1.86	0.71	0.14	0.08
Baseline	Baseline MenACWY	Baseline	Baseline	140	3.8	3.2	66	23	98	10	40	156	8.07	242	0.454	5.26	4.57	2.43	0.76	0.22	0.09
Baseline	Baseline ChAdOx1-nCOV-19	Baseline	Baseline	138	4.1	3.4	51	14	72	6	42	NA	NA	NA	NA	NA	NA	NA	NA	NA	NA
Baseline	Baseline ChAdOx1-nCOV-19	Baseline	Baseline	140	4.2	3.9	59	24	56	16	46	122	5.09	278	0.365	4.04	2.9	1.84	0.29	0.03	0.03
Baseline	Baseline ChAdOx1-nCOV-19	Baseline	Baseline	139	3.7	5.3	87	21	78	12	45	159	5.14	198	0.447	4.9	3.52	1.26	0.25	0.08	0.03
Baseline	Baseline ChAdOx1-nCOV-19	Baseline	Baseline	141	3.8	3.3	78	36	58	9	40	146	5.98	289	0.419	4.98	3.21	1.98	0.57	0.17	0.05
Baseline	Baseline ChAdOx1-nCOV-19	Baseline	Baseline	141	3.7	4.8	77	15	57	17	47	158	5.06	222	0.451	5.32	2.65	1.84	0.45	0.07	0.05
Baseline	Baseline MenACWY	Baseline	Baseline	139	4.3	6.7	74	19	50	9	39	135	4.58	175	0.409	4.54	2.82	1.16	0.5	0.06	0.04
Baseline	Baseline ChAdOx1-nCOV-19	Baseline	Baseline	137	4.3	5.9	63	17	70	12	42	139	6.37	284	0.408	4.54	3.83	1.59	0.49	0.4	0.06
Baseline	Baseline ChAdOx1-nCOV-19	Baseline	Baseline	139	3.6	3.8	51	16	49	12	45	162	6	249	0.472	5.53	3.29	2.12	0.42	0.13	0.04
Baseline	Baseline NA	Baseline	Baseline	140	4	6.8	88	24	98	10	44	156	5.2	251	0.452	5.25	3.29	1.3	0.44	0.12	0.05
Baseline	Baseline ChAdOx1-nCOV-19	Baseline	Baseline	141	3.8	4.4	92	23	98	15	45	144	5.17	179	0.419	5.07	3.16	1.5	0.39	0.1	0.02
Baseline	Baseline MenACWY	Baseline	Baseline	138	3.9	5.9	72	24	59	8	44	148	6.01	173	0.433	4.98	2.66	2.71	0.48	0.13	0.03
Baseline	Baseline MenACWY	Baseline	Baseline	138	3.1	4.9	68	15	86	14	38	135	8.12	297	0.386	4.51	5.96	1.41	0.63	0.08	0.04
Baseline	Baseline ChAdOx1-nCOV-19	Baseline	Baseline	141	4.1	5.1	83	25	55	12	41	162	6.53	209	0.458	5.14	4.18	1.69	0.46	0.08	0.12
Baseline	Baseline ChAdOx1-nCOV-19	Baseline	Baseline	134	3.4	3.7	71	18	81	8	42	148	8.5	215	0.429	4.93	6.24	1.65	0.55	0.03	0.03
Baseline	Baseline MenACWY	Baseline	Baseline	137	4.2	6.1	50	17	48	4	42	128	6.84	141	0.374	4.29	4.76	1.57	0.42	0.05	0.04
Baseline	Baseline ChAdOx1-nCOV-19	Baseline	Baseline	139	3.5	3.2	66	12	77	28	47	130	4.82	261	0.399	5.18	2.69	1.52	0.56	0.02	0.03
Baseline	Baseline ChAdOx1-nCOV-19	Baseline	Baseline	143	3.9	5.2	65	10	98	12	40	133	7.49	388	0.412	4.98	3.63	3.16	0.45	0.17	0.08
Baseline	Baseline ChAdOx1-nCOV-19	Baseline	Baseline	142	3.5	6.8	103	11	61	10	41	157	6.52	203	0.444	5.38	4.23	1.63	0.42	0.22	0.02
Baseline	Baseline ChAdOx1-nCOV-19	Baseline	Baseline	140	3.7	7	75	39	69	9	45	161	4.93	246	0.465	5.61	1.89	2.27	0.4	0.34	0.03
Baseline	Baseline MenACWY	Baseline	Baseline	139	4	5.2	68	14	63	9	41	136	5.53	260	0.395	4.59	2.52	2.33	0.53	0.11	0.04
Baseline	Baseline MenACWY	Baseline	Baseline	140	4.3	5.8	80	13	71	13	42	126	5.46	298	0.379	4.37	2.68	1.93	0.41	0.38	0.06
Baseline	Baseline ChAdOx1-nCOV-19	Baseline	Baseline	139	3.5	4.9	74	33	81	8	42	148	6.82	300	0.412	4.86	3.68	2.17	0.79	0.13	0.05
Baseline	Baseline ChAdOx1-nCOV-19	Baseline	Baseline	137	3.9	3.8	65	12	43	6	40	149	6.87	249	0.429	4.67	3.65	2.45	0.52	0.18	0.07
Baseline	Baseline MenACWY	Baseline	Baseline	143	4	4.6	62	17	49	7	40	137	7.31	308	0.41	4.36	4.64	1.92	0.64	0.08	0.03
Baseline	Baseline MenACWY	Baseline	Baseline	139	3.7	2.7	62	8	63	4	42	127	5.64	319	0.386	4.24	3.99	1.29	0.16	0.13	0.07
Baseline	Baseline ChAdOx1-nCOV-19	Baseline	Baseline	140	3.9	4.3	67	11	31	10	36	132	6	234	0.396	4.7	3.55	1.94	0.4	0.06	0.05
Baseline	Baseline MenACWY	Baseline	Baseline	142	3.6	3.9	73	17	80	11	45	148	4.69	163	0.425	4.59	2.87	1.12	0.58	0.07	0.05
Baseline	Baseline ChAdOx1-nCOV-19	Baseline	Baseline	138	3.9	6.1	76	16	50	16	41	134	7.33	271	0.386	4.51	5.21	1.57	0.47	0.04	0.04
Baseline	Baseline MenACWY	Baseline	Baseline	139	3.5	4.1	71	15	76	22	44	127	7.71	283	0.368	4.23	5.53	1.33	0.72	0.08	0.05
Baseline	Baseline ChAdOx1-nCOV-19	Baseline	Baseline	140	3.5	7.5	101	42	76	8	43	156	11.19	299	0.452	5.14	6.99	3.17	0.9	0.06	0.07
Baseline	Baseline MenACWY	Baseline	Baseline	138	3.7	5.5	73	17	45	12	39	129	6.57	266	0.37	4.12	3.65	2.4	0.42	0.08	0.02
Baseline	Baseline MenACWY	Baseline	Baseline	141	4.1	5.5	77	18	68	11	49	137	6.73	229	0.381	4.34	2.76	3.3	0.51	0.1	0.06
Baseline	Baseline MenACWY	Baseline	Baseline	140	4.1	7.8	79	15	52	7	39	126	5.44	200	0.372	4	3.27	1.49	0.48	0.17	0.03
Baseline	Baseline MenACWY	Baseline	Baseline	141	3.7	4.2	60	10	58	8	43	119	5.06	205	0.341	3.75	2.97	1.7	0.29	0.05	0.05
Baseline	Baseline MenACWY	Baseline	Baseline	138	3.3	5.7	84	15	82	8	43	148	5.99	272	0.426	5.2	3.46	1.89	0.44	0.17	0.03
Baseline	Baseline ChAdOx1-nCOV-19	Baseline	Baseline	140	3.7	4.1	73	30	56	7	40	126	6.36	213	0.358	3.88	3.69	2.09	0.44	0.11	0.03
Baseline	Baseline ChAdOx1-nCOV-19	Baseline	Baseline	139	3.4	2.2	44	14	50	6	41	129	8.05	278	0.384	4.5	4.27	3.02	0.58	0.13	0.05
Baseline	Baseline MenACWY	Baseline	Baseline	140	3.8	6.9	111	32	50	11	41	143	4.21	267	0.411	4.86	2.41	1.21	0.42	0.1	0.07
Baseline	Baseline MenACWY	Baseline	Baseline	139	3.2	3.1	48	15	58	12	41	131	5.38	199	0.385	4.26	3.22	1.47	0.53	0.11	0.05
Baseline	Baseline ChAdOx1-nCOV-19	Baseline	Baseline	138	3.2	2.2	77	8	62	11	41	129	7.68	297	0.38	4.42	4.92	2	0.59	0.14	0.03
Baseline	Baseline MenACWY	Baseline	Baseline	140	4.2	5.4	79	25	61	11	44	146	5.61	219	0.405	4.76	3.41	1.41	0.5	0.22	0.07
Baseline	Baseline MenACWY	Baseline	Baseline	140	3.7	3.9	57	9	61	10	45	137	3.97	216	0.393	4.37	2.42	1.18	0.28	0.07	0.02
Baseline	Baseline NA	Baseline	Baseline	141	4.4	4.7	82	31	63	11	44	154	6.38	184	0.44	4.83	3.53	1.82	0.55	0.42	0.06
Baseline	Baseline MenACWY	Baseline	Baseline	140	4.4	3.5	64	14	73	16	43	118	4.36	262	0.363	4.43	2.46	1.39	0.44	0.04	0.03
Baseline	Baseline ChAdOx1-nCOV-19	Baseline	Baseline	140	3.3	4.5	59	8	29	13	40	131	9.21	320	0.372	4.27	5.14	3.33	0.65	0.05	0.04
Baseline	Baseline MenACWY	Baseline	Baseline	139	4	5.1	63	22	66	9	45	121	9.56	280	0.351	4.1	6.7	1.93	0.77	0.06	0.1
Baseline	Baseline MenACWY	Baseline	Baseline	139	3.8	5.2	87	22	65	33	44	153	5	209	0.451	5.17	2.97	1.44	0.53	0.04	0.02
Baseline	Baseline ChAdOx1-nCOV-19	Baseline	Baseline	138	3.7	6	78	19	68	18	42	142	3.49	252	0.402	4.6	1.74	1.36	0.28	0.05	0.06
Baseline	Baseline ChAdOx1-nCOV-19	Baseline	Baseline	142	3.3	4.7	72	29	80	8	42	149	4.9	262	0.435	4.76	2.35	1.88	0.48	0.15	0.04
Baseline	Baseline ChAdOx1-nCOV-19	Baseline	Baseline	141	3.9	5.2	109	15	70	26	46	145	4.91	149	0.422	4.85	2.84	1.47	0.46	0.11	0.03
Baseline	Baseline MenACWY	Baseline	Baseline	143	3.7	4.3	76	22	54	12	47	155	4.23	227	0.428	5.05	2.41	1.26	0.48	0.07	0.01
Baseline	Baseline ChAdOx1-nCOV-19	Baseline	Baseline	137	3.9	3.5	52	17	56	8	37	124	5.36	312	0.37	4.39	3.1	1.51	0.56	0.16	0.03
Baseline	Baseline ChAdOx1-nCOV-19	Baseline	Baseline	140	3.7	5.4	59	13	38	16	45	135	4.92	254	0.386	4.62	2.67	1.72	0.34	0.17	0.02
Baseline	Baseline MenACWY	Baseline	Baseline	141	4.2	5.2	70	22	52	9	44	149	4.31	205	0.419	4.97	2.53	1.33	0.36	0.06	0.03
Baseline	Baseline MenACWY	Baseline	Baseline	138	3.9	3.2	56	18	52	11	41	131	4.67	172	0.382	4.31	2.86	1.4	0.36	0.03	0.02
Baseline	Baseline MenACWY	Baseline	Baseline	142	4.1	3.7	53	15	60	6	37	132	6.43	259	0.384	4.21	4.15	1.48	0.5	0.27	0.03
Baseline	Baseline ChAdOx1-nCOV-19	Baseline	Baseline	141	3.6	3.2	64	14	62	4	39	129	5.67	270	0.39	4.4	3.26	1.84	0.37	0.15	0.05
Baseline	Baseline MenACWY	Baseline	Baseline	139	3.8	3.5	51	8	104	13	45	148	7.61	259	0.428	4.88	4.96	2.09	0.49	0.02	0.05
Baseline	Baseline MenACWY	Baseline	Baseline	139	3.7	3.7	66	18	53	22	40	134	4.24	141	0.387	4.3	2.28	1.46	0.41	0.05	0.04
Baseline	Baseline ChAdOx1-nCOV-19	Baseline	Baseline	138	3.6	6.1	83	19	70	10	45	169	4.6	222	0.462	5.9	2.51	1.4	0.59	0.06	0.04
Baseline	Baseline ChAdOx1-nCOV-19	Baseline	Baseline	139	3.9	4.3	88	29	64	11	39	156	4.84	227	0.445	4.89	3.26	0.97	0.56	0.04	0.01
Baseline	Baseline MenACWY	Baseline	Baseline	139	3	5.8	62	9	65	10	37	136	8.96	319	0.411	4.41	6.28	2.12	0.46	0.05	0.05
Baseline	Baseline ChAdOx1-nCOV-19	Baseline	Baseline	140	4.3	5.4	75	32	62	6	40	157	7.84	303	0.452	5.06	4.11	2.39	0.69	0.6	0.05
Baseline	Baseline MenACWY	Baseline	Baseline	141	3.6	4.1	76	21	60	10	41	150	4.54	265	0.433	4.97	2.7	1.37	0.35	0.09	0.03
Baseline	Baseline MenACWY	Baseline	Baseline	135	3.7	4.3	54	15	48	9	42	132	7.44	257	0.387	4.62	4.56	2.15	0.62	0.06	0.05
Baseline	Baseline ChAdOx1-nCOV-19	Baseline	Baseline	140	4	3.9	84	23	76	9	39	131	4.82	294	0.387	4.61	3.08	1.19	0.4	0.1	0.05
Baseline	Baseline ChAdOx1-nCOV-19	Baseline	Baseline	138	3.5	3.1	62	15	51	17	43	122	7.05	257	0.364	4.14	4.38	2.02	0.55	0.06	0.04
Baseline	Baseline ChAdOx1-nCOV-19	Baseline	Baseline	141	3.1	4.7	98	14	56	10	41	157	7.26	276	0.464	5.36	3.98	2.37	0.66	0.18	0.07
Baseline	Baseline ChAdOx1-nCOV-19	Baseline	Baseline	141	3.4	4.8	79	23	57	7	44	134	8.06	272	0.402	4.58	4.63	2.16	0.69	0.51	0.07
Baseline	Baseline NA	Baseline	Baseline	141	3.7	3.9	81	43	74	10	40	156	5.99	217	0.455	5.57	2.68	2.57	0.49	0.18	0.07
Baseline	Baseline MenACWY	Baseline	Baseline	142	3.9	6.9	70	22	57	16	40	142	4.68	197	0.405	4.64	2.72	1.47	0.33	0.11	0.05
Baseline	Baseline MenACWY	Baseline	Baseline	143	3.1	4.3	64	14	85	18	42	135	6.61	268	0.393	4.38	3.88	1.99	0.62	0.08	0.04
Baseline	Baseline ChAdOx1-nCOV-19	Baseline	Baseline	140	3.9	4.8	75	12	79	9	39	142	4.91	253	0.415	5.03	2.66	1.78	0.38	0.07	0.02
Baseline	Baseline ChAdOx1-nCOV-19	Baseline	Baseline	139	3.9	7.7	70	17	64	9	41	148	5.38	189	0.426	5	2.34	2.52	0.33	0.15	0.04
Baseline	Baseline ChAdOx1-nCOV-19	Baseline	Baseline	139	3.9	5.1	81	32	44	8	38	149	6.01	203	0.419	4.92	3.05	2.25	0.41	0.23	0.07
Baseline	Baseline MenACWY	Baseline	Baseline	139	3.4	5.3	72	28	98	11	45	154	4.46	184	0.438	5.23	2.45	1.62	0.32	0.05	0.02
Baseline	Baseline MenACWY	Baseline	Baseline	141	3.4	5.7	88	22	92	8	45	145	5.98	210	0.424	4.82	3.58	1.76	0.49	0.09	0.06
Baseline	Baseline ChAdOx1-nCOV-19	Baseline	Baseline	138	4.1	4.1	63	18	48	11	41	134	5.86	271	0.398	4.56	3.49	1.67	0.49	0.16	0.05
Baseline	Baseline ChAdOx1-nCOV-19	Baseline	Baseline	141	4.1	4.8	73	21	71	10	42	150	4.12	136	0.435	5.11	2.6	1.08	0.38	0.04	0.02
Baseline	Baseline ChAdOx1-nCOV-19	Baseline	Baseline	139	3.6	5.6	63	12	85	6	38	134	6.9	265	0.385	4.09	4.63	1.7	0.48	0.05	0.04
Baseline	Baseline MenACWY	Baseline	Baseline	139	3.3	4.8	75	8	32	7	39	135	9.21	337	0.393	4.48	5.98	2.38	0.69	0.11	0.05
Baseline	Baseline ChAdOx1-nCOV-19	Baseline	Baseline	142	4	5	67	21	91	20	44	145	6.29	348	0.448	5.33	3.61	1.93	0.58	0.11	0.06
Baseline	Baseline ChAdOx1-nCOV-19	Baseline	Baseline	140	3.9	4.8	72	41	55	11	41	131	4.39	262	0.399	4.84	2.39	1.35	0.39	0.21	0.05
Baseline	Baseline ChAdOx1-nCOV-19	Baseline	Baseline	143	4.1	6.5	88	13	92	7	39	150	6.28	150	0.453	5.52	3.77	1.83	0.51	0.14	0.03
Baseline	Baseline MenACWY	Baseline	Baseline	141	4.2	3.7	60	11	63	11	44	135	7.17	271	0.404	4.69	4.29	2.2	0.6	0.04	0.04
Baseline	Baseline MenACWY	Baseline	Baseline	139	3.8	4.3	69	53	83	9	43	148	6.78	292	0.434	5.29	4.59	1.57	0.56	0	0.06
Baseline	Baseline MenACWY	Baseline	Baseline	142	3.6	4.4	71	50	63	11	42	142	5.56	348	0.408	4.88	3.44	1.51	0.46	0.1	0.05
Baseline	Baseline MenACWY	Baseline	Baseline	139	3.7	4	58	14	57	15	37	140	6.17	234	0.393	4.41	3.55	1.88	0.57	0.14	0.03
Baseline	Baseline ChAdOx1-nCOV-19	Baseline	Baseline	141	3.9	2.8	56	45	69	15	41	150	4.15	145	0.413	4.9	2.1	1.54	0.38	0.11	0.02
Baseline	Baseline MenACWY	Baseline	Baseline	139	3.5	3.5	67	41	49	12	45	134	6.49	258	0.401	4.52	2.57	3.31	0.4	0.18	0.03
Baseline	Baseline MenACWY	Baseline	Baseline	140	3.6	5	81	11	62	6	42	142	8.54	343	0.426	4.64	5.33	2.58	0.55	0.04	0.04
Baseline	Baseline ChAdOx1-nCOV-19	Baseline	Baseline	139	3.6	4.1	56	14	33	7	40	125	8.33	221	0.369	3.54	5.7	1.93	0.56	0.09	0.05
Baseline	Baseline MenACWY	Baseline	Baseline	138	3.9	4.1	67	46	57	9	42	153	4.2	262	0.449	4.69	2.39	1.23	0.48	0.07	0.03
Baseline	Baseline NA	Baseline	Baseline	139	4.1	3	60	16	56	14	33	131	4.4	226	0.386	4.34	2.5	1.52	0.26	0.1	0.02
Baseline	Baseline MenACWY	Baseline	Baseline	137	4.1	5.7	82	18	57	14	39	148	6.78	376	0.432	5.31	3.93	1.91	0.69	0.19	0.06
Baseline	Baseline MenACWY	Baseline	Baseline	140	3.7	4.1	63	10	46	6	36	135	6.03	269	0.403	4.55	3.53	1.69	0.62	0.16	0.03
Baseline	Baseline ChAdOx1-nCOV-19	Baseline	Baseline	139	3.7	2.6	55	22	41	7	41	124	5.55	165	0.369	4.08	3.27	1.86	0.34	0.05	0.03
Baseline	Baseline ChAdOx1-nCOV-19	Baseline	Baseline	142	3.4	5.3	96	31	66	14	40	152	7.38	330	0.439	5.02	3.8	2.78	0.67	0.09	0.04
Baseline	Baseline MenACWY	Baseline	Baseline	140	3.7	4.6	67	14	66	7	41	122	4.85	236	0.368	4.12	2.41	1.8	0.42	0.21	0.01
Baseline	Baseline ChAdOx1-nCOV-19	Baseline	Baseline	138	3.8	2.4	50	16	65	5	35	136	8.09	331	0.389	4.75	5.24	1.9	0.87	0.05	0.03
Baseline	Baseline MenACWY	Baseline	Baseline	139	3.9	6.1	58	16	62	8	40	135	6.43	192	0.401	4.21	4.37	1.58	0.36	0.08	0.04
Baseline	Baseline ChAdOx1-nCOV-19	Baseline	Baseline	143	3.9	4.2	72	17	41	21	42	144	6.49	201	0.418	4.96	3.19	2.34	0.62	0.31	0.03
Baseline	Baseline MenACWY	Baseline	Baseline	139	3.6	4.6	66	14	61	13	40	130	7.26	338	0.393	4.15	4.49	2.02	0.59	0.12	0.04
Baseline	Baseline MenACWY	Baseline	Baseline	143	3.4	4.4	75	31	59	9	39	146	7.96	215	0.446	4.81	3.85	2.83	0.74	0.47	0.07
Baseline	Baseline ChAdOx1-nCOV-19	Baseline	Baseline	139	4.2	8.3	71	37	47	9	39	145	3.76	243	0.418	4.61	2.12	1.14	0.34	0.11	0.05
Baseline	Baseline ChAdOx1-nCOV-19	Baseline	Baseline	138	4.5	3.5	72	47	64	6	41	154	5.94	231	0.441	5	2.75	2.31	0.7	0.14	0.04
Baseline	Baseline ChAdOx1-nCOV-19	Baseline	Baseline	141	4.1	3.5	60	20	101	4	39	142	7.47	338	0.436	5.04	3.84	2.92	0.51	0.14	0.06
Baseline	Baseline ChAdOx1-nCOV-19	Baseline	Baseline	140	3.7	4.4	109	19	71	5	44	152	5.24	238	0.454	5.61	2.83	1.87	0.42	0.09	0.03
Baseline	Baseline ChAdOx1-nCOV-19	Baseline	Baseline	139	3.9	2	46	11	40	13	34	124	5.14	330	0.366	4.37	3.23	1.37	0.38	0.12	0.04
Baseline	Baseline NA	Baseline	Baseline	140	3.6	3.3	56	11	50	8	39	139	4.98	218	0.412	4.68	3.07	1.41	0.44	0.04	0.02
Baseline	Baseline MenACWY	Baseline	Baseline	142	3.4	4.6	79	14	64	6	44	139	6.96	216	0.409	4.51	4.24	1.97	0.58	0.13	0.04
Baseline	Baseline ChAdOx1-nCOV-19	Baseline	Baseline	138	3.8	4.6	56	17	46	3	39	134	7.78	285	0.387	4.53	4.2	2.91	0.45	0.16	0.06
Baseline	Baseline ChAdOx1-nCOV-19	Baseline	Baseline	140	3.6	3.2	50	13	78	7	42	138	6.49	331	0.407	4.61	4.06	1.85	0.39	0.11	0.08
Baseline	Baseline ChAdOx1-nCOV-19	Baseline	Baseline	140	4.4	5.4	79	12	45	15	42	137	10.06	213	0.401	4.19	7.73	1.65	0.61	0.04	0.03
Baseline	Baseline MenACWY	Baseline	Baseline	141	3.6	4.8	83	27	67	14	42	145	10.36	259	0.423	4.92	6.62	2.68	0.94	0.05	0.07
Baseline	Baseline ChAdOx1-nCOV-19	Baseline	Baseline	138	3.8	4.6	82	14	52	16	38	129	9.01	244	0.372	4.2	5.06	3.03	0.7	0.18	0.04
Baseline	Baseline MenACWY	Baseline	Baseline	137	3.8	5	73	14	47	8	40	136	8.07	241	0.378	4.38	5.89	1.38	0.65	0.12	0.03
Baseline	Baseline MenACWY	Baseline	Baseline	139	3.4	3.9	55	8	46	7	41	133	5.63	250	0.388	4.48	2.68	1.89	0.5	0.47	0.09
Baseline	Baseline MenACWY	Baseline	Baseline	143	3.7	3.3	70	12	50	10	45	141	6.61	312	0.419	4.5	4.09	1.77	0.6	0.12	0.03
Baseline	Baseline MenACWY	Baseline	Baseline	138	3.9	4.1	63	13	52	4	41	130	5.33	296	0.394	4.56	3.08	1.35	0.76	0.1	0.04
Baseline	Baseline ChAdOx1-nCOV-19	Baseline	Baseline	140	4.1	5.8	74	30	62	8	39	150	6.2	223	0.423	4.94	3.79	1.41	0.74	0.21	0.05
Baseline	Baseline ChAdOx1-nCOV-19	Baseline	Baseline	139	4.5	4.6	62	16	61	8	41	138	4.85	258	0.407	4.55	2.68	1.47	0.58	0.08	0.04
Baseline	Baseline ChAdOx1-nCOV-19	Baseline	Baseline	138	4.2	3.2	51	10	36	9	39	134	6.42	201	0.39	4.31	4.46	1.2	0.6	0.12	0.04
Baseline	Baseline ChAdOx1-nCOV-19	Baseline	Baseline	141	3.5	2.9	78	15	83	9	41	150	6.01	242	0.433	5.02	4.35	1.1	0.4	0.12	0.04
Baseline	Baseline MenACWY	Baseline	Baseline	141	3.5	4.5	107	36	69	15	43	141	4.41	303	0.4	4.51	2.76	1.22	0.3	0.09	0.04
Baseline	Baseline MenACWY	Baseline	Baseline	140	3.3	4.3	59	16	50	12	42	131	8.8	180	0.373	4.54	5.73	2.36	0.66	0.03	0.02
Baseline	Baseline MenACWY	Baseline	Baseline	141	4	3.9	82	15	56	8	39	144	5.37	246	0.432	5.12	2.34	2.04	0.36	0.6	0.03
Baseline	Baseline ChAdOx1-nCOV-19	Baseline	Baseline	139	3.8	3.7	66	19	55	9	45	136	4.08	245	0.394	4.7	1.77	1.78	0.3	0.2	0.03
Baseline	Baseline MenACWY	Baseline	Baseline	141	3.6	5.3	65	15	85	13	40	129	4.39	185	0.398	4.26	2.43	1.4	0.34	0.17	0.05
Baseline	Baseline ChAdOx1-nCOV-19	Baseline	Baseline	139	3.5	3.1	63	10	58	9	40	137	4.59	355	0.381	4.4	1.92	2.24	0.29	0.08	0.06
Baseline	Baseline ChAdOx1-nCOV-19	Baseline	Baseline	140	4	4.1	64	29	55	6	39	140	6.28	261	0.434	5.6	3.33	2.15	0.64	0.11	0.05
Baseline	Baseline MenACWY	Baseline	Baseline	138	3.5	4.6	61	15	58	6	41	124	6.52	280	0.358	4.09	3.85	1.99	0.48	0.14	0.06
Baseline	Baseline MenACWY	Baseline	Baseline	138	3.8	4.3	64	12	50	7	42	133	7.38	243	0.379	4.33	4.31	2.08	0.86	0.09	0.04
Baseline	Baseline ChAdOx1-nCOV-19	Baseline	Baseline	139	4	3.9	51	21	71	7	38	135	7.32	250	0.399	4.6	4.37	2.39	0.43	0.08	0.05
Baseline	Baseline MenACWY	Baseline	Baseline	143	3.8	4.5	101	15	65	26	40	161	5.29	184	0.471	5.65	2.16	2.61	0.38	0.11	0.03
Baseline	Baseline MenACWY	Baseline	Baseline	139	3.9	6.7	64	18	70	18	38	144	5.28	293	0.422	4.65	2.57	1.67	0.46	0.54	0.04
Baseline	Baseline ChAdOx1-nCOV-19	Baseline	Baseline	139	4.1	3.6	73	23	69	9	43	158	4.41	235	0.453	5.14	2.6	1.34	0.36	0.07	0.04
Baseline	Baseline MenACWY	Baseline	Baseline	140	3.7	4.5	90	15	71	11	47	153	5.51	244	0.454	5.5	2.93	1.92	0.49	0.13	0.04
Baseline	Baseline MenACWY	Baseline	Baseline	139	3.6	4.1	66	14	58	9	45	133	9.5	334	0.402	4.15	6.6	2.12	0.57	0.15	0.06
Baseline	Baseline MenACWY	Baseline	Baseline	140	3.3	3.4	62	19	69	16	43	137	6.24	262	0.378	4.33	3.15	2.37	0.6	0.07	0.05
Baseline	Baseline ChAdOx1-nCOV-19	Baseline	Baseline	139	3.8	5.3	104	16	61	5	38	147	6.74	315	0.435	4.99	4.75	1.26	0.62	0.07	0.04
Baseline	Baseline NA	Baseline	Baseline	141	4.7	4.3	74	20	67	10	46	152	5.5	239	0.463	4.92	3.3	1.6	0.4	0.2	0
Baseline	Baseline NA	Baseline	Baseline	140	4.4	4.7	71	29	53	8	47	152	6.5	233	0.463	4.99	4.6	1.4	0.4	0.1	0
Baseline	Baseline ChAdOx1-nCOV-19	Baseline	Baseline	140	4	5.1	63	18	58	9	42	126	6.6	246	0.37	3.99	4.2	1.8	0.5	0.1	0
Baseline	Baseline MenACWY	Baseline	Baseline	140	4	5.6	58	19	60	10	43	133	7.8	287	0.408	4.42	4.7	2.5	0.5	0.1	0.1
Baseline	Baseline MenACWY	Baseline	Baseline	140	3.7	6.4	66	35	82	26	45	143	5.9	285	0.429	4.61	2.9	2.5	0.5	0	0
Baseline	Baseline ChAdOx1-nCOV-19	Baseline	Baseline	142	4.5	3.7	84	16	72	11	44	143	5.2	261	0.425	5	2.6	1.5	0.9	0.1	0.1
Baseline	Baseline NA	Baseline	Baseline	140	4.1	2.6	61	10	58	8	42	146	6.7	351	0.408	4.97	4.4	1.7	0.5	0.2	0
Baseline	Baseline MenACWY	Baseline	Baseline	137	4	6.7	86	19	108	12	46	146	5.7	268	0.437	4.66	3	2.1	0.5	0	0
Baseline	Baseline MenACWY	Baseline	Baseline	142	3.9	4.5	83	15	66	14	44	177	6.4	210	0.49	5.67	3.4	2.3	0.6	0.1	0.1
Baseline	Baseline MenACWY	Baseline	Baseline	140	4.5	2.5	53	21	45	9	43	135	3.7	308	0.384	4.12	1.7	1.4	0.3	0.2	0.1
Baseline	Baseline MenACWY	Baseline	Baseline	138	4.2	4.7	57	15	55	6	40	132	5	274	0.374	4.19	3	1.4	0.4	0.1	0
Baseline	Baseline MenACWY	Baseline	Baseline	138	4.2	5.4	75	49	172	11	43	135	5.9	271	0.394	4.51	3.3	1.8	0.5	0.3	0.1
Baseline	Baseline NA	Baseline	Baseline	131	4.3	3.7	54	13	74	9	40	136	5.4	293	0.386	4.38	3.1	1.8	0.4	0.1	0
Baseline	Baseline MenACWY	Baseline	Baseline	138	4	3.6	58	10	60	17	44	132	4.1	233	0.385	4.73	2	1.3	0.5	0.3	0.1
Baseline	Baseline ChAdOx1-nCOV-19	Baseline	Baseline	141	4	4.3	77	43	84	21	40	155	5.6	228	0.44	5.35	2.9	2.2	0.3	0.1	0.1
Baseline	Baseline ChAdOx1-nCOV-19	Baseline	Baseline	142	4.3	7.3	82	47	69	17	44	163	4.9	200	0.483	5.19	2.9	1.5	0.4	0.1	0.1
Baseline	Baseline NA	Baseline	Baseline	141	4	5	67	17	80	9	43	139	5.7	225	0.395	4.27	2.3	2.7	0.5	0.1	0.1
Baseline	Baseline ChAdOx1-nCOV-19	Baseline	Baseline	139	4.2	5	76	24	90	12	43	155	6.3	352	0.447	5.43	3.9	1.7	0.5	0.2	0
Baseline	Baseline NA	Baseline	Baseline	139	3.9	3.3	56	14	65	10	38	131	6.6	270	0.398	4.46	3.8	1.7	0.6	0.4	0.1
Baseline	Baseline ChAdOx1-nCOV-19	Baseline	Baseline	138	4	5.4	73	19	41	9	36	134	8.1	306	0.384	4.62	4.9	2.4	0.7	0.1	0.1
Baseline	Baseline MenACWY	Baseline	Baseline	138	4.2	4.6	81	29	60	14	43	155	7	293	0.463	4.92	3.8	2.4	0.6	0.2	0.1
Baseline	Baseline ChAdOx1-nCOV-19	Baseline	Baseline	138	4.2	7.8	58	17	89	9	44	148	8	324	0.441	4.79	4	3.1	0.6	0.1	0.1
Baseline	Baseline NA	Baseline	Baseline	138	4.1	2.8	75	12	84	8	31	131	7.7	354	0.391	4	4.1	2.3	0.7	0.5	0.1
Baseline	Baseline NA	Baseline	Baseline	139	4.3	4.1	71	35	113	18	42	151	5.9	236	0.44	5.18	3.7	1.6	0.4	0.1	0.1
Baseline	Baseline NA	Baseline	Baseline	144	4.1	3.4	41	17	61	12	41	126	7.3	265	0.375	4.25	4.8	1.4	0.6	0.4	0.1
Baseline	Baseline MenACWY	Baseline	Baseline	140	4.3	4.8	54	15	82	9	44	143	5.3	380	0.408	4.76	2.9	2.1	0.3	0	0
Baseline	Baseline NA	Baseline	Baseline	139	4.4	4.7	84	98	62	13	45	155	5.9	268	0.453	4.87	2.7	2.6	0.5	0	0.1
Baseline	Baseline ChAdOx1-nCOV-19	Baseline	Baseline	141	3.7	7	53	30	88	7	44	162	7.8	218	0.484	5.36	4.7	2.3	0.6	0.1	0
Baseline	Baseline NA	Baseline	Baseline	140	4.1	4.6	86	59	53	20	42	157	4.4	271	0.437	4.94	2.2	1.6	0.5	0.1	0
Baseline	Baseline MenACWY	Baseline	Baseline	139	4.1	6.1	89	18	62	14	42	131	5.4	260	0.384	4.38	2.1	2.5	0.6	0.1	0.1
Baseline	Baseline MenACWY	Baseline	Baseline	138	3.8	3.7	51	16	67	7	39	134	5.3	229	0.393	4.49	2.8	2	0.5	0	0
Baseline	Baseline NA	Baseline	Baseline	139	4	4.8	65	16	49	10	39	130	7.4	241	0.374	3.84	4.8	2.3	0.3	0	0
Baseline	Baseline ChAdOx1-nCOV-19	Baseline	Baseline	141	4	3.3	72	28	62	10	40	137	7	236	0.412	4.55	3.3	2.8	0.7	0.1	0.1
Baseline	Baseline ChAdOx1-nCOV-19	Baseline	Baseline	141	4.1	5.7	78	16	58	9	50	150	6.5	276	0.44	4.88	4.5	1.4	0.4	0.1	0
Baseline	Baseline ChAdOx1-nCOV-19	Baseline	Baseline	138	4.1	3.6	67	12	45	19	46	124	5.7	286	0.364	3.98	2.6	2.7	0.4	0.1	0
Baseline	Baseline NA	Baseline	Baseline	138	3.7	3.7	62	10	99	10	44	150	8.2	199	0.444	4.87	6	1.6	0.6	0.1	0
Baseline	Baseline MenACWY	Baseline	Baseline	139	3.9	7	91	32	93	11	42	140	6.4	229	0.417	4.31	4	1.8	0.4	0.2	0.1
Baseline	Baseline ChAdOx1-nCOV-19	Baseline	Baseline	138	3.9	3.8	54	15	98	14	49	142	6.6	256	0.407	4.51	4.3	1.8	0.5	0	0
Baseline	Baseline NA	Baseline	Baseline	138	4.1	6.6	70	15	84	7	42	148	8.1	315	0.434	5.1	4.3	2.6	0.8	0.4	0
Baseline	Baseline MenACWY	Baseline	Baseline	140	4.2	4.5	62	11	48	6	41	130	5.9	254	0.387	4.27	4	1.3	0.4	0.2	0.1
Baseline	Baseline NA	Baseline	Baseline	138	3.7	4.8	56	13	55	7	42	130	6.5	283	0.389	4.38	4.2	1.7	0.4	0.1	0.1
Baseline	Baseline MenACWY	Baseline	Baseline	138	3.8	4.2	79	43	84	12	38	157	8.6	223	0.472	5.42	5.5	2.2	0.7	0.2	0.1
Baseline	Baseline MenACWY	Baseline	Baseline	140	3.8	4.1	76	8	62	15	44	133	7.2	193	0.395	4.26	5.1	1.2	0.5	0.3	0
Baseline	Baseline NA	Baseline	Baseline	139	4	5.3	93	75	80	13	48	143	9.3	245	0.418	4.89	7.4	1.3	0.5	0.1	0
Baseline	Baseline ChAdOx1-nCOV-19	Baseline	Baseline	138	4.2	4.1	45	19	34	11	40	133	3.4	189	0.386	4.06	2	1	0.4	0	0
Baseline	Baseline MenACWY	Baseline	Baseline	139	4	4.1	66	15	70	7	44	132	6.5	333	0.395	4.55	3.5	2.1	0.5	0.2	0.1
Baseline	Baseline NA	Baseline	Baseline	141	3.9	4.8	55	30	57	24	43	145	4.3	304	0.422	4.96	2.8	0.9	0.5	0.1	0
Baseline	Baseline MenACWY	Baseline	Baseline	139	3.9	3.4	69	19	62	4	40	142	7.9	244	0.435	4.95	5.4	1.5	0.5	0.4	0.1
Baseline	Baseline ChAdOx1-nCOV-19	Baseline	Baseline	140	3.7	4.2	72	31	86	13	45	153	8	285	0.437	5.13	5.4	1.9	0.6	0.1	0
Baseline	Baseline ChAdOx1-nCOV-19	Baseline	Baseline	141	3.7	4.9	50	9	32	9	38	126	5.9	202	0.355	3.91	3.7	1.6	0.6	0.1	0
Baseline	Baseline ChAdOx1-nCOV-19	Baseline	Baseline	141	3.6	2.8	51	12	52	14	46	144	6.5	249	0.406	4.6	4.1	1.7	0.5	0.1	0
Baseline	Baseline MenACWY	Baseline	Baseline	138	3.9	5.3	54	36	67	10	42	138	5.9	286	0.388	4.18	4.1	1.4	0.4	0.1	0
Baseline	Baseline MenACWY	Baseline	Baseline	143	4.3	6.1	99	33	80	34	44	179	9.2	303	0.519	5.53	6.5	1.8	0.8	0.1	0.1
Baseline	Baseline ChAdOx1-nCOV-19	Baseline	Baseline	142	3.6	3.3	89	17	86	8	42	129	8.4	295	0.385	4.42	5.2	2.1	0.9	0.2	0.1
Baseline	Baseline ChAdOx1-nCOV-19	Baseline	Baseline	139	3.9	3.5	57	14	71	7	35	138	7.1	238	0.416	4.87	4.2	2.2	0.6	0.1	0
Baseline	Baseline ChAdOx1-nCOV-19	Baseline	Baseline	138	4	4.9	74	30	111	9	42	144	8.9	263	0.401	4.56	5.5	2.8	0.6	0.1	0
Baseline	Baseline MenACWY	Baseline	Baseline	139	3.8	6.8	80	18	77	10	38	143	8.7	277	0.416	4.42	5.5	2.3	0.8	0.1	0
Baseline	Baseline ChAdOx1-nCOV-19	Baseline	Baseline	139	4.4	5.5	72	11	66	8	39	130	5.5	284	0.393	4.09	3.3	1.4	0.6	0.2	0.1
Baseline	Baseline NA	Baseline	Baseline	139	3.8	3.5	77	17	91	11	41	162	12.4	364	0.465	5.19	9.1	1.7	1.2	0.4	0.1
Baseline	Baseline ChAdOx1-nCOV-19	Baseline	Baseline	140	3.7	6.1	108	46	136	11	45	179	9.9	291	0.492	5.71	6.1	3.1	0.6	0.1	0.1
Baseline	Baseline ChAdOx1-nCOV-19	Baseline	Baseline	140	3.8	4.5	99	21	63	14	43	153	8.4	244	0.444	4.97	5.5	1.9	0.7	0.3	0.1
Baseline	Baseline NA	Baseline	Baseline	139	3.5	4.2	67	23	51	12	46	142	6.3	261	0.4	4.47	3.6	2.2	0.4	0.1	0
Baseline	Baseline MenACWY	Baseline	Baseline	140	3.7	4.1	65	13	67	11	41	138	10.7	256	0.399	4.39	6.4	2.9	1.2	0.2	0.1
Baseline	Baseline MenACWY	Baseline	Baseline	140	3.7	4.9	76	23	77	15	47	149	12.3	280	0.407	4.84	9	2.2	0.8	0.2	0.1
Baseline	Baseline MenACWY	Baseline	Baseline	139	4.3	4.6	68	18	52	7	43	141	10.3	248	0.414	4.72	7.1	2.3	0.7	0.1	0.1
Baseline	Baseline NA	Baseline	Baseline	136	3.8	4.1	54	16	87	5	38	108	6.5	315	0.334	4.76	4	1.9	0.6	0	0
Baseline	Baseline MenACWY	Baseline	Baseline	139	4.3	5.5	95	16	70	10	44	151	6.6	222	0.441	4.99	4.6	1.4	0.4	0.2	0.1
Baseline	Baseline MenACWY	Baseline	Baseline	139	4	4.5	63	25	80	10	41	122	6.6	242	0.364	4.07	4.1	1.6	0.7	0.1	0.1
Baseline	Baseline MenACWY	Baseline	Baseline	140	3.9	4.9	87	29	71	7	41	152	5.7	265	0.442	5.01	2.4	2.7	0.5	0.1	0.1
Baseline	Baseline ChAdOx1-nCOV-19	Baseline	Baseline	143	3.8	4	79	45	102	12	46	155	9.9	358	0.453	5.55	7.3	1.9	0.7	0.1	0
Baseline	Baseline MenACWY	Baseline	Baseline	140	3.9	4.6	70	17	71	13	46	141	4.3	192	0.41	4.38	2.7	1.2	0.4	0	0
Baseline	Baseline MenACWY	Baseline	Baseline	138	3.8	4.3	74	21	51	13	41	162	6.6	223	0.455	5.4	4	1.8	0.6	0.2	0.1
Baseline	Baseline NA	Baseline	Baseline	139	4	5.1	75	92	84	10	45	151	7.7	257	0.429	4.99	5	1.8	0.8	0.2	0.1
Baseline	Baseline MenACWY	Baseline	Baseline	138	3.7	6.1	91	22	86	12	41	143	5.3	252	0.416	4.61	2.7	2.1	0.4	0.1	0
Baseline	Baseline MenACWY	Baseline	Baseline	140	4	6	73	24	85	11	46	161	5.8	320	0.465	5.41	3	1.9	0.6	0.3	0
Baseline	Baseline ChAdOx1-nCOV-19	Baseline	Baseline	138	4	5.9	56	13	64	16	49	145	4.2	261	0.434	4.75	2.4	1.4	0.3	0.1	0
Baseline	Baseline MenACWY	Baseline	Baseline	141	4.2	6.2	84	53	70	9	41	150	5.1	200	0.444	4.82	3.1	1.6	0.3	0.1	0
Baseline	Baseline MenACWY	Baseline	Baseline	139	4.1	5.7	71	29	47	8	36	144	4.9	157	0.434	4.86	2.7	1.7	0.3	0.1	0
Baseline	Baseline ChAdOx1-nCOV-19	Baseline	Baseline	142	4.2	4.1	55	42	142	9	39	138	7.1	267	0.398	4.35	3.8	2.5	0.7	0.2	0
Baseline	Baseline MenACWY	Baseline	Baseline	138	4.4	4.5	74	21	105	9	41	163	8.8	336	0.464	5.39	5.1	2.5	0.9	0.3	0.1
Baseline	Baseline NA	Baseline	Baseline	137	4.3	6.1	69	19	74	7	40	128	7.6	261	0.38	3.83	4.2	2.6	0.5	0.3	0
Baseline	Baseline MenACWY	Baseline	Baseline	140	4.1	3.1	64	26	60	14	44	160	8.6	225	0.443	4.96	5.5	2	0.7	0.4	0.1
Baseline	Baseline ChAdOx1-nCOV-19	Baseline	Baseline	141	3.9	4.9	68	19	77	15	44	155	5.4	194	0.436	4.93	3.3	1.6	0.3	0.1	0.1
Baseline	Baseline NA	Baseline	Baseline	137	4.1	4	57	12	91	24	48	146	5.2	250	0.428	4.82	2.8	1.8	0.5	0.2	0.1
Baseline	Baseline NA	Baseline	Baseline	139	4	6	71	27	75	24	49	161	7.1	339	0.467	4.84	4.7	1.6	0.7	0	0.1
Baseline	Baseline ChAdOx1-nCOV-19	Baseline	Baseline	141	4.2	6.1	65	14	60	8	41	120	5.7	171	0.346	3.93	3.1	1.9	0.4	0.1	0.1
Baseline	Baseline MenACWY	Baseline	Baseline	139	3.9	3.6	78	34	62	17	44	166	6.6	212	0.49	5.72	2.7	2.6	0.6	0.5	0.1
Baseline	Baseline NA	Baseline	Baseline	143	4.1	4.1	92	71	55	10	46	156	6.1	239	0.447	4.96	3.4	1.7	0.7	0.2	0.1
Baseline	Baseline ChAdOx1-nCOV-19	Baseline	Baseline	139	4.4	6.3	89	24	64	10	46	157	5.1	270	0.464	5.26	3.2	1.4	0.4	0.1	0
Baseline	Baseline MenACWY	Baseline	Baseline	140	3.9	4.2	67	15	59	9	40	125	10.1	289	0.376	4.24	6.4	2.6	0.9	0.1	0
Baseline	Baseline MenACWY	Baseline	Baseline	142	4.4	5.8	65	25	110	18	44	162	5	266	0.472	5.1	2.6	1.8	0.5	0.1	0.1
Baseline	Baseline ChAdOx1-nCOV-19	Baseline	Baseline	139	3.9	4	64	38	60	9	41	126	5.4	239	0.376	4.23	3	1.6	0.6	0.1	0
Baseline	Baseline ChAdOx1-nCOV-19	Baseline	Baseline	142	4.5	7.6	108	13	84	15	45	160	5	274	0.469	5.21	2.9	1.7	0.4	0.1	0
Baseline	Baseline ChAdOx1-nCOV-19	Baseline	Baseline	142	4	4.5	86	26	65	10	45	164	5.7	211	0.479	5.44	3	1.9	0.7	0.1	0
Baseline	Baseline NA	Baseline	Baseline	136	4.4	4.1	67	61	88	13	43	155	5.5	312	0.456	5.26	3.5	1.5	0.3	0.1	0.1
Baseline	Baseline NA	Baseline	Baseline	144	4.4	4.4	69	60	89	8	46	151	7	321	0.449	4.82	4.4	1.6	1	0.01	0.01
Baseline	Baseline NA	Baseline	Baseline	140	4.3	5.8	54	61	61	10	38	138	4.8	171	0.407	4.31	2.5	1.5	0.5	0.2	0
Baseline	Baseline ChAdOx1-nCOV-19	Baseline	Baseline	140	4	5.9	78	23	88	15	47	139	4.2	198	0.408	4.37	1.6	1.9	0.4	0.3	0
Baseline	Baseline ChAdOx1-nCOV-19	Baseline	Baseline	139	4.4	5.5	72	16	76	11	43	149	4.6	278	0.425	4.92	3.1	1	0.4	0	0.1
Baseline	Baseline NA	Baseline	Baseline	137	3.8	3.6	55	17	53	6	43	81	9.4	486	0.271	4.23	6.1	2.6	0.6	0	0.1
Baseline	Baseline MenACWY	Baseline	Baseline	140	4.1	5.3	73	48	63	11	43	144	4.8	270	0.414	4.4	2.6	1.5	0.5	0.1	0
Baseline	Baseline MenACWY	Baseline	Baseline	139	4	6.5	78	22	84	7	41	141	6.6	249	0.404	4.72	3.1	2.6	0.7	0.1	0
Baseline	Baseline ChAdOx1-nCOV-19	Baseline	Baseline	139	3.8	3.2	66	25	70	12	43	171	9.3	211	0.491	5.91	6	2.7	0.4	0.1	0
Baseline	Baseline MenACWY	Baseline	Baseline	140	4	5.5	84	12	85	12	48	149	4.9	199	0.424	4.54	3	1.5	0.4	0.1	0.1
Baseline	Baseline ChAdOx1-nCOV-19	Baseline	Baseline	135	3.8	5.8	106	20	81	26	47	143	6.9	257	0.418	4.5	3.9	2.2	0.6	0.2	0.1
Baseline	Baseline ChAdOx1-nCOV-19	Baseline	Baseline	139	4	6.5	104	22	22	14	42	149	5.8	242	0.432	5.17	3.4	1.7	0.4	0.2	0
Baseline	Baseline MenACWY	Baseline	Baseline	139	4.5	4.6	73	14	79	12	41	146	5.9	239	0.413	4.6	3.6	1.5	0.7	0.1	0
Baseline	Baseline MenACWY	Baseline	Baseline	143	4	5.8	81	22	88	8	41	149	5.9	248	0.446	4.94	3.6	1.8	0.4	0	0
Baseline	Baseline ChAdOx1-nCOV-19	Baseline	Baseline	137	3.7	4.4	56	17	101	8	46	139	9.3	335	0.423	4.56	5.7	2.8	0.7	0.1	0.1
Baseline	Baseline MenACWY	Baseline	Baseline	139	3.8	4.6	69	15	96	36	42	130	5.5	261	0.372	4.05	3.3	1.7	0.4	0.1	0.1
Baseline	Baseline NA	Baseline	Baseline	140	3.6	2.5	52	15	48	7	43	127	5.4	296	0.373	4.09	3.7	1.3	0.3	0.1	0
Baseline	Baseline ChAdOx1-nCOV-19	Baseline	Baseline	142	4	6.4	71	18	98	26	46	159	7.8	236	0.48	5.21	5.4	1.5	0.7	0.1	0.1
Baseline	Baseline MenACWY	Baseline	Baseline	139	3.6	4.5	72	15	32	13	44	136	7.3	300	0.403	4.13	4.3	2.3	0.6	0.1	0
Baseline	Baseline ChAdOx1-nCOV-19	Baseline	Baseline	140	4	4.9	75	27	79	11	44	146	8.2	301	0.407	4.27	5.8	1.6	0.7	0.1	0
Baseline	Baseline MenACWY	Baseline	Baseline	140	4.2	2.8	76	19	57	18	44	132	4	271	0.365	4.1	2.3	1.4	0.3	0	0
Baseline	Baseline MenACWY	Baseline	Baseline	138	4.2	4.9	72	10	49	8	45	147	5.4	287	0.426	4.55	2.5	2.1	0.6	0.1	0
Baseline	Baseline NA	Baseline	Baseline	140	3.7	3.8	73	43	78	22	46	151	8.8	279	0.42	4.91	6.7	1.6	0.5	0	0
Baseline	Baseline NA	Baseline	Baseline	140	3.3	5	73	48	76	9	41	130	6.8	222	0.383	4.41	4.6	1.7	0.4	0.1	0
Baseline	Baseline ChAdOx1-nCOV-19	Baseline	Baseline	141	3.7	5.2	84	17	65	11	45	158	6.7	207	0.467	5.33	4.2	1.7	0.5	0.2	0.1
Baseline	Baseline MenACWY	Baseline	Baseline	145	3.9	5.9	97	43	59	10	50	160	7.8	357	0.461	5.29	5	2.1	0.5	0.2	0.1
Baseline	Baseline ChAdOx1-nCOV-19	Baseline	Baseline	140	4	3.6	90	23	60	9	49	163	6.3	242	0.458	5.48	3.5	2.2	0.6	0.1	0
Baseline	Baseline MenACWY	Baseline	Baseline	141	4.1	4.4	82	11	74	7	40	140	10.7	452	0.406	4.76	7.4	2.4	0.8	0.2	0
Baseline	Baseline ChAdOx1-nCOV-19	Baseline	Baseline	142	3.8	5.8	85	18	58	11	44	139	7.5	260	0.397	4.37	3.2	3.3	0.7	0.3	0.1
Baseline	Baseline ChAdOx1-nCOV-19	Baseline	Baseline	140	4.1	6	69	12	50	11	44	154	5.5	247	0.44	4.82	1.7	3	0.5	0.3	0.1
Baseline	Baseline MenACWY	Baseline	Baseline	140	4	5.5	78	13	74	5	40	143	7.5	410	0.409	4.7	4.8	2	0.6	0.1	0.1
Baseline	Baseline ChAdOx1-nCOV-19	Baseline	Baseline	140	3.7	6.2	87	13	106	16	43	143	7	246	0.414	4.82	3.7	2.3	0.6	0.3	0
Baseline	Baseline ChAdOx1-nCOV-19	Baseline	Baseline	138	3.9	5.1	86	18	105	12	50	152	5.1	243	0.434	4.91	2.9	1.6	0.5	0.2	0
Baseline	Baseline MenACWY	Baseline	Baseline	138	3.5	4.5	67	15	71	7	41	143	8.2	256	0.412	4.54	4.2	2.7	0.8	0.4	0.1
Baseline	Baseline NA	Baseline	Baseline	138	4	5.7	69	17	133	9	45	141	12.4	322	0.406	4.42	9.6	1.5	1.1	0.2	0
Baseline	Baseline ChAdOx1-nCOV-19	Baseline	Baseline	141	3.8	3.9	56	14	92	5	43	137	10.2	433	0.42	4.91	6.7	2.5	0.7	0.2	0.1
Baseline	Baseline ChAdOx1-nCOV-19	Baseline	Baseline	138	4.1	6	81	24	66	9	46	147	6.6	199	0.43	4.95	3.7	2.1	0.6	0.2	0.1
Baseline	Baseline ChAdOx1-nCOV-19	Baseline	Baseline	140	3.8	5	71	9	60	7	42	135	10.2	270	0.392	4.45	5.9	2.8	0.7	0.7	0.1
Baseline	Baseline ChAdOx1-nCOV-19	Baseline	Baseline	141	3.9	7.2	114	50	70	9	44	156	9.7	289	0.411	4.82	5.8	2.9	0.9	0.1	0
Baseline	Baseline ChAdOx1-nCOV-19	Baseline	Baseline	138	3.9	5.9	76	28	69	9	46	151	7.3	237	0.439	5.24	4.6	1.8	0.7	0.1	0
Baseline	Baseline MenACWY	Baseline	Baseline	138	4	4.8	84	27	69	22	44	165	6.6	210	0.463	5.46	3.4	2.2	0.7	0.2	0
Baseline	Baseline ChAdOx1-nCOV-19	Baseline	Baseline	137	3.9	3.6	67	21	52	26	44	139	10.8	315	0.392	4.44	7.4	2.4	0.7	0.2	0.1
Baseline	Baseline NA	Baseline	Baseline	139	4.1	3.6	78	12	62	6	41	130	5.5	191	0.374	4.6	2.9	2	0.4	0.1	0
Baseline	Baseline ChAdOx1-nCOV-19	Baseline	Baseline	142	4.4	5.4	56	17	85	23	39	142	4	326	0.419	4.32	2	1.5	0.4	0.1	0
Baseline	Baseline MenACWY	Baseline	Baseline	141	4.5	3.8	70	21	72	12	42	144	5.2	315	0.429	4.84	2.5	2	0.5	0.1	0.1
Baseline	Baseline MenACWY	Baseline	Baseline	140	3.7	6.9	45	14	42	6	39	127	7.2	238	0.375	4.19	4.8	1.6	0.7	0.1	0
Baseline	Baseline MenACWY	Baseline	Baseline	139	4.1	6.1	66	17	68	11	43	147	5.2	245	0.415	4.69	3.2	1.5	0.4	0.1	0
Baseline	Baseline NA	Baseline	Baseline	141	3.9	3.8	58	13	58	4	39	133	7	323	0.389	4.6	5.3	1.2	0.5	0.1	0
Baseline	Baseline NA	Baseline	Baseline	141	4.4	3.4	50	29	92	4	36	135	7.2	358	0.382	4.37	4.5	1.8	0.6	0.2	0.1
Baseline	Baseline MenACWY	Baseline	Baseline	142	4.4	3	49	15	78	9	41	137	5.1	290	0.386	4.31	3.2	1.1	0.4	0.3	0
Baseline	Baseline ChAdOx1-nCOV-19	Baseline	Baseline	139	4	5.4	52	18	60	7	39	145	6.2	294	0.419	4.49	4.2	1.3	0.6	0.1	0.1
Baseline	Baseline ChAdOx1-nCOV-19	Baseline	Baseline	140	4.3	3.8	66	52	75	NA	40	162	6.6	293	0.47	5.43	3.5	2.2	0.6	0.2	0
Baseline	Baseline MenACWY	Baseline	Baseline	141	3.8	4.1	59	28	61	12	46	150	5.5	201	0.424	4.87	3.3	1.4	0.7	0.1	0
Baseline	Baseline ChAdOx1-nCOV-19	Baseline	Baseline	140	3.5	7.1	65	14	54	12	39	124	5	201	0.363	3.71	3	1.5	0.4	0.1	0
Baseline	Baseline NA	Baseline	Baseline	137	4.4	5.7	52	21	57	11	42	136	6.2	237	0.393	4.35	4.3	1.3	0.4	0.2	0
Baseline	Baseline NA	Baseline	Baseline	139	3.9	6	71	34	104	7	42	164	5.2	269	0.468	5.23	3.6	0.9	0.6	0.1	0
Baseline	Baseline NA	Baseline	Baseline	141	4.2	10.1	88	62	53	8	44	144	5.1	285	0.409	4.32	2.8	1.7	0.4	0.3	0.1
Baseline	Baseline NA	Baseline	Baseline	141	4	6.1	47	19	115	7	44	136	5.2	181	0.397	4.37	3.9	0.9	0.3	0.1	0.1
Baseline	Baseline ChAdOx1-nCOV-19	Baseline	Baseline	141	4	4.4	56	15	71	26	44	139	5.3	298	0.417	4.7	3	1.7	0.6	0.1	0
Baseline	Baseline NA	Baseline	Baseline	140	4.1	5.4	55	10	67	6	39	125	6.6	267	0.386	4.79	4.5	1	0.9	0.2	0.1
Baseline	Baseline MenACWY	Baseline	Baseline	142	4	5.3	69	26	63	10	38	139	4.5	243	0.41	4.5	2.6	1.4	0.4	0.1	0
Baseline	Baseline ChAdOx1-nCOV-19	Baseline	Baseline	139	4	4.5	74	59	97	11	42	155	9.4	288	0.442	5.27	5.3	2.9	0.9	0.2	0.1
Baseline	Baseline MenACWY	Baseline	Baseline	141	4.1	7.5	85	29	104	8	43	149	5.4	232	0.434	4.94	2.2	2.3	0.6	0.3	0
Baseline	Baseline ChAdOx1-nCOV-19	Baseline	Baseline	141	3.6	2.3	51	18	53	9	43	124	7.9	281	0.355	3.86	3.6	3.1	0.9	0.2	0.1
Baseline	Baseline ChAdOx1-nCOV-19	Baseline	Baseline	142	4.3	5.1	85	40	65	10	47	155	4.6	265	0.446	5.3	2.7	1.5	0.3	0	0
Baseline	Baseline NA	Baseline	Baseline	140	3.8	3.6	50	16	114	11	39	130	8.4	298	0.401	4.47	5.1	2.4	0.7	0.1	0.1
Baseline	Baseline NA	Baseline	Baseline	140	4.1	4.6	65	16	83	15	40	155	7.6	260	0.451	5.32	5	1.8	0.7	0.1	0
Baseline	Baseline ChAdOx1-nCOV-19	Baseline	Baseline	139	3.5	2.1	44	33	73	20	42	119	5.9	309	0.379	5.51	3.3	1.9	0.5	0.2	0.1
Baseline	Baseline MenACWY	Baseline	Baseline	142	4.4	4.6	51	15	50	12	45	137	8.1	286	0.406	4.59	4.9	2.2	0.7	0.3	0.1
Baseline	Baseline NA	Baseline	Baseline	138	4.1	4.2	55	16	55	6	40	131	6.1	326	0.388	4.38	3.6	1.6	0.6	0.2	0.1
Baseline	Baseline NA	Baseline	Baseline	141	4	4.3	83	20	60	27	49	151	4.9	272	0.437	5.14	2.8	1.7	0.4	0.1	0
Baseline	Baseline ChAdOx1-nCOV-19	Baseline	Baseline	144	3.8	5.6	76	22	97	9	44	156	5.7	227	0.447	5.19	3.6	1.1	0.6	0.2	0.1
Baseline	Baseline MenACWY	Baseline	Baseline	142	4	3.9	80	13	94	16	49	164	4.6	212	0.464	5.16	2.7	1.3	0.5	0.1	0.1
Baseline	Baseline MenACWY	Baseline	Baseline	139	4	4.5	62	19	86	11	44	143	7.5	205	0.406	4.71	5.2	1.6	0.7	0.1	0
Baseline	Baseline ChAdOx1-nCOV-19	Baseline	Baseline	140	3.6	4.9	81	20	68	12	43	149	5.1	278	0.426	4.85	2.3	2	0.5	0.2	0.1
Baseline	Baseline ChAdOx1-nCOV-19	Baseline	Baseline	141	4.6	4.5	83	19	86	14	47	163	5.5	246	0.47	5.44	3	1.4	0.7	0.3	0.1
Baseline	Baseline ChAdOx1-nCOV-19	Baseline	Baseline	137	4	5.2	72	23	48	10	45	137	7.2	265	0.399	4.32	4.4	2.1	0.6	0.1	0.1
Baseline	Baseline ChAdOx1-nCOV-19	Baseline	Baseline	139	4.4	5.3	54	20	82	12	41	155	8.3	334	0.451	5.1	6.1	1.6	0.5	0.1	0.1
Baseline	Baseline NA	Baseline	Baseline	140	4.5	4.4	70	16	117	6	44	148	13.8	396	0.421	4.76	10.2	2.5	0.8	0.1	0.1
Baseline	Baseline MenACWY	Baseline	Baseline	138	4.6	4.9	66	31	81	9	40	152	6.4	179	0.436	4.79	3.2	2.2	0.5	0.5	0.1
Baseline	Baseline NA	Baseline	Baseline	141	3.7	5.4	64	20	52	12	46	155	7.7	120	0.435	5.25	5	1.7	0.7	0.2	0.1
Baseline	Baseline ChAdOx1-nCOV-19	Baseline	Baseline	142	3.5	5.1	83	29	77	13	44	162	6.9	279	0.461	5.11	4.3	1.9	0.5	0.1	0.1
Baseline	Baseline MenACWY	Baseline	Baseline	141	4.3	4.5	67	14	74	9	43	147	5.9	317	0.426	4.84	3.6	1.7	0.5	0	0
Baseline	Baseline ChAdOx1-nCOV-19	Baseline	Baseline	142	3.4	4.2	49	12	53	14	46	131	4.3	170	0.381	4.61	2.6	1.2	0.4	0.1	0
Baseline	Baseline MenACWY	Baseline	Baseline	139	3.9	3.9	54	12	62	19	46	149	8.9	311	0.418	4.72	5.4	2.6	0.7	0.1	0.1
Baseline	Baseline MenACWY	Baseline	Baseline	141	3.9	4.6	61	13	53	8	44	133	5.8	214	0.378	4.08	3	2.1	0.5	0.2	0.1
Baseline	Baseline MenACWY	Baseline	Baseline	139	4.2	4.1	69	29	67	13	40	140	5.5	293	0.394	4.49	2.8	2	0.5	0.2	0
Baseline	Baseline MenACWY	Baseline	Baseline	139	3.6	3.2	64	10	56	9	46	147	8.1	230	0.407	4.18	5.4	1.9	0.6	0.1	0.1
Baseline	Baseline MenACWY	Baseline	Baseline	139	4	6.2	95	15	60	7	37	138	6.9	295	0.398	4.31	3.7	2.3	0.6	0.2	0
Baseline	Baseline MenACWY	Baseline	Baseline	137	3.6	5.1	66	11	74	5	41	138	7.6	254	0.397	4.28	4.5	2.1	0.7	0.2	0
Baseline	Baseline NA	Baseline	Baseline	139	3.9	5.5	62	41	54	8	40	130	8	283	0.379	4.12	5	2.2	0.6	0.1	0
Baseline	Baseline NA	Baseline	Baseline	139	3.6	3.2	64	10	56	9	46	147	8.1	230	0.407	4.18	5.4	1.9	0.6	0.1	0.1
Baseline	Baseline NA	Baseline	Baseline	141	3.8	4.5	56	13	63	10	43	135	5.3	323	0.384	4.15	3.1	1.6	0.5	0.1	0.1
Baseline	Baseline NA	Baseline	Baseline	139	4.2	3.6	56	38	94	6	41	140	7.2	306	0.398	4.43	3.9	2.6	0.5	0.2	0
Baseline	Baseline NA	Baseline	Baseline	137	3.7	6.3	76	24	76	16	49	148	4.6	249	0.415	4.64	2.8	1.4	0.2	0.2	0
Baseline	Baseline NA	Baseline	Baseline	141	4.3	4.1	65	10	65	13	40	129	10.4	381	0.363	4.39	7	2.7	0.4	0.2	0
Baseline	Baseline NA	Baseline	Baseline	138	4.5	3.9	59	10	97	7	46	141	4.6	262	0.414	4.49	2.4	1.8	0.3	0	0
Baseline	Baseline NA	Baseline	Baseline	138	4.1	6.2	68	27	89	6	41	158	13.8	391	0.461	5.23	10.1	2.5	1	0.2	0.1
Baseline	Baseline ChAdOx1-nCOV-19	Baseline	Baseline	140	4.1	5.5	70	12	51	7	40	125	6.9	201	0.364	3.7	4.5	1.7	0.5	0.1	0
Baseline	Baseline NA	Baseline	Baseline	142	4	8.6	95	20	63	8	44	151	6	152	0.422	4.52	3	2	0.8	0.1	0
Baseline	Baseline ChAdOx1-nCOV-19	Baseline	Baseline	142	4.1	3.4	62	22	109	8	39	137	5.7	227	0.399	4.42	3.5	1.5	0.4	0.2	0
Baseline	Baseline MenACWY	Baseline	Baseline	139	3.6	5	92	17	62	11	43	163	4.7	174	0.449	5.12	2.4	1.6	0.6	0.1	0
Baseline	Baseline NA	Baseline	Baseline	139	3.8	2.8	61	14	71	6	40	131	7.5	316	0.357	4.13	4.7	2.1	0.6	0.1	0.1
Baseline	Baseline MenACWY	Baseline	Baseline	141	4.2	6	71	29	81	7	42	163	5.6	264	0.466	5.77	3	1.9	0.6	0.2	0
Baseline	Baseline MenACWY	Baseline	Baseline	138	4.2	5.4	57	23	82	7	40	148	8.3	308	0.421	4.72	5.3	2	0.8	0.1	0.1
Baseline	Baseline ChAdOx1-nCOV-19	Baseline	Baseline	142	3.9	5.1	87	21	76	11	45	142	6	241	0.411	4.76	2.5	2.7	0.7	0.1	0
Baseline	Baseline NA	Baseline	Baseline	140	4	2.9	58	26	85	8	42	130	9.2	308	0.391	4.97	6.1	2.4	0.6	0.1	0
Baseline	Baseline MenACWY	Baseline	Baseline	139	3.9	6.9	60	20	57	4	35	125	8.5	232	0.36	3.96	4.9	2.7	0.7	0.2	0.1
Baseline	Baseline ChAdOx1-nCOV-19	Baseline	Baseline	140	4.1	3.5	70	16	72	15	49	144	7.2	209	0.406	4.91	4.5	2	0.5	0.1	0.1
Baseline	Baseline ChAdOx1-nCOV-19	Baseline	Baseline	137	3.9	4.7	78	15	78	6	46	143	12.3	440	0.394	4.6	9.1	2.3	0.8	0.1	0.1
Baseline	Baseline NA	Baseline	Baseline	142	3.8	4.8	65	45	86	9	41	138	9.6	288	0.392	4.4	5.9	2.6	0.8	0.2	0.1
Baseline	Baseline NA	Baseline	Baseline	135	3.8	5.7	85	27	50	10	45	142	8.2	282	0.413	4.79	4.7	2.6	0.7	0.2	0
Baseline	Baseline NA	Baseline	Baseline	138	4.6	3.4	49	13	54	6	40	127	8.6	357	0.369	4.08	5.8	1.9	0.6	0.3	0.1
Baseline	Baseline NA	Baseline	Baseline	139	3.9	6.1	64	16	58	8	40	131	7.1	318	0.381	3.92	3.3	2.1	0.8	0.8	0.1
Baseline	Baseline ChAdOx1-nCOV-19	Baseline	Baseline	139	4	4.5	77	16	74	11	50	154	7.7	339	0.445	5.2	4.7	2.2	0.5	0.3	0.1
Baseline	Baseline MenACWY	Baseline	Baseline	140	4	8.3	64	38	57	13	44	151	9.7	269	0.434	4.66	5.2	3.6	0.7	0.2	0.1
Baseline	Baseline ChAdOx1-nCOV-19	Baseline	Baseline	139	3.7	4.3	62	12	100	10	39	124	13.1	265	0.37	4.41	10.5	1.7	0.6	0.3	0.1
Baseline	Baseline MenACWY	Baseline	Baseline	139	3.8	2.4	60	10	74	11	42	143	8.7	333	0.423	4.74	5.2	2.5	0.9	0	0.1
Baseline	Baseline ChAdOx1-nCOV-19	Baseline	Baseline	139	4	4.7	62	13	72	10	45	135	6.7	253	0.394	4.55	4.1	1.9	0.4	0.2	0.1
Baseline	Baseline MenACWY	Baseline	Baseline	139	4.1	5.7	53	18	56	6	39	127	6.7	225	0.364	4.04	4.1	1.7	0.6	0.2	0.1
Baseline	Baseline NA	Baseline	Baseline	138	4	8.5	89	19	59	36	44	147	4.1	204	0.439	5.01	2.3	1.2	0.4	0.2	0
Baseline	Baseline ChAdOx1-nCOV-19	Baseline	Baseline	137	4	5.9	79	17	60	16	46	147	6	231	0.413	4.94	3.5	1.5	0.6	0.3	0.1
Baseline	Baseline NA	Baseline	Baseline	139	3.9	2.1	52	22	59	7	39	112	6	277	0.327	3.79	3.02	1.08	0.8	0.02	0
Baseline	Baseline NA	Baseline	Baseline	136	4	3.6	83	94	62	15	45	152	8.2	254	0.449	5.45	4.4	2.8	0.7	0.2	0
Baseline	Baseline NA	Baseline	Baseline	139	3.8	4.5	56	11	52	10	44	135	5.3	269	0.396	4.26	2.4	2.4	0.4	0.1	0
Baseline	Baseline ChAdOx1-nCOV-19	Baseline	Baseline	139	4.4	5	55	14	73	11	39	127	4.1	264	0.386	4.3	2.3	1.4	0.3	0.1	0
Baseline	Baseline MenACWY	Baseline	Baseline	139	4.3	6.9	63	38	80	8	39	157	4.8	286	0.438	5	2.2	2	0.5	0.1	0.1
Baseline	Baseline MenACWY	Baseline	Baseline	139	3.9	3.5	84	22	60	10	42	160	8.9	426	0.459	4.97	6.2	2.1	0.6	0	0.1
Baseline	Baseline ChAdOx1-nCOV-19	Baseline	Baseline	140	4.6	3.3	60	28	60	10	43	140	3.8	215	0.391	4.25	2.1	1.2	0.5	0.1	0
Baseline	Baseline NA	Baseline	Baseline	137	4.2	5.2	67	18	86	5	43	129	6.5	336	0.391	4.77	3.6	2.3	0.5	0.1	0
Baseline	Baseline NA	Baseline	Baseline	139	4	4.4	58	17	88	9	43	140	7.2	344	0.404	4.69	3.6	2.5	0.7	0.3	0.1
Baseline	Baseline ChAdOx1-nCOV-19	Baseline	Baseline	141	4.1	5.3	74	26	62	15	46	129	5.8	269	0.394	4.08	3.2	2	0.4	0.2	0
Baseline	Baseline NA	Baseline	Baseline	138	4.2	5.5	62	14	49	17	44	133	5.2	264	0.393	4.23	3.3	1.3	0.5	0.1	0.1
Baseline	Baseline ChAdOx1-nCOV-19	Baseline	Baseline	139	3.7	3.8	57	16	67	11	42	117	7.9	279	0.356	4.17	4.7	2.5	0.6	0.1	0
Baseline	Baseline MenACWY	Baseline	Baseline	142	4	5.3	52	25	122	6	41	138	5.6	289	0.389	4.48	3.5	1.6	0.4	0.1	0.1
Baseline	Baseline NA	Baseline	Baseline	142	4.2	5.9	80	19	93	23	40	158	5	255	0.471	4.93	3.2	1.3	0.3	0.2	0
Baseline	Baseline NA	Baseline	Baseline	138	3.3	5.7	84	15	82	8	43	148	5.99	272	0.426	5.2	3.46	1.89	0.44	0.17	0.03
Baseline	Baseline NA	Baseline	Baseline	139	4.5	3.5	61	36	103	26	47	132	4.6	186	0.412	4.49	2.6	1.5	0.3	0.1	0
Baseline	Baseline NA	Baseline	Baseline	135	3.8	5.4	64	24	89	4	48	121	4	296	0.372	3.99	1.9	1.7	0.4	0.1	0.1
Baseline	Baseline ChAdOx1-nCOV-19	Baseline	Baseline	141	4.8	5	69	34	102	9	48	144	9.5	268	0.437	4.71	7.1	1.7	0.5	0.1	0
Baseline	Baseline NA	Baseline	Baseline	140	4.2	3.5	67	20	75	14	42	158	4.2	113	0.475	5.63	2.7	1.1	0.4	0.1	0
Baseline	Baseline NA	Baseline	Baseline	140	3.9	6.5	96	45	50	5	44	147	6.9	217	0.443	4.58	3.5	2.6	0.6	0.2	0
Baseline	Baseline MenACWY	Baseline	Baseline	141	4.1	5.9	69	15	58	9	43	159	7.5	185	0.474	5.35	5.7	1.1	0.6	0.1	0
Baseline	Baseline NA	Baseline	Baseline	145	4.4	5.1	77	48	41	9	42	155	6	198	0.466	4.66	3.9	1.2	0.5	0.3	0
Baseline	Baseline NA	Baseline	Baseline	140	3.9	2.2	59	12	75	6	44	131	5.5	229	0.387	4.11	3.5	1.4	0.5	0.1	0
Baseline	Baseline NA	Baseline	Baseline	140	4.6	5.8	87	26	57	13	46	155	6.1	300	0.453	4.96	3.6	1.7	0.5	0.2	0.1
Baseline	Baseline NA	Baseline	Baseline	140	4.2	5.1	78	46	64	11	48	153	4.9	213	0.46	5.08	3	1.5	0.4	0	0
Baseline	Baseline NA	Baseline	Baseline	140	4.6	5.9	77	15	47	13	46	157	5.6	206	0.47	4.8	3.3	1.7	0.4	0.2	0
Baseline	Baseline NA	Baseline	Baseline	140	4	3.1	64	14	74	8	42	136	8.2	159	0.407	4.41	6.6	1.1	0.5	0	0
Baseline	Baseline NA	Baseline	Baseline	138	4.5	4.9	80	16	67	12	45	141	4.9	210	0.396	4.24	3.3	1.2	0.4	0.1	0
Baseline	Baseline NA	Baseline	Baseline	139	4.3	3	67	15	90	9	46	153	6.3	153	0.459	4.83	4.3	1.4	0.4	0.1	0
Baseline	Baseline ChAdOx1-nCOV-19	Baseline	Baseline	139	3.9	3.8	63	30	69	7	43	137	5.2	234	0.401	4.31	3.2	1.5	0.4	0.1	0
Baseline	Baseline ChAdOx1-nCOV-19	Baseline	Baseline	139	4.6	6.4	81	16	66	15	41	141	8.9	220	0.435	4.49	6.3	1.7	0.7	0.2	0.1
Baseline	Baseline NA	Baseline	Baseline	140	3.9	4.6	78	60	86	8	45	140	11.1	310	0.42	6.54	4.8	4.8	1.3	0.4	0
Baseline	Baseline NA	Baseline	Baseline	141	4.3	1.9	63	16	62	6	41	122	5.5	187	0.374	3.92	3.4	1.6	0.5	0	0
Baseline	Baseline NA	Baseline	Baseline	139	4.2	4.6	57	17	46	6	42	123	4.4	240	0.366	4.19	2.8	1.4	0.2	0	0
Baseline	Baseline NA	Baseline	Baseline	139	4.1	4.2	72	14	88	6	43	150	9.6	351	0.433	4.63	6.4	2.5	0.6	0.1	0
Baseline	Baseline NA	Baseline	Baseline	140	3.9	4.8	85	19	67	8	41	134	8.9	197	0.405	4.39	5.2	2.9	0.7	0.1	0
Baseline	Baseline ChAdOx1-nCOV-19	Baseline	Baseline	140	4.7	4.8	71	27	72	13	40	144	6.3	249	0.431	4.67	3.2	2.2	0.6	0.3	0
Baseline	Baseline ChAdOx1-nCOV-19	Baseline	Baseline	141	4.3	2.7	72	31	62	8	43	151	4.3	219	0.455	5.07	2	1.8	0.3	0.1	0
Baseline	Baseline NA	Baseline	Baseline	142	4.1	3.6	72	27	65	9	45	144	4.3	229	0.447	4.88	3.1	0.9	0.3	0	0
Baseline	Baseline ChAdOx1-nCOV-19	Baseline	Baseline	138	4.1	3.9	74	25	69	14	49	150	6.1	222	0.439	4.59	4.4	1.4	0.3	0	0
Baseline	Baseline NA	Baseline	Baseline	138	4.6	6.5	69	14	63	9	42	134	2.6	159	0.412	4.48	1.2	1	0.3	0.1	0
Baseline	Baseline NA	Baseline	Baseline	140	4.3	3.9	73	32	169	7	44	156	6.3	161	0.462	4.9	3.4	2.2	0.5	0.1	0
Baseline	Baseline NA	Baseline	Baseline	137	4.1	5.2	83	26	56	12	41	148	3.4	181	0.441	4.65	1.2	1.7	0.4	0.1	0
Baseline	Baseline ChAdOx1-nCOV-19	Baseline	Baseline	139	4.8	5.9	72	17	55	10	40	138	6.1	292	0.422	4.31	4.1	1.4	0.5	0	0
Baseline	Baseline NA	Baseline	Baseline	139	4.5	4.8	73	45	114	8	44	150	6.6	345	0.463	4.77	2.8	2	0.6	1.2	0
Baseline	Baseline NA	Baseline	Baseline	140	4.1	3.3	76	65	89	16	40	161	7.7	278	0.482	5.16	4	2.4	0.8	0.4	0
Baseline	Baseline NA	Baseline	Baseline	139	4.3	4.4	73	110	86	14	41	160	6.6	261	0.479	5.32	4.3	1.8	0.5	0.1	0
Baseline	Baseline MenACWY	Baseline	Baseline	139	4.7	1.3	64	18	75	18	43	144	5.2	228	0.444	4.51	3.4	1.3	0.4	0.1	0
Baseline	Baseline NA	Baseline	Baseline	139	4	3.6	58	17	53	9	43	127	8.3	238	0.384	3.55	5.9	1.7	0.6	0	0
Baseline	Baseline NA	Baseline	Baseline	140	3.9	4.1	81	16	67	11	43	149	7.8	286	0.451	4.69	4.2	2.7	0.6	0.3	0
Baseline	Baseline ChAdOx1-nCOV-19	Baseline	Baseline	138	3.9	5.7	75	39	57	9	46	139	7.2	220	0.417	4.63	4.5	1.9	0.7	0.1	0
Baseline	Baseline NA	Baseline	Baseline	137	4	3.9	66	20	57	11	41	138	8.4	331	0.419	4.24	5	2	0.5	0.8	0.1
Baseline	Baseline MenACWY	Baseline	Baseline	138	4.5	3.8	90	47	79	12	46	165	8.1	196	0.48	5.16	5	2.4	0.6	0	0
Baseline	Baseline ChAdOx1-nCOV-19	Baseline	Baseline	137	3.7	4.7	74	22	37	8	43	118	7.2	219	0.372	3.94	5.3	1.4	0.5	0	0
Baseline	Baseline NA	Baseline	Baseline	139	3.7	5	69	89	74	8	42	157	7.1	230	0.459	5.15	5.3	1.4	0.4	0.1	0
Baseline	Baseline NA	Baseline	Baseline	139	4.2	5.7	87	44	81	29	43	145	5.4	258	0.452	4.61	2.4	2.4	0.5	0.1	0
Baseline	Baseline NA	Baseline	Baseline	143	4.4	5.1	85	13	70	8	46	150	7.3	248	0.442	4.99	5.4	1.3	0.5	0.2	0
Baseline	Baseline NA	Baseline	Baseline	137	4.1	4.8	92	14	66	48	46	140	6	274	0.414	4.54	4.4	1.2	0.4	0	0
Baseline	Baseline ChAdOx1-nCOV-19	Baseline	Baseline	138	4.7	5.2	71	46	95	7	40	150	6.5	286	0.448	4.79	3.8	1.9	0.7	0.1	0.1
Baseline	Baseline MenACWY	Baseline	Baseline	139	4.2	4.2	65	15	52	10	41	119	4.7	218	0.356	3.73	2.6	1.4	0.5	0.2	0
Baseline	Baseline MenACWY	Baseline	Baseline	140	4.4	3.1	60	25	69	8	46	126	6.7	233	0.383	3.99	3.5	2.4	0.5	0.2	0
Baseline	Baseline NA	Baseline	Baseline	144	5	4.5	79	16	96	10	46	160	3.8	273	0.469	5.07	1.9	1.3	0.4	0.1	0
Baseline	Baseline NA	Baseline	Baseline	141	4	5.6	70	20	43	9	40	145	5.8	210	0.43	4.66	3.7	1.7	0.3	0	0
Baseline	Baseline MenACWY	Baseline	Baseline	141	4.6	6	89	21	79	10	46	151	5.9	229	0.464	4.87	3.3	1.9	0.6	0.1	0
Baseline	Baseline MenACWY	Baseline	Baseline	140	4.4	4.9	81	23	71	10	42	146	4.1	203	0.435	4.68	2.2	1.4	0.4	0.1	0
Baseline	Baseline NA	Baseline	Baseline	142	4.3	4.4	77	16	86	9	42	147	7	188	0.441	4.78	4.2	1.7	0.5	0.5	0.1
Baseline	Baseline NA	Baseline	Baseline	141	4.2	4.7	84	15	46	13	42	152	5.8	230	0.453	4.83	3.7	1.4	0.5	0.2	0
Baseline	Baseline MenACWY	Baseline	Baseline	140	4.6	5.2	86	48	73	10	47	165	5.7	254	0.504	5.33	4	1.2	0.4	0.1	0
Baseline	Baseline ChAdOx1-nCOV-19	Baseline	Baseline	142	4.3	4.3	77	24	95	7	45	134	5.4	297	0.396	5.15	3.1	1.7	0.4	0.1	0
Baseline	Baseline MenACWY	Baseline	Baseline	138	4.7	2.7	63	11	64	9	39	122	4.3	254	0.372	3.86	2.6	1.3	0.4	0.1	0.1
Baseline	Baseline MenACWY	Baseline	Baseline	140	4.4	3.2	70	40	71	9	46	155	5.5	257	0.456	4.88	3.4	1.5	0.4	0.1	0
Baseline	Baseline NA	Baseline	Baseline	144	4.9	6.3	94	25	79	42	47	174	6.2	212	0.515	5.52	4.1	1.5	0.5	0.1	0
Baseline	Baseline NA	Baseline	Baseline	142	4.1	3.9	71	60	54	7	45	138	4	182	0.427	4.52	2.1	1.3	0.4	0.2	0
Baseline	Baseline NA	Baseline	Baseline	138	4.7	5.2	82	70	76	8	38	146	7.3	395	0.449	4.81	4	2.4	0.8	0.2	0
Baseline	Baseline NA	Baseline	Baseline	141	4.1	2.2	56	11	54	6	44	147	5.3	218	0.437	4.31	3.1	1.4	0.6	0.3	0
Baseline	Baseline MenACWY	Baseline	Baseline	140	4	4.9	59	11	48	10	43	124	4.5	240	0.382	4.05	2.6	1.5	0.3	0	0
Baseline	Baseline NA	Baseline	Baseline	140	3.7	3.2	70	18	74	10	43	135	6.4	192	0.395	4.48	4.3	1.3	0.7	0.1	0
Baseline	Baseline NA	Baseline	Baseline	139	4.2	5	74	19	93	15	46	155	11.2	213	0.454	4.94	9.1	1.6	0.4	0	0
Baseline	Baseline NA	Baseline	Baseline	142	4.2	4.4	74	19	87	6	45	140	8.1	317	0.436	4.43	4.9	2.2	0.5	0.4	0.1
Baseline	Baseline NA	Baseline	Baseline	141	4.3	4.9	82	14	52	41	42	131	7.8	319	0.41	5.61	3.8	2.5	0.6	0.7	0.2
Baseline	Baseline NA	Baseline	Baseline	141	3.7	4.4	67	9	47	7	42	143	8.6	276	0.433	4.55	5.6	1.9	0.6	0.4	0
Baseline	Baseline NA	Baseline	Baseline	138	3.9	4.6	98	12	52	7	42	129	6.4	260	0.39	3.86	3.8	2	0.4	0.2	0
Baseline	Baseline ChAdOx1-nCOV-19	Baseline	Baseline	140	4.4	4.7	71	29	53	8	47	152	6.5	233	0.463	4.99	4.6	1.4	0.4	0.1	0
Baseline	Baseline ChAdOx1-nCOV-19	Baseline	Baseline	141	4.5	5.6	97	28	64	8	45	150	6.7	201	0.464	5.05	3.8	2.1	0.7	0	0
Baseline	Baseline NA	Baseline	Baseline	140	4.6	5.4	89	48	88	12	46	158	7.5	252	0.489	5.22	4.6	2.2	0.6	0.1	0
Baseline	Baseline NA	Baseline	Baseline	142	4	4.6	69	29	70	12	50	162	6.3	182	0.482	4.97	4.6	1	0.6	0.1	0
Baseline	Baseline NA	Baseline	Baseline	142	4.2	4.3	75	20	88	8	46	147	8.9	222	0.429	4.45	5.1	2.9	0.8	0.1	0
Baseline	Baseline NA	Baseline	Baseline	142	4.5	2.7	64	59	72	10	44	163	6.1	270	0.499	5.1	4.4	1.3	0.3	0.1	0
Baseline	Baseline NA	Baseline	Baseline	140	4.3	4.3	76	16	69	15	48	143	5	283	0.412	4.54	2.4	2.2	0.4	0	0
Baseline	Baseline MenACWY	Baseline	Baseline	139	4.4	4.2	81	21	48	12	43	158	9.7	289	0.459	4.96	6.1	2.6	0.5	0.4	0.1
Baseline	Baseline ChAdOx1-nCOV-19	Baseline	Baseline	140	4.4	5.6	77	20	59	9	44	151	5.5	263	0.467	5.18	3.8	1.2	0.4	0.1	0
Baseline	Baseline MenACWY	Baseline	Baseline	139	4.3	3.8	67	11	67	8	42	135	5.6	285	0.416	4.59	3.5	1.3	0.5	0.2	0.1
Baseline	Baseline ChAdOx1-nCOV-19	Baseline	Baseline	139	4.1	2.4	59	14	66	11	48	146	4.4	244	0.451	5.26	2.6	1.4	0.3	0.1	0
Baseline	Baseline MenACWY	Baseline	Baseline	137	5.2	4.6	59	15	54	7	45	147	7.5	227	0.444	4.77	5	1.9	0.5	0.1	0.1
Baseline	Baseline ChAdOx1-nCOV-19	Baseline	Baseline	141	4.6	4.5	80	39	67	7	45	154	7.2	395	0.471	4.9	3.9	2.6	0.6	0.1	0
Baseline	Baseline MenACWY	Baseline	Baseline	140	5.2	4.1	63	19	55	9	44	139	5.5	296	0.408	4.3	3.5	1.5	0.5	0	0
Baseline	Baseline NA	Baseline	Baseline	139	4.3	3.1	67	45	85	6	34	142	8.9	228	0.431	4.65	6.6	1.7	0.5	0.1	0
Baseline	Baseline MenACWY	Baseline	Baseline	139	4	3.3	66	11	81	13	43	147	7.4	259	0.435	4.71	4.6	2.2	0.6	0.1	0.1
Baseline	Baseline ChAdOx1-nCOV-19	Baseline	Baseline	138	3.9	3.7	62	18	56	13	45	135	7.5	285	0.404	4.24	4.9	1.9	0.6	0.1	0
Baseline	Baseline NA	Baseline	Baseline	140	3.8	3.9	67	21	71	10	39	129	6.1	267	0.399	4.33	3	2.5	0.4	0.2	0
Baseline	Baseline NA	Baseline	Baseline	140	5.4	4.7	80	25	108	7	42	141	7.2	300	0.415	4.37	4.7	2	0.3	0.1	0
Baseline	Baseline MenACWY	Baseline	Baseline	142	4.3	4	76	39	95	9	42	146	6	191	0.434	4.48	2.9	2.4	0.6	0.1	0
Baseline	Baseline NA	Baseline	Baseline	141	4.1	4.6	77	15	85	37	47	141	7	214	0.416	4.53	4.9	1.6	0.4	0.2	0
Baseline	Baseline NA	Baseline	Baseline	140	3.9	4.3	60	17	85	52	51	151	9.8	212	0.447	4.77	6.1	2.9	0.7	0.1	0.1
Baseline	Baseline NA	Baseline	Baseline	140	4	2.8	61	17	64	6	38	97	7.2	251	0.3	4.27	4.1	2.3	0.4	0.4	0
Baseline	Baseline NA	Baseline	Baseline	141	4	2.9	78	31	69	8	46	149	4.5	235	0.444	5.37	2.1	1.8	0.4	0.1	0
Baseline	Baseline ChAdOx1-nCOV-19	Baseline	Baseline	139	4	3.2	63	13	32	7	40	131	7.3	223	0.387	3.96	3.6	3	0.5	0.2	0
Baseline	Baseline MenACWY	Baseline	Baseline	141	3.5	5.3	60	31	43	12	42	134	8.2	254	0.417	4.3	6	1.6	0.5	0	0
Baseline	Baseline ChAdOx1-nCOV-19	Baseline	Baseline	139	4.2	2.6	62	24	84	8	43	123	8.8	362	0.382	4.31	5.2	2.7	0.7	0.2	0
Baseline	Baseline NA	Baseline	Baseline	141	4.4	3.4	74	32	66	6	46	145	7.7	296	0.441	4.46	4	2.6	0.7	0.3	0
Baseline	Baseline MenACWY	Baseline	Baseline	142	4.2	3.6	72	17	75	7	42	161	6.7	224	0.472	5.14	3.9	2	0.5	0.3	0.1
Baseline	Baseline NA	Baseline	Baseline	141	3.9	5.2	76	20	61	9	42	135	7.7	287	0.418	4.33	4.9	1.8	0.7	0.4	0
Baseline	Baseline NA	Baseline	Baseline	140	4.6	6.2	66	42	80	9	44	143	8.7	243	0.442	4.23	6.4	1.5	0.7	0.1	0
Baseline	Baseline ChAdOx1-nCOV-19	Baseline	Baseline	139	4.3	3.4	71	18	54	8	43	140	4.3	287	0.437	4.92	2.3	1.6	0.4	0	0
Baseline	Baseline NA	Baseline	Baseline	141	4	5.2	71	45	68	17	44	143	6.2	187	0.418	4.61	3.5	2.1	0.4	0.1	0.1
Baseline	Baseline MenACWY	Baseline	Baseline	141	3.9	6.5	80	18	74	12	45	161	5.3	212	0.476	4.79	3.1	1.8	0.4	0	0
Baseline	Baseline MenACWY	Baseline	Baseline	140	4.3	3.5	74	22	90	11	44	151	5.9	194	0.455	4.66	3.4	1.7	0.6	0.1	0
Baseline	Baseline ChAdOx1-nCOV-19	Baseline	Baseline	140	4.2	4.1	73	16	58	10	43	151	4.9	179	0.452	5.22	2	2.2	0.6	0.1	0
Baseline	Baseline ChAdOx1-nCOV-19	Baseline	Baseline	140	4.3	4.2	67	15	71	7	43	128	6.9	265	0.388	4	3.9	2.2	0.7	0.1	0
Baseline	Baseline NA	Baseline	Baseline	140	4.3	3.5	90	21	106	36	47	162	6.6	167	0.469	5.37	4.2	1.8	0.6	0.1	0
Baseline	Baseline NA	Baseline	Baseline	137	4.7	5	63	16	32	5	42	142	11.4	299	0.438	4.47	8.4	2.1	0.7	0.2	0
Baseline	Baseline NA	Baseline	Baseline	140	4.3	5.4	78	19	51	12	44	140	4.1	237	0.421	4.62	2.3	1.3	0.5	0	0
Baseline	Baseline ChAdOx1-nCOV-19	Baseline	Baseline	139	4.3	3.6	64	17	67	14	45	136	8	239	0.405	4.12	5.4	1.8	0.6	0.1	0.1
Baseline	Baseline MenACWY	Baseline	Baseline	139	3.9	3.8	65	13	58	11	50	142	4.2	179	0.434	4.49	2.5	1.4	0.3	0	0
Baseline	Baseline NA	Baseline	Baseline	140	3.8	2.5	69	15	73	13	45	135	7.4	196	0.4	4.14	4.6	2.3	0.6	0	0
Baseline	Baseline NA	Baseline	Baseline	140	4.1	7.2	94	32	74	21	44	146	7.5	193	0.454	4.75	5.2	1.7	0.5	0.1	0
Baseline	Baseline MenACWY	Baseline	Baseline	138	4.3	4.3	62	14	75	9	41	137	8.2	375	0.421	4.37	4.5	3	0.5	0.1	0.1
Baseline	Baseline MenACWY	Baseline	Baseline	140	4.6	5	87	29	76	5	43	161	4.3	328	0.479	5.15	1.9	1.6	0.6	0.2	0
Baseline	Baseline NA	Baseline	Baseline	138	4	3.3	67	17	56	12	42	131	6.8	231	0.407	4.13	4.5	1.8	0.5	0.1	0
Baseline	Baseline NA	Baseline	Baseline	141	3.9	3.7	93	30	101	11	39	140	3.9	127	0.428	4.59	1.5	1.9	0.3	0.1	0
Baseline	Baseline ChAdOx1-nCOV-19	Baseline	Baseline	139	4.2	5.7	93	25	60	9	46	148	6.3	189	0.426	4.75	4.3	1.5	0.6	0	0
Baseline	Baseline NA	Baseline	Baseline	139	4.6	6.3	120	25	84	8	43	144	6.6	206	0.427	4.47	4.8	1.1	0.5	0.2	0
Baseline	Baseline MenACWY	Baseline	Baseline	140	4.2	3.3	73	26	48	12	46	157	5.3	146	0.479	4.92	3.7	1.1	0.5	0.1	0
Baseline	Baseline NA	Baseline	Baseline	141	4.1	3.7	62	18	65	3	40	125	6.8	345	0.377	4.45	4.5	1.7	0.5	0.1	0
Baseline	Baseline NA	Baseline	Baseline	139	4	3.9	90	22	74	46	50	156	5.8	261	0.465	5.02	3.9	1.5	0.4	0	0
Baseline	Baseline ChAdOx1-nCOV-19	Baseline	Baseline	142	4	3.9	71	19	74	10	46	137	7.5	320	0.423	4.87	4	2.5	0.7	0.3	0
Baseline	Baseline ChAdOx1-nCOV-19	Baseline	Baseline	139	4.1	2.8	65	20	41	7	36	134	7.1	279	0.403	4.44	4.1	2.1	0.6	0.2	0.1
Baseline	Baseline MenACWY	Baseline	Baseline	142	4.2	4.2	81	48	116	13	44	156	7.8	195	0.461	4.74	5.8	1.4	0.6	0	0
Baseline	Baseline NA	Baseline	Baseline	140	4.7	4	96	40	70	15	47	162	5.7	162	0.459	4.9	3.6	1.6	0.4	0	0
Baseline	Baseline NA	Baseline	Baseline	140	4.2	3.6	75	58	72	18	47	163	5.8	265	0.48	5.19	3.1	1.9	0.7	0.1	0
Baseline	Baseline MenACWY	Baseline	Baseline	141	4.1	6.7	97	24	64	6	41	145	4.5	153	0.434	4.69	2	1.6	0.6	0.2	0.1
Baseline	Baseline NA	Baseline	Baseline	142	4.4	4.2	78	21	72	10	49	146	8.5	278	0.452	4.72	4.9	2.7	0.7	0.1	0
Baseline	Baseline NA	Baseline	Baseline	138	4.2	4.4	67	12	53	12	42	134	8.5	331	0.404	4.04	5.9	2	0.5	0	0.1
Baseline	Baseline NA	Baseline	Baseline	139	4.1	5.9	94	20	86	12	43	155	8.3	270	0.455	4.92	4.6	2.8	0.6	0.2	0.1
Baseline	Baseline NA	Baseline	Baseline	140	4.2	3.4	78	33	92	12	49	150	8.4	292	0.453	4.93	6.2	1.3	0.8	0	0
Baseline	Baseline NA	Baseline	Baseline	140	4	2.9	64	33	79	7	44	149	6.2	239	0.429	4.74	3.3	2.2	0.5	0.1	0
Baseline	Baseline NA	Baseline	Baseline	139	4.3	4.6	64	28	75	18	39	162	5.3	234	0.478	4.88	3.9	1	0.5	0	0
Baseline	Baseline NA	Baseline	Baseline	141	4.1	4.2	65	29	69	9	39	144	4.8	285	0.43	4.62	2.4	1.5	0.5	0.3	0
Baseline	Baseline MenACWY	Baseline	Baseline	140	4.1	4.5	87	29	67	11	49	147	5	236	0.457	6.64	3.6	1.2	0.3	0	0
Baseline	Baseline NA	Baseline	Baseline	138	4	3.8	57	19	48	13	42	144	7.4	277	0.442	4.62	5	1.8	0.5	0	0
Baseline	Baseline NA	Baseline	Baseline	139	4.2	5.5	67	61	65	7	41	143	5.6	224	0.426	4.83	2.5	2.4	0.5	0.2	0.1
Baseline	Baseline ChAdOx1-nCOV-19	Baseline	Baseline	137	4.1	5	72	20	68	6	43	152	4.9	222	0.462	5.01	2.1	2.1	0.5	0.2	0
Baseline	Baseline NA	Baseline	Baseline	141	4	4.5	92	21	99	13	48	148	6.5	208	0.442	4.94	5	1	0.4	0.1	0
Baseline	Baseline MenACWY	Baseline	Baseline	141	4.1	4	60	22	81	9	46	151	5.6	177	0.452	5.08	2.8	2.3	0.4	0.1	0
Baseline	Baseline NA	Baseline	Baseline	141	4.6	4.3	64	34	93	4	40	123	7.1	244	0.376	4.48	4.6	1.9	0.5	0.2	0
Baseline	Baseline NA	Baseline	Baseline	140	4.8	3.6	77	41	80	20	48	151	4.5	284	0.453	4.75	2.2	1.8	0.4	0.1	0
Baseline	Baseline ChAdOx1-nCOV-19	Baseline	Baseline	137	4.6	4.1	72	23	102	11	43	151	4	257	0.448	5.05	2.5	1.1	0.4	0	0
Baseline	Baseline ChAdOx1-nCOV-19	Baseline	Baseline	140	4.4	2.9	61	18	63	4	44	123	6	218	0.374	4.19	3.3	2.1	0.4	0.1	0.1
Baseline	Baseline MenACWY	Baseline	Baseline	142	4.7	6.3	100	30	82	8	45	149	5.6	162	0.459	5.11	3.3	1.8	0.5	0	0
Baseline	Baseline MenACWY	Baseline	Baseline	139	4.5	3.8	87	22	73	7	44	163	4.9	225	0.487	5	2.8	1.4	0.4	0.2	0
Baseline	Baseline MenACWY	Baseline	Baseline	140	4.3	6.8	94	33	55	9	43	153	6.3	238	0.425	4.85	3	2.7	0.4	0.1	0
Baseline	Baseline NA	Baseline	Baseline	139	4.3	3.4	58	30	72	10	40	136	5.8	215	0.401	4.17	3.5	1.6	0.4	0.2	0
Baseline	Baseline NA	Baseline	Baseline	140	4	4.3	74	25	61	10	44	141	4.8	148	0.433	4.5	2.5	1.9	0.3	0.1	0
Baseline	Baseline MenACWY	Baseline	Baseline	140	4.1	3.1	60	10	52	12	43	126	5.1	186	0.373	4.21	2.7	1.9	0.3	0.2	0
Baseline	Baseline MenACWY	Baseline	Baseline	140	4.4	6.1	84	39	79	12	46	156	5.3	178	0.442	4.73	3.1	1.5	0.6	0.1	0
Baseline	Baseline NA	Baseline	Baseline	140	4.3	4.2	72	57	65	12	43	161	6	173	0.472	5.26	4.1	1.3	0.4	0.1	0
Baseline	Baseline NA	Baseline	Baseline	139	5	4	64	14	61	8	40	146	6.7	228	0.44	4.48	3.5	2.2	0.6	0.4	0
Baseline	Baseline ChAdOx1-nCOV-19	Baseline	Baseline	140	4.4	4.9	87	28	86	6	42	138	4.6	156	0.419	4.1	2.4	1.4	0.5	0.2	0
Baseline	Baseline ChAdOx1-nCOV-19	Baseline	Baseline	139	4.2	3.1	59	16	73	18	42	123	4.6	211	0.368	3.76	2.2	1.7	0.5	0.2	0
Baseline	Baseline NA	Baseline	Baseline	141	3.8	4.4	92	39	71	9	44	153	4.3	233	0.449	4.57	2	1.9	0.3	0.1	0
Baseline	Baseline NA	Baseline	Baseline	140	4.5	3.8	71	27	49	7	42	149	6.5	222	0.449	5.18	4.4	1.3	0.6	0.2	0
Baseline	Baseline MenACWY	Baseline	Baseline	139	3.8	5.4	70	13	79	9	38	135	7.1	269	0.401	4.31	5.5	1.1	0.5	0.1	0
Baseline	Baseline NA	Baseline	Baseline	140	4.4	3.3	69	14	43	8	40	122	6.6	198	0.38	4.39	4.5	1.6	0.5	0	0
Baseline	Baseline ChAdOx1-nCOV-19	Baseline	Baseline	140	4.2	3.1	67	9	41	18	44	135	7.5	241	0.403	4.45	5.8	1.2	0.4	0.1	0
Baseline	Baseline ChAdOx1-nCOV-19	Baseline	Baseline	142	4.2	5.9	80	19	93	23	40	158	5	255	0.471	4.93	3.2	1.3	0.3	0.2	0
Baseline	Baseline MenACWY	Baseline	Baseline	142	4.6	4.2	68	25	82	8	43	154	5.2	176	0.468	4.8	2.4	2.3	0.5	0	0
Baseline	Baseline ChAdOx1-nCOV-19	Baseline	Baseline	141	4.1	4.6	79	24	68	8	43	144	6.8	240	0.447	4.53	4.2	1.8	0.6	0.2	0.1
Baseline	Baseline NA	Baseline	Baseline	140	3.9	5.9	83	101	84	8	45	167	6.3	209	0.491	5.59	4.4	1.4	0.4	0.1	0
Baseline	Baseline NA	Baseline	Baseline	142	4.6	5.9	127	22	50	6	39	166	4.7	227	0.482	5.34	3	1.2	0.4	0.2	0
Baseline	Baseline NA	Baseline	Baseline	141	4.6	5.7	80	64	80	7	41	140	4.4	255	0.43	4.77	1.9	1.6	0.5	0.4	0
Baseline	Baseline NA	Baseline	Baseline	137	4.1	3.2	50	13	41	7	38	130	2.7	217	0.383	4.09	1.3	1.1	0.3	0	0
Baseline	Baseline ChAdOx1-nCOV-19	Baseline	Baseline	140	4.2	1.8	65	18	83	6	42	131	6.7	244	0.388	4.05	4.4	1.7	0.5	0.2	0
Baseline	Baseline NA	Baseline	Baseline	137	4.9	4.3	67	23	49	13	44	148	4.4	124	0.451	4.64	2.8	1	0.5	0	0
Baseline	Baseline MenACWY	Baseline	Baseline	142	4	4.4	68	37	81	8	46	153	9	239	0.47	5.2	7.2	1.1	0.5	0.1	0.1
Baseline	Baseline MenACWY	Baseline	Baseline	142	4.7	3.4	66	52	72	9	45	161	5.7	200	0.472	5.04	3	2	0.6	0.1	0
Baseline	Baseline NA	Baseline	Baseline	141	3.8	4.2	91	24	99	13	48	157	4.6	177	0.475	4.93	2.2	2.1	0.3	0	0
Baseline	Baseline NA	Baseline	Baseline	144	4.5	3.3	73	19	51	14	43	131	5.5	252	0.407	4.36	2.4	2.5	0.5	0.1	0
Baseline	Baseline ChAdOx1-nCOV-19	Baseline	Baseline	143	4.6	4.3	71	20	94	12	46	145	4.5	209	0.454	4.65	2.2	1.7	0.4	0.2	0
Baseline	Baseline MenACWY	Baseline	Baseline	142	4	3.9	80	44	98	17	46	166	10.3	196	0.485	5.12	8.2	1.6	0.5	0	0
Baseline	Baseline NA	Baseline	Baseline	140	4.6	3	58	11	65	9	44	138	8.8	233	0.403	4.38	6.8	1.5	0.5	0	0
Baseline	Baseline ChAdOx1-nCOV-19	Baseline	Baseline	144	3.6	4	96	41	63	14	48	152	4.2	155	0.449	5.14	2	1.9	0.3	0.1	0
Baseline	Baseline ChAdOx1-nCOV-19	Baseline	Baseline	141	4.2	5	79	32	113	6	40	144	9	356	0.425	4.75	6.5	2	0.5	0	0
Baseline	Baseline MenACWY	Baseline	Baseline	142	4	4	65	21	47	9	43	124	5.1	203	0.377	3.81	2.8	1.7	0.6	0	0
Baseline	Baseline MenACWY	Baseline	Baseline	140	4.5	4.4	73	23	102	6	43	150	7.3	334	0.462	5.01	4.4	2.3	0.5	0.1	0
Baseline	Baseline MenACWY	Baseline	Baseline	141	4.3	5	87	30	82	9	46	152	5.5	288	0.448	4.73	3.2	1.3	0.5	0.4	0.1
Baseline	Baseline ChAdOx1-nCOV-19	Baseline	Baseline	141	4.9	3.7	83	34	75	8	47	158	5	141	0.479	5.14	2.9	1.6	0.3	0.1	0
Baseline	Baseline NA	Baseline	Baseline	141	4.2	5	70	32	90	39	46	157	5.5	226	0.471	4.98	3.7	1.3	0.4	0.1	0
Baseline	Baseline NA	Baseline	Baseline	138	4	4.3	69	21	65	27	40	137	13.1	258	0.421	4.53	9.8	2	1.2	0.1	0
Baseline	Baseline MenACWY	Baseline	Baseline	138	3.9	3.1	53	9	53	7	39	113	9.7	283	0.331	4.2	5.1	3.2	0.8	0.5	0.1
Baseline	Baseline NA	Baseline	Baseline	142	4.1	3.9	66	25	47	17	44	148	5.6	196	0.457	4.97	2.6	2.4	0.5	0.1	0
Baseline	Baseline NA	Baseline	Baseline	139	4.8	3.8	72	18	144	38	45	158	4.8	210	0.458	4.93	2.2	2.1	0.6	0	0
Baseline	Baseline NA	Baseline	Baseline	140	4.3	4.2	66	52	94	7	43	143	5.1	315	0.431	4.56	2.8	1.5	0.5	0.4	0
Baseline	Baseline MenACWY	Baseline	Baseline	140	4.5	5.1	58	16	67	6	40	128	5.2	226	0.407	4.61	2.5	1.8	0.4	0.4	0
Baseline	Baseline NA	Baseline	Baseline	139	4.2	4.6	64	18	43	13	44	129	5.8	207	0.391	4.07	3.7	1.4	0.6	0	0
Baseline	Baseline NA	Baseline	Baseline	140	4.3	10	121	40	54	7	47	137	3.8	204	0.418	4.12	2.3	1.3	0.2	0	0.1
Baseline	Baseline NA	Baseline	Baseline	139	4.9	10.8	142	17	75	13	32	135	6.3	243	0.405	4.39	4.3	1.2	0.6	0.3	0
Baseline	Baseline NA	Baseline	Baseline	139	4.2	4.5	72	27	73	7	45	145	5.8	225	0.441	4.72	4.3	1.1	0.4	0	0
Baseline	Baseline ChAdOx1-nCOV-19	Baseline	Baseline	139	4.5	3.6	59	14	53	8	39	131	7.8	240	0.388	4	5.2	2	0.6	0.1	0
Baseline	Baseline NA	Baseline	Baseline	138	4.4	4.5	51	45	33	6	42	124	7.2	232	0.387	3.92	4.9	1.9	0.4	0	0
Baseline	Baseline ChAdOx1-nCOV-19	Baseline	Baseline	141	4.7	4.3	74	20	67	10	46	152	5.5	239	0.463	4.92	3.3	1.6	0.4	0.2	0
Baseline	Baseline ChAdOx1-nCOV-19	Baseline	Baseline	143	4.6	3.5	66	20	59	12	43	134	4.5	252	0.403	4.15	2.6	1.4	0.4	0.1	0
Baseline	Baseline NA	Baseline	Baseline	139	4.4	5.4	93	19	38	31	43	145	3.9	172	0.437	4.58	1.8	1.6	0.4	0.1	0.1
Baseline	Baseline ChAdOx1-nCOV-19	Baseline	Baseline	141	4.2	6.4	86	26	79	11	47	138	7.3	254	0.432	4.84	3.8	2.8	0.6	0.2	0
Baseline	Baseline NA	Baseline	Baseline	138	4	9.5	96	27	54	7	48	160	5	183	0.469	5.02	2.6	1.8	0.5	0	0.1
Baseline	Baseline NA	Baseline	Baseline	141	4.2	7	80	61	84	13	45	163	4.9	184	0.492	5.34	3.2	1.2	0.4	0.2	0
Baseline	Baseline MenACWY	Baseline	Baseline	141	4.1	8.7	77	46	59	14	44	150	5.5	194	0.477	4.8	3.1	1.5	0.4	0.4	0.1
Baseline	Baseline ChAdOx1-nCOV-19	Baseline	Baseline	140	4.5	7.4	76	19	54	11	42	143	5.3	242	0.431	4.53	2.4	2.1	0.6	0.2	0.1
Baseline	Baseline NA	Baseline	Baseline	140	4.3	2.9	64	15	52	12	45	130	3.8	308	0.425	4.17	1.7	1.6	0.4	0.1	0.1
Baseline	Baseline NA	Baseline	Baseline	140	4.1	2.1	63	14	48	7	40	124	7.3	187	0.38	3.99	4.7	2.1	0.5	0.1	0
Baseline	Baseline MenACWY	Baseline	Baseline	139	3.9	5	68	12	75	8	44	126	4	256	0.387	4.66	1.9	1.6	0.4	0.1	0.1
Baseline	Baseline NA	Baseline	Baseline	137	4.2	4.4	71	22	73	18	42	134	6.5	168	0.402	4.28	4	1.8	0.5	0.2	0
Baseline	Baseline NA	Baseline	Baseline	140	4.4	2.5	58	14	52	8	40	123	5.5	230	0.395	4.4	3.3	1.6	0.5	0.1	0
Baseline	Baseline NA	Baseline	Baseline	139	3.7	2	55	19	57	8	44	129	5.8	242	0.423	4.45	3.3	1.8	0.6	0.1	0
Baseline	Baseline ChAdOx1-nCOV-19	Baseline	Baseline	139	4.1	3.9	64	17	63	12	45	134	6.3	195	0.42	4.34	2.6	3	0.5	0.1	0
Baseline	Baseline NA	Baseline	Baseline	138	4.4	3.1	89	23	71	15	46	125	5.3	228	0.389	4.81	3.1	1.7	0.4	0.1	0
Baseline	Baseline ChAdOx1-nCOV-19	Baseline	Baseline	139	4.2	4	62	19	49	7	40	145	5.7	180	0.428	4.45	4	1.3	0.4	0	0
Baseline	Baseline ChAdOx1-nCOV-19	Baseline	Baseline	139	4.1	4.5	64	20	42	12	42	139	5.5	255	0.434	4.51	3.6	1.4	0.5	0	0
Baseline	Baseline NA	Baseline	Baseline	140	4.1	3.5	55	24	98	4	40	146	6.4	300	0.444	4.75	3.3	2.5	0.4	0.2	0
Baseline	Baseline NA	Baseline	Baseline	139	4.1	4.5	68	15	59	6	37	136	7.6	279	0.431	4.48	4	2.9	0.6	0.2	0
Baseline	Baseline NA	Baseline	Baseline	136	4.1	6	65	19	57	6	43	127	3.8	240	0.424	4.47	1.7	1.6	0.4	0	0
Baseline	Baseline NA	Baseline	Baseline	140	4.3	3.9	71	21	70	10	41	158	6.3	194	0.482	4.87	3.5	2.3	0.5	0	0
Baseline	Baseline NA	Baseline	Baseline	140	4.1	2.8	52	19	40	5	36	129	6.1	323	0.418	4.44	3.7	1.8	0.4	0.1	0
Baseline	Baseline NA	Baseline	Baseline	139	4.7	4.2	69	27	65	7	40	144	6.6	261	0.471	4.77	4.3	1.8	0.4	0	0.1
Baseline	Baseline NA	Baseline	Baseline	140	4	4.4	63	16	65	5	42	125	6.4	234	0.379	3.72	3.3	2.5	0.5	0	0
Baseline	Baseline MenACWY	Baseline	Baseline	139	3.8	2.4	73	37	52	20	45	164	6.1	220	0.475	5.08	2.5	2.9	0.6	0.1	0
Baseline	Baseline MenACWY	Baseline	Baseline	139	4.3	4.2	77	28	38	6	37	148	7	211	0.448	5.26	5.2	1.4	0.4	0	0
Baseline	Baseline NA	Baseline	Baseline	141	3.5	4.8	56	16	79	8	47	131	4.3	226	0.41	4.11	1.2	2.8	0.3	0	0
Baseline	Baseline NA	Baseline	Baseline	139	3.8	5.1	61	13	59	4	38	133	9	302	0.404	4.23	6.8	1.6	0.6	0.1	0
Baseline	Baseline MenACWY	Baseline	Baseline	139	4.2	4.2	62	19	53	7	39	126	6.5	197	0.386	3.83	4.2	1.8	0.4	0.1	0.1
Baseline	Baseline MenACWY	Baseline	Baseline	140	3.7	5.5	80	15	74	18	43	156	7.9	168	0.447	4.79	5.3	1.4	0.6	0.6	0
Baseline	Baseline ChAdOx1-nCOV-19	Baseline	Baseline	140	4	4.5	80	27	61	13	44	143	3.7	208	0.422	4.36	2	1.2	0.5	0	0
Baseline	Baseline ChAdOx1-nCOV-19	Baseline	Baseline	138	4.2	3.6	81	32	74	8	43	156	4.7	228	0.438	4.65	2.2	2.1	0.3	0.1	0
Baseline	Baseline MenACWY	Baseline	Baseline	141	4	5.4	61	11	58	4	38	143	8.2	199	0.417	4.44	5.2	1.9	0.6	0.5	0.1
Baseline	Baseline MenACWY	Baseline	Baseline	140	4.1	5.2	78	25	98	6	47	150	7	270	0.444	4.87	3.7	2.8	0.5	0.1	0
Baseline	Baseline ChAdOx1-nCOV-19	Baseline	Baseline	139	4.1	5.5	74	46	99	6	37	119	9	287	0.36	5.52	5.2	2.6	0.8	0.3	0.1
Baseline	Baseline NA	Baseline	Baseline	142	3.8	3.5	74	27	57	7	45	144	5.8	286	0.43	4.69	3	2.1	0.6	0.1	0
Baseline	Baseline ChAdOx1-nCOV-19	Baseline	Baseline	143	4.5	6.4	99	26	72	4	43	139	7.2	163	0.424	4.79	4	2.6	0.4	0.1	0.1
Baseline	Baseline ChAdOx1-nCOV-19	Baseline	Baseline	138	4	3.9	59	13	50	11	40	139	5.7	210	0.405	4.47	3.4	1.8	0.3	0.1	0
Baseline	Baseline NA	Baseline	Baseline	141	3.8	4.4	76	41	72	11	42	159	5.57	249	0.447	5.07	2.42	2.42	0.49	0.21	0.03
Baseline	Baseline NA	Baseline	Baseline	140	3.5	4	65	9	40	10	38	115	7.39	204	0.357	4.28	3.94	2.68	0.63	0.1	0.04
Baseline	Baseline NA	Baseline	Baseline	139	3.7	2.7	62	8	63	4	42	127	5.64	319	0.386	4.24	3.99	1.29	0.16	0.13	0.07
Baseline	Baseline NA	Baseline	Baseline	141	3.4	6.8	90	26	47	7	39	141	5.21	340	0.404	4.63	2.98	1.42	0.4	0.39	0.02
Baseline	Baseline NA	Baseline	Baseline	140	3.9	4.8	75	12	79	9	39	142	4.91	253	0.415	5.03	2.66	1.78	0.38	0.07	0.02
Baseline	Baseline NA	Baseline	Baseline	139	4	3.2	73	18	48	8	39	140	6.31	299	0.405	4.8	3.42	2.48	0.32	0.06	0.03
Baseline	Baseline NA	Baseline	Baseline	140	4.2	4.3	69	16	59	17	44	158	5.08	169	0.463	5.98	2.22	2.25	0.47	0.1	0.04
Baseline	Baseline NA	Baseline	Baseline	140	4	5.9	78	23	88	15	47	139	4.2	198	0.408	4.37	1.6	1.9	0.4	0.3	0
Baseline	Baseline NA	Baseline	Baseline	140	3.8	4.1	76	8	62	15	44	133	7.2	193	0.395	4.26	5.1	1.2	0.5	0.3	0
Baseline	Baseline NA	Baseline	Baseline	138	3.9	3.2	56	18	52	11	41	131	4.67	172	0.382	4.31	2.86	1.4	0.36	0.03	0.02
Baseline	Baseline ChAdOx1-nCOV-19	Baseline	Baseline	141	3.9	3.3	91	16	72	18	41	154	6.14	243	0.462	5.2	4.12	1.51	0.37	0.11	0.03
Baseline	Baseline MenACWY	Baseline	Baseline	139	4	3.6	58	17	64	7	39	126	6.45	274	0.39	4.68	3.97	1.78	0.59	0.07	0.04
Baseline	Baseline MenACWY	Baseline	Baseline	145	4.2	7.1	80	21	76	5	40	141	4.94	271	0.431	4.69	3.18	1.35	0.3	0.07	0.04
Baseline	Baseline ChAdOx1-nCOV-19	Baseline	Baseline	140	4.2	3	68	11	78	6	42	118	6.61	222	0.351	3.99	3.89	1.98	0.49	0.18	0.07
Baseline	Baseline MenACWY	Baseline	Baseline	143	4.2	5.4	102	46	64	15	41	170	8.19	268	0.511	5.28	4.68	2.35	0.89	0.19	0.08
Baseline	Baseline MenACWY	Baseline	Baseline	142	3.9	4.4	65	11	50	6	37	132	6.45	321	0.384	4.02	4.18	1.53	0.63	0.04	0.07
Baseline	Baseline ChAdOx1-nCOV-19	Baseline	Baseline	142	4.4	4.2	86	31	69	10	41	150	4.06	178	0.433	4.97	2.26	1.34	0.41	0.04	0.01
Baseline	Baseline MenACWY	Baseline	Baseline	143	4.3	5.1	72	33	91	7	40	149	6.14	277	0.443	5.33	3.13	2.28	0.43	0.24	0.07
Baseline	Baseline ChAdOx1-nCOV-19	Baseline	Baseline	139	4.2	4.2	75	30	54	9	43	127	4.24	276	0.382	4.4	2.24	1.39	0.36	0.22	0.03
Baseline	Baseline ChAdOx1-nCOV-19	Baseline	Baseline	140	3.9	5.8	83	26	41	5	35	145	5.64	196	0.425	4.68	3.03	1.89	0.53	0.16	0.03
Baseline	Baseline MenACWY	Baseline	Baseline	141	3.8	3.8	60	13	38	9	39	124	5.64	259	0.382	4.12	3.11	1.93	0.52	0.05	0.03
Baseline	Baseline ChAdOx1-nCOV-19	Baseline	Baseline	139	4.5	4	71	21	75	11	39	154	7.25	258	0.45	4.81	4.71	1.43	0.76	0.24	0.11
Baseline	Baseline MenACWY	Baseline	Baseline	144	4.5	2.6	49	13	52	7	42	127	6.17	258	0.376	4.49	3.93	1.58	0.51	0.07	0.08
Baseline	Baseline ChAdOx1-nCOV-19	Baseline	Baseline	143	4.2	4.9	92	22	61	6	47	143	5.27	194	0.448	4.54	3.01	1.39	0.65	0.17	0.05
Baseline	Baseline ChAdOx1-nCOV-19	Baseline	Baseline	139	4.3	3.1	57	16	63	11	41	135	7.07	188	0.398	4.34	4.24	2.4	0.33	0.08	0.02
Baseline	Baseline ChAdOx1-nCOV-19	Baseline	Baseline	142	3.6	4.1	79	17	90	7	46	146	8.44	230	0.412	4.79	5.68	2.06	0.48	0.17	0.05
Baseline	Baseline MenACWY	Baseline	Baseline	141	4.1	5.8	107	21	77	10	42	137	5.19	132	0.423	4.81	3.24	1.51	0.41	0.01	0.02
Baseline	Baseline MenACWY	Baseline	Baseline	145	3.9	4.5	82	20	76	7	43	147	5.13	261	0.442	4.7	2.64	1.98	0.32	0.15	0.04
Baseline	Baseline MenACWY	Baseline	Baseline	141	4.2	3.9	70	30	67	18	45	151	5.48	224	0.438	4.92	3.33	1.59	0.48	0.06	0.02
Baseline	Baseline ChAdOx1-nCOV-19	Baseline	Baseline	140	3.8	4.9	69	13	52	11	42	138	4.74	157	0.406	4.13	2.82	1.56	0.28	0.06	0.02
Baseline	Baseline ChAdOx1-nCOV-19	Baseline	Baseline	138	4.2	2.6	80	31	65	10	45	159	5.54	261	0.475	5.25	3.63	1.36	0.45	0.06	0.04
Baseline	Baseline ChAdOx1-nCOV-19	Baseline	Baseline	141	4.1	6.4	75	29	67	9	41	154	7.11	315	0.425	4.89	3.83	2.35	0.68	0.21	0.03
Baseline	Baseline MenACWY	Baseline	Baseline	142	3.5	3.7	67	11	70	6	41	144	8.48	251	0.429	4.78	6.46	1.48	0.45	0.07	0.02
Baseline	Baseline NA	Baseline	Baseline	NA	NA	NA	NA	NA	NA	NA	NA	NA	NA	NA	NA	NA	NA	0.93	NA	NA	NA
Baseline	Baseline ChAdOx1-nCOV-19	Baseline	Baseline	145	4.2	4.1	83	17	80	5	41	149	6.93	259	0.457	5.1	3.42	2.69	0.7	0.08	0.04
Baseline	Baseline ChAdOx1-nCOV-19	Baseline	Baseline	142	4.2	5.7	62	18	55	8	42	133	7.01	266	0.43	4.49	4.12	2.37	0.4	0.07	0.05
Baseline	Baseline ChAdOx1-nCOV-19	Baseline	Baseline	139	4.2	2.7	57	9	43	12	41	126	5.17	230	0.397	4.49	2.51	2.06	0.43	0.11	0.06
Baseline	Baseline NA	Baseline	Baseline	NA	NA	NA	NA	NA	NA	25	NA	NA	NA	NA	NA	NA	NA	NA	NA	0.57	NA
Baseline	Baseline MenACWY	Baseline	Baseline	141	4.7	3.7	88	16	76	5	46	161	6.22	200	0.477	5.23	3.99	1.52	0.53	0.14	0.04
Baseline	Baseline NA	Baseline	Baseline	NA	NA	NA	NA	NA	NA	NA	NA	NA	2.76	NA	NA	NA	1.2	NA	NA	NA	NA
Baseline	Baseline MenACWY	Baseline	Baseline	141	4	3.8	65	7	37	10	39	137	9.26	328	0.411	4.25	6.54	1.86	0.61	0.22	0.03
Baseline	Baseline ChAdOx1-nCOV-19	Baseline	Baseline	142	3.6	4.9	65	15	55	9	43	143	7.38	211	0.423	4.45	4.72	1.97	0.47	0.16	0.05
Baseline	Baseline MenACWY	Baseline	Baseline	141	3.8	3.9	75	52	56	10	44	149	5.49	261	0.452	5	2.34	2.51	0.48	0.13	0.03
Baseline	Baseline NA	Baseline	Baseline	NA	NA	NA	NA	NA	NA	NA	NA	NA	NA	NA	NA	NA	NA	NA	NA	NA	NA
Baseline	Baseline ChAdOx1-nCOV-19	Baseline	Baseline	142	3.8	3.4	69	31	54	15	44	147	5.64	335	0.453	4.76	3.99	1.07	0.47	0.07	0.04
Baseline	Baseline ChAdOx1-nCOV-19	Baseline	Baseline	140	3.9	6.3	88	38	43	22	41	154	4.38	219	0.46	5.06	2.08	1.87	0.33	0.07	0.03
Baseline	Baseline ChAdOx1-nCOV-19	Baseline	Baseline	141	4.2	4	81	36	72	7	48	162	5.78	228	0.493	5.37	2.92	1.77	0.91	0.17	0.02
Baseline	Baseline MenACWY	Baseline	Baseline	139	3.9	6.8	110	26	51	29	43	161	5.25	237	0.49	5.33	2.85	1.59	0.64	0.13	0.04
Baseline	Baseline MenACWY	Baseline	Baseline	142	4.5	4.2	69	15	71	5	42	147	8.12	311	0.441	4.96	5.1	2.27	0.53	0.18	0.04
Baseline	Baseline MenACWY	Baseline	Baseline	137	4	3.9	60	14	86	14	44	130	9.12	369	0.392	4.3	5.96	2.42	0.53	0.16	0.05
Baseline	Baseline ChAdOx1-nCOV-19	Baseline	Baseline	137	4.1	3.6	76	35	44	5	34	128	8.48	298	0.4	4.59	5.44	1.81	1.09	0.09	0.04
Baseline	Baseline ChAdOx1-nCOV-19	Baseline	Baseline	143	4.4	4.8	70	22	65	9	44	142	10.48	248	0.422	4.61	7.24	2.36	0.72	0.1	0.05
Baseline	Baseline MenACWY	Baseline	Baseline	137	4	3.4	78	13	73	11	46	150	8.55	234	0.46	5.05	4.93	2.19	1.28	0.1	0.04
Baseline	Baseline ChAdOx1-nCOV-19	Baseline	Baseline	140	4.2	4.6	79	18	47	10	43	141	4.25	272	0.427	4.6	1.36	2.28	0.29	0.28	0.04
Baseline	Baseline ChAdOx1-nCOV-19	Baseline	Baseline	140	4.7	4.5	64	26	34	5	37	122	4.48	240	0.369	4.03	1.98	1.94	0.36	0.15	0.06
Baseline	Baseline NA	Baseline	Baseline	NA	NA	NA	NA	NA	NA	NA	NA	NA	NA	NA	NA	NA	NA	NA	NA	NA	NA
Baseline	Baseline NA	Baseline	Baseline	140	4.1	3	53	20	51	12	40	127	4.59	181	0.404	4.43	1.96	1.43	0.37	0.76	0.07
Baseline	Baseline MenACWY	Baseline	Baseline	141	4.2	4.2	62	18	39	7	39	128	4.57	197	0.389	4.02	2.41	1.49	0.44	0.19	0.04
Baseline	Baseline ChAdOx1-nCOV-19	Baseline	Baseline	140	4.1	1.9	57	15	41	21	42	145	8.7	236	0.428	4.64	6.1	1.74	0.74	0.05	0.07
Baseline	Baseline MenACWY	Baseline	Baseline	142	4.5	2.5	68	22	72	9	44	156	5.82	266	0.463	4.92	3.57	1.51	0.52	0.17	0.06
Baseline	Baseline NA	Baseline	Baseline	NA	NA	NA	NA	NA	NA	38	NA	NA	NA	NA	NA	NA	NA	NA	NA	NA	NA
Baseline	Baseline NA	Baseline	Baseline	NA	NA	NA	NA	108	NA	NA	NA	NA	NA	NA	NA	NA	NA	NA	NA	NA	NA
Baseline	Baseline MenACWY	Baseline	Baseline	140	3.9	5.3	55	14	51	5	39	120	6.06	252	0.365	4.2	4.15	1.31	0.51	0.07	0.02
Baseline	Baseline ChAdOx1-nCOV-19	Baseline	Baseline	140	4.2	5.5	78	16	36	8	41	132	8.13	306	0.393	4.29	5.68	1.76	0.51	0.14	0.04
Baseline	Baseline ChAdOx1-nCOV-19	Baseline	Baseline	144	4	4.8	78	35	107	11	46	151	6.16	174	0.452	5.17	2.48	2.87	0.6	0.18	0.04
Baseline	Baseline ChAdOx1-nCOV-19	Baseline	Baseline	139	4.2	5.3	73	13	45	9	43	148	4.43	229	0.446	5	2.38	1.65	0.32	0.06	0.02
Baseline	Baseline ChAdOx1-nCOV-19	Baseline	Baseline	142	3.8	4	83	17	75	7	41	162	7.51	235	0.471	5.24	4.74	2.19	0.48	0.07	0.03
Baseline	Baseline ChAdOx1-nCOV-19	Baseline	Baseline	142	4.2	4.8	92	28	70	5	41	139	5.72	195	0.419	4.61	3.26	1.46	0.41	0.55	0.04
Baseline	Baseline ChAdOx1-nCOV-19	Baseline	Baseline	139	4	3.9	73	21	47	10	42	133	6.7	202	0.393	4.3	4.72	1.31	0.48	0.17	0.02
Baseline	Baseline NA	Baseline	Baseline	NA	NA	NA	NA	NA	NA	NA	NA	NA	NA	NA	NA	NA	NA	NA	NA	NA	NA
Baseline	Baseline MenACWY	Baseline	Baseline	139	3.4	2.7	57	22	39	18	37	130	8.74	271	0.374	3.98	5.51	2.38	0.63	0.15	0.07
Baseline	Baseline ChAdOx1-nCOV-19	Baseline	Baseline	138	3.9	4.6	57	20	62	9	41	129	6.27	138	0.384	4.12	3.32	2.53	0.3	0.1	0.02
Baseline	Baseline NA	Baseline	Baseline	NA	NA	NA	NA	NA	NA	NA	NA	NA	NA	NA	NA	NA	NA	NA	NA	NA	NA
Baseline	Baseline MenACWY	Baseline	Baseline	142	4.2	4.6	85	25	52	10	44	134	4.08	197	0.412	4.54	1.86	1.56	0.45	0.16	0.05
Baseline	Baseline MenACWY	Baseline	Baseline	140	4.4	6.5	76	30	59	9	42	148	4.79	232	0.436	4.59	2.05	2.23	0.41	0.06	0.03
Baseline	Baseline ChAdOx1-nCOV-19	Baseline	Baseline	142	4.5	3.8	86	20	40	5	43	140	5.54	175	0.436	5.16	3.5	1.41	0.52	0.09	0.02
Baseline	Baseline MenACWY	Baseline	Baseline	143	4.7	3.3	65	16	59	5	40	127	3.51	235	0.391	4.04	1.83	1.15	0.43	0.06	0.04
Baseline	Baseline MenACWY	Baseline	Baseline	141	4	4	59	14	78	21	37	142	5.5	207	0.421	4.69	3.28	1.69	0.39	0.1	0.04
Baseline	Baseline ChAdOx1-nCOV-19	Baseline	Baseline	143	4.1	2.6	63	13	64	13	40	136	6.18	171	0.413	4.67	2.59	2.67	0.6	0.29	0.03
Baseline	Baseline ChAdOx1-nCOV-19	Baseline	Baseline	139	4.5	5.5	86	31	65	16	41	140	4.63	193	0.426	4.99	2.83	1.24	0.46	0.08	0.02
Baseline	Baseline ChAdOx1-nCOV-19	Baseline	Baseline	140	4.4	4.3	82	24	71	7	45	147	3.34	218	0.446	4.94	1.76	1.24	0.28	0.04	0.02
Baseline	Baseline ChAdOx1-nCOV-19	Baseline	Baseline	141	4.2	4.9	79	24	113	7	43	159	6.99	218	0.46	4.84	4.96	1.22	0.57	0.18	0.05
Baseline	Baseline MenACWY	Baseline	Baseline	141	4	4	57	17	37	11	44	132	4.16	229	0.405	4.29	2.4	1.44	0.27	0.04	0.01
Baseline	Baseline NA	Baseline	Baseline	NA	NA	NA	NA	NA	NA	NA	NA	NA	NA	NA	NA	NA	NA	NA	NA	NA	NA
Baseline	Baseline MenACWY	Baseline	Baseline	140	4.4	3.2	78	45	87	5	39	148	5.82	257	0.431	4.7	2.66	2.36	0.58	0.15	0.07
Baseline	Baseline MenACWY	Baseline	Baseline	142	4	3.3	58	12	38	5	47	132	7.51	312	0.383	4.51	4.02	2.71	0.6	0.14	0.04
Baseline	Baseline MenACWY	Baseline	Baseline	138	3.9	4.7	66	16	63	5	43	131	7.69	218	0.408	4.32	4.98	1.84	0.76	0.07	0.04
Baseline	Baseline MenACWY	Baseline	Baseline	142	4	2.8	60	16	59	8	44	129	4.32	265	0.4	4.22	2.32	1.55	0.34	0.07	0.04
Baseline	Baseline ChAdOx1-nCOV-19	Baseline	Baseline	138	4.5	7.2	81	22	63	6	42	150	3.67	250	0.45	4.83	1.67	1.15	0.58	0.24	0.03
Baseline	Baseline ChAdOx1-nCOV-19	Baseline	Baseline	143	4.3	4.8	93	17	63	11	43	139	7.59	246	0.428	4.84	4.33	2.57	0.53	0.12	0.03
Baseline	Baseline MenACWY	Baseline	Baseline	143	4.9	4.4	64	21	68	5	41	140	3.82	186	0.424	4.35	1.85	1.36	0.36	0.22	0.03
Baseline	Baseline ChAdOx1-nCOV-19	Baseline	Baseline	138	4.2	4.4	80	22	61	8	42	143	3.96	165	0.424	4.61	2.22	1.29	0.33	0.1	0.02
Baseline	Baseline MenACWY	Baseline	Baseline	142	4.7	5	79	17	50	30	43	146	4.73	262	0.444	4.7	2.25	1.74	0.56	0.12	0.06
Baseline	Baseline MenACWY	Baseline	Baseline	139	4.1	3.4	65	18	74	14	42	126	6.27	366	0.371	4.13	3.93	1.5	0.72	0.09	0.03
Baseline	Baseline MenACWY	Baseline	Baseline	142	4.1	5	68	33	70	16	42	154	5.68	253	0.454	4.76	3.2	1.86	0.49	0.09	0.04
Baseline	Baseline NA	Baseline	Baseline	NA	NA	NA	NA	86	NA	NA	NA	NA	NA	NA	NA	NA	NA	NA	NA	NA	NA
Baseline	Baseline MenACWY	Baseline	Baseline	139	4.6	7.6	105	60	58	6	41	148	4.76	182	0.457	4.94	2.44	1.59	0.54	0.15	0.04
Baseline	Baseline MenACWY	Baseline	Baseline	141	4	4.7	68	17	67	6	45	139	7.12	293	0.412	4.58	4.37	2.05	0.5	0.17	0.03
Baseline	Baseline ChAdOx1-nCOV-19	Baseline	Baseline	138	3.8	3.7	52	17	56	5	43	132	8.19	246	0.403	4.64	5.31	2.31	0.49	0.04	0.04
Baseline	Baseline NA	Baseline	Baseline	NA	NA	NA	NA	NA	NA	NA	NA	NA	NA	NA	NA	NA	NA	NA	NA	NA	NA
Baseline	Baseline NA	Baseline	Baseline	NA	NA	NA	NA	NA	NA	NA	NA	NA	NA	NA	NA	NA	NA	NA	NA	NA	NA
Baseline	Baseline MenACWY	Baseline	Baseline	142	4	4.4	82	22	71	12	40	172	6.71	203	0.495	5.39	4.01	1.97	0.56	0.13	0.05
Baseline	Baseline NA	Baseline	Baseline	NA	NA	NA	NA	NA	NA	NA	NA	NA	NA	NA	NA	NA	NA	NA	NA	NA	NA
Baseline	Baseline ChAdOx1-nCOV-19	Baseline	Baseline	139	3.8	3.8	74	18	85	10	46	151	6.61	286	0.44	4.87	4.48	1.59	0.47	0.01	0.05
Baseline	Baseline ChAdOx1-nCOV-19	Baseline	Baseline	143	4.3	5	77	29	60	19	44	149	4.95	200	0.447	4.97	2.27	1.9	0.54	0.21	0.03
Baseline	Baseline MenACWY	Baseline	Baseline	141	4.1	4.9	72	24	62	16	41	167	5.36	206	0.477	5.3	3.08	1.72	0.38	0.15	0.03
Baseline	Baseline MenACWY	Baseline	Baseline	141	3.8	3.4	85	23	63	13	42	142	4.54	201	0.419	4.85	2.43	1.6	0.42	0.05	0.04
Baseline	Baseline ChAdOx1-nCOV-19	Baseline	Baseline	141	4.2	4.9	83	59	71	9	45	163	5.73	181	0.479	5.69	3.92	1.26	0.36	0.15	0.04
Baseline	Baseline MenACWY	Baseline	Baseline	142	4.5	5.2	82	33	77	13	41	146	8.17	259	0.427	4.81	5.57	1.46	0.64	0.45	0.05
Baseline	Baseline NA	Baseline	Baseline	NA	NA	NA	NA	NA	NA	NA	NA	113	3.53	NA	NA	NA	NA	NA	NA	NA	NA
Baseline	Baseline ChAdOx1-nCOV-19	Baseline	Baseline	141	4.1	4.2	73	21	48	8	43	141	6.06	257	0.43	4.76	3.15	2.4	0.42	0.06	0.03
Baseline	Baseline ChAdOx1-nCOV-19	Baseline	Baseline	140	4.4	3	50	19	62	5	37	148	10.82	308	0.431	4.86	8.24	1.79	0.53	0.21	0.05
Baseline	Baseline ChAdOx1-nCOV-19	Baseline	Baseline	141	4.9	3.8	64	15	47	6	45	129	7.51	314	0.4	4.42	3.95	2.67	0.63	0.2	0.05
Baseline	Baseline MenACWY	Baseline	Baseline	142	4.1	3.8	65	25	46	9	38	145	5.95	356	0.436	4.89	3.61	1.83	0.43	0.04	0.04
Baseline	Baseline MenACWY	Baseline	Baseline	142	4	3.8	72	20	61	12	42	120	4.39	156	0.357	3.76	2.52	1.45	0.34	0.05	0.04
Baseline	Baseline ChAdOx1-nCOV-19	Baseline	Baseline	142	4.4	3.6	76	26	74	9	43	160	6.54	201	0.468	5.36	3.77	1.82	0.42	0.5	0.04
Baseline	Baseline NA	Baseline	Baseline	NA	NA	NA	NA	NA	NA	NA	NA	NA	NA	NA	NA	NA	NA	NA	NA	NA	NA
Baseline	Baseline NA	Baseline	Baseline	NA	NA	NA	NA	NA	NA	NA	NA	NA	NA	NA	NA	NA	NA	NA	NA	NA	NA
Baseline	Baseline MenACWY	Baseline	Baseline	142	4	2.8	67	15	52	5	39	123	6.25	195	0.371	3.87	3.31	2.2	0.55	0.14	0.05
Baseline	Baseline ChAdOx1-nCOV-19	Baseline	Baseline	142	4.1	5.7	75	19	80	8	41	140	5.98	232	0.423	4.42	3.8	1.49	0.52	0.1	0.07
Baseline	Baseline ChAdOx1-nCOV-19	Baseline	Baseline	139	3.9	2.8	75	29	71	7	43	149	4.92	232	0.429	4.67	2.75	1.57	0.42	0.15	0.04
Baseline	Baseline ChAdOx1-nCOV-19	Baseline	Baseline	138	4	4.9	75	25	54	7	41	145	7.46	257	0.427	4.95	4.39	2.37	0.5	0.17	0.03
Baseline	Baseline MenACWY	Baseline	Baseline	140	4.5	5.9	112	46	60	5	41	146	8.96	246	0.418	4.76	5.88	2.24	0.55	0.27	0.03
Baseline	Baseline MenACWY	Baseline	Baseline	141	3.6	6.6	85	16	72	11	41	137	5.53	207	0.422	4.22	3.05	1.8	0.53	0.09	0.06
Baseline	Baseline MenACWY	Baseline	Baseline	139	4.2	5.7	87	27	76	6	44	147	11.58	325	0.433	5.07	7.38	3.38	0.63	0.13	0.07
Baseline	Baseline MenACWY	Baseline	Baseline	142	4.1	4.4	65	23	66	5	36	136	8.57	288	0.401	4.51	4.02	3.57	0.62	0.32	0.04
Baseline	Baseline MenACWY	Baseline	Baseline	143	3.8	5	73	15	49	8	47	156	5.37	283	0.439	5.05	3.1	1.67	0.42	0.15	0.03
Baseline	Baseline MenACWY	Baseline	Baseline	143	4.2	4.6	70	44	81	5	41	151	5.46	193	0.452	5.19	2.84	1.8	0.61	0.17	0.04
Baseline	Baseline MenACWY	Baseline	Baseline	141	4.4	4.6	78	25	103	8	43	155	6.14	223	0.46	5.36	3.89	1.59	0.39	0.22	0.04
Baseline	Baseline NA	Baseline	Baseline	NA	NA	NA	NA	NA	NA	NA	NA	NA	NA	NA	NA	NA	NA	NA	NA	NA	NA
Baseline	Baseline ChAdOx1-nCOV-19	Baseline	Baseline	140	4.4	5.5	102	27	73	27	44	162	4.94	253	0.468	5.29	2.64	1.86	0.31	0.08	0.05
Baseline	Baseline NA	Baseline	Baseline	NA	NA	NA	NA	NA	NA	NA	NA	NA	NA	NA	NA	NA	NA	NA	NA	NA	NA
Baseline	Baseline MenACWY	Baseline	Baseline	142	4.2	4.8	51	21	64	6	39	135	7.19	202	0.419	4.6	4.64	1.55	0.5	0.41	0.08
Baseline	Baseline MenACWY	Baseline	Baseline	141	4.1	4.3	68	18	87	7	37	145	7.35	260	0.427	4.71	5.33	1.52	0.43	0.04	0.03
Baseline	Baseline NA	Baseline	Baseline	NA	NA	NA	NA	NA	NA	NA	NA	NA	NA	NA	NA	NA	NA	NA	NA	NA	NA
Baseline	Baseline MenACWY	Baseline	Baseline	142	3.9	5.6	75	13	52	10	41	144	5.8	225	0.446	4.71	3.09	2.12	0.53	0.03	0.03
Baseline	Baseline MenACWY	Baseline	Baseline	138	4.5	1.8	53	19	59	7	42	120	4.07	263	0.376	3.91	2.31	1.29	0.4	0.03	0.04
Baseline	Baseline MenACWY	Baseline	Baseline	138	4.4	3.5	59	39	53	6	41	122	5.39	318	0.365	4.04	1.99	2.67	0.45	0.25	0.03
Baseline	Baseline MenACWY	Baseline	Baseline	141	3.8	4.1	58	26	52	5	43	128	5.32	275	0.397	4	3.8	0.97	0.35	0.13	0.07
Baseline	Baseline ChAdOx1-nCOV-19	Baseline	Baseline	140	4.9	3.3	51	35	65	6	38	124	7.4	382	0.387	4.56	4.71	1.72	0.56	0.31	0.1
Baseline	Baseline MenACWY	Baseline	Baseline	143	3.7	3.8	69	17	66	7	36	136	11.57	290	0.422	4.27	8.27	2.59	0.59	0.08	0.03
Baseline	Baseline MenACWY	Baseline	Baseline	142	4	3.2	64	18	55	10	42	133	9.03	335	0.412	4.28	5.48	2.87	0.57	0.07	0.04
Baseline	Baseline ChAdOx1-nCOV-19	Baseline	Baseline	140	4	5.3	68	27	96	5	41	135	8.51	320	0.419	4.43	3.94	3.72	0.67	0.13	0.05
Baseline	Baseline MenACWY	Baseline	Baseline	142	4.6	4.4	76	18	49	6	46	141	9.61	310	0.456	5.1	5.88	2.65	0.91	0.08	0.09
Baseline	Baseline MenACWY	Baseline	Baseline	142	3.8	3.6	62	23	43	5	42	127	8.78	206	0.393	4.17	5.86	2.02	0.65	0.18	0.07
Baseline	Baseline NA	Baseline	Baseline	NA	NA	NA	NA	NA	NA	NA	NA	NA	NA	NA	NA	NA	NA	NA	NA	NA	NA
Baseline	Baseline ChAdOx1-nCOV-19	Baseline	Baseline	141	3.6	3.6	58	14	56	5	41	126	5.73	238	0.382	4.28	3.49	1.77	0.37	0.06	0.04
Baseline	Baseline MenACWY	Baseline	Baseline	142	3.9	3.1	65	15	69	5	41	129	8.51	285	0.394	4.02	4.8	2.81	0.71	0.12	0.08
Baseline	Baseline ChAdOx1-nCOV-19	Baseline	Baseline	141	4.4	4	91	45	101	9	44	162	4.44	292	0.467	5.4	2.22	1.51	0.49	0.12	0.1
Baseline	Baseline MenACWY	Baseline	Baseline	142	4	5.8	97	21	68	7	43	154	5.49	201	0.475	5.08	3.01	1.89	0.45	0.12	0.02
Baseline	Baseline ChAdOx1-nCOV-19	Baseline	Baseline	139	4.2	3.4	62	22	43	9	44	133	5.36	244	0.422	4.38	3.03	1.85	0.3	0.11	0.07
Baseline	Baseline ChAdOx1-nCOV-19	Baseline	Baseline	140	3.9	3.9	56	18	36	7	41	130	5.33	220	0.404	4.16	3.12	1.75	0.35	0.08	0.03
Baseline	Baseline MenACWY	Baseline	Baseline	142	3.9	4	69	14	43	11	42	136	4.47	214	0.419	4.53	2.65	1.47	0.27	0.03	0.05
Baseline	Baseline ChAdOx1-nCOV-19	Baseline	Baseline	142	3.6	4.3	66	17	69	7	41	128	4.89	202	0.402	4.42	2.69	1.78	0.25	0.14	0.03
Baseline	Baseline ChAdOx1-nCOV-19	Baseline	Baseline	138	4.1	4.6	60	14	65	5	33	118	6.9	301	0.37	4.47	4.04	2.34	0.43	0.07	0.02
Baseline	Baseline ChAdOx1-nCOV-19	Baseline	Baseline	140	4	4.7	48	17	47	5	44	141	6.15	311	0.406	4.57	3.74	1.75	0.55	0.07	0.04
Baseline	Baseline ChAdOx1-nCOV-19	Baseline	Baseline	142	4.3	3.3	88	25	82	6	41	130	5.76	258	0.397	4.19	3.7	1.44	0.51	0.07	0.04
Baseline	Baseline ChAdOx1-nCOV-19	Baseline	Baseline	141	3.5	2.8	50	15	71	8	49	139	10.9	302	0.418	4.58	7.63	2.47	0.68	0.08	0.04
Baseline	Baseline ChAdOx1-nCOV-19	Baseline	Baseline	140	4.1	2.7	59	16	49	5	40	141	5.87	371	0.449	5.21	3.8	1.56	0.41	0.04	0.05
Baseline	Baseline ChAdOx1-nCOV-19	Baseline	Baseline	143	3.9	4.8	75	27	98	15	44	147	3.6	255	0.426	4.42	1.87	1.11	0.47	0.1	0.05
Baseline	Baseline MenACWY	Baseline	Baseline	139	4.2	2.9	59	38	41	8	37	122	4.8	189	0.37	3.87	2.51	1.86	0.36	0.05	0.02
Baseline	Baseline MenACWY	Baseline	Baseline	145	4	3.4	76	16	61	9	45	150	5.28	233	0.453	5.26	3.13	1.65	0.39	0.06	0.05
Baseline	Baseline ChAdOx1-nCOV-19	Baseline	Baseline	142	4.4	5.7	116	50	68	5	45	144	9.21	371	0.442	5.01	5.28	3	0.7	0.2	0.03
Baseline	Baseline ChAdOx1-nCOV-19	Baseline	Baseline	142	3.8	2.2	69	14	76	5	42	131	5.2	194	0.392	4.3	2.76	1.55	0.54	0.31	0.04
Baseline	Baseline NA	Baseline	Baseline	138	3.7	4.1	58	11	45	6	42	130	9.55	328	0.4	4.68	6.45	2.21	0.7	0.13	0.06
Baseline	Baseline NA	Baseline	Baseline	142	4.3	4	80	21	63	11	43	155	6.85	243	0.441	5.07	4.39	1.62	0.71	0.1	0.03
Baseline	Baseline NA	Baseline	Baseline	142	3.9	5.6	79	25	65	9	NA	162	5.19	178	0.471	5.29	3.03	1.52	0.53	0.09	0.02
Baseline	Baseline NA	Baseline	Baseline	138	3.5	4.6	61	15	58	6	41	124	6.52	280	0.358	4.09	3.85	1.99	0.48	0.14	0.06
Baseline	Baseline NA	Baseline	Baseline	139	3.7	4.9	63	11	66	13	45	141	9.05	254	0.416	4.42	6.1	2.01	0.63	0.24	0.07
Baseline	Baseline NA	Baseline	Baseline	146	3.7	4	68	20	54	16	44	135	4	158	0.4	4.64	2.4	1.4	0.2	0.1	0
Baseline	Baseline ChAdOx1-nCOV-19	Baseline	Baseline	142	3.9	4.6	62	21	65	8	45	141	7	348	0.4	4.45	4.9	1.4	0.5	0.1	0
Baseline	Baseline MenACWY	Baseline	Baseline	140	4	3.9	72	27	44	9	38	136	3.8	303	0.41	4.52	1.8	1.4	0.3	0.3	0.1
Baseline	Baseline ChAdOx1-nCOV-19	Baseline	Baseline	143	4	4.9	57	16	68	14	41	136	4.7	202	0.41	4.9	2.7	1.5	0.4	0.1	0
Baseline	Baseline NA	Baseline	Baseline	140	4	6.1	60	13	53	8	44	126	6.5	250	0.38	4.3	4.3	1.4	0.4	0.2	0.1
Baseline	Baseline MenACWY	Baseline	Baseline	143	5.1	4.2	75	22	46	4	38	141	9.1	333	0.43	4.59	5.8	2.5	0.6	0.1	0
Baseline	Baseline MenACWY	Baseline	Baseline	142	4.5	2.1	57	22	41	6	40	120	4.9	263	0.37	4.19	3.1	1.4	0.3	0	0
Baseline	Baseline ChAdOx1-nCOV-19	Baseline	Baseline	138	4.5	4.6	70	22	56	7	38	134	7.8	281	0.4	4.57	4.2	2.6	0.8	0.2	0.1
Baseline	Baseline MenACWY	Baseline	Baseline	144	4	4.6	75	28	63	7	45	156	5.2	192	0.47	4.92	2.4	2.2	0.4	0.2	0
Baseline	Baseline MenACWY	Baseline	Baseline	140	4.3	6.8	76	26	69	11	49	143	5.2	233	0.43	4.78	1.9	2.4	0.6	0.3	0.1
Baseline	Baseline ChAdOx1-nCOV-19	Baseline	Baseline	140	4.7	3.1	66	13	56	5	39	132	4.6	208	0.4	4.48	2.4	1.7	0.4	0.1	0
Baseline	Baseline ChAdOx1-nCOV-19	Baseline	Baseline	141	4.2	3.3	65	17	67	7	41	135	5.9	263	0.41	4.13	2.5	2.4	0.6	0.5	0
Baseline	Baseline MenACWY	Baseline	Baseline	140	4.2	4.2	74	37	61	6	42	142	6	259	0.43	5.12	2.9	2.5	0.4	0.2	0.1
Baseline	Baseline NA	Baseline	Baseline	141	4.3	2.9	70	17	40	14	43	126	4.8	290	0.38	3.87	2.7	1.6	0.4	0	0
Baseline	Baseline ChAdOx1-nCOV-19	Baseline	Baseline	141	3.9	4.5	78	14	46	5	40	140	7.3	309	0.42	4.56	4.4	2.1	0.5	0.1	0.1
Baseline	Baseline MenACWY	Baseline	Baseline	141	4.4	9.4	99	65	86	14	41	169	5.2	239	0.51	5.74	2.3	2.2	0.4	0.2	0
Baseline	Baseline ChAdOx1-nCOV-19	Baseline	Baseline	145	4.4	4.2	56	32	65	13	42	133	4.5	278	0.4	4.52	3	1.2	0.2	0	0
Baseline	Baseline NA	Baseline	Baseline	141	4.2	5	67	66	78	5	39	153	6.8	241	0.45	4.87	3.9	1.8	0.7	0.4	0.1
Baseline	Baseline ChAdOx1-nCOV-19	Baseline	Baseline	141	3.8	3.7	72	31	76	38	48	149	9.3	277	0.45	4.93	5.6	2.7	0.6	0.4	0
Baseline	Baseline ChAdOx1-nCOV-19	Baseline	Baseline	142	4.1	4.1	76	19	62	11	44	146	3.7	269	0.44	4.72	2.1	1.3	0.2	0.2	0
Baseline	Baseline MenACWY	Baseline	Baseline	142	4.5	3.8	66	20	81	6	45	138	7	203	0.43	4.83	3.9	2.5	0.6	0	0
Baseline	Baseline ChAdOx1-nCOV-19	Baseline	Baseline	138	4	3.8	72	17	42	6	38	129	6.6	206	0.39	4.19	3.6	2.5	0.4	0.1	0
Baseline	Baseline ChAdOx1-nCOV-19	Baseline	Baseline	142	4.1	6.4	98	61	83	5	43	148	5.4	214	0.44	4.96	2.2	2.2	0.5	0.5	0.1
Baseline	Baseline ChAdOx1-nCOV-19	Baseline	Baseline	142	3.9	4	70	34	71	7	41	152	7.6	248	0.43	5.16	4.8	2.2	0.6	0.1	0.1
Baseline	Baseline ChAdOx1-nCOV-19	Baseline	Baseline	142	3.8	6	90	29	69	6	42	140	4.8	278	0.42	4.55	3.1	1.3	0.4	0.1	0
Baseline	Baseline NA	Baseline	Baseline	142	4.6	2.4	72	54	53	10	42	134	5.3	246	0.4	4.05	3.4	1.4	0.3	0.2	0
Baseline	Baseline NA	Baseline	Baseline	141	4.4	4.4	66	27	62	14	45	151	5	192	0.44	4.68	1.9	2.5	0.4	0.1	0
Baseline	Baseline MenACWY	Baseline	Baseline	143	4.2	4.8	70	23	61	5	38	143	6.7	229	0.43	4.84	3.9	2.1	0.5	0.1	0.1
Baseline	Baseline NA	Baseline	Baseline	141	3.5	3.8	66	23	59	4	35	127	8.4	282	0.37	3.81	6.1	1.7	0.4	0.1	0.1
Baseline	Baseline NA	Baseline	Baseline	139	3.9	6.4	77	26	62	6	42	145	9.1	243	0.43	5	6.6	1.8	0.5	0.1	0
Baseline	Baseline MenACWY	Baseline	Baseline	143	3.8	5.3	74	28	78	5	40	144	8.2	210	0.43	5.07	4.7	2.5	0.6	0.4	0.1
Baseline	Baseline NA	Baseline	Baseline	140	3.9	3.5	88	54	67	12	38	149	6.9	227	0.44	4.9	4.1	2.1	0.6	0.1	0
Baseline	Baseline NA	Baseline	Baseline	140	4.1	4.7	65	19	42	6	43	116	4	232	0.35	3.82	1.9	1.7	0.3	0.1	0
Baseline	Baseline ChAdOx1-nCOV-19	Baseline	Baseline	142	4.1	3.8	69	16	52	7	42	133	6	300	0.39	4.22	3.6	1.8	0.5	0.1	0
Baseline	Baseline NA	Baseline	Baseline	142	4.3	3.2	80	43	113	6	42	151	8.1	317	0.45	5.26	4.1	3.2	0.5	0.2	0.1
Baseline	Baseline MenACWY	Baseline	Baseline	142	4.4	4.2	51	18	45	3	38	129	6.8	214	0.4	4.42	3.7	2.5	0.5	0.1	0
Baseline	Baseline MenACWY	Baseline	Baseline	142	4.2	3.7	60	12	59	5	43	130	8.7	190	0.39	4.42	6	2	0.6	0	0.1
Baseline	Baseline MenACWY	Baseline	Baseline	140	3.8	2.4	51	13	69	5	43	130	7.5	214	0.38	4.52	5.1	1.8	0.5	0.1	0
Baseline	Baseline ChAdOx1-nCOV-19	Baseline	Baseline	142	3.7	3.7	52	19	43	8	44	138	7.1	163	0.41	4.38	3.9	2.2	0.7	0.2	0
Baseline	Baseline NA	Baseline	Baseline	141	4	4.2	66	21	44	6	44	126	6.1	288	0.38	4.23	2.3	3.2	0.4	0.2	0
Baseline	Baseline NA	Baseline	Baseline	143	4.4	3.7	50	16	50	7	39	140	7.5	268	0.42	4.49	4.4	2.5	0.5	0.2	0
Baseline	Baseline MenACWY	Baseline	Baseline	139	4.2	3.3	58	26	85	3	42	133	8	231	0.39	4.12	5.4	2	0.5	0.1	0
Baseline	Baseline NA	Baseline	Baseline	143	4.4	4.6	76	59	55	11	39	131	5.5	225	0.39	3.93	3.7	1.1	0.4	0.1	0
Baseline	Baseline MenACWY	Baseline	Baseline	140	4.6	4.7	82	35	83	6	42	153	6	196	0.45	5.12	2.3	3	0.6	0.1	0
Baseline	Baseline MenACWY	Baseline	Baseline	144	4.8	3.1	105	46	66	10	44	159	6.3	271	0.47	5.37	3.9	1.6	0.6	0.2	0
Baseline	Baseline MenACWY	Baseline	Baseline	142	4.9	4.2	90	61	83	11	43	161	10.1	244	0.47	5.27	7.5	2	0.5	0	0.1
Baseline	Baseline ChAdOx1-nCOV-19	Baseline	Baseline	142	3.8	3.7	83	23	51	9	40	152	6.1	244	0.44	4.96	3.8	1.7	0.5	0.2	0
Baseline	Baseline ChAdOx1-nCOV-19	Baseline	Baseline	141	3.9	6.2	61	21	54	8	37	152	6.4	234	0.44	4.38	3.9	1.8	0.5	0.3	0
Baseline	Baseline NA	Baseline	Baseline	141	4.7	3.9	68	21	41	4	43	132	4.6	273	0.39	4.22	2.7	1.5	0.3	0.2	0
Baseline	Baseline MenACWY	Baseline	Baseline	138	4	3.5	59	16	55	9	43	138	5.6	289	0.4	4.36	2.9	2.1	0.5	0.1	0
Baseline	Baseline NA	Baseline	Baseline	141	4	5.3	61	35	108	7	45	139	9.3	254	0.42	4.64	4.4	4.2	0.5	0.1	0
Baseline	Baseline NA	Baseline	Baseline	141	4.1	4.1	87	22	48	7	42	145	4.1	253	0.43	4.86	1.9	1.6	0.3	0.2	0
Baseline	Baseline MenACWY	Baseline	Baseline	140	4.1	4.5	67	26	54	5	43	123	6	231	0.36	4.16	2.9	2.5	0.5	0.1	0
Baseline	Baseline ChAdOx1-nCOV-19	Baseline	Baseline	141	4	6.5	106	22	58	26	42	155	7	195	0.45	4.73	3	3.1	0.7	0.1	0.1
Baseline	Baseline NA	Baseline	Baseline	142	4.2	5.5	60	26	59	5	38	140	7.9	227	0.42	4.74	3.9	2.7	0.5	0.7	0.1
Baseline	Baseline NA	Baseline	Baseline	141	4.8	4	63	38	57	4	40	149	11.9	412	0.43	4.52	8.2	2.8	0.7	0.1	0.1
Baseline	Baseline MenACWY	Baseline	Baseline	141	4.4	4.8	92	27	55	10	46	136	8.6	234	0.41	4.47	4.9	2.7	0.9	0.1	0.1
Baseline	Baseline MenACWY	Baseline	Baseline	141	4.3	7.4	97	43	59	14	43	156	5.5	247	0.46	5.17	3	2	0.5	0	0
Baseline	Baseline NA	Baseline	Baseline	138	4.2	6.2	62	16	60	4	38	121	7.6	285	0.36	4.71	3.8	3.2	0.4	0.1	0.1
Baseline	Baseline NA	Baseline	Baseline	143	4.1	5.9	107	19	61	8	43	141	7.3	182	0.4	4.44	4.9	1.8	0.4	0.1	0
Baseline	Baseline NA	Baseline	Baseline	140	4.6	5.7	83	27	85	24	46	161	5.9	221	0.46	5.63	3.6	1.8	0.3	0.2	0
Baseline	Baseline ChAdOx1-nCOV-19	Baseline	Baseline	142	4.2	5.6	99	35	68	9	45	160	4.2	245	0.46	5.4	2.4	1.4	0.3	0.1	0
Baseline	Baseline MenACWY	Baseline	Baseline	138	4.4	5.1	64	23	60	3	40	130	7.4	239	0.39	4.28	4.8	1.9	0.5	0.2	0
Baseline	Baseline ChAdOx1-nCOV-19	Baseline	Baseline	145	4.5	5.8	76	32	84	7	44	160	8	242	0.46	5.26	5.4	2.1	0.5	0.1	0
Baseline	Baseline NA	Baseline	Baseline	139	4.7	4.1	60	14	52	3	37	123	4.9	261	0.37	4.42	3.1	1.4	0.3	0	0
Baseline	Baseline NA	Baseline	Baseline	143	4.3	6.4	87	15	68	6	42	134	8.8	263	0.41	4.45	5.7	2.2	0.7	0.2	0
Baseline	Baseline ChAdOx1-nCOV-19	Baseline	Baseline	142	4.3	4.8	78	23	68	9	42	153	4.9	300	0.44	4.63	1.9	2.3	0.4	0.2	0.1
Baseline	Baseline ChAdOx1-nCOV-19	Baseline	Baseline	143	4.6	4.2	108	42	68	6	41	157	5.4	182	0.48	6.18	2.7	1.8	0.5	0.3	0.1
Baseline	Baseline MenACWY	Baseline	Baseline	142	4	3.7	52	20	62	6	40	135	6.5	201	0.4	4.33	3.5	2.5	0.5	0	0
Baseline	Baseline MenACWY	Baseline	Baseline	142	4.2	6	72	20	60	18	40	137	4.8	268	0.4	4.59	2.4	1.7	0.5	0.1	0.1
Baseline	Baseline MenACWY	Baseline	Baseline	140	4.3	5.2	55	13	35	6	39	136	5.7	259	0.4	4.3	3.1	1.9	0.4	0.3	0.1
Baseline	Baseline ChAdOx1-nCOV-19	Baseline	Baseline	143	4.2	4.7	78	22	65	10	46	143	6.8	249	0.43	4.57	4	2.2	0.4	0.1	0
Baseline	Baseline ChAdOx1-nCOV-19	Baseline	Baseline	142	4.2	5.5	92	22	67	9	40	142	4.9	275	0.42	4.45	3.1	1.3	0.3	0.2	0.1
Baseline	Baseline ChAdOx1-nCOV-19	Baseline	Baseline	140	4	2.3	58	17	48	7	40	116	7.4	277	0.34	3.57	4.9	1.7	0.7	0.1	0
Baseline	Baseline ChAdOx1-nCOV-19	Baseline	Baseline	144	4.1	6.1	70	23	68	8	41	140	8.4	245	0.43	6.27	5.6	2	0.5	0.3	0.1
Baseline	Baseline NA	Baseline	Baseline	142	4.3	5.7	82	21	48	11	40	144	5.7	179	0.4	4.33	4.3	0.9	0.4	0	0
Baseline	Baseline ChAdOx1-nCOV-19	Baseline	Baseline	143	4.6	3.8	70	21	50	2	39	120	6.2	294	0.36	4.06	2.9	2.4	0.6	0.3	0.1
Baseline	Baseline ChAdOx1-nCOV-19	Baseline	Baseline	139	4.2	4.8	49	14	52	6	42	129	8.2	170	0.38	3.93	4.7	2.9	0.5	0.1	0.1
Baseline	Baseline ChAdOx1-nCOV-19	Baseline	Baseline	141	4.6	3.7	66	25	58	7	40	133	8	247	0.39	4.21	5.3	1.8	0.8	0	0
Baseline	Baseline MenACWY	Baseline	Baseline	143	4.2	5.3	71	15	50	19	42	159	6.7	299	0.47	5.17	3.8	2.3	0.3	0.1	0.1
Baseline	Baseline MenACWY	Baseline	Baseline	143	4	2.8	59	12	46	2	41	139	8.1	319	0.41	4.29	4.3	3	0.6	0.1	0
Baseline	Baseline MenACWY	Baseline	Baseline	137	4.1	6.6	64	30	52	4	38	141	10.1	322	0.41	4.33	5.6	3.5	0.7	0.2	0.1
Baseline	Baseline NA	Baseline	Baseline	142	4.8	7.2	107	25	66	6	41	146	5.6	235	0.44	4.74	2.9	2.2	0.4	0.1	0.1
Baseline	Baseline ChAdOx1-nCOV-19	Baseline	Baseline	143	4.4	4.3	79	28	48	5	39	129	6.8	441	0.39	4.24	3.3	2.6	0.4	0.3	0.2
Baseline	Baseline ChAdOx1-nCOV-19	Baseline	Baseline	139	4.1	3.4	63	16	52	9	42	147	3.9	185	0.43	4.67	2.3	1.2	0.3	0.1	0
Baseline	Baseline MenACWY	Baseline	Baseline	141	3.9	6	77	46	61	30	44	164	5.8	180	0.47	5.07	3.7	1.5	0.5	0.1	0
Baseline	Baseline MenACWY	Baseline	Baseline	140	4.3	5.9	86	20	54	14	44	144	7	186	0.43	4.72	4.9	1.4	0.4	0.2	0
Baseline	Baseline NA	Baseline	Baseline	141	4	7.8	73	29	41	32	42	157	4.7	224	0.47	5.18	2.3	1.8	0.4	0.1	0
Baseline	Baseline MenACWY	Baseline	Baseline	140	3.9	4.6	77	25	59	7	41	155	6.8	251	0.47	5.28	3	3.1	0.5	0.1	0.1
Baseline	Baseline MenACWY	Baseline	Baseline	142	4.5	3.8	62	21	45	9	42	133	5.5	211	0.39	4.12	3.2	1.8	0.5	0	0
Baseline	Baseline NA	Baseline	Baseline	139	4.3	4.2	81	29	61	10	43	145	5.8	272	0.44	5.16	2.7	2.4	0.5	0.1	0
Baseline	Baseline NA	Baseline	Baseline	140	4.8	4.5	59	14	50	7	39	120	6.6	247	0.36	3.79	3.4	1.8	0.5	0.8	0.1
Baseline	Baseline NA	Baseline	Baseline	140	5	5.9	86	31	77	6	41	155	6	231	0.47	5.7	2.6	2.6	0.5	0.3	0
Baseline	Baseline NA	Baseline	Baseline	143	5	7.2	74	21	42	10	45	119	5.3	182	0.36	4.59	3.3	1.6	0.3	0	0
Baseline	Baseline MenACWY	Baseline	Baseline	142	4.3	4.3	58	17	37	7	41	126	6.1	231	0.38	4.04	3.2	2.3	0.5	0.1	0.1
Baseline	Baseline MenACWY	Baseline	Baseline	138	4.4	4.3	66	18	39	9	43	136	5.6	292	0.41	4.62	3.3	1.6	0.4	0.1	0.1
Baseline	Baseline NA	Baseline	Baseline	141	4.2	7.9	84	36	102	15	39	153	8	231	0.45	4.95	5.6	1.4	0.6	0.4	0.1
Baseline	Baseline MenACWY	Baseline	Baseline	142	4.4	5.9	81	14	49	8	40	135	5.5	242	0.39	4.36	2.7	2.2	0.4	0.1	0
Baseline	Baseline ChAdOx1-nCOV-19	Baseline	Baseline	142	3.9	6.2	87	61	77	11	47	168	6.4	259	0.49	5.2	3.1	2.6	0.5	0.2	0.1
Baseline	Baseline NA	Baseline	Baseline	139	4.1	4.8	67	19	48	13	46	138	5.2	295	0.41	4.43	3.2	1.6	0.3	0	0
Baseline	Baseline ChAdOx1-nCOV-19	Baseline	Baseline	141	3.7	7.3	83	31	46	7	47	152	6.3	233	0.44	4.86	3.7	2	0.5	0.1	0
Baseline	Baseline ChAdOx1-nCOV-19	Baseline	Baseline	140	4.5	5	48	26	66	7	38	131	10.8	203	0.39	4.52	7.8	2.4	0.5	0.1	0.1
Baseline	Baseline NA	Baseline	Baseline	141	4.4	3.7	87	22	80	6	44	141	9.2	291	0.42	5	4.9	3.5	0.6	0.2	0
Baseline	Baseline MenACWY	Baseline	Baseline	141	4.2	3.4	74	67	68	14	47	153	5.4	282	0.46	5.14	2.8	1.9	0.6	0.1	0.1
Baseline	Baseline ChAdOx1-nCOV-19	Baseline	Baseline	141	4.5	5	76	27	52	17	42	155	5.2	208	0.45	4.96	2.4	2.4	0.3	0.1	0
Baseline	Baseline MenACWY	Baseline	Baseline	142	3.7	3.1	53	23	59	21	43	137	4.5	202	0.39	4.47	2.2	1.6	0.5	0.2	0
Baseline	Baseline ChAdOx1-nCOV-19	Baseline	Baseline	141	4.2	3.7	62	12	37	6	40	128	7.5	208	0.38	4.22	5.2	1.5	0.7	0	0
Baseline	Baseline ChAdOx1-nCOV-19	Baseline	Baseline	141	4	3.3	60	15	50	6	42	128	5.5	442	0.38	4.53	3.1	1.9	0.3	0.1	0.1
Baseline	Baseline ChAdOx1-nCOV-19	Baseline	Baseline	142	4.5	3.3	74	42	47	6	45	140	4.6	250	0.42	4.57	2	2	0.4	0.2	0
Baseline	Baseline MenACWY	Baseline	Baseline	139	4.1	4.5	53	23	36	9	40	134	6.2	252	0.4	4.18	3.5	2.2	0.4	0.2	0
Baseline	Baseline ChAdOx1-nCOV-19	Baseline	Baseline	140	4.4	6.7	75	18	41	5	41	136	9.6	283	0.4	4.39	5.4	3.1	0.6	0.3	0.2
Baseline	Baseline ChAdOx1-nCOV-19	Baseline	Baseline	141	4	5.7	77	61	64	7	45	161	7.5	282	0.46	5.25	3.9	2.7	0.7	0.2	0
Baseline	Baseline MenACWY	Baseline	Baseline	143	4.4	4.6	106	28	76	14	41	143	7.6	224	0.43	4.74	5.1	1.7	0.6	0.1	0
Baseline	Baseline ChAdOx1-nCOV-19	Baseline	Baseline	144	4	3.6	66	29	73	10	43	140	6	355	0.42	4.58	3.2	2	0.5	0.2	0.1
Baseline	Baseline MenACWY	Baseline	Baseline	144	4.3	7.4	93	15	55	10	47	154	4.1	224	0.44	4.66	2.4	1.3	0.4	0	0
Baseline	Baseline NA	Baseline	Baseline	143	4.7	3.3	60	36	94	6	39	139	6.3	253	0.42	4.76	3.7	2	0.4	0.1	0.1
Baseline	Baseline ChAdOx1-nCOV-19	Baseline	Baseline	140	4.5	4.3	72	15	40	7	42	130	8.2	275	0.39	4.29	5.9	1.6	0.5	0.1	0.1
Baseline	Baseline MenACWY	Baseline	Baseline	139	3.9	6.1	92	18	73	7	44	160	7.5	302	0.47	5.4	4.2	2.5	0.6	0.2	0
Baseline	Baseline MenACWY	Baseline	Baseline	142	4.3	5.9	71	35	80	11	43	170	9.2	195	0.49	5.45	6.1	1.9	1	0.2	0.1
Baseline	Baseline ChAdOx1-nCOV-19	Baseline	Baseline	139	3.9	3.5	77	19	63	13	40	134	3.6	258	0.4	4.73	1.3	1.9	0.4	0	0
Baseline	Baseline MenACWY	Baseline	Baseline	143	4.2	3.4	73	24	54	11	41	144	4.8	221	0.42	4.67	2.8	1.6	0.3	0.1	0
Baseline	Baseline MenACWY	Baseline	Baseline	140	4.2	4.1	63	50	75	6	41	141	7.3	216	0.43	5.16	4.6	1.8	0.7	0.1	0
Baseline	Baseline MenACWY	Baseline	Baseline	142	4.1	3.9	80	31	50	6	41	139	5.9	166	0.41	4.72	3.5	1.9	0.4	0.1	0
Baseline	Baseline ChAdOx1-nCOV-19	Baseline	Baseline	142	4	5.1	68	18	82	6	41	158	4.7	205	0.48	5.08	2.4	1.9	0.4	0	0
Baseline	Baseline NA	Baseline	Baseline	140	4.5	6.8	96	63	49	37	43	156	4.4	249	0.46	4.94	2.3	1.4	0.5	0.3	0
Baseline	Baseline ChAdOx1-nCOV-19	Baseline	Baseline	143	4.5	5.4	66	15	92	7	41	139	6.8	301	0.42	4.56	2.9	3.3	0.4	0.1	0.1
Baseline	Baseline ChAdOx1-nCOV-19	Baseline	Baseline	139	3.9	5.8	60	44	48	9	44	131	7.3	229	0.39	4.44	5.1	1.7	0.4	0.1	0
Baseline	Baseline MenACWY	Baseline	Baseline	144	4.8	5.6	86	23	59	9	40	150	6.7	171	0.44	4.82	4.3	1.8	0.6	0.1	0
Baseline	Baseline NA	Baseline	Baseline	139	3.8	3.7	65	17	50	3	37	142	7.8	222	0.42	4.67	4.6	2.2	0.7	0.2	0
Baseline	Baseline ChAdOx1-nCOV-19	Baseline	Baseline	141	3.7	4.2	63	13	58	8	43	141	7.6	226	0.42	4.26	4.1	2.9	0.5	0.1	0
Baseline	Baseline ChAdOx1-nCOV-19	Baseline	Baseline	140	3.8	3.6	58	21	51	5	42	132	6.7	184	0.39	4.5	4.3	1.9	0.5	0.1	0
Baseline	Baseline NA	Baseline	Baseline	139	4	4.8	66	15	40	8	42	131	6.2	266	0.39	4.17	3.4	2.2	0.5	0.1	0
Baseline	Baseline MenACWY	Baseline	Baseline	142	3.7	2.1	49	36	69	17	39	137	8.8	362	0.4	4.65	4.5	3.2	0.6	0.5	0.1
Baseline	Baseline ChAdOx1-nCOV-19	Baseline	Baseline	139	4	4	79	17	48	7	40	145	8	279	0.43	4.52	4.7	2.5	0.7	0.1	0
Baseline	Baseline MenACWY	Baseline	Baseline	140	4.2	4.6	70	14	82	5	44	129	6.9	272	0.39	4.39	3.8	2.3	0.5	0.3	0
Baseline	Baseline NA	Baseline	Baseline	142	3.7	4.7	64	16	46	13	37	137	8.8	289	0.4	4.64	6.4	1.5	0.6	0.2	0.1
Baseline	Baseline NA	Baseline	Baseline	141	4.2	4.7	60	32	87	12	42	151	5.6	224	0.45	4.72	3.1	1.6	0.6	0.2	0.1
Baseline	Baseline ChAdOx1-nCOV-19	Baseline	Baseline	140	4.6	3	56	17	40	39	45	141	5.3	239	0.42	4.61	3.1	1.6	0.6	0	0
Baseline	Baseline NA	Baseline	Baseline	142	3.8	4.5	81	26	59	8	40	133	6.3	238	0.39	4.45	3.7	1.9	0.4	0.2	0
Baseline	Baseline NA	Baseline	Baseline	141	4.3	7.5	96	33	84	6	40	147	9	247	0.43	4.68	6.3	1.8	0.6	0.2	0
Baseline	Baseline MenACWY	Baseline	Baseline	142	3.9	4.3	96	58	30	6	40	151	5.2	175	0.44	5.01	2.9	1.7	0.5	0.1	0
Baseline	Baseline MenACWY	Baseline	Baseline	139	4.7	3.4	69	19	48	13	39	145	7	259	0.44	4.63	4.6	1.7	0.6	0	0.1
Baseline	Baseline MenACWY	Baseline	Baseline	142	4.6	4.8	77	18	58	16	44	146	3.6	273	0.44	4.89	1.8	1.4	0.3	0.1	0
Baseline	Baseline NA	Baseline	Baseline	141	4.2	5.8	81	28	53	10	41	135	4.7	247	0.41	4.52	2.2	1.8	0.4	0.2	0
Baseline	Baseline NA	Baseline	Baseline	140	3.9	3.6	77	71	91	21	45	156	6.4	231	0.47	4.89	3.3	2	0.6	0.4	0.1
Baseline	Baseline ChAdOx1-nCOV-19	Baseline	Baseline	142	4.4	3.9	77	40	113	11	45	158	6.2	195	0.47	5.22	3.8	1.7	0.6	0.1	0
Baseline	Baseline MenACWY	Baseline	Baseline	141	4.8	5.3	74	28	51	12	43	149	5.5	268	0.44	4.66	3.2	1.6	0.6	0.1	0
Baseline	Baseline ChAdOx1-nCOV-19	Baseline	Baseline	142	4	4.9	81	27	62	15	41	151	5.8	210	0.45	4.82	2.9	2.2	0.6	0.1	0
Baseline	Baseline ChAdOx1-nCOV-19	Baseline	Baseline	141	4.2	6.1	77	25	66	20	43	152	5.2	230	0.44	4.83	2.9	1.6	0.5	0.2	0
Baseline	Baseline MenACWY	Baseline	Baseline	143	4.4	5.5	81	24	89	7	44	151	5.5	195	0.44	4.99	3.4	1.7	0.4	0	0
Baseline	Baseline NA	Baseline	Baseline	142	4	2.4	63	17	61	5	42	153	7	323	0.45	4.77	4.2	1.9	0.4	0.4	0.1
Baseline	Baseline ChAdOx1-nCOV-19	Baseline	Baseline	137	4.7	3.4	51	12	95	7	41	132	8.6	310	0.39	4.32	5.3	2.5	0.5	0.2	0.1
Baseline	Baseline NA	Baseline	Baseline	139	3.9	5.3	84	49	58	17	42	161	5	247	0.47	5.01	2.7	1.8	0.5	0.1	0
Baseline	Baseline NA	Baseline	Baseline	140	4.4	6.3	79	19	37	10	43	113	5.6	167	0.36	4.42	3.3	1.6	0.5	0.2	0.1
Baseline	Baseline NA	Baseline	Baseline	138	4.1	3.1	69	21	73	5	36	130	5	251	0.39	4.44	2.8	1.5	0.6	0.1	0.1
Baseline	Baseline MenACWY	Baseline	Baseline	139	4.3	4.7	75	22	43	6	42	148	6.1	238	0.45	4.74	4.2	1.4	0.4	0.1	0
Baseline	Baseline MenACWY	Baseline	Baseline	141	5.4	3.6	61	33	54	3	38	140	6.9	245	0.42	4.3	4.4	1.8	0.6	0.1	0
Baseline	Baseline ChAdOx1-nCOV-19	Baseline	Baseline	138	4	4.9	60	19	34	5	40	133	5.6	174	0.39	4.17	3.3	1.7	0.5	0.1	0
Baseline	Baseline ChAdOx1-nCOV-19	Baseline	Baseline	137	4.6	3	59	15	34	8	44	132	8.8	350	0.39	3.98	6.9	1.2	0.6	0.1	0
Baseline	Baseline MenACWY	Baseline	Baseline	140	3.8	4	58	21	36	7	38	136	10.5	264	0.4	4.36	7	2.7	0.7	0.1	0
Baseline	Baseline ChAdOx1-nCOV-19	Baseline	Baseline	144	3.8	6.2	86	43	53	10	39	147	5.8	222	0.44	4.92	2.8	2.3	0.4	0.3	0
Baseline	Baseline NA	Baseline	Baseline	144	4.3	6.8	88	21	63	6	42	148	5.5	278	0.44	4.87	3	1.8	0.5	0.2	0
Baseline	Baseline MenACWY	Baseline	Baseline	142	4.5	5.7	73	25	60	7	42	144	5.7	286	0.42	4.66	3.5	1.4	0.6	0.2	0.1
Baseline	Baseline NA	Baseline	Baseline	143	5	5.1	73	12	72	3	34	125	3.6	227	0.38	3.64	1.9	1.3	0.3	0.1	0
Baseline	Baseline NA	Baseline	Baseline	140	5	5.8	67	35	92	6	40	143	6.3	236	0.41	4.61	3.5	2.1	0.6	0.1	0
Baseline	Baseline MenACWY	Baseline	Baseline	140	4.4	5	95	24	59	11	48	159	5.1	219	0.47	5	3.2	1.3	0.4	0.1	0
Baseline	Baseline NA	Baseline	Baseline	141	4.2	7.4	69	28	61	8	40	139	3.4	179	0.42	4.36	1.3	1.6	0.4	0.1	0.1
Baseline	Baseline MenACWY	Baseline	Baseline	139	3.9	7	93	33	61	11	48	154	5.5	198	0.45	5.01	3	1.9	0.6	0.1	0
Baseline	Baseline NA	Baseline	Baseline	140	4.2	4.3	52	11	41	5	38	144	4.7	215	0.42	4.4	2.4	1.8	0.4	0.1	0
Baseline	Baseline NA	Baseline	Baseline	140	4.4	5	89	26	38	28	41	159	5	252	0.46	5.47	2.9	1.5	0.5	0.1	0
Baseline	Baseline MenACWY	Baseline	Baseline	140	4.2	5.8	71	31	82	8	40	138	7.5	293	0.41	4.38	5	1.9	0.5	0	0
Baseline	Baseline NA	Baseline	Baseline	139	4	5.9	66	22	50	24	39	137	9	211	0.41	4.39	6.1	2.4	0.4	0	0
Baseline	Baseline MenACWY	Baseline	Baseline	142	4.1	3.9	62	14	82	7	43	138	8.7	248	0.42	4.66	5.4	2.7	0.5	0.1	0
Baseline	Baseline ChAdOx1-nCOV-19	Baseline	Baseline	140	4.6	2.9	59	21	63	4	44	136	7.5	339	0.41	4.44	4.8	2	0.4	0.3	0
Baseline	Baseline NA	Baseline	Baseline	139	3.9	5	52	15	56	7	38	139	5.4	211	0.41	4.49	3.3	1.5	0.5	0.1	0
Baseline	Baseline NA	Baseline	Baseline	145	4.2	4.7	71	14	51	6	44	141	7.2	190	0.42	4.54	3.8	2.9	0.4	0.1	0
Baseline	Baseline ChAdOx1-nCOV-19	Baseline	Baseline	140	4.4	4.2	79	47	59	9	45	160	8.6	217	0.48	5.06	6	1.8	0.7	0	0.1
Baseline	Baseline NA	Baseline	Baseline	140	4.9	6.4	78	33	55	3	41	148	7.1	242	0.44	4.64	4.4	2.1	0.5	0.1	0
Baseline	Baseline NA	Baseline	Baseline	142	4.3	5.1	92	37	67	7	42	151	6.2	257	0.44	4.96	3.9	1.8	0.5	0	0
Baseline	Baseline NA	Baseline	Baseline	141	4.2	3.7	79	16	68	5	38	141	6.1	302	0.42	4.51	4.2	0.8	0.9	0.2	0
Baseline	Baseline ChAdOx1-nCOV-19	Baseline	Baseline	139	4.1	3.1	59	23	73	6	38	131	4	234	0.4	4.71	2.4	1.3	0.2	0.1	0
Baseline	Baseline MenACWY	Baseline	Baseline	139	4.4	8.7	82	35	76	9	41	145	4	156	0.43	4.84	2.1	1.4	0.4	0.1	0
Baseline	Baseline NA	Baseline	Baseline	141	4.6	6.8	84	17	42	3	34	135	4.5	229	0.41	4.47	2.3	1.5	0.3	0.2	0
Baseline	Baseline NA	Baseline	Baseline	139	4.6	4.2	70	18	53	7	39	138	7.3	258	0.41	4.47	4.3	1.8	0.5	0.6	0.1
Baseline	Baseline NA	Baseline	Baseline	142	4.1	4.6	87	15	59	15	43	157	5.4	254	0.46	5.05	3.3	1.4	0.5	0.1	0
Baseline	Baseline NA	Baseline	Baseline	141	4.3	5	69	108	86	11	42	147	7.4	244	0.44	4.7	4.8	1.9	0.6	0.1	0
Baseline	Baseline ChAdOx1-nCOV-19	Baseline	Baseline	142	5.2	4	72	21	55	8	41	148	6.4	181	0.43	4.43	4.6	1.3	0.4	0.1	0
Baseline	Baseline MenACWY	Baseline	Baseline	138	4.9	6.8	61	14	42	9	41	136	6	226	0.41	4.59	3.1	1.9	0.4	0.4	0.1
Baseline	Baseline ChAdOx1-nCOV-19	Baseline	Baseline	141	4.2	2.3	63	17	52	8	48	124	7.9	279	0.37	4.04	5.9	1.5	0.4	0	0
Baseline	Baseline ChAdOx1-nCOV-19	Baseline	Baseline	141	4.2	7.1	81	19	65	10	41	151	5.5	193	0.45	4.95	2.3	2.4	0.7	0.1	0
Baseline	Baseline NA	Baseline	Baseline	138	4.5	6.1	77	89	60	8	43	159	9.5	218	0.47	5.24	7.1	1.4	0.9	0.2	0.1
Baseline	Baseline NA	Baseline	Baseline	139	4.3	3.8	79	65	68	12	44	149	3.4	177	0.44	4.88	1.9	0.9	0.5	0.1	0.1
Baseline	Baseline NA	Baseline	Baseline	141	3.7	4.5	57	40	49	8	41	140	5.4	249	0.409	4.76	3.04	1.7	0.45	0.17	0.04
Baseline	Baseline TwoDose_ChAdOx1	Baseline	Baseline	144	4.2	3.6	58	12	71	6	41	137	5.41	238	0.399	4.55	3.25	1.51	0.41	0.22	0.02
Baseline	Baseline NA	Baseline	Baseline	142	3.8	5.6	55	18	125	7	43	133	4.62	292	0.397	4.23	2.96	1.18	0.39	0.05	0.04
Baseline	Baseline Single_ChAdOx1	Baseline	Baseline	142	3.1	3.4	56	11	76	7	42	138	5.54	273	0.412	4.8	2.79	2.31	0.32	0.1	0.02
Baseline	Baseline TwoDose_ChAdOx1	Baseline	Baseline	142	3.7	5.4	64	17	54	7	39	157	10.04	264	0.453	5.03	5.33	3.57	0.99	0.1	0.05
Baseline	Baseline Single_MenACWY	Baseline	Baseline	140	3.7	5.1	71	17	66	6	40	128	5.25	224	0.379	4.25	2.91	1.88	0.32	0.13	0.01
Baseline	Baseline Single_ChAdOx1	Baseline	Baseline	142	3.6	5.2	81	16	58	14	47	164	5.98	255	0.494	5.67	3.93	1.51	0.47	0.04	0.03
Baseline	Baseline Single_ChAdOx1	Baseline	Baseline	143	3.3	6.6	96	43	121	10	38	158	6.17	226	0.461	5.37	3.83	1.26	0.75	0.27	0.06
Baseline	Baseline Single_MenACWY	Baseline	Baseline	142	3.9	4.5	58	18	55	6	38	123	5.9	317	0.367	4.07	2.84	2.01	0.54	0.43	0.08
Baseline	Baseline TwoDose_ChAdOx1	Baseline	Baseline	141	3.9	5.1	64	14	65	9	33	142	6	244	0.416	4.67	3.47	1.57	0.57	0.33	0.06
Baseline	Baseline NA	Baseline	Baseline	143	4	8.8	75	16	71	10	41	151	9.96	292	0.445	5.29	5.21	3.5	0.7	0.41	0.14
Baseline	Baseline NA	Baseline	Baseline	141	4.9	5.6	87	45	58	41	46	163	5.53	99	0.478	5.39	3.1	1.72	0.43	0.24	0.04
Baseline	Baseline Single_MenACWY	Baseline	Baseline	142	3.5	2.5	62	9	56	12	53	146	6.48	244	0.426	4.6	3.4	2.38	0.59	0.06	0.05
Baseline	Baseline Single_MenACWY	Baseline	Baseline	139	3.8	4.5	67	14	45	11	40	131	5.24	198	0.39	4.27	3.21	1.59	0.35	0.08	0.01
Baseline	Baseline Single_ChAdOx1	Baseline	Baseline	142	3.5	5.2	62	19	58	10	39	131	3.34	197	0.395	4.4	1.75	1.28	0.25	0.05	0.01
Baseline	Baseline NA	Baseline	Baseline	141	3.7	5.3	79	19	123	41	43	159	6.72	292	0.466	5.17	4.16	1.72	0.7	0.09	0.05
Baseline	Baseline Single_ChAdOx1	Baseline	Baseline	139	3.6	4.7	75	16	51	6	40	131	7.69	253	0.385	4.1	4.57	2.23	0.56	0.2	0.13
Baseline	Baseline Single_MenACWY	Baseline	Baseline	137	4.4	5.4	76	36	80	9	40	141	5.67	312	0.422	5.28	3.02	1.9	0.58	0.11	0.06
Baseline	Baseline Single_MenACWY	Baseline	Baseline	141	3.7	5.1	72	14	72	5	37	129	7.04	288	0.396	4.37	3.94	2.41	0.5	0.17	0.02
Baseline	Baseline Single_ChAdOx1	Baseline	Baseline	140	4	6.5	79	30	54	7	34	147	4.89	223	0.435	4.73	2.59	1.56	0.66	0.06	0.02
Baseline	Baseline NA	Baseline	Baseline	141	3.6	3.8	71	15	64	28	45	131	7.66	238	0.376	4.32	5.2	1.94	0.45	0.01	0.06
Baseline	Baseline Single_ChAdOx1	Baseline	Baseline	139	3.8	3.1	66	11	50	9	39	125	4.75	205	0.369	4.26	2.41	1.89	0.36	0.07	0.02
Baseline	Baseline Single_ChAdOx1	Baseline	Baseline	141	3.4	5.2	67	8	70	8	38	126	4.13	234	0.38	4.32	2.25	1.54	0.29	0.03	0.02
Baseline	Baseline Single_ChAdOx1	Baseline	Baseline	141	4	4.3	65	33	82	5	34	138	7.18	340	0.421	4.67	4.23	2.2	0.56	0.14	0.05
Baseline	Baseline NA	Baseline	Baseline	138	3.8	6.4	60	23	100	12	38	139	5.83	170	0.398	4.6	3.71	1.6	0.45	0.04	0.03
Baseline	Baseline NA	Baseline	Baseline	141	3.6	3	62	13	35	5	38	135	4.92	272	0.396	4.58	2.07	2.31	0.43	0.08	0.03
Baseline	Baseline Single_ChAdOx1	Baseline	Baseline	140	3.2	4.2	68	12	74	7	43	139	5.57	210	0.436	4.77	3.04	1.86	0.58	0.05	0.04
Baseline	Baseline Single_MenACWY	Baseline	Baseline	145	4.1	5.8	86	15	42	12	43	144	5.64	224	0.456	4.89	2.63	2.5	0.3	0.15	0.06
Baseline	Baseline Single_ChAdOx1	Baseline	Baseline	138	4	3.9	57	11	61	7	37	131	6.17	230	0.395	4.12	3.35	1.97	0.65	0.17	0.03
Baseline	Baseline Single_MenACWY	Baseline	Baseline	141	3.4	3.4	48	8	62	3	41	125	8.75	374	0.391	4.42	4.99	2.91	0.72	0.08	0.05
Baseline	Baseline Single_MenACWY	Baseline	Baseline	143	3.8	2.9	86	18	66	24	43	148	2.7	143	0.43	5.03	1.25	1.15	0.26	0.03	0.01
Baseline	Baseline Single_MenACWY	Baseline	Baseline	139	3.4	2.7	51	10	75	5	42	122	11.12	270	0.379	4.7	8.24	2.08	0.6	0.16	0.04
Baseline	Baseline Single_ChAdOx1	Baseline	Baseline	140	3.9	4.4	100	34	94	12	48	164	5.47	177	0.464	5.46	2.73	1.96	0.63	0.07	0.08
Baseline	Baseline Single_MenACWY	Baseline	Baseline	140	4.1	4.2	64	15	66	5	40	147	3.81	298	0.432	4.77	2.05	1.27	0.37	0.05	0.07
Baseline	Baseline TwoDose_ChAdOx1	Baseline	Baseline	138	3.6	3.6	80	23	61	14	39	153	5.64	255	0.428	4.98	2.77	2.24	0.54	0.06	0.03
Baseline	Baseline Single_MenACWY	Baseline	Baseline	143	4.6	5.2	79	28	81	14	43	179	8.56	307	0.515	6.64	5.4	2.09	0.79	0.21	0.07
Baseline	Baseline NA	Baseline	Baseline	143	3.1	4.9	92	19	84	21	42	154	5.02	178	0.433	5.21	3.09	1.11	0.42	0.37	0.03
Baseline	Baseline Single_MenACWY	Baseline	Baseline	144	3.1	6.3	73	17	79	9	41	156	6.04	226	0.464	4.94	2.96	2.31	0.57	0.15	0.05
Baseline	Baseline Single_MenACWY	Baseline	Baseline	141	3.7	2.8	76	17	73	14	40	149	4.47	229	0.454	4.95	2.28	1.59	0.45	0.1	0.05
Baseline	Baseline NA	Baseline	Baseline	143	4.3	5.6	68	22	74	7	39	126	8.68	322	0.398	4.25	5.34	2.46	0.59	0.18	0.11
Baseline	Baseline Single_MenACWY	Baseline	Baseline	141	4	6.2	86	21	64	14	42	148	6.03	278	0.417	4.84	3.31	1.99	0.6	0.08	0.05
Baseline	Baseline Single_MenACWY	Baseline	Baseline	142	3.4	5.1	89	29	83	8	42	145	5.02	265	0.441	5.15	3.07	1.44	0.4	0.07	0.04
Baseline	Baseline Single_ChAdOx1	Baseline	Baseline	142	3.1	4.6	62	29	41	9	44	149	6.13	251	0.438	4.65	4.07	1.53	0.46	0.04	0.03
Baseline	Baseline Single_ChAdOx1	Baseline	Baseline	142	3.6	3	61	13	65	7	38	134	7.57	308	0.398	4.39	4.69	1.97	0.71	0.16	0.04
Baseline	Baseline Single_ChAdOx1	Baseline	Baseline	141	3.3	2.6	64	63	61	16	40	150	4.83	240	0.436	5.08	2.52	1.73	0.49	0.08	0.01
Baseline	Baseline Single_ChAdOx1	Baseline	Baseline	139	3.6	3.7	58	18	102	5	38	120	6.26	295	0.364	4.82	3.48	2.01	0.56	0.16	0.05
Baseline	Baseline NA	Baseline	Baseline	141	4.5	6.1	69	38	55	13	42	148	4.03	246	0.441	5.04	1.7	1.69	0.46	0.14	0.04
Baseline	Baseline TwoDose_ChAdOx1	Baseline	Baseline	141	3.7	5.5	76	37	82	6	39	145	6.42	220	0.428	4.77	4.26	1.48	0.56	0.09	0.03
Baseline	Baseline Single_ChAdOx1	Baseline	Baseline	139	4	5.5	64	10	59	7	41	135	4.59	264	0.399	4.36	3.08	0.99	0.38	0.09	0.05
Baseline	Baseline TwoDose_ChAdOx1	Baseline	Baseline	143	3.8	6.8	71	23	71	22	40	123	4.71	201	0.365	3.99	2.68	1.45	0.34	0.19	0.05
Baseline	Baseline Single_MenACWY	Baseline	Baseline	137	3.9	4	69	15	63	12	40	127	5.58	247	0.369	4.17	3.64	1.39	0.43	0.09	0.03
Baseline	Baseline TwoDose_ChAdOx1	Baseline	Baseline	140	3.8	6.9	68	18	74	8	41	141	5.72	241	0.431	4.95	3.53	1.52	0.44	0.17	0.06
Baseline	Baseline TwoDose_ChAdOx1	Baseline	Baseline	138	4	5	73	46	93	13	38	137	7.95	346	0.404	4.51	4.44	2.32	0.98	0.15	0.06
Baseline	Baseline Single_ChAdOx1	Baseline	Baseline	142	3.9	6.1	79	27	65	20	46	139	6.62	225	0.41	4.53	4.4	1.4	0.66	0.09	0.07
Baseline	Baseline Single_ChAdOx1	Baseline	Baseline	140	4	4.3	72	14	49	7	39	137	5.72	145	0.405	4.45	3.49	1.72	0.38	0.1	0.03
Baseline	Baseline Single_ChAdOx1	Baseline	Baseline	141	3.5	5.8	56	34	72	11	45	136	4.03	214	0.411	4.57	2.44	1.18	0.33	0.04	0.04
Baseline	Baseline TwoDose_MenACWY	Baseline	Baseline	140	3.9	6.3	111	20	80	11	42	137	5.39	262	0.389	4.48	3.45	1.28	0.56	0.06	0.04
Baseline	Baseline TwoDose_ChAdOx1	Baseline	Baseline	139	3.9	5.6	62	15	73	9	41	131	4.41	245	0.402	4.27	2.14	1.6	0.52	0.11	0.04
Baseline	Baseline Single_ChAdOx1	Baseline	Baseline	139	4.1	5.8	83	20	57	8	41	148	5.45	220	0.431	5.05	3.28	1.61	0.47	0.05	0.04
Baseline	Baseline NA	Baseline	Baseline	141	3.8	4.5	55	15	88	5	35	105	4.76	251	0.331	4.48	2.63	1.39	0.64	0.08	0.02
Baseline	Baseline Single_ChAdOx1	Baseline	Baseline	141	4.1	5.7	69	27	92	21	41	150	5.72	190	0.439	5.14	3.53	1.6	0.38	0.17	0.04
Baseline	Baseline Single_ChAdOx1	Baseline	Baseline	139	4.3	6.8	76	24	74	8	38	158	6	305	0.428	5.05	3.39	1.91	0.45	0.2	0.05
Baseline	Baseline Single_MenACWY	Baseline	Baseline	140	3.5	3.8	54	10	39	19	43	128	4.68	207	0.376	4.26	3.13	1.15	0.32	0.04	0.04
Baseline	Baseline Single_MenACWY	Baseline	Baseline	139	4.1	5.8	84	11	92	18	37	137	9.33	287	0.402	4.79	7.04	1.51	0.67	0.09	0.02
Baseline	Baseline Single_MenACWY	Baseline	Baseline	141	3.6	2.5	63	12	83	6	46	132	7.92	403	0.377	4.33	5.48	1.77	0.45	0.17	0.05
Baseline	Baseline NA	Baseline	Baseline	142	4	6.4	84	13	70	26	48	161	8.06	215	0.454	5.31	5.64	1.63	0.56	0.16	0.07
Baseline	Baseline TwoDose_ChAdOx1	Baseline	Baseline	138	4	4.4	92	18	72	9	34	161	6.42	310	0.483	5.76	3.62	1.98	0.54	0.17	0.11
Baseline	Baseline TwoDose_ChAdOx1	Baseline	Baseline	143	3.6	5.2	91	19	63	10	40	139	5.72	215	0.398	4.6	3.73	1.29	0.54	0.14	0.02
Baseline	Baseline TwoDose_MenACWY	Baseline	Baseline	142	3.8	6.7	59	10	101	6	39	123	5.92	347	0.363	4.25	3.33	2.11	0.4	0.07	0.01
Baseline	Baseline NA	Baseline	Baseline	142	3.7	6.3	66	12	27	12	41	143	4.05	256	0.428	4.76	1.92	1.72	0.3	0.08	0.03
Baseline	Baseline NA	Baseline	Baseline	139	3.5	4.2	62	78	51	5	38	134	8.17	313	0.4	4.76	5.12	2.54	0.4	0.07	0.04
Baseline	Baseline Single_MenACWY	Baseline	Baseline	140	3.3	5.3	96	21	47	10	40	141	4.94	154	0.406	4.47	2.79	1.45	0.49	0.16	0.05
Baseline	Baseline Single_MenACWY	Baseline	Baseline	142	3.8	8.2	82	21	47	11	44	138	5.11	229	0.392	4.15	3.13	1.53	0.4	0.02	0.03
Baseline	Baseline TwoDose_ChAdOx1	Baseline	Baseline	141	3.7	6.3	66	22	58	14	42	152	7.49	290	0.437	4.55	4.3	2.2	0.51	0.42	0.06
Baseline	Baseline TwoDose_ChAdOx1	Baseline	Baseline	140	4.4	8.5	72	21	40	8	38	151	6.81	226	0.43	5.04	3.4	2.36	0.67	0.34	0.04
Baseline	Baseline Single_ChAdOx1	Baseline	Baseline	140	4.3	4.3	66	20	86	5	37	132	7.3	304	0.396	4.42	4.26	2.14	0.56	0.29	0.05
Baseline	Baseline TwoDose_ChAdOx1	Baseline	Baseline	140	3.9	5.5	83	16	48	6	42	134	6.37	331	0.408	4.49	4.03	1.57	0.44	0.28	0.05
Baseline	Baseline Single_MenACWY	Baseline	Baseline	139	3.7	3.1	69	13	56	6	40	136	4.29	317	0.387	4.24	2.51	1.35	0.32	0.05	0.06
Baseline	Baseline TwoDose_ChAdOx1	Baseline	Baseline	142	3.8	4.9	65	12	63	9	39	143	5.53	323	0.415	4.69	3.32	1.38	0.57	0.2	0.06
Baseline	Baseline NA	Baseline	Baseline	142	3.9	6.8	79	18	55	8	42	132	3.31	199	0.373	4.33	1.7	1.26	0.25	0.07	0.03
Baseline	Baseline Single_ChAdOx1	Baseline	Baseline	140	3.7	5	55	17	75	9	39	134	4.88	263	0.396	4.52	2.54	1.83	0.31	0.15	0.05
Baseline	Baseline NA	Baseline	Baseline	141	3.7	4.3	86	45	74	11	41	161	8.29	243	0.453	5.09	4.25	2.89	0.75	0.35	0.05
Baseline	Baseline TwoDose_MenACWY	Baseline	Baseline	143	3.3	7.5	62	21	70	6	42	147	8.84	307	0.443	5.3	4.59	3.33	0.72	0.12	0.08
Baseline	Baseline Single_ChAdOx1	Baseline	Baseline	140	4.2	4.4	74	12	59	7	39	140	6.62	251	0.422	4.46	3.71	1.92	0.81	0.11	0.07
Baseline	Baseline Single_ChAdOx1	Baseline	Baseline	140	3.6	4.4	55	14	44	5	39	120	6.98	260	0.354	4.03	5.13	1.3	0.28	0.23	0.04
Baseline	Baseline Single_ChAdOx1	Baseline	Baseline	144	3.7	5.2	105	15	62	6	41	156	9.59	220	0.457	5.55	6.72	2.06	0.68	0.08	0.05
Baseline	Baseline NA	Baseline	Baseline	140	3.4	5.8	62	22	84	11	44	130	7.59	298	0.395	4.38	5.8	1.22	0.5	0.03	0.04
Baseline	Baseline Single_MenACWY	Baseline	Baseline	138	3.7	6.1	77	10	36	13	40	122	12.31	291	0.343	3.89	3.79	1.65	0.71	0.09	0.07
Baseline	Baseline Single_ChAdOx1	Baseline	Baseline	141	4.1	5.1	79	28	86	21	39	138	4.74	180	0.406	4.56	3.04	1.23	0.39	0.04	0.04
Baseline	Baseline NA	Baseline	Baseline	140	3.8	5	68	49	94	11	41	151	10.09	254	0.441	5.46	6.18	2.93	0.61	0.28	0.09
Baseline	Baseline TwoDose_ChAdOx1	Baseline	Baseline	141	3.7	5.3	93	30	56	13	42	144	6.36	285	0.421	4.83	4.03	1.6	0.59	0.11	0.03
Baseline	Baseline TwoDose_ChAdOx1	Baseline	Baseline	142	4.1	4.3	73	37	71	7	45	142	4.73	263	0.418	4.92	1.87	2.03	0.52	0.25	0.06
Baseline	Baseline NA	Baseline	Baseline	140	3.7	2.7	69	34	95	13	44	149	5.66	244	0.435	5.22	3.32	1.7	0.45	0.15	0.04
Baseline	Baseline TwoDose_MenACWY	Baseline	Baseline	144	3.2	3.7	70	31	56	16	43	153	6.39	221	0.439	5.08	3.37	2.23	0.44	0.28	0.07
Baseline	Baseline TwoDose_MenACWY	Baseline	Baseline	144	3.7	4.7	70	17	63	17	41	152	5.69	168	0.45	4.94	3.77	1.38	0.46	0.06	0.02
Baseline	Baseline NA	Baseline	Baseline	141	4.2	4.8	59	12	38	16	42	129	2.81	236	0.367	3.96	1.4	1.05	0.28	0.05	0.03
Baseline	Baseline Single_MenACWY	Baseline	Baseline	141	4.5	5.2	67	18	60	7	41	128	4.8	226	0.381	4.25	2.88	1.52	0.3	0.05	0.05
Baseline	Baseline NA	Baseline	Baseline	142	3.3	2.2	59	10	60	9	47	129	4.1	236	0.405	4.59	2.17	1.46	0.35	0.08	0.04
Baseline	Baseline TwoDose_ChAdOx1	Baseline	Baseline	141	4.1	4.2	74	17	64	9	44	145	6.01	211	0.422	4.69	3.14	2.04	0.6	0.19	0.04
Baseline	Baseline TwoDose_MenACWY	Baseline	Baseline	140	3.8	4.5	69	14	76	8	42	126	5.34	277	0.388	4.11	3.26	1.45	0.44	0.11	0.08
Baseline	Baseline Single_ChAdOx1	Baseline	Baseline	141	3.7	5.4	67	13	69	5	40	128	9.77	242	0.388	4.19	5.68	2.76	0.69	0.54	0.1
Baseline	Baseline Single_MenACWY	Baseline	Baseline	139	4.4	3.3	62	15	49	5	38	139	4.69	306	0.405	4.86	2.67	0.5	0.5	0.2	0.08
Baseline	Baseline Single_ChAdOx1	Baseline	Baseline	144	3.4	4.2	66	19	75	5	41	157	7.49	241	0.44	4.9	4.18	2.46	0.54	0.26	0.05
Baseline	Baseline TwoDose_ChAdOx1	Baseline	Baseline	142	3.9	6.8	73	22	101	6	39	149	5.77	348	0.438	4.94	3.06	1.97	0.53	0.17	0.04
Baseline	Baseline NA	Baseline	Baseline	142	3.4	4.6	81	62	76	8	40	163	7.64	246	0.476	5.25	4.7	1.89	0.79	0.21	0.05
Baseline	Baseline Single_ChAdOx1	Baseline	Baseline	143	3.5	4.3	70	25	103	19	40	144	7.03	321	0.422	4.4	4.56	1.97	0.42	0.03	0.05
Baseline	Baseline Single_ChAdOx1	Baseline	Baseline	140	4	4.6	69	23	61	5	385	122	3.3	182	0.36	4.03	1.64	1.31	0.34	0	0.01
Baseline	Baseline Single_ChAdOx1	Baseline	Baseline	140	4.1	6	77	18	59	13	39	132	4	261	0.38	4.17	2.1	1.16	0.58	0.14	0.02
Baseline	Baseline Single_MenACWY	Baseline	Baseline	141	3.9	3.4	77	21	62	13	39	142	6.11	250	0.409	4.72	3.7	1.63	0.52	0.19	0.07
Baseline	Baseline Single_MenACWY	Baseline	Baseline	143	3.6	4.9	75	22	79	6	42	141	5.97	193	0.405	4.15	3.61	1.64	0.49	0.15	0.08
Baseline	Baseline Single_ChAdOx1	Baseline	Baseline	142	3.8	6.4	85	40	70	6	43	158	8.05	197	0.465	5.14	4.98	2.46	0.44	0.11	0.06
Baseline	Baseline Single_MenACWY	Baseline	Baseline	143	3.3	4.2	70	24	91	9	47	165	4.44	192	0.465	4.95	2.85	1.19	0.29	0.07	0.04
Baseline	Baseline Single_MenACWY	Baseline	Baseline	142	3.3	4.8	73	11	51	9	42	126	6.64	309	0.387	4.29	4.73	1.19	0.66	0.04	0.02
Baseline	Baseline Single_MenACWY	Baseline	Baseline	140	4	5.5	64	18	78	8	37	121	6.68	258	0.368	4.36	3.68	2.12	0.61	0.24	0.03
Baseline	Baseline TwoDose_MenACWY	Baseline	Baseline	140	3.9	5.6	78	15	55	6	41	146	9.41	203	0.43	5.05	7.85	1.03	0.48	0.03	0.02
Baseline	Baseline Single_ChAdOx1	Baseline	Baseline	137	4.1	3.6	59	13	36	11	43	124	5.98	305	0.356	4.05	3.58	1.89	0.37	0.12	0.02
Baseline	Baseline Single_ChAdOx1	Baseline	Baseline	143	3.9	5.4	89	21	60	12	41	144	5.34	311	0.424	4.53	3.22	1.55	0.45	0.06	0.06
Baseline	Baseline Single_MenACWY	Baseline	Baseline	141	3.7	5.9	84	17	62	11	41	140	6.88	241	0.412	4.66	3.91	2.24	0.58	0.11	0.04
Baseline	Baseline Single_ChAdOx1	Baseline	Baseline	138	3.8	3.8	55	10	61	4	36	126	7.68	221	0.382	4.57	4.83	1.92	0.66	0.23	0.04
Baseline	Baseline TwoDose_ChAdOx1	Baseline	Baseline	143	3.8	3.8	61	13	45	8	44	135	4.49	320	0.4	4.49	2.62	1.49	0.3	0.07	0.01
Baseline	Baseline NA	Baseline	Baseline	141	3.7	5.9	78	24	35	13	42	140	5.95	239	0.41	4.53	4.07	1.29	0.51	0.04	0.04
Baseline	Baseline Single_ChAdOx1	Baseline	Baseline	138	3.5	3.9	65	12	61	9	42	137	6.37	249	0.384	4.53	4.1	1.7	0.46	0.08	0.03
Baseline	Baseline Single_MenACWY	Baseline	Baseline	144	3.5	5	75	18	49	11	44	149	7.07	238	0.444	5.14	4.88	1.56	0.52	0.08	0.03
Baseline	Baseline TwoDose_ChAdOx1	Baseline	Baseline	136	3.7	4	68	62	63	17	44	149	5.1	222	0.406	4.75	2.8	1.78	0.4	0.08	0.04
Baseline	Baseline Single_ChAdOx1	Baseline	Baseline	142	3.4	3.9	60	19	69	9	42	149	10.94	252	0.44	4.85	8.58	1.62	0.68	0.04	0.02
Baseline	Baseline Single_ChAdOx1	Baseline	Baseline	142	4	3.5	60	22	62	5	43	129	8.25	340	0.388	4.81	4.59	2.77	0.54	0.27	0.08
Baseline	Baseline Single_ChAdOx1	Baseline	Baseline	143	3.5	4.6	84	59	78	9	40	164	5.36	178	0.464	5.34	3.15	1.43	0.55	0.19	0.04
Baseline	Baseline Single_MenACWY	Baseline	Baseline	144	4.1	4.5	62	10	61	4	39	130	6.55	324	0.399	4.23	3.83	2.09	0.38	0.2	0.05
Baseline	Baseline Single_MenACWY	Baseline	Baseline	144	3.6	4.5	59	15	76	5	40	133	7.37	281	0.404	4.46	4.72	1.99	0.41	0.18	0.07
Baseline	Baseline Single_ChAdOx1	Baseline	Baseline	138	3.5	5.1	61	14	76	11	41	139	6.42	311	0.383	4.28	3.48	2.37	0.49	0.04	0.04
Baseline	Baseline Single_ChAdOx1	Baseline	Baseline	140	3.5	5.2	60	14	55	4	39	129	8.45	279	0.387	4.26	4.86	2.87	0.61	0.09	0.02
Baseline	Baseline Single_MenACWY	Baseline	Baseline	143	3.4	6.4	59	14	75	10	45	138	3.83	206	0.406	4.29	2.12	1.31	0.3	0.07	0.03
Baseline	Baseline Single_ChAdOx1	Baseline	Baseline	139	3.8	4.1	58	10	34	14	40	111	4.96	269	0.335	4.14	2.47	2.01	0.37	0.07	0.04
Baseline	Baseline NA	Baseline	Baseline	143	2.9	4.4	89	21	63	13	46	145	8.26	265	0.413	4.68	3.25	3.98	0.65	0.28	0.1
Baseline	Baseline Single_MenACWY	Baseline	Baseline	142	3.4	5.1	70	14	70	7	44	147	13.39	243	0.428	5.02	9.64	2.29	0.86	0.51	0.09
Baseline	Baseline Single_ChAdOx1	Baseline	Baseline	141	3.7	5	63	15	63	11	40	147	4.65	211	0.433	4.64	2.14	1.73	0.5	0.22	0.06
Baseline	Baseline TwoDose_MenACWY	Baseline	Baseline	140	4.1	4	88	21	61	10	39	163	7.3	293	0.49	5.74	3.76	2.23	0.55	0.7	0.06
Baseline	Baseline Single_ChAdOx1	Baseline	Baseline	141	4	5.7	67	24	95	6	39	129	6.3	296	0.375	4.51	3.39	2.17	0.58	0.11	0.05
Baseline	Baseline Single_ChAdOx1	Baseline	Baseline	141	3.8	4.8	54	15	51	10	42	133	4.87	243	0.401	4.09	2.5	1.71	0.47	0.16	0.03
Baseline	Baseline Single_MenACWY	Baseline	Baseline	137	3.5	5.2	69	18	55	11	43	134	8.59	199	0.395	4.51	6.52	1.44	0.5	0.1	0.03
Baseline	Baseline TwoDose_ChAdOx1	Baseline	Baseline	140	3.9	3.6	61	35	59	13	43	148	5.44	251	0.412	4.86	2.2	2.41	0.47	0.32	0.04
Baseline	Baseline Single_ChAdOx1	Baseline	Baseline	140	3.8	3.5	64	14	72	9	43	140	10.37	348	0.41	4.59	8.24	1.41	0.52	0.13	0.07
Baseline	Baseline Single_MenACWY	Baseline	Baseline	141	3.5	3.6	53	22	76	11	47	160	4.45	316	0.447	5.45	1.78	1.86	0.51	0.21	0.07
Baseline	Baseline Single_ChAdOx1	Baseline	Baseline	142	3.9	8.2	72	13	43	10	39	131	6.23	221	0.398	4.37	3.71	1.72	0.5	0.22	0.08
Baseline	Baseline Single_MenACWY	Baseline	Baseline	138	3.7	3.3	58	15	44	10	41	131	5.92	246	0.384	4.4	4.2	1.18	0.43	0.09	0.02
Baseline	Baseline Single_ChAdOx1	Baseline	Baseline	142	3.8	5	96	15	75	13	43	153	5.48	188	0.447	4.98	2.92	1.86	0.46	0.21	0.03
Baseline	Baseline TwoDose_MenACWY	Baseline	Baseline	141	3.6	6.2	67	13	45	14	45	141	8.27	270	0.429	4.49	5.88	1.59	0.63	0.08	0.09
Baseline	Baseline NA	Baseline	Baseline	142	3.6	3.3	44	30	110	8	39	143	6.58	290	0.418	4.59	4.21	1.71	0.58	0.05	0.03
Baseline	Baseline Single_MenACWY	Baseline	Baseline	141	4.1	4	44	26	90	5	38	128	6.75	328	0.388	4.78	4.33	1.49	0.5	0.38	0.05
Baseline	Baseline NA	Baseline	Baseline	140	3.7	4.1	54	14	43	6	39	112	7.88	311	0.341	4.21	5.72	1.28	0.66	0.14	0.08
Baseline	Baseline TwoDose_ChAdOx1	Baseline	Baseline	140	3.1	5.7	64	19	54	14	42	130	6.53	211	0.383	4.37	3.89	1.87	0.57	0.15	0.05
Baseline	Baseline Single_MenACWY	Baseline	Baseline	140	3.4	3.4	64	19	38	7	43	118	4.33	231	0.362	3.76	2.53	1.35	0.4	0.03	0.02
Baseline	Baseline Single_ChAdOx1	Baseline	Baseline	141	3.9	3.2	65	24	67	16	43	151	6.64	272	0.452	5.11	3.77	2.31	0.38	0.13	0.05
Baseline	Baseline Single_MenACWY	Baseline	Baseline	139	3.9	7.7	83	54	65	11	44	155	9.34	237	0.43	5.05	5.83	2.65	0.74	0.07	0.05
Baseline	Baseline NA	Baseline	Baseline	141	3.8	5	74	14	46	12	39	143	5.71	195	0.413	5.21	2.61	2.19	0.43	0.44	0.04
Baseline	Baseline NA	Baseline	Baseline	141	3.9	3.1	82	18	78	19	39	155	7.26	295	0.444	5.27	4.02	2.12	0.47	0.52	0.13
Baseline	Baseline Single_ChAdOx1	Baseline	Baseline	138	3.8	4.7	72	16	43	7	41	132	4.25	300	0.372	4.37	2.68	1.05	0.36	0.12	0.04
Baseline	Baseline Single_ChAdOx1	Baseline	Baseline	140	3.9	6.4	76	18	61	7	39	130	5.76	262	0.393	4.23	3.56	1.72	0.35	0.07	0.06
Baseline	Baseline NA	Baseline	Baseline	139	3.5	4.5	58	40	73	9	41	138	8	318	0.395	4.4	5.01	2.37	0.52	0.04	0.06
Baseline	Baseline Single_MenACWY	Baseline	Baseline	142	4.2	3	70	20	69	8	41	147	4.59	222	0.422	4.74	2.43	1.67	0.37	0.09	0.03
Baseline	Baseline Single_ChAdOx1	Baseline	Baseline	142	3.9	4.5	65	21	64	5	42	146	5.75	302	0.42	4.63	3.76	1.39	0.44	0.11	0.05
Baseline	Baseline Single_ChAdOx1	Baseline	Baseline	140	4.1	3.9	85	28	43	11	43	154	4.69	226	0.433	5.21	2.41	1.72	0.37	0.16	0.03
Baseline	Baseline Single_ChAdOx1	Baseline	Baseline	141	3.9	4.5	59	14	89	8	40	127	5.82	273	0.383	4.43	3.19	2.04	0.4	0.12	0.07
Baseline	Baseline Single_ChAdOx1	Baseline	Baseline	141	4.3	6.1	82	17	79	7	39	141	5.47	227	0.417	4.76	3.22	1.57	0.41	0.21	0.06
Baseline	Baseline NA	Baseline	Baseline	140	4.1	4.5	58	39	84	4	37	129	3.94	218	0.408	5.37	1.85	1.33	0.74	0.01	0.01
Baseline	Baseline Single_MenACWY	Baseline	Baseline	142	3.9	3.8	68	13	42	21	40	132	5.09	296	0.374	4.14	2.31	2.07	0.57	0.11	0.03
Baseline	Baseline Single_MenACWY	Baseline	Baseline	141	3.8	4.2	73	32	52	15	43	151	6.85	303	0.446	5.14	3.55	2.43	0.56	0.27	0.04
Baseline	Baseline Single_ChAdOx1	Baseline	Baseline	140	4.1	4.1	71	11	46	16	40	134	5.69	217	0.402	4.52	2.35	2.65	0.41	0.22	0.06
Baseline	Baseline Single_MenACWY	Baseline	Baseline	140	3.7	5.8	95	19	68	10	44	140	5.78	198	0.415	4.85	3.31	1.83	0.4	0.22	0.02
Baseline	Baseline Single_MenACWY	Baseline	Baseline	140	4.7	4.4	66	12	36	10	39	128	3.95	188	0.38	4.05	2.36	1.12	0.39	0.04	0.04
Baseline	Baseline NA	Baseline	Baseline	141	3.8	5.5	76	20	59	11	38	140	7.89	177	0.418	4.77	5.24	1.65	0.49	0.47	0.04
Baseline	Baseline NA	Baseline	Baseline	139	3.9	3.5	59	27	96	10	42	145	11	269	0.425	4.78	7.87	2.16	0.86	0.09	0.02
Baseline	Baseline NA	Baseline	Baseline	144	4	8	101	19	68	14	40	168	7.43	184	0.49	5.52	4.38	2.22	0.5	0.28	0.05
Baseline	Baseline Single_ChAdOx1	Baseline	Baseline	140	3.8	5	77	15	49	20	45	140	5.07	275	0.398	4.94	2.17	2.41	0.37	0.08	0.04
Baseline	Baseline NA	Baseline	Baseline	141	3.3	3.9	57	15	47	6	43	123	5.79	217	0.349	4.15	3.27	1.95	0.43	0.09	0.05
Baseline	Baseline TwoDose_ChAdOx1	Baseline	Baseline	143	3.6	4.1	57	19	87	14	40	143	5.39	340	0.412	4.77	3.15	1.62	0.46	0.08	0.08
Baseline	Baseline Single_MenACWY	Baseline	Baseline	141	4.1	6.2	82	25	71	12	39	149	4.16	163	0.43	4.72	2.64	1	0.39	0.11	0.02
Baseline	Baseline Single_ChAdOx1	Baseline	Baseline	140	3.6	4	62	8	71	11	45	134	12.88	230	0.399	4.4	10.3	1.99	0.52	0.01	0.06
Baseline	Baseline Single_ChAdOx1	Baseline	Baseline	140	3.6	3	56	12	52	10	41	127	5.48	242	0.359	4.11	2.98	1.9	0.46	0.12	0.02
Baseline	Baseline NA	Baseline	Baseline	140	3.6	4.4	83	12	74	7	38	121	8.87	287	0.352	3.92	5.94	2.34	0.53	0.02	0.04
Baseline	Baseline Single_MenACWY	Baseline	Baseline	141	3.9	4.8	62	33	60	10	44	136	3.37	233	0.41	4.25	1.82	1.23	0.22	0.06	0.04
Baseline	Baseline Single_ChAdOx1	Baseline	Baseline	140	3.9	4.4	68	17	52	17	37	131	4.3	212	0.403	4.63	2.02	1.68	0.45	0.11	0.04
Baseline	Baseline Single_ChAdOx1	Baseline	Baseline	142	3.2	6.3	59	27	87	4	40	122	7.36	351	0.357	4.31	4.31	2.23	0.53	0.25	0.04
Baseline	Baseline Single_ChAdOx1	Baseline	Baseline	141	3.3	3.2	78	20	96	19	44	142	5.34	204	0.414	4.86	3.16	1.48	0.47	0.19	0.04
Baseline	Baseline Single_MenACWY	Baseline	Baseline	141	3.6	5.1	70	19	93	6	41	151	6.19	258	0.435	4.94	3.55	2.01	0.47	0.11	0.05
Baseline	Baseline Single_MenACWY	Baseline	Baseline	141	4	4.1	72	9	59	5	42	135	7.06	302	0.411	4.8	2.99	3.02	0.81	0.18	0.06
Baseline	Baseline TwoDose_MenACWY	Baseline	Baseline	141	3.8	5.8	68	20	80	16	40	127	3.8	252	0.376	3.97	2.03	1.33	0.26	0.15	0.03
Baseline	Baseline NA	Baseline	Baseline	142	3.3	8.1	92	17	51	43	45	178	6.47	207	0.514	6.28	2.84	3.1	0.45	0.03	0.05
Baseline	Baseline Single_MenACWY	Baseline	Baseline	142	4.2	5.5	71	15	88	10	39	136	7.07	202	0.396	4.59	4.85	1.76	0.39	0.05	0.02
Baseline	Baseline TwoDose_ChAdOx1	Baseline	Baseline	140	3.8	5.9	73	19	62	8	39	133	6.09	279	0.409	5.1	3.47	1.95	0.39	0.24	0.04
Baseline	Baseline Single_ChAdOx1	Baseline	Baseline	142	3.9	7.7	74	65	66	16	43	142	5.56	184	0.42	4.42	3.66	1.34	0.42	0.1	0.04
Baseline	Baseline Single_MenACWY	Baseline	Baseline	141	3.5	4.5	73	19	85	12	42	164	4.6	237	0.462	5.56	2.66	1.47	0.34	0.1	0.03
Baseline	Baseline Single_ChAdOx1	Baseline	Baseline	135	3.7	5.1	71	13	67	9	39	131	5.9	345	0.38	4.49	3.56	1.62	0.55	0.13	0.04
Baseline	Baseline Single_ChAdOx1	Baseline	Baseline	141	3.3	3.3	66	14	52	13	40	141	5.62	261	0.396	4.46	3.67	1.54	0.32	0.05	0.04
Baseline	Baseline Single_MenACWY	Baseline	Baseline	140	3.5	3.7	75	48	68	22	40	153	7.43	309	0.448	5.2	4.33	2.52	0.38	0.14	0.06
Baseline	Baseline NA	Baseline	Baseline	142	3.9	4.3	80	89	90	11	43	155	6.72	247	0.456	4.83	2.67	2.84	0.77	0.31	0.13
Baseline	Baseline Single_ChAdOx1	Baseline	Baseline	140	4.4	6.3	83	57	48	11	42	151	3.9	125	0.434	5.09	2.02	1.27	0.48	0.09	0.04
Baseline	Baseline Single_ChAdOx1	Baseline	Baseline	141	3.6	4.5	59	13	38	7	43	122	8.39	305	0.352	4.17	5.76	1.82	0.52	0.22	0.07
Baseline	Baseline Single_ChAdOx1	Baseline	Baseline	141	3.7	4.8	75	14	59	14	42	138	3.33	211	0.399	4.2	1.4	1.53	0.26	0.1	0.04
Baseline	Baseline Single_MenACWY	Baseline	Baseline	140	4.3	4.9	80	25	68	6	45	143	4.48	250	0.43	4.81	2.18	1.73	0.4	0.14	0.03
Baseline	Baseline Single_MenACWY	Baseline	Baseline	143	3.4	2.7	69	11	79	9	45	122	4.34	283	0.354	4.06	2.58	1.21	0.48	0.05	0.02
Baseline	Baseline Single_MenACWY	Baseline	Baseline	140	3.3	5.2	57	8	46	13	38	126	8.32	263	0.383	4.04	6.18	1.36	0.64	0.09	0.05
Baseline	Baseline Single_ChAdOx1	Baseline	Baseline	141	3.6	5.3	70	16	88	6	37	131	6.1	321	0.329	4.38	3.72	1.59	0.55	0.2	0.04
Baseline	Baseline TwoDose_MenACWY	Baseline	Baseline	141	3.9	7.8	82	20	99	5	40	131	5.81	198	0.384	4.66	3.41	1.88	0.44	0.05	0.03
Baseline	Baseline Single_ChAdOx1	Baseline	Baseline	139	3.4	2.4	67	17	41	7	45	150	6.86	311	0.468	5.58	4.71	1.56	0.43	0.09	0.07
Baseline	Baseline Single_ChAdOx1	Baseline	Baseline	139	3.8	3.8	56	13	49	6	39	127	4.53	198	0.386	4.78	2.44	1.33	0.61	0.11	0.04
Baseline	Baseline TwoDose_ChAdOx1	Baseline	Baseline	141	4.7	4.4	68	12	64	6	40	152	5.88	215	0.451	5.13	3.77	1.38	0.48	0.19	0.06
Baseline	Baseline TwoDose_MenACWY	Baseline	Baseline	140	4.5	5.8	70	21	97	6	38	133	4.55	223	0.388	4.52	2.46	1.65	0.38	0.03	0.03
Baseline	Baseline Single_ChAdOx1	Baseline	Baseline	136	3.7	5.9	79	13	86	11	40	118	4.49	238	0.333	3.95	2.72	1.4	0.33	0.01	0.03
Baseline	Baseline Single_MenACWY	Baseline	Baseline	140	3.8	2.5	64	10	72	5	40	131	4.33	261	0.381	4.23	2.75	1.13	0.36	0.05	0.04
Baseline	Baseline Single_MenACWY	Baseline	Baseline	140	3.6	5.2	69	18	71	31	39	147	6.65	161	0.416	4.47	4.27	1.78	0.52	0.05	0.03
Baseline	Baseline Single_ChAdOx1	Baseline	Baseline	140	4.7	5.9	63	9	95	8	42	143	6.61	253	0.419	4.64	4.01	2.12	0.4	0.05	0.03
Baseline	Baseline Single_ChAdOx1	Baseline	Baseline	139	3.8	5.5	66	13	83	9	43	138	5	291	0.412	4.83	2.96	1.45	0.37	0.2	0.02
Baseline	Baseline Single_ChAdOx1	Baseline	Baseline	139	3.9	4.8	59	15	76	5	37	139	5.4	443	0.404	4.6	2.94	1.77	0.54	0.12	0.03
Baseline	Baseline Single_ChAdOx1	Baseline	Baseline	141	3.6	5.8	75	17	55	12	38	139	8.87	285	0.417	5.18	4.35	3.6	0.6	0.21	0.11
Baseline	Baseline Single_ChAdOx1	Baseline	Baseline	139	3.7	2.6	62	37	72	7	39	139	8	244	0.414	4.64	5.27	1.97	0.54	0.18	0.04
Baseline	Baseline Single_MenACWY	Baseline	Baseline	143	3.4	3.7	53	19	56	5	40	135	10.08	174	0.404	4.49	6	2.51	0.72	0.75	0.1
Baseline	Baseline Single_MenACWY	Baseline	Baseline	141	3.2	4.7	70	38	42	9	46	151	5.16	235	0.449	5.17	2.89	1.74	0.35	0.14	0.04
Baseline	Baseline Single_ChAdOx1	Baseline	Baseline	143	4.7	5.8	84	10	69	14	44	160	3.77	219	0.467	5.06	1.6	1.56	0.46	0.11	0.04
Baseline	Baseline Single_MenACWY	Baseline	Baseline	141	3.7	4.9	72	13	74	12	35	140	7.88	277	0.413	4.9	4.68	2.46	0.57	0.12	0.05
Baseline	Baseline Single_ChAdOx1	Baseline	Baseline	142	3.6	5.9	71	62	90	8	41	133	6.77	245	0.405	4.22	4.56	1.61	0.46	0.06	0.08
Baseline	Baseline Single_MenACWY	Baseline	Baseline	139	3.8	4.5	77	26	62	8	41	141	6.98	287	0.416	4.78	3.05	2.89	0.53	0.44	0.07
Baseline	Baseline Single_ChAdOx1	Baseline	Baseline	141	3.1	4.8	59	9	59	12	42	143	5.99	272	0.413	4.45	3.27	2.29	0.3	0.11	0.02
Baseline	Baseline Single_MenACWY	Baseline	Baseline	141	3.9	6.7	60	23	74	5	43	140	5.96	226	0.401	4.48	3.98	1.28	0.52	0.13	0.05
Baseline	Baseline Single_MenACWY	Baseline	Baseline	141	3.7	4	53	24	110	5	38	140	8.56	339	0.415	4.47	5.95	2.1	0.36	0.1	0.05
Baseline	Baseline Single_ChAdOx1	Baseline	Baseline	140	4	4.1	77	18	49	9	40	146	4.65	232	0.441	4.55	2.59	1.39	0.34	0.29	0.04
Baseline	Baseline Single_ChAdOx1	Baseline	Baseline	142	4	3.8	86	22	77	10	45	153	4.47	108	0.465	5.49	2.08	1.91	0.32	0.12	0.04
Baseline	Baseline Single_MenACWY	Baseline	Baseline	141	3.6	5.5	84	17	67	26	45	160	4.36	213	0.47	5.26	2.33	1.43	0.51	0.06	0.03
Baseline	Baseline Single_ChAdOx1	Baseline	Baseline	142	3.9	5.4	54	14	63	20	38	134	4.71	281	0.404	4.63	2.41	1.52	0.48	0.27	0.03
Baseline	Baseline NA	Baseline	Baseline	141	4.2	6.2	58	23	55	5	41	127	9.05	299	0.388	4.3	6.11	1.93	0.72	0.23	0.06
Baseline	Baseline Single_MenACWY	Baseline	Baseline	141	3.3	3.8	74	22	51	11	38	129	6.79	251	0.385	4.16	4.37	1.82	0.47	0.09	0.04
Baseline	Baseline NA	Baseline	Baseline	142	3.7	4.1	60	8	58	8	41	138	3.93	264	0.432	4.51	2.28	1.22	0.32	0.06	0.05
Baseline	Baseline Single_MenACWY	Baseline	Baseline	141	4.3	5	57	13	61	4	37	133	7.67	378	0.414	4.61	4.44	2.41	0.62	0.16	0.04
Baseline	Baseline TwoDose_ChAdOx1	Baseline	Baseline	143	4	7.1	83	23	53	8	38	152	4.99	255	0.452	4.85	2.96	1.44	0.42	0.13	0.04
Baseline	Baseline Single_MenACWY	Baseline	Baseline	141	3.9	5.3	95	17	58	12	42	158	5.8	254	0.475	5.69	2.52	2.48	0.57	0.19	0.04
Baseline	Baseline Single_ChAdOx1	Baseline	Baseline	140	3.3	4.9	58	12	54	16	40	130	4.35	335	0.394	4.16	1.83	1.96	0.44	0.07	0.05
Baseline	Baseline TwoDose_ChAdOx1	Baseline	Baseline	143	4.1	3.4	81	42	88	11	40	151	7.07	317	0.458	5.25	3.29	2.99	0.57	0.18	0.04
Baseline	Baseline TwoDose_ChAdOx1	Baseline	Baseline	140	3.4	7.3	59	14	74	7	40	129	6.57	282	0.383	4.29	4.56	1.39	0.49	0.09	0.04
Baseline	Baseline Single_ChAdOx1	Baseline	Baseline	141	3.6	4.5	76	54	89	11	46	156	7.69	269	0.471	5.2	4.85	1.79	0.89	0.09	0.07
Baseline	Baseline Single_ChAdOx1	Baseline	Baseline	140	3.8	6.2	85	19	95	7	41	144	7.92	216	0.431	4.91	5.79	1.49	0.52	0.11	0.01
Baseline	Baseline TwoDose_MenACWY	Baseline	Baseline	140	3.6	4.5	62	15	72	11	39	140	4.83	266	0.434	4.96	2.75	1.59	0.35	0.09	0.05
Baseline	Baseline Single_MenACWY	Baseline	Baseline	137	3.4	4.9	58	29	46	10	40	141	6.72	294	0.413	4.63	4.57	1.76	0.31	0.05	0.03
Baseline	Baseline NA	Baseline	Baseline	138	3.7	4.4	72	47	58	9	41	147	7.28	348	0.413	4.83	4.24	2.29	0.58	0.12	0.05
Baseline	Baseline TwoDose_ChAdOx1	Baseline	Baseline	139	3.7	3.7	81	24	53	13	47	152	3.88	213	0.415	4.76	2.36	1	0.4	0.1	0.02
Baseline	Baseline Single_ChAdOx1	Baseline	Baseline	140	3.8	4.7	52	19	62	10	42	136	6.76	197	0.389	4.39	4.24	1.94	0.32	0.21	0.05
Baseline	Baseline Single_MenACWY	Baseline	Baseline	140	3.7	5.9	85	15	65	6	40	133	4.64	264	0.396	4.39	2.24	1.75	0.45	0.15	0.05
Baseline	Baseline NA	Baseline	Baseline	139	4.1	6.1	62	26	56	8	41	130	5.31	204	0.398	4.61	3.11	1.67	0.4	0.08	0.05
Baseline	Baseline TwoDose_ChAdOx1	Baseline	Baseline	138	4	4.4	96	64	107	10	40	142	5.06	170	0.395	4.88	2.12	2.05	0.62	0.24	0.03
Baseline	Baseline Single_ChAdOx1	Baseline	Baseline	139	3.8	3.7	60	14	66	7	40	127	5.22	252	0.361	4.23	2.89	1.73	0.48	0.07	0.05
Baseline	Baseline TwoDose_ChAdOx1	Baseline	Baseline	138	4	4.7	82	41	81	10	39	148	4.65	261	0.419	4.95	2.33	1.72	0.46	0.08	0.06
Baseline	Baseline Single_ChAdOx1	Baseline	Baseline	141	3.8	4.7	82	18	30	20	44	137	3.92	192	0.422	4.74	2.15	1.31	0.3	0.1	0.06
Baseline	Baseline Single_ChAdOx1	Baseline	Baseline	141	3.7	4.7	57	20	94	7	38	145	6.47	352	0.431	4.87	4.58	1.14	0.58	0.13	0.04
Baseline	Baseline Single_ChAdOx1	Baseline	Baseline	141	3.7	6.8	64	10	42	27	36	132	6.05	360	0.363	4	3.57	1.75	0.55	0.15	0.03
Baseline	Baseline TwoDose_ChAdOx1	Baseline	Baseline	142	3.9	11	90	21	76	7	39	139	9.05	211	0.414	4.23	6.86	1.57	0.52	0.05	0.05
Baseline	Baseline TwoDose_ChAdOx1	Baseline	Baseline	139	2.7	9	70	15	48	12	39	141	7.11	318	0.407	4.81	4.68	1.61	0.67	0.1	0.05
Baseline	Baseline TwoDose_MenACWY	Baseline	Baseline	140	3.2	3.4	59	20	73	6	40	127	5.5	283	0.375	4.25	3.18	1.88	0.34	0.05	0.05
Baseline	Baseline Single_ChAdOx1	Baseline	Baseline	140	3.5	3.9	55	16	53	8	40	138	5.87	229	0.41	4.55	3.19	1.96	0.45	0.21	0.06
Baseline	Baseline Single_MenACWY	Baseline	Baseline	145	3.2	4	55	22	60	8	41	160	5.35	266	0.463	5.3	3.07	1.69	0.43	0.1	0.06
Baseline	Baseline TwoDose_MenACWY	Baseline	Baseline	138	3.7	2.2	53	10	50	6	37	123	4.13	333	0.353	4.36	2.46	1.15	0.35	0.13	0.04
Baseline	Baseline Single_MenACWY	Baseline	Baseline	141	3.8	5.2	62	10	53	9	39	127	6.91	289	0.379	4.07	3.97	2.09	0.57	0.22	0.06
Baseline	Baseline Single_MenACWY	Baseline	Baseline	141	3.5	5.1	68	22	46	11	40	153	6.13	269	0.423	5.05	3.91	1.42	0.51	0.26	0.03
Baseline	Baseline Single_ChAdOx1	Baseline	Baseline	139	3.8	3.4	74	28	121	10	39	138	3.24	253	0.405	4.8	1.3	1.52	0.35	0.05	0.02
Baseline	Baseline TwoDose_MenACWY	Baseline	Baseline	139	4.3	5.9	54	24	60	8	39	118	6.14	288	0.365	5.85	4.34	1.13	0.49	0.14	0.04
Baseline	Baseline TwoDose_ChAdOx1	Baseline	Baseline	139	4.2	3.5	52	14	78	8	41	143	8.38	273	0.403	4.67	5.28	2.15	0.72	0.2	0.03
Baseline	Baseline TwoDose_MenACWY	Baseline	Baseline	140	3.9	3.7	56	23	87	6	39	132	4.36	271	0.376	4.65	2.72	1.25	0.29	0.07	0.03
Baseline	Baseline TwoDose_MenACWY	Baseline	Baseline	139	3.9	6.9	95	41	75	11	39	149	5.16	204	0.415	4.83	3.16	1.38	0.46	0.12	0.04
Baseline	Baseline Single_ChAdOx1	Baseline	Baseline	140	3.6	4.6	74	49	85	12	40	159	4.73	217	0.444	5.08	2.98	1.29	0.31	0.11	0.04
Baseline	Baseline Single_ChAdOx1	Baseline	Baseline	140	4.2	4	77	21	114	17	37	138	6.21	340	0.417	4.84	3.62	1.94	0.5	0.12	0.03
Baseline	Baseline Single_ChAdOx1	Baseline	Baseline	139	4.3	4.8	58	23	98	12	38	157	5.4	265	0.441	5.17	3.13	1.65	0.5	0.1	0.02
Baseline	Baseline Single_ChAdOx1	Baseline	Baseline	142	3.7	4.3	71	27	97	24	43	155	6.64	230	0.442	5.13	3.7	2.21	0.52	0.17	0.04
Baseline	Baseline Single_ChAdOx1	Baseline	Baseline	140	4	4.9	65	19	56	5	41	130	5.41	148	0.365	4.42	3.55	1.16	0.41	0.24	0.05
Baseline	Baseline TwoDose_ChAdOx1	Baseline	Baseline	141	4.4	3.9	78	27	59	8	43	160	6.48	251	0.454	5.19	3.61	2.14	0.47	0.21	0.05
Baseline	Baseline TwoDose_ChAdOx1	Baseline	Baseline	139	4.3	5.7	83	13	72	6	39	140	4.46	264	0.407	4.66	2.44	1.34	0.41	0.22	0.05
Baseline	Baseline Single_MenACWY	Baseline	Baseline	140	3.9	6.7	99	50	52	8	40	155	4.41	185	0.454	5.23	1.92	1.82	0.49	0.14	0.04
Baseline	Baseline TwoDose_ChAdOx1	Baseline	Baseline	139	4.1	5.9	72	19	80	9	43	159	5.14	208	0.463	5.6	2.71	1.66	0.57	0.15	0.05
Baseline	Baseline TwoDose_ChAdOx1	Baseline	Baseline	138	4.2	4.5	46	NA	NA	NA	NA	119	4.46	279	0.345	4.05	2.35	1.6	0.42	0.07	0.02
Baseline	Baseline Single_MenACWY	Baseline	Baseline	142	4	3.2	66	19	75	27	39	139	5.69	263	0.405	4.6	3.46	1.77	0.38	0.06	0.02
Baseline	Baseline TwoDose_ChAdOx1	Baseline	Baseline	141	4.1	5.7	58	17	48	8	41	139	5.36	228	0.406	4.6	2.96	1.89	0.43	0.06	0.02
Baseline	Baseline TwoDose_MenACWY	Baseline	Baseline	139	4.1	4.9	54	17	50	12	42	145	4.56	249	0.404	4.85	2.79	1.26	0.35	0.12	0.04
Baseline	Baseline Single_MenACWY	Baseline	Baseline	141	4.4	5	64	10	77	5	38	134	5.31	208	0.395	4.66	2.85	1.7	0.53	0.19	0.04
Baseline	Baseline TwoDose_ChAdOx1	Baseline	Baseline	140	3.9	4.2	53	21	105	23	40	134	5.11	191	0.385	4.69	2.75	1.88	0.39	0.07	0.02
Baseline	Baseline Single_ChAdOx1	Baseline	Baseline	140	4.1	7.5	135	54	100	15	41	166	8.79	215	0.478	5.4	5.56	2.24	0.75	0.17	0.07
Baseline	Baseline TwoDose_MenACWY	Baseline	Baseline	139	3.7	4.5	57	8	38	5	37	119	4.44	297	0.347	3.86	2.42	1.54	0.42	0.02	0.04
Baseline	Baseline Single_ChAdOx1	Baseline	Baseline	140	4.5	3.4	61	20	91	18	42	150	6.05	244	0.423	4.84	3.57	1.82	0.34	0.28	0.04
Baseline	Baseline TwoDose_ChAdOx1	Baseline	Baseline	140	4.1	5.5	85	17	88	10	42	152	8.41	166	0.43	4.92	5.62	1.7	0.74	0.31	0.04
Baseline	Baseline Single_ChAdOx1	Baseline	Baseline	138	4.1	5.7	93	22	78	12	40	171	7.49	205	0.474	5.5	5.55	1.21	0.63	0.06	0.04
Baseline	Baseline Single_MenACWY	Baseline	Baseline	143	4.3	5.7	81	17	71	12	38	150	10.41	233	0.439	4.95	6.41	2.94	0.8	0.21	0.05
Baseline	Baseline Single_MenACWY	Baseline	Baseline	139	3.8	4.3	68	21	41	11	41	157	6.42	248	0.443	5.22	4.75	1.11	0.48	0.03	0.05
Baseline	Baseline NA	Baseline	Baseline	142	4.4	5.1	80	21	74	24	39	144	4.54	225	0.425	5.03	2.88	0.93	0.63	0.06	0.04
Baseline	Baseline TwoDose_ChAdOx1	Baseline	Baseline	141	4	4.4	90	18	88	11	39	156	5.37	205	0.442	4.95	2.52	2.21	0.37	0.21	0.06
Baseline	Baseline TwoDose_ChAdOx1	Baseline	Baseline	142	4.1	5.4	86	22	84	8	42	131	4.51	147	0.385	4.38	2.04	1.86	0.44	0.11	0.06
Baseline	Baseline TwoDose_ChAdOx1	Baseline	Baseline	143	4.6	5	73	37	76	10	46	163	7.24	301	0.461	5.36	5.09	1.37	0.62	0.12	0.04
Baseline	Baseline TwoDose_ChAdOx1	Baseline	Baseline	139	4.1	6.6	68	22	73	17	38	135	6.21	325	0.394	4.71	2.81	2.33	0.56	0.39	0.12
Baseline	Baseline TwoDose_ChAdOx1	Baseline	Baseline	143	4.1	4.9	72	42	69	8	42	150	7.98	367	0.449	4.89	4.69	2.33	0.69	0.22	0.05
Baseline	Baseline Single_ChAdOx1	Baseline	Baseline	140	4.1	6.1	83	34	67	7	38	155	7.97	282	0.458	5.77	4.39	2.35	0.88	0.31	0.04
Baseline	Baseline Single_ChAdOx1	Baseline	Baseline	141	4.4	5.1	77	10	80	9	40	140	7.72	335	0.41	5.01	6.13	1.13	0.38	0.05	0.03
Baseline	Baseline TwoDose_MenACWY	Baseline	Baseline	142	4.3	4.7	84	18	45	17	42	143	4.95	202	0.423	4.7	3.52	0.99	0.35	0.05	0.04
Baseline	Baseline NA	Baseline	Baseline	141	3.8	4.9	63	90	57	7	41	163	6.92	165	0.466	5.23	3.51	2.56	0.69	0.1	0.06
Baseline	Baseline Single_ChAdOx1	Baseline	Baseline	141	3.8	4.3	66	19	126	12	41	159	7.71	332	0.468	5.08	4.81	2	0.69	0.17	0.04
Baseline	Baseline TwoDose_ChAdOx1	Baseline	Baseline	142	3.8	4.3	79	13	60	7	40	143	7.89	428	0.423	4.83	5.15	2.02	0.56	0.1	0.06
Baseline	Baseline TwoDose_ChAdOx1	Baseline	Baseline	142	4.2	5.5	72	28	87	9	38	135	5.09	187	0.377	4.22	2.84	1.79	0.28	0.15	0.03
Baseline	Baseline Single_ChAdOx1	Baseline	Baseline	142	4.6	8.4	76	26	74	8	39	143	6.29	179	0.417	4.73	3.59	1.93	0.71	0.04	0.02
Baseline	Baseline TwoDose_ChAdOx1	Baseline	Baseline	145	3.9	6.1	59	16	85	8	42	135	5.09	237	0.388	4.41	3.16	1.36	0.37	0.16	0.04
Baseline	Baseline NA	Baseline	Baseline	139	3.9	4.5	78	15	50	9	41	130	6.07	308	0.396	4.94	4.09	1.35	0.41	0.16	0.06
Baseline	Baseline TwoDose_ChAdOx1	Baseline	Baseline	141	3.6	6.6	65	14	49	8	40	134	5.77	226	0.39	4.4	3.71	1.51	0.46	0.05	0.04
Baseline	Baseline TwoDose_MenACWY	Baseline	Baseline	141	3.7	4.2	58	19	137	5	38	124	5.9	316	0.353	3.98	3.44	1.95	0.35	0.12	0.04
Baseline	Baseline Single_MenACWY	Baseline	Baseline	143	4	4.9	76	32	101	6	39	138	5.88	276	0.397	4.65	3.64	1.62	0.44	0.14	0.04
Baseline	Baseline Single_ChAdOx1	Baseline	Baseline	141	3.8	5	83	16	44	14	40	160	5.59	200	0.445	5.31	3.5	1.56	0.44	0.06	0.03
Baseline	Baseline Single_MenACWY	Baseline	Baseline	141	3.6	5.4	85	13	50	16	39	138	7.74	255	0.383	4.55	5.08	1.7	0.81	0.08	0.07
Baseline	Baseline TwoDose_MenACWY	Baseline	Baseline	140	3.8	3.9	68	40	85	10	41	148	4.83	220	0.41	4.66	2.96	1.29	0.46	0.09	0.03
Baseline	Baseline NA	Baseline	Baseline	143	3.7	6.1	101	30	55	7	40	147	7.16	238	0.41	4.86	4.57	1.84	0.49	0.19	0.07
Baseline	Baseline TwoDose_ChAdOx1	Baseline	Baseline	141	3.6	4.4	61	15	54	5	41	127	7.58	322	0.375	4.21	5.15	2.06	0.32	0.02	0.03
Baseline	Baseline Single_ChAdOx1	Baseline	Baseline	139	3.8	2.8	65	17	51	18	39	134	6.2	275	0.378	4.66	3.17	2.19	0.47	0.31	0.06
Baseline	Baseline Single_ChAdOx1	Baseline	Baseline	136	3.5	4	61	20	51	30	41	144	6.86	176	0.415	4.7	5.35	0.89	0.51	0.09	0.02
Baseline	Baseline Single_ChAdOx1	Baseline	Baseline	141	4	4.6	59	20	76	8	40	141	6.06	199	0.421	4.87	3.23	2.13	0.37	0.27	0.06
Baseline	Baseline Single_MenACWY	Baseline	Baseline	143	3.9	5.8	92	26	55	17	40	155	7.02	266	0.419	4.87	4.21	2.11	0.52	0.14	0.04
Baseline	Baseline TwoDose_ChAdOx1	Baseline	Baseline	143	4	6.1	55	12	73	26	40	130	5.25	210	0.391	4.36	2.75	1.93	0.47	0.08	0.02
Baseline	Baseline Single_MenACWY	Baseline	Baseline	141	3.7	4.9	73	15	63	10	41	140	6.61	231	0.392	4.53	4.12	1.86	0.53	0.04	0.06
Baseline	Baseline NA	Baseline	Baseline	141	4	8.9	95	29	66	8	45	140	7.36	218	0.401	4.65	4.95	1.6	0.67	0.11	0.03
Baseline	Baseline TwoDose_ChAdOx1	Baseline	Baseline	142	3.5	5.6	66	19	82	6	38	128	5.41	236	0.387	4.41	3.04	1.74	0.53	0.08	0.02
Baseline	Baseline TwoDose_ChAdOx1	Baseline	Baseline	142	3.3	4.7	92	27	73	12	42	139	9.05	201	0.409	4.9	5.64	2.65	0.52	0.18	0.06
Baseline	Baseline Single_ChAdOx1	Baseline	Baseline	144	3.6	5.6	83	27	60	14	44	156	6.03	183	0.446	4.78	3.33	1.76	0.75	0.12	0.07
Baseline	Baseline TwoDose_MenACWY	Baseline	Baseline	140	3.7	5.3	90	14	59	6	39	141	5.13	207	0.394	4.4	2.9	1.53	0.37	0.31	0.02
Baseline	Baseline Single_ChAdOx1	Baseline	Baseline	141	3.6	6.4	72	13	75	5	38	127	6.62	304	0.369	4.4	4.49	1.73	0.35	0.02	0.03
Baseline	Baseline Single_ChAdOx1	Baseline	Baseline	141	3.5	4.5	52	15	59	11	42	134	9	258	0.388	4.38	5.57	2.74	0.41	0.19	0.09
Baseline	Baseline TwoDose_ChAdOx1	Baseline	Baseline	140	3.9	4.6	55	19	88	5	39	139	4.07	302	0.394	4.51	1.8	1.88	0.29	0.08	0.02
Baseline	Baseline TwoDose_ChAdOx1	Baseline	Baseline	142	4.8	5.7	57	13	50	7	43	125	4.22	247	0.362	3.97	2.12	1.64	0.37	0.07	0.02
Baseline	Baseline TwoDose_ChAdOx1	Baseline	Baseline	142	4.6	6.5	91	16	44	6	40	143	5.77	195	0.404	4.53	2.85	2.22	0.37	0.29	0.04
Baseline	Baseline Single_ChAdOx1	Baseline	Baseline	142	4	3.9	59	17	58	6	37	131	5.83	250	0.384	4.28	2.99	1.56	0.48	0.75	0.05
Baseline	Baseline TwoDose_ChAdOx1	Baseline	Baseline	143	3.9	4.3	76	14	62	6	38	138	4.55	269	0.416	4.6	2.16	1.88	0.38	0.1	0.03
Baseline	Baseline TwoDose_MenACWY	Baseline	Baseline	142	3.8	5.2	73	14	75	11	39	147	4.11	269	0.412	4.68	1.85	1.46	0.49	0.24	0.07
Baseline	Baseline NA	Baseline	Baseline	139	3.7	6.2	60	24	109	5	40	139	3.24	179	0.399	4.47	2.38	0.5	0.32	0.01	0.03
Baseline	Baseline TwoDose_ChAdOx1	Baseline	Baseline	141	3.8	3.9	66	11	56	11	39	131	4.23	267	0.367	4.23	2.23	1.59	0.29	0.09	0.03
Baseline	Baseline NA	Baseline	Baseline	140	4.2	8.6	90	36	91	4	38	137	6.65	297	0.404	4.57	4.53	1.49	0.54	0.06	0.03
Baseline	Baseline Single_MenACWY	Baseline	Baseline	139	3.9	7.9	85	20	57	7	40	146	5.54	230	0.442	5.35	3.18	1.86	0.44	0.03	0
Baseline	Baseline TwoDose_MenACWY	Baseline	Baseline	137	4.2	3.8	54	20	73	6	40	127	5.67	195	0.365	4.2	3.64	1.41	0.3	0.26	0.06
Baseline	Baseline NA	Baseline	Baseline	141	4.1	3.4	52	22	46	8	38	139	4.24	171	0.392	4.61	2.49	1.2	0.48	0.03	0.04
Baseline	Baseline TwoDose_ChAdOx1	Baseline	Baseline	136	4.2	5.2	93	21	83	21	41	140	6.17	275	0.401	4.7	3.54	1.52	0.8	0.28	0.03
Baseline	Baseline TwoDose_MenACWY	Baseline	Baseline	141	3.8	5.2	80	14	79	11	39	144	4.1	212	0.415	4.68	2.38	1.27	0.37	0.04	0.04
Baseline	Baseline TwoDose_MenACWY	Baseline	Baseline	140	4	5.9	57	77	82	9	40	142	5.43	217	0.394	4.85	3.11	1.55	0.61	0.1	0.06
Baseline	Baseline TwoDose_MenACWY	Baseline	Baseline	141	3.9	6.8	83	16	82	10	43	148	6.96	304	0.42	4.87	4.63	1.68	0.55	0.07	0.03
Baseline	Baseline TwoDose_ChAdOx1	Baseline	Baseline	143	3.6	5.7	67	13	99	7	44	141	5.82	176	0.403	4.44	3.73	1.56	0.42	0.06	0.05
Baseline	Baseline TwoDose_MenACWY	Baseline	Baseline	141	4	6.2	68	18	88	8	40	133	6.93	313	0.389	4.84	4.09	2.04	0.44	0.27	0.09
Baseline	Baseline TwoDose_MenACWY	Baseline	Baseline	140	3.9	4.1	88	14	60	12	42	162	5.63	199	0.451	5.02	3.8	1.19	0.37	0.21	0.06
Baseline	Baseline TwoDose_ChAdOx1	Baseline	Baseline	139	3.8	5.7	88	28	84	9	38	148	8.31	262	0.415	5.02	3.63	3.38	0.94	0.33	0.03
Baseline	Baseline TwoDose_ChAdOx1	Baseline	Baseline	140	4.2	5.6	65	21	79	13	41	146	5.01	216	0.429	5.1	2.39	2.12	0.4	0.08	0.02
Baseline	Baseline Single_ChAdOx1	Baseline	Baseline	139	3.5	3.8	70	28	77	8	42	143	8.82	187	0.409	4.76	5.27	2.61	0.8	0.09	0.05
Baseline	Baseline Single_ChAdOx1	Baseline	Baseline	138	3.6	3.6	88	14	47	17	40	143	6.2	264	0.404	4.74	3.6	1.95	0.47	0.15	0.03
Baseline	Baseline Single_ChAdOx1	Baseline	Baseline	140	4.5	5.7	75	36	78	6	43	146	8.27	207	0.423	4.61	6.12	1.31	0.5	0.32	0.02
Baseline	Baseline Single_ChAdOx1	Baseline	Baseline	141	4.3	5.4	68	17	95	11	39	146	5.25	137	0.416	4.76	3.42	0.99	0.76	0.06	0.02
Baseline	Baseline TwoDose_ChAdOx1	Baseline	Baseline	144	4.5	4.9	77	24	62	40	40	137	6.84	236	0.379	4.25	4.12	1.61	0.68	0.37	0.06
Baseline	Baseline NA	Baseline	Baseline	141	3.9	6.7	70	16	65	7	37	131	7.06	217	0.369	4.32	3.74	2.31	0.41	0.53	0.07
Baseline	Baseline Single_ChAdOx1	Baseline	Baseline	140	4.1	5	85	6	85	11	41	140	4.82	197	0.405	4.74	3.22	1.2	0.33	0.05	0.02
Baseline	Baseline TwoDose_ChAdOx1	Baseline	Baseline	139	4.2	6.6	75	24	68	10	40	169	5.68	214	0.454	5.52	2.88	1.93	0.56	0.25	0.06
Baseline	Baseline NA	Baseline	Baseline	142	3.8	5.5	73	19	101	6	43	151	10.16	252	0.444	5.75	5.54	3.7	0.39	0.46	0.07
Baseline	Baseline Single_MenACWY	Baseline	Baseline	140	4.2	5.2	67	11	69	3	37	116	5.83	228	0.359	4.47	3.7	1.55	0.48	0.08	0.02
Baseline	Baseline Single_ChAdOx1	Baseline	Baseline	139	4.3	6	116	37	98	13	41	138	4.45	238	0.395	5.08	2.56	1.51	0.31	0.03	0.04
Baseline	Baseline Single_ChAdOx1	Baseline	Baseline	141	3.7	6.8	71	26	65	8	43	153	7.46	190	0.423	4.73	3.68	3.07	0.43	0.2	0.08
Baseline	Baseline Single_ChAdOx1	Baseline	Baseline	140	4.1	3.8	71	15	54	8	39	136	6.78	209	0.388	4.41	4.22	2	0.47	0.07	0.02
Baseline	Baseline NA	Baseline	Baseline	139	3.8	2.7	46	14	99	19	40	124	5.25	313	0.382	4.52	2.42	2.19	0.58	0.04	0.02
Baseline	Baseline NA	Baseline	Baseline	140	3.7	4.3	63	10	38	7	40	116	6.97	270	0.336	3.9	3.63	1.98	0.82	0.48	0.06
Baseline	Baseline NA	Baseline	Baseline	139	3.8	5.3	56	14	72	7	39	135	5.98	251	0.382	4.29	3.06	2.26	0.47	0.13	0.06
Baseline	Baseline Single_MenACWY	Baseline	Baseline	139	4.3	5.4	80	15	69	6	41	141	7.69	272	0.405	4.61	4.46	2.32	0.44	0.42	0.05
Baseline	Baseline Single_ChAdOx1	Baseline	Baseline	137	4.1	4.2	61	13	63	4	35	115	8.23	277	0.34	4.17	5.75	1.69	0.56	0.18	0.05
Baseline	Baseline TwoDose_ChAdOx1	Baseline	Baseline	142	3.9	5.1	72	29	72	6	42	128	5.27	236	0.376	4.42	2.96	1.59	0.51	0.15	0.06
Baseline	Baseline NA	Baseline	Baseline	140	3.6	7.1	75	15	88	8	39	132	7.44	272	0.388	4.54	4.96	1.51	0.75	0.17	0.05
Baseline	Baseline Single_MenACWY	Baseline	Baseline	138	4	5.5	59	14	78	5	44	139	5.99	237	0.414	5.22	3.73	1.74	0.48	0.02	0.02
Baseline	Baseline Single_MenACWY	Baseline	Baseline	140	3.6	4	60	11	53	9	43	150	6.53	271	0.413	4.96	3.8	2.13	0.43	0.14	0.03
Baseline	Baseline TwoDose_ChAdOx1	Baseline	Baseline	136	3.4	5.2	70	17	49	11	42	125	8.24	352	0.364	6.08	6.2	1.38	0.56	0.06	0.04
Baseline	Baseline TwoDose_ChAdOx1	Baseline	Baseline	143	3.6	6.1	60	34	78	9	43	132	5.12	210	0.391	4.4	2.89	1.66	0.4	0.13	0.04
Baseline	Baseline TwoDose_ChAdOx1	Baseline	Baseline	142	3.7	5.6	82	14	85	9	41	126	7.84	282	0.364	4.15	5.61	1.73	0.45	0.03	0.02
Baseline	Baseline Single_ChAdOx1	Baseline	Baseline	144	4.1	8.6	81	29	67	7	43	136	4.55	133	0.397	4.77	2.42	1.66	0.38	0.08	0.01
Baseline	Baseline Single_ChAdOx1	Baseline	Baseline	138	3.3	3.7	62	21	62	12	40	140	3.54	172	0.388	4.24	2.48	0.63	0.32	0.08	0.03
Baseline	Baseline NA	Baseline	Baseline	142	3.5	4.3	68	22	86	5	42	121	4.98	373	0.343	3.9	2.73	1.73	0.36	0.11	0.05
Baseline	Baseline TwoDose_MenACWY	Baseline	Baseline	143	3.4	5	73	15	66	18	42	131	6.48	210	0.36	4.11	4.24	1.67	0.45	0.08	0.04
Baseline	Baseline Single_ChAdOx1	Baseline	Baseline	138	3.5	5	60	20	100	8	40	125	4.85	239	0.379	4.36	2.93	1.35	0.41	0.11	0.05
Baseline	Baseline TwoDose_MenACWY	Baseline	Baseline	140	3.8	5.4	76	10	59	8	39	149	5.81	271	0.419	4.88	3.35	1.37	0.93	0.09	0.07
Baseline	Baseline TwoDose_MenACWY	Baseline	Baseline	144	3.7	7.3	61	16	68	5	41	139	7.66	268	0.4	4.87	4.37	2.6	0.49	0.13	0.07
Baseline	Baseline NA	Baseline	Baseline	142	3.6	6.4	88	14	87	10	38	139	8.6	324	0.416	4.64	5.17	2.61	0.55	0.18	0.09
Baseline	Baseline TwoDose_ChAdOx1	Baseline	Baseline	145	3.7	4	73	23	75	9	42	142	5.39	198	0.407	4.86	3.24	1.54	0.49	0.07	0.05
Baseline	Baseline TwoDose_ChAdOx1	Baseline	Baseline	146	4.2	7	105	18	35	9	46	157	9.38	234	0.452	5.49	5.17	3.04	0.67	0.4	0.1
Baseline	Baseline NA	Baseline	Baseline	143	3.8	2.8	69	88	133	5	42	158	8.79	305	0.444	4.93	5.81	2.25	0.57	0.13	0.03
Baseline	Baseline Single_ChAdOx1	Baseline	Baseline	143	3.2	4.6	67	9	66	6	46	134	7.52	216	0.381	4.31	4.45	2.44	0.49	0.11	0.03
Baseline	Baseline Single_MenACWY	Baseline	Baseline	139	3.8	4	72	43	104	10	42	164	5.18	251	0.455	5.23	3.34	1.17	0.52	0.1	0.05
Baseline	Baseline Single_ChAdOx1	Baseline	Baseline	141	4.1	5.6	68	45	77	13	42	154	6.82	315	0.434	5.43	4.33	1.9	0.39	0.17	0.03
Baseline	Baseline Single_ChAdOx1	Baseline	Baseline	139	3.6	2.3	49	18	69	6	37	145	6.24	238	0.418	5.04	3.14	2.27	0.56	0.22	0.05
Baseline	Baseline Single_MenACWY	Baseline	Baseline	141	4.1	6.4	76	14	48	7	42	130	6.33	295	0.373	4.59	3.44	2	0.58	0.24	0.07
Baseline	Baseline Single_ChAdOx1	Baseline	Baseline	140	3.7	7.6	94	34	73	13	39	161	6.01	316	0.456	5.52	4.07	1.03	0.6	0.26	0.05
Baseline	Baseline NA	Baseline	Baseline	140	3.9	6.1	75	10	81	4	38	137	7.31	299	0.396	4.94	4.97	1.67	0.53	0.1	0.04
Baseline	Baseline Single_MenACWY	Baseline	Baseline	139	3.8	5.6	64	13	68	6	39	125	6.55	209	0.359	4.22	4.13	1.77	0.45	0.17	0.03
Baseline	Baseline Single_MenACWY	Baseline	Baseline	140	3.6	3.3	77	14	37	10	43	147	8.19	337	0.419	4.65	5.37	1.96	0.59	0.19	0.08
Baseline	Baseline Single_MenACWY	Baseline	Baseline	141	4.1	5.6	104	33	57	12	43	172	7.74	164	0.504	6.02	5.67	1.18	0.42	0.43	0.04
Baseline	Baseline Single_ChAdOx1	Baseline	Baseline	140	3.8	3	74	43	78	23	48	162	8.07	317	0.454	5.62	4.24	2.57	0.66	0.48	0.12
Baseline	Baseline Single_ChAdOx1	Baseline	Baseline	141	3.7	3.5	62	15	52	6	41	129	6.12	273	0.377	4.14	3.36	2.1	0.59	0.04	0.03
Baseline	Baseline Single_MenACWY	Baseline	Baseline	140	4.1	3.2	55	9	40	8	41	130	5.59	276	0.369	4.42	2.86	2.02	0.61	0.06	0.04
Baseline	Baseline NA	Baseline	Baseline	139	4	6.3	87	27	62	10	44	145	7.85	370	0.422	4.82	4.63	2.02	0.61	0.55	0.04
Baseline	Baseline Single_MenACWY	Baseline	Baseline	142	3.8	4.6	83	25	49	16	44	152	6.09	224	0.442	4.99	3.47	1.64	0.7	0.24	0.04
Baseline	Baseline Single_MenACWY	Baseline	Baseline	135	3.9	3.3	57	21	48	12	45	140	3.7	270	0.384	4.66	2.04	1.17	0.33	0.12	0.04
Baseline	Baseline Single_ChAdOx1	Baseline	Baseline	140	4	3.3	79	19	83	28	38	151	7.02	234	0.436	5.18	3.11	2.71	0.61	0.57	0.02
Baseline	Baseline Single_MenACWY	Baseline	Baseline	143	3.9	4.6	75	16	72	7	45	138	4.28	255	0.386	4.6	2.26	1.27	0.28	0.4	0.07
Baseline	Baseline Single_MenACWY	Baseline	Baseline	143	3.2	4.5	60	22	78	8	40	139	10.52	297	0.428	4.92	5.88	3.6	0.69	0.3	0.05
Baseline	Baseline Single_MenACWY	Baseline	Baseline	140	4.2	5	71	23	82	4	41	122	4.4	233	0.368	4.91	1.98	1.86	0.41	0.09	0.06
Baseline	Baseline Single_MenACWY	Baseline	Baseline	139	3.7	6.7	61	15	58	19	39	147	5.76	255	0.416	5.07	4.09	0.97	0.4	0.23	0.07
Baseline	Baseline Single_ChAdOx1	Baseline	Baseline	140	3.5	6.8	80	30	71	14	42	153	5.84	183	0.442	5.46	4.2	1.16	0.35	0.09	0.04
Baseline	Baseline Single_MenACWY	Baseline	Baseline	139	3.8	3.8	63	19	58	9	41	127	5.8	173	0.371	4.46	3.55	1.73	0.42	0.06	0.04
Baseline	Baseline TwoDose_ChAdOx1	Baseline	Baseline	143	3.7	3.9	76	27	73	30	43	161	4.29	191	0.456	5.33	2.46	1.41	0.35	0.03	0.04
Baseline	Baseline Single_MenACWY	Baseline	Baseline	142	3.9	8.3	72	25	38	11	41	117	6.85	167	0.348	3.48	4.74	1.39	0.47	0.21	0.04
Baseline	Baseline Single_MenACWY	Baseline	Baseline	140	3.2	3.1	53	46	58	9	38	123	6.35	256	0.358	3.89	4.31	1.49	0.49	0.03	0.03
Baseline	Baseline Single_ChAdOx1	Baseline	Baseline	141	3.3	3.6	61	18	50	8	43	130	5.18	261	0.359	4.15	2.78	1.7	0.46	0.22	0.02
Baseline	Baseline Single_MenACWY	Baseline	Baseline	143	3.4	3.2	66	19	64	13	43	148	5.55	238	0.433	4.75	3.54	1.33	0.58	0.06	0.04
Baseline	Baseline Single_MenACWY	Baseline	Baseline	142	3.1	5.5	74	20	74	11	45	161	6.79	266	0.452	5.29	4.58	1.53	0.45	0.19	0.04
Baseline	Baseline Single_ChAdOx1	Baseline	Baseline	139	3.7	6	57	20	60	11	37	130	7.18	259	0.377	4.68	3.95	2.35	0.73	0.09	0.06
Baseline	Baseline Single_MenACWY	Baseline	Baseline	141	2.9	5.2	59	13	53	11	42	135	5.18	195	0.37	4.29	3.13	1.56	0.42	0.04	0.03
Baseline	Baseline Single_ChAdOx1	Baseline	Baseline	141	3.6	4.1	46	9	42	7	38	131	5.34	274	0.374	4.35	3.4	1.21	0.44	0.21	0.08
Baseline	Baseline Single_MenACWY	Baseline	Baseline	143	3.5	4.8	92	28	67	5	40	140	6.58	287	0.4	4.72	4.12	1.83	0.51	0.07	0.05
Baseline	Baseline Single_MenACWY	Baseline	Baseline	140	3.2	6	96	27	78	19	39	156	5.72	265	0.423	4.99	3.3	1.97	0.36	0.05	0.04
Baseline	Baseline Single_ChAdOx1	Baseline	Baseline	139	3.5	3.4	62	26	88	6	41	136	7.02	245	0.393	4.56	4.24	2.23	0.39	0.1	0.06
Baseline	Baseline Single_ChAdOx1	Baseline	Baseline	142	3.2	3	60	11	50	7	43	124	7.37	208	0.356	4.12	3.13	3.41	0.71	0.09	0.03
Baseline	Baseline Single_MenACWY	Baseline	Baseline	144	3.2	6	83	36	63	13	44	163	5.62	214	0.447	5.39	2.94	2.03	0.57	0.06	0.02
Baseline	Baseline Single_MenACWY	Baseline	Baseline	139	3.4	8	79	14	46	10	40	146	9.73	326	0.434	4.79	6.44	2.23	0.86	0.13	0.07
Baseline	Baseline Single_ChAdOx1	Baseline	Baseline	141	3.2	4.6	76	15	55	14	45	141	9.73	300	0.413	4.99	6.71	2.05	0.74	0.13	0.1
Baseline	Baseline Single_MenACWY	Baseline	Baseline	143	3.5	3.2	70	18	79	6	42	149	6.47	269	0.437	5.69	3.29	2.03	0.64	0.46	0.05
Baseline	Baseline Single_ChAdOx1	Baseline	Baseline	141	3.2	4.6	82	11	50	5	42	128	5.29	193	0.364	4.21	3	1.7	0.34	0.19	0.06
Baseline	Baseline Single_ChAdOx1	Baseline	Baseline	141	3.3	4.3	51	8	45	11	41	121	5.06	299	0.353	4.01	3	1.44	0.49	0.08	0.05
Baseline	Baseline NA	Baseline	Baseline	142	3.6	5.1	88	26	65	8	44	156	7.1	187	0.427	5.1	3.81	2.37	0.66	0.21	0.05
Baseline	Baseline Single_ChAdOx1	Baseline	Baseline	141	3.7	6	56	19	62	7	41	124	5.27	233	0.35	4.43	3.83	1	0.3	0.1	0.04
Baseline	Baseline Single_MenACWY	Baseline	Baseline	140	3.2	5.5	68	26	48	14	42	145	5.76	280	0.418	4.42	3.75	1.54	0.3	0.14	0.03
Baseline	Baseline Single_MenACWY	Baseline	Baseline	140	4.1	7.3	53	39	59	6	43	143	4.73	228	0.396	4.53	2.64	1.61	0.4	0.05	0.03
Baseline	Baseline NA	Baseline	Baseline	140	4.5	2.8	74	18	68	28	39	133	3.89	134	0.372	4.26	2.19	1.12	0.32	0.2	0.06
Baseline	Baseline Single_MenACWY	Baseline	Baseline	140	3.8	4.6	78	41	85	11	40	148	5.83	294	0.401	4.52	2.93	1.91	0.85	0.11	0.03
Baseline	Baseline Single_ChAdOx1	Baseline	Baseline	142	3.3	2.5	64	12	54	8	42	126	4.07	296	0.355	4.12	2.02	1.58	0.35	0.08	0.04
Baseline	Baseline Single_ChAdOx1	Baseline	Baseline	140	4	5.5	64	11	70	7	42	140	5.19	270	0.395	4.77	2.88	1.68	0.52	0.09	0.02
Baseline	Baseline Single_ChAdOx1	Baseline	Baseline	142	3.4	5	66	13	70	8	39	136	3.63	158	0.408	4.53	1.94	1.3	0.29	0.07	0.03
Baseline	Baseline Single_ChAdOx1	Baseline	Baseline	142	3.2	3.3	63	11	41	21	41	146	5.8	174	0.422	4.65	3.15	1.87	0.52	0.22	0.04
Baseline	Baseline Single_ChAdOx1	Baseline	Baseline	141	3.1	4.5	75	25	105	18	51	162	6.73	275	0.462	5.18	3.91	2.01	0.58	0.18	0.05
Baseline	Baseline Single_MenACWY	Baseline	Baseline	142	3.4	5.6	80	8	107	9	41	151	5.97	261	0.43	4.88	3.1	1.95	0.78	0.08	0.06
Baseline	Baseline Single_ChAdOx1	Baseline	Baseline	142	3.2	4.4	49	12	60	8	40	127	5.19	307	0.369	4.3	2.61	1.95	0.5	0.1	0.03
Baseline	Baseline Single_MenACWY	Baseline	Baseline	141	3.5	3	54	14	76	5	36	131	7.64	366	0.4	4.78	4.78	2.24	0.39	0.19	0.04
Baseline	Baseline Single_ChAdOx1	Baseline	Baseline	143	3.4	3.4	63	31	73	11	43	153	4.85	164	0.422	5.05	2.47	1.78	0.41	0.15	0.04
Baseline	Baseline Single_MenACWY	Baseline	Baseline	138	3.8	8.5	97	31	64	12	45	162	11	154	0.462	5.37	7.95	2.06	0.9	0.05	0.04
Baseline	Baseline Single_MenACWY	Baseline	Baseline	142	3.5	3.9	52	9	37	10	44	135	6.69	217	0.39	4.81	4.33	1.61	0.42	0.26	0.07
Baseline	Baseline Single_ChAdOx1	Baseline	Baseline	142	3.8	4.2	57	13	55	10	41	131	7.86	242	0.375	4.29	4.79	2.23	0.64	0.17	0.03
Baseline	Baseline Single_MenACWY	Baseline	Baseline	141	3.6	4.4	58	15	46	11	39	121	4.04	217	0.354	3.92	1.65	1.74	0.45	0.17	0.03
Baseline	Baseline Single_ChAdOx1	Baseline	Baseline	141	3.2	6.1	72	57	63	20	40	147	5.33	239	0.417	5.06	2.49	2.16	0.43	0.2	0.05
Baseline	Baseline Single_ChAdOx1	Baseline	Baseline	141	3.6	4.7	67	28	69	12	42	165	5.26	269	0.468	5.47	2.34	2.23	0.58	0.08	0.03
Baseline	Baseline NA	Baseline	Baseline	139	3.6	4.1	56	10	71	10	36	136	6.69	323	0.389	4.49	4.71	1.33	0.53	0.07	0.05
Baseline	Baseline NA	Baseline	Baseline	140	4.1	3.6	72	12	62	11	40	127	3.03	277	0.367	3.97	1.61	1.03	0.32	0.05	0.02
Baseline	Baseline Single_ChAdOx1	Baseline	Baseline	141	3.2	3.4	51	7	46	8	40	123	5.75	350	0.357	4.39	3.18	2.01	0.46	0.05	0.05
Baseline	Baseline NA	Baseline	Baseline	142	3.2	3.1	62	9	74	11	39	149	10.45	251	0.455	5.15	6.84	2.78	0.53	0.28	0.02
Baseline	Baseline Single_ChAdOx1	Baseline	Baseline	142	3.6	5.4	70	29	121	6	44	163	6.64	215	0.467	5.45	4.25	1.64	0.58	0.13	0.04
Baseline	Baseline Single_ChAdOx1	Baseline	Baseline	142	3.4	7.1	91	32	95	14	44	165	6.93	267	0.476	5.6	3.49	2.72	0.6	0.07	0.05
Baseline	Baseline Single_MenACWY	Baseline	Baseline	144	3.3	4.3	75	48	91	15	43	164	6.15	245	0.444	5.46	3.64	1.87	0.44	0.16	0.04
Baseline	Baseline Single_ChAdOx1	Baseline	Baseline	143	3.4	5.2	76	17	50	9	45	142	4.95	198	0.418	4.6	2.78	1.56	0.46	0.11	0.04
Baseline	Baseline Single_MenACWY	Baseline	Baseline	145	2.9	5.9	76	25	62	10	45	144	6.1	254	0.433	5.01	3.69	1.56	0.44	0.37	0.04
Baseline	Baseline Single_MenACWY	Baseline	Baseline	144	3.1	5.7	54	20	61	8	44	143	6.05	217	0.42	4.49	4.15	1.31	0.46	0.08	0.05
Baseline	Baseline Single_MenACWY	Baseline	Baseline	141	3.4	4.9	62	23	97	9	43	148	4.98	284	0.424	4.71	3.16	0.77	0.75	0.24	0.06
Baseline	Baseline NA	Baseline	Baseline	143	3.3	4.9	83	24	88	15	42	148	6.44	260	0.434	5.48	3.64	1.75	0.62	0.37	0.06
Baseline	Baseline NA	Baseline	Baseline	144	3.2	3.7	69	17	82	9	36	115	10.2	373	0.356	4.03	6.69	2.84	0.5	0.13	0.4
Baseline	Baseline NA	Baseline	Baseline	145	2.8	3.3	55	13	74	8	45	143	4.5	338	0.407	4.3	2.91	1.11	0.42	0.03	0.03
Baseline	Baseline Single_MenACWY	Baseline	Baseline	142	3	2.3	58	13	46	9	40	131	7.81	255	0.374	4.35	4.73	2.34	0.62	0.05	0.07
Baseline	Baseline Single_ChAdOx1	Baseline	Baseline	144	3.2	3.5	68	14	80	11	45	154	9.72	253	0.436	5.05	6.25	2.76	0.55	0.11	0.05
Baseline	Baseline NA	Baseline	Baseline	145	2.9	3.9	91	35	86	8	45	160	6.89	223	0.469	5.66	4.6	1.68	0.51	0.06	0.04
Baseline	Baseline Single_MenACWY	Baseline	Baseline	144	3.3	4.2	82	29	55	8	44	153	6	205	0.441	5.27	2.61	2.78	0.46	0.13	0.02
Baseline	Baseline Single_ChAdOx1	Baseline	Baseline	144	3.5	4.6	65	16	67	6	41	129	8.72	289	0.381	4.41	5.25	2.69	0.53	0.23	0.02
Baseline	Baseline NA	Baseline	Baseline	142	3.4	5.1	71	13	51	5	38	131	6.69	327	0.389	4.48	3.39	2.26	0.7	0.27	0.07
Baseline	Baseline Single_ChAdOx1	Baseline	Baseline	144	3.3	5.6	57	9	91	9	42	137	10.01	231	0.405	4.41	7.21	1.74	0.92	0.05	0.09
Baseline	Baseline NA	Baseline	Baseline	146	3.4	4.9	88	26	78	7	41	161	6.58	233	0.46	5.38	3.02	2.86	0.53	0.12	0.05
Baseline	Baseline Single_ChAdOx1	Baseline	Baseline	142	3.1	3.7	60	21	67	6	38	136	7.18	284	0.397	4.42	4.1	2.15	0.77	0.12	0.04
Baseline	Baseline Single_MenACWY	Baseline	Baseline	145	3.1	5.5	89	34	71	11	45	154	6.19	247	0.421	4.9	3.66	1.79	0.45	0.26	0.03
Baseline	Baseline Single_ChAdOx1	Baseline	Baseline	141	3.4	6.2	63	12	53	8	41	116	5.93	233	0.337	3.84	3.13	1.79	0.47	0.49	0.05
Baseline	Baseline Single_MenACWY	Baseline	Baseline	145	3.5	5.4	90	59	106	8	43	154	8.89	289	0.448	5.15	5.27	2.77	0.74	0.07	0.04
Baseline	Baseline Single_ChAdOx1	Baseline	Baseline	143	2.9	5.2	76	18	45	15	43	158	6.11	218	0.44	5.28	4.16	1.31	0.49	0.12	0.03
Baseline	Baseline TwoDose_ChAdOx1	Baseline	Baseline	139	4.2	4.3	63	16	67	6	41	139	4.91	205	0.396	4.4	2.98	1.12	0.62	0.15	0.04
Baseline	Baseline TwoDose_MenACWY	Baseline	Baseline	142	4.7	4.2	63	13	67	9	43	144	6.51	291	0.432	4.88	2.12	3.61	0.63	0.09	0.06
Baseline	Baseline NA	Baseline	Baseline	143	3.8	2.9	58	13	43	50	43	NA	NA	NA	NA	NA	NA	NA	NA	NA	NA
Baseline	Baseline TwoDose_MenACWY	Baseline	Baseline	141	4.3	3.5	68	11	74	15	43	141	5.54	321	0.423	5.65	3.39	1.6	0.45	0.06	0.04
Baseline	Baseline TwoDose_ChAdOx1	Baseline	Baseline	142	4.1	4	54	18	75	4	36	124	6	192	0.388	4.71	4.24	1.25	0.41	0.08	0.02
Baseline	Baseline NA	Baseline	Baseline	140	4.1	3.9	66	19	95	3	39	128	7.59	288	0.399	4.58	3.89	2.95	0.48	0.23	0.04
Baseline	Baseline TwoDose_MenACWY	Baseline	Baseline	141	4.5	6	83	16	82	10	44	158	5.37	277	0.467	5.24	3.23	1.5	0.49	0.11	0.04
Baseline	Baseline NA	Baseline	Baseline	143	4.2	4.5	65	25	60	22	42	157	5.08	215	0.447	5.28	2.63	1.79	0.58	0.07	0.01
Baseline	Baseline TwoDose_ChAdOx1	Baseline	Baseline	140	3.6	4.1	63	16	54	25	44	146	5.32	424	0.419	4.79	2.72	1.9	0.45	0.21	0.04
Baseline	Baseline NA	Baseline	Baseline	140	4	6.1	84	21	48	33	41	117	3.3	211	0.368	5.98	2.06	0.84	0.32	0.06	0.02
Baseline	Baseline NA	Baseline	Baseline	142	3.9	4.7	75	16	55	9	41	155	8.55	199	0.432	5.22	3.83	2.66	0.49	1.45	0.12
Baseline	Baseline TwoDose_ChAdOx1	Baseline	Baseline	142	4	4.6	73	50	72	12	42	166	7.4	174	0.47	5.42	3.71	3	0.53	0.09	0.07
Baseline	Baseline TwoDose_ChAdOx1	Baseline	Baseline	142	3.8	5.3	61	17	62	13	50	161	4.57	172	0.468	4.92	2.62	1.57	0.36	0.01	0.01
Baseline	Baseline TwoDose_ChAdOx1	Baseline	Baseline	142	4.1	4	78	14	64	32	42	149	4.61	283	0.431	4.97	2.99	1.04	0.43	0.12	0.03
Baseline	Baseline TwoDose_ChAdOx1	Baseline	Baseline	139	4.1	6.1	65	18	49	9	39	121	4.81	268	0.356	4.24	2.32	1.81	0.47	0.17	0.04
Baseline	Baseline TwoDose_ChAdOx1	Baseline	Baseline	139	3.5	3.1	67	9	30	7	35	120	5.64	240	0.337	3.8	3.68	1.56	0.29	0.07	0.04
Baseline	Baseline NA	Baseline	Baseline	142	3.9	4.1	54	17	88	6	39	138	7.37	317	0.422	4.59	4.56	1.84	0.62	0.3	0.05
Baseline	Baseline TwoDose_ChAdOx1	Baseline	Baseline	142	3.8	4.6	80	19	61	9	38	148	6.34	313	0.425	5.22	3.34	2.38	0.45	0.15	0.02
Baseline	Baseline NA	Baseline	Baseline	140	4.1	4.4	67	11	50	10	45	134	5.43	281	0.4	4.32	3.35	1.54	0.33	0.13	0.08
Baseline	Baseline TwoDose_ChAdOx1	Baseline	Baseline	141	4	4.5	76	38	67	8	46	146	4.17	275	0.422	4.76	2.31	1.52	0.23	0.08	0.03
Baseline	Baseline NA	Baseline	Baseline	142	3.2	5.6	62	109	47	8	45	170	6.46	248	0.498	5.52	3.64	2.23	0.44	0.12	0.03
Baseline	Baseline TwoDose_ChAdOx1	Baseline	Baseline	143	3.3	5	82	28	61	11	44	156	6.05	331	0.435	5.32	2.95	2.54	0.41	0.12	0.03
Baseline	Baseline TwoDose_ChAdOx1	Baseline	Baseline	142	3.1	3.7	73	30	53	30	43	154	5.22	229	0.429	5.27	2.67	2.01	0.42	0.09	0.03
Baseline	Baseline NA	Baseline	Baseline	142	3.7	3.7	58	14	40	8	42	123	6.95	198	0.372	4.08	4.86	1.38	0.56	0.12	0.03
Baseline	Baseline TwoDose_MenACWY	Baseline	Baseline	141	4	3.6	69	13	74	6	39	130	8.12	425	0.399	4.7	4.68	2.59	0.65	0.14	0.06
Baseline	Baseline TwoDose_ChAdOx1	Baseline	Baseline	142	3.7	4.9	66	35	99	7	41	141	6.15	321	0.427	4.64	2.74	2.57	0.66	0.15	0.03
Baseline	Baseline TwoDose_ChAdOx1	Baseline	Baseline	140	3.5	3	53	6	49	11	36	128	7.69	284	0.389	4.23	4.78	2.08	0.7	0.08	0.05
Baseline	Baseline TwoDose_ChAdOx1	Baseline	Baseline	142	3.8	4.9	74	37	63	6	45	143	8.06	257	0.415	4.73	5.37	1.86	0.63	0.12	0.08
Baseline	Baseline NA	Baseline	Baseline	140	3.5	4.4	47	17	48	6	42	131	6.69	327	0.387	4.64	3.97	1.81	0.67	0.2	0.04
Baseline	Baseline TwoDose_ChAdOx1	Baseline	Baseline	142	3.3	4.7	70	10	77	8	39	131	5	287	0.374	4.34	3.08	1.54	0.25	0.08	0.05
Baseline	Baseline TwoDose_ChAdOx1	Baseline	Baseline	144	3.2	3.3	52	24	115	11	43	162	7.88	320	0.472	5.8	4.44	2.19	0.89	0.33	0.03
Baseline	Baseline TwoDose_ChAdOx1	Baseline	Baseline	143	3.3	4.5	69	10	46	8	43	147	4.2	283	0.418	4.64	2.19	1.48	0.45	0.07	0.01
Baseline	Baseline TwoDose_ChAdOx1	Baseline	Baseline	143	3.6	6.7	106	52	86	9	40	149	6.2	279	0.434	4.91	3.39	2.13	0.49	0.12	0.07
Baseline	Baseline TwoDose_ChAdOx1	Baseline	Baseline	142	3.3	5.5	89	26	53	9	43	160	7.24	211	0.451	5.17	4.3	2.18	0.63	0.09	0.04
Baseline	Baseline TwoDose_ChAdOx1	Baseline	Baseline	141	3.6	5.6	72	13	48	17	38	126	5.03	186	0.361	4.19	3.53	0.96	0.36	0.16	0.02
Baseline	Baseline TwoDose_ChAdOx1	Baseline	Baseline	141	3.3	5.2	77	8	37	6	39	121	6.06	262	0.355	3.96	3.42	2.2	0.32	0.08	0.04
Baseline	Baseline NA	Baseline	Baseline	142	3.2	5.9	87	20	49	61	43	159	4.69	222	0.438	5.32	2.8	1.37	0.44	0.06	0.02
Baseline	Baseline TwoDose_ChAdOx1	Baseline	Baseline	140	3.6	6	66	28	74	5	39	145	10	350	0.43	4.57	5.62	3.51	0.72	0.07	0.08
Baseline	Baseline TwoDose_ChAdOx1	Baseline	Baseline	140	3.6	5.7	78	91	52	11	39	168	7.88	290	0.487	5.49	4.97	2.18	0.62	0.08	0.03
Baseline	Baseline TwoDose_ChAdOx1	Baseline	Baseline	140	3.4	4.8	70	27	47	14	43	157	4.73	235	0.428	5.32	2.78	1.41	0.48	0.04	0.02
Baseline	Baseline TwoDose_ChAdOx1	Baseline	Baseline	141	3.8	5.9	75	14	65	10	41	128	3.89	208	0.386	4.39	2.08	1.36	0.31	0.11	0.03
Baseline	Baseline TwoDose_ChAdOx1	Baseline	Baseline	141	3.8	6.1	90	25	56	13	42	159	5.74	318	0.456	5.26	3.38	1.74	0.39	0.15	0.08
Baseline	Baseline TwoDose_MenACWY	Baseline	Baseline	138	4	4.2	63	15	57	6	41	122	5.44	210	0.36	3.76	3.49	1.19	0.61	0.12	0.03
Baseline	Baseline TwoDose_ChAdOx1	Baseline	Baseline	140	3.5	3.3	70	35	134	7	39	149	9.45	371	0.458	4.99	5.71	3.01	0.59	0.11	0.03
Baseline	Baseline TwoDose_ChAdOx1	Baseline	Baseline	141	3.9	3.7	73	48	65	26	42	137	4.32	309	0.419	5.32	2.54	1.22	0.4	0.11	0.05
Baseline	Baseline TwoDose_ChAdOx1	Baseline	Baseline	139	3.3	2.1	67	18	60	10	39	141	10.22	362	0.427	4.67	7.08	2.02	0.75	0.32	0.05
Baseline	Baseline TwoDose_ChAdOx1	Baseline	Baseline	143	3.7	3.5	72	27	58	10	43	145	6.01	210	0.424	4.91	3.38	1.95	0.5	0.16	0.02
Baseline	Baseline TwoDose_ChAdOx1	Baseline	Baseline	142	4.1	4.5	83	76	61	15	46	146	5.11	238	0.418	4.79	2.48	1.89	0.64	0.06	0.04
Baseline	Baseline TwoDose_MenACWY	Baseline	Baseline	140	4.2	6.1	67	33	73	12	47	141	6.37	259	0.424	4.64	3.82	1.96	0.39	0.17	0.03
Baseline	Baseline NA	Baseline	Baseline	141	3.9	4.1	71	15	36	12	37	128	5.06	262	0.382	4.06	2.28	1.96	0.59	0.18	0.05
Baseline	Baseline TwoDose_ChAdOx1	Baseline	Baseline	141	3.9	3.3	55	6	46	8	40	125	5.99	241	0.381	4.32	4.09	1.44	0.33	0.1	0.03
Baseline	Baseline TwoDose_ChAdOx1	Baseline	Baseline	140	3.7	4	59	19	70	7	37	140	6.28	220	0.41	4.59	4.02	1.53	0.56	0.13	0.04
Baseline	Baseline TwoDose_ChAdOx1	Baseline	Baseline	141	3.8	3.1	59	26	58	9	38	130	5.05	230	0.403	4.27	2.75	1.66	0.49	0.1	0.05
Baseline	Baseline TwoDose_ChAdOx1	Baseline	Baseline	142	3.6	4	52	27	81	9	40	155	6.92	349	0.428	4.99	4.05	2.06	0.57	0.19	0.05
Baseline	Baseline NA	Baseline	Baseline	143	3.9	5.8	82	10	45	11	40	143	4.57	245	0.405	4.73	2.75	1.33	0.4	0.06	0.03
Baseline	Baseline TwoDose_ChAdOx1	Baseline	Baseline	141	3.4	6	72	28	46	9	41	160	3.97	222	0.462	5.3	2.3	1.23	0.34	0.08	0.02
Baseline	Baseline TwoDose_ChAdOx1	Baseline	Baseline	141	3.7	3.3	56	37	72	7	41	152	5.31	265	0.437	6.06	2.94	1.67	0.36	0.3	0.04
Baseline	Baseline TwoDose_ChAdOx1	Baseline	Baseline	140	3.9	4.5	66	12	67	9	39	145	11.25	431	0.409	4.87	7.88	2.22	0.9	0.17	0.08
Baseline	Baseline TwoDose_ChAdOx1	Baseline	Baseline	139	3.5	3.1	81	50	70	12	43	165	5.76	244	0.462	5.36	2.9	2.23	0.33	0.22	0.08
Baseline	Baseline TwoDose_ChAdOx1	Baseline	Baseline	140	3.7	3.5	75	17	79	10	42	135	6.28	323	0.38	4.42	3.53	2.01	0.47	0.2	0.07
Baseline	Baseline TwoDose_MenACWY	Baseline	Baseline	142	3.4	3.8	66	26	81	14	41	152	8.15	243	0.446	5.4	5.53	1.7	0.55	0.32	0.05
Baseline	Baseline TwoDose_ChAdOx1	Baseline	Baseline	140	3.7	4.7	60	16	47	8	40	128	5.3	260	0.358	4.18	2.84	1.71	0.56	0.12	0.07
Baseline	Baseline TwoDose_ChAdOx1	Baseline	Baseline	142	3.5	6	99	17	53	11	44	155	5.84	283	0.455	5.22	3.45	1.68	0.5	0.18	0.03
Baseline	Baseline NA	Baseline	Baseline	141	3.3	4.9	67	12	58	10	41	131	6.92	230	0.396	4.5	4.62	1.49	0.45	0.31	0.05
Baseline	Baseline NA	Baseline	Baseline	143	3.3	4.5	78	85	55	12	44	154	7.36	285	0.434	5.2	4.17	2.42	0.63	0.1	0.04
Baseline	Baseline TwoDose_ChAdOx1	Baseline	Baseline	142	3.7	5.1	70	23	48	6	40	143	6.86	347	0.406	4.86	4.32	1.87	0.5	0.12	0.05
Baseline	Baseline NA	Baseline	Baseline	141	3.7	5.4	74	14	101	11	43	132	5.34	262	0.389	4.53	3.12	1.52	0.53	0.13	0.04
Baseline	Baseline TwoDose_MenACWY	Baseline	Baseline	140	3.5	4.2	61	28	71	11	37	127	4.7	185	0.362	4.11	2.69	1.53	0.37	0.07	0.04
Baseline	Baseline NA	Baseline	Baseline	140	3.4	6.1	87	16	79	11	41	136	8.12	217	0.417	4.86	4.49	2.63	0.71	0.19	0.1
Baseline	Baseline TwoDose_ChAdOx1	Baseline	Baseline	140	3.8	3.7	73	36	62	15	47	153	5.62	261	0.448	5.57	2.92	1.68	0.81	0.14	0.07
Baseline	Baseline TwoDose_ChAdOx1	Baseline	Baseline	141	3.5	2.5	70	12	93	6	44	136	6.44	294	0.405	4.57	3.59	2.23	0.51	0.06	0.05
Baseline	Baseline TwoDose_MenACWY	Baseline	Baseline	143	3.4	4.1	72	38	51	8	42	145	6.18	216	0.411	4.97	4.15	1.28	0.61	0.1	0.04
Baseline	Baseline TwoDose_ChAdOx1	Baseline	Baseline	142	3.8	4.5	64	17	61	3	36	129	6.98	354	0.392	5.14	4.2	1.88	0.63	0.24	0.03
Baseline	Baseline NA	Baseline	Baseline	146	3.3	4.9	73	66	80	7	45	166	8.99	326	0.491	5.65	6.28	1.96	0.66	0.06	0.03
Baseline	Baseline NA	Baseline	Baseline	139	3.5	4.8	60	37	64	11	44	146	6.06	292	0.417	4.9	3.32	2.08	0.53	0.07	0.06
Baseline	Baseline TwoDose_ChAdOx1	Baseline	Baseline	139	3.3	4.3	76	15	78	4	36	117	8.65	331	0.347	4.34	6.47	1.45	0.57	0.09	0.07
Baseline	Baseline TwoDose_ChAdOx1	Baseline	Baseline	141	3.3	4.1	66	19	81	5	43	126	7.48	283	0.37	4.46	4.45	2.06	0.53	0.4	0.04
Baseline	Baseline NA	Baseline	Baseline	137	4	5.1	97	33	51	13	43	142	4.9	214	0.399	4.72	2.4	1.98	0.42	0.07	0.03
Baseline	Baseline NA	Baseline	Baseline	138	3.6	3.1	57	9	66	10	46	130	6.26	182	0.388	4.31	2.58	2.76	0.43	0.45	0.04
Baseline	Baseline NA	Baseline	Baseline	143	3.9	5.1	88	25	56	7	43	151	7.35	268	0.432	4.85	4.45	2.07	0.65	0.13	0.05
Baseline	Baseline NA	Baseline	Baseline	141	4.1	4	67	12	57	4	35	123	8.01	275	0.36	4.27	5.34	1.9	0.65	0.1	0.02
Baseline	Baseline NA	Baseline	Baseline	143	3.8	7.1	89	36	63	8	40	159	6.93	211	0.454	5.35	4.04	1.9	0.76	0.18	0.05
Baseline	Baseline NA	Baseline	Baseline	141	3.6	4.9	84	19	71	12	43	159	5.24	287	0.461	5.2	2.71	1.88	0.47	0.15	0.03
Baseline	Baseline NA	Baseline	Baseline	139	4.2	3	67	10	50	16	39	132	3.58	267	0.374	4.42	1.7	1.27	0.42	0.15	0.04
Baseline	Baseline NA	Baseline	Baseline	141	4	4.1	71	11	31	25	40	119	3.87	217	0.348	3.97	2.41	1.03	0.23	0.16	0.04
Baseline	Baseline NA	Baseline	Baseline	141	4.4	4.2	64	16	77	6	39	116	6.73	323	0.353	4.33	3.73	2.22	0.55	0.14	0.09
Baseline	Baseline NA	Baseline	Baseline	142	4.2	4.3	67	18	54	8	42	148	4.48	209	0.407	5.08	2.83	1.26	0.34	0.03	0.02
Baseline	Baseline NA	Baseline	Baseline	140	4.7	6.7	93	33	62	5	41	161	8.09	254	0.471	5.65	3.74	3.31	0.69	0.3	0.05
Baseline	Baseline NA	Baseline	Baseline	144	3.8	5.5	77	32	66	12	43	151	7.69	248	0.427	5.02	5.63	1.42	0.49	0.09	0.06
Baseline	Baseline NA	Baseline	Baseline	144	3.7	3.8	74	36	67	11	44	155	5.55	224	0.436	4.99	3.4	1.66	0.37	0.08	0.04
Baseline	Baseline NA	Baseline	Baseline	141	4	5.3	55	20	51	15	40	130	4.23	293	0.378	4.3	2.08	1.79	0.3	0.01	0.05
Baseline	Baseline NA	Baseline	Baseline	142	3.8	3.2	54	25	50	8	44	129	4.79	158	0.383	4.35	2.95	1.16	0.29	0.36	0.03
Baseline	Baseline NA	Baseline	Baseline	140	3.7	5	80	19	77	10	41	150	5.23	228	0.413	4.5	3.27	1.63	0.29	0.02	0.02
Baseline	Baseline NA	Baseline	Baseline	143	3.4	5.6	86	19	59	14	44	154	8.93	283	0.434	4.86	5.25	2.72	0.7	0.23	0.03
Baseline	Baseline NA	Baseline	Baseline	140	3.9	5.5	85	57	72	24	43	154	6.63	357	0.441	5.16	3.75	2.18	0.48	0.19	0.03
Baseline	Baseline NA	Baseline	Baseline	140	4	5.2	71	12	39	9	41	132	5.75	311	0.375	4.63	2.83	2.18	0.56	0.11	0.07
Baseline	Baseline NA	Baseline	Baseline	143	3.9	5	75	12	51	10	38	150	7.98	304	0.438	4.96	4.93	2.29	0.55	0.14	0.07
Baseline	Baseline NA	Baseline	Baseline	140	4.2	6	99	15	59	12	42	146	5.29	266	0.419	4.91	3.11	1.16	0.48	0.49	0.05
Baseline	Baseline NA	Baseline	Baseline	141	3.7	6	68	28	64	6	40	152	7.03	337	0.438	5.19	4.41	1.79	0.74	0.07	0.02
[truncated: 1,630 more rows]
