# Supplementary material for: Multi-omics analysis reveals COVID-19 vaccine induced attenuation of inflammatory responses during breakthrough disease
Source: Nat Commun. 2024 Apr 22;15:3402. doi: 10.1038/s41467-024-47463-6 (PMC11035709; doi:10.1038/s41467-024-47463-6)
Supplement: Supplementary file 13 — Source Data [file 41467_2024_47463_MOESM13_ESM.zip › source_data/Figure6c_follow_up_FC_cytokines.txt]

Figure 6c
Participant number	Vaccine	cytokine	FClog
49	ChAdox1 nCoV-19	sCD40L	0.01307425
50	ChAdox1 nCoV-19	sCD40L	2.203193134
56	MenACWY	sCD40L	1.26803394
57	MenACWY	sCD40L	2.839213255
58	MenACWY	sCD40L	1.070933794
59	ChAdox1 nCoV-19	sCD40L	3.255616805
60	ChAdox1 nCoV-19	sCD40L	4.87486207
61	MenACWY	sCD40L	-0.501312989
62	MenACWY	sCD40L	-0.012564247
63	MenACWY	sCD40L	0.506850123
64	ChAdox1 nCoV-19	sCD40L	0.481407174
65	MenACWY	sCD40L	1.244619411
85	MenACWY	sCD40L	-0.551236856
66	MenACWY	sCD40L	-0.045469774
67	MenACWY	sCD40L	0.033504463
68	MenACWY	sCD40L	-0.109148484
69	ChAdox1 nCoV-19	sCD40L	0.303133006
70	ChAdox1 nCoV-19	sCD40L	0.110442313
71	MenACWY	sCD40L	-1.313362792
72	ChAdox1 nCoV-19	sCD40L	-0.502683787
74	MenACWY	sCD40L	-1.018765464
75	MenACWY	sCD40L	0.65535502
77	ChAdox1 nCoV-19	sCD40L	-0.53656891
78	MenACWY	sCD40L	0.468802618
103	MenACWY	sCD40L	-0.166697679
79	ChAdox1 nCoV-19	sCD40L	0.416386054
80	ChAdox1 nCoV-19	sCD40L	-0.70857126
81	MenACWY	sCD40L	-0.540044366
82	MenACWY	sCD40L	0.009675122
83	ChAdox1 nCoV-19	sCD40L	-0.301305294
84	ChAdox1 nCoV-19	sCD40L	-0.324209436
86	MenACWY	sCD40L	-0.565337422
87	MenACWY	sCD40L	0.167192253
88	MenACWY	sCD40L	1.595424824
89	MenACWY	sCD40L	1.978548632
90	MenACWY	sCD40L	0.879834946
91	MenACWY	sCD40L	0.318434709
92	ChAdox1 nCoV-19	sCD40L	0.76607739
93	MenACWY	sCD40L	0.072991924
94	MenACWY	sCD40L	-0.590620845
95	MenACWY	sCD40L	-1.052808941
97	MenACWY	sCD40L	1.821033665
98	MenACWY	sCD40L	-0.001545187
99	MenACWY	sCD40L	0.042904965
100	MenACWY	sCD40L	-0.25022973
101	ChAdox1 nCoV-19	sCD40L	0.062064354
102	ChAdox1 nCoV-19	sCD40L	0
49	ChAdox1 nCoV-19	G.CSF	0.872701201
50	ChAdox1 nCoV-19	G.CSF	-0.147485027
56	MenACWY	G.CSF	-0.956496048
57	MenACWY	G.CSF	0.231010195
58	MenACWY	G.CSF	-0.445485083
59	ChAdox1 nCoV-19	G.CSF	0.370708889
60	ChAdox1 nCoV-19	G.CSF	1.51879567
61	MenACWY	G.CSF	-0.188974564
62	MenACWY	G.CSF	1.39920943
63	MenACWY	G.CSF	1.797460723
64	ChAdox1 nCoV-19	G.CSF	1.59286421
65	MenACWY	G.CSF	0.909347242
85	MenACWY	G.CSF	0.625667246
66	MenACWY	G.CSF	-1.311875482
67	MenACWY	G.CSF	-0.2705448
68	MenACWY	G.CSF	-0.153389004
69	ChAdox1 nCoV-19	G.CSF	0.371005168
70	ChAdox1 nCoV-19	G.CSF	-1.340659455
71	MenACWY	G.CSF	3.236737459
72	ChAdox1 nCoV-19	G.CSF	0.840806439
74	MenACWY	G.CSF	1.892095435
75	MenACWY	G.CSF	0.433245188
77	ChAdox1 nCoV-19	G.CSF	1.294686522
78	MenACWY	G.CSF	0.059523029
103	MenACWY	G.CSF	3.582513995
79	ChAdox1 nCoV-19	G.CSF	0.842691695
80	ChAdox1 nCoV-19	G.CSF	-0.551297628
81	MenACWY	G.CSF	1.417917514
82	MenACWY	G.CSF	-0.11613344
83	ChAdox1 nCoV-19	G.CSF	-0.205108523
84	ChAdox1 nCoV-19	G.CSF	1.817743024
86	MenACWY	G.CSF	0.578811197
87	MenACWY	G.CSF	0.028661389
88	MenACWY	G.CSF	1.813559803
89	MenACWY	G.CSF	3.473837981
90	MenACWY	G.CSF	0.458753598
91	MenACWY	G.CSF	0.977837753
92	ChAdox1 nCoV-19	G.CSF	1.205852582
93	MenACWY	G.CSF	0.052391788
94	MenACWY	G.CSF	-0.621648052
95	MenACWY	G.CSF	0.555924904
97	MenACWY	G.CSF	0.3484552
98	MenACWY	G.CSF	0.942330231
99	MenACWY	G.CSF	0.139860534
100	MenACWY	G.CSF	0.975958676
101	ChAdox1 nCoV-19	G.CSF	-0.133841921
102	ChAdox1 nCoV-19	G.CSF	0.8185341
49	ChAdox1 nCoV-19	GM.CSF	0
50	ChAdox1 nCoV-19	GM.CSF	0
56	MenACWY	GM.CSF	0
57	MenACWY	GM.CSF	0
58	MenACWY	GM.CSF	0
59	ChAdox1 nCoV-19	GM.CSF	0
60	ChAdox1 nCoV-19	GM.CSF	0
61	MenACWY	GM.CSF	0
62	MenACWY	GM.CSF	0
63	MenACWY	GM.CSF	0
64	ChAdox1 nCoV-19	GM.CSF	0
65	MenACWY	GM.CSF	0
85	MenACWY	GM.CSF	0
66	MenACWY	GM.CSF	0
67	MenACWY	GM.CSF	3.448004906
68	MenACWY	GM.CSF	0
69	ChAdox1 nCoV-19	GM.CSF	0
70	ChAdox1 nCoV-19	GM.CSF	0
71	MenACWY	GM.CSF	0
72	ChAdox1 nCoV-19	GM.CSF	4.251104824
74	MenACWY	GM.CSF	1.085889954
75	MenACWY	GM.CSF	0
77	ChAdox1 nCoV-19	GM.CSF	0
78	MenACWY	GM.CSF	0
103	MenACWY	GM.CSF	0
79	ChAdox1 nCoV-19	GM.CSF	0.856086483
80	ChAdox1 nCoV-19	GM.CSF	0
81	MenACWY	GM.CSF	0
82	MenACWY	GM.CSF	0
83	ChAdox1 nCoV-19	GM.CSF	0
84	ChAdox1 nCoV-19	GM.CSF	0
86	MenACWY	GM.CSF	0.787782056
87	MenACWY	GM.CSF	0
88	MenACWY	GM.CSF	0
89	MenACWY	GM.CSF	0
90	MenACWY	GM.CSF	0
91	MenACWY	GM.CSF	0
92	ChAdox1 nCoV-19	GM.CSF	1.330356388
93	MenACWY	GM.CSF	0
94	MenACWY	GM.CSF	1.690494582
95	MenACWY	GM.CSF	0
97	MenACWY	GM.CSF	-4.098064754
98	MenACWY	GM.CSF	-0.408973035
99	MenACWY	GM.CSF	1.85421351
100	MenACWY	GM.CSF	0.901193421
101	ChAdox1 nCoV-19	GM.CSF	0
102	ChAdox1 nCoV-19	GM.CSF	0
49	ChAdox1 nCoV-19	IFNg	0
50	ChAdox1 nCoV-19	IFNg	0
56	MenACWY	IFNg	0
57	MenACWY	IFNg	0
58	MenACWY	IFNg	0
59	ChAdox1 nCoV-19	IFNg	0
60	ChAdox1 nCoV-19	IFNg	3.750985999
61	MenACWY	IFNg	-2.917281791
62	MenACWY	IFNg	0
63	MenACWY	IFNg	3.231850523
64	ChAdox1 nCoV-19	IFNg	3.672325278
65	MenACWY	IFNg	0
85	MenACWY	IFNg	-0.008285833
66	MenACWY	IFNg	2.412986274
67	MenACWY	IFNg	7.383241283
68	MenACWY	IFNg	-0.693795054
69	ChAdox1 nCoV-19	IFNg	0
70	ChAdox1 nCoV-19	IFNg	0
71	MenACWY	IFNg	1.256717935
72	ChAdox1 nCoV-19	IFNg	-0.15099896
74	MenACWY	IFNg	0.827629838
75	MenACWY	IFNg	-0.128063165
77	ChAdox1 nCoV-19	IFNg	-3.2181384
78	MenACWY	IFNg	0
103	MenACWY	IFNg	0
79	ChAdox1 nCoV-19	IFNg	0.806889352
80	ChAdox1 nCoV-19	IFNg	0
81	MenACWY	IFNg	1.326630579
82	MenACWY	IFNg	4.988914562
83	ChAdox1 nCoV-19	IFNg	1.168149679
84	ChAdox1 nCoV-19	IFNg	0
86	MenACWY	IFNg	1.062447013
87	MenACWY	IFNg	1.241709412
88	MenACWY	IFNg	3.766801801
89	MenACWY	IFNg	0
90	MenACWY	IFNg	2.199057694
91	MenACWY	IFNg	2.388418773
92	ChAdox1 nCoV-19	IFNg	1.002294294
93	MenACWY	IFNg	2.185323858
94	MenACWY	IFNg	1.176878584
95	MenACWY	IFNg	1.407261211
97	MenACWY	IFNg	-0.650053001
98	MenACWY	IFNg	-0.792340894
99	MenACWY	IFNg	2.27597537
100	MenACWY	IFNg	0.266636547
101	ChAdox1 nCoV-19	IFNg	0
102	ChAdox1 nCoV-19	IFNg	2.518044833
49	ChAdox1 nCoV-19	IL1b	0
50	ChAdox1 nCoV-19	IL1b	0.278597835
56	MenACWY	IL1b	0
57	MenACWY	IL1b	0
58	MenACWY	IL1b	0
59	ChAdox1 nCoV-19	IL1b	0.043059636
60	ChAdox1 nCoV-19	IL1b	-0.156518886
61	MenACWY	IL1b	5.666506011
62	MenACWY	IL1b	0
63	MenACWY	IL1b	2.313567973
64	ChAdox1 nCoV-19	IL1b	0
65	MenACWY	IL1b	0
85	MenACWY	IL1b	0.096349724
66	MenACWY	IL1b	0
67	MenACWY	IL1b	-1.035802046
68	MenACWY	IL1b	0
69	ChAdox1 nCoV-19	IL1b	0
70	ChAdox1 nCoV-19	IL1b	0
71	MenACWY	IL1b	-0.47197275
72	ChAdox1 nCoV-19	IL1b	0
74	MenACWY	IL1b	1.582527552
75	MenACWY	IL1b	-1.708239443
77	ChAdox1 nCoV-19	IL1b	0.211573422
78	MenACWY	IL1b	0
103	MenACWY	IL1b	0
79	ChAdox1 nCoV-19	IL1b	0.74420363
80	ChAdox1 nCoV-19	IL1b	0.950823676
81	MenACWY	IL1b	0
82	MenACWY	IL1b	0.162664139
83	ChAdox1 nCoV-19	IL1b	0
84	ChAdox1 nCoV-19	IL1b	0
86	MenACWY	IL1b	-1.647675267
87	MenACWY	IL1b	0.917214374
88	MenACWY	IL1b	1.354731268
89	MenACWY	IL1b	0
90	MenACWY	IL1b	0
91	MenACWY	IL1b	-0.061719862
92	ChAdox1 nCoV-19	IL1b	0.366887402
93	MenACWY	IL1b	0.877880047
94	MenACWY	IL1b	0.905092335
95	MenACWY	IL1b	0.17181224
97	MenACWY	IL1b	1.823249484
98	MenACWY	IL1b	0.282121193
99	MenACWY	IL1b	0
100	MenACWY	IL1b	0
101	ChAdox1 nCoV-19	IL1b	-1.425597895
102	ChAdox1 nCoV-19	IL1b	0
49	ChAdox1 nCoV-19	IL2	0
50	ChAdox1 nCoV-19	IL2	0.589709067
56	MenACWY	IL2	0
57	MenACWY	IL2	0
58	MenACWY	IL2	0
59	ChAdox1 nCoV-19	IL2	0
60	ChAdox1 nCoV-19	IL2	0
61	MenACWY	IL2	0
62	MenACWY	IL2	0
63	MenACWY	IL2	-0.85136115
64	ChAdox1 nCoV-19	IL2	0
65	MenACWY	IL2	0
85	MenACWY	IL2	-0.839152005
66	MenACWY	IL2	0
67	MenACWY	IL2	0
68	MenACWY	IL2	0
69	ChAdox1 nCoV-19	IL2	0
70	ChAdox1 nCoV-19	IL2	0
71	MenACWY	IL2	1.044049716
72	ChAdox1 nCoV-19	IL2	0
74	MenACWY	IL2	1.788910097
75	MenACWY	IL2	-0.464615719
77	ChAdox1 nCoV-19	IL2	-1.202863553
78	MenACWY	IL2	0
103	MenACWY	IL2	0
79	ChAdox1 nCoV-19	IL2	0
80	ChAdox1 nCoV-19	IL2	0
81	MenACWY	IL2	0
82	MenACWY	IL2	-0.131777015
83	ChAdox1 nCoV-19	IL2	0
84	ChAdox1 nCoV-19	IL2	0
86	MenACWY	IL2	0
87	MenACWY	IL2	0
88	MenACWY	IL2	0
89	MenACWY	IL2	0.893395113
90	MenACWY	IL2	0
91	MenACWY	IL2	0
92	ChAdox1 nCoV-19	IL2	1.372119566
93	MenACWY	IL2	-0.905191299
94	MenACWY	IL2	3.348307428
95	MenACWY	IL2	0
97	MenACWY	IL2	0
98	MenACWY	IL2	-1.113588244
99	MenACWY	IL2	0
100	MenACWY	IL2	0
101	ChAdox1 nCoV-19	IL2	-0.353326778
102	ChAdox1 nCoV-19	IL2	2.449176402
49	ChAdox1 nCoV-19	IL3	0
50	ChAdox1 nCoV-19	IL3	0
56	MenACWY	IL3	0
57	MenACWY	IL3	0
58	MenACWY	IL3	0
59	ChAdox1 nCoV-19	IL3	0
60	ChAdox1 nCoV-19	IL3	0
61	MenACWY	IL3	0
62	MenACWY	IL3	0
63	MenACWY	IL3	0
64	ChAdox1 nCoV-19	IL3	0
65	MenACWY	IL3	0
85	MenACWY	IL3	0
66	MenACWY	IL3	0
67	MenACWY	IL3	0
68	MenACWY	IL3	0
69	ChAdox1 nCoV-19	IL3	0
70	ChAdox1 nCoV-19	IL3	0
71	MenACWY	IL3	0
72	ChAdox1 nCoV-19	IL3	0
74	MenACWY	IL3	0
75	MenACWY	IL3	0
77	ChAdox1 nCoV-19	IL3	0
78	MenACWY	IL3	0
103	MenACWY	IL3	0
79	ChAdox1 nCoV-19	IL3	-0.18958595
80	ChAdox1 nCoV-19	IL3	0
81	MenACWY	IL3	0
82	MenACWY	IL3	0
83	ChAdox1 nCoV-19	IL3	0
84	ChAdox1 nCoV-19	IL3	0
86	MenACWY	IL3	0
87	MenACWY	IL3	0
88	MenACWY	IL3	0
89	MenACWY	IL3	0
90	MenACWY	IL3	0
91	MenACWY	IL3	0
92	ChAdox1 nCoV-19	IL3	0
93	MenACWY	IL3	0
94	MenACWY	IL3	0
95	MenACWY	IL3	0
97	MenACWY	IL3	0
98	MenACWY	IL3	2.905768839
99	MenACWY	IL3	0
100	MenACWY	IL3	0
101	ChAdox1 nCoV-19	IL3	0
102	ChAdox1 nCoV-19	IL3	0
49	ChAdox1 nCoV-19	IL4	0.276392958
50	ChAdox1 nCoV-19	IL4	0.837095099
56	MenACWY	IL4	0.347123473
57	MenACWY	IL4	0.631902364
58	MenACWY	IL4	1.297473491
59	ChAdox1 nCoV-19	IL4	0.138834627
60	ChAdox1 nCoV-19	IL4	0.823440795
61	MenACWY	IL4	-1.458604907
62	MenACWY	IL4	0
63	MenACWY	IL4	0.487234002
64	ChAdox1 nCoV-19	IL4	0.10306057
65	MenACWY	IL4	0.487234002
85	MenACWY	IL4	-0.075766915
66	MenACWY	IL4	0
67	MenACWY	IL4	1.385110458
68	MenACWY	IL4	-1.503051816
69	ChAdox1 nCoV-19	IL4	0
70	ChAdox1 nCoV-19	IL4	2.763832204
71	MenACWY	IL4	0.722423497
72	ChAdox1 nCoV-19	IL4	1.146081724
74	MenACWY	IL4	1.280620245
75	MenACWY	IL4	-0.210347605
77	ChAdox1 nCoV-19	IL4	-0.731062403
78	MenACWY	IL4	0
103	MenACWY	IL4	-0.682232195
79	ChAdox1 nCoV-19	IL4	0.619702476
80	ChAdox1 nCoV-19	IL4	1.534799615
81	MenACWY	IL4	-3.437576649
82	MenACWY	IL4	-0.301097976
83	ChAdox1 nCoV-19	IL4	-0.387372792
84	ChAdox1 nCoV-19	IL4	-0.96319248
86	MenACWY	IL4	0.736043928
87	MenACWY	IL4	-1.193218914
88	MenACWY	IL4	1.277405197
89	MenACWY	IL4	5.331307642
90	MenACWY	IL4	1.836727527
91	MenACWY	IL4	0.406411177
92	ChAdox1 nCoV-19	IL4	0.927425278
93	MenACWY	IL4	0.456334226
94	MenACWY	IL4	0.097625592
95	MenACWY	IL4	-0.733422366
97	MenACWY	IL4	-1.186477609
98	MenACWY	IL4	-0.328537438
99	MenACWY	IL4	0.291798695
100	MenACWY	IL4	0.380803191
101	ChAdox1 nCoV-19	IL4	-0.492999764
102	ChAdox1 nCoV-19	IL4	0.912968871
49	ChAdox1 nCoV-19	IL5	0.167863421
50	ChAdox1 nCoV-19	IL5	1.405515521
56	MenACWY	IL5	-0.12412636
57	MenACWY	IL5	3.263324783
58	MenACWY	IL5	0.430549422
59	ChAdox1 nCoV-19	IL5	0.466245068
60	ChAdox1 nCoV-19	IL5	5.103505024
61	MenACWY	IL5	-0.24431724
62	MenACWY	IL5	0.672089605
63	MenACWY	IL5	0
64	ChAdox1 nCoV-19	IL5	-0.052151941
65	MenACWY	IL5	-0.205642711
85	MenACWY	IL5	0.331327733
66	MenACWY	IL5	1.932506609
67	MenACWY	IL5	-0.292371466
68	MenACWY	IL5	-1.238377803
69	ChAdox1 nCoV-19	IL5	-0.880928546
70	ChAdox1 nCoV-19	IL5	-1.101615555
71	MenACWY	IL5	-1.101615555
72	ChAdox1 nCoV-19	IL5	0.49983097
74	MenACWY	IL5	-0.378299483
75	MenACWY	IL5	0
77	ChAdox1 nCoV-19	IL5	0.138460494
78	MenACWY	IL5	1.283455485
103	MenACWY	IL5	-1.208266269
79	ChAdox1 nCoV-19	IL5	-1.050369408
80	ChAdox1 nCoV-19	IL5	2.22821351
81	MenACWY	IL5	0.620588378
82	MenACWY	IL5	0.619281384
83	ChAdox1 nCoV-19	IL5	1.076661445
84	ChAdox1 nCoV-19	IL5	-1.142886739
86	MenACWY	IL5	-0.406632579
87	MenACWY	IL5	0.422443058
88	MenACWY	IL5	-0.175423114
89	MenACWY	IL5	2.816196315
90	MenACWY	IL5	-0.616606626
91	MenACWY	IL5	1.598557838
92	ChAdox1 nCoV-19	IL5	0.682277568
93	MenACWY	IL5	0.994464012
94	MenACWY	IL5	0.674578229
95	MenACWY	IL5	0.142269486
97	MenACWY	IL5	0.168868019
98	MenACWY	IL5	0.212443986
99	MenACWY	IL5	0.695485832
100	MenACWY	IL5	0.518278102
101	ChAdox1 nCoV-19	IL5	-0.433582914
102	ChAdox1 nCoV-19	IL5	0.917589911
49	ChAdox1 nCoV-19	IL6	-1.363505844
50	ChAdox1 nCoV-19	IL6	0
56	MenACWY	IL6	1.364031536
57	MenACWY	IL6	0
58	MenACWY	IL6	0
59	ChAdox1 nCoV-19	IL6	0
60	ChAdox1 nCoV-19	IL6	-0.353088407
61	MenACWY	IL6	0
62	MenACWY	IL6	0.85302849
63	MenACWY	IL6	2.724875381
64	ChAdox1 nCoV-19	IL6	4.187662005
65	MenACWY	IL6	0.368296449
85	MenACWY	IL6	0.051130948
66	MenACWY	IL6	-1.322106587
67	MenACWY	IL6	-3.092997673
68	MenACWY	IL6	-2.322090127
69	ChAdox1 nCoV-19	IL6	2.262478233
70	ChAdox1 nCoV-19	IL6	0
71	MenACWY	IL6	1.107629385
72	ChAdox1 nCoV-19	IL6	1.932572595
74	MenACWY	IL6	0.918177753
75	MenACWY	IL6	0
77	ChAdox1 nCoV-19	IL6	-0.172620794
78	MenACWY	IL6	3.647045908
103	MenACWY	IL6	0
79	ChAdox1 nCoV-19	IL6	3.358317349
80	ChAdox1 nCoV-19	IL6	0
81	MenACWY	IL6	0.867282197
82	MenACWY	IL6	-0.373194387
83	ChAdox1 nCoV-19	IL6	0.998616012
84	ChAdox1 nCoV-19	IL6	0
86	MenACWY	IL6	0.837833104
87	MenACWY	IL6	1.601080538
88	MenACWY	IL6	1.908383851
89	MenACWY	IL6	0
90	MenACWY	IL6	0.167143242
91	MenACWY	IL6	0
92	ChAdox1 nCoV-19	IL6	1.02004493
93	MenACWY	IL6	0.977245057
94	MenACWY	IL6	-0.393440109
95	MenACWY	IL6	1.356333317
97	MenACWY	IL6	0
98	MenACWY	IL6	-1.52759327
99	MenACWY	IL6	2.149431205
100	MenACWY	IL6	2.405868655
101	ChAdox1 nCoV-19	IL6	0.309106747
102	ChAdox1 nCoV-19	IL6	0
49	ChAdox1 nCoV-19	IL8	1.16436642
50	ChAdox1 nCoV-19	IL8	0.08436226
56	MenACWY	IL8	-0.927571255
57	MenACWY	IL8	-0.258086574
58	MenACWY	IL8	1.433293062
59	ChAdox1 nCoV-19	IL8	-0.192920849
60	ChAdox1 nCoV-19	IL8	2.965455402
61	MenACWY	IL8	-0.424215276
62	MenACWY	IL8	1.547284676
63	MenACWY	IL8	0.262528623
64	ChAdox1 nCoV-19	IL8	-0.310523467
65	MenACWY	IL8	0.376902398
85	MenACWY	IL8	0.116909154
66	MenACWY	IL8	-0.575739326
67	MenACWY	IL8	0.492235462
68	MenACWY	IL8	0.081785958
69	ChAdox1 nCoV-19	IL8	0.131523332
70	ChAdox1 nCoV-19	IL8	-0.500930825
71	MenACWY	IL8	-0.541281532
72	ChAdox1 nCoV-19	IL8	-4.9299362
74	MenACWY	IL8	-2.695562835
75	MenACWY	IL8	-0.434177616
77	ChAdox1 nCoV-19	IL8	-1.776854271
78	MenACWY	IL8	-0.635661311
103	MenACWY	IL8	0.948770176
79	ChAdox1 nCoV-19	IL8	-1.366681248
80	ChAdox1 nCoV-19	IL8	-0.156618155
81	MenACWY	IL8	0.997252741
82	MenACWY	IL8	-1.399970878
83	ChAdox1 nCoV-19	IL8	-1.887120237
84	ChAdox1 nCoV-19	IL8	-1.515966541
86	MenACWY	IL8	0.234453485
87	MenACWY	IL8	-2.103433438
88	MenACWY	IL8	0.639231377
89	MenACWY	IL8	0.956984249
90	MenACWY	IL8	-1.531490464
91	MenACWY	IL8	0.916554959
92	ChAdox1 nCoV-19	IL8	1.035389581
93	MenACWY	IL8	0.912532313
94	MenACWY	IL8	-1.895027157
95	MenACWY	IL8	0.049114062
97	MenACWY	IL8	0.45807884
98	MenACWY	IL8	-0.444769536
99	MenACWY	IL8	1.834843354
100	MenACWY	IL8	1.124249474
101	ChAdox1 nCoV-19	IL8	-0.419330338
102	ChAdox1 nCoV-19	IL8	-0.823181303
49	ChAdox1 nCoV-19	IL10	0
50	ChAdox1 nCoV-19	IL10	-0.505511868
56	MenACWY	IL10	0
57	MenACWY	IL10	0
58	MenACWY	IL10	-3.130122486
59	ChAdox1 nCoV-19	IL10	0
60	ChAdox1 nCoV-19	IL10	-0.174780574
61	MenACWY	IL10	-0.407186367
62	MenACWY	IL10	0.282376269
63	MenACWY	IL10	0.239809427
64	ChAdox1 nCoV-19	IL10	-2.049265794
65	MenACWY	IL10	-0.373692639
85	MenACWY	IL10	0.224752366
66	MenACWY	IL10	2.246420783
67	MenACWY	IL10	0
68	MenACWY	IL10	0.25631323
69	ChAdox1 nCoV-19	IL10	0
70	ChAdox1 nCoV-19	IL10	0.387886706
71	MenACWY	IL10	0
72	ChAdox1 nCoV-19	IL10	0.425777338
74	MenACWY	IL10	-0.425777338
75	MenACWY	IL10	0
77	ChAdox1 nCoV-19	IL10	0.774803199
78	MenACWY	IL10	0.90886071
103	MenACWY	IL10	4.193662654
79	ChAdox1 nCoV-19	IL10	0.944586079
80	ChAdox1 nCoV-19	IL10	0
81	MenACWY	IL10	0.188578722
82	MenACWY	IL10	-0.058248772
83	ChAdox1 nCoV-19	IL10	0.663156176
84	ChAdox1 nCoV-19	IL10	0.084282541
86	MenACWY	IL10	-0.217538763
87	MenACWY	IL10	-0.181854267
88	MenACWY	IL10	0
89	MenACWY	IL10	0
90	MenACWY	IL10	1.486659221
91	MenACWY	IL10	-0.258946343
92	ChAdox1 nCoV-19	IL10	0.472874778
93	MenACWY	IL10	3.068649851
94	MenACWY	IL10	0.35086902
95	MenACWY	IL10	-0.318831182
97	MenACWY	IL10	3.249553119
98	MenACWY	IL10	0.080821367
99	MenACWY	IL10	10.38320155
100	MenACWY	IL10	0.801173788
101	ChAdox1 nCoV-19	IL10	2.844908957
102	ChAdox1 nCoV-19	IL10	-2.791611651
49	ChAdox1 nCoV-19	IL12p70	0
50	ChAdox1 nCoV-19	IL12p70	0
56	MenACWY	IL12p70	0
57	MenACWY	IL12p70	0
58	MenACWY	IL12p70	4.484150621
59	ChAdox1 nCoV-19	IL12p70	0
60	ChAdox1 nCoV-19	IL12p70	0
61	MenACWY	IL12p70	0
62	MenACWY	IL12p70	0
63	MenACWY	IL12p70	0
64	ChAdox1 nCoV-19	IL12p70	0
65	MenACWY	IL12p70	1.613417996
85	MenACWY	IL12p70	0
66	MenACWY	IL12p70	0
67	MenACWY	IL12p70	2.024798125
68	MenACWY	IL12p70	0
69	ChAdox1 nCoV-19	IL12p70	0
70	ChAdox1 nCoV-19	IL12p70	0
71	MenACWY	IL12p70	0
72	ChAdox1 nCoV-19	IL12p70	0.158560763
74	MenACWY	IL12p70	1.183406646
75	MenACWY	IL12p70	-0.302428087
77	ChAdox1 nCoV-19	IL12p70	0
78	MenACWY	IL12p70	0
103	MenACWY	IL12p70	0
79	ChAdox1 nCoV-19	IL12p70	0.782166249
80	ChAdox1 nCoV-19	IL12p70	0
81	MenACWY	IL12p70	0
82	MenACWY	IL12p70	0
83	ChAdox1 nCoV-19	IL12p70	0
84	ChAdox1 nCoV-19	IL12p70	-1.491939881
86	MenACWY	IL12p70	0.94239134
87	MenACWY	IL12p70	-1.465897363
88	MenACWY	IL12p70	0.287788377
89	MenACWY	IL12p70	0
90	MenACWY	IL12p70	0
91	MenACWY	IL12p70	0.850077761
92	ChAdox1 nCoV-19	IL12p70	2.574679802
93	MenACWY	IL12p70	1.284835579
94	MenACWY	IL12p70	1.470829531
95	MenACWY	IL12p70	0
97	MenACWY	IL12p70	0
98	MenACWY	IL12p70	-1.006580941
99	MenACWY	IL12p70	0
100	MenACWY	IL12p70	-1.214708215
101	ChAdox1 nCoV-19	IL12p70	1.214708215
102	ChAdox1 nCoV-19	IL12p70	3.710436609
49	ChAdox1 nCoV-19	IL13	1.870500237
50	ChAdox1 nCoV-19	IL13	1.322952254
56	MenACWY	IL13	1.870500237
57	MenACWY	IL13	2.400041385
58	MenACWY	IL13	0.005945752
59	ChAdox1 nCoV-19	IL13	0.286218065
60	ChAdox1 nCoV-19	IL13	4.692204558
61	MenACWY	IL13	-0.590938424
62	MenACWY	IL13	0.350394132
63	MenACWY	IL13	0.491997428
64	ChAdox1 nCoV-19	IL13	0.885548261
65	MenACWY	IL13	0.385463114
85	MenACWY	IL13	-0.001477865
66	MenACWY	IL13	-1.58624243
67	MenACWY	IL13	1.433125561
68	MenACWY	IL13	-1.093986398
69	ChAdox1 nCoV-19	IL13	0
70	ChAdox1 nCoV-19	IL13	0
71	MenACWY	IL13	0.932931436
72	ChAdox1 nCoV-19	IL13	3.989189698
74	MenACWY	IL13	1.48252762
75	MenACWY	IL13	0.963601151
77	ChAdox1 nCoV-19	IL13	0.391764692
78	MenACWY	IL13	0
103	MenACWY	IL13	0.594167332
79	ChAdox1 nCoV-19	IL13	0.694273256
80	ChAdox1 nCoV-19	IL13	-1.050347373
81	MenACWY	IL13	-1.050347373
82	MenACWY	IL13	0.175116681
83	ChAdox1 nCoV-19	IL13	-0.143359608
84	ChAdox1 nCoV-19	IL13	-1.967299037
86	MenACWY	IL13	0.555454776
87	MenACWY	IL13	-0.198267777
88	MenACWY	IL13	1.560295959
89	MenACWY	IL13	1.050347373
90	MenACWY	IL13	0.437167091
91	MenACWY	IL13	4.831575558
92	ChAdox1 nCoV-19	IL13	0.350699621
93	MenACWY	IL13	0.305138855
94	MenACWY	IL13	1.774949791
95	MenACWY	IL13	-0.613378337
97	MenACWY	IL13	-1.350792202
98	MenACWY	IL13	-0.973578816
99	MenACWY	IL13	1.733227896
100	MenACWY	IL13	-0.272458186
101	ChAdox1 nCoV-19	IL13	0.627170095
102	ChAdox1 nCoV-19	IL13	2.540399154
49	ChAdox1 nCoV-19	IL17A	0
50	ChAdox1 nCoV-19	IL17A	0
56	MenACWY	IL17A	0
57	MenACWY	IL17A	0
58	MenACWY	IL17A	0
59	ChAdox1 nCoV-19	IL17A	0
60	ChAdox1 nCoV-19	IL17A	-1.56709547
61	MenACWY	IL17A	1.56709547
62	MenACWY	IL17A	0
63	MenACWY	IL17A	0
64	ChAdox1 nCoV-19	IL17A	0.075594672
65	MenACWY	IL17A	0
85	MenACWY	IL17A	-1.56709547
66	MenACWY	IL17A	-0.169381261
67	MenACWY	IL17A	-0.774473077
68	MenACWY	IL17A	0
69	ChAdox1 nCoV-19	IL17A	-0.774473077
70	ChAdox1 nCoV-19	IL17A	0
71	MenACWY	IL17A	-0.550624669
72	ChAdox1 nCoV-19	IL17A	0.169381261
74	MenACWY	IL17A	1.051302154
75	MenACWY	IL17A	-0.441339574
77	ChAdox1 nCoV-19	IL17A	0.213431526
78	MenACWY	IL17A	0
103	MenACWY	IL17A	0
79	ChAdox1 nCoV-19	IL17A	-0.717789903
80	ChAdox1 nCoV-19	IL17A	0.717789903
81	MenACWY	IL17A	0
82	MenACWY	IL17A	-0.39079822
83	ChAdox1 nCoV-19	IL17A	0
84	ChAdox1 nCoV-19	IL17A	0
86	MenACWY	IL17A	-0.103561137
87	MenACWY	IL17A	-0.107792137
88	MenACWY	IL17A	-3.184360922
89	MenACWY	IL17A	0
90	MenACWY	IL17A	0
91	MenACWY	IL17A	0
92	ChAdox1 nCoV-19	IL17A	-2.81433524
93	MenACWY	IL17A	0.905833266
94	MenACWY	IL17A	2.81433524
95	MenACWY	IL17A	0
97	MenACWY	IL17A	0
98	MenACWY	IL17A	-0.100211601
99	MenACWY	IL17A	0
100	MenACWY	IL17A	0
101	ChAdox1 nCoV-19	IL17A	0
102	ChAdox1 nCoV-19	IL17A	0
49	ChAdox1 nCoV-19	IL18	1.387066333
50	ChAdox1 nCoV-19	IL18	5.330179143
56	MenACWY	IL18	0.728972228
57	MenACWY	IL18	0
58	MenACWY	IL18	1.239749785
59	ChAdox1 nCoV-19	IL18	1.047896107
60	ChAdox1 nCoV-19	IL18	2.643245778
61	MenACWY	IL18	0.497247712
62	MenACWY	IL18	0.745746095
63	MenACWY	IL18	4.10798004
64	ChAdox1 nCoV-19	IL18	1.500422409
65	MenACWY	IL18	0.358807606
85	MenACWY	IL18	1.527135451
66	MenACWY	IL18	0.718201645
67	MenACWY	IL18	0.806503705
68	MenACWY	IL18	0.70393258
69	ChAdox1 nCoV-19	IL18	0.168980954
70	ChAdox1 nCoV-19	IL18	0.365183395
71	MenACWY	IL18	-0.336018381
72	ChAdox1 nCoV-19	IL18	0.04434001
74	MenACWY	IL18	1.280099458
75	MenACWY	IL18	0.210689762
77	ChAdox1 nCoV-19	IL18	-0.16478207
78	MenACWY	IL18	0.150590666
103	MenACWY	IL18	1.55476341
79	ChAdox1 nCoV-19	IL18	0.666428151
80	ChAdox1 nCoV-19	IL18	-0.521180055
81	MenACWY	IL18	0.614919913
82	MenACWY	IL18	0.793381625
83	ChAdox1 nCoV-19	IL18	0.824910001
84	ChAdox1 nCoV-19	IL18	-1.949144829
86	MenACWY	IL18	1.108838225
87	MenACWY	IL18	0.583859357
88	MenACWY	IL18	1.729135187
89	MenACWY	IL18	3.103089111
90	MenACWY	IL18	0.682490229
91	MenACWY	IL18	1.965520073
92	ChAdox1 nCoV-19	IL18	0.638471579
93	MenACWY	IL18	0.984875771
94	MenACWY	IL18	0.527408027
95	MenACWY	IL18	0.583293946
97	MenACWY	IL18	1.81247622
98	MenACWY	IL18	1.311217377
99	MenACWY	IL18	5.757848351
100	MenACWY	IL18	0.530629571
101	ChAdox1 nCoV-19	IL18	0.486209913
102	ChAdox1 nCoV-19	IL18	0.172659004
49	ChAdox1 nCoV-19	IP10	3.288516125
50	ChAdox1 nCoV-19	IP10	0.85576358
56	MenACWY	IP10	2.560730756
57	MenACWY	IP10	0.777434164
58	MenACWY	IP10	2.600247572
59	ChAdox1 nCoV-19	IP10	0.381047508
60	ChAdox1 nCoV-19	IP10	1.327233236
61	MenACWY	IP10	2.135829918
62	MenACWY	IP10	2.931821868
63	MenACWY	IP10	2.7227472
64	ChAdox1 nCoV-19	IP10	3.459746501
65	MenACWY	IP10	0.113493908
85	MenACWY	IP10	3.198390186
66	MenACWY	IP10	2.000728491
67	MenACWY	IP10	1.311957716
68	MenACWY	IP10	3.254684218
69	ChAdox1 nCoV-19	IP10	-0.120253234
70	ChAdox1 nCoV-19	IP10	1.812252515
71	MenACWY	IP10	2.013521007
72	ChAdox1 nCoV-19	IP10	1.124409811
74	MenACWY	IP10	1.690876764
75	MenACWY	IP10	1.478511535
77	ChAdox1 nCoV-19	IP10	1.110843123
78	MenACWY	IP10	3.887578194
103	MenACWY	IP10	2.30429388
79	ChAdox1 nCoV-19	IP10	-1.038182725
80	ChAdox1 nCoV-19	IP10	0.690585781
81	MenACWY	IP10	2.545081115
82	MenACWY	IP10	1.533709535
83	ChAdox1 nCoV-19	IP10	1.930870506
84	ChAdox1 nCoV-19	IP10	1.729622196
86	MenACWY	IP10	2.654195411
87	MenACWY	IP10	1.74176463
88	MenACWY	IP10	3.435993616
89	MenACWY	IP10	0.965878887
90	MenACWY	IP10	0.707874785
91	MenACWY	IP10	4.563650675
92	ChAdox1 nCoV-19	IP10	1.309185703
93	MenACWY	IP10	5.024451848
94	MenACWY	IP10	1.783330782
95	MenACWY	IP10	1.840249821
97	MenACWY	IP10	2.593843883
98	MenACWY	IP10	1.004078273
99	MenACWY	IP10	2.791549817
100	MenACWY	IP10	2.032521675
101	ChAdox1 nCoV-19	IP10	1.575270517
102	ChAdox1 nCoV-19	IP10	1.215460447
49	ChAdox1 nCoV-19	MCP.1	0.169457416
50	ChAdox1 nCoV-19	MCP.1	0.395677661
56	MenACWY	MCP.1	0.397391579
57	MenACWY	MCP.1	0.2960677
58	MenACWY	MCP.1	0.823068277
59	ChAdox1 nCoV-19	MCP.1	0.031375868
60	ChAdox1 nCoV-19	MCP.1	0.640381071
61	MenACWY	MCP.1	-0.103909016
62	MenACWY	MCP.1	0.192082349
63	MenACWY	MCP.1	0.573958135
64	ChAdox1 nCoV-19	MCP.1	-0.16131852
65	MenACWY	MCP.1	0.639368223
85	MenACWY	MCP.1	-0.117940339
66	MenACWY	MCP.1	-0.155976136
67	MenACWY	MCP.1	-1.075624013
68	MenACWY	MCP.1	0.348402129
69	ChAdox1 nCoV-19	MCP.1	-0.45808528
70	ChAdox1 nCoV-19	MCP.1	-0.004944925
71	MenACWY	MCP.1	0.001020187
72	ChAdox1 nCoV-19	MCP.1	-0.484985777
74	MenACWY	MCP.1	0.833151302
75	MenACWY	MCP.1	-0.008287838
77	ChAdox1 nCoV-19	MCP.1	-0.19362808
78	MenACWY	MCP.1	1.665636739
103	MenACWY	MCP.1	0.033029696
79	ChAdox1 nCoV-19	MCP.1	0.224035665
80	ChAdox1 nCoV-19	MCP.1	-0.322638798
81	MenACWY	MCP.1	0.25999847
82	MenACWY	MCP.1	0.104761214
83	ChAdox1 nCoV-19	MCP.1	0.02729405
84	ChAdox1 nCoV-19	MCP.1	0.556573695
86	MenACWY	MCP.1	0.249403373
87	MenACWY	MCP.1	-0.575639251
88	MenACWY	MCP.1	1.274809024
89	MenACWY	MCP.1	0.247069348
90	MenACWY	MCP.1	0.280555614
91	MenACWY	MCP.1	0.991523796
92	ChAdox1 nCoV-19	MCP.1	0.23043204
93	MenACWY	MCP.1	1.62937104
94	MenACWY	MCP.1	-0.027728457
95	MenACWY	MCP.1	0.631654186
97	MenACWY	MCP.1	0.953790691
98	MenACWY	MCP.1	-0.204871975
99	MenACWY	MCP.1	0.099732294
100	MenACWY	MCP.1	0.526698681
101	ChAdox1 nCoV-19	MCP.1	-0.049559043
102	ChAdox1 nCoV-19	MCP.1	0.254013657
49	ChAdox1 nCoV-19	TNFa	0.628245796
50	ChAdox1 nCoV-19	TNFa	1.890015205
56	MenACWY	TNFa	3.901595619
57	MenACWY	TNFa	1.566335983
58	MenACWY	TNFa	1.079584558
59	ChAdox1 nCoV-19	TNFa	0.212302935
60	ChAdox1 nCoV-19	TNFa	3.492766921
61	MenACWY	TNFa	-0.182248387
62	MenACWY	TNFa	0.694058198
63	MenACWY	TNFa	0.397013749
64	ChAdox1 nCoV-19	TNFa	1.393997683
65	MenACWY	TNFa	0.145510055
85	MenACWY	TNFa	0.804168747
66	MenACWY	TNFa	0.305562439
67	MenACWY	TNFa	1.982713414
68	MenACWY	TNFa	2.359801634
69	ChAdox1 nCoV-19	TNFa	0.389842988
70	ChAdox1 nCoV-19	TNFa	0.256363447
71	MenACWY	TNFa	0.785740121
72	ChAdox1 nCoV-19	TNFa	0.508900768
74	MenACWY	TNFa	1.163627557
75	MenACWY	TNFa	-0.538689705
77	ChAdox1 nCoV-19	TNFa	-0.470015546
78	MenACWY	TNFa	2.356565067
103	MenACWY	TNFa	0.934045117
79	ChAdox1 nCoV-19	TNFa	0.485014045
80	ChAdox1 nCoV-19	TNFa	-0.471779898
81	MenACWY	TNFa	0.480411354
82	MenACWY	TNFa	1.170684589
83	ChAdox1 nCoV-19	TNFa	0.444645521
84	ChAdox1 nCoV-19	TNFa	-1.402672836
86	MenACWY	TNFa	0.919159611
87	MenACWY	TNFa	-0.159045808
88	MenACWY	TNFa	2.143520396
89	MenACWY	TNFa	2.836334661
90	MenACWY	TNFa	0.971844584
91	MenACWY	TNFa	1.577628945
92	ChAdox1 nCoV-19	TNFa	0.643169067
93	MenACWY	TNFa	0.409813148
94	MenACWY	TNFa	2.094729446
95	MenACWY	TNFa	0.092349566
97	MenACWY	TNFa	-0.705604257
98	MenACWY	TNFa	-0.892808198
99	MenACWY	TNFa	1.281871132
100	MenACWY	TNFa	0
101	ChAdox1 nCoV-19	TNFa	0.551903459
102	ChAdox1 nCoV-19	TNFa	0.665710203
49	ChAdox1 nCoV-19	VEGF.A	0.836828151
50	ChAdox1 nCoV-19	VEGF.A	0.716009745
56	MenACWY	VEGF.A	1.236553649
57	MenACWY	VEGF.A	0.106335525
58	MenACWY	VEGF.A	-0.327157139
59	ChAdox1 nCoV-19	VEGF.A	0.426181487
60	ChAdox1 nCoV-19	VEGF.A	0.702596815
61	MenACWY	VEGF.A	-0.337562628
62	MenACWY	VEGF.A	-0.267401539
63	MenACWY	VEGF.A	0.589358826
64	ChAdox1 nCoV-19	VEGF.A	0.114169352
65	MenACWY	VEGF.A	0.708563381
85	MenACWY	VEGF.A	-0.384778635
66	MenACWY	VEGF.A	-0.735406284
67	MenACWY	VEGF.A	-1.379191173
68	MenACWY	VEGF.A	-0.47450469
69	ChAdox1 nCoV-19	VEGF.A	0.134766184
70	ChAdox1 nCoV-19	VEGF.A	0.042270807
71	MenACWY	VEGF.A	-0.967346942
72	ChAdox1 nCoV-19	VEGF.A	0.117559465
74	MenACWY	VEGF.A	0.526947476
75	MenACWY	VEGF.A	-0.310087228
77	ChAdox1 nCoV-19	VEGF.A	-0.305885579
78	MenACWY	VEGF.A	-0.746669467
103	MenACWY	VEGF.A	-0.378401542
79	ChAdox1 nCoV-19	VEGF.A	0.600411963
80	ChAdox1 nCoV-19	VEGF.A	-0.114715235
81	MenACWY	VEGF.A	-0.943091849
82	MenACWY	VEGF.A	-0.247314842
83	ChAdox1 nCoV-19	VEGF.A	0.114783659
84	ChAdox1 nCoV-19	VEGF.A	-0.477025495
86	MenACWY	VEGF.A	-0.323724293
87	MenACWY	VEGF.A	-0.800650032
88	MenACWY	VEGF.A	0.134255901
89	MenACWY	VEGF.A	0.777281484
90	MenACWY	VEGF.A	0.780136235
91	MenACWY	VEGF.A	-0.388693451
92	ChAdox1 nCoV-19	VEGF.A	0.443278643
93	MenACWY	VEGF.A	-0.481017696
94	MenACWY	VEGF.A	-1.375518147
95	MenACWY	VEGF.A	-0.404154025
97	MenACWY	VEGF.A	0.468670249
98	MenACWY	VEGF.A	-0.325129281
99	MenACWY	VEGF.A	0.884732396
100	MenACWY	VEGF.A	0.055712304
101	ChAdox1 nCoV-19	VEGF.A	-0.061012963
102	ChAdox1 nCoV-19	VEGF.A	0.308714494
