# Supplementary material for: Multi-omics analysis reveals COVID-19 vaccine induced attenuation of inflammatory responses during breakthrough disease
Source: Nat Commun. 2024 Apr 22;15:3402. doi: 10.1038/s41467-024-47463-6 (PMC11035709; doi:10.1038/s41467-024-47463-6)
Supplement: Supplementary file 13 — Source Data [file 41467_2024_47463_MOESM13_ESM.zip › source_data/Supp_4b_ONT_DGE_ChAdOx1_NAATneg_placebo_NAATneg.txt]

hgnc_symbol	logFC	AveExpr	t	P.Value	adj.P.Val	B
TCTN1	-2.86976454597684	1.54738747622806	-4.61780201993243	3.8125365412202e-05	0.270537592964985	1.4385227968751
DGKK	3.44420655284609	-1.18836295078944	4.72315292143991	2.72997770396981e-05	0.270537592964985	1.08849488925943
WARS1	1.26045899610581	7.5314522410242	3.99080810191335	0.000266398201490158	0.376649108689413	0.350358955212005
TNFRSF13C	-3.09884158553845	3.01175454187939	-3.99783336165019	0.000260787127197901	0.376649108689413	0.335720967428369
CEP15	1.55428293876724	2.43680054341972	3.88239639196886	0.000369379879855597	0.376649108689413	0.0839806633658116
MVD	0.982883665607357	2.56821508004954	3.84107817017686	0.00041802253641042	0.376649108689413	-0.00605657119800629
PHACTR1	-1.41454354859623	3.22091250560887	-3.83454256527468	0.000426263991728116	0.376649108689413	-0.0385411404149005
CORO7-PAM16	-3.08024116629456	-0.142975825990201	-4.17562353784312	0.000151539581826559	0.376649108689413	-0.125765198115146
DBF4B	2.01951862561245	-0.271315611696413	4.00554441944509	0.000254760497032072	0.376649108689413	-0.244511092749793
TCL1A	-1.65096806458767	5.75410912027058	-3.74255411785147	0.000560328753667423	0.376649108689413	-0.299867250295758
IL12RB1	0.81556910046224	4.48025381794393	3.67759161731813	0.00067864819786325	0.376649108689413	-0.453189086839787
AVIL	-2.45730339215089	1.52081085354546	-3.76984651339339	0.000516797305236594	0.376649108689413	-0.456657338520627
KAZN	-2.81579203030624	0.496057156291044	-3.81356085852525	0.000453798429811631	0.376649108689413	-0.495886540858228
GCNT2	2.09781749529675	1.27801645652142	3.74788890475917	0.000551550449109677	0.376649108689413	-0.501604793335583
NEK8	-2.25787548600012	1.17908756085275	-3.83998872890886	0.000419385538153359	0.376649108689413	-0.513408086396131
RRP7A	0.86628389902367	5.02186445345082	3.65884749450438	0.000717042592508441	0.376649108689413	-0.522249911577774
PIGM	0.96740674039836	2.88652708081229	3.60478768057633	0.000839848970761171	0.376649108689413	-0.603139116591683
PHLDA3	2.8156436935346	-1.53932516180527	3.95191013556302	0.000299652763532276	0.376649108689413	-0.611800727882192
CYB561	0.9197609959271	3.31639694793882	3.59373953254618	0.000867324231725154	0.376649108689413	-0.634227927500711
TMEM191B	3.66669109831543	-2.07508125133791	3.89093170206281	0.000360038263771722	0.376649108689413	-0.636409946532826
ZIK1	-2.47837185149757	0.703517266439122	-3.83702094463843	0.000423120391594949	0.376649108689413	-0.655630164883193
CPA3	-2.85304831840811	1.42937228603262	-3.70064503620796	0.000634137991981765	0.376649108689413	-0.682084379057161
CR2	-2.51281132079489	0.458589789766074	-3.83501001640639	0.000425669347944504	0.376649108689413	-0.695067611994032
HSPA1L	-2.52495052980244	2.6081182513746	-3.58428259830454	0.000891526661895424	0.376649108689413	-0.71561612721475
CCN3	-3.1162116539498	2.48649206557636	-3.58647556339923	0.000885857240226326	0.376649108689413	-0.725207611466064
LIAT1	3.49194031267914	-0.256672704246509	3.73568956363396	0.000571822844855898	0.376649108689413	-0.756784138370439
CXCL6	-2.47152806475303	1.05041630602772	-3.69735406947961	0.000640315268805989	0.376649108689413	-0.770557486994673
CXCL8	-3.84455810025963	3.87369698570248	-3.5391492904167	0.00101624999660207	0.39196026057225	-0.786022792491684
CYP4F22	2.00851027422191	-0.0233916996970261	3.67639193130383	0.000681045054130795	0.376649108689413	-0.872684313112583
SLAMF8	1.69596427777495	1.57867578863513	3.49929540361885	0.00114015738622243	0.39196026057225	-0.887245952465687
CD70	1.76585343912707	1.46128747372083	3.49368082232837	0.00115873619056271	0.39196026057225	-0.947279361760009
TGM3	-2.68768792957269	2.73862840743292	-3.4708655063848	0.00123725929142006	0.401281167069647	-0.947672234292671
PTGDR2	-1.36494156787047	2.74871813175535	-3.46110578215004	0.0012723825055055	0.401281167069647	-0.960880954037656
PSME2	0.904749398182755	9.16973614047242	3.50705954610488	0.0011149352857696	0.39196026057225	-0.967771080760638
ACSS3	-2.4808825005752	1.42452107616184	-3.51305922049021	0.00109581226290695	0.39196026057225	-1.03672193814764
NLRP6	-1.41650807783213	2.73532412420869	-3.42604848032897	0.00140658014703226	0.433960553188735	-1.04671399224028
KANK1	-3.07403178235849	0.517904227491088	-3.59894567944095	0.000854271302865291	0.376649108689413	-1.11522258515066
C1QB	2.3529501715522	3.8750573327188	3.4089348483255	0.00147690510095315	0.445962493462278	-1.12126135774986
EPN2	-2.51099844916151	1.19945221566582	-3.50063379544404	0.0011357709210712	0.39196026057225	-1.13271407415367
HRH4	-2.70832769241622	0.491788176651101	-3.5877963845867	0.000882459283771674	0.376649108689413	-1.14132279863757
PLAG1	-2.53446995368086	-0.144528054919615	-3.62198557875883	0.000798738133547357	0.376649108689413	-1.15901386943158
PINLYP	2.6548487750431	0.149457699299076	3.49331024605679	0.0011599725862482	0.39196026057225	-1.19478213826793
CABLES1	2.76144136265714	-2.32260708857878	3.6297915120931	0.000780723566508176	0.376649108689413	-1.26260820888784
TNNI3	-2.79657570556679	-2.59206848578697	-3.73316980927075	0.000576098777523633	0.376649108689413	-1.27231603627044
SIGLEC8	-2.48512365112146	1.8861060974787	-3.35736440224311	0.00170969814852425	0.448047941695755	-1.29470688224209
SH3PXD2A	1.28903825124299	1.26054751617804	3.33916966674789	0.00179988292121912	0.448047941695755	-1.32000720534617
CD24	-1.53988430804228	3.65886739506503	-3.31710622904672	0.00191532814317775	0.448047941695755	-1.34038093064986
GPR34	-2.86105175235543	1.62738401155348	-3.37404228420665	0.00163082966077658	0.448047941695755	-1.35550406677174
APOBEC3B	2.28412586247607	1.7955556403889	3.3146674541108	0.00192851304126477	0.448047941695755	-1.37101177475757
CNR2	-1.17073702796401	2.83867446027237	-3.29047276300053	0.00206408252764467	0.448047941695755	-1.37396033035281
TATDN2P2	2.52906785991233	-2.19517183234921	3.58013520858954	0.000902344257006768	0.376649108689413	-1.38155085173529
KIFC1	2.86912463249985	0.434295345681321	3.37942551870226	0.00160612227032704	0.448047941695755	-1.38504090656974
PLEKHA8P1	-2.14115622185159	1.82496475216931	-3.35056843544051	0.00174286743732721	0.448047941695755	-1.4054424558463
CCDC134	1.18335075267188	1.59293379607233	3.30210769473486	0.00199779486099761	0.448047941695755	-1.41333992639371
SSTR3	-2.51853093876422	1.32700818266969	-3.37737444552508	0.00161549365681048	0.448047941695755	-1.43019465296677
JAG1	-1.99765419623433	0.493565418375068	-3.38311423637583	0.00158939883113157	0.448047941695755	-1.46279365247943
NUDT18	1.04012166020304	2.57190890878116	3.24558272811695	0.00233995720682958	0.448047941695755	-1.47912332713195
JUP	-2.10534649950146	3.8144422770422	-3.22766353890288	0.00245957237693479	0.448047941695755	-1.51912717829902
MECR	1.12105652361075	3.0989666711947	3.23164931772226	0.00243247498971837	0.448047941695755	-1.52754517271656
OLIG2	-3.29395382826482	0.329259531751223	-3.34884209325172	0.00175139042969237	0.448047941695755	-1.56266746672832
MOV10	1.04998185118459	4.1083914608597	3.2290101106189	0.00245038581818327	0.448047941695755	-1.57086552594486
TTYH2	0.836294411619377	3.25000744209841	3.20678050829345	0.00260628856002144	0.448047941695755	-1.58929295492542
PDCD1LG2	2.51234006090054	-0.266634268617773	3.28330065143091	0.00210598058515495	0.448047941695755	-1.60208817496249
GINS4	1.72516348594917	1.20519202960873	3.20733672087265	0.00260227551262013	0.448047941695755	-1.62810087647826
VAMP5	1.00605772418727	7.60060302377324	3.24873530328055	0.00231949247950044	0.448047941695755	-1.6290894012812
TOP2A	2.17030091973067	0.296194795692256	3.27434701483728	0.00215942115529707	0.448047941695755	-1.6360869676039
ARHGAP33	2.32361360086243	-3.32807783237335	3.49690938310679	0.00114801765580988	0.39196026057225	-1.63654319651374
RPGR	-2.49397562361188	2.28996143774459	-3.18394556106077	0.00277619693188249	0.448047941695755	-1.63747738954277
MS4A3	-2.72184325855125	2.51262958174435	-3.18134024899383	0.00279623565933695	0.448047941695755	-1.64229612552908
SLAMF7	0.913294774368439	5.04623221202159	3.21880510246025	0.00252082542577914	0.448047941695755	-1.65010192293727
BCL2	-2.81177519579114	4.06158009737011	-3.17174664248703	0.00287121144546249	0.448047941695755	-1.65486500481097
TRIM49D1	-2.86610017829041	-1.72021357413662	-3.46207016564867	0.00126886985541179	0.401281167069647	-1.66301440056016
FCRL1	-2.64180416663403	2.15923353245237	-3.17225089001235	0.00286722374521482	0.448047941695755	-1.67351082267201
VSTM1	-1.31761837691474	5.3187993179063	-3.20852350640733	0.00259373248019669	0.448047941695755	-1.67378499424348
CPT1B	-1.69902525372548	2.65605357435745	-3.15628791499646	0.00299603988309504	0.448047941695755	-1.68670827903242
ADARB1	-2.44210142467175	2.39888389235644	-3.17363673077747	0.00285629118993882	0.448047941695755	-1.69309847830154
KHDC1	2.27777042072818	-0.375445041476712	3.31522573680913	0.00192548716070694	0.448047941695755	-1.6982680018386
ADAM19	-1.0352501306551	4.75484310918228	-3.19032090202808	0.00272773296901248	0.448047941695755	-1.70682651254945
TAF6L	1.17841626615906	1.20655464414112	3.16607645175394	0.00291641535186694	0.448047941695755	-1.71337878845177
ZNF407	-0.995690862508927	2.04341951254729	-3.14585335150236	0.0030831810952621	0.448047941695755	-1.71402722828002
STAG3	-2.31609438042421	1.51092437136426	-3.19521035829679	0.00269110840675407	0.448047941695755	-1.71426260069445
LETM2	-2.46278874785119	2.0742700456358	-3.16776130562144	0.00290291352358306	0.448047941695755	-1.72218449965175
INPP4A	-2.4067305462978	2.86665009973641	-3.1406004078466	0.00312795090913645	0.448047941695755	-1.73151026013124
ITGB8	-1.9546716404321	0.368834650311078	-3.2546393599812	0.00228162292498242	0.448047941695755	-1.73203158658591
DNAAF4	-2.29199526273083	0.0960800410938676	-3.31098955879744	0.00194856056158164	0.448047941695755	-1.74455390286494
CHD7	-0.933739523022808	2.83477002340343	-3.12895250878468	0.00322942461556515	0.448047941695755	-1.75203271748395
C1QA	1.6178775703522	3.79305423340424	3.15308494407993	0.00302253772304419	0.448047941695755	-1.75923672963329
APOBEC3D	0.82487304565815	3.29305264053484	3.13754752050396	0.00315425161987144	0.448047941695755	-1.76325289157955
TSPAN17	0.723024069983756	3.68915727339025	3.14515446782744	0.00308910241933135	0.448047941695755	-1.76965902113458
C1QC	3.43079334917206	0.733960705647167	3.16665968077605	0.00291173484956247	0.448047941695755	-1.77631514033414
PHF1	-0.784431787558766	4.52508225116373	-3.14758705635392	0.00306853848499271	0.448047941695755	-1.79122718123245
MYL6B	0.908616650230097	3.50236845967212	3.12492209832466	0.00326525496369669	0.448047941695755	-1.79635237042983
WDPCP	-2.17628186973523	1.74251558275182	-3.13679880089134	0.00316073369397011	0.448047941695755	-1.80503734499495
OR4K17	-1.85459811261358	1.44238748946016	-3.16398269419201	0.00293327678586976	0.448047941695755	-1.81386580334335
APOO	0.797696964827764	3.34667074073315	3.11518821210188	0.00335334349743084	0.448047941695755	-1.81408013553585
TREX2	1.39663697314548	1.63973877047548	3.1022560940265	0.00347384846102357	0.448047941695755	-1.81849834127091
EMC9	0.848162676297307	3.31597936830416	3.10278370401891	0.00346885312291301	0.448047941695755	-1.83565150287915
TNFRSF12A	-0.7593427504062	3.40277168218873	-3.1013684514106	0.00348226785382685	0.448047941695755	-1.84581430682018
MCM2	1.57138634807248	2.34770546264324	3.08044923110351	0.00368635016636159	0.449037779498522	-1.85680520067618
RNF215	-1.94656975596754	0.114846491970642	-3.23865804361129	0.00238551158860682	0.448047941695755	-1.85842544813681
GPR82	-2.68757020760128	0.40650548296386	-3.25856427402524	0.00225677356861684	0.448047941695755	-1.85966400894669
OTX1	-2.14337597285738	0.139321152583331	-3.14214832716642	0.00311469484973508	0.448047941695755	-1.86185434791191
SLC41A2	2.25639988699244	-1.75953933692189	3.28772041967518	0.00208006658620489	0.448047941695755	-1.86383941140287
AOC2	-2.19454121238154	1.10357047857968	-3.13161132183732	0.00320599141094232	0.448047941695755	-1.8665613848916
TLR9	-2.9420555748081	1.78885526997212	-3.12669815741344	0.00324941977492827	0.448047941695755	-1.86782972911838
ZSWIM9	1.35394581979944	1.64367385509157	3.06924688134878	0.00380022069583465	0.449037779498522	-1.89369868962119
CD38	1.15771678713595	4.29910758363765	3.09640212898946	0.00352973023956296	0.448047941695755	-1.89426551909226
CYP2B7P	2.43038066609007	-2.78289783559883	3.33014542162205	0.00184627703053409	0.448047941695755	-1.89836870132202
CTPS1	1.05264285317256	2.33587259771509	3.0556783565949	0.00394258044277891	0.449037779498522	-1.91371988435802
ENTREP3	-2.28895612210521	2.06367813949122	-3.09105066215543	0.00358155599773231	0.449037779498522	-1.91916786443333
KTI12	0.915043440590369	2.61958171975192	3.05207814883786	0.0039811878465579	0.449037779498522	-1.92512251517792
ADD2	-1.86687370158672	1.63768915519162	-3.06533415703041	0.00384076794255693	0.449037779498522	-1.92758377272121
ACTR8	0.869486938989338	2.90187234673471	3.05235507675263	0.0039782055785103	0.449037779498522	-1.94258153462982
CFL2	-2.18182104420426	1.80797154815043	-3.06660888290264	0.00382751352241734	0.449037779498522	-1.95807856356663
UBE2S	1.15566563389071	3.6306262313762	3.05893310474872	0.00390798122230294	0.449037779498522	-1.98157890485172
ZNF132	1.50761161275206	-0.176947861646928	3.11027358841528	0.0033986669223014	0.448047941695755	-2.00575008311352
ZSCAN20	2.40422189556267	-1.51814091061857	3.15716300050711	0.00298883869014233	0.448047941695755	-2.03097986701449
CPNE2	-0.902863693645429	3.87126603475358	-3.02722843568309	0.00425752934138359	0.472053565725905	-2.0460787687265
KCNE5	2.3996375224499	-2.19124401973544	3.18152746665253	0.00279479112271328	0.448047941695755	-2.04860152908403
ID3	-1.17175441562669	5.15347082987047	-3.05189498433192	0.00398316152186686	0.449037779498522	-2.04958839942786
CCDC77	0.911288141643253	1.84196044791302	2.98994873099608	0.00470610822994779	0.475430713312972	-2.05643915191194
CHEK2	-2.30167002897882	1.7736799272536	-2.9963029792408	0.00462663723213195	0.475430713312972	-2.0749410363616
MEF2A	-0.885767296813125	4.11417222838964	-3.01200471865913	0.00443562906371169	0.475430713312972	-2.07839292140645
PLAAT4	0.688094323339882	8.41925420162358	3.0598204214684	0.00389859841450879	0.449037779498522	-2.10058855508395
CXCL1	-1.29046546004881	3.95575848714441	-2.99912372276981	0.00459176413736815	0.475430713312972	-2.10115678740712
ADAM28	-2.04205945641646	2.53225957231983	-2.96850316401958	0.00498388015921572	0.475430713312972	-2.10143452643438
RAB43	-0.987276899100466	4.74796756279702	-3.02379427832977	0.00429710782270398	0.472748482324146	-2.10446558888282
MND1	2.7205219521554	-0.971729753786035	3.11397207617872	0.00336450547120904	0.448047941695755	-2.11423280413886
CD200R1	-1.09939449897923	2.64641912551259	-2.95956000195135	0.00510419663765993	0.475807724076135	-2.12553117831877
ZNF439	-2.2347236207688	1.22489430888376	-3.00433962090143	0.00452792869183904	0.475430713312972	-2.12749352158474
DGCR8	2.35806352970686	2.22270730631925	2.95700973389995	0.00513900208050061	0.475807724076135	-2.1307386542338
TCF4	-2.28699350916988	1.90746106620217	-2.96771908193453	0.004994321505519	0.475430713312972	-2.13542446867513
ZNF627	-2.13107276679094	1.88288662844088	-2.97404722018806	0.00491063372991544	0.475430713312972	-2.15028110220447
GAL3ST4	-2.01073214497121	0.99101824928025	-3.00802852310135	0.00448328571995656	0.475430713312972	-2.1550137000939
TP53INP2	-1.72240635749492	2.18426111455694	-2.94005867617358	0.00537605643507707	0.481602219721066	-2.16323164909174
MAPRE3	-1.86395247396516	0.924769007734852	-2.97424131630964	0.00490808776821429	0.475430713312972	-2.16852910669075
FAM216A	-1.2319750300162	1.89015741665688	-2.93869061969732	0.00539562802534171	0.481602219721066	-2.17437418962176
BIK	-1.24107865977601	1.4817125910692	-2.94867828264558	0.00525426358661425	0.475807724076135	-2.18146587456993
VPREB3	-1.28053786767589	4.56278792046311	-2.9816404314145	0.00481195133825071	0.475430713312972	-2.19618249369015
PANK1	2.01959636858704	-2.59743796895862	3.11625673959797	0.00334356516455653	0.448047941695755	-2.2026821218607
FANCI	1.23758480210704	1.82394755925849	2.92119257164994	0.00565190958013771	0.491397980185544	-2.20326688081934
TICAM2	-2.18461246948377	2.88706776455566	-2.91658740912052	0.00572122617847219	0.491397980185544	-2.21340192644056
UTS2B	-2.05877097540978	0.461597124266185	-2.9999727969285	0.00458131537641948	0.475430713312972	-2.21445316408258
ICOSLG	-2.16979286884348	1.51794503430302	-2.9327678452208	0.0054811317941557	0.486176390141611	-2.21451613270311
SLC16A11	-2.21100225874697	0.185143541778774	-3.00912467019456	0.00447010006372559	0.475430713312972	-2.21702830874164
FBXL22	2.19700200132081	-0.603839030843505	3.00522821020788	0.00451713700422052	0.475430713312972	-2.22144983491202
ANG	-2.15938457515902	2.87686663481429	-2.90654095480553	0.00587521198347433	0.496315526603975	-2.23437761464968
TBC1D9B	0.65037566300155	4.11414311495921	2.95513985420008	0.00516466289443902	0.475807724076135	-2.24064323228976
TSPAN13	-1.74672403136259	2.25609091412471	-2.90226587580668	0.00594190517665439	0.497786597327802	-2.24346466798473
HEPACAM2	-2.86910081100806	-0.263634607199455	-3.0515699898285	0.00398666574244742	0.449037779498522	-2.24691800194701
PARP3	0.851608774231626	2.30683138706185	2.90093722834305	0.00596277632086573	0.497786597327802	-2.25037109419702
VPS45	0.727748747020822	3.51769127386738	2.9288994565256	0.00553766023952485	0.488139590803333	-2.25441840773903
PI16	-1.74665666986614	2.30806570930537	-2.89355455471615	0.00608000031594268	0.497957193006232	-2.26229096929643
PLK1	2.28365504428194	0.828282789403427	2.92073791203103	0.00565871798637757	0.491397980185544	-2.26308484471811
CERCAM	2.62019942924364	-0.265690174356479	2.96716803137302	0.00500167191797449	0.475430713312972	-2.26399608220346
AP1S3	-1.91582621964897	0.00199935953902158	-2.98381161797725	0.004784078138518	0.475430713312972	-2.26629469357332
DDX19B	0.658687192163667	4.46560621775677	2.94977407990407	0.00523896669079186	0.475807724076135	-2.27584034590059
RACGAP1	1.29810947521766	2.10995681742538	2.88501868312334	0.00621821621197916	0.498189649273245	-2.28123117920206
E2F8	2.02970346912097	-2.09172102749795	3.07978471790667	0.00369301414990708	0.449037779498522	-2.29197911373952
GGT7	-2.03901831181331	1.8344784164199	-2.88104104269377	0.00628362035206651	0.498189649273245	-2.3074301310203
CCDC141	-2.58410568389089	-1.90334357696077	-3.09576207756588	0.00353589130988759	0.448047941695755	-2.30802825625106
CD19	-1.47250896151348	2.50984026109159	-2.87443769916746	0.00639361795684938	0.498561681558277	-2.31206382974343
MLC1	0.911387395470813	3.12730893967953	2.88684259128952	0.0061884387389481	0.498189649273245	-2.32532751932142
FCRL2	-2.25754651731156	1.5868903628429	-2.86979420373843	0.00647204146368641	0.498983356762651	-2.33998251675655
BUB1B	2.42405339789419	-1.84214005901651	3.0472696231576	0.00403330806174968	0.450714236317728	-2.34014184647287
PAX5	-1.38025848432617	2.26882713138233	-2.85675405071367	0.00669709797671388	0.505559651518741	-2.34152304088809
FAAH	-1.6991254864678	1.4234519536013	-2.86875244701001	0.00648975835484761	0.498983356762651	-2.34993970498687
SRD5A3	0.95583282814695	3.07619296206269	2.87582352437003	0.00637038520132673	0.498561681558277	-2.35733059850774
KIAA1328	1.29005026374667	2.68845547374308	2.86788741935454	0.00650450401642407	0.498983356762651	-2.36073718915551
NIBAN3	-1.59853598100957	3.69682641892983	-2.88004176530654	0.00630015201561386	0.498189649273245	-2.36172416599369
ARHGAP24	-1.97661752906831	1.76864025290914	-2.85118693624616	0.00679538322883273	0.507344065718598	-2.36336824342862
C1orf21	1.1354771798033	3.48525798709277	2.87892713805833	0.00631863985831342	0.498189649273245	-2.36766999238425
SLC35F3	-2.48357069933788	-2.03100088861811	-3.06989622149676	0.00379353077085209	0.449037779498522	-2.37442621450192
ZNF688	0.677924132793027	3.08519841086634	2.86071888085793	0.00662790986012678	0.50360468851603	-2.38255252423817
PRCD	-2.14311400702145	-0.916009624347175	-2.96866996180809	0.00498166161260327	0.475430713312972	-2.40346577921104
ZNF296	-3.09539426928748	1.35786803740695	-2.91661854089524	0.00572075492824932	0.491397980185544	-2.40347532589075
HABP4	-2.1558881393818	2.17289386217666	-2.82941569423647	0.0071927907638445	0.515555992527682	-2.40837582959698
GCSAM	-1.23438398503472	2.81423719835597	-2.82688232301076	0.00724041365084165	0.516361560466054	-2.41643502853981
TTN	-1.84667456391502	3.8525647500156	-2.84571700090468	0.00689326017741661	0.509526814780711	-2.41935379762363
CLIP3	2.22597138823946	-0.627876287486157	2.89253833508296	0.00609630358367697	0.497957193006232	-2.42108456377923
STK11IP	0.738816297301202	2.9015481473534	2.83840152244872	0.00702621345246947	0.511103921995303	-2.43328216396113
DECR1	0.480942325741185	7.44110415755072	2.91273983385828	0.00577974819387032	0.491397980185544	-2.44770864126902
C17orf114	1.61212533110605	-1.52073388699338	2.9480069001062	0.0052636564740666	0.475807724076135	-2.45357000749983
PHACTR3	-2.0002126774256	-1.45318796269194	-2.97205958715669	0.00493677690698657	0.475430713312972	-2.46231962155961
PAGE2	-2.65185964285314	-1.52518789189248	-2.95177727889294	0.00521111058150442	0.475807724076135	-2.47428456169124
TRIT1	-2.03277126024163	2.52689404137882	-2.78843678496642	0.00800006662630865	0.518781547260163	-2.4812996450357
PRKG2	1.92575122648883	-2.59047406825614	2.97369954259873	0.00491519731799924	0.475430713312972	-2.48193873013966
CDCA5	2.0291097514745	0.00793056054210232	2.84205022125205	0.00695960550045284	0.511103921995303	-2.48377060447376
GPT	1.99805805109428	-3.30584854054563	2.97254981450149	0.00493031689010058	0.475430713312972	-2.48392700805226
CA11	-1.20588207521275	2.99186028107192	-2.79675262613245	0.00782973635392083	0.518781547260163	-2.49520885927919
ANKRD55	-0.983683783896706	2.80848386695219	-2.78617289387434	0.00804702920242448	0.518781547260163	-2.49554374714642
PDE8A	-2.03646298417371	2.07763667975129	-2.78591465538051	0.00805240237743867	0.518781547260163	-2.49746480103712
TMEM38A	-1.85430777603629	1.24430276168592	-2.79338279780383	0.00789834936801713	0.518781547260163	-2.50288036154651
PRPF40B	-2.47044704975968	-1.62996819590074	-2.96542518421013	0.00502498640057397	0.475430713312972	-2.50482832389374
TUBGCP5	-2.21754137562229	0.732913087035969	-2.83468528036333	0.00709466408068452	0.511103921995303	-2.51422096210818
IGHV5-78	-2.49100289590418	1.48873386439084	-2.78201466699457	0.00813395546364248	0.519986918648712	-2.5179864443456
ITPRIPL1	1.11572316048635	1.43713646107546	2.77069280049555	0.00837507032283185	0.525833345331674	-2.51887881163625
CD22	-1.0651100755134	3.86585651820461	-2.82023659633802	0.00736673913305406	0.517568127605461	-2.52349607043859
YBEY	0.661921988151939	3.76590857216722	2.82124250474499	0.0073474875433903	0.517568127605461	-2.53021309541154
CNN3	-2.42565310113551	-0.095052256210305	-2.89198682825646	0.00610516851628272	0.497957193006232	-2.53190631411903
FCER2	-1.28022247590222	4.67298848087509	-2.83635222490776	0.00706388369743078	0.511103921995303	-2.53436723440806
AQP11	1.78774387705151	-1.05355223415472	2.83921905785832	0.00701123774385686	0.511103921995303	-2.53618863676298
AIRE	-2.02336762801825	-0.248021973608403	-2.86026964303259	0.00663571566745333	0.50360468851603	-2.53987164412627
ESF1	-2.28243017927911	1.20088902880677	-2.79554027356876	0.00785435704126335	0.518781547260163	-2.54347212196412
PNPO	0.743867345594833	3.09876407666093	2.78545853013131	0.00806190112318192	0.518781547260163	-2.54473332332175
MEGF6	-1.25056479176955	2.4166775909108	-2.76531361383285	0.0084919352272637	0.525833345331674	-2.54509904950708
C16orf46	2.12452192267774	-2.02547098721222	2.89222447590146	0.00610134708817537	0.497957193006232	-2.54645438468435
CD1A	-1.48275403797367	1.06884825000219	-2.78466046226181	0.00807854579654002	0.518781547260163	-2.5486165384262
KCNG1	-2.21752297609089	-1.31265621871011	-2.91256800297056	0.00578237476683948	0.491397980185544	-2.55587580589666
FAM210A	1.36349372925973	1.46485862115313	2.75158672837439	0.0087970418540877	0.525833345331674	-2.55737022886185
CHN2	1.3102351708332	1.42606772520861	2.74525837264408	0.00894109433169066	0.525833345331674	-2.56802901035789
CEP164	-2.00215651157718	2.13382958760543	-2.74095399754193	0.00904031955728967	0.525833345331674	-2.57914165142213
NANP	1.09244363252967	0.856190685828602	2.74808560221879	0.00887647021850807	0.525833345331674	-2.57920053605112
NDUFC2-KCTD14	1.58896354043252	-1.09871579679877	2.84935703741052	0.00682798171873255	0.507344065718598	-2.58126062328153
GMPPB	0.733025997029622	4.07789132030273	2.79890017619831	0.00778629935346234	0.518781547260163	-2.60279512937587
ZNF827	-2.18367990693929	0.667184551050215	-2.78833496140404	0.00800217339749929	0.518781547260163	-2.6086903112101
RPP25	0.963348115571407	1.12356001719545	2.7300145551253	0.00929710237588159	0.525833345331674	-2.61183590369905
TRIO	-1.59498533335715	1.91854737232676	-2.72635044627187	0.00938460785839962	0.525833345331674	-2.6127133822116
KY	-0.894529095456712	2.19210567257292	-2.71916058940632	0.00955853212589309	0.525833345331674	-2.63366979847051
LMNTD2	-2.16012727170618	-1.86395301591141	-2.88034283529308	0.0062951669620251	0.498189649273245	-2.63939571614557
IDH2	0.818982151826178	4.52580423811338	2.78976349417356	0.0079726634875411	0.518781547260163	-2.64656239597046
CA2	-0.89992275908469	5.71587515810695	-2.80958372177045	0.00757351800931011	0.518781547260163	-2.64923785965527
FGGY	-2.0165104347693	1.37027144068742	-2.72071228052163	0.00952074612707348	0.525833345331674	-2.65149464776182
FAM83H	2.64821578850644	-1.66617980624569	2.81823128097239	0.00740525793270431	0.5177114314332	-2.65379452209946
S1PR3	-2.09301891535762	1.54783550478498	-2.70950622214581	0.009796761688432	0.525833345331674	-2.65395200912509
AMPD3	-0.720517267235671	4.1475011447664	-2.77365155781743	0.00831142765991705	0.525833345331674	-2.65567995292919
MICALL1	0.773195609302353	2.93290367855755	2.73643186123596	0.00914566184521626	0.525833345331674	-2.6577681022282
SNAPC1	-1.20137203290854	1.83491858775848	-2.70179976835503	0.00999084881794281	0.52780196522271	-2.66124280069137
SLC37A3	-0.88298246309308	2.76176591346033	-2.72357279677754	0.00945144998677726	0.525833345331674	-2.66440031520038
CXCR4	-0.621990477208355	8.35411450755026	-2.8210114857308	0.00735190476001109	0.517568127605461	-2.66596085398218
TONSL	1.59172134490803	-0.490555215277037	2.74797550701144	0.00887897863250058	0.525833345331674	-2.67020839550808
CENPM	1.53835706287168	3.09815596954052	2.732761500869	0.0092319960667793	0.525833345331674	-2.6716272584116
GALNT14	-2.0416582504683	1.22002031017195	-2.70127717097339	0.0100041381514169	0.52780196522271	-2.67579207339187
HOXB3	1.86863367038777	0.0580247593375134	2.72686414666253	0.00937229403291085	0.525833345331674	-2.68513570732076
TMEM45B	-1.13913391088622	2.82154754059022	-2.6990773618437	0.0100602571057489	0.528796921647366	-2.68701942160678
PSMA5	0.602100393444746	7.47096941797279	2.8091621829112	0.00758181025184976	0.518781547260163	-2.68891991032955
PAK3	1.77212836377149	-1.82917972447347	2.81340218026335	0.00749878681874661	0.518781547260163	-2.68938993299656
ZNF414	0.919282269063901	1.4276673597214	2.68395249328392	0.0104540415952684	0.537549848985687	-2.68976368604558
ZKSCAN4	-1.23851745998212	2.6487710350052	-2.68714887579885	0.010369655760868	0.536682034344372	-2.69487365072631
DCLK2	1.82413160863612	-3.26951474917622	2.85428013791497	0.00674060927924179	0.506151994132272	-2.69835885371798
SLC11A2	-1.37515249879694	2.75968876531286	-2.68602142684568	0.0103993488898465	0.536682034344372	-2.70489836939264
FAHD2A	0.67452976058091	3.80133849480413	2.73806291035246	0.00910753659052597	0.525833345331674	-2.71017054997957
SPDYE16	-1.31085834671384	2.3348204162629	-2.67404548377761	0.0107196308584331	0.540476293686058	-2.71122594187246
SYNGAP1	-1.8173370964125	1.46570116225567	-2.71229085959975	0.00972749149034625	0.525833345331674	-2.71136992985625
ZNF141	-1.01127414058157	2.94876999545919	-2.69147793501128	0.0102563684969838	0.535141109224976	-2.71440077098067
CWF19L2	-2.08197997985254	2.57479954413848	-2.66950937992435	0.0108432996735785	0.540476293686058	-2.72084512910941
FAM153A	-2.12199313822245	1.2139670342683	-2.68935972721012	0.0103116564778398	0.536055050305869	-2.72135368515081
H3C14	2.23234576613753	-2.36578257721536	2.81248230305888	0.00751672683203285	0.518781547260163	-2.72328900358261
ZFHX3	-1.59673793467143	1.61210185285001	-2.66719737760591	0.0109068368874083	0.540476293686058	-2.72605307935241
IGHD	-1.36484753002765	4.44163745975806	-2.74458153927762	0.0089566297130953	0.525833345331674	-2.72677033679556
IGFL4	-1.77730040443353	0.0278339968777214	-2.71566655725238	0.00964412509539914	0.525833345331674	-2.7273584010202
SEPHS1	0.74223850032855	3.95674808293606	2.73477944521111	0.00918443710152638	0.525833345331674	-2.72745892175356
ATP8B4	-2.02575184315366	1.91922328749201	-2.668925776268	0.0108593056981194	0.540476293686058	-2.72811650059848
VPS8	-0.459954776742252	4.7635854020959	-2.75647754170027	0.00868718808420425	0.525833345331674	-2.73297261137243
ZNF442	-2.15814908785674	-0.769109870794211	-2.78969673445726	0.00797404032279335	0.518781547260163	-2.73381640519067
GZMB	1.08592266254014	8.3357135690925	2.79089562480354	0.00794934829596785	0.518781547260163	-2.73524059127681
ADA	0.95852112412691	5.02365342536976	2.76172620954872	0.00857071127547355	0.525833345331674	-2.73623468978612
POLQ	2.36305407216688	-2.89830261049882	2.79438450515101	0.00787789553004807	0.518781547260163	-2.74897893291609
IL1RAP	-1.11030229624681	4.21953367711958	-2.73117953137044	0.00926943917607067	0.525833345331674	-2.75070445585956
SSBP4	0.834168008188998	3.76725363690051	2.71977692621442	0.00954350683741209	0.525833345331674	-2.75298166806268
SGK1	-0.994737684091543	5.79256714203889	-2.76478405976276	0.00850352136131472	0.525833345331674	-2.75341229254875
ANKRD65	2.29372056887458	-1.66498645441551	2.72933572641564	0.0093132568459214	0.525833345331674	-2.75884269853259
PHF19	0.832433582810481	4.45358448242173	2.73472103932314	0.00918581042143446	0.525833345331674	-2.76273501100763
TTC12	-1.3237563812345	1.47070621879996	-2.64916237064714	0.0114143621395881	0.543927741616825	-2.76606153253559
PXMP2	1.77053695209403	0.0700596223814274	2.65921452934733	0.0111288632071039	0.540476293686058	-2.76703347713357
SQLE	1.43587605108262	1.25578999167383	2.6486135779822	0.0114301411895291	0.543927741616825	-2.76947660371713
PBK	2.29369709754499	-1.51539095567975	2.74615812160244	0.00892048098667212	0.525833345331674	-2.77262979844219
RLN1	-2.37543057092863	-0.277983273720856	-2.74413018862892	0.00896700346681725	0.525833345331674	-2.77287338416254
APAF1	-0.842924566132289	3.55040556987687	-2.69575760769464	0.0101454972246943	0.531309581597274	-2.77349778950112
DPP3	0.818702723915209	4.01137255677229	2.7188077741625	0.00956714302603248	0.525833345331674	-2.77364870442722
SERPINB2	-1.48392103350343	1.4931383051891	-2.64335948378555	0.0115822276277404	0.543927741616825	-2.7763745285573
PLCD4	1.32975844382332	0.721044026461918	2.64196689436327	0.0116228488281011	0.543927741616825	-2.78017881788762
DDB2	0.572777820124478	4.32268799584885	2.71695551137428	0.00961246758607533	0.525833345331674	-2.78730195974581
SEPTIN4	1.9306988834708	1.94666850838257	2.63857565749084	0.0117223183679962	0.543927741616825	-2.78828172790481
MPDU1	0.620699404670936	4.61712460424862	2.72593225806044	0.00939464322345956	0.525833345331674	-2.78966409874431
DHODH	0.900741929177354	2.33885684285895	2.64496594932573	0.0115355300017448	0.543927741616825	-2.79551292654175
POC1A	1.47462644836307	0.689193857549864	2.63157729755361	0.0119300687192522	0.543927741616825	-2.80096657568354
DAPK2	-0.791637617754857	4.15444539159872	-2.71192817759851	0.00973648780658108	0.525833345331674	-2.80120349549594
WASF1	2.07256267079697	-1.2109698926796	2.70774646108217	0.00984077191769386	0.525833345331674	-2.80494086449894
ANXA9	-1.80937376830198	1.34883943371154	-2.62491265884804	0.0121310531963601	0.543927741616825	-2.8078699487343
ALCAM	-1.78759709104617	2.33376432357194	-2.63006714608487	0.0119753400818997	0.543927741616825	-2.81110848436384
TUBB3	2.11017992713608	-2.86852073537405	2.75794535929505	0.00865446786192576	0.525833345331674	-2.81265807428978
TRDV2	2.60634657930179	-1.31458614733776	2.67571533076674	0.0106744337711806	0.540476293686058	-2.81609420723528
PCNX2	0.83477231919952	1.22740977402459	2.61442834410401	0.0124535309387745	0.543927741616825	-2.82467769199267
LIM2	2.08354966233753	0.533458424524789	2.62556168704982	0.0121113446928104	0.543927741616825	-2.82544076402882
HSD3B7	-1.93343538135023	0.236309609266306	-2.66591737965939	0.0109421604554747	0.540476293686058	-2.82587603779533
BLOC1S4	-0.823135117484272	3.58954469968019	-2.66070427853889	0.0110871156079158	0.540476293686058	-2.82600947299952
CHST13	-2.25473562819766	1.69591774234787	-2.62620678750912	0.0120917846161114	0.543927741616825	-2.8263206783353
EID2B	-1.69275773340106	0.579309978312166	-2.65967627101073	0.0111159082548228	0.540476293686058	-2.82743476867534
PSMB3P1	-2.60170157049992	-2.09640850855833	-2.75729289762518	0.00866899825064369	0.525833345331674	-2.82989120028513
POU6F1	-1.17553593810164	1.49249577264637	-2.60897879087868	0.0126242402122906	0.543927741616825	-2.83945570907019
IL1R1	-1.17350271699742	1.85640687396406	-2.61238427934765	0.0125173121094444	0.543927741616825	-2.83984003249847
TNS4	1.78829002966412	-2.54544274457965	2.7477959403349	0.00888307129592645	0.525833345331674	-2.84859795328473
TIPIN	1.14826497239041	1.42096709192938	2.599780219091	0.0129172676348917	0.543927741616825	-2.85324209895117
ZNF578	-1.20060891679164	2.53030172459195	-2.611055256877	0.0125589424595491	0.543927741616825	-2.85503415784087
DHX30	0.510285406917046	4.97113327223634	2.70715240052299	0.00985567008583887	0.525833345331674	-2.85731308114494
MCM4	2.07766468893817	1.64515195160365	2.59707315747515	0.0130046837542006	0.543927741616825	-2.85768888817712
ZFP28	-1.76342062608471	-0.184535238235469	-2.66948054471803	0.0108440900026153	0.540476293686058	-2.85946799666101
ZNF550	-1.97806291036244	1.26832110315331	-2.61287031591192	0.0125021191428049	0.543927741616825	-2.86452910856713
ANK3	-1.90974661906452	1.30393329322303	-2.60587958325687	0.0127222794160205	0.543927741616825	-2.8650210548407
FEN1	1.08695349706999	3.08966311403859	2.63767645536422	0.011748824167425	0.543927741616825	-2.8659402720198
OSGIN1	-1.86211015602671	1.48875180846165	-2.59635033462199	0.0130281166556849	0.543927741616825	-2.86705958893053
KRT73	-1.90243041402469	1.64029347761228	-2.59817378528508	0.0129690771695438	0.543927741616825	-2.86764397050243
UPB1	-1.53660301004016	0.0530345528057882	-2.63769432868782	0.0117482967787008	0.543927741616825	-2.86864964788934
MINAR1	-2.25109212104548	-1.90974232744993	-2.73281417429072	0.00923075176754596	0.525833345331674	-2.87186629052158
GALR1	-1.87474362529653	-2.24925019060531	-2.73378213167847	0.00920791340869553	0.525833345331674	-2.87286750688563
ZNF154	-2.03167125818416	1.10803797351948	-2.6074960369323	0.0126710582787243	0.543927741616825	-2.87619653951033
TUBA1C	0.475826286026656	5.36051866437241	2.70367650772987	0.00994325874575758	0.52780196522271	-2.87892156169236
OLIG1	-1.08945599673468	2.86778036634879	-2.60968081239861	0.0126021292535274	0.543927741616825	-2.88605720450767
APOL3	0.566788128043036	5.93839465044601	2.71000655052323	0.00978428211100458	0.525833345331674	-2.88811948065419
NOXA1	-1.99371949666819	-0.369169456478794	-2.66623835108814	0.0109332928540231	0.540476293686058	-2.88935893971216
NR1H3	0.678657980460458	2.87838291967596	2.61566969683389	0.0124149426396997	0.543927741616825	-2.89217695545636
SLC25A18	2.17439280367729	-2.05486731339013	2.67511165054998	0.0106907530316729	0.540476293686058	-2.90087916253641
APOBEC3G	0.628597443260382	6.87264839480034	2.71149783523924	0.00974717240828492	0.525833345331674	-2.90180077784381
VSIG10L	-2.05128589952578	-1.32800013561572	-2.67104312840483	0.0108013383815962	0.540476293686058	-2.90372199475951
DNASE1L3	-1.9393097727231	1.19477094740805	-2.59155949653617	0.0131844101406846	0.545519384013399	-2.90568884805671
SLC27A4	0.887660435517722	2.5302393311071	2.59902823829311	0.0129414962953497	0.543927741616825	-2.90744879206043
C3orf18	-2.10505680659237	1.78177734429913	-2.5731496608036	0.0138011241943949	0.550618049285451	-2.90861930937619
REV1	-0.751745829144872	2.30096625846541	-2.5801556540905	0.013563380868693	0.550618049285451	-2.91473971052642
KIR2DL1	1.92705239605625	0.6713062756939	2.5685559061876	0.01395907437065	0.550618049285451	-2.91504061135906
PKIA	-1.41031021439409	1.87745174824712	-2.5676855669206	0.0139891856050044	0.550618049285451	-2.91605283635307
PTCH1	3.23145417397782	-0.590066602625453	2.61403097023153	0.0124659068254348	0.543927741616825	-2.91807796901562
KEAP1	0.593405774843537	4.23141781178667	2.66309261729699	0.0110204874775118	0.540476293686058	-2.91840127461437
CHEK1	1.32273001116116	1.17630562356439	2.56618219235336	0.0140413380835221	0.550618049285451	-2.91907755793987
CRIP3	-1.92043705496908	1.01430973483972	-2.59626260468598	0.0130309633701889	0.543927741616825	-2.92162041002917
DIP2B	-0.673894471638837	4.59670091842128	-2.66020478271484	0.0111010970006526	0.540476293686058	-2.92546267557701
ERC1	-2.5671905520827	1.51979821483468	-2.57774515385971	0.0136447529016702	0.550618049285451	-2.92564614937537
PRR11	0.820494965024253	2.08602377877485	2.57739057515762	0.0136567601760622	0.550618049285451	-2.92605641044606
FZD5	1.89149406807233	-0.471998777019754	2.58462871737796	0.0134135588584248	0.550618049285451	-2.9263077192578
CNTNAP3	-2.12473683877915	-0.553184517058424	-2.57648581827532	0.0136874422641243	0.550618049285451	-2.93010590858577
CLEC5A	-1.59954660610799	1.26993354599903	-2.56386902559215	0.0141219300068326	0.55211688886217	-2.93548640671697
CLEC2L	2.578465135628	-1.40667361090853	2.61914456133557	0.0123075071583248	0.543927741616825	-2.93613362988977
C3orf62	-0.734896010264792	3.3856556026915	-2.61556066966422	0.0124183274210032	0.543927741616825	-2.93821246960321
SNAPC4	0.794089321677701	1.62258624625669	2.55313867814167	0.0145013437307057	0.553234059747783	-2.94624307883621
IRF6	2.57937326405698	-1.75852750020895	2.62634167794687	0.012087698277096	0.543927741616825	-2.95228301052646
CEBPE	-1.05732447946931	3.26814516780112	-2.60267254535332	0.0128244647503395	0.543927741616825	-2.95228998004971
GRAMD1B	0.887110972412458	2.67562483033031	2.58119789810578	0.013528335331805	0.550618049285451	-2.9541307891746
VLDLR	-2.00424007729607	-0.913351822269683	-2.61944539473899	0.0122982462988649	0.543927741616825	-2.95489431723492
NXF3	2.21331812036395	-1.15068282301895	2.58976183858179	0.0132434979984978	0.546371289519422	-2.95593064077092
NASP	0.520375719659656	4.96576383111041	2.65816477275445	0.011158367675452	0.540476293686058	-2.9614122019825
CCR5	0.996619094484577	3.60051106990695	2.61043648511138	0.0125783682159752	0.543927741616825	-2.97455932149257
DRAXIN	1.25149985169876	0.126748198170312	2.54754346845563	0.0147028598662555	0.558346332231564	-2.98015767524458
EXTL2	1.48673036401645	0.204762333259944	2.55317817896912	0.0144999300943201	0.553234059747783	-2.9815607767535
E2F1	1.13975391131995	1.35750215433542	2.53082790777107	0.0153202197871893	0.562508965750735	-2.98517537534532
MAP7D3	0.841452683336283	1.75412497623723	2.53679709969626	0.0150970921348082	0.562508965750735	-2.98556238188637
FRY	-0.703751821964844	4.21784668873005	-2.62922770363312	0.0120005731348313	0.543927741616825	-2.98848198177486
HLCS	1.11114574918036	1.01676058919463	2.52486073226342	0.0155462763976362	0.562508965750735	-2.9927498876719
AIFM1	0.601179600272274	3.82954385783736	2.60762413427838	0.0126670073162838	0.543927741616825	-2.99342224245109
MCM8	1.92110773367245	-0.0842425586090512	2.55554088278386	0.0144156035743558	0.553234059747783	-2.99412769683914
DNAJC19P5	-1.76274901519199	-2.56973052796312	-2.65912107034836	0.0111314870504657	0.540476293686058	-2.99607989041728
PRSS53	-1.59772994633395	-1.05891567583848	-2.59382760951409	0.0131102035452657	0.545519384013399	-2.99767048579367
HLX	-0.802988738746957	4.81978805126765	-2.63439248579785	0.01184609464684	0.543927741616825	-3.00158228385745
TIMELESS	1.01080933564257	1.23519797081438	2.51820234919772	0.0158021073093986	0.562508965750735	-3.00494684981468
FBXO10	-1.85911675902949	0.0234846312446364	-2.57384185910076	0.0137774662196704	0.550618049285451	-3.00657261778684
CDKN2A	1.71599888156551	0.415500260591758	2.52934480345299	0.0153761228763647	0.562508965750735	-3.00951855905084
GGT5	-2.07176919378722	-2.78622040829001	-2.63762144580613	0.0117504474728067	0.543927741616825	-3.01293280506473
PLA2G4C	1.587481109038	0.778632027037617	2.51817736446427	0.0158030744700015	0.562508965750735	-3.01376833518785
CELSR1	-1.66556575158962	-0.516624651975541	-2.56608271564238	0.0140447952255731	0.550618049285451	-3.01590669135863
SMG1P3	2.37703386674358	-2.45603463059732	2.61182351849265	0.0125348619312228	0.543927741616825	-3.01850787280775
ZNF780B	-0.989044390665837	2.8530475426487	-2.53985587360653	0.0149839089921187	0.562508965750735	-3.01864834530064
CA8	-1.80256218194182	-0.52148486591766	-2.56784430035572	0.0139836894569602	0.550618049285451	-3.01951524498019
NRN1	1.94170295468545	-0.98739441425439	2.53313694957083	0.0152335535292433	0.562508965750735	-3.01994991738062
IFT27	0.649705390156142	4.03761687286732	2.6020690235949	0.0128437786418516	0.543927741616825	-3.02835752966717
FCRLA	-1.71677485194975	3.55788593459529	-2.55483926686778	0.0144405978038403	0.553234059747783	-3.03492830746395
STRBP	-1.03257878892888	2.49199624602806	-2.52134138147261	0.0156810236673943	0.562508965750735	-3.03521751462375
NUP37	0.734171309552656	3.58130252108036	2.56973018512534	0.013918541699553	0.550618049285451	-3.03770467872276
TRNP1	2.10562321353735	-1.32717516250756	2.57024834978726	0.0139006904488647	0.550618049285451	-3.03967664745923
B3GNT4	2.29928307288744	-1.89047125624917	2.59263138789269	0.0131492928670009	0.545519384013399	-3.03969306402617
SOX4	-1.94252258536541	1.77673421427632	-2.49988974272253	0.0165256401178664	0.573420405728352	-3.04082981118903
ABHD1	1.6380143912744	-1.03872489777126	2.54183083243315	0.0149112422959907	0.562508965750735	-3.04197493278843
POU2AF1	-1.52328752354665	2.96259593127026	-2.52764516064353	0.0154404168816525	0.562508965750735	-3.04509577274495
COL4A3	-2.56211043378434	-1.90762540432395	-2.61579497166586	0.0124110544906797	0.543927741616825	-3.04982097307904
ACSL5	0.514553448304106	5.00490550926724	2.61814028723288	0.012338469141986	0.543927741616825	-3.05324800064614
CDK1	2.36639802908858	0.448446616037643	2.49407209416499	0.0167617335213381	0.573420405728352	-3.062469252704
RETREG1	-1.11955900997208	2.12767112316076	-2.49347193921269	0.0167862630502469	0.573420405728352	-3.06742495328827
SPP1	-2.8079105076386	0.44131748672139	-2.50063531357019	0.0164956030456493	0.573420405728352	-3.06754465582437
GDPD3	-0.704438850946908	3.24893250503906	-2.54723534941899	0.0147140310213222	0.558346332231564	-3.06784050410862
PTGES	-2.27702201713303	-0.825344728138363	-2.52539523287452	0.0155259043305111	0.562508965750735	-3.07168898430706
VANGL1	1.06305212670158	0.946925072211455	2.48139481359062	0.0172868733121558	0.578438930501533	-3.07206153645813
SLC29A3	0.809770391465999	2.76934837542797	2.52115561565774	0.015688165692413	0.562508965750735	-3.07323273681903
PDE2A	-2.20922594286729	2.21090256643478	-2.48802745801391	0.0170102868384749	0.573420405728352	-3.07385453013621
DOLPP1	0.751162821921174	1.95086134226659	2.49578256266437	0.0166920021518815	0.573420405728352	-3.08126592578387
TRIB3	0.66592407273921	2.65404217263622	2.51842146650805	0.0157936275764957	0.562508965750735	-3.08223757891306
TMCC1	-0.807990028419785	4.13628486720767	-2.57292145750196	0.0138089318816608	0.550618049285451	-3.0857912581284
UNKL	-1.24196612376028	1.13581195737414	-2.47523807513869	0.0175472673215964	0.584579384572995	-3.08760863888551
TMEM150A	-1.24981066803577	2.62413755890785	-2.48863520745172	0.0169851456258846	0.573420405728352	-3.08930058145028
CD79A	-1.12358282436112	7.17936520877808	-2.62641696579948	0.0120854180764807	0.543927741616825	-3.09364858071962
CLCN7	-2.67304479397636	2.26652809352596	-2.46586518366002	0.0179505348758188	0.586990762575163	-3.0999789698354
HELLS	1.60700333424122	0.597913791687791	2.46891408496152	0.0178184417864081	0.586726974089801	-3.10003084556929
ABCB1	-1.16411582134251	1.5784712712281	-2.46673095470898	0.0179129353766799	0.586990762575163	-3.10244878465289
TAS2R40	-2.17023780398186	-1.53342737675702	-2.55452012107332	0.0144519800966418	0.553234059747783	-3.10429734985696
GBP5	1.08427945580091	6.66198378130184	2.62148879568464	0.0122355114009689	0.543927741616825	-3.10523484265989
SLX1B	0.700888340835336	4.2915607662544	2.57760329938482	0.0136495554294262	0.550618049285451	-3.10647331574924
GOT1	0.849538105223448	3.42568856202678	2.536413825408	0.0151113292531703	0.562508965750735	-3.10731822981956
RASGRF2	-0.787589454025013	1.95016718624461	-2.46203742440713	0.018117630731502	0.587044327263645	-3.11448409206945
TYMS	1.85941439335097	1.50332620522023	2.46088283143114	0.0181683095119968	0.587345440989201	-3.11659346629749
NECTIN3	-2.13506987731445	-2.01985258798537	-2.56217384257604	0.0141812595173848	0.552913283161333	-3.11989080463547
TRPM6	-1.06554645615059	2.74206350176966	-2.50244029720936	0.0164230908043807	0.573420405728352	-3.12078083808693
NCR3LG1	1.63300240109338	-0.630726495832544	2.48096128277546	0.0173050934953983	0.578438930501533	-3.12268550591327
TAF13	-1.05931192422845	3.55522852387161	-2.51787923317934	0.0158146193161319	0.562508965750735	-3.12362529360398
RGS14	-0.502019000066077	6.58036174911755	-2.61021947186288	0.0125851876720571	0.543927741616825	-3.12388779005429
MAP3K21	1.79499550598113	-1.42864610433862	2.49044763386364	0.0169103702745773	0.573420405728352	-3.12609700776472
ZNF230	-1.17411542279823	3.07410533691108	-2.49619497004707	0.0166752289286175	0.573420405728352	-3.12737128897045
FLVCR2	0.864151734452056	2.16226484687517	2.47310468849624	0.0176383254663096	0.584867091163237	-3.12901035846129
CCNA2	1.62942039833933	0.940562658759526	2.44934179270527	0.0186819997473356	0.595133028899956	-3.12947225864326
C6orf132	1.69363185682239	-1.76344226651826	2.51216499814187	0.0160373889249419	0.567587590081733	-3.13151845482374
TTC38	0.821463130795355	5.09259982356092	2.58263981365896	0.0134799875545798	0.550618049285451	-3.13256489858724
DUSP5	0.825024662665727	2.76190808244634	2.48985979712512	0.0169345897954143	0.573420405728352	-3.13579905131398
EDAR	-2.12055077451182	-0.6502988226891	-2.50226556377706	0.0164300977195399	0.573420405728352	-3.13800404417389
OR8A1	0.975862157662685	3.06232752146044	2.49795340868101	0.0166038826555242	0.573420405728352	-3.14187849979352
ABCC1	-2.47658943788368	2.97321908783255	-2.47039047496151	0.0177547953052154	0.585990825515387	-3.14195552212412
ACTR3B	-1.72057947132866	1.52592934368577	-2.44181885862568	0.0190239002839099	0.595133028899956	-3.14317994444756
PDIA6	0.524545567989871	6.38554582393603	2.59903701892058	0.0129412131450759	0.543927741616825	-3.14501036695568
SPRED1	-1.77684764055131	0.612691593457553	-2.44592463721859	0.0188366050900895	0.595133028899956	-3.14898243360329
MSS51	-1.80137069203965	-0.128007718568683	-2.47165495531391	0.0177004484254407	0.585558890568424	-3.14983322620855
SLC31A1	0.484853240831808	3.94712559826923	2.54412494898683	0.0148272367091714	0.56114171567083	-3.15072129092024
GATA2	-1.1818803128335	2.69093441365818	-2.46602315143661	0.0179436691650092	0.586990762575163	-3.15506242590793
CENPW	1.13688543033073	2.90087235714648	2.48702317279573	0.0170519060384711	0.573461257104223	-3.15742924567361
BTBD9	1.77508018736864	1.6603538800493	2.43981713456191	0.0191158246078611	0.595133028899956	-3.15796084233499
CELA1	-1.71055085636023	1.59494575894295	-2.4308374052821	0.0195331699519414	0.595133028899956	-3.16244563718142
ZNF649	-1.69613736600608	1.59251602458551	-2.4311490380899	0.0195185492477561	0.595133028899956	-3.16250173905541
IL9RP3	-2.05857277227642	-2.23820677454479	-2.53184778533172	0.0152818849471702	0.562508965750735	-3.16377964705257
UBE2T	1.27047528125473	2.59169350526351	2.46439766621709	0.0180144313138543	0.58704201401315	-3.16433468942395
GPR162	-1.99645127200479	2.36639371503197	-2.44182482950071	0.0190236266863632	0.595133028899956	-3.16485532446022
PCSK2	1.40284830359667	-2.64289065577125	2.50741738917048	0.0162246457391124	0.571365191884572	-3.16497500557924
PAPSS1	-0.67096018586534	4.67540680609249	-2.55767953330812	0.0143396605477298	0.553234059747783	-3.16610199342572
LPP	-2.34894800504487	3.74608624896832	-2.49362877514286	0.0167798497018929	0.573420405728352	-3.1662317129334
MKS1	0.840588016884252	1.84524600103608	2.43703425692066	0.0192442904059533	0.595133028899956	-3.16655865229565
RUSC1	0.60451741905701	3.12155624976047	2.49516651144052	0.0167170864809967	0.573420405728352	-3.16675029356357
GPSM1	-2.12472078990106	-1.91975209061246	-2.50567308994397	0.0162939438922817	0.572385276532827	-3.16698408494496
ZMAT1	-1.91856517597971	1.54557601565069	-2.42911839105007	0.019613998394075	0.595133028899956	-3.16732247345805
AIRIM	-1.73984806132889	1.65252483301006	-2.42865370472457	0.0196358999925869	0.595133028899956	-3.16989481542571
APOBEC3F	0.480020245705396	4.05690606209183	2.52842286119411	0.0154109676810095	0.562508965750735	-3.17224813527392
LRRC51	1.43525053005499	1.06933699258656	2.42469996451631	0.0198231453215103	0.595133028899956	-3.17310753236722
SUV39H2	-1.73970611191008	-0.122962787212065	-2.463930145023	0.0180348307574502	0.58704201401315	-3.17910484966308
AXIN2	-1.49366937883013	1.2200664503514	-2.42226713022948	0.019939163778182	0.595133028899956	-3.18469187509832
ASCL2	0.865090238866843	2.92582826843306	2.47351813798888	0.0176206449600095	0.584867091163237	-3.19130849114681
CEP72	1.27673912167946	0.0629261367484664	2.42367203797458	0.0198720909456945	0.595133028899956	-3.19185471884716
LRRC3	-1.99079239137105	-1.08929945242612	-2.49037616352269	0.0169133132473443	0.573420405728352	-3.1957831137876
NHEJ1	0.559888986634082	4.16666158777519	2.52619674354822	0.0154954010271281	0.562508965750735	-3.19985418233844
OVCA2	0.607378822397592	5.32756224422886	2.55773650209805	0.0143376426097359	0.553234059747783	-3.20273085054117
BACH2	4.21377019350094	-0.106705639430899	2.42006636913091	0.0200446440117093	0.595133028899956	-3.21022241951085
ZMYND11	1.66918166783288	2.48478885567338	2.42369384935674	0.0198710512426979	0.595133028899956	-3.21996352523146
DUSP2	1.04427028697678	2.96400380394423	2.45767540563491	0.0183097697166998	0.590573299589554	-3.22148627254558
STX16-NPEPL1	0.987510899789875	1.04004224498738	2.3975841838734	0.0211514690856662	0.606575865886819	-3.2223901724833
MEOX1	-1.84285718917704	0.603692235654862	-2.41128225538001	0.0204707052719102	0.600248448799482	-3.22418361541619
GUCA1B	-1.86535384750594	-0.442479634800708	-2.42655441407351	0.0197351200222785	0.595133028899956	-3.22809230227938
CD40	0.4945321838183	4.54234479583466	2.52644775932525	0.0154858593025261	0.562508965750735	-3.23199534397883
NCAPG	1.79426958045611	-0.762701618480395	2.4065769359476	0.0207022829585074	0.603299383464347	-3.23227899948774
LETM1	0.754346228405363	2.68922481193094	2.44517791159153	0.0188705439298174	0.595133028899956	-3.2373451706791
PSD	-1.67397609235597	-0.706972742482812	-2.43715302987433	0.0192387915556102	0.595133028899956	-3.23762435315937
TADA2B	-0.439803505025162	4.56498237067724	-2.51925318228805	0.0157614783338247	0.562508965750735	-3.24154144044555
VPS35L	3.48539515052362	1.39483527117513	2.39477316034605	0.0212936743647468	0.606575865886819	-3.24617205877022
PSMB2	0.600833671630467	7.51628092884031	2.55969179968045	0.0142685396351175	0.553234059747783	-3.24789414632963
CACFD1	-1.63896669140382	1.45052880392827	-2.38108122051346	0.0219987460105995	0.606575865886819	-3.24914868057394
WNT7A	-2.15869167177224	-0.158166120728868	-2.41543838043528	0.0202681077469653	0.597171879118586	-3.24990925460956
FAM20C	1.19249877242024	1.01809506851935	2.37973750411922	0.0220690636780023	0.606575865886819	-3.25323660394181
LSMEM1	-2.19821334227246	1.29692165638984	-2.37859575592847	0.0221289714205335	0.606575865886819	-3.25355599795275
ITGA1	0.835875829889534	0.629136915512154	2.37986781674451	0.0220622354575333	0.606575865886819	-3.25383954096758
BIRC3	-1.91131064571229	1.90282168098426	-2.37869536684445	0.0221237389841708	0.606575865886819	-3.25408218308263
ZNF497	-1.78108877528933	1.37546277971969	-2.37840794844545	0.0221388397473167	0.606575865886819	-3.25435355411555
MAP1A	1.2068967331631	1.04203962060472	2.37617027691135	0.0222567236653735	0.606575865886819	-3.25894438986242
ARID4A	-0.921262568201149	4.20159523112084	-2.4920728156434	0.0168435749287379	0.573420405728352	-3.25897688731713
VMA21	0.43697465614119	5.62166328404181	2.53736322827094	0.0150760851106419	0.562508965750735	-3.25938857077394
ALMS1P1	1.9368272519318	-1.39304212290625	2.42854655785309	0.0196409531802445	0.595133028899956	-3.26399177140938
TPX2	2.15025131282025	0.30612877232875	2.38256593661324	0.0219212847747526	0.606575865886819	-3.26514299781004
WHRN	-2.26414225344936	-0.870063488953596	-2.4473186807845	0.0187733935886649	0.595133028899956	-3.26935451854485
GNE	-2.39786459023828	0.0297441503331354	-2.38510211821637	0.021789534963412	0.606575865886819	-3.26963536193338
CDCP1	1.95075765054275	-1.93362253976256	2.43338656018608	0.019413863393085	0.595133028899956	-3.27063961709895
ADAP1	0.67489254820158	3.72734783340265	2.4805548241892	0.0173221917603686	0.578438930501533	-3.27168080451009
TBC1D8B	-1.18761588476295	2.24307157603091	-2.38381864589272	0.0218561193598281	0.606575865886819	-3.27286144594587
DYNLT2B	1.01806941568959	2.86859049335004	2.42009861256357	0.0200430949791967	0.595133028899956	-3.27505408320027
TMEM91	-0.63692525771754	6.27791036248116	-2.53497303461749	0.0151649586351979	0.562508965750735	-3.28033497381382
SH3RF3	-1.26196352851708	0.627163620856032	-2.36177336786443	0.0230288010810759	0.606575865886819	-3.28290192263168
KIF18B	2.008870307646	-1.88482873289364	2.42240223123357	0.0199327049197622	0.595133028899956	-3.28461822305351
HIKESHI	0.588784925504868	5.90585603689842	2.52751784352209	0.0154452428897147	0.562508965750735	-3.2855174068126
ZNF397	-0.526850712615197	3.45209371011856	-2.44816575462507	0.0187350778972004	0.595133028899956	-3.28646457687462
NECAB2	-1.36856772082618	3.70839626932728	-2.46223314923663	0.0181090524759228	0.587044327263645	-3.28781464639596
ATP2A1	1.4003267695578	0.204647330491235	2.36625280132095	0.0227860316799905	0.606575865886819	-3.28899643415363
PKN3	1.39800755698275	-0.934149593218022	2.38079403763096	0.0220137575008691	0.606575865886819	-3.29016533811687
DTX1	-1.84729153564503	1.44098767955571	-2.35685686814568	0.0232979367716652	0.606575865886819	-3.29057341854665
TSEN2	-1.61384204451098	0.998903274235315	-2.36106557224982	0.0230673734620809	0.606575865886819	-3.29228772826281
BLK	-1.57492475355096	1.33001277094314	-2.35440131244402	0.0234334144093757	0.606874119156677	-3.29481567349912
SLC12A1	-3.4725163718145	0.604477727511103	-2.36191324264838	0.0230211852716879	0.606575865886819	-3.29642308037187
FAM174A	-0.779271470028786	3.63993828616415	-2.4532636882283	0.0185059771458833	0.594200967543837	-3.29713865392372
LARS2	0.83159672544005	1.94043832787058	2.36901314005196	0.0226375815305448	0.606575865886819	-3.3007518880701
SLC44A1	-1.10199185048147	3.28374819023537	-2.40373004796287	0.0208435429813191	0.604931619613253	-3.30103866555651
DYNLT3	-1.10548939061231	3.65437830060354	-2.42718621619028	0.0197052111384252	0.595133028899956	-3.30141914537484
SH3RF2	1.81049172877683	-3.12406794553592	2.43589045314625	0.0192973182096927	0.595133028899956	-3.30571444492675
SLC22A1	-1.79162095637008	0.718682940870356	-2.35300252512004	0.0235109046908406	0.607771874995283	-3.30617170533715
TMED7-TICAM2	2.74944841066711	-1.88476482342113	2.39803070672711	0.021128959305499	0.606575865886819	-3.30621557822988
ADCY9	1.45342595336412	0.879705308000254	2.3453966884907	0.0239363031430463	0.608733095033315	-3.30996353696723
ZNF790	-1.60622941906529	1.17704602236785	-2.35056923287915	0.023646254215206	0.608034070939599	-3.31218968745644
C2	2.0960750980459	1.83862216791676	2.34624856639094	0.0238883153573316	0.608733095033315	-3.31435888393071
PRDM11	1.26674763727419	0.4191662137181	2.34323687780642	0.0240583577814779	0.608918106804436	-3.31465563295612
P3H3	1.89611760139708	-1.97180931703126	2.38547502421923	0.0217702235654252	0.606575865886819	-3.31512845123336
CCNB2	1.86214639054948	1.18814435764018	2.34467517182102	0.0239770152285529	0.608733095033315	-3.31622744595966
SEC14L2	-1.70433418384159	0.0452638662924674	-2.3640763034585	0.0229037007407362	0.606575865886819	-3.3174958225867
RWDD2B	0.779088267249692	2.4550154461096	2.38317807709931	0.0218894196163775	0.606575865886819	-3.32137856190479
ALDH4A1	1.64957706604534	0.623880220396179	2.3410672132142	0.0241815323351475	0.609563600178353	-3.3216453416211
FBXL20	-0.729239829496386	3.22789381768117	-2.42151849985846	0.0199749883595618	0.595133028899956	-3.3228750344468
DDX27	1.07374199605694	2.1602231485736	2.35851172441939	0.023207033288212	0.606575865886819	-3.32323838103032
CCDC171	-1.90540461358935	-1.76757348203634	-2.41515988325453	0.0202816266724323	0.597171879118586	-3.32330594699058
CLIC4	-0.764298267671836	4.00667544341707	-2.44860941616375	0.0187150380675554	0.595133028899956	-3.32342775095305
LHFPL2	0.788679949516059	3.17410741588358	2.41911672284807	0.0200903153340473	0.595243747851355	-3.3278220751935
STAR	-1.95149275151369	-2.7520126810607	-2.4265605376791	0.0197348299397456	0.595133028899956	-3.32921122096028
NECTIN1	-1.4411312970186	1.64526491646428	-2.33808280262262	0.0243518870639676	0.610721367725341	-3.32996955662364
XKRX	-1.72503044529518	-2.58746053142157	-2.41627723622833	0.0202274368976357	0.597171879118586	-3.33229802764519
TPD52L1	-1.39803362338314	1.27463692379231	-2.33350066927515	0.0246155416871798	0.611660733079051	-3.3337357409356
ZNF605	-1.77756091652134	1.34826436896926	-2.33073174741295	0.0247761047743087	0.611660733079051	-3.33505867574826
LILRB5	-2.06564964612793	-0.331947165902689	-2.37216134213609	0.0224693363173487	0.606575865886819	-3.3355823048201
GATM	-1.78543230659902	-0.620623521101932	-2.37183143778792	0.0224869139513412	0.606575865886819	-3.3385393146622
TMEM120B	0.950890834502374	2.35887685778231	2.36571807313163	0.0228148903821471	0.606575865886819	-3.34001838523838
LYPD3	-1.69607535451383	0.468363178956691	-2.34227280258995	0.0241130197311227	0.608918106804436	-3.34068972014479
SLC35G2	0.873075383048715	2.09146046894255	2.3558046890393	0.0233559009261702	0.606575865886819	-3.34182343514809
ATOX1	0.385761548013152	7.39188773585206	2.51445150568573	0.0159479083233852	0.565831787313705	-3.34317071964336
GAB1	-0.931431828460082	3.22449484596671	-2.40837699997896	0.0206134125103457	0.60194557684532	-3.34468759253539
BCL2L15	-2.02170237097342	-0.663846845428078	-2.35617902530256	0.0233352640239934	0.606575865886819	-3.34494544053193
EXOC5	-2.40554854227868	2.21132514065523	-2.32841429046201	0.0249112108032477	0.611660733079051	-3.34520606267566
PIGZ	-1.68501060716253	-0.776530647567895	-2.37550153243963	0.0222920638077225	0.606575865886819	-3.34523302880084
EPS8L1	2.01056519684513	-2.75311501307846	2.3719322831931	0.0224815394925267	0.606575865886819	-3.3498417045393
MAGEF1	-1.57041824260913	2.03961973740403	-2.32911034594358	0.0248705619460904	0.611660733079051	-3.34991398959269
DCAF4	-1.95534705906823	1.29630705123069	-2.3212107105489	0.0253354076445881	0.611780904792089	-3.35101293584001
SMKR1	1.16477070784742	0.27780501436718	2.32188821013776	0.0252952374176639	0.611780904792089	-3.35472591879518
ACAP3	-1.78317352850753	1.80513986534911	-2.32359107684115	0.0251945234711728	0.611780904792089	-3.35536389637114
MYOF	0.881406492798059	2.67943463405345	2.38747638016017	0.0216668444751756	0.606575865886819	-3.35734450961578
PACSIN1	1.49270430662019	-0.174155565787363	2.32408178367169	0.0251655680884456	0.611780904792089	-3.35764722248106
P2RX7	0.79836802523042	2.47572828390143	2.37068892494862	0.0225478839929233	0.606575865886819	-3.35941236933499
TUBA1B	0.49109903761976	8.6979199409818	2.51055483881607	0.0161006755061884	0.568409917372702	-3.35999831263986
GK5	0.924204917103899	2.33316700015635	2.35538319656457	0.0233791571758801	0.606575865886819	-3.36231267544675
GSTZ1	0.698641121972877	2.91775922257321	2.3791808032409	0.0220982555828538	0.606575865886819	-3.36354466602532
PGBD1	-1.53514762874595	-1.10710514752955	-2.36526785934651	0.0228392134570116	0.606575865886819	-3.36363825913272
ERCC6	-0.905427802910026	2.91463753872114	-2.37827739325548	0.0221457020955702	0.606575865886819	-3.36568888856646
SLC1A6	-1.7334795687951	-2.22543081354257	-2.39428891533885	0.0213182585494294	0.606575865886819	-3.36577599681312
MAP7	-1.06859040210643	1.81198497390244	-2.33650082879365	0.0244426252020852	0.610721367725341	-3.36649012460323
FBXL18	0.805788162106011	1.86332658387942	2.34828429588501	0.0237739893298791	0.608733095033315	-3.36818230378508
FDX2	0.792588033494637	2.60063066649176	2.36430153239327	0.0228914987433928	0.606575865886819	-3.37352442590269
SPINT1	-0.800339767892127	3.48492319482163	-2.40436036161997	0.0208121925204799	0.604931619613253	-3.37461965259362
LOXL2	-1.8988107218704	-0.662617026834273	-2.35751848347025	0.0232615549673664	0.606575865886819	-3.37954067197335
TNIP3	1.85914021460928	-1.9334096747653	2.34257026040189	0.0240961423200753	0.608918106804436	-3.3833865951185
ADCK5	-1.09515518923401	1.34485749914045	-2.30732069880647	0.0261716850676391	0.618489617654503	-3.38580702852079
TSC22D2	-1.23369582768915	2.7041215504494	-2.33906440616143	0.0242957369789878	0.610721367725341	-3.38782948491548
ZNF354A	-1.45607394050943	2.19142578809925	-2.32607410974697	0.0250483124598486	0.611780904792089	-3.38885375362553
ATP10B	1.61168496402383	0.327880944684052	2.29584281472555	0.0268813107995246	0.618489617654503	-3.39278531313252
CDC14C	1.45200410102024	-2.72296768023419	2.36100685996615	0.023070575687187	0.606575865886819	-3.3948945741972
TBX21	1.06977430526869	4.60774343955739	2.44799173022265	0.0187429437498408	0.595133028899956	-3.39509095200217
ADCY3	0.750809966709455	2.09841102930028	2.33312109361169	0.0246374969431722	0.611660733079051	-3.39557074945596
RAVER2	-2.24657312648533	-0.283802067044474	-2.31096485039496	0.0259499203503991	0.618489617654503	-3.3976400081775
HIRIP3	0.712816491664997	3.9798756363424	2.42256175192901	0.0199250810517155	0.595133028899956	-3.39841190762699
ZP3	-2.17094717355432	2.35224496445397	-2.30241636367073	0.0264728185382078	0.618489617654503	-3.40039854443517
LRRC37A4P	2.1197765808076	-2.68087842160604	2.34486492680617	0.0239663021406684	0.608733095033315	-3.40093983174817
GINS2	1.75632903026216	2.36259120927336	2.32571091916919	0.0250696509260641	0.611780904792089	-3.40248022145369
PDZK1	2.08775090327068	-2.28634830839832	2.33758106777529	0.0243806325152103	0.610721367725341	-3.40315462354322
PEA15	0.425280033274338	5.13579041507287	2.45653696800874	0.0183602192220011	0.590857667117096	-3.40492373278406
ZFP92	1.48045752154068	-0.508606789194545	2.29875513053799	0.0266996430182171	0.618489617654503	-3.40741100145964
DOHH	0.783885715880503	1.69247042355994	2.31896654710574	0.025468877432301	0.613477446893324	-3.41023559573416
N4BP3	-1.59468331843416	-0.914354783592869	-2.31682152463257	0.0255970401001013	0.613968183516849	-3.41222745341027
TENM1	-1.59290576638598	0.172991144925827	-2.29377507359158	0.0270109656200257	0.618489617654503	-3.41322211949958
METTL21A	0.429442617865585	4.70574024149811	2.43965808119018	0.0191231459850162	0.595133028899956	-3.41616952900085
USP27X	-1.61412047614008	-0.540420224574821	-2.30864334618681	0.0260909998180953	0.618489617654503	-3.41658666944026
APOBEC3H	1.33622892438891	2.27993791488393	2.30486372630684	0.0263221610280255	0.618489617654503	-3.42327197244631
CYP7B1	-1.71965507171596	-2.13554677430697	-2.32985121023331	0.0248273617422951	0.611660733079051	-3.42638101949894
ZNF473	-0.940722166519958	1.27760009805883	-2.27644011038454	0.0281201300248614	0.620871412891107	-3.42690895694023
PIK3C2B	-0.996852110711223	1.64524261394225	-2.28008054482995	0.0278838789201269	0.620871412891107	-3.4285104512986
ABCB4	-2.47092031351823	-1.7358692740354	-2.32936791798614	0.0248555351313011	0.611660733079051	-3.43062104137293
CENPO	0.974904930920637	0.864411498965117	2.27311237375264	0.0283376512138175	0.620871412891107	-3.43319773838701
MSRB3	-1.74087193630848	1.30916888963951	-2.27198982971841	0.028411365860598	0.620871412891107	-3.43405705393486
CPED1	1.19219012420159	0.946591203784298	2.27247174717267	0.0283796985965418	0.620871412891107	-3.4370732851336
FOSB	-2.45912666821083	-0.039280531422259	-2.30833555592824	0.0261097559708113	0.618489617654503	-3.43773825789417
MS4A2	-2.22997518559625	0.17208288136623	-2.27329663753843	0.0283255674106286	0.620871412891107	-3.43795021502201
AFF2	-1.45314448620556	0.137914933063489	-2.27574063192619	0.0281657279769702	0.620871412891107	-3.44137396750683
SMBD1P	-1.84310297749109	-1.13412246034674	-2.31008488757489	0.0260033156477302	0.618489617654503	-3.44138505918175
FAM72A	1.03135559036072	1.05005717900123	2.26746789447334	0.0287100474613827	0.620871412891107	-3.44279676316277
ELOVL4	-1.92445895705136	-0.726183714942833	-2.30688571253207	0.0261982692841118	0.618489617654503	-3.4437229998527
WASHC2A	0.622194826778668	4.18296313360203	2.41033445304239	0.0205171632008363	0.600370268342823	-3.44508523313349
ABCD2	-1.92807631687199	1.25866689855428	-2.26356091900124	0.0289703639668717	0.620871412891107	-3.44542413980127
SDF2L1	0.740145437547231	4.69239657912463	2.42331093866399	0.0198893109519356	0.595133028899956	-3.44705462029248
ZNF821	-1.66144653350917	0.973103746371702	-2.26154366241427	0.0291055939490822	0.620871412891107	-3.44928160065526
NCAPH	1.35580807555402	0.574731630805736	2.25963192163661	0.0292342700416032	0.620871412891107	-3.45201485962347
CISD3	0.712048099912884	5.48001089948713	2.44233100129507	0.0190004458363613	0.595133028899956	-3.45430508524479
CENPF	1.90542944710086	-0.54259069287573	2.26063825489418	0.0291664722972233	0.620871412891107	-3.45455372536316
TCF19	1.30909256534306	1.74658809407973	2.28577258759481	0.0275180404644078	0.620871412891107	-3.45607484294779
CDC42EP4	-1.70614060369732	1.81051543255192	-2.26250524831269	0.0290410624218562	0.620871412891107	-3.45792254947605
NT5DC3	-1.23047753905366	0.399599401009343	-2.26455044697288	0.0289042346102704	0.620871412891107	-3.45801640880671
MVB12A	0.572133148090212	4.2415780003073	2.39262219342781	0.0214030708334607	0.606575865886819	-3.45946432652516
GARRE1	-0.774854512046829	2.81018004345059	-2.31837901747864	0.0255039243001029	0.613477446893324	-3.4612874757984
CCDC80	-0.918269887736019	0.34231989774642	-2.25502448756199	0.0295464764758104	0.620871412891107	-3.46157317133374
RAD51	1.75358749123782	-0.0659054256195853	2.25454709975156	0.029578994362468	0.620871412891107	-3.4633299953956
TMCO4	1.50849230480109	2.56822172862526	2.29536536318284	0.0269111991659762	0.618489617654503	-3.46534377369005
USP53	-1.82640770489435	1.79145969699163	-2.2559547790828	0.0294832000451076	0.620871412891107	-3.46552127075987
LMO7	-1.13099523594963	1.27348731791427	-2.2545854916637	0.0295763780683301	0.620871412891107	-3.46624376728022
TP63	1.65546721190205	-2.76174812711844	2.30008653309531	0.0266169580168038	0.618489617654503	-3.4681003128184
BNIPL	-1.84266779699899	-1.7958731282913	-2.3146465419228	0.025727583158257	0.615726577035385	-3.47039880227814
ST3GAL6	-0.864364464217758	3.83470783612812	-2.36108051203555	0.0230665586954992	0.606575865886819	-3.47453062503092
ZNF318	-0.856459706547673	2.57504982558639	-2.28760619895061	0.0274011082029132	0.620871412891107	-3.47468204900659
KANK3	2.33619806448939	-1.23807901744714	2.27981767214673	0.027900878794617	0.620871412891107	-3.4746820808979
OXER1	-0.859279035466609	3.5386850914262	-2.36664143049018	0.0227650784215805	0.606575865886819	-3.47516560629827
LRFN3	1.45399131397279	-0.223343927324573	2.2499062933241	0.0298967756215246	0.621937494270929	-3.47729461992342
GPR157	-1.6000053249402	0.693387940514499	-2.24344280987851	0.0303444351293213	0.624979799637645	-3.47788507875427
TRBV14	-1.7476258769222	0.187948680049742	-2.2605914579466	0.0291696219447513	0.620871412891107	-3.47870782663341
KCNAB3	1.52072652526778	-0.732763159097127	2.25734616640655	0.0293887864059918	0.620871412891107	-3.47879721416772
POGLUT2	1.79216492113882	-2.06200094399183	2.28866679180443	0.0273336756079337	0.620871412891107	-3.47949103257048
DENND5B	-1.81448486150048	-0.260706186346694	-2.26091437166557	0.0291478945582111	0.620871412891107	-3.48233686268544
CD300LB	-0.619305181239651	5.047304916261	-2.4125801992767	0.0204072389584234	0.59962636707649	-3.48269522024848
CLSPN	1.69717291322782	-1.32429796028826	2.26030109451301	0.0291891715089745	0.620871412891107	-3.4837710030969
NUTM2A	-1.92498099121865	-3.21552312485692	-2.31002403285218	0.0260070118918642	0.618489617654503	-3.484156615517
PTPRM	1.69956597907664	-0.0069679187255737	2.23946041564787	0.0306232185545782	0.624979799637645	-3.48678690313357
AK5	-2.09173021138511	2.04949368373658	-2.24543955463002	0.0302055077554634	0.624979799637645	-3.48768262285605
ZC3HAV1L	1.25039930851585	0.574706897478467	2.23657151305862	0.0308268781117633	0.624979799637645	-3.49027894224851
DDX55	1.10470893760412	1.32216504946466	2.24040009159896	0.0305572327122956	0.624979799637645	-3.49047717051381
NBPF1	-1.36471209574627	2.20514026108037	-2.25958819699216	0.029237219002073	0.620871412891107	-3.49376580969696
CDIPTOSP	1.45814260685461	-2.760807791675	2.29271977773077	0.0270773519485659	0.618489617654503	-3.49821953174114
MIEF2	-1.57578517626986	1.20864972003136	-2.23080805887399	0.0312367906861889	0.624979799637645	-3.49823113139044
ZSWIM5	-1.82195662090046	-0.946870128274099	-2.26849571900557	0.0286419127641063	0.620871412891107	-3.49917428849531
FAM81A	1.76423203403395	-2.15113515453963	2.27197984286471	0.0284120224401216	0.620871412891107	-3.49959290622358
CCDC17	-1.82246692227147	0.505922091551368	-2.23789465875585	0.0307334508614068	0.624979799637645	-3.50110713094469
PLXDC1	-1.56717902791553	1.34157924032864	-2.2310231775362	0.0312214041618937	0.624979799637645	-3.50239192506401
IFI27L2	0.575560184757625	7.11602516275767	2.43668864754629	0.0192602992401524	0.595133028899956	-3.50254929672153
ADAP2	0.822525386436905	3.16958789288344	2.32106256993977	0.0253441988026151	0.611780904792089	-3.50390990177185
MYL3	1.17690653453628	-0.191409938304352	2.22549573742191	0.0316189047449147	0.624979799637645	-3.50671001907869
RUVBL1	0.695994740296429	3.71267236227016	2.35650665249291	0.0233172156298278	0.606575865886819	-3.50700277739966
SMAD5	-0.825715125490867	2.87955647659899	-2.29777496908175	0.026760661558697	0.618489617654503	-3.50765794064295
DOCK5	-0.641602271288543	5.88579609986739	-2.42290848273004	0.0199085190753297	0.595133028899956	-3.50791030554059
FAM110B	-1.43048429131922	0.13545642234395	-2.22652013353853	0.0315448982924485	0.624979799637645	-3.5122668841954
SWT1	-0.872255845282967	2.68867198876472	-2.29603854326795	0.0268690668237496	0.618489617654503	-3.51260809150269
GCSAML	-2.16872532360986	-0.397684787699675	-2.23021935512444	0.0312789326619669	0.624979799637645	-3.51349727803212
PATE4	1.65032112788737	-2.19031270918278	2.2539840781956	0.0296173863111104	0.620871412891107	-3.51366977731356
CITED4	-1.297019767996	0.575685391881719	-2.22099810289163	0.031945661735991	0.627115734205469	-3.51386773319593
CETP	0.782232633796561	1.8688855098698	2.26675626834801	0.0287573060421899	0.620871412891107	-3.51430357613884
RAB44	-0.948949861820755	1.75683943116311	-2.23639342840637	0.0308394719439491	0.624979799637645	-3.51978062357132
ACADS	0.659628217552287	2.24478813992745	2.27995219655763	0.0278921779961264	0.620871412891107	-3.51978238653571
FAT2	1.60180503872971	-1.94652387120324	2.24049466272127	0.0305505987646401	0.624979799637645	-3.52107321729033
ATAD3B	0.900236696396095	1.12802789952506	2.22122627045997	0.0319290131765729	0.627115734205469	-3.52144029891172
ZBTB18	-0.804073907083018	4.86301252070085	-2.39183131117166	0.0214434218879592	0.606575865886819	-3.52261006457564
MMP23B	1.12228269392158	1.66857213784041	2.23225920189901	0.0311331271940698	0.624979799637645	-3.52319518932882
UAP1L1	-2.26340865260934	1.14676933423309	-2.21586532753795	0.0323222261938641	0.630105816130932	-3.52445781868233
CMKLR1	0.911335493538179	3.43348457590064	2.31659098929955	0.0256108486923601	0.613968183516849	-3.52681343805187
GCSH	0.821343992228423	1.62211514639063	2.22997361215617	0.0312965389702992	0.624979799637645	-3.53182134099502
TRIP13	2.12592245655547	-1.53153519139482	2.23084908800419	0.0312338555262417	0.624979799637645	-3.53476659389786
SNX32	1.73245329643199	-2.86965414119471	2.25182370583077	0.0297651128657668	0.621215414398475	-3.5390595553731
CENPS	0.935946096422937	1.09565825203549	2.21645642567066	0.0322786604693468	0.630105816130932	-3.53906463539281
CBX2	1.61401725299349	-2.8272847337483	2.25236327206624	0.0297281558411246	0.621215414398475	-3.54127937114855
CKS1B	0.680093438693996	4.7006389897418	2.37355341614431	0.022395301512765	0.606575865886819	-3.5415466812847
ARHGAP6	-1.80832772138374	1.13377020021551	-2.20291319036651	0.0332900383270919	0.637614543095669	-3.54244112822066
ODAD4	-1.39930389645446	1.61827373120785	-2.22579301303577	0.0315974124874431	0.624979799637645	-3.54307712573762
LONP1	1.54431813633604	1.97043563758442	2.22574618786303	0.0316007969640872	0.624979799637645	-3.54366263622974
ADORA3	-1.09656188553201	2.65098421704785	-2.2600924777942	0.0292032244528713	0.620871412891107	-3.54398355246857
B3GNT7	-0.980936978817568	2.02314335605965	-2.23000394184958	0.0312943655160509	0.624979799637645	-3.54786601175587
TELO2	0.747811243438985	2.51938789706485	2.26474732858931	0.0288910932518337	0.620871412891107	-3.54906274592683
ZC3HC1	0.650508881427991	3.55878865346532	2.32379354023169	0.0251825729917171	0.611780904792089	-3.55106161761518
TCAP	-1.81471042337672	-2.01783315430799	-2.2332810880752	0.0310603117699614	0.624979799637645	-3.55860884918027
GIMAP8	0.47379456509267	5.5246706563666	2.38889567139744	0.0215938003598901	0.606575865886819	-3.55894187899809
KDF1	-1.70268219068561	-0.00209465982992282	-2.20035288181466	0.0334843658349801	0.638163236404084	-3.55923155017591
SMURF1	-2.95122443867438	0.973282564698915	-2.19615738220826	0.0338049800988365	0.639941029214004	-3.56123971932049
RCN1	0.631446605759855	3.11217602252958	2.29435554575067	0.0269745115336952	0.618489617654503	-3.5625935475497
TASL	-1.08025593957397	3.69774692818696	-2.28631972237726	0.0274831021957691	0.620871412891107	-3.56291396297728
USP30	0.754136319421106	3.05416877258324	2.29351306215105	0.0270274345725799	0.618489617654503	-3.56473509490172
CCDC71L	-0.767694502296604	3.17066633304847	-2.29534589314421	0.0269124186173185	0.618489617654503	-3.56722412111005
MAML3	-0.518847687637879	3.05124268321634	-2.29420546013291	0.0269839327996743	0.618489617654503	-3.56832030695811
WDR77	0.548846291160474	4.74399729220719	2.36473278052939	0.0228681517906621	0.606575865886819	-3.5695144471718
KPTN	0.752712973381684	2.2239891261943	2.24130284721604	0.0304939587635759	0.624979799637645	-3.57054215924496
RALGPS1	-1.46137621486928	0.450063078607471	-2.18454850716254	0.034706340980466	0.645580987951225	-3.57191840757033
CEP152	-1.75067137372576	-0.0989701208431095	-2.19837897219335	0.0336348718172389	0.638163236404084	-3.57284809016327
LRFN4	1.86018611608584	-1.68901018433466	2.21141603460613	0.0326518322212229	0.634665716252442	-3.57301151729759
KPNA5	-1.10068508752738	2.96366216536685	-2.25609795920156	0.029473471979702	0.620871412891107	-3.57303591586431
KIAA1671	1.70942492710262	0.254865446772913	2.1827722162645	0.0348461210505004	0.645580987951225	-3.57338630046115
CACNG6	-1.96591123512661	0.139446571594242	-2.18498591904237	0.0346719963962673	0.645580987951225	-3.57382975479989
KRT18	-0.737683856743007	1.53993974813886	-2.19887426604965	0.0335970505497124	0.638163236404084	-3.57534449465436
PSMD2	0.466577812878557	5.78476046845658	2.38978737152733	0.0215480225818421	0.606575865886819	-3.57697013559454
CCNB1	1.47303615059766	2.34950817034427	2.2432312013766	0.0303591915044649	0.624979799637645	-3.57814985909923
KARS1	0.353361325962004	6.51253814131353	2.39578127771782	0.0212425762955592	0.606575865886819	-3.57889056232985
RELL2	1.18556473948462	0.839103302315049	2.18014683918965	0.0350536302343041	0.645964459297238	-3.57901207893821
TRBV19	-1.10977089068889	-0.29452496133598	-2.19124391929566	0.0341839178487807	0.64363243677634	-3.57934607790571
CHMP1B	-0.553214266944757	6.13879500212578	-2.38871204385494	0.0216032382557768	0.606575865886819	-3.57956415117079
STXBP5	-0.81765553374996	4.125727207856	-2.33284548924869	0.0246534493550129	0.611660733079051	-3.57998635324381
AMN	-1.82588266928396	-2.31078274880702	-2.2270925450783	0.0315036121226225	0.624979799637645	-3.58322423571953
RCC1L	0.674932067066845	3.47260890106869	2.30517624847692	0.0263029778453655	0.618489617654503	-3.58403239573737
HLA-DMB	0.472550762885848	7.26530618594522	2.39907035154581	0.0210766333129543	0.606575865886819	-3.58496571159962
PPT2	-1.69334483346616	1.93237669788195	-2.17593273876768	0.0353889989557459	0.64905522356914	-3.5855303469652
TET3	-0.521089609950188	4.15887796150633	-2.33673238611645	0.0244293246921955	0.610721367725341	-3.58775595661381
GINS3	1.04457057182917	1.01514409032972	2.18163830267946	0.0349356115238543	0.645580987951225	-3.5883303503505
POLR3E	-0.588394545632952	2.93327570528503	-2.26191840329878	0.0290804300839724	0.620871412891107	-3.58982430891666
ABCC13	-2.05062171038064	-0.00885541333027847	-2.18685934315641	0.0345252396701325	0.645562847692385	-3.58983590648338
ACTA2	0.80597159575533	3.35958991813975	2.2922514692391	0.0271068589473718	0.618489617654503	-3.58988313513026
TLR10	-0.864507217223258	2.37305633389533	-2.22999158792972	0.0312952507933162	0.624979799637645	-3.59108209069746
ABI3	0.628151831657513	6.06235849101768	2.38230492686175	0.0219348844363096	0.606575865886819	-3.59173067758522
NOM1	-1.21716005954043	1.95142081311373	-2.18232103282015	0.0348817049094425	0.645580987951225	-3.59193858476215
DOCK7	0.819963584868395	0.827498411343945	2.1796514089918	0.0350929113668384	0.645964459297238	-3.59261397159062
MS4A1	-1.26668496844103	5.00791555234094	-2.35050964100664	0.0236495777310216	0.608034070939599	-3.59489856821746
DHRSX	0.515121970873401	4.42778324447394	2.34974083271496	0.0236924928599649	0.608035910793167	-3.59574031543336
TECRL	-1.69304463245785	-1.15930492468164	-2.18825258925548	0.0344164552122146	0.644377747192281	-3.59810755655477
TDRKH	1.14203100148723	1.12945651687693	2.17155692819473	0.0357402380950194	0.651780358695811	-3.59877392181668
IGLV3-19	-1.99524152528277	-0.382059079052096	-2.18365227449698	0.0347768052378057	0.645580987951225	-3.59917260962661
FLAD1	0.536935043445921	4.93649825403459	2.35732015935097	0.0232724553134232	0.606575865886819	-3.60254643057532
OSBPL5	0.814024131485079	2.36629848692606	2.21627165086115	0.0322922733250986	0.630105816130932	-3.60295474601865
OLFM1	-1.93105214924245	-0.270302012323951	-2.17823635947879	0.0352053209072332	0.647194189527789	-3.60338214764621
KCNMB3	-2.13788063780927	0.19023084446812	-2.1677636171226	0.0360472118435002	0.65336146932689	-3.60429628173536
SFRP5	-2.29562162583243	-1.59440875697532	-2.19182961520652	0.0341385508639612	0.64363243677634	-3.6071613907973
DIAPH3	1.55086805296573	-2.98477808808427	2.20368237128721	0.033231853234454	0.637614543095669	-3.60763128834275
IDH3A	0.514701073311966	4.53223632343534	2.33032004795234	0.0248000583801961	0.611660733079051	-3.61150816687451
RFXAP	-1.48208591762643	0.853399735642634	-2.15772985461641	0.0368704569220451	0.655721208819128	-3.61163970531361
PLAC8	0.722800726100909	8.78020667851382	2.38917197528939	0.0215796061944482	0.606575865886819	-3.61318962394111
CEP70	-1.80029490816281	-0.118246422985815	-2.16281367587925	0.0364512895852002	0.654649823211212	-3.6141711649559
JHY	1.16959119271737	0.598172702819362	2.15578755660843	0.0370317220994002	0.656706293863631	-3.61458562755592
PPP1R26	1.72554518913147	-0.452284462768004	2.15381016295121	0.037196540575997	0.658221077125374	-3.61911197459387
BAIAP2	-1.20840020956601	1.13185704508735	-2.1593393294026	0.0367372955641325	0.654649823211212	-3.61997877757391
RHEX	-1.78831931094385	-0.0875078068957493	-2.15170278329844	0.0373729059734915	0.659696867631581	-3.6242782725944
CCT8P1	-1.58058718300622	-2.47929830510075	-2.19597791718443	0.0338187550669746	0.639941029214004	-3.62531072813925
RFX2	-0.746512693879754	3.33649296693191	-2.28711896505659	0.0274321364328036	0.620871412891107	-3.62606543402244
NOD1	0.5203146026157	3.17390768013662	2.25089181797052	0.0298290380112253	0.621635400081219	-3.62900200017192
RGS17	-1.81845713278286	-0.426928641487228	-2.15901510874599	0.036764086041385	0.654649823211212	-3.62944050832055
H3C1	-1.86021001928958	-0.711855250573225	-2.16497075115514	0.0362747119556826	0.654162908496022	-3.63020949549976
TIMM23	0.499495706321246	5.43887683125994	2.35215938351105	0.0235577245041776	0.607874956660523	-3.63311279608547
AKR1A1	0.350205586322975	6.59677769387734	2.36851640918047	0.0226642310962193	0.606575865886819	-3.6367211129342
JMJD7-PLA2G4B	-1.78412759470958	2.46074752366932	-2.17358705290628	0.0355769017402718	0.650653852445796	-3.63672188365905
GOLGA6L9	-1.87681028305981	0.513621277567966	-2.14326119417603	0.0380867972313743	0.662995662407506	-3.63868293463681
PLA2G4B	3.11556899822073	-1.9887123417047	2.15238465901083	0.037315759594261	0.659508418632318	-3.64106570925876
UQCRHL	-1.10973843038361	0.0169827884010657	-2.13902367166986	0.0384496696081674	0.66417126302773	-3.64303300950241
NDUFA12	0.613369527043894	8.1771085363726	2.37373302122891	0.0223857655895629	0.606575865886819	-3.64386045396523
AAMDC	0.501727114647503	3.9542986421669	2.29915428017328	0.0266748302485711	0.618489617654503	-3.64448725738796
BYSL	0.75918317976215	2.04880586262373	2.183375564662	0.0347985864976393	0.645580987951225	-3.64646820174155
CDC20	1.89146868059397	1.23735049266515	2.15539169368961	0.0370646661065931	0.656706293863631	-3.64653908283829
ZNF804A	-1.26713109215622	-0.45372989247912	-2.13805753894695	0.0385328278787124	0.66417126302773	-3.64666404390231
MEF2B	-2.43123779535214	-0.359147034512823	-2.13775185511553	0.0385591720914914	0.66417126302773	-3.64913459657652
ZNF672	0.409599925265544	4.22160798652145	2.30916565102703	0.0260591991851045	0.618489617654503	-3.64914550222539
FGF7	-1.68242773161232	-1.0523112926466	-2.14565334712108	0.0378832858163779	0.662289290424977	-3.65148726835708
ZNF823	-1.5857379538386	0.464173805950699	-2.1348647250669	0.0388087723623423	0.66417126302773	-3.65149608056946
ZNF844	-1.56620229641723	1.04303585294964	-2.13089773580006	0.039154050209179	0.66707596706923	-3.65218239117863
SNAPC2	0.591937144488966	2.97226323541043	2.2397330607478	0.0306040598408448	0.624979799637645	-3.65384236766014
XRCC3	0.998179597782382	1.28796039422637	2.14286751022221	0.038120381942258	0.662995662407506	-3.6545480565949
FOXH1	1.63597057444028	0.833087399502515	2.13682506904588	0.0386391406907216	0.66417126302773	-3.65527331168069
ZNF668	1.67879920937786	1.20435130676872	2.14148050779176	0.0382389135958984	0.663738848112498	-3.65842974595666
LYPD1	-1.92849841214087	-2.37247425850904	-2.16116149492925	0.036587049848157	0.654649823211212	-3.66338220429374
HOXA4	-1.73962528523407	-3.22383245406799	-2.17111012275216	0.03577627532582	0.651780358695811	-3.66435386615169
CSF1	-0.894262346225091	2.6137830457425	-2.2029558148196	0.0332868116141421	0.637614543095669	-3.66846762027547
ZNF79	-1.63361549455122	0.523265576981696	-2.12196554015126	0.0399414055134457	0.668685939528001	-3.67098692358099
NLGN3	-1.98128466294514	-0.435953158947271	-2.128793293275	0.0393383119298369	0.668449031595948	-3.67322849743352
UBE2C	1.55567590274118	2.39220131113492	2.18934598060318	0.0343312961273738	0.64363243677634	-3.67417562832951
ANAPC2	0.567039446454252	2.98603466972128	2.23332261306178	0.0310573560762461	0.624979799637645	-3.67458191781941
PLCL1	2.22217154275278	-1.34402113262085	2.1264122067761	0.0395477162383567	0.668571412148877	-3.67635185792955
KATNAL1	0.960039273020659	0.945921555070405	2.12729837830171	0.0394696676727145	0.668571412148877	-3.67822697027232
GTF2E2	0.532016005479758	3.71414250795254	2.26860065810638	0.0286349644588744	0.620871412891107	-3.67868299302261
DNMBP	-1.49443091132146	1.30987737107813	-2.11609882198922	0.040466092369356	0.668685939528001	-3.67912683704822
PSMC3IP	1.52183039883906	0.697035331368669	2.11498519078708	0.0405663708188578	0.668685939528001	-3.67940249216605
ZNF764	-1.50673449761495	1.39020872711785	-2.11530249377796	0.040537776608421	0.668685939528001	-3.68072991946023
GIPC3	-1.74475999789624	-0.348043141169207	-2.12445343282257	0.039720715136304	0.668571412148877	-3.68132636922601
FAM83D	1.16835878044854	-0.0888951466614111	2.10997445808506	0.0410202761694711	0.668685939528001	-3.68347714876458
ZNF527	-1.86994368891966	0.250092233031585	-2.11179128881817	0.0408551825718003	0.668685939528001	-3.6836052402727
CLPB	0.640741434808877	3.0786604967055	2.23773213069193	0.0307449133637132	0.624979799637645	-3.68383906271086
MSH3	-0.836558017237958	1.66744284523009	-2.12569165784364	0.039611277865717	0.668571412148877	-3.68462204370501
LACTB2	0.64172578408482	3.30623281235225	2.23704491512678	0.0307934222102993	0.624979799637645	-3.6858575793803
KLK1	-1.57159991778352	0.578454485037852	-2.10694199179004	0.0412971389762288	0.668685939528001	-3.68784945656031
MDK	2.11424756065783	-0.312987425595645	2.11040567454226	0.0409810390066763	0.668685939528001	-3.69008585590308
CRABP2	-1.58402436953177	-1.84918452637465	-2.1349625924642	0.0388002882092636	0.66417126302773	-3.69217166719873
ZNF385D	-1.58610137056768	0.622090092653177	-2.10270110772138	0.0416870814362563	0.669256854913291	-3.69389801731228
KNL1	1.38996022121664	-0.564159828990212	2.10272947390541	0.0416844625112765	0.669256854913291	-3.69493327895317
SCARA5	1.81636229125201	-2.36254799901596	2.13454462844159	0.0388365330459298	0.66417126302773	-3.69498550639812
ZNF432	-0.735585202666759	2.20729671607876	-2.15075235313321	0.0374526881007045	0.660005538868648	-3.69578158023649
R3HDM2	-0.69991866332219	4.27634531630668	-2.27877922335592	0.0279681254916913	0.620871412891107	-3.69633349409428
HLA-DMA	0.524781927790918	7.94577733275392	2.34769922389573	0.0238067963228388	0.608733095033315	-3.69657218899655
CCDC112	-1.81941935011469	1.11857715200235	-2.10679286995062	0.0413107959668074	0.668685939528001	-3.69846849057983
RILPL1	-0.784222848963047	1.88534442793926	-2.1407272919932	0.0383034185882283	0.663738848112498	-3.69952402348187
CCDC149	-1.54249869139607	1.50254910873036	-2.11478532794936	0.0405843908415541	0.668685939528001	-3.70066225945105
SMAD1	0.984067415782896	0.711193040555751	2.10420831311639	0.0415481276658174	0.669256854913291	-3.70194899404031
FKBPL	0.732329827118937	2.88967602907038	2.20094920910512	0.0334390149107874	0.638163236404084	-3.70306984246723
TRGV5P	-2.76960519178267	-1.36925819113818	-2.12178234890739	0.039957698182529	0.668685939528001	-3.70339793797057
OMG	-1.75215580514901	-0.564028228633393	-2.1077635995061	0.0412219649473386	0.668685939528001	-3.70348453639183
SNAP47	0.619607194476307	4.048566519213	2.2751553583932	0.0282039318336254	0.620871412891107	-3.70369739056836
IGLV1-44	-2.27199169439879	1.79371219715496	-2.09685197404544	0.0422302008366632	0.671399779209505	-3.70434086668638
FMO4	0.861467235904207	0.761235905861246	2.09667921607388	0.0422463361636195	0.671399779209505	-3.70482642957857
MGAT4B	1.00249561023272	3.07760155235617	2.20407943397343	0.0332018525452166	0.637614543095669	-3.70765005124722
SUMO1P1	-1.29031276331306	-1.6916371569791	-2.1067032873517	0.0413190020958136	0.668685939528001	-3.70798712794565
RPRD2	-0.675767239610308	4.044241776487	-2.25447786170983	0.0295837132498917	0.620871412891107	-3.70805826256771
ZNF484	1.37719282071986	0.979655455507756	2.1006003816377	0.0418814340617755	0.670102944988409	-3.71039288464737
KRT18P51	2.40753108874526	-2.24758580146618	2.11384524587435	0.0406692448785974	0.668685939528001	-3.71153165821307
TMEM242	0.546120610277327	3.9298378949499	2.25755306572777	0.0293747701506001	0.620871412891107	-3.71205223381459
EXO1	1.99572845516459	-2.94236822147686	2.12347777017047	0.039807133826508	0.668571412148877	-3.71210546787249
PUSL1	0.62906643126886	2.59945235966903	2.19030035123347	0.0342571173503066	0.64363243677634	-3.71227629399879
NKD1	-1.5478617781349	-0.0193594087562284	-2.09300608096483	0.0425906833435983	0.673853933124132	-3.71259262521436
COLQ	-1.74140497883875	2.06631111450908	-2.11350515584116	0.0406999805953783	0.668685939528001	-3.7183768989441
IGF1R	-0.660712073579395	4.25035340472295	-2.28070732030449	0.0278433829426658	0.620871412891107	-3.71875046161687
FOXO1	-0.552930837409639	4.27480384393589	-2.26753194906245	0.0287057970453314	0.620871412891107	-3.7187608795868
EGR1	1.15358659499263	0.259760995324071	2.08522522388097	0.0433282562165189	0.680968562818202	-3.71982810453369
FAM209A	1.38945429427053	-0.825704454117535	2.09095253809736	0.0427842683660784	0.675964482677454	-3.72010347196105
TRBV4-1	-1.58784730673517	-2.38420377785543	-2.12149906940952	0.0399829040135741	0.668685939528001	-3.72025050758009
H3C7	1.85099092704096	-2.72383264472535	2.10940520961027	0.0410721236502677	0.668685939528001	-3.72072627942057
PRKCQ	1.62233658780735	3.5362184818263	2.19995321210265	0.0335147913983196	0.638163236404084	-3.72097513764132
IPPK	-1.08015491214715	1.22129104279436	-2.09473306407865	0.0424284776592924	0.672787659151595	-3.72393398126138
ZNF567	-1.55209157575554	0.690749680131895	-2.08167631769663	0.0436683682855053	0.682290755912628	-3.72467279271421
BAG2	0.915740946702546	2.04850642267752	2.14338709682209	0.0380760621329287	0.662995662407506	-3.72495412969025
COX5A	0.455305612510648	7.17381381557245	2.32843642505195	0.0249099172503968	0.611660733079051	-3.72629800172739
MCPH1	1.37390082948233	1.58088913327314	2.09762135238674	0.0421584077187511	0.671399779209505	-3.72639945314565
MADCAM1	-1.76790434556377	-0.0639497701958394	-2.08034574965746	0.0437964855525127	0.682290755912628	-3.72652136528311
ZNF727	-1.71454470847237	-1.84802816911086	-2.10664665870543	0.0413241902476582	0.668685939528001	-3.72694661939017
CALHM6	1.0969060562188	5.19865775299218	2.30474639801561	0.0263293660887321	0.618489617654503	-3.72713602953923
OTUB2	1.66591192884635	-2.36447368761611	2.10987531089282	0.0410293024161391	0.668685939528001	-3.72815231754294
ACY1	0.703253067967473	3.00316426924622	2.20289443364916	0.0332914583169314	0.637614543095669	-3.72815394956787
CEP68	-0.617542865143513	3.00189057345369	-2.1723921212693	0.0356729614154902	0.651571001812917	-3.73010864181588
RPAP1	0.769484124442075	2.29211189362342	2.14649070684013	0.0378122747188333	0.662289290424977	-3.73119295948536
PRF1	0.917358922958841	7.41547782472257	2.32632181603423	0.0250337683727924	0.611780904792089	-3.73263111123292
SPACDR	-1.68025260572817	0.0716460580470483	-2.0719493725408	0.0446125684519051	0.688744451184234	-3.73925635774767
CYP46A1	-1.17077128245812	1.10089321623221	-2.0721172819241	0.0445961190954751	0.688744451184234	-3.74147449620091
BLNK	-0.667274874423473	3.77420799770708	-2.22031386915848	0.0319956340580852	0.627115734205469	-3.74454730741091
SHPK	0.762215909459441	1.16056726216368	2.08436711324913	0.0434102804864258	0.681204932377399	-3.74501034845939
ADAT1	-0.480959480803271	2.64350406892905	-2.16495738342809	0.0362758039026472	0.654162908496022	-3.74561804069271
DTYMK	0.694507379451143	3.93548323051672	2.24264575449241	0.0304000505547471	0.624979799637645	-3.74592755634394
GSTO1	0.367439386816454	7.72431089763733	2.32101235174367	0.0253471795390183	0.611780904792089	-3.74775019517703
IL6ST	-2.70874392078231	4.53839508383404	-2.21997989066197	0.0320200510626838	0.627115734205469	-3.74921554689649
CBS	-2.94073981158958	-1.8541184974801	-2.08156922586183	0.0436786677490561	0.682290755912628	-3.75094989781423
SPICE1	-1.37189148070344	0.492087837239612	-2.06367114981482	0.0454301577145772	0.691816022200811	-3.75168576532517
SGCE	-1.78029495177537	-1.82428022843494	-2.08104132857662	0.0437294689006825	0.682290755912628	-3.75244941300046
ZNF197	0.876016790971478	1.72724405165239	2.09931974506452	0.042000304293572	0.671248106457629	-3.75315646057745
ADGRG1	0.928561399058804	4.93810277883693	2.27572871111433	0.0281665056490334	0.620871412891107	-3.75340470578329
WDR55	0.445196987586311	4.32144524264509	2.25678947035161	0.0294265290280746	0.620871412891107	-3.75453556171504
LARGE2	-1.50377507653211	0.232666363614673	-2.06041327831298	0.04575549062077	0.691816022200811	-3.75544680315984
TMEM92	-1.4762979262185	-0.0832426561513102	-2.06037501254416	0.0457593239235899	0.691816022200811	-3.75577479241921
CHML	-1.7191750048212	0.683445398789901	-2.05987039113605	0.045809901008849	0.691816022200811	-3.75678456466586
SLCO4C1	-0.779601843827889	2.88718326519303	-2.16072968235419	0.0366226055744035	0.654649823211212	-3.75874644554343
CCR6	-0.842607455043179	2.95313109121469	-2.17394748165119	0.0355479720862791	0.650653852445796	-3.75947239639123
ARMCX4	0.972265076793822	0.562847732696429	2.06156440086332	0.0456403070992518	0.691816022200811	-3.76007802228346
ASPHD2	0.756813399485216	2.4005808921311	2.15916064239302	0.0367520584068293	0.654649823211212	-3.76106411928673
DHRS12	0.544566588667373	4.38080852821537	2.27334382903586	0.028322473387984	0.620871412891107	-3.7615769934514
MCF2	-1.71634105989212	-2.61962662300471	-2.09058137380198	0.0428193397637423	0.675964482677454	-3.76243264734289
ACAD8	0.52574621234611	3.80918441745311	2.22826989158429	0.0314188450120408	0.624979799637645	-3.76301019633335
PHLPP1	-0.736354295631632	2.35601191718055	-2.13685379751077	0.0386366596354955	0.66417126302773	-3.76309957743443
SLC35B1	0.453438642748182	5.05480463223411	2.27849227802702	0.0279867326999074	0.620871412891107	-3.76396162993266
TBCB	0.497145921296405	5.83572813656478	2.29411354475228	0.0269897040220384	0.618489617654503	-3.76568138853195
CHD2	-0.453769294776996	5.69391606794038	-2.28730473846116	0.0274203022292424	0.620871412891107	-3.76610038939896
PEX26	-0.622670858539945	3.56745945116221	-2.20823599118665	0.0328892370101636	0.636785882194055	-3.76646420789232
HMGB3	0.987991572550303	2.30217661576804	2.13139070728193	0.0391109964062046	0.66707596706923	-3.76833837814871
ABCC9	-1.49625208443756	0.736798720113445	-2.04863254630173	0.0469489640413736	0.691816022200811	-3.77199565457173
TRBV2	-1.43661782558347	-2.15989706597689	-2.07630368075889	0.0441877073240221	0.686869597308347	-3.77248810948997
TRIP10	-1.74490492053072	0.468285400754546	-2.04870498427155	0.0469415433457933	0.691816022200811	-3.77272610771643
AJM1	1.42378229812615	-1.05204769982961	2.05351239208014	0.0464513442504776	0.691816022200811	-3.77331684682199
ABAT	-0.766716483810062	2.96803078708606	-2.15990487511708	0.0366906055713105	0.654649823211212	-3.77414057941336
BIRC5	1.81697588836317	1.94344566507935	2.09340996757962	0.0425526999418078	0.673853933124132	-3.77609936176428
TSTD3	-1.32735949315368	0.784129024273016	-2.04758195304892	0.047056704085886	0.691816022200811	-3.77668402812397
NFX1	-0.513695807525284	4.01093261577319	-2.22004057368606	0.032015613325791	0.627115734205469	-3.77672291277716
REXO5	-1.52694017208375	-0.148507490497871	-2.04719432737579	0.0470965101539576	0.691816022200811	-3.77707116957892
ANKS6	-1.16301681082786	0.636102578769973	-2.04239417131769	0.0475918866557729	0.694880715451368	-3.78187608087216
EPAS1	-1.66170688501446	0.00744811790541531	-2.04117750911303	0.0477181655042989	0.695293844801859	-3.78275653284447
ERCC6L	1.80610718444846	-2.10247138107	2.04984264404174	0.0468251332696842	0.691816022200811	-3.785043373488
PTRHD1	0.545104193460668	6.40115622748447	2.29440765609723	0.0269712411198478	0.618489617654503	-3.78521145167473
AP4S1	-0.730460222380932	2.24196058351695	-2.10080391095973	0.0418625694380107	0.670102944988409	-3.78593190512288
ZNF818P	-1.03399275275896	0.852902446359286	-2.04154871936202	0.0476796062206079	0.695293844801859	-3.78787084060696
STBD1	0.865104669550983	0.95872734059732	2.06601026306261	0.0451978209050055	0.691816022200811	-3.78808045654662
HCN2	1.22328181459822	-1.44817812831622	2.04861042743069	0.0469512301482349	0.691816022200811	-3.78861456440626
WNT11	1.59706865485572	-0.630771132109249	2.03602869529495	0.0482558051627857	0.697231820495483	-3.78967262972742
SPIN3	-0.905554694311407	2.4417813209692	-2.11483343251194	0.0405800529977212	0.668685939528001	-3.79002482280141
FRS3	-1.29449009046748	-0.115031133646196	-2.03586050326971	0.0482734564307479	0.697231820495483	-3.79168852790932
ANKRD6	-1.15616757506504	-0.00610895119385888	-2.03426388120137	0.0484412975657402	0.697231820495483	-3.79230517785156
PUM2	-0.656681586036978	5.40130939211646	-2.26956350644017	0.028571281858129	0.620871412891107	-3.79533900274796
PMVK	0.436707568116876	6.23991567722037	2.28455318693536	0.02759605042409	0.620871412891107	-3.7965930317808
STX1B	-1.33937576965644	-1.90422639014277	-2.04782617980582	0.0470316390152329	0.691816022200811	-3.79709811327335
FHIT	-0.962475434096184	4.10145404452971	-2.20365724169399	0.0332337527489876	0.637614543095669	-3.79739109796791
ZNF20	-2.01483745154755	1.32151596230001	-2.05354589972839	0.0464479432989017	0.691816022200811	-3.79763056555023
SMOX	-1.12019949856795	5.72790350576889	-2.26850878573422	0.0286410474981742	0.620871412891107	-3.79925961767097
GBP1P1	2.46371439038076	-0.623013122624328	2.03381809964498	0.0484882499570232	0.697231820495483	-3.80068535110926
SDCBP	-0.590152313818518	9.18086137833613	-2.29667562422589	0.0268292482120871	0.618489617654503	-3.80312865921837
ATF7-NPFF	1.60967925891755	-1.01612290300385	2.02638857113859	0.049276625827134	0.697937997743199	-3.80314011539813
B4GALNT3	-2.39799462968498	-0.21470684464839	-2.03150236245537	0.0487327954333229	0.697761248581955	-3.80348598545768
FCHO2	-1.02375626742165	3.25875988690459	-2.16614619737935	0.036178808762247	0.654162908496022	-3.80413935961988
WRN	-0.946131241194895	1.67267720971099	-2.04891718991737	0.0469198104486496	0.691816022200811	-3.80468803671043
RWDD2A	-1.54701105035678	0.762180293291989	-2.02517491137526	0.0494064660788022	0.699079328604548	-3.80482145166361
HPGDS	-1.73396558136837	-1.41086844868114	-2.03805946845738	0.0480431246886516	0.697231820495483	-3.80962188711063
FCER1A	-1.07271711250525	5.09451865872109	-2.23854287438146	0.0306877724512494	0.624979799637645	-3.81039660884102
CHEK2P2	1.40444065027583	-2.11854820738508	2.03212391987474	0.048667052806656	0.697761248581955	-3.81114351580349
PCYT2	0.688266908059921	3.00070978014212	2.15626741250901	0.0369918227960996	0.656706293863631	-3.81116620076378
SEMG1	-1.72183543915026	-2.64492307286279	-2.04585255508236	0.047234526331052	0.691816022200811	-3.81191755092821
ACOX1	-0.591450126396852	5.76488464822004	-2.26968773499898	0.0285630746233285	0.620871412891107	-3.81346639691276
TLCD3A	1.75632377179106	-1.38676587985731	2.02130699256733	0.0498222527917977	0.701465686132136	-3.81723468720754
CNDP2	0.46858728819442	6.15766539477862	2.27167145827233	0.0284323036661274	0.620871412891107	-3.81853481366469
ACTMAP	1.45932807938537	1.87808353283869	2.07001214433943	0.0448027344771052	0.690380464385534	-3.81970374526979
CHAF1B	1.00343031529417	0.595565627451236	2.02643063420557	0.0492721311459972	0.697937997743199	-3.81999832944865
WSB2	0.499244271745503	4.29423941138423	2.22672505504476	0.0315301124492763	0.624979799637645	-3.8203146843712
DCHS1	-1.56233244921706	0.0213581882163709	-2.01591485926676	0.0504069617674206	0.705272681603645	-3.8209387211422
LDAH	1.41730558702817	1.8813165926879	2.05646056556662	0.0461529416708071	0.691816022200811	-3.82285663712673
REG4	-1.67249641867794	0.642296674687974	-2.01167980236177	0.050870371923097	0.706411270384142	-3.82367601648976
TMCO3	-0.520170712219794	3.56108554881502	-2.1826552734466	0.0348553409899676	0.645580987951225	-3.82626395830375
WDR53	-0.835904595152454	2.57578837375574	-2.09816833191731	0.0421074324738891	0.671399779209505	-3.82665971769806
RRM2	1.64923056953015	2.74240917714204	2.12421861313112	0.0397414990419118	0.668571412148877	-3.82793045520009
CCN2	-1.39571599480152	-3.22454784376683	-2.03769123429675	0.0480816286975196	0.697231820495483	-3.82849986297833
ASTN2	-1.12462112491102	0.836880814414127	-2.01403261071793	0.0506124672229582	0.705272681603645	-3.82910673126542
EXOC6B	-0.720435240871163	1.42873124251344	-2.02961023792849	0.0489334030604725	0.697761248581955	-3.82985003867506
SHOC1	-1.29227921648419	0.143727870170334	-2.00725128759508	0.0513589033228461	0.709723034038785	-3.83010336283077
C2CD2	0.683163525495861	1.44233919234202	2.04897366419422	0.0469140281528913	0.691816022200811	-3.83116389575361
GART	0.577323762622463	3.80163498033029	2.1808587019731	0.0349972569629603	0.645879155810576	-3.83123608980903
AURKB	1.47656151843398	1.55471003309512	2.05214187511709	0.0465906350369087	0.691816022200811	-3.83216514619651
KLHL23	-1.56762196165774	-1.47152180130567	-2.01654175160293	0.0503386782704798	0.705272681603645	-3.83337454108741
NCAPG2	1.86628007862783	0.756112123343882	2.02834935602311	0.0490674835178122	0.697761248581955	-3.83371035897838
ZYG11B	-0.708222807206587	3.22588602091382	-2.16600890283774	0.0361899988826601	0.654162908496022	-3.8358063709669
CDCA3	1.90873383096674	0.17549329014874	2.0075470687708	0.0513261477878701	0.709723034038785	-3.83588734741045
ACACA	0.873013769189597	1.65801387546004	2.05245591914886	0.0465586854105789	0.691816022200811	-3.83598967902319
CCL20	1.4177884646984	-3.08440141603535	2.02205055695979	0.0497420870099324	0.701032471544152	-3.83730142277989
CDK19	-0.458330343736661	4.12603282255301	-2.21029949681538	0.0327350129859631	0.634665716252442	-3.83815437111908
PPP3CA	-0.567706298861909	5.0067619223902	-2.24006014560484	0.0305810897393659	0.624979799637645	-3.83888715462394
RAPGEFL1	1.52706346975501	-0.438020891457881	2.00094986445225	0.0520610613356109	0.711802102577062	-3.83937332525163
FLACC1	-1.94552255518663	0.415866995699364	-1.99841480593697	0.0523458788363852	0.71226530435856	-3.84167720881099
UTP20	0.877523933883661	1.23570010544587	2.02287142955255	0.0496537166898588	0.70048265135435	-3.8433909007458
GBP4	0.733167530709691	5.70955409834914	2.25199999930776	0.029753033326196	0.621215414398475	-3.84498436126629
CLEC17A	-1.56817653270132	0.971275212487917	-2.00997000414435	0.0510585079473672	0.708330737819194	-3.84636037673677
ORM2	-1.52968122010776	1.15913881715992	-2.00728630611849	0.0513550243387951	0.709723034038785	-3.85016280505505
TRAV26-1	1.46748027769031	-2.39196339250954	2.00450294391968	0.0516641301407624	0.711171032936663	-3.85093031415617
ROM1	1.26523439742179	-0.648393087472031	1.99234605418605	0.0530332052518742	0.716940096446659	-3.85108128213945
HTRA1	-1.93254100467088	-2.09769195755547	-2.00247636089511	0.0518902063323052	0.711802102577062	-3.85258524397265
TRBV12-4	1.59556750029043	-1.35415640787367	1.99958425317101	0.0522143223144308	0.711973210148847	-3.85291429647392
UNC45B	1.66915759663909	-2.14445390159269	1.99873638896268	0.0523096738601791	0.71226530435856	-3.85501570532915
CENPQ	-1.63666217198381	0.700924052758905	-1.98826036512648	0.0535003283615341	0.718244511441198	-3.8554867792714
UTP25	-0.774085136400551	3.17713316778397	-2.11610265128982	0.0404657479309907	0.668685939528001	-3.8555522327174
ARHGAP22	-0.914254973227085	1.37615914971789	-2.04067369061933	0.047770542877121	0.695343122576514	-3.85704628980974
EPB41L4A	1.16096252686062	0.723922909633422	2.00122900911768	0.0520297813203751	0.711802102577062	-3.85709150813894
ZNF888	-0.853236669909505	2.74371287164123	-2.08406392106834	0.0434392942362984	0.681204932377399	-3.8574346934484
GPR42	1.65848137446753	-2.96121370162592	2.00458074213171	0.0516554683926233	0.711171032936663	-3.85758221341929
BRPF3	-0.740194499905105	3.01372082871663	-2.10934296914148	0.0410777960378177	0.668685939528001	-3.85834309588858
MANSC1	-0.790096232352902	4.72187578979352	-2.21445077574462	0.0324266950799425	0.631275249073449	-3.85909779503294
NUDT9	0.537253552270813	3.37458800750715	2.14553770384053	0.0378931020169871	0.662289290424977	-3.86082558427177
SOCS6	-1.59616012784919	0.104803629408361	-1.983940861683	0.0539980539271408	0.720751340786082	-3.8614202535102
KIAA0232	-0.638683761568464	4.5427015136101	-2.20599336862843	0.0330575790717717	0.637614543095669	-3.86263939548958
WNT5B	-1.74970550018081	-0.827060538613279	-1.98640511586802	0.0537136153592184	0.719833455314474	-3.86307054104724
ADAM32	-0.758791460118495	3.15723046429306	-2.11020649472054	0.040999158638356	0.668685939528001	-3.86491131093437
HAVCR2	0.702898158044991	3.6236993863678	2.150386920772	0.0374834036307871	0.660005538868648	-3.86557167822837
NCAPH2	0.539084313893959	4.64842851184662	2.21031434958482	0.0327339052383927	0.634665716252442	-3.86676363235459
XKR6	1.29275047886051	-0.27724889475144	1.979527755785	0.0545106984210136	0.722923010579359	-3.86813565096981
SLCO4A1	1.63731174001326	-2.31853078238585	1.98904514799694	0.0534103274715404	0.718244511441198	-3.86975439722312
PPP2R3A	-1.33784522365902	-0.228790163628758	-1.97802663270145	0.0546860319172086	0.722923010579359	-3.86983424243589
COLGALT2	1.73949931725003	-0.779713466916354	1.97740163106204	0.0547591767455475	0.722923010579359	-3.87114293460646
AMER1	-1.37393314563739	0.375932101844836	-1.97392117282621	0.05516804873702	0.725758592655229	-3.87528372071893
LAP3	0.833661604354272	6.98559882294548	2.24940649868441	0.0299311801428301	0.621937494270929	-3.87860017774414
CD200	-1.72995218327394	0.431158216015872	-1.97189373726138	0.0554074388590385	0.725758592655229	-3.87942326137894
DYNC2I2	1.08831610438645	1.4431428996567	2.03630769216728	0.0482265376421927	0.697231820495483	-3.87968836445192
CACNA1I	-1.70373186332789	0.755039241918855	-1.96665986126786	0.0560295837302245	0.725758592655229	-3.88485928205855
CDCA8	1.25054701182393	0.673474524395451	1.97813341115934	0.0546735439366355	0.722923010579359	-3.88665981003404
ARHGEF40	-0.994189870299151	5.46572594313235	-2.22855344390213	0.0313984600238846	0.624979799637645	-3.88761188249967
RIBC2	1.51472935445441	-2.67329576040691	1.977846571001	0.0547070961243823	0.722923010579359	-3.88847102866278
APOC1	1.65633888317799	-1.42653050711944	1.96803554031493	0.0558654766793936	0.725758592655229	-3.88873357282133
C9orf43	-1.54684027270618	-2.55328739344745	-1.98216510518886	0.054203829319096	0.722310559339541	-3.8893938465072
HCCS	0.404989870539038	3.99249027659613	2.1688175442165	0.0359616898092246	0.65264488717713	-3.89080803611169
KDM3A	-0.558578586604918	4.53667065705502	-2.19143394260363	0.0341691931232639	0.64363243677634	-3.89266694414153
ENAH	-1.68616210962571	-2.65292708622976	-1.9748202868878	0.0550621719884304	0.725573207854971	-3.89367957782301
NUSAP1	1.93953452338703	0.889240637391846	1.98123895992615	0.0543114203643704	0.722923010579359	-3.89411316440008
STPG1	0.975734600618369	0.508896529126185	1.96538377249605	0.0561821824683527	0.725758592655229	-3.89560405811887
FGFBP2	0.873344751815925	7.2132857515897	2.24202441042353	0.0304434684811374	0.624979799637645	-3.89691389597101
PDZD11	0.516381676418964	4.75856512497958	2.19945887027706	0.0335524579612912	0.638163236404084	-3.89773826395102
CASS4	-0.54546569241817	4.46663055908827	-2.18944973784934	0.0343232246719006	0.64363243677634	-3.89840719926898
UNC80	-1.91699404189872	1.49091483277927	-1.9660561724624	0.0561017300871336	0.725758592655229	-3.89917453021127
LRRC34	-1.47646398789524	-0.94461633442041	-1.95430742075042	0.0575218657094519	0.727209674953739	-3.9020387426074
TRBV5-6	1.37525779117298	-2.95318455497002	1.96958943667086	0.0556806092036701	0.725758592655229	-3.90227979306669
CENPA	1.67053806749639	-2.43917365802983	1.95937391782711	0.0569056930687142	0.727209674953739	-3.90447469306208
MEIG1	1.31083678328753	-1.52768390912344	1.95617123474153	0.0572945284809022	0.727209674953739	-3.90480893867008
CORIN	-1.48383423250032	-2.07662326462983	-1.96310691778283	0.0564553472943854	0.725758592655229	-3.90517284989697
TFPT	0.600994437843701	3.10352622860516	2.1172906458917	0.0403590144056422	0.668685939528001	-3.90700738224426
BEST3	1.41640586243691	-2.04206738207731	1.95808027288459	0.0570624786709023	0.727209674953739	-3.90758734602073
H3C15	-1.82817152818227	-2.90005251217442	-1.96573895711711	0.0561396723712084	0.725758592655229	-3.90957540677591
USP44	-1.60471025738971	-1.11142951165486	-1.95444098057056	0.0575055490291681	0.727209674953739	-3.9108405892318
TUBG2	-1.46724731079374	1.27360453474338	-1.963093322326	0.0564569818412749	0.725758592655229	-3.91104548054437
HJURP	1.84127232215584	-0.595710847776693	1.94656741054116	0.0584742857553482	0.728541883033267	-3.91106842557147
CFAP54	-1.15853664201662	2.06945067116304	-2.00940479940717	0.0511208324298471	0.708502786957412	-3.91107995669937
FBXL14	-0.851085312655064	0.715857590864249	-1.95902165662761	0.0569483491307697	0.727209674953739	-3.91204648516263
GSTA1	-2.31435653958163	-0.659565854143906	-1.94488043110812	0.0586836645376432	0.728642665895217	-3.91367348705958
NABP2	0.591805326251008	4.30923274774507	2.17037020866283	0.0358360239911208	0.652031862156394	-3.91415900346096
KCTD11	0.67618239049517	1.91426765667848	2.02028504841783	0.0499326147512564	0.702322763676741	-3.91473974746598
P2RX5-TAX1BP3	1.30931552478709	0.921367184363664	1.96099920619522	0.0567092402031994	0.727209674953739	-3.91590800716603
RRM1	0.785741792774895	3.09774714149986	2.09489470327189	0.0424133235721476	0.672787659151595	-3.91683704395388
ZNF235	-1.38760812205763	0.955065354354708	-1.94632656785263	0.0585041384268205	0.728541883033267	-3.91728057780805
PTPDC1	1.39488071028919	-1.16726258559849	1.94142623779395	0.0591143950603888	0.730801233617726	-3.91795548791019
ZNF30	-1.61953226735788	-0.0459879419232711	-1.94142155040465	0.0591149814115804	0.730801233617726	-3.91867510215535
PTRH1	0.744500053927655	2.86105399683336	2.07550422768832	0.0442654456435522	0.687325169117389	-3.91878929492126
FARSB	0.559125242092279	4.20788197296489	2.16009539450966	0.0366748885884814	0.654649823211212	-3.91901013782016
STPG2	1.39776622280165	-2.78997454869423	1.95031062445997	0.0580119947237497	0.728541883033267	-3.91992901998998
AGPAT3	0.507254946282308	4.78816688831162	2.18944235972041	0.0343237985737698	0.64363243677634	-3.9212216211075
BATF2	1.19593347297062	3.54809817929841	2.13436047964531	0.0388525114496163	0.66417126302773	-3.92200325532016
IGHV3-11	-2.75558399937525	-0.983708483186238	-1.94441952226034	0.0587409822118593	0.728716800306562	-3.92337790651356
CSNK1A1L	-0.824553653044021	2.52957409790915	-2.06943224245012	0.0448597976413487	0.690510030505446	-3.92383964994142
PIF1	1.67373044238675	-1.87771854437361	1.94032189653297	0.0592526768370967	0.731865961420432	-3.92503519077348
SNX16	-0.689909428097245	2.08797304798276	-2.02410527605578	0.0495211448580307	0.700004071539015	-3.92650165101326
SLC25A10	1.31724580844525	-0.294125638207438	1.94614708043062	0.0585263945913764	0.728541883033267	-3.92733043009505
ZNF669	-1.01589780370056	1.95159698209395	-1.98447353697707	0.053936459252215	0.720751340786082	-3.9276637610368
SGCB	0.784414404931107	1.29586188448559	1.98579188372015	0.0537842766973026	0.720100429139734	-3.9289875331452
DNAJC30	0.651880518076115	2.63282947318649	2.05909939456725	0.0458872705783988	0.691816022200811	-3.92918847810028
PCNA	0.677203612207146	5.34409113270531	2.19948606579129	0.0335503848132978	0.638163236404084	-3.9295410206693
EPOP	1.72834097210518	-2.05516930804219	1.93540460665594	0.0598717866406115	0.732905346324136	-3.93081456795374
SYNGR3	-1.50267387877136	-1.51641794723626	-1.93838442112853	0.059495953350539	0.732905346324136	-3.93147319454646
CADM2	-1.41390462343092	-2.9986040426056	-1.9484817947025	0.0582374623194984	0.728541883033267	-3.93202521191562
LCNL1	1.48223447700461	-2.63127133709946	1.93788369828542	0.0595589655025534	0.732905346324136	-3.93419319043137
RHOXF1P3	-1.59953529243057	-0.772349561206699	-1.92991204881911	0.0605698944457638	0.733953028116327	-3.93617606637587
CDH26	-1.85919091710521	-1.03270244746211	-1.92717351462347	0.0609205695089944	0.733953028116327	-3.93804751989622
FAM200A	0.871514720016702	2.56674025853723	2.02707280882846	0.0492035553622517	0.697937997743199	-3.93871215284117
EDDM13	-1.63237760817579	-0.553783887525709	-1.92583093395951	0.0610931259223456	0.733953028116327	-3.93921588643292
DDX3Y	4.24517099751647	-0.547226907670623	1.92924763920768	0.060654813751745	0.733953028116327	-3.94112213198795
GSTM3	1.81097356412692	1.88046260116063	2.00155369241875	0.0519934189046652	0.711802102577062	-3.94173347086628
CDCA7	1.54072838589039	0.944353978395493	1.93913649184866	0.0594014187452794	0.732905346324136	-3.94231008587226
NAA38	0.43846848399055	7.67331955183752	2.22225747132397	0.0318538663377835	0.627115734205469	-3.94287403519816
ZNF630	-1.63952021959288	-0.166741729790001	-1.92245694659342	0.0615286246465503	0.734326704476114	-3.94436563778737
NHLRC4	-1.38314021947816	-0.859918696818726	-1.91855082954793	0.0620361341524078	0.736134461447301	-3.94798941022473
LCN10	-1.82897616070459	1.18307366198127	-1.93599773035172	0.0597968157527181	0.732905346324136	-3.94801965499347
CEACAM5	1.41551286322805	-3.15719444180745	1.92671152219873	0.060979900208188	0.733953028116327	-3.9495607322941
SLC25A5	0.530835420704774	7.99431183177182	2.21975801390027	0.0320362815176836	0.627115734205469	-3.95071230328918
COL24A1	-1.74697446320201	-1.99181091165434	-1.92479979805595	0.0612259384473837	0.733953028116327	-3.95082376938497
FAM114A1	-1.35761937582572	0.248357464374908	-1.91745604998424	0.0621790182061277	0.736598185627182	-3.95130757263987
AHRR	1.33881645828631	-3.00793447535442	1.92435409285436	0.0612834229367141	0.733953028116327	-3.95282463428553
SNCG	1.5940174876859	-2.4143162047691	1.91812087329203	0.0620922158342145	0.736184400266643	-3.95507199592518
GKAP1	-1.51321383490009	0.555258878325883	-1.91603781069004	0.062364537952271	0.736963919133896	-3.95639236284138
KIAA0319	-2.55800969638161	-0.719949845145837	-1.91393415980726	0.0626405905533794	0.738368157087675	-3.95798756338223
SALL2	-1.47534669585823	-0.547522895630711	-1.90793231847044	0.0634339503569125	0.739363553612989	-3.96132247372954
IGLC6	-2.21695834015597	-0.190936286549213	-1.90864216858648	0.0633396713796412	0.739363553612989	-3.96198102897734
REXO1	0.75423380482578	2.26042621481075	2.028433828168	0.0490584908842744	0.697761248581955	-3.96231568056834
SMPD4BP	-0.691218369241914	2.32158363672461	-1.99234016671362	0.0530338758255787	0.716940096446659	-3.96263417315516
OR2I1P	-0.942423350004771	-0.10400857599215	-1.90653370162848	0.0636200599435611	0.739363553612989	-3.96274850861594
ZBTB46	-2.01191185958339	-0.516714484694825	-1.9060247650255	0.0636878985154085	0.739363553612989	-3.96366867305919
GSTA4	1.38252240000451	-0.124452097427735	1.90572535228578	0.0637278375974479	0.739363553612989	-3.96419355104762
IDUA	0.799962370135352	1.06480598111852	1.95847035938113	0.0570151622540334	0.727209674953739	-3.96476495934741
PLCXD2	0.787427428521432	1.51131501151789	1.95677544060878	0.0572209974280384	0.727209674953739	-3.96499043675832
ZNF561	-0.664096071719015	3.09396630609798	-2.05684670119531	0.0461139827555899	0.691816022200811	-3.96560284227267
GMPPA	0.475697788018212	4.89795434925076	2.16913378285563	0.0359360632989996	0.65264488717713	-3.96579380002264
RALGPS2	-0.776673670960155	3.4841239002618	-2.10356577157823	0.0416073156918384	0.669256854913291	-3.96619958089941
COL6A1	-1.62523045526517	-1.92991705647831	-1.91088207846544	0.0630429637477488	0.739363553612989	-3.96631221532957
ZNF709	-1.38219485284575	-0.07455289975961	-1.9038732472706	0.063975369492443	0.739363553612989	-3.96786046054749
RSF1	-0.466464588996022	4.22447814859593	-2.13392914585856	0.038889960511277	0.66417126302773	-3.9716207376505
NDUFA7	0.396302005086821	7.14963157093322	2.20400313483097	0.0332076155798199	0.637614543095669	-3.97214375725551
CNKSR2	-0.710890450823017	2.03114576473358	-1.98361264971119	0.0540360362596104	0.720751340786082	-3.97378990186072
SPMIP6	-1.50912152857006	-1.44205990419414	-1.89873062625901	0.0646669957428266	0.742753652943053	-3.97521668560995
C6orf52	1.78973585305029	-1.57822206876023	1.89664029597115	0.0649499456309559	0.742753652943053	-3.97675730887799
PRR33	-1.55470201719057	-0.53761538895308	-1.89529109232481	0.0651331374363402	0.743061052711243	-3.97732946478881
RNF121	0.525144414425298	3.44831478255117	2.08798579319552	0.0430653017870174	0.679091958845946	-3.97748620942826
TSPAN6	-1.55590280199841	-0.576213163852478	-1.89550453389861	0.0651041274342437	0.743061052711243	-3.97759331262117
MSL3P1	1.06788708103461	0.428568164218405	1.91134110254264	0.0629823068283014	0.739325805216917	-3.97766693216352
SYT2	-1.40231310414725	-1.23075186126655	-1.89626091998564	0.0650014118485958	0.742753652943053	-3.97801558835264
SLC38A11	-1.57438703276805	-2.1273789349669	-1.89914790024474	0.0646106394366901	0.742753652943053	-3.97817746707369
CA6	-1.56861421501806	0.483680839316763	-1.89626742399463	0.0650005292197193	0.742753652943053	-3.97822782037799
TIMM50	0.521385258042844	4.87776981868441	2.16080017853188	0.0366167987897492	0.654649823211212	-3.97921054857852
GNGT2	0.635550121560629	4.03074340011174	2.11325161497292	0.0407229076911235	0.668685939528001	-3.97942573640421
KIF20B	1.07492936986613	1.3807998646571	1.94727750567638	0.0583863451610264	0.728541883033267	-3.98009972233196
ASIC1	-1.44276356855739	-2.51452075143383	-1.90098031619483	0.0643636537245001	0.74264144199846	-3.98046524931784
NOTCH2NLC	-1.88274920682782	2.53760710597341	-1.96345519696654	0.0564134885045681	0.725758592655229	-3.98320215023652
DNAH11	-1.75565190313105	-2.00471044398825	-1.89813202897047	0.0647479147033926	0.742753652943053	-3.98366675121582
YES1	-1.13757462719212	0.752779971967348	-1.89995346489944	0.0645019601338231	0.742753652943053	-3.98370821662089
TFF3	-1.31580771648843	2.78077750122382	-2.05440202381402	0.0463611222970931	0.691816022200811	-3.98372403772895
ZDHHC23	1.60773408031886	-1.12987876179312	1.89062675746745	0.0657698582585447	0.744342765873419	-3.98492081924492
ZNF554	-1.43855388156369	0.0643510176953965	-1.89127877025793	0.0656805344227266	0.743971743632451	-3.98522498711414
WDFY1	0.659255522984695	4.54913431177314	2.14933331352819	0.0375720864862574	0.660747275604666	-3.98544208045612
HMBOX1	-0.676159174714734	3.01673035246434	-2.03631501916528	0.0482257692288383	0.697231820495483	-3.98671715938824
ANGPTL1	-1.7050664145579	-1.33888866560889	-1.89175434833213	0.0656154470402624	0.743971743632451	-3.98798016787839
IL34	-1.63558552615199	-2.48653648224718	-1.89124869065461	0.0656846529574029	0.743971743632451	-3.99055055602227
SPRY3	-1.37312402312975	-0.78040979723572	-1.8844121688568	0.0666264612060429	0.746825823755797	-3.99059731131712
SCIMP	0.522387052870677	6.14661593931265	2.18213964996426	0.0348960192450361	0.645580987951225	-3.9925855288006
MSI2	-0.530209315982652	4.70608245172961	-2.14805669817774	0.0376797880757883	0.661821228182658	-3.99294350188548
SCGB3A1	1.24590467582327	0.0192719337049033	1.90473305244094	0.063860355236927	0.739363553612989	-3.99307864915374
TAMALIN	-1.44279724565712	0.379324910322639	-1.88839209975614	0.0660767878735679	0.744525657041835	-3.99407912698598
PITRM1	0.594001743239538	3.84778940414106	2.10663618455822	0.0413251499212443	0.668685939528001	-3.99417649300877
DNAH12	-1.97302116449729	-2.08061408580099	-1.8877252969578	0.0661686097870499	0.744525657041835	-3.99465982198861
KIF13B	0.589572348895276	2.27876947031041	2.01450686249199	0.0505606195521764	0.705272681603645	-3.99484000679946
PEX10	-1.00802074186229	-0.211238117044679	-1.87984437151048	0.0672621330886882	0.751049718957248	-3.99705533726279
CASP7	0.763008439794856	3.00406841186104	2.02942868871904	0.0489526890832429	0.697761248581955	-3.99730957685162
AICDA	-1.52221488786446	-2.70589078093132	-1.88740592597247	0.0662126272830672	0.744525657041835	-3.99849713559801
CHAF1A	0.489069070023903	2.92913678348283	2.06251581977771	0.0455452975931563	0.691816022200811	-3.99966443105394
ERAP2	0.921148001309956	4.59624963207317	2.12999781208709	0.0392327529300295	0.66761538319302	-4.00089411116249
ASH1L	-0.537961801471199	3.8189671270416	-2.10320460416702	0.0416406172877761	0.669256854913291	-4.00135530016674
DUSP10	0.598739104790812	2.2889801487668	2.00593217464939	0.0515052061132878	0.710361404431274	-4.00390799602374
BOLA2-SMG1P6	0.761779180728181	4.66983512512228	2.14095212038733	0.0382841543722066	0.663738848112498	-4.00432686493367
KRT72	-1.65256164567188	0.616098199783808	-1.89009633560425	0.0658426010595044	0.744525657041835	-4.00573769156867
A1BG	-0.595895051687977	4.2554275038128	-2.11243600996126	0.0407967379034151	0.668685939528001	-4.00632006165683
CCDC152	1.52667189398919	-0.352147307321633	1.87114233525523	0.0684874686596978	0.753980962273222	-4.0074424031552
ZNF815P	-1.40055046209925	0.329906440153538	-1.87417159920227	0.0680587755876394	0.753980962273222	-4.00806518234945
DZANK1	-1.76749913768465	-1.2134676353511	-1.87176962505379	0.0683985078792807	0.753980962273222	-4.00864261546792
F5	-0.901477866524651	4.05157485123169	-2.11134644094906	0.0408955513911567	0.668685939528001	-4.00877784790079
RUBCNL	-0.796398879952657	4.8492636858995	-2.14578322075581	0.0378722643677348	0.662289290424977	-4.0095751060948
MDM1	-1.02004125375917	2.65921914795917	-1.95587807991094	0.0573302343821133	0.727209674953739	-4.00960306488817
DENND2B	1.55175459521028	-2.31206399889032	1.86881693537552	0.068818112292641	0.755349303679165	-4.01014555476644
DDHD1	1.91267342725343	1.6281259694733	1.92286125619803	0.0614762980765005	0.734326704476114	-4.01210653585908
SLC35A2	0.609827409264644	3.4087382652971	2.07807709834547	0.0440156876500516	0.684945876238522	-4.01247083388434
FBXL6	-1.37478618921095	2.03357091461948	-1.92801062644029	0.0608131909692676	0.733953028116327	-4.01298685823347
RPRD1A	-0.690319008727627	3.45987480893633	-2.06246902406249	0.0455499666094487	0.691816022200811	-4.01302091532716
MPHOSPH10P9	1.34859885276352	-1.96652018603246	1.86699134609572	0.0690786409886887	0.75594020365525	-4.01378035263852
FBXL8	-1.38765184700577	-1.32155080106493	-1.86483664425987	0.0693872175949826	0.756211350709945	-4.01471554225103
PELI2	-0.646237559512338	4.41633792035452	-2.12355911449401	0.0397999224900622	0.668571412148877	-4.01502240662431
GJA9	-1.45137733172906	-1.4659538820757	-1.86559363955598	0.0692786741976167	0.756211350709945	-4.0152294467587
DLGAP5	1.53387797829091	-0.614594848128103	1.86389146487211	0.0695229474204672	0.756211350709945	-4.01733838148071
TXNDC5	1.9554804077839	4.54211416025614	2.07186106976275	0.0446212212225024	0.688744451184234	-4.01755378374745
KCNK10	1.4205497155972	-2.81662346826545	1.86694471923807	0.0690853060657108	0.75594020365525	-4.01825199444926
TKFC	0.498482451145435	4.14168111134526	2.11838050201574	0.0402613157431573	0.668685939528001	-4.01996540128343
TMEM63C	1.328763525918	-0.591761084782484	1.87026087232132	0.0686126423114823	0.753980962273222	-4.02052219437309
H2AC14	1.61108028172673	-1.27670266772462	1.86055389148029	0.0700040399885612	0.756211350709945	-4.02069752931267
MYLIP	-0.569670951073056	5.00586887580519	-2.13845183683608	0.0384988702198706	0.66417126302773	-4.02139523404711
EFCAB12	-1.02611690748595	-0.411522907719941	-1.85930752521243	0.0701844218149471	0.756211350709945	-4.02224700995894
DOP1B	-0.568294074898249	2.81965673162853	-1.99636984923481	0.0525766161356832	0.714719670687372	-4.02475030088097
NPHP4	-1.32159971075668	0.598131612875284	-1.87191647586269	0.0683776960724477	0.753980962273222	-4.0257185321742
MUSTN1	2.06034944978291	-2.76787457189943	1.85508479486986	0.0707985036664553	0.756211350709945	-4.02785870786546
NUDT16L2P	0.475471506990238	3.05208038741339	2.04294249719526	0.0475350705310098	0.694765933034079	-4.02920864787802
THRA	-0.705832262992995	2.71614430143086	-1.994099288809	0.0528338411390433	0.716843091247899	-4.03014593417399
SLC2A13	-1.41873108226888	-0.187948267978519	-1.8524839610947	0.0711789934249513	0.756211350709945	-4.03037391902127
MMS22L	0.61417179427837	1.33749977975414	1.92211171432702	0.0615733355641612	0.734326704476114	-4.03321556979001
RDH16	1.33346214293647	-0.972677849908371	1.8511984644783	0.0713676964802668	0.756211350709945	-4.0348490305916
MRM2	0.437581346965081	4.25663744048315	2.10395432424445	0.0415715151341663	0.669256854913291	-4.03536810190746
NSMAF	-0.603365907879925	4.95673226674474	-2.12573430026747	0.0396075137576339	0.668571412148877	-4.03644604633344
TMEM187	0.433493388769203	3.60644694264429	2.06836744181676	0.0449647410212788	0.690720946780754	-4.03678590233334
NDUFA9	0.461650200764542	6.29564949328373	2.1610056373774	0.0365998797413005	0.654649823211212	-4.03700909863056
KHDRBS3	-1.3870564436616	-2.30140011536925	-1.85142524611006	0.071334375469434	0.756211350709945	-4.03754919881642
CDK14	-0.852369713297723	2.31334146355419	-1.99225954227391	0.05304305955954	0.716940096446659	-4.03822166514609
ABCB8	0.650627054312725	2.87018630148426	2.02948328193702	0.0489468889351714	0.697761248581955	-4.03825107108616
TSSK6	1.24157933857381	-0.527935094905542	1.84981753357714	0.0715708821801438	0.756211350709945	-4.04026389934447
KDM5D	3.65557305196048	-0.861612073603694	1.84807177075472	0.0718284512862315	0.756211350709945	-4.04111908719831
PDSS1	-0.84045652445187	0.632751689563593	-1.85641280708835	0.0706048895970341	0.756211350709945	-4.04147023655818
NKG7	0.845871555250522	10.5926160524675	2.1758198349143	0.0353980230441456	0.64905522356914	-4.04148549804017
VEGFA	-0.777431270264261	1.8390576641828	-1.91986441316142	0.0618650649737002	0.735754916975974	-4.04162178522398
SARM1	0.870450076812236	1.84576390168948	1.92913550826136	0.0606691554802402	0.733953028116327	-4.04263232565768
CDC42BPB	0.994100623848148	1.1143034838698	1.8840738994487	0.0666733595475335	0.746825823755797	-4.04362527450532
PCP2	-0.827675889820792	2.0377087628827	-1.91406511878528	0.0626233748673742	0.738368157087675	-4.04381773430871
IGKV2D-28	-2.52261326048154	-0.374602379630736	-1.84150774960471	0.0728039606806633	0.757363073525013	-4.0441553486607
GALNT8	-1.83033806415818	-1.46695687242107	-1.84177451280877	0.0727640976987534	0.757363073525013	-4.044640751663
TMEM191C	-0.841565335098416	2.45294413998715	-1.96326847536903	0.0564359267665909	0.725758592655229	-4.04529233694121
BCAS4	-0.66864264957596	3.95593012137298	-2.06634516705529	0.0451646410744999	0.691816022200811	-4.04596149870939
NPIPB11	1.35378096843628	-2.59464477994444	1.84318271839144	0.0725539734392462	0.756309798764333	-4.04603121037269
SH2D3A	-1.34339538556032	1.5188563568763	-1.86839425975028	0.06887835747646	0.755426313219413	-4.04628402947532
CENPE	1.60979148061359	-1.49491285151945	1.83644578554485	0.0735638996000541	0.758109603076132	-4.04910001129536
IGKV3D-7	1.6051832049772	-2.30716408888048	1.84052731292983	0.0729506286294174	0.757363073525013	-4.05012596276666
ZNF771	1.35566302518727	-0.386751851052295	1.83927007769049	0.0731390709056019	0.757869285733341	-4.05130249282117
CALHM1	-1.23514880450157	-0.811337845794349	-1.833832543057	0.073958844183641	0.758109603076132	-4.05456229280226
RGL3	1.48716977234716	-1.96457263167809	1.83163706023702	0.0742920397477768	0.758109603076132	-4.05498818002566
IGKV2-30	-2.13098874536903	-0.470634111119946	-1.83214801675889	0.0742143815173636	0.758109603076132	-4.05500412953187
MCM6	0.680489018612422	3.30067665548695	2.03373514227379	0.0484969918977014	0.697231820495483	-4.05558172714493
EMC1	-0.548533322863097	3.78886572980949	-2.05274080810748	0.0465297184504266	0.691816022200811	-4.05609557292685
POLR2A	-3.28307313994223	3.72706638814938	-1.93514291482597	0.05990489020124	0.732905346324136	-4.05696541614825
LYSMD1	-1.18913793222065	0.200565570364425	-1.8381959847461	0.0733003895980446	0.758109603076132	-4.05743478929583
LEO1	0.581398915377235	3.30968116625479	2.02741684794538	0.0491668506917061	0.697937997743199	-4.05879314789927
FSD1	1.05430677289794	-0.340633841218289	1.83997163807633	0.0730338657912462	0.757672970255384	-4.06019565650036
PARD6B	-1.19383189306225	0.57511986897238	-1.83452029457184	0.0738547290483831	0.758109603076132	-4.06038085865365
NLN	0.753592490478543	1.78676905452769	1.93276475346392	0.060206445528913	0.733953028116327	-4.06064903614698
NME1	0.732408106805891	5.34056899916294	2.12498885013643	0.0396733610768469	0.668571412148877	-4.06077740746529
KLHDC8A	-1.46463075578865	-0.196694972065712	-1.83337320201426	0.0740284507123586	0.758109603076132	-4.06079780849027
LOXL1	-1.59639110903871	-0.410932829188255	-1.82634357399266	0.0751006347645126	0.759978182454975	-4.06113674564636
GYS1	0.540609291173893	3.30821694550773	2.04683313961807	0.0471336276868177	0.691816022200811	-4.06295662811059
BTN2A3P	1.04198935866506	-0.633147576818334	1.82631400051357	0.0751051730460946	0.759978182454975	-4.06392650748338
FSTL1	-1.84014264755005	1.43524448725216	-1.88029213586658	0.0671995925455648	0.750942218430438	-4.06499227056052
GTF2H2C	2.07729915349541	0.0287938777968933	1.83538478964116	0.0737240338878544	0.758109603076132	-4.06526160245923
CTSL	0.953367726074004	3.9737494987142	2.04601148827977	0.0472181598941088	0.691816022200811	-4.06659800451799
ZNF768	-0.800180704509504	1.11941560615244	-1.87445678576112	0.068018534862166	0.753980962273222	-4.06906067071682
KIF4A	1.61825667874266	-1.7604335286524	1.81841359297583	0.0763258961048352	0.759978182454975	-4.07040038667401
TCTN2	-1.6464207975767	-0.827534396982074	-1.81692241062152	0.0765581770869815	0.759978182454975	-4.07213482653633
BTBD3	1.18829952520361	1.7027392235412	1.8866955291738	0.0663106278537823	0.744525657041835	-4.0727303199343
HES6	1.84024226756366	-1.10194281091387	1.81801269042668	0.0763882859154059	0.759978182454975	-4.07274051210012
EPG5	-0.896744516585306	2.66801393402218	-1.96905946885647	0.0557436001550688	0.725758592655229	-4.07359410937565
RFC5	0.637945773164316	2.6911171042398	1.98787614081569	0.0535444400440239	0.718244511441198	-4.07398416861199
RHD	2.18705057249806	1.52829224862165	1.91959234793516	0.0619004629981195	0.735754916975974	-4.07484783023638
B4GALT2	1.30015010295009	-0.181648867591225	1.83085226154491	0.0744114522414653	0.758109603076132	-4.07502702421311
ZNF284	-0.945497070148723	0.632557480820367	-1.82497014459237	0.0753116433757072	0.759978182454975	-4.07575732808429
ZNF490	-1.1568825350246	1.62180128791137	-1.85572264087222	0.0707054543043754	0.756211350709945	-4.07671281438534
FBXO22	0.528609942530831	3.5462639475798	2.04584070038837	0.0472357472880909	0.691816022200811	-4.07734638498592
PAQR4	1.40145784409282	-0.0588729272911885	1.81862028798381	0.0762937463672361	0.759978182454975	-4.0777066290551
ZNF516	-0.625367029272464	4.20937029325185	-2.08191951784275	0.0436449866223869	0.682290755912628	-4.07834966194731
TK1	1.21625883626449	3.37595939585151	2.02864374530547	0.0490361499892268	0.697761248581955	-4.07874690076762
GSTO2	-0.865789983775549	1.05155116887196	-1.85221394284516	0.0712185952338791	0.756211350709945	-4.07988942833257
IGHV1-69	-2.28113481652714	-2.60352845157586	-1.80849214826334	0.0778826233685557	0.765144116107943	-4.08402668476689
RMI2	1.38775891037795	0.56875827115987	1.8409397492399	0.0728888998993772	0.757363073525013	-4.08411746046432
FBXO32	0.667174029207335	2.53065131256849	1.96510606696237	0.0562154388744271	0.725758592655229	-4.08437243788272
RAD50	-0.80761384142666	2.00082670803999	-1.88842693597752	0.0660719937541309	0.744525657041835	-4.08491500548326
BMP8B	1.3221583245308	-0.576615334349863	1.80529117291676	0.0783905592286243	0.765793962950367	-4.08656455521668
HEATR1	0.667480535612649	2.25627320636396	1.93536918485334	0.0598762665162197	0.732905346324136	-4.08657105074923
PYGM	-0.680381459391275	1.26399016985198	-1.86177399451164	0.0698278414170698	0.756211350709945	-4.08665121901929
CDC42EP3	-0.591090971728348	6.20822991039955	-2.12836457245373	0.0393759435184761	0.668449031595948	-4.0869365144464
SDCBP2	1.07421235411338	0.809731450841197	1.84850291488403	0.0717647673595035	0.756211350709945	-4.08716536324423
TPM4	0.35653423680206	7.02238002340077	2.14374489844966	0.0380455687129725	0.662995662407506	-4.0875651502919
HIVEP3	1.10773385089959	2.14676734611032	1.92459759867588	0.0612520112181708	0.733953028116327	-4.08805043127978
RAB3GAP1	-0.426327889615507	4.19835346540022	-2.05893142674515	0.0459041412952383	0.691816022200811	-4.08966215860872
GLIS2	-1.58669617022236	-2.30384406197534	-1.79970728909343	0.0792833105213449	0.765793962950367	-4.09232661560211
ACOT7	1.8240414269666	0.629448290547422	1.82305076214029	0.0756073707485428	0.759978182454975	-4.09244376629868
C2orf16	-1.38717478666291	-3.04626177514287	-1.80332650591535	0.0787036981020254	0.765793962950367	-4.09298724076445
ASDURF	1.59651735528712	-0.225101076201023	1.81609532113995	0.0766872700160926	0.759978182454975	-4.09347277558911
MMAB	0.614799196580913	3.67499241995205	2.03447842734109	0.0484187143933798	0.697231820495483	-4.09577450849526
CDC6	1.55117416418099	-0.764299081710992	1.79871903837539	0.0794422016308312	0.765793962950367	-4.09717282577288
TAF5LP1	-1.43542928963356	-0.942343101314188	-1.79414520532509	0.0801810837206362	0.765793962950367	-4.09853927473747
CHRNB1	0.453777237757153	2.9834319023835	1.96832101826003	0.0558314735956318	0.725758592655229	-4.09927408922567
ARHGAP32	-1.24203277205851	0.370359145677787	-1.81541158536337	0.0767941270475941	0.759978182454975	-4.09965929319556
ZFY	2.98074357459116	-1.37755276745758	1.79354081685492	0.0802791516730893	0.765793962950367	-4.10231202637795
HRK	-1.76546916507681	-1.53581463229149	-1.79084460176998	0.0807178705535968	0.765793962950367	-4.10232019401892
TROAP	1.47973936217616	0.888079332792651	1.83002510783	0.074537485315623	0.758305370322094	-4.10265205029908
TTLL5	0.660489365368651	1.75352325592745	1.89300042293609	0.065445171300046	0.743633203434951	-4.10270652742628
ZNF552	-0.59068690323676	2.95531317804831	-1.9793442263198	0.0545321088255963	0.722923010579359	-4.10276135820465
ZC2HC1C	1.41566277720107	-2.75241295406137	1.79074315528366	0.0807344169100135	0.765793962950367	-4.10393124290767
SEMA4F	-1.31525385558948	0.989449171878126	-1.82588594747464	0.0751708871380695	0.759978182454975	-4.10438797896814
SH2D4A	1.36001827521722	-3.13336461423809	1.78963634388524	0.0809151282145446	0.765793962950367	-4.10539498844691
FCRLB	0.93770437456944	1.00247432615673	1.83050183642127	0.0744648243156798	0.758109603076132	-4.1060678166076
APOA1	1.70174117508429	-0.471512809603628	1.79189812881801	0.0805462045205552	0.765793962950367	-4.10618896083082
RIC8B	0.823903754195132	1.87601962588697	1.89141392094942	0.0656620321547628	0.743971743632451	-4.10668420272107
ASXL2	-0.472114330601323	4.49489439112433	-2.07381786253152	0.0444298193008266	0.688744451184234	-4.10704316812735
ERP27	-0.778816513155866	0.808452153811629	-1.82141173843828	0.0758606793466279	0.759978182454975	-4.10715321082151
RNFT2	1.40915672424467	-1.37657141725512	1.78475403781146	0.0817163408876818	0.76594940443129	-4.10990461407958
FCGR3A	0.67288885092735	8.02451901071957	2.13505091625566	0.038792632796786	0.66417126302773	-4.11090573484576
ZNF891	-0.923843269474364	0.53615965580253	-1.79139615590253	0.0806279596688744	0.765793962950367	-4.1127699527496
SNPH	-1.57053671362829	1.4748387657482	-1.83627462007208	0.0735897133414547	0.758109603076132	-4.11285135264499
INTU	-0.891658696297266	1.75382697958013	-1.87389200331706	0.0680982471554708	0.753980962273222	-4.1139967508456
ADAM17	-0.5252011540541	2.86056292182495	-1.95489003557038	0.057450718323232	0.727209674953739	-4.11417348452577
ZNF416	-0.724221049860253	1.46878046487224	-1.85560524087425	0.0707225728743813	0.756211350709945	-4.1146211366889
CDHR1	1.33369073828689	-1.11363042400195	1.78172246561234	0.082217188845443	0.76594940443129	-4.11524775494153
TYMP	0.679050034188411	6.12071952475969	2.11848023822733	0.0402523854212237	0.668685939528001	-4.11721031005069
BLVRA	0.467482835988357	6.61608713147986	2.11931064411623	0.0401780989616845	0.668685939528001	-4.11824130882461
EFNA3	-0.98543444052137	0.996179242224242	-1.80533817339598	0.0783830809427159	0.765793962950367	-4.11917836935304
KIF2C	1.68246190136674	-0.4311813046569	1.78787271960222	0.081203782199578	0.765793962950367	-4.11933237947064
ADGB	-1.36320959755085	-1.94107166133167	-1.77610745848271	0.0831516655748095	0.767088081915079	-4.11966348723439
SLC1A4	0.660846135161763	2.42261107545857	1.9387008085802	0.0594561679760312	0.732905346324136	-4.12145047092508
TIGD6	0.884124669165953	0.438254674261662	1.79460099760932	0.080107193726502	0.765793962950367	-4.12328773307142
SLIT1	-1.33587310245436	-1.73642683172846	-1.77019740224061	0.0841448671832765	0.767470408139499	-4.12588412508734
KIF19	1.82566917190704	-1.04804996502738	1.77385965579618	0.083528248663335	0.767088081915079	-4.12670047415015
DOCK3	1.16582647574087	-0.572292527414782	1.7739948708076	0.0835055551530589	0.767088081915079	-4.12776175621588
FBXO36	1.45633226180264	-0.664197315459556	1.77836124895922	0.0827755122721646	0.766318905295545	-4.12907678840058
SLC35G1	1.34930415112123	-0.304905941160267	1.77303516975313	0.0836667365319111	0.767088081915079	-4.12999138853245
MYO1A	1.37376693656423	-1.76271007847872	1.76539383903595	0.0849594367496337	0.76917609853254	-4.13148568706661
ATRN	-0.701550044647359	1.73060461217174	-1.84710663754348	0.0719711842946638	0.756211350709945	-4.13197080901788
RAD9B	-1.48730939483807	1.35347581945897	-1.82325243370345	0.0755762522263189	0.759978182454975	-4.13202579300523
USP28	0.634316825554135	2.77149236225281	1.95259447630804	0.0577314860841712	0.727642318389483	-4.13280973555123
EFEMP2	1.48759111391935	-0.413560660409026	1.77508783666794	0.0833223096643257	0.767088081915079	-4.13310586314206
STK3	0.663798117730309	2.34193152883975	1.94926237347561	0.0581411363554373	0.728541883033267	-4.13539513496555
NR6A1	-0.920738149483001	0.912673360981598	-1.81580884151437	0.0767320269186376	0.759978182454975	-4.13829876215176
MEIKIN	-1.45672340080012	-2.11661357895932	-1.75874446538061	0.0860979148561509	0.769432169191319	-4.13876437340171
CENPP	1.44714737424909	0.926464063321257	1.79430191412342	0.080155672664961	0.765793962950367	-4.14060710404486
ESR2	-1.2252122138611	-1.59849608340874	-1.75691796157777	0.0864128694218965	0.769432169191319	-4.1407328740882
CDC25A	1.58324991612414	-1.91984350562091	1.75713204769753	0.0863759034738006	0.769432169191319	-4.1407768380568
LTK	-1.00745082954815	0.918968520983934	-1.79255370742447	0.0804395371098656	0.765793962950367	-4.14409581153317
GPR141BP	-1.58568216038186	-1.81188425573984	-1.75354140597698	0.0869976488037538	0.769432169191319	-4.14426775574087
MYO6	1.62434005006079	-1.2795243868545	1.76700682327001	0.0846851787684812	0.768542638802839	-4.14474730108571
TEAD3	-1.33575585542113	-3.17796441761145	-1.75412649970018	0.0868960809034579	0.769432169191319	-4.14554056832458
ZNF782	-1.35488482946059	-0.292654695672063	-1.75973414200118	0.0859276612609282	0.769432169191319	-4.14565832776939
ALS2CL	-1.39396408134696	0.705640638859401	-1.77637729650296	0.0831065545931945	0.767088081915079	-4.14586394802778
GNAI1	-1.22915771797889	-0.738761761841403	-1.75636650875148	0.0865081490195318	0.769432169191319	-4.14701854458253
ARHGEF19	0.989308744001926	1.83782032838635	1.84907352831336	0.0716805562939081	0.756211350709945	-4.14799858331866
CEACAM19	1.78125481961157	-1.65978891782178	1.75236446528679	0.0872022578833663	0.769432169191319	-4.14848961916601
CIMAP1B	0.56572378108386	4.44238875588905	2.05310789818903	0.0464924166296372	0.691816022200811	-4.15003596570818
ATG9B	-1.42689557474727	1.79612648013895	-1.81716419158794	0.0765204743999331	0.759978182454975	-4.15032174976188
ZC3H8	-1.01251020987255	1.61630410977304	-1.822548440549	0.0756849276052248	0.759978182454975	-4.15061932938827
TIAM2	-0.866031931160442	1.76921335918052	-1.84661406899975	0.0720441227734485	0.756211350709945	-4.15076275927468
HLA-DPA1	0.503378171106531	9.51394431751657	2.11684537959842	0.0403989896295098	0.668685939528001	-4.15218905188297
SCARF2	-1.48548306560125	-1.97842077655998	-1.74671319832142	0.0881903372655812	0.769432169191319	-4.15222239486484
SYS1-DBNDD2	-1.99634994695841	-1.16148773818023	-1.746368295231	0.0882509427062436	0.769432169191319	-4.15250919514235
CR1	-0.517867334140595	6.09053582869126	-2.09795298358244	0.0421274952029703	0.671399779209505	-4.15286568922646
PHLPP2	-1.00024419043133	1.39976158636106	-1.83243591429469	0.0741706554330323	0.758109603076132	-4.15289221024997
HNRNPAB	0.474704242712907	4.69627937563666	2.06230575819057	0.0455662596453344	0.691816022200811	-4.15357042340366
GPM6A	-1.40293443705176	-1.94531744636512	-1.74304484638301	0.0888367161522678	0.769432169191319	-4.15568201193253
IRS2	-0.836490429707771	3.98137076550442	-2.03333698463891	0.0485389683377634	0.697231820495483	-4.15588042952051
ARHGEF9	-0.677215376960192	2.68892165703066	-1.92634868525124	0.0610265317996496	0.733953028116327	-4.15637783532516
BRF1	-1.18294459280027	1.8371990462763	-1.84399896554475	0.0724324137277615	0.756211350709945	-4.1577800921866
WDR86	-1.48358591665221	-2.39683515650277	-1.74084939847494	0.0892254531779437	0.769432169191319	-4.15833711599366
BORA	-1.09302796563337	1.59726408263944	-1.79775784225787	0.0795970003443834	0.765793962950367	-4.16158100826639
EVI5L	-0.926614818376114	0.987282497221908	-1.77514184471027	0.0833132634971379	0.767088081915079	-4.16260049774607
GFER	0.614688433076123	3.43334472211593	1.99045312859111	0.0532491852781884	0.718244511441198	-4.16287170747906
GPR137C	0.946722691294453	-0.653393130722952	1.7461831986611	0.0882834817297204	0.769432169191319	-4.16300013528084
PSTPIP2	0.631654680662977	4.49979011304464	2.05156038650769	0.0466498439545778	0.691816022200811	-4.16348940932254
STARD4	0.861541872485185	2.28829958914043	1.86252304686077	0.0697198557304701	0.756211350709945	-4.16565445331398
ADORA2B	-0.748058276836895	0.635462459071928	-1.76622322905533	0.0848183215075378	0.768672808962309	-4.16738115949191
LIMA1	0.778112678277478	2.02721469404435	1.87006616227239	0.0686403187187855	0.753980962273222	-4.16812592725084
ZNF34	0.664140131798738	1.58890273185537	1.83428445271659	0.0738904179176849	0.758109603076132	-4.16818638266401
CFH	-1.61071041056434	0.0195382701857875	-1.73577040073013	0.0901302132477505	0.772887000853218	-4.16932192188241
PRDM4	0.55105757718533	3.02905650788201	1.94535890897323	0.0586242129667412	0.728541883033267	-4.17192500350283
VIL1	1.0381318212252	1.79276279583762	1.8465033123904	0.0720605320129416	0.756211350709945	-4.17201459450859
COX8A	0.411524194939128	9.44276122182088	2.10615981250778	0.0413688172847791	0.668685939528001	-4.17215531450182
KCNH3	-1.11321981437342	0.590820590281994	-1.7529820797289	0.0870948365368085	0.769432169191319	-4.1722286191869
NBPF9	-0.817785532948705	4.21574801968007	-2.01175490175552	0.050862122251839	0.706411270384142	-4.1725698766074
SP140	0.477525151517942	5.04851439313849	2.06098188195932	0.0456985633558862	0.691816022200811	-4.17316806287453
MEFV	-0.644245218849505	5.62201641700755	-2.07271133994185	0.044537964379946	0.688744451184234	-4.17339736080979
TMEM200A	-1.28457446787978	-1.83969248036896	-1.72403738032268	0.0922496012767463	0.779251086666937	-4.17613866929445
PIK3R2	-1.46309875830196	1.15762515893865	-1.78005402176175	0.0824939329459166	0.766318905295545	-4.17676037986289
ATP5MC3	0.414552034730296	8.21909102442317	2.10078361459753	0.0418644503222703	0.670102944988409	-4.17707523528187
KIR2DL3	1.75423382803626	0.811918566543967	1.76901877825013	0.084344124465076	0.768300265987393	-4.17763363473475
ANKRD26	-1.36090464119806	0.341079373993858	-1.74178201946316	0.0890601453908562	0.769432169191319	-4.17887114105801
PIP5K1B	-0.729441083553191	2.51356744143188	-1.89490687115406	0.0651853868817289	0.743061052711243	-4.17904157496337
RGL1	0.813800192106079	1.11840176251582	1.77883915445165	0.0826959347780811	0.766318905295545	-4.17981103522412
TMEM241	1.18272389105595	0.81192598484956	1.78779436671055	0.0812166263695988	0.765793962950367	-4.18003814634446
GNL2	0.54128998237662	3.80524030018455	1.98857844336023	0.0534638345291457	0.718244511441198	-4.18016996256193
PSMC3	0.464571989044519	6.43414682276366	2.08708820433265	0.0431506466130213	0.679682549092119	-4.18036232338516
CEP126	-1.29704432729873	-0.065158296680371	-1.72620114742966	0.0918556577173207	0.779251086666937	-4.1814315605575
KIF18A	1.28068933605222	-1.40683816969016	1.72259493493966	0.0925129991640245	0.779251086666937	-4.18175929722165
OR5A1	0.889697098759613	-0.114999396885986	1.74015998612304	0.0893478167155646	0.769432169191319	-4.18204911042892
ANKRD24	-1.32693808434725	-2.84706451099701	-1.71880449386874	0.0932081389965638	0.779499062250579	-4.18227269500092
NT5E	-1.60190349029899	1.42607846584123	-1.76794171576632	0.0845265578980362	0.768542638802839	-4.18230743245678
UBAP1L	-1.17133392066174	0.122094236468344	-1.72933202405866	0.0912881206226001	0.777354891546557	-4.18352977478547
CHCHD5	0.45479833378433	6.33103337648243	2.08558535327608	0.0432938729737214	0.680968562818202	-4.18396927685272
ZNF16	0.68027349456615	1.51355957410092	1.822055025791	0.0757611748021054	0.759978182454975	-4.1844431999603
RND1	-1.33582462335983	-2.37092339959036	-1.71498520424793	0.0939129597885331	0.782966826008827	-4.18575219232034
SYNJ2	0.733933759093485	2.14306794049606	1.8665743079146	0.0691382739814343	0.75594020365525	-4.18640253713662
HLA-DOB	-0.643304074034742	4.02018966132859	-2.00168652080568	0.0519785493442551	0.711802102577062	-4.18654658174639
TMSB4Y	3.06854310536008	-1.14457422230747	1.72331686307603	0.092381093232004	0.779251086666937	-4.18786050764081
PFDN1	0.385797335735952	5.58279837355269	2.06507968509644	0.0452901276166365	0.691816022200811	-4.1888982252476
GMNN	0.906465414465873	2.61723565554862	1.90625034175126	0.0636578226836698	0.739363553612989	-4.18896221864544
NAPSA	1.43842560442157	-1.8605142445026	1.71405787342202	0.0940847586942183	0.782966826008827	-4.18919299138288
HSD17B3	-1.7324940604635	-0.592303912805373	-1.7145917059813	0.0939858280696531	0.782966826008827	-4.18988540626734
SLC43A3	0.475802344308544	4.17960783928596	2.01378738989576	0.0506392941484015	0.705272681603645	-4.19061262338713
KDM8	0.779469161444503	1.44186669134371	1.80923052285398	0.0777658521496089	0.7648322756114	-4.19090116344176
TMEM240	-1.28552042689776	-2.8747864497283	-1.71024400742355	0.0947940712992847	0.783984533729283	-4.19110110250393
ZNF707	-1.76090853642984	-1.20692694164514	-1.71050911098232	0.0947446233789851	0.783984533729283	-4.19267570302414
GDF7	-1.52661232961963	-1.66260412931546	-1.70790830331756	0.0952306612176151	0.784858772665303	-4.19332418422497
PHGDH	1.09982086760885	1.89572915876748	1.82486824424872	0.0753273189462837	0.759978182454975	-4.19402815174975
GLUD1P3	-1.46416036900334	-0.967655862058071	-1.70901006795468	0.0950245116761692	0.784858772665303	-4.19449787088217
H1-12P	-1.39113528937289	-2.3803314906073	-1.70389619037617	0.0959845029083991	0.786498652705244	-4.19740508136856
ARHGEF39	1.37789075393235	-0.444409046079719	1.71909711686604	0.0931543196540561	0.779499062250579	-4.19775317485166
RPP30	0.452832419125145	5.04207968854816	2.04455893238523	0.0473679235854275	0.693036671674626	-4.19808573397038
PRICKLE3	-1.22415424301018	1.21279066036204	-1.75132812071113	0.0873827578230997	0.769432169191319	-4.19846744892895
DSN1	0.532405157802471	2.74933955661326	1.90915432051964	0.0632717243317989	0.739363553612989	-4.19971408238525
TRIP6	0.659968966289791	1.7364806353647	1.81615609091805	0.0766777787508622	0.759978182454975	-4.20096185940356
RGMB	-1.29726084247887	0.11633158761918	-1.71591961322125	0.0937401134986739	0.782966826008827	-4.20140595883813
SNRPA	0.556917911174223	4.95413263329194	2.04671265397782	0.0471460150912677	0.691816022200811	-4.20167182949785
UTP11	0.397462336626332	5.19203594479698	2.04833268466023	0.0469796933751324	0.691816022200811	-4.20174470256037
NOC3L	-1.01402801462633	2.19587802896652	-1.82603950224336	0.0751473080323086	0.759978182454975	-4.20286115604851
RBM15	0.526736416420371	4.312951759107	2.0232816309839	0.0496096079933635	0.70048265135435	-4.20302287115281
SPINK2	-1.47365518599542	1.06357659871872	-1.74223219233039	0.0889804434962133	0.769432169191319	-4.20494009237188
PCLAF	1.37384207406565	3.26251665073428	1.93293150575568	0.0601852585643435	0.733953028116327	-4.2061702630869
EHHADH	-1.16993632210965	-0.611436139715605	-1.70071532800564	0.0965856735143431	0.786498652705244	-4.20663592644672
DPEP2	-0.498836387555239	7.30166244613201	-2.08034051994989	0.0437969897573566	0.682290755912628	-4.20813374592911
TXNRD3	-1.4654419619891	-2.30360655117204	-1.69350023586003	0.097960879221777	0.786498652705244	-4.20846441206629
PPP1R37	0.716207123211573	0.754191567096524	1.7702226469044	0.0841406036644996	0.767470408139499	-4.209943252238
ANKRD13C	0.695417478885251	2.71340910671486	1.89660553923096	0.0649546592860618	0.742753652943053	-4.21004081239124
HARS2	-0.374542038669579	4.27810814899851	-1.99977124053382	0.0521933138483372	0.711973210148847	-4.2102979953499
OGFRL1	-0.78642755315366	6.71367641411564	-2.07158753903379	0.0446480337577153	0.688744451184234	-4.21118971236236
WAPL	-0.512869474572013	4.90585795402827	-2.03132360327021	0.0487517172443078	0.697761248581955	-4.21156715434023
C22orf39	0.506523870879606	3.73815249000931	1.96946464405293	0.0556954362762925	0.725758592655229	-4.21165525539633
IMPA2	-0.464785326120531	5.79097043754134	-2.06299964527039	0.0454970486816836	0.691816022200811	-4.2120598139036
KIF28P	-1.46173765280661	0.414026603031843	-1.70853289036927	0.0951137501136901	0.784858772665303	-4.21309346937839
CATSPERB	-1.32256187067286	-1.01872296529314	-1.69573113380733	0.0975339451988492	0.786498652705244	-4.21353049665868
NIT1	0.327273489295243	4.88915277307732	2.03415578150835	0.0484526796370431	0.697231820495483	-4.21398603578931
CPSF3	0.580224965842677	4.29321979986837	2.0063832783687	0.0514551335672525	0.710361143566583	-4.21415440565188
AEBP1	-0.982484607620806	1.00230446468836	-1.74235799621879	0.0889581809116348	0.769432169191319	-4.21423836471485
ZNF160	-0.61674644559102	3.06993327545583	-1.91169556063933	0.0629355018279107	0.739325805216917	-4.21426784262693
PDCD1	0.793977735570903	1.73321431096298	1.81007633812096	0.0776322712924654	0.764578205539673	-4.21499958375907
RAB3C	-1.48076038410259	-1.84607262945025	-1.68729730034846	0.0991560969853858	0.786498652705244	-4.21562894744683
TBCCD1	0.659670827465045	1.98208267738628	1.83103737208992	0.0743832717601016	0.758109603076132	-4.21595076280894
FBF1	-1.72445990807435	-0.745623912510809	-1.69277740547771	0.0980995411963994	0.786498652705244	-4.21761812374918
DGKH	-1.15186360720249	1.20863074341106	-1.75290538191981	0.0871081705202166	0.769432169191319	-4.21772579921786
CENPL	0.832728847748787	0.89019448786312	1.74868377986251	0.0878447389475168	0.769432169191319	-4.21821227180362
RAB11FIP1P1	-1.00791995805474	-0.133184516851307	-1.70283978666267	0.0961838137780167	0.786498652705244	-4.2188867623677
RDH5	1.96895598940891	-1.16543367131925	1.68936772539164	0.0987558206212824	0.786498652705244	-4.21981459760963
EFNA1	-1.42625017497043	0.0134127325447075	-1.69310106076972	0.0980374336778823	0.786498652705244	-4.22029084656786
MKI67	1.23352859944909	1.56442814342483	1.8083483188406	0.0779053866809454	0.765144116107943	-4.22228468235565
MEIOC	-1.45608960929909	-2.61563776881595	-1.67954615223947	0.100666568056457	0.786498652705244	-4.2224275279055
CLTA	0.390769005251983	6.32647514269564	2.06197733057053	0.0455990503395363	0.691816022200811	-4.22308093623822
ACADL	1.15336958840446	-2.44608100246104	1.67892727060743	0.100787985283368	0.786498652705244	-4.22382527004361
SIPA1L2	2.6320316954414	1.25002860734318	1.73902787616041	0.089549058474214	0.770697536607668	-4.22681746856071
SPON2	0.971363984534715	4.78225228493098	2.01499869204629	0.0505068989296125	0.705272681603645	-4.22721244077163
GRB10	-1.82701470535684	0.803742782357071	-1.74670218326825	0.0881922722630087	0.769432169191319	-4.22808016161156
ANKRD50	0.754700467072863	1.52552398630278	1.82047063150139	0.0760064502001124	0.759978182454975	-4.22888154682056
PDZD2	-1.26953033345908	-1.70650136780327	-1.67407785814474	0.101743576659684	0.78651417257747	-4.22915234600606
STAP1	-0.935219209072859	2.6970529337081	-1.85785640314286	0.0703949352567206	0.756211350709945	-4.23029280361134
HSPBAP1	-0.519809634421255	4.43053083933601	-2.00269837163735	0.0518653980609578	0.711802102577062	-4.23055819184108
SLC5A2	-0.944485675400441	2.15682684903945	-1.8171173264009	0.0765277812070084	0.759978182454975	-4.23071542301894
SPESP1	0.849806901270726	0.27123399003932	1.71999312038597	0.0929896871042227	0.779499062250579	-4.23141939523291
USP31	-1.12063808687052	1.14141639646449	-1.74106577371905	0.0891870776863043	0.769432169191319	-4.23147197056208
HEY2	1.50532094972026	-2.39696142190162	1.67298091859469	0.101960766050506	0.78651417257747	-4.23179341230398
CFAP157	-1.20199847938003	-3.07484853508862	-1.6696184125036	0.102628913371757	0.787013346970307	-4.23258258987783
RTEL1	1.73210807896654	-0.626926988146683	1.69511258088932	0.0976521648577064	0.786498652705244	-4.23258747262831
XKR3	-1.80818673268408	-1.41236020403227	-1.67571443955886	0.101420250547197	0.78651417257747	-4.23310339041619
F2R	0.593411281225578	3.43030948136692	1.94556006314661	0.0585992347565874	0.728541883033267	-4.23330963831366
BTBD8	-1.61008865435986	-0.429271089668515	-1.67782178987805	0.101005168568317	0.786498652705244	-4.23361670673759
PHYHD1	1.53748746007663	-0.362884425762326	1.68614022949629	0.099380378278024	0.786498652705244	-4.23524457096859
AP1B1	0.47638500751393	4.67633936983977	2.01646019070897	0.05034755764249	0.705272681603645	-4.23547661433312
PITPNM2	1.09081812552078	2.34285102571543	1.83294202980393	0.0740938391717719	0.758109603076132	-4.23587076213296
CASP1P2	-1.14609792092228	-2.66748112292365	-1.66417254922665	0.103718692550091	0.78910134764105	-4.23790739828505
ACSM3	-0.597623961266807	2.1641268793308	-1.83706135211038	0.0734711284616177	0.758109603076132	-4.23813215154477
OLFM2	-0.750874245175513	3.08021958900046	-1.8867362742868	0.0663050036415854	0.744525657041835	-4.23882356571792
NUP214	-0.423488376133884	8.67305035553984	-2.06830563040086	0.0449708395451957	0.690720946780754	-4.23982675052689
CKAP5	0.510406095980115	3.59671500447807	1.94703790882933	0.0584160049072348	0.728541883033267	-4.24036254529556
H2BC13	1.4624325584906	-1.62629408579409	1.66925101102892	0.10270213631546	0.787013346970307	-4.24055144436112
STK39	0.881634273731867	3.04882545983037	1.91602912557002	0.0623656755129516	0.736963919133896	-4.24103692388878
RPGRIP1	-0.949435190827635	1.31590268565037	-1.76011127685319	0.0858628571961945	0.769432169191319	-4.24161766984841
CCDC138	0.922101266913344	-0.249153218320208	1.68538353007456	0.09952728027773	0.786498652705244	-4.24232094113658
TMC3	-0.686557922800872	2.19584441591438	-1.84394978846198	0.0724397325336835	0.756211350709945	-4.24235002255573
UIMC1	-0.379379538631549	5.30232276094131	-2.02929277177632	0.0489671319074474	0.697761248581955	-4.24286230401557
RNF175	-0.550061036749462	4.16709002149751	-1.97881316815051	0.0545941026344105	0.722923010579359	-4.24349688730819
TACO1	0.568368973532705	2.81645285637917	1.87464014178555	0.0679926734635027	0.753980962273222	-4.24581220714085
IL5RA	-1.15018623702202	2.63964192037704	-1.87040526653395	0.0685921240215901	0.753980962273222	-4.24733871017351
CALHM5	1.07553387446225	-0.714129384426288	1.67844765453726	0.100882163459406	0.786498652705244	-4.24767432139759
HIBCH	0.483475333526642	3.60927350912012	1.94877291282308	0.0582015213319124	0.728541883033267	-4.24775974785942
CHMP4A	0.368547092593025	6.99424755831827	2.05572953561437	0.0462267771931476	0.691816022200811	-4.2480657207119
FIBP	0.405457588965927	6.5370447623763	2.05140399246915	0.0466657796656566	0.691816022200811	-4.24808451125594
TCN2	0.975228216389555	4.04710893898597	1.96680444321577	0.0560123167551624	0.725758592655229	-4.24859362978802
ACSM2A	-1.86272444742691	0.600069627504221	-1.68541094381069	0.0995219551722251	0.786498652705244	-4.24869651902627
OPRL1	-0.537451709027094	3.15243625267993	-1.90789935509928	0.0634383313174338	0.739363553612989	-4.24883093451685
MLF1	-1.55541355858063	-1.63097216183026	-1.65493463418868	0.105589100206297	0.793401653850602	-4.24889319413521
STAP2	1.26694552976438	-0.212967029215517	1.67962426209785	0.100651252423316	0.786498652705244	-4.25076568452507
MMAA	0.608932492280929	2.30473016031885	1.81768732103724	0.076438952696271	0.759978182454975	-4.25080653613296
TTYH1	1.15486623394584	-2.51701072415578	1.65243565695195	0.106099811679379	0.793401653850602	-4.25140169066674
DGKE	-0.884673832757135	1.98377772133549	-1.77913984712344	0.082645898488386	0.766318905295545	-4.25301296944235
NFKBIB	0.439116868045677	3.71239921018437	1.95767284731402	0.0571119344259658	0.727209674953739	-4.25398215312333
SPOCK1	-1.46074607835803	-2.86225392833703	-1.6479480721467	0.107022029073631	0.793401653850602	-4.25425800042741
LEFTY2	-1.17168371309716	-3.11224810493475	-1.64744457601913	0.107125909302816	0.793401653850602	-4.25464694024662
TMSB15B	-1.15785710456311	0.895237477766989	-1.69647854415032	0.097391256195809	0.786498652705244	-4.25466859377332
CDC45	1.97284237505789	-0.941209723860129	1.66069456134794	0.104419654252868	0.78910134764105	-4.25486457636468
GAN	-1.29742977277529	0.812811360005424	-1.69302003038538	0.0980529798677039	0.786498652705244	-4.25498363887761
NEIL1	-0.854820695411669	2.1105596594502	-1.77927417362546	0.0826235543222447	0.766318905295545	-4.2561988036613
TDP2	-0.49896253937934	6.85366927092548	-2.04991950769987	0.0468172773512729	0.691816022200811	-4.25625117738155
LRP11	-1.58546541282141	-2.46285816405515	-1.64646883974507	0.107327456885581	0.793401653850602	-4.25630673522114
ZNF563	1.15517834998736	0.220520846332676	1.6779741095642	0.100975220823041	0.786498652705244	-4.25636982482265
TRAIP	1.16070476376231	-0.371614004542536	1.66998298347791	0.102556297115773	0.787013346970307	-4.25653956402349
FYB2	1.28438875966853	-2.64921738991261	1.65503692981699	0.105568237391195	0.793401653850602	-4.25673303482951
PIP4P2	-0.527214042956051	6.02463713599798	-2.03765425350562	0.0480854970392202	0.697231820495483	-4.25724066797363
ZNF841	-1.21166404518469	0.762615933678152	-1.69107198816386	0.0984273390984803	0.786498652705244	-4.25739887695508
ATF5	0.588724073478011	3.58133027199022	1.92864798941602	0.0607315438016388	0.733953028116327	-4.25767751104886
HSPBP1	0.565036556302427	3.14481062026442	1.91199540416816	0.0628959317782831	0.739325805216917	-4.25815635644688
NPIPB14P	-1.57132469832393	-0.404637113921719	-1.66129473438446	0.104298416216368	0.78910134764105	-4.2603052802983
ASB13	-0.748171117355896	2.77345159551127	-1.85622468854356	0.0706322884439098	0.756211350709945	-4.26040441790713
PLAAT5	-1.52352854427944	-1.37046578797031	-1.65114914598525	0.106363524558514	0.793401653850602	-4.26052945794075
BTNL3	-4.21089722054605	0.457107327015959	-1.68990535627143	0.0986520991974852	0.786498652705244	-4.26093505933706
SUSD1	0.502103856886871	3.96592396557627	1.96122718852693	0.0566817302333955	0.727209674953739	-4.26145989546446
PRKCE	-0.951764589341304	1.38627073497539	-1.72368119801219	0.0923145838472314	0.779251086666937	-4.26165030890607
TMEM98	1.69872107748877	-2.32742305088805	1.64406595246929	0.107825124115429	0.793466807945741	-4.26286406370644
PSMB10	0.369553500924717	8.9339254773649	2.05579056683071	0.0462206089723399	0.691816022200811	-4.26435554771878
NOCT	-1.41202852833757	-0.8951530072252	-1.64731772528503	0.107152093929926	0.793401653850602	-4.26528617372178
DIRAS1	-1.49321017656709	-2.1751251589382	-1.6368895544205	0.109322730818007	0.795622522930961	-4.26662136750606
UHRF1	1.44277577204408	-0.396636831457219	1.6672122024651	0.103109253297613	0.787157892845466	-4.2672340562459
IPO11	-0.500941009535612	2.57539979787618	-1.85769720258312	0.0704180630519605	0.756211350709945	-4.267248408595
MFSD6L	-1.29808482909276	-1.60136373666891	-1.64222487549997	0.108207714098282	0.794045438719138	-4.26823849795124
PLEKHH1	1.38203833787714	-1.70458962194509	1.64715530196654	0.107185629153058	0.793401653850602	-4.26848494665469
CLDN19	0.934717042081235	-0.967457533588569	1.66159885230252	0.104237027104353	0.78910134764105	-4.26963150289407
ZSWIM1	-1.46617012813218	-1.55971119215299	-1.63839029560603	0.109008146169159	0.795622522930961	-4.26990751253307
ERCC2	0.595661098523825	2.63608632719127	1.86337074451222	0.0695978205264123	0.756211350709945	-4.26999267271077
LYSET	-0.392342173165606	4.36469552005889	-1.97038777984107	0.0555858357525144	0.725758592655229	-4.27025906812291
AMIGO1	-0.824402301417167	2.3910333809695	-1.80207911310842	0.0789030612842938	0.765793962950367	-4.27032494036582
TRDJ3	2.00361274514619	-2.5781730722551	1.63620518496534	0.109466434912531	0.795686084718884	-4.27088314046664
TNS2	-1.22105990682975	1.64299938244026	-1.73257936339878	0.0907025633209524	0.77476245464275	-4.2710117548998
CC2D2B	-1.31396621510102	-0.823893981392436	-1.64368005712432	0.107905224023061	0.793466807945741	-4.27157033770489
TMEM214	0.452461221584959	4.21207561663536	1.96810488526153	0.0558572154058709	0.725758592655229	-4.27320664183491
CRACDL	-1.08724691450971	-0.172873588838768	-1.67405960078965	0.101747188410947	0.78651417257747	-4.27346446013474
TMEM272	0.678006424730659	1.87182807285621	1.83456916525083	0.0738473354999994	0.758109603076132	-4.27373826011902
PMP22	-1.43837044259569	0.0809768852017966	-1.68413916122695	0.0997692466228014	0.786498652705244	-4.27377986423066
PLXNA3	-0.924353223979923	1.33258788992334	-1.70884394550126	0.0950555708488931	0.784858772665303	-4.27587981011968
SCYL2P1	-1.18425971976663	-2.68699422723475	-1.62702971837133	0.11140809725011	0.796347229430674	-4.27620524832795
ZNF155	-0.690106936224612	2.18834275170404	-1.7883572636659	0.0811243902185597	0.765793962950367	-4.27704673454162
CISH	-0.481872669328153	5.49377817258203	-2.00101592990529	0.0520536567896598	0.711802102577062	-4.27729538595857
RPP40	0.659314103060533	2.12223206916681	1.80454021909235	0.0785101258129319	0.765793962950367	-4.27735129556959
ZBTB49	-0.549543843550885	2.1596799580529	-1.79002185339446	0.080852146697981	0.765793962950367	-4.27845317345097
CALCRL	1.24334641143384	-0.895325635755156	1.63665958483797	0.109371002633756	0.795622522930961	-4.27918257100435
RRAGD	-0.750848341126514	3.40039985722102	-1.90917215130382	0.0632693598523413	0.739363553612989	-4.27933284537115
SLC2A8	0.609693870133122	1.94918258571573	1.80075086348054	0.0791158154277716	0.765793962950367	-4.28019098183886
LINC02218	-0.881887449757827	2.17400019965888	-1.78586839671662	0.0815328831748876	0.765793962950367	-4.28101949185666
SMPDL3B	1.27026898594792	-0.733600338313471	1.66190283636707	0.104175694755771	0.78910134764105	-4.28276476943959
KIF14	1.29422582161893	-1.6371752734182	1.63528805325771	0.109659257251368	0.795686084718884	-4.28278841687408
HYKK	-1.08985412342776	-0.872514375119054	-1.63084201669025	0.110597963416153	0.795946397972637	-4.28313827642506
CLCN2	-1.28377445148263	-3.16716142883788	-1.61845931643835	0.11324708793889	0.796347229430674	-4.28338949883291
FRG1HP	-1.09517081023206	1.06685442969791	-1.67876241024657	0.100820349329958	0.786498652705244	-4.28353297539618
TRGJ2	1.5306012276304	0.832263594284967	1.68813566657142	0.0989938537420377	0.786498652705244	-4.28456661712505
LHFPL6	-1.29660834209022	-1.9331110894153	-1.62214574387746	0.112453056579519	0.796347229430674	-4.28467343890669
DBNDD1	-0.915730921541662	0.888118110643914	-1.71123493612648	0.0946093499246422	0.783386186685301	-4.28537225519143
APBA1	1.3564997393499	-2.25926664688379	1.62567393763624	0.111697375935252	0.796347229430674	-4.28601391310189
TMEM87B	-0.664408900006054	3.64386375338067	-1.90711157396938	0.0635431076463117	0.739363553612989	-4.28612389113576
FAM91A3P	1.12146526350373	-2.40249636416792	1.61837591244873	0.113265105443032	0.796347229430674	-4.28706707042373
TRBV6-1	1.13875031662752	-2.71127136006485	1.61889407825837	0.113153205607246	0.796347229430674	-4.28722342443589
RFPL3	-1.03254006041494	-2.13871106148775	-1.61607579213605	0.113762916739741	0.796347229430674	-4.28750282398421
KIF27	-0.735004531244447	2.87701671088658	-1.87676920238307	0.0676929941351444	0.753489390404682	-4.28752931012596
AVPR2	1.19353436446876	-2.97645495400259	1.61677006810139	0.11361246781851	0.796347229430674	-4.28767891230147
SPATS2L	1.25479774214789	2.9437569968822	1.78540140632145	0.0816097219185726	0.76594940443129	-4.28806295934015
SIGLEC14	-3.34794827856258	5.53523740922849	-1.95961500356752	0.0568765153700823	0.727209674953739	-4.29012449320105
F2RL2	-1.4258126368563	-2.40276391608273	-1.61276875545774	0.114481782755135	0.796347229430674	-4.29023073966959
TRIM61	0.812182083268823	0.820008935399325	1.69446962622705	0.0977751740803598	0.786498652705244	-4.29038479737991
GVQW3	-1.10629785840506	0.648775349347545	-1.65514265123373	0.105546679462618	0.793401653850602	-4.29051963439702
SLC25A1P5	0.755284695538533	1.30146784765541	1.72955621923884	0.091247592928753	0.777354891546557	-4.29083162659653
H4C16	1.14363561950362	0.0295017006432411	1.65076336657181	0.10644270771152	0.793401653850602	-4.29148399669476
OLR1	-1.69707177385902	-1.26396766267965	-1.62216703248501	0.112448484409678	0.796347229430674	-4.2918731541149
TTF2	0.643882334421426	1.67929248436501	1.75532056364957	0.0866891082742117	0.769432169191319	-4.29208112386954
MYCT1	-1.10723835365561	0.674456389379824	-1.65313244936716	0.105957205665127	0.793401653850602	-4.29284967620443
MB21D2	-1.26511410747005	-0.195104961708082	-1.62891268252844	0.111007352353717	0.796347229430674	-4.29342607807387
MICB	0.49887301584467	4.12936376096956	1.9545869716509	0.0574877182165234	0.727209674953739	-4.2952969137927
LPL	-1.40957099679606	-2.35888909232144	-1.60779573766285	0.115569764913297	0.796347229430674	-4.29557692910415
DOC2GP	1.27890057369571	-2.96465786207184	1.60655685256937	0.115842112128633	0.796347229430674	-4.29641733252698
RMND1	0.552777845072211	2.46541046157663	1.80327107018777	0.0787125490242365	0.765793962950367	-4.29673915975507
PPP2R1B	0.521074281880866	3.99015868871082	1.95363936943458	0.0576035398453153	0.727321563598501	-4.29698235888935
DERL1	0.309467910806052	5.73674918933249	2.01188121491347	0.0508482493670157	0.706411270384142	-4.29710548989025
GABRA1	-1.15943102963502	-2.27198104052091	-1.60702149738473	0.115739906852686	0.796347229430674	-4.29738423545127
TNFRSF10D	-0.710022924215394	1.71134147854425	-1.74283506385341	0.0888738000533009	0.769432169191319	-4.29753746643685
FAM89A	-1.16633156564475	-0.0738545968452055	-1.62718978082359	0.111373985722623	0.796347229430674	-4.29822609077183
ZNF695	-1.58571924014288	-1.92583729964821	-1.61059412138438	0.114956510202235	0.796347229430674	-4.29915556803527
NCKIPSD	0.565952126655467	2.55646098029245	1.83101580452408	0.0743865546537251	0.758109603076132	-4.2996438404714
BICDL2	1.16678633417464	-1.32110602780261	1.6194132773626	0.113041173235009	0.796347229430674	-4.30102728017394
IFT56	0.772659739785289	0.931739274216546	1.72506667522586	0.0920620288581148	0.779251086666937	-4.30174531223655
COL4A1	-1.09234591763034	-3.37925811693225	-1.5991514160141	0.11748099399287	0.796347229430674	-4.30201161931624
CREB3L4	1.13445665901675	1.7567634554613	1.74321270684017	0.0888070522563955	0.769432169191319	-4.30208362751588
CACHD1	-1.37936462155927	-2.57268038917627	-1.60200713355538	0.116846779160413	0.796347229430674	-4.30257673085865
BBC3	-0.779387734123881	2.97757142355193	-1.85759699037839	0.0704326246529035	0.756211350709945	-4.30324670940472
MOB3B	-0.692145199618614	0.609977148157505	-1.66631472770834	0.103288885747372	0.787681819734927	-4.30345940443508
OBSCN	-0.689774526295798	1.66014789475426	-1.72502310606738	0.0920699621916572	0.779251086666937	-4.30399036092518
KCND3	1.1676614430374	-0.808204005643198	1.63379577383949	0.109973596408565	0.795686084718884	-4.30425152883345
METTL27	1.25740048765621	-1.19386424368183	1.61911842840188	0.11310478438527	0.796347229430674	-4.30451229114657
IGLV3-9	1.24231486049377	-1.13204359313818	1.60872495094299	0.115365836394327	0.796347229430674	-4.3054040736784
ZP1	-1.41841273384004	-2.17395525433607	-1.59870518128149	0.11758034910092	0.796347229430674	-4.30551498555265
PSMD14	0.545010052865025	4.47874463216521	1.9567184424592	0.0572279305491643	0.727209674953739	-4.30648849352638
CAMK2G	-0.371708543953606	4.9048177447598	-1.97965044402696	0.0544963897611984	0.722923010579359	-4.30691337796477
RPH3AL	-1.37031045491173	0.716649765696038	-1.65417651076752	0.105743822405319	0.793401653850602	-4.30762666545545
LRATD2	-1.08626331162108	1.7296969026079	-1.71168688123008	0.0945252011376756	0.783386186685301	-4.30806382732448
MAGEE1	-1.18411421121316	0.192860249443682	-1.62332742152771	0.112199496624141	0.796347229430674	-4.30857818878063
CEP55	1.37450870958029	-1.30014696626853	1.60639245898773	0.115878290461534	0.796347229430674	-4.30858999744423
IFT122	-1.34408467279741	1.43026316857836	-1.68196048837168	0.100194058944591	0.786498652705244	-4.30987644245111
CDHR3	-1.18730170108592	-0.86591887162954	-1.60266639495717	0.116700763235825	0.796347229430674	-4.31013823782289
GBP1	0.831016895496946	6.43290297462656	2.01465263925369	0.0505446917520412	0.705272681603645	-4.31098097494077
GOLGA6L6	-1.39694446694225	-3.23830492542119	-1.59012568081513	0.119503921958992	0.796347229430674	-4.31121705593772
PAQR6	-1.81266682468202	-0.128378576745581	-1.63721932767493	0.109253540173977	0.795622522930961	-4.31132429724401
AURKA	1.37839867960009	0.965623396444553	1.64646708705339	0.107327819200699	0.793401653850602	-4.31168559444446
RAB36	-0.82447713535643	1.86007529828688	-1.78271269604475	0.082053309147331	0.76594940443129	-4.31178117302889
IFITM3P2	-1.05447789822943	0.122656386412225	-1.64951757600288	0.106698743393517	0.793401653850602	-4.31221794529072
HTR7P1	0.900807386721431	-0.475142516192771	1.62270048402031	0.112333964241671	0.796347229430674	-4.31254824910751
ASB4	-1.06185943543469	-0.744135651782234	-1.60749312386106	0.115636241038913	0.796347229430674	-4.31262043678795
BMS1P2	1.08262481951405	0.266226035550837	1.65347878065362	0.10588638392881	0.793401653850602	-4.31417492084072
TRIM71	1.16187052067816	-3.00611761045513	1.58927192832066	0.119696728885333	0.796347229430674	-4.31431487682391
AKR1E2	-1.32299402685599	-2.16945171116272	-1.59520863994477	0.118361230431558	0.796347229430674	-4.31545608909307
KLHL25	0.906709666362062	-0.109929248183314	1.63865036047921	0.108953707034985	0.795622522930961	-4.31606561142246
GPC4	1.18967029524174	-2.4397047049062	1.59445299871335	0.118530540515823	0.796347229430674	-4.31650879383342
ZNF90	-0.78995483905079	0.364446118860608	-1.62400150358893	0.112055064155862	0.796347229430674	-4.31799385571199
FADS1	0.624487100281666	2.40681552241281	1.82291741625531	0.0756279523695505	0.759978182454975	-4.31892587665369
GSTA7P	1.35527792924853	-1.15212138493634	1.61726066025903	0.113506254985064	0.796347229430674	-4.32005961966537
FAM156A	0.756128404449609	2.93932609329665	1.84605123175592	0.0721275433239818	0.756211350709945	-4.32006122257295
MLH1	0.469430372944327	3.50240140270637	1.8936692056296	0.0653539382213481	0.743191579517125	-4.32052077338733
SLC45A4	-0.562214518975864	4.61607649904133	-1.96959673893586	0.055679741700154	0.725758592655229	-4.32135759206533
PTENP1	-1.29848367917968	-1.94165388220049	-1.58414610852312	0.120859634854945	0.796347229430674	-4.32215027016243
POU5F1B	-1.24392198717585	-1.35884675128998	-1.59032036419523	0.119459991043203	0.796347229430674	-4.32223223819746
TNFSF14	-0.471928299682813	4.87201439061197	-1.97376565342153	0.0551863800351505	0.725758592655229	-4.32238389986667
ZNF382	-1.19532350644041	0.00102824537971521	-1.61348112063498	0.114326620153284	0.796347229430674	-4.32245728713567
PKD2L1	-1.59788318346479	-1.66776040396975	-1.58187138770799	0.121378634454206	0.79645088102135	-4.32255532914465
INTS6-AS1	-1.31164777778498	-1.15070605589367	-1.59074144476789	0.119365017766758	0.796347229430674	-4.3228396636462
PDZD8	-0.47016338015528	3.37068655896371	-1.89940558568917	0.0645758578777687	0.742753652943053	-4.32392143476295
IFT43	0.494250618975148	3.61717550379776	1.89398291582962	0.065311180415315	0.743191579517125	-4.32393793180533
WWOX	0.538487543486459	2.29594523845646	1.78667061703352	0.0814010276913285	0.765793962950367	-4.32407391270269
IGFBP6	-1.26415566811877	0.343341983278038	-1.63484306979085	0.10975291304167	0.795686084718884	-4.32424175586537
NOL3	1.34601973551748	-1.83507250920591	1.61228200644509	0.114587901950152	0.796347229430674	-4.32441430734112
OR2L2	-1.21973026052963	-3.02622649679731	-1.57685893228224	0.122528654955104	0.798652534477498	-4.3246690906734
DEPDC1B	1.30249489474312	-0.927387097549387	1.60578710887196	0.116011590128978	0.796347229430674	-4.32488631281042
ADPRHL1	-1.1794918247324	-1.87970685311907	-1.58704984524619	0.12019973708661	0.796347229430674	-4.32513052806432
SENP8	1.43995849303063	-0.270390475979261	1.60649854519452	0.115854942863129	0.796347229430674	-4.32582470942235
HDAC8	0.484970374393037	3.05344127494421	1.84994214179089	0.0715525275791898	0.756211350709945	-4.32624838954061
EMILIN1	-1.11124253224417	-0.853299988252832	-1.58943758353162	0.119659298449177	0.796347229430674	-4.32639768956898
PRLR	1.0153410838875	-0.950697402606143	1.59437894248056	0.118547144254075	0.796347229430674	-4.32807374197909
LMBRD1	-0.588516114148067	5.86697391299797	-1.99294207183517	0.0529653577943361	0.716940096446659	-4.32840241284859
RRM2P3	1.27691384102988	-2.99083466269521	1.5748776455715	0.122985654244552	0.799181504138588	-4.32911240732705
INPP5A	-0.53282054937706	2.8640321067523	-1.83245161573123	0.0741682713155229	0.758109603076132	-4.32918037945322
XRCC2	0.936678481295453	-0.250019425106708	1.62565715614826	0.111700960395181	0.796347229430674	-4.3295312140844
SMCO4	0.551054244314928	4.80744192153206	1.96622804376922	0.0560811817246322	0.725758592655229	-4.33049543921122
MSC	-1.52333485997281	1.63152105124282	-1.68154921374033	0.100274419596828	0.786498652705244	-4.33144364362985
TMEM121B	-0.893587663708584	2.80223287949941	-1.82400614354899	0.0754600484858096	0.759978182454975	-4.33185814378095
MPZL3	-0.797558737146163	5.11165407836604	-1.97751529369905	0.0547458683560378	0.722923010579359	-4.33293240976843
ESCO2	1.19476755561785	-2.13454926300063	1.57909874338266	0.122013682833306	0.798348633826779	-4.33314849332337
SLC16A14	1.36539055575586	-1.88596980534909	1.58183511023935	0.121386926130861	0.79645088102135	-4.33355640241022
TRAF3IP1	1.04738643155416	0.221360180038077	1.63471866709116	0.109779107832966	0.795686084718884	-4.33363085251978
NSUN7	-0.850019598292643	0.820358523574308	-1.64950161108507	0.106702027795382	0.793401653850602	-4.33419403713008
SDC3	1.26311435078288	0.0495505638211483	1.61841237553293	0.113257228148425	0.796347229430674	-4.33429314123074
IGKV1D-13	-1.81728291027624	-2.10966441536426	-1.56568474110901	0.125124159517896	0.802415436520901	-4.33566470447389
CLTCL1	-0.999385402109539	1.44829176886882	-1.68764453732425	0.0990888719295559	0.786498652705244	-4.33593845293598
CCDC66	-0.890575172712224	2.44899620831686	-1.74380668550448	0.088702152224039	0.769432169191319	-4.3364900012631
SMIM10	-1.25610262204956	-2.47676842924938	-1.56361537879089	0.12560966775777	0.802415436520901	-4.33653763805076
CHCHD4	0.421282919194409	3.60726380591224	1.89647336040539	0.0649725878454344	0.742753652943053	-4.3366532586861
IGIP	-1.3188390646917	1.61405855650399	-1.67701094628081	0.10116471295434	0.786498652705244	-4.33842233918537
CREM	0.603099687661185	3.2511538396861	1.8595095834726	0.0701551518641148	0.756211350709945	-4.33877774459767
LRR1	0.546682269593655	3.71732827913275	1.9045237970728	0.063888330554723	0.739363553612989	-4.33889488840468
SLC9A3	-0.669157147400562	2.05604532371564	-1.72043631364998	0.0929083438969988	0.779499062250579	-4.33939296906576
ENO1	0.431389242266802	9.3872310727052	2.01496581181169	0.0505104887619801	0.705272681603645	-4.33950205224005
GNLY	0.891199149790669	10.7967640407649	2.01548807195729	0.0504534950961704	0.705272681603645	-4.33976735133634
CADM1	1.23818331272184	-1.17454056734728	1.58831793961577	0.119912471445112	0.796347229430674	-4.3402951232104
PDE6G	0.653534652299637	3.13439081572237	1.85328727474778	0.0710612873261553	0.756211350709945	-4.34077149088994
GNAT2	-1.13753286833773	-1.46321548121297	-1.57097694295994	0.123889415518915	0.800580068233426	-4.34095319541064
BAMBI	1.13903758371628	-1.5589448924908	1.57080336624423	0.123929756411898	0.800580068233426	-4.3409673029391
HIP1	-0.779586678459011	3.97222415451487	-1.91996221071793	0.0618523449159413	0.735754916975974	-4.34213305290296
LGI4	1.23959045086935	-2.67490436951839	1.56599335601517	0.125051883264093	0.802415436520901	-4.34216359204676
HMGCR	-0.437542909849863	4.23399298609132	-1.92524186076889	0.0611689694868815	0.733953028116327	-4.34264619428413
CCDC167	0.740639368449816	5.75376019272355	1.98868703948727	0.0534513799876321	0.718244511441198	-4.34363650760965
DMAC2	0.389883963122061	4.9746328319579	1.96338001678803	0.0564225219513247	0.725758592655229	-4.34372234954554
SERPINB10	-1.46355931325661	0.0110124612978605	-1.58717245694328	0.120171937073328	0.796347229430674	-4.34404387396726
FITM1	-1.15517542870638	0.413540012082998	-1.61719242348388	0.113521023338289	0.796347229430674	-4.34443841038351
PAQR9	-1.20249429348556	0.213552426459062	-1.63137377184106	0.110485346909652	0.795943169209023	-4.34470806496127
FBLN5	-0.813369261630666	3.41403219606989	-1.87108643690882	0.0684954008162842	0.753980962273222	-4.34516347382755
PDGFC	-1.31564081137414	1.06771103963616	-1.64606563088531	0.107410834391243	0.793401653850602	-4.34531664650527
NYNRIN	1.25870055791908	-2.56397170285381	1.55991122806278	0.126482525588598	0.803509401590592	-4.34531923701321
CRPPA	-1.17516216858044	-1.65500270927806	-1.559520242059	0.126574943817544	0.803736734970284	-4.34551927701893
GALNT5	1.16214344925757	-0.858307605761443	1.58248781462037	0.12123781245031	0.79645088102135	-4.34574253955556
IL11RA	-0.970518667260867	2.7268021534283	-1.78357620064315	0.0819106264256912	0.76594940443129	-4.34655516767534
NPIPA9	-3.47069935855919	0.303143501318568	-1.57663119165639	0.122581115031094	0.798652534477498	-4.34663801273221
FAM111B	1.16621583198069	-0.261997696331482	1.6094917640558	0.115197769859928	0.796347229430674	-4.34680861804004
KCNH8	-1.3143624433705	-1.94140911612	-1.56164603415498	0.126073122564835	0.802736257763663	-4.34730488838854
TRGV2	1.64046783934629	-1.34190390843488	1.56857761975605	0.124447983793524	0.801709389921783	-4.34745425373629
MID2	-1.32252350933998	-1.56840955948276	-1.56527024405579	0.12522128603172	0.802415436520901	-4.34763064911097
RCAN3	-0.627651983774015	4.63752512657172	-1.93689705523543	0.0596832950235578	0.732905346324136	-4.34766889661231
TBC1D4	-1.00790844058568	3.70233823034555	-1.86328682352891	0.0696098937399964	0.756211350709945	-4.34784433882759
EPHX2	-0.63057499609053	3.54983234635074	-1.84956729468373	0.0716077540729948	0.756211350709945	-4.34870395539125
OPA3	0.487957770517382	2.59790646934484	1.79767818954087	0.0796098396555172	0.765793962950367	-4.34913050144096
TAF4	-0.739561333792056	2.81371212254468	-1.82170894583362	0.0758146931782982	0.759978182454975	-4.34966848489889
CLIC3	0.861412235893029	5.27214042950833	1.96716454310163	0.0559693311113408	0.725758592655229	-4.34979083971791
REM2	-0.705350236562571	2.19642918374106	-1.74317178299603	0.0888142834566296	0.769432169191319	-4.35113703393495
ZNF670	0.79900772116224	0.157300695571975	1.60918184839705	0.115265671676902	0.796347229430674	-4.35161523978532
ZNF594	-1.29787045852953	-1.03771052719612	-1.56568245345457	0.125124695402557	0.802415436520901	-4.35197704769615
SAMD8	-0.563982295322427	3.52962062508744	-1.87881764868553	0.0674057259760553	0.751544984303064	-4.35247060101568
TSPEAR	-1.19074838543893	-2.36935072857478	-1.5559064190646	0.127431733925619	0.804415967878845	-4.35282896046103
COMMD4	0.446429556209011	5.30953446241092	1.96731206408709	0.0559517295451897	0.725758592655229	-4.35300244123314
FAM174B	-0.645949823566458	1.87138609164776	-1.72060963074898	0.0928765495784987	0.779499062250579	-4.35328183643499
ZNF321P	-1.3211468238713	0.49733791176737	-1.59138632515287	0.119219686138664	0.796347229430674	-4.35378075703299
AUH	-0.650217982892964	2.04319738053314	-1.71989495243155	0.0930077127591879	0.779499062250579	-4.35380758053054
COL9A2	0.62246009238722	1.41921813936384	1.68020431580432	0.100537576824232	0.786498652705244	-4.35405317633468
FAM156B	-1.67443831675786	-0.347347453183285	-1.58835201790784	0.119904759275229	0.796347229430674	-4.3541132462875
HUNK	-1.14296593346047	-2.38216326538873	-1.55087014322441	0.128633565274266	0.804415967878845	-4.35435183877859
KLHL14	-1.63435522852623	-0.353088319160423	-1.5702989905643	0.124047038475571	0.800580068233426	-4.35469091567903
CHKB	0.384751571663872	4.81729661252503	1.95272551618731	0.0577154269457354	0.727642318389483	-4.35553341145459
CTSV	-1.12955800682287	-3.17242253476876	-1.54296846121476	0.130537572156883	0.804971827086837	-4.35570522257364
TMEM229B	0.53420500833675	4.01770857207756	1.90566545392011	0.063735830098163	0.739363553612989	-4.3560120673558
LAG3	1.01976007884089	2.49971562085462	1.79710826258801	0.0797017577635083	0.765793962950367	-4.35646905598979
RELL1	-0.655253314269502	4.7580263247367	-1.95158852125481	0.0578548957318652	0.727904858356943	-4.35725577432394
RTEL1-TNFRSF6B	-1.22352404805185	-0.156866946807991	-1.58406228333955	0.120878728378361	0.796347229430674	-4.3581666646408
GTF3C6	0.494364680740873	6.45138531076792	1.98940324828368	0.0533693032031734	0.718244511441198	-4.35827425316842
DCPS	0.505828655431778	4.97919277863712	1.95189752128681	0.0578169637209849	0.727904858356943	-4.35907679346989
BOP1	2.39184229483739	0.365031085558535	1.64863148285917	0.106881161669313	0.793401653850602	-4.35981949435155
PRSS41	1.05129903978718	-3.21901857762977	1.54729652651221	0.129491882326918	0.804509885716961	-4.3598536114618
ITGA6	-0.685909052322666	3.84487779324375	-1.8871221250535	0.0662517633014857	0.744525657041835	-4.36026607537385
HLA-DRB3	3.18785934010734	5.75880635708098	1.9697184107845	0.0556652888950863	0.725758592655229	-4.36115389556545
DPEP3	-0.793927110391014	1.62208366141969	-1.69527157959395	0.0976217652238495	0.786498652705244	-4.36128441352546
ADCY2	-1.03566188220477	-1.65630402485802	-1.54983846983518	0.128880882276792	0.804415967878845	-4.36158427578403
ZNF662	-1.21656271225525	-0.959147824790478	-1.55404460732202	0.127874967741073	0.804415967878845	-4.36245996984372
CCDC125	-0.530297498480055	4.7104416726607	-1.93055759550081	0.0604874839141329	0.733953028116327	-4.36246370637929
DNAJC1	0.585056679205984	2.08756631840667	1.74941748973201	0.0877163514376705	0.769432169191319	-4.3637491162154
ATP5MF	0.404284220577274	8.55486250056954	1.999497446183	0.0522240777737422	0.711973210148847	-4.36490202126224
NPIPA7	-2.54477260385103	-1.56010730917072	-1.54551389894699	0.129921757457627	0.804509885716961	-4.36533236327619
GPANK1	-1.09876808392503	3.83273647956454	-1.8276551224114	0.0748996007521311	0.759978182454975	-4.36539970267987
CYC1	0.594505073405415	6.19002638390653	1.9849156911477	0.0538853779715582	0.720751340786082	-4.36572938487716
CUX2	-1.1798436611145	-1.88581633287448	-1.53506978944634	0.132463447283285	0.806833151864542	-4.36642207907029
KIF11	1.11095783053744	0.353672480187821	1.60790037345586	0.115546786489371	0.796347229430674	-4.36660841953643
TRBV3-1	0.861954257377517	-0.0069118160361925	1.59148994139079	0.119196348373403	0.796347229430674	-4.36723034100826
DIXDC1	-1.29893673383962	-1.69548731152501	-1.53899960992616	0.131502434186043	0.805913244428122	-4.36746627974638
NIPAL4	-1.42502183268509	-2.45779112750101	-1.53592332490221	0.132254242415266	0.805913244428122	-4.36796351471603
TTC23	-1.31132680230213	-2.54361386131951	-1.53041743223991	0.133608434363113	0.810856174142038	-4.36809158722642
CCL23	-1.54502162161485	1.51359287839263	-1.70351246531197	0.0960568603436741	0.786498652705244	-4.36813031451604
SDR42E2	-1.2075355259268	-1.11056503578869	-1.54667223746556	0.129642297211335	0.804509885716961	-4.36816497458022
ADPRH	0.504905623164459	2.7874873424007	1.80038592913563	0.0791743539198041	0.765793962950367	-4.36921157418627
CDC42BPA	-1.20458282206101	-0.580246940114001	-1.56731962993069	0.124741659830692	0.802415436520901	-4.3693554304675
SLC16A4	-1.37799847362835	-1.81541048797964	-1.53818107753915	0.13170213779092	0.805913244428122	-4.36953670125732
RNF111	-0.601282397077046	4.15562030618716	-1.90540990264532	0.0637699390668524	0.739363553612989	-4.36962571196523
ARHGEF11	-0.520448771056332	3.71540244553945	-1.88296895313441	0.0668267479534299	0.747953633245329	-4.36968634794316
COL28A1	1.42546083185297	-1.98305364180291	1.55706222703799	0.127157199543993	0.804415967878845	-4.36990017386352
MICOS13	0.433886072590603	7.3133145321832	1.99150977226518	0.0531285300372798	0.71741208210188	-4.37007914818004
TRAJ49	2.12451712570539	-2.71624519456747	1.5362179248869	0.132182096449555	0.805913244428122	-4.37031062885686
C1orf131	0.543024068682958	3.54878743343578	1.85423472474354	0.0709226742442122	0.756211350709945	-4.37057378827444
RAD51D	0.526271594269861	2.49668796716653	1.78133168939628	0.0822819366386854	0.76594940443129	-4.37062086053988
KATNBL1	-0.66122430259601	4.92023962506027	-1.942742213373	0.0589499759233887	0.730033209689993	-4.37166838172895
NSDHL	0.47959583346796	3.59733263156947	1.86727264304234	0.069038442609711	0.75594020365525	-4.37229496022668
ZNF35	-1.16099387252161	0.65004047713638	-1.59464033002854	0.118488548438922	0.796347229430674	-4.37237303286117
TLDC2	0.96892381219946	0.518818443226315	1.60540455868783	0.116095893089743	0.796347229430674	-4.37363305919316
COX5B	0.263756628066721	9.7400995256142	1.99576142675231	0.0526454358230252	0.71497035904342	-4.37440464659412
RRN3P1	-1.06429618600482	-3.08993136110286	-1.52260062923668	0.13555008483038	0.812630622789831	-4.37468198500819
TM4SF19	1.44060935826324	-0.364321596385142	1.56364396352026	0.125602950932222	0.802415436520901	-4.37518353678397
PTTG1	1.00812559403382	4.50883268433666	1.92312455959729	0.0614422413602821	0.734326704476114	-4.37542676962526
EIF1AY	5.04508044479524	0.342206585051273	1.61821308391974	0.113300287531675	0.796347229430674	-4.37542731982309
ZNF506	-0.390834247904882	4.84267934451524	-1.93059755337161	0.0604823860579534	0.733953028116327	-4.37580203405561
TCN1	-0.758509497399774	3.68368290030342	-1.8444778071873	0.0723611826686745	0.756211350709945	-4.37604971572462
ZNF385C	0.972319828703741	0.109955404633674	1.61171091124066	0.114712512301837	0.796347229430674	-4.37608137560259
DDX39A	0.533072899800437	6.04140797318673	1.97245814972066	0.0553407056810023	0.725758592655229	-4.37687062213958
PIDD1	1.18021098582379	0.711476684201072	1.62958642284821	0.110864249428803	0.796347229430674	-4.37690585238332
SNF8	0.361670513237694	6.17099206497385	1.97605918758864	0.0549165708425666	0.724327112823146	-4.37760258386199
NR2E3	1.04624039128876	-3.14786457392824	1.52407870357656	0.135181216489786	0.811815114686541	-4.3778639213258
KRT81	-1.33567780600904	-0.710205640514226	-1.55045740856771	0.128732461797654	0.804415967878845	-4.37862854147571
DEPP1	-1.24098279419985	-0.853044188553216	-1.54996579251257	0.128850339252747	0.804415967878845	-4.37910509239655
TLE4	-0.427012737076637	5.4213035044436	-1.95550629982563	0.0573755443381829	0.727209674953739	-4.37912430203631
NR4A1	-1.38533420353966	1.73310661331047	-1.65790752348554	0.104984171858638	0.792518812243509	-4.37912671811261
PSMD11	0.452445040001979	5.34406887710237	1.95413089548252	0.0575434374981009	0.727209674953739	-4.37950115387141
TMEM160	0.828571738097517	3.54258017561181	1.87876998119404	0.067412398887951	0.751544984303064	-4.38023282216055
SIL1	0.40312223626218	4.70582402909567	1.9264274590511	0.0610164052351206	0.733953028116327	-4.38147955224436
ACVRL1	1.52877203910698	-0.974649820589754	1.53785968677141	0.131780616559223	0.805913244428122	-4.38183910729684
OBI1	-0.824159666738554	2.59690824863846	-1.7512047256726	0.0874042703242945	0.769432169191319	-4.38257599311679
LLGL2	0.736203074335327	2.12562040747843	1.74545797496878	0.0884110689603397	0.769432169191319	-4.38315234588012
PPRC1	0.580218986798684	2.60713022791227	1.77380742792527	0.0835370155981068	0.767088081915079	-4.38367852704098
ZNF329	-0.66495675995851	1.88104236851539	-1.68935889416893	0.0987575251215749	0.786498652705244	-4.38576164313369
EXD3	0.6526395957187	1.4752602236219	1.6700589777997	0.102541165695799	0.787013346970307	-4.38582773357144
HES4	-1.68327540133118	-0.995391261692885	-1.52173468204811	0.135766564897994	0.812635073132281	-4.3865726212459
NIPSNAP3B	-1.2816852986329	-0.0126872609775474	-1.56127172247713	0.126161367034922	0.802736257763663	-4.38684023397219
REEP6	-0.976141310371154	0.211358770295014	-1.57620580338326	0.122679151998375	0.798652534477498	-4.38738640611627
LRRC37A6P	1.21308139542934	-2.2197619160363	1.51904484039903	0.136440770399083	0.813031052090324	-4.38777089845333
ZNF366	1.22480203535633	-0.22997769303688	1.56255941180071	0.125858001810564	0.802415436520901	-4.3882611811237
SETD2	-0.326190558247608	4.89822369782112	-1.92831968635965	0.0607735881541068	0.733953028116327	-4.3883794163361
RDM1P1	-1.14022508514929	-3.09501818081953	-1.51458968743076	0.137563340405025	0.813117681068872	-4.38900509953038
CFAP45	-1.15421952342719	0.1725321986706	-1.58496683069307	0.120672821734595	0.796347229430674	-4.38900774599821
SLC12A8	-1.12562866236986	-2.94977816970532	-1.50966670119416	0.138812365988267	0.81411041558947	-4.38921345398241
TMEM255A	1.41302221697103	-0.743516871931265	1.5255982746162	0.134802831073901	0.811405970263995	-4.3900493688904
WLS	-0.801185350476925	4.87766334175248	-1.93723352231823	0.0596408708496891	0.732905346324136	-4.39008536518008
FASLG	0.757744917607209	2.64074691281224	1.75739413478008	0.0863306672976581	0.769432169191319	-4.39020869819655
CFAP69	-0.69602220314954	0.997917618360769	-1.63467438490468	0.10978843332544	0.795686084718884	-4.39024043542596
ST6GALNAC1	-1.01029433808692	0.565931830535182	-1.57545987334501	0.122851215849139	0.798993602688866	-4.3905324460846
ZNF746	-0.471386117026938	4.8047726003634	-1.93156666166632	0.0603588594915425	0.733953028116327	-4.39068346841891
B3GAT1	1.5077134973186	1.00201442867913	1.60811937445784	0.115498705080129	0.796347229430674	-4.39083730605996
PPP5C	0.591511824055902	2.05477444789117	1.72243253056811	0.0925426942126774	0.779251086666937	-4.39110578818631
FBXL19	1.13112477710647	-0.217093412087837	1.5877399685954	0.120043331928231	0.796347229430674	-4.39306772620476
EOGT	0.772774547229425	1.07665031510459	1.62259290579587	0.112357051212178	0.796347229430674	-4.39321933799202
SLC35E2B	-0.564128053701373	4.99850161418367	-1.93295623659161	0.0601821168964159	0.733953028116327	-4.394247743276
ZNF587	0.531622967437633	2.23179009804493	1.73709139900909	0.0898941602881309	0.772262665138713	-4.39427298276631
SHCBP1	1.00058698016202	-0.0869594852793069	1.55529825625301	0.127576380240659	0.804415967878845	-4.39465570408352
ORC4	-0.394812899891372	5.19727252961977	-1.9355598365172	0.0598521577675265	0.732905346324136	-4.39556871391175
DIAPH2	-0.878919726503581	2.0812696676732	-1.71178167285526	0.094507559541605	0.783386186685301	-4.39590812788602
AASS	-1.1488215932903	-0.777902584845943	-1.52426871480342	0.135133855665529	0.811815114686541	-4.39598625449993
FAM171B	-1.0391360529828	-2.79372933455371	-1.50166190875491	0.14086260415102	0.817607989668735	-4.39624909348595
SCD	0.740813198162071	0.825805241032992	1.59543445288015	0.118310672637529	0.796347229430674	-4.39638734182138
DRC7	-1.45102186123448	-0.616893414577899	-1.53695288909128	0.132002245451074	0.805913244428122	-4.396656350775
ZSCAN12	-1.12910948213129	0.0891722328438851	-1.53878610954591	0.131554500028538	0.805913244428122	-4.397779740608
HSF1	0.622195207189509	4.37207834010665	1.91331393850481	0.0627221791157402	0.738716320340735	-4.39824163873912
DENND1A	0.434964927933328	3.97417069325778	1.89419641145928	0.0652820952497077	0.743191579517125	-4.39859638570484
MYLK4	-1.18333772602638	-1.66820796309935	-1.51170258669284	0.138294741319657	0.813117681068872	-4.3987531659817
CXCL11	-1.46466909265358	-1.56138998358943	-1.50187230808353	0.140808408071598	0.817607989668735	-4.39905512974179
SLC15A2	-0.766783760926388	1.8014142291919	-1.69234664690212	0.0981822517428423	0.786498652705244	-4.39946490801174
COX7A1	1.05693874626771	-2.6311141323772	1.50125735349899	0.140966858951717	0.817607989668735	-4.40097798227482
DNAJC25-GNG10	-1.6701659805362	-0.710790361858241	-1.53633280648989	0.132153971126811	0.805913244428122	-4.40111934710464
B3GALT9	0.763982471219948	-0.31721771411388	1.55993685071688	0.126476471007578	0.803509401590592	-4.4024060389695
USP54	-1.13992004997315	0.97417537486012	-1.57320627539348	0.123372241383369	0.799836983545788	-4.40304235946806
ZFR2	-1.09578394750115	-1.81634328957698	-1.50510438014496	0.139977956582247	0.816845049266139	-4.40328454188467
NUPR2P1	1.15657033823365	-2.80130184422609	1.49428071828115	0.142774446654089	0.820678390812	-4.40344334171151
SWAP70	-0.463781405910052	3.97775603991707	-1.87704012908782	0.0676549403366936	0.753489390404682	-4.40392064667337
RMDN2	-1.19122024698039	1.15184882117082	-1.59500496472507	0.118406846828485	0.796347229430674	-4.40432866237811
DDHD2	-0.624581438836539	2.59156888337544	-1.73242092611851	0.0907310597249331	0.77476245464275	-4.40438420137559
CNFN	-0.632202272907756	2.68379775345142	-1.78249870405654	0.0820887007930335	0.76594940443129	-4.40480079355837
NUMBL	0.85755836131901	-0.379354720195066	1.5454884899871	0.12992789304279	0.804509885716961	-4.40515798299816
IL4	-1.37747662873524	0.136192347028562	-1.53794583239679	0.131759577413953	0.805913244428122	-4.40562896096172
SPIN2A	1.21589794756914	-1.55910488730639	1.51286375098595	0.138000206187133	0.813117681068872	-4.40589531328678
NPAP1	-1.05372344545202	-1.6134844530867	-1.50933317973113	0.138897311265892	0.81411041558947	-4.40622663051644
TCEAL4	-0.780647463513634	3.24638219573144	-1.79262638350547	0.0804277195114582	0.765793962950367	-4.40632691656937
RAB33A	0.625816699624758	2.9945769782023	1.81257538955268	0.0772387240455286	0.762819743670245	-4.4066813067311
CCDC102B	-1.12117282475239	0.243031272559567	-1.52948443107182	0.133839007529406	0.810856174142038	-4.40720188971673
PPAN-P2RY11	1.03816182911878	-2.42773124666091	1.49236840878393	0.143273118129128	0.822147746910814	-4.40886088684916
EVI5	-0.73564887139807	2.3158114138729	-1.74199968860165	0.0890216002125742	0.769432169191319	-4.40929920796276
ZNF436	0.524922995922674	1.70037533058359	1.69458060778215	0.0977539320751939	0.786498652705244	-4.40952758304106
PDGFRL2P	-1.17107965468622	-1.65894247435032	-1.50028457359275	0.14121779829095	0.817607989668735	-4.40967673220396
ZWINT	1.01254516767141	1.5219681519899	1.6475548366836	0.107103153481099	0.793401653850602	-4.4106701168176
ZNF737	-0.713984251104882	2.22172173869985	-1.70318809302206	0.0961180611734431	0.786498652705244	-4.41070836279144
OLA1P3	-1.03399775462567	-0.565969866581788	-1.52423297683146	0.135142762438742	0.811815114686541	-4.41102942008073
TMEM97	0.740356178618402	1.67615252278959	1.67322945946394	0.101911522510262	0.78651417257747	-4.41103794469134
LPAR3	-1.15226288409624	-3.08375166624378	-1.48316185623111	0.145693322652045	0.825005890594578	-4.41107665984484
CD82	-0.460433088552574	5.75846906286942	-1.94822489031761	0.0582691952116218	0.728541883033267	-4.41237973873437
ANAPC1P2	2.08136385373378	1.36963510242014	1.66998618103107	0.102555660405826	0.787013346970307	-4.41354262737602
TXLNB	-1.16006998697464	-0.255227921588112	-1.52066263672506	0.136034951325216	0.812887591245249	-4.41517036119491
MUC12	0.909194698556609	1.51712992844297	1.63174727235627	0.110406302148225	0.795777673990663	-4.41521106432936
FABP5	0.710883755831539	4.17214357576119	1.87039760749771	0.0685932122325295	0.753980962273222	-4.41556075432531
CFAP44	-1.13544610544291	0.350176503746902	-1.55450236681154	0.127765875746693	0.804415967878845	-4.41598092847372
RLN2	-1.33721027002207	0.617584397482907	-1.53884495478398	0.131540147923092	0.805913244428122	-4.41726507916342
ARHGEF4	-1.3152123321185	-1.48749275985633	-1.49838944185096	0.141707690737719	0.81819184172079	-4.41756245363761
BRSK1	0.705606193572314	0.859839657109669	1.57385949386961	0.12322103530271	0.799836983545788	-4.4180554122197
PSKH1	-0.60111250511386	2.94991598661924	-1.76223980805706	0.0854978734410927	0.769432169191319	-4.41829911218322
TRIQK	-0.516576411180617	3.17026594073832	-1.79982556406045	0.0792643122190432	0.765793962950367	-4.41866904790388
NXT2	0.543128023330384	2.63952168466924	1.76631886094917	0.0848020630184862	0.768672808962309	-4.41878263969785
COL23A1	1.13963312781078	-2.74469738857171	1.49152491490329	0.143493515297216	0.822147746910814	-4.41982522394176
MAP3K10	0.859471405992611	0.404154774288517	1.54555925748844	0.129910805161102	0.804509885716961	-4.42017727448986
NEURL1	0.678398160468765	2.40097322881238	1.75221825510688	0.0872277043644298	0.769432169191319	-4.42077434864232
VPS25	0.384219873594973	6.00564369641436	1.94756434355577	0.0583508544962625	0.728541883033267	-4.42092634910408
H3C8	1.23253845327278	-2.03406291676892	1.48637264887502	0.144845614291405	0.82462348820564	-4.42147814855818
TTC23L	-1.1764679667873	-2.00832433519125	-1.48208098492028	0.145979577047028	0.825005890594578	-4.42297804409966
INO80B-WBP1	-1.3952691638406	-1.44169411951053	-1.48066334771862	0.14635569583886	0.825005890594578	-4.42378816234423
ERLIN1	0.426602727639366	3.61694659606192	1.84893249688702	0.0717013618820846	0.756211350709945	-4.42526675913798
AMOTL1	0.878904216749709	-0.92272615676434	1.52906288864506	0.133943288203557	0.810856174142038	-4.42569920273361
FAM24B	-0.660485239155447	2.22276010861723	-1.6888149263781	0.098862562439567	0.786498652705244	-4.42574410176614
H2BP3	-1.0216516836578	-3.14257096168548	-1.46663710360348	0.150118611257499	0.825005890594578	-4.42575375296877
MAPK8IP2	-1.11721235930947	-2.15625434788744	-1.47404157412292	0.148122736453224	0.825005890594578	-4.42649135427702
DNAJC11	0.561935145070031	2.97364513227114	1.77627180912527	0.0831241873142407	0.767088081915079	-4.42790178020788
CLEC4G	0.770883428536222	1.75591572717348	1.69550224335245	0.0975776775865867	0.786498652705244	-4.42817245395537
SLC12A6	-0.427142595267588	5.9145483607877	-1.94296565262764	0.0589220983547237	0.730033209689993	-4.42910261726678
HAUS5	0.556473938632224	1.57846442757681	1.66122688657599	0.104312116007523	0.78910134764105	-4.42948553416949
MMP24	-1.15332635247393	-0.568419106110485	-1.49862788299203	0.141645979237289	0.818168391263985	-4.4295689998154
SUGT1P1	0.887378220779721	-3.10482485834001	1.4687096792646	0.149557816799081	0.825005890594578	-4.42995774942572
TRGJP2	1.5005535969561	-3.02866975336665	1.46806058301941	0.149733269771023	0.825005890594578	-4.43027000311887
KRT2	-1.23690225454334	-1.18597073669302	-1.48168778793401	0.146083820697994	0.825005890594578	-4.43073434213587
CCDC102A	0.949982951540521	0.937795330612668	1.59395152531447	0.118643010048843	0.796347229430674	-4.43155772428289
RADX	-1.17895147295778	-0.24736859125986	-1.50365048565376	0.140351036777294	0.817326605193619	-4.43173152550151
PJVK	-1.19819846613791	-2.73343671873887	-1.46055137430397	0.151774891667617	0.82526711608754	-4.43185803499331
CD274	1.14164915377405	2.90324584666595	1.79078556479187	0.0807274993902179	0.765793962950367	-4.4333053239467
TRBV7-1	-1.07525768254698	-0.353737212363059	-1.49162230662045	0.14346805397792	0.822147746910814	-4.43369355439208
ESM1	1.19289942666486	-2.2555179387053	1.47775008352403	0.147131038359987	0.825005890594578	-4.43393985387324
NLRP9P1	-1.17049679863567	-2.43772466920231	-1.46729362630093	0.149940790648111	0.825005890594578	-4.43503527446492
ZNF157	1.07061835644286	-2.60749719984528	1.46278423357132	0.151165532661279	0.825131245972641	-4.43550468334596
BRAF	-0.477948004092311	3.80188122125325	-1.84406619807456	0.0724224088258912	0.756211350709945	-4.43553440117707
MATK	0.725327697655637	2.97674095978577	1.79119627193784	0.0806605337470773	0.765793962950367	-4.43657243075602
MAP4K2	-0.481140498923908	4.51650658119227	-1.88447496112669	0.0666177586616824	0.746825823755797	-4.43685152355681
CYSLTR2	-0.632320051136144	1.97759892661056	-1.68117378773134	0.10034782214662	0.786498652705244	-4.43719175666746
GZMA	0.760196724309102	7.83400935536289	1.95561668952903	0.0573620875916064	0.727209674953739	-4.43732047276908
NEFH	0.911945614055961	0.606454907565908	1.57716420447672	0.122458364008104	0.798652534477498	-4.43742679453703
DDIAS	0.995037082524244	0.50568064234579	1.58206213444907	0.121335044418572	0.79645088102135	-4.43762580002607
SOCS7	-0.911049442617372	1.73369067402273	-1.61698405271537	0.113566130333927	0.796347229430674	-4.43795081109938
SLC6A12	1.12819145127635	1.06572506971606	1.59413425472698	0.118602017788447	0.796347229430674	-4.43803269546663
GOSR2	0.409378193341257	4.77243942174194	1.89805609562903	0.0647581856348558	0.742753652943053	-4.43906037352445
STXBP4	0.84265086982523	0.351199433866682	1.55678774427214	0.127222353076889	0.804415967878845	-4.43906854147076
SDS	0.904327089983035	-1.68581923786725	1.46671964303429	0.150096246111132	0.825005890594578	-4.43925715572487
PGM5	-0.704858407151872	1.86195633031989	-1.67059387792233	0.102434712485384	0.787013346970307	-4.43987186659551
FAM161B	-0.989500341083675	-0.00151000042136705	-1.49073308728953	0.143700657854435	0.82267032524007	-4.44056125040501
CCR4	-0.79874434073882	2.75492494565703	-1.74163621921751	0.0890859717132269	0.769432169191319	-4.44063175760595
CTBS	-0.488572137217099	5.75773184045853	-1.93024019073237	0.0605279917786879	0.733953028116327	-4.44081292178342
DPY19L3	-0.638574428471439	2.6962064444472	-1.76728484045424	0.0846379822243693	0.768542638802839	-4.44083210288604
CDH12P2	-1.44365820060586	-0.266362896726235	-1.49358631902612	0.142955364652582	0.821385641760907	-4.44090432824133
ZNF670-ZNF695	-1.25862842557995	0.193244970495333	-1.50881327605908	0.139029809401128	0.81411041558947	-4.44148812201285
OR2B11	-1.27559209757321	-2.0704822680847	-1.46767044218433	0.149838804514069	0.825005890594578	-4.44198635510549
TRUB2	0.537020249348738	4.0771570696418	1.8565374045692	0.0705867473604194	0.756211350709945	-4.44278940864426
CCL25	1.07732313982575	-3.20312811817126	1.45271488370347	0.153928870604908	0.82526711608754	-4.4429358278358
SH2D2A	0.712252504084705	5.21479153760582	1.9142089885703	0.0626044666212447	0.738368157087675	-4.44301153637144
DECR2	-1.21305555815574	1.1810447100693	-1.55353174379887	0.127997281181716	0.804415967878845	-4.44315668302349
ZNF602P	1.08504484689164	-2.88740135882584	1.45843893494662	0.152353171443807	0.82526711608754	-4.44336393163075
TVP23A	0.768743974011875	0.0493644172165492	1.5130654894339	0.137949085373071	0.813117681068872	-4.44464669768067
ZNF850	-0.939399193057094	-0.520604565024861	-1.4847307548369	0.145278613741954	0.825005890594578	-4.44481323923155
DKK3	-1.47583841366889	-1.66310754954393	-1.47139467052355	0.148833781792838	0.825005890594578	-4.44554793542955
PANX2	-0.629833992786451	1.85932105529177	-1.69682760558696	0.0973246757539114	0.786498652705244	-4.44555770998506
FCSK	-0.561074892345924	2.02498249467897	-1.65980122429199	0.104600327837911	0.790041433036524	-4.44572042126865
TTC4	0.438451788465231	3.89743393778817	1.84298986889953	0.0725827188498465	0.756309798764333	-4.44597435508305
TMEM79	-0.65775301092003	2.20705470617922	-1.68184725778695	0.10021617822421	0.786498652705244	-4.44610054002255
IRAG2	-0.609022719593527	5.71636334530941	-1.92155602890584	0.0616453607723929	0.734568396374307	-4.44636437952297
POLR1E	-0.534299877511347	3.11472842731128	-1.78022056907572	0.0824662726764463	0.766318905295545	-4.44700254290851
GFI1	0.868520603613255	1.91898135910479	1.67311929584885	0.101933346865744	0.78651417257747	-4.44781068181571
MALL	-1.06917469809065	-2.62973501957818	-1.44206368178133	0.156895057349537	0.825419967229605	-4.44781073549367
SLX1A	0.65185120706404	4.49361590408012	1.88702923375174	0.0662645772615243	0.744525657041835	-4.44830064233593
ZNRD2	0.530877638821511	5.81721488473609	1.92781596195164	0.0608381465774003	0.733953028116327	-4.44852358554369
TRAV14DV4	-1.00439352583765	-1.38427106318822	-1.45921996020774	0.152139163668572	0.82526711608754	-4.44948832343892
DNAAF5	0.647530784541153	1.521440757741	1.61990845925743	0.112934407734792	0.796347229430674	-4.45001743403444
TRHDE	-1.12428652708283	-2.74368388832446	-1.44475970698791	0.156140042831342	0.825419967229605	-4.45011632053992
UPK3BL1	-1.68446073629015	2.02649400068128	-1.63403223966003	0.109923737219085	0.795686084718884	-4.45120989843699
TSPAN9	-1.23181859068028	1.27153600890219	-1.57663651230264	0.122579889212136	0.798652534477498	-4.45124154861153
DNM1P47	1.3953407884776	-2.35747654351806	1.45168675538894	0.154213246645964	0.82526711608754	-4.45171727206887
CKAP2L	-0.889921019846523	-1.37036315502701	-1.46464619744069	0.150658872305422	0.825005890594578	-4.45210397443697
CBLB	0.526928107207593	4.01113581726463	1.85118131725302	0.0713702164587618	0.756211350709945	-4.45296073771975
CAV2	-0.996426245519288	1.15868167062195	-1.55705566098732	0.127158757802516	0.804415967878845	-4.45333893786047
SNX22	-0.702383754256385	3.21176548011533	-1.80555041429754	0.0783493186112946	0.765793962950367	-4.45346477058655
MORN4	-1.2456717021982	-0.561712999197747	-1.48140227499382	0.146159552370437	0.825005890594578	-4.4539480180301
FTOP1	1.12358518213285	-2.3173839115208	1.44165273677058	0.157010393049384	0.825419967229605	-4.45405373467953
C5	0.915868957610693	0.521196592175123	1.52841224340073	0.134104371972166	0.811257138546028	-4.45444824477843
MCM7	1.1179422052111	4.34991028984323	1.85540260757791	0.07075212794865	0.756211350709945	-4.45458417903832
PDCL3P4	-0.921049355009564	-2.82131794411311	-1.43744372863269	0.158195532141822	0.825419967229605	-4.45459325155067
BRD9	0.634125502753134	3.1609023509098	1.77848493980325	0.0827549099645653	0.766318905295545	-4.4550034640593
TMSB10	0.338502311975361	13.3799671892628	1.95006412344657	0.05804234072258	0.728541883033267	-4.45505410766184
AMPH	-1.24881663617461	-1.24607013306741	-1.45544177249669	0.15317662618881	0.82526711608754	-4.45598273413262
CPB2	-1.05651194740867	-2.30181086708894	-1.44111131865593	0.157162449021769	0.825419967229605	-4.45610863950511
SEMA6B	-1.16847190321921	-1.95434287631194	-1.44717484912555	0.155466118513434	0.825419967229605	-4.45620865258249
MBLAC2	-0.821871973030097	1.35340764625566	-1.58948618394689	0.119648318801211	0.796347229430674	-4.45694328041589
FSBP	1.22467687606666	-1.3649929066775	1.4656614464814	0.150383178135895	0.825005890594578	-4.45792663204474
KLHL3	-0.897003452926217	0.637549838151777	-1.51861410740115	0.136548981569128	0.813031052090324	-4.45799139464718
DAAM2	-1.59457297864387	-2.49428707492876	-1.43772989455812	0.158114733871128	0.825419967229605	-4.45921813178107
NOS3	-1.36988179486336	-0.44867699554444	-1.45875575776359	0.152266330587277	0.82526711608754	-4.45980324222559
CASKIN1	-1.26087183698896	-3.24132152677748	-1.42917902991782	0.160543067091174	0.826772334030948	-4.4599280496987
KIF23	1.07003971030242	0.731652042612668	1.56481575868305	0.125327852788682	0.802415436520901	-4.46031120571821
IGKV2-28	1.50727200205718	-0.104641268986131	1.50850747570796	0.139107790149695	0.81411041558947	-4.46053524180952
ANKS1B	-0.82979419751392	4.02078358948757	-1.83624107683872	0.0735947729506054	0.758109603076132	-4.46060779975303
ULBP3	1.19500622860727	-2.07011657299307	1.43936453806294	0.157653817284383	0.825419967229605	-4.46061344179053
TRBV27	1.18526785544267	-1.01377501445278	1.46823118151418	0.149687140638816	0.825005890594578	-4.46071011195736
WEE1	0.738218618395558	1.71835409512872	1.66287907619579	0.103978927912448	0.78910134764105	-4.4617794831233
PTGR2	0.797868756217067	0.290975067899965	1.52554912582816	0.134815056220582	0.811405970263995	-4.46386322738555
IFT70B	0.796528189814864	0.532895936014855	1.53910746357111	0.13147613846542	0.805913244428122	-4.4647025227601
KNTC1	0.699504118636555	1.32622235493398	1.57151906197354	0.123763490278765	0.800580068233426	-4.46636317200617
BAAT	-0.959865493718876	-0.704112533881692	-1.46710703949127	0.149991311140669	0.825005890594578	-4.46749212896166
GDPGP1	0.631236557699148	1.71323255234167	1.64265183206729	0.108118890152622	0.793804081244705	-4.46796138328108
ECEL1P2	-0.811942788438164	-0.21806206939224	-1.48839577715271	0.14431348661878	0.823434392887789	-4.46797681137647
VDAC1	0.447526259258633	5.69948415899563	1.91167666553382	0.0629379961105862	0.739325805216917	-4.46806975994024
CBARP	1.30443068008473	-1.1650291511591	1.48435447840144	0.145377989808163	0.825005890594578	-4.46837890210133
NADK2	0.559784509091821	2.1598150932985	1.67292442702442	0.101971961495388	0.78651417257747	-4.4689020119962
ITSN1	-0.789943799567352	2.31028971248789	-1.66149951346855	0.10425707632493	0.78910134764105	-4.47043752575207
KCNK13	-0.860365213863142	-0.411864886107774	-1.463881868405	0.150866691805971	0.825005890594578	-4.47144496253368
ZNF347	-0.846885570889956	1.19760254871614	-1.53894420219772	0.131515944748561	0.805913244428122	-4.47247698534324
CNN1	-1.3920962010283	-0.478966939347343	-1.4635730644012	0.150950719209793	0.825005890594578	-4.47253959067761
RD3	1.03964103665876	-2.90375417208672	1.42868835544952	0.160683294098821	0.826772334030948	-4.47276961854078
IL1R2	-0.624624222596505	6.51243189884994	-1.92354670413976	0.0613876732955564	0.734326704476114	-4.47301472018781
RIC3	-0.910126046842944	0.4315761611171	-1.51229778415013	0.138143703821701	0.813117681068872	-4.47306811196447
RUSC2	-1.14185326070093	0.349809408367246	-1.49802992418463	0.141800778822399	0.818396361548389	-4.47403713764305
UPF3AP3	-1.23607912246146	-2.97041082020686	-1.41539500028739	0.164518956209006	0.829828790880072	-4.47408289542515
TSKS	1.11448126850251	-3.04653179225805	1.41929898142201	0.163385156058349	0.829517266927621	-4.47445715585406
CABP4	1.22347766534842	-2.78800144412597	1.41884860247144	0.163515643310606	0.829517266927621	-4.47453967236445
LONRF3	-1.29996091720098	-2.55750778860889	-1.42424011684437	0.161958912602527	0.827994427514788	-4.47490475499872
E2F7	1.06373017395733	-3.06943140241404	1.41525668828137	0.164559237416562	0.829828790880072	-4.47495396781789
STARD9	-1.12923336292975	3.65317775478871	-1.78668926800309	0.0813979642941344	0.765793962950367	-4.47731915054799
BCL2L11	-2.74684054221183	0.925076624169758	-1.46413258227877	0.15079849826321	0.825005890594578	-4.47861349827046
PTP4A3	-0.636399489469401	4.88627811196117	-1.87542022683617	0.0678827402858986	0.753980962273222	-4.47879572100256
RAB38	-1.24440370506805	-0.452771671934014	-1.43517408574773	0.158837509195607	0.825419967229605	-4.47962178290753
KRTCAP3	-1.08402197848983	0.457877217295359	-1.46716475527197	0.149975682501313	0.825005890594578	-4.4800740532314
AMACR	-0.666483802822752	2.77873041716036	-1.70689243563456	0.0954210676905875	0.784858772665303	-4.48012490069899
CYTIP	-0.40159417876173	7.6363456849025	-1.92852178718301	0.0607477030180898	0.733953028116327	-4.48055266562638
LMNA	-1.55595151070985	2.39259670804732	-1.6418695660265	0.108281678246049	0.794045934554808	-4.48072086020692
ZNF658	1.17548583335096	-0.919299601746048	1.46305087756729	0.151092893487123	0.825052075555693	-4.48089232024623
CNN2	-0.521611802936627	8.58073646147518	-1.9335176468472	0.060110836373687	0.733953028116327	-4.48120928515863
AGO4	-0.528194730914393	5.33540803718788	-1.89705833411229	0.064893274866736	0.742753652943053	-4.48236785391653
GRK4	0.981227830387997	-0.308477796671029	1.47693229295802	0.147349271350594	0.825005890594578	-4.48313332207183
RPE	0.511589908975278	3.58267220181899	1.7896638907922	0.0809106264474066	0.765793962950367	-4.4836896755647
KCNK7	-0.995040235274459	0.00772435164086204	-1.46384687711854	0.150876211285542	0.825005890594578	-4.48394800264395
EPHX4	1.21025828843272	-1.84410916041082	1.43335987867335	0.159352133403673	0.826299769451214	-4.48436942117544
CCSAP	-0.530928205190496	3.27011347048126	-1.77215462117733	0.0838148539931658	0.767088081915079	-4.48440081604669
ANKUB1	-1.2027394373235	-2.64020766743166	-1.41120140110136	0.165743702841362	0.830099623291984	-4.48517504567858
RCAN1	-1.37596863544618	2.05283902387052	-1.59080652812985	0.119350343913216	0.796347229430674	-4.48529745709813
PDLIM1P4	1.34205678707457	-1.24268613992322	1.44620845020541	0.155735508419829	0.825419967229605	-4.48594676104703
FASTKD3	0.583799455658854	2.49490127713569	1.69149637135924	0.098345683842818	0.786498652705244	-4.4862713029443
CEP128	-0.71146247152017	1.13387794943639	-1.52891068546646	0.13398095605715	0.810856174142038	-4.48671225758516
ERCC4	-0.673245957882739	1.46388719821141	-1.58079207171361	0.121625522384675	0.796543338109512	-4.4874007920043
NEK11	1.3613465292959	-2.35517697106609	1.41049188753344	0.165951619042615	0.830099623291984	-4.48760581247838
RTP4	0.760092896914328	5.179832692828	1.86101220663618	0.0699378090666664	0.756211350709945	-4.48819202673013
TNS3	0.431663463699441	3.02515781685115	1.75404264302033	0.0869106317007844	0.769432169191319	-4.48821172462818
IGKV1D-39	-2.38701718173301	-0.293161469390037	-1.41294176349519	0.165234566787187	0.830099623291984	-4.48888406431002
TLN2	-1.30468091961081	-1.90856293731484	-1.42073515335533	0.162969600887422	0.828894226535592	-4.4895301525153
MIR9-1HG	1.10029629923924	-1.58397175735261	1.4402975735093	0.15739120505486	0.825419967229605	-4.48961510618053
NUDT17	-0.677465392142098	1.79311104915401	-1.58652564654777	0.120318648665487	0.796347229430674	-4.49046813741283
HSFX1	-1.22861427985975	-2.60804933219271	-1.40277847611345	0.16822510708089	0.831243815898464	-4.49175040019498
MAP10	-1.03115056019868	-0.83668918035737	-1.4255555229112	0.161580871704413	0.827994427514788	-4.49177929474212
FOXRED2	0.700655456528464	0.305290478112398	1.51595448248682	0.137218669496966	0.813117681068872	-4.49237098416476
ZNF660	1.16612411371404	-2.59626465505444	1.39603851832116	0.170231458684982	0.832503398227866	-4.49361927385885
ZFP30	-1.23627921817028	0.548103905593172	-1.4736980426937	0.148214868054473	0.825005890594578	-4.49386758070866
VMAC	0.623392640100666	1.25073695578787	1.56302299378552	0.12574893143207	0.802415436520901	-4.4939485583331
ADRB1	-1.27791449029078	-2.29613926501796	-1.39901485405823	0.169343181373128	0.831243815898464	-4.49411000306662
CCNJL	-0.765630405563723	4.41641377191676	-1.85936562659141	0.0701760042451254	0.756211350709945	-4.49443505519123
ZFP69	-1.15180447911661	0.311614536199712	-1.47195116692407	0.148684064643618	0.825005890594578	-4.49609519672545
TEDC2	0.957642673880069	-3.10901104478004	1.38834145848022	0.172545408480727	0.834691531892426	-4.49675081360428
ATP2B1	-0.849000905874371	4.65511059012758	-1.84855724915822	0.0717567450949253	0.756211350709945	-4.4969403823468
OSBPL10	-1.27113819756025	0.648797549283662	-1.47563098832163	0.14769706227886	0.825005890594578	-4.49729641515427
FDPS	0.434702371087109	6.15797612602715	1.90562395531353	0.0637413679420151	0.739363553612989	-4.49747054870154
LIF	1.09713449004912	-2.83627601995924	1.39185024133415	0.171487562756809	0.833487787107947	-4.49774805286319
UGT8	-1.11713471688956	-2.06323089542832	-1.40508558278343	0.16754257176392	0.830718640857268	-4.49836635690417
ISOC2	0.544386015810066	4.23355844766978	1.83913333639896	0.0731595914215527	0.757869285733341	-4.49848216708316
FAM221A	-0.676254067979648	1.63461016687792	-1.57273668729371	0.123481033747803	0.799836983545788	-4.49868193888045
HTT	0.522178291062792	4.08394092263139	1.82600750162345	0.0751522213716244	0.759978182454975	-4.49910945878607
PRELID2	1.01972332558024	-1.25667919680509	1.42623632437935	0.161385484382889	0.82745043148915	-4.5003292509714
CELSR3	1.05190521916018	-0.781027525271889	1.43614189582489	0.158563510849971	0.825419967229605	-4.50062324977758
ARL10	0.791438133634579	0.745243044920494	1.53455780777041	0.1325890634559	0.807251818346686	-4.50075400740746
CCDC42	0.979787039075848	-3.2337800942019	1.38479547911257	0.173619602744253	0.834691531892426	-4.50113622811901
C19orf47	0.549579695790897	2.63604373244952	1.72297409050437	0.0924437028290511	0.779251086666937	-4.50189176651492
POLR2G	0.372191733311737	7.35758126783795	1.91643701593048	0.0623122700054494	0.736963919133896	-4.50251424123779
DYNC2H1	-1.221967812024	-2.0877375974171	-1.39647990687807	0.170099499558071	0.832503398227866	-4.50274139719874
DCSTAMP	1.2319185937632	-2.80866356407501	1.39450245169182	0.170691306936526	0.833316487114955	-4.50283955591196
ENKD1	-0.911400965579792	0.801708223542428	-1.50181790226974	0.140822420694619	0.817607989668735	-4.5033331584263
TRAV16	-1.08506617021615	0.27320615250529	-1.44804254552769	0.155224555196683	0.825419967229605	-4.50363514175667
SLC12A7	-0.563544868263563	3.62722761669458	-1.77231604089983	0.083787685044555	0.767088081915079	-4.50409506224547
RFK	0.521955943121406	2.92737081257541	1.72576383184578	0.0919351638325818	0.779251086666937	-4.50450668132111
SIAE	-0.8674420474587	1.67488565260517	-1.54903899564112	0.129072798867873	0.804415967878845	-4.50470933398909
ANKRD42	-0.830549597131416	1.61428415803308	-1.57001676753704	0.124112702737652	0.80063976238762	-4.50480980080435
SRCAP	-0.828520106721335	1.60018027602677	-1.56275283415412	0.125812484608779	0.802415436520901	-4.50525281877396
ZFYVE9	1.23004170043855	-0.773439181426013	1.43751972999587	0.158174070175798	0.825419967229605	-4.5053182147348
XNDC1N	0.68823724881265	0.637065329178156	1.50250382395482	0.140645837775973	0.817607989668735	-4.50543279154018
PPM1L	0.465984442337716	2.56860263781726	1.6968160723101	0.0973268750236106	0.786498652705244	-4.50565248638155
SPOCD1	0.89157011311589	1.78446105298027	1.61601079392374	0.113777010112921	0.796347229430674	-4.50614202124092
TANGO6	-0.695804989796746	2.1092507499711	-1.61898227642625	0.11313416788269	0.796347229430674	-4.50655689611221
CLC	-1.03039596516348	8.60769499202766	-1.91869846267805	0.062016887534727	0.736134461447301	-4.50662310243326
TMEM80	0.523365682934335	4.70363523369273	1.86355573475796	0.0695712133738323	0.756211350709945	-4.50663079084263
TTC24	-1.30890357416103	-1.17952971728584	-1.39991885438958	0.169074100401192	0.831243815898464	-4.50709755673798
YPEL1	1.00928806485118	1.25697067881589	1.571172763451	0.123843917715927	0.800580068233426	-4.5071344006175
KIR3DL1	1.56402435067568	0.921745297313472	1.47876990433906	0.146859251350844	0.825005890594578	-4.50729626395754
PIERCE2	-1.15656667264525	-1.27574414214836	-1.4013569956899	0.168646714815301	0.831243815898464	-4.50730472837073
UCN	-1.1671436224671	-1.83234410254793	-1.39472420584195	0.170624861442985	0.833316487114955	-4.50737035284277
BSPRY	-1.07437128783743	-1.34099453775796	-1.39231805875629	0.171346903920765	0.833487787107947	-4.507492963158
ANO2	1.13404358641958	-2.79891423339044	1.3806735102286	0.174874787292643	0.837887569634432	-4.50768273427952
METTL15	0.51584811249346	1.81544602775922	1.61953279847791	0.113015395900822	0.796347229430674	-4.50831371835281
DPH2	0.444475742683764	3.08608051364731	1.7472111528544	0.0881028994221034	0.769432169191319	-4.50854461059044
ZNF667	0.944557534459409	-2.11930278426333	1.39016131361101	0.171996119248477	0.834234082151191	-4.50858980150529
P3H4	1.03273512163604	-0.305556542618574	1.4360084392817	0.158601271888819	0.825419967229605	-4.50881290385889
SPIB	-0.704437746613356	4.71468285661238	-1.8463820949446	0.0720784947241379	0.756211350709945	-4.50913812900113
TBC1D3L	-0.465904336808474	3.8056026926614	-1.80364699642688	0.0786525447326854	0.765793962950367	-4.50936218477297
COL5A3	-1.5987315335127	-0.993164018302005	-1.40108817566038	0.168726538573188	0.831243815898464	-4.51007027928963
IFNL1	0.701415488559791	0.830201139094408	1.51189633597486	0.138245560961772	0.813117681068872	-4.51055505828402
APOOL	-1.97252283924254	0.822367766014698	-1.45328694863583	0.153770818868814	0.82526711608754	-4.51072718080587
TMEM104	0.499013532776328	3.10746784706289	1.7501040392077	0.0875963584125783	0.769432169191319	-4.51155933795721
GMEB2	0.505142717464228	3.01220667500369	1.7620847000521	0.0855244261428737	0.769432169191319	-4.51213761179143
LDLR	0.583487600087591	2.21831559584255	1.64297793399066	0.108051088298646	0.793804081244705	-4.51243502176404
MAK	-0.815857774103009	2.30680204595633	-1.68156947159217	0.100270460084163	0.786498652705244	-4.51286845701058
ESAM	0.525516235413615	4.11406666305611	1.81678050225097	0.0765803132176861	0.759978182454975	-4.51353379300513
VILL	0.474977892600476	2.75675630644251	1.70375610291306	0.0960109133729008	0.786498652705244	-4.51459499905225
FMNL2	0.906854780343751	0.894842187595815	1.5214152955797	0.135846478884989	0.812635073132281	-4.51470963437792
SH3BP5	-0.589515879668843	4.64365661293089	-1.84511522429711	0.0722664546727513	0.756211350709945	-4.51575687361985
BTG2	-0.314426737178614	6.9323984964252	-1.90402555461855	0.063954982754767	0.739363553612989	-4.51582243768429
TOM1L1	-1.12499358697081	-2.94390845480454	-1.37023839980421	0.178083781941724	0.842415983288749	-4.51613932604742
SPOP	-0.306203664365249	5.76695070293696	-1.8821396573728	0.0669420684227582	0.748653928333951	-4.51663083434393
JMJD6	0.370648298850186	4.43341012415236	1.84086800329344	0.0728996348232707	0.757363073525013	-4.51700911778784
FLNA	0.493171014418956	7.55682509648764	1.90959761552694	0.0632129629463535	0.739363553612989	-4.5170403356071
RPTOR	0.763644596397064	1.84609981826484	1.60648292446571	0.115858380453899	0.796347229430674	-4.51729347298285
ACP2	0.51194813824943	3.92711024304508	1.80234903682732	0.0788598849453055	0.765793962950367	-4.51735384798036
GADD45G	0.832572885791866	-0.0796205170453353	1.46568871390851	0.150375779081302	0.825005890594578	-4.51753487420941
AACS	-0.527125705382038	1.63393590238865	-1.56783625524504	0.124620986601328	0.802415436520901	-4.51803875435493
TTC4P1	-0.899151067198918	-2.634311309445	-1.37112948962248	0.177807992017012	0.842415983288749	-4.51843508428187
CORT	-1.11685299159088	-2.99935456415857	-1.36637914992069	0.179282021935205	0.843344532749232	-4.5186581583154
CLEC1A	-1.05416736758932	-0.147020853538262	-1.43170846445985	0.159821715570397	0.826669420891117	-4.51878451181538
AGPAT4	0.532636982788402	3.09642498024313	1.75092606865137	0.0874528672620334	0.769432169191319	-4.51910039673807
FOLR2	0.542885188680297	3.65500838716477	1.81014941021255	0.0776207400081682	0.764578205539673	-4.5193624889704
GPSM2	-1.03523031609686	0.783622535275019	-1.47359277240977	0.148243109547683	0.825005890594578	-4.52020367128953
FAM114A2	0.435033090789341	3.20735797377483	1.74600122584673	0.0883154813890348	0.769432169191319	-4.52043466343222
IFT80	-0.913518864891237	1.20208168767939	-1.51851236844132	0.136574551027574	0.813031052090324	-4.52072503530753
FNTB	-0.640556734516597	3.59160871441639	-1.75873463846516	0.086099606791528	0.769432169191319	-4.5211176199649
MYBPC2	-1.0057246702366	-3.12046519028958	-1.36115392053809	0.180914271878621	0.844320490169675	-4.52155337969886
NLRP12	-0.491153883605472	4.70820514498142	-1.84656856020546	0.072050864783411	0.756211350709945	-4.52161859180996
COCH	-1.58454116761967	-0.886300207770173	-1.3930380017328	0.171130613404724	0.833454243459108	-4.5225499364128
RNF217	-1.36546055419969	0.0153381681650101	-1.44467297941312	0.156164286082027	0.825419967229605	-4.5235674884099
STARD5	-0.994663095455718	1.35612055106557	-1.51080121474189	0.13852372492902	0.813294699511939	-4.52389054361893
KLHDC4	0.525863739154197	3.19023143077195	1.74169082481255	0.0890762984200672	0.769432169191319	-4.52423048912997
PDXK	0.431228808409297	4.88414858305503	1.86241496333691	0.0697354286021459	0.756211350709945	-4.52424835693007
KIFAP3	0.531172575963094	2.86142824618794	1.68726658195675	0.0991620458805834	0.786498652705244	-4.52475704182006
APLF	-1.01833195896814	-0.131075223223229	-1.41187663837958	0.165546019759615	0.830099623291984	-4.52499600177845
SLC39A13	0.478964991301408	2.86464847259119	1.71429207554427	0.0940413453625334	0.782966826008827	-4.52503367848472
KRBOX1	-1.09163200013185	-2.88118915765489	-1.35641849535075	0.182403378578343	0.844320490169675	-4.52518208207704
TEC	-1.15859433757447	0.674098757812746	-1.46725957593976	0.149950009165109	0.825005890594578	-4.52543430453786
FAM209B	-1.33119329419987	-0.502573167995381	-1.39891490966355	0.169372950839244	0.831243815898464	-4.52558454428208
HAGHL	-1.09351628006454	-0.0265106596216639	-1.43175654059656	0.159808029729004	0.826669420891117	-4.52560992597318
SPIRE1	-1.20080000901187	-0.39954415415191	-1.40780688423993	0.166740275677837	0.830718640857268	-4.52633892885455
SAMHD1	0.32119602437504	7.42445943908293	1.90170489129451	0.0642662136487531	0.742120507813755	-4.52688285154608
SERPINE1	-1.1158799381865	0.421456238569584	-1.43545576742887	0.158757723509382	0.825419967229605	-4.52744309516157
SORCS3	1.12379075743342	-3.27348707165897	1.35750817935233	0.182059883244727	0.844320490169675	-4.52744710750604
RBMS3	-1.0743934545462	-3.10329796973192	-1.3490698523481	0.184732876347031	0.844320490169675	-4.52808593262123
TMEM203	-0.444032853358232	3.67415302844381	-1.77214463610385	0.0838165348481886	0.767088081915079	-4.52921622227253
RIMKLA	-1.29803947361291	-1.87183177956461	-1.36048165708491	0.18112510073341	0.844320490169675	-4.52971439833167
SOS2	-0.542338567918033	4.23547694557524	-1.82476778378752	0.0753427757197719	0.759978182454975	-4.53011481492373
RAPGEF2	-0.487697972414334	3.79115570897254	-1.80192416305703	0.0789278557235369	0.765793962950367	-4.53043071320379
RAD51C	0.603029765621264	3.75701803314391	1.77558580631107	0.0832389326640688	0.767088081915079	-4.53062188869424
ZKSCAN5	0.449815127024473	2.30166352422205	1.66862404016756	0.102827190821215	0.787121624668117	-4.5309946602101
FPGS	0.578291356961158	3.60012924891164	1.76948978221355	0.0842644494456094	0.768067480110526	-4.53110038174291
C1orf87	-1.30728703492071	-3.26353692210615	-1.34603973741139	0.185700035224188	0.844320490169675	-4.53190888100865
HFE	0.506650585034707	1.37112864740545	1.52105995639365	0.1359354328929	0.812635073132281	-4.53231146603392
PDHA1	0.410245132438202	5.1065741918445	1.8509134453846	0.0714095930746656	0.756211350709945	-4.53282143533922
AZIN2	-1.03490914539354	0.081423377663165	-1.41602989294856	0.164334152446819	0.829828790880072	-4.53312832426047
C1orf53	0.713094789037289	0.057541014353356	1.449234001302	0.154893340096504	0.825419967229605	-4.5334477082348
PXT1	-1.14265352646983	0.769491415279356	-1.45537111303717	0.153196081777871	0.82526711608754	-4.53409351090785
DMC1	0.974338650977993	-1.52754058297359	1.36566243055267	0.17950523556922	0.843874767439525	-4.53451953718003
TRPV1	-1.1927054148045	-0.50287583745417	-1.4041543470415	0.167817808859765	0.830718640857268	-4.53469493713324
SH3BGR	1.13412361848737	-2.55593758279369	1.35610596665674	0.182501987247755	0.844320490169675	-4.53521401595948
CFAP53	-1.1513954802508	-2.04001012598567	-1.35634854223368	0.182425446540488	0.844320490169675	-4.53547726267537
COL27A1	0.953370520901607	-3.02942915030937	1.34601652399973	0.185707459489753	0.844320490169675	-4.53576286888557
CYP17A1	-1.33675880487309	-2.40450818892819	-1.34909841667557	0.184723777545534	0.844320490169675	-4.53613209431993
LIX1	-1.15838901841461	-2.66097764323566	-1.34385621679936	0.186399379619326	0.844320490169675	-4.53631726684868
[truncated: 12,193 more rows]
