# Supplementary material for: Multi-omics analysis reveals COVID-19 vaccine induced attenuation of inflammatory responses during breakthrough disease
Source: Nat Commun. 2024 Apr 22;15:3402. doi: 10.1038/s41467-024-47463-6 (PMC11035709; doi:10.1038/s41467-024-47463-6)
Supplement: Supplementary file 13 — Source Data [file 41467_2024_47463_MOESM13_ESM.zip › source_data/Supp_1c_pilot_PCRposMenACWY_vs_PCRneg_CT_C2_CP_REACTOME.txt]

pathway	pval	padj	log2err	ES	NES	size	leadingEdge
REACTOME_INTERFERON_SIGNALING	1.32667357266274e-16	1.10644575960073e-13	1.04762648849882	0.549440685848865	2.58406360652859	165	USP18 TRIM14 OAS2 IFI27 OAS1 OASL BST2 ISG15 IRF7 TRIM5 IFITM1 XAF1 EIF2AK2 IFIT1 IFIT5 MT2A MX1 OAS3 HERC5 RSAD2 IFI6 IFIT2 SP100 IFIT3 NUP205 IFI35 DDX58 TRIM38 UBA7 IFITM3 UBE2E1 TRIM22 STAT2 MX2 PML TRIM26 IRF5 SAMHD1 UBE2L6 GBP3 EGR1 SOCS1 ISG20 NUP62 NUP54 STAT1 GBP4 GBP1 NUP160 ADAR
REACTOME_INTERFERON_ALPHA_BETA_SIGNALING	2.65912726020805e-16	1.10885606750676e-13	1.03769615548758	0.759486070127049	2.97102830248062	54	USP18 OAS2 IFI27 OAS1 OASL BST2 ISG15 IRF7 IFITM1 XAF1 IFIT1 IFIT5 MX1 OAS3 RSAD2 IFI6 IFIT2 IFIT3 IFI35 IFITM3 STAT2 MX2 IRF5 SAMHD1 EGR1 SOCS1 ISG20
REACTOME_BINDING_AND_UPTAKE_OF_LIGANDS_BY_SCAVENGER_RECEPTORS	1.36700340819494e-12	3.80026947478193e-10	0.910119734774459	0.726026074544116	2.77860638467507	49	MSR1 HSPH1 JCHAIN IGKV2-30 IGLV1-47 IGKV4-1 IGLC3 IGKV3-15 IGKV1-5 IGLV2-11 IGKV3-20 CALR IGHV4-59 IGLV1-40 IGLV1-44 IGLV2-23 IGKV3-11 IGLC2 IGHA1 IGLV3-25 IGHV3-23 HSP90B1 IGLV3-1 STAB1 IGHV1-2 HSP90AA1 IGHV4-39 IGHA2 MARCO IGLV3-21 APOL1 IGHV3-33 IGHV3-7 IGLV3-19 IGHV3-11 IGHV3-30 IGLV2-14 IGHV2-5 CD163
REACTOME_SCAVENGING_OF_HEME_FROM_PLASMA	1.73532328511191e-11	3.61814904945833e-09	0.863415391606693	0.771386705319329	2.77288009501649	35	JCHAIN IGKV2-30 IGLV1-47 IGKV4-1 IGLC3 IGKV3-15 IGKV1-5 IGLV2-11 IGKV3-20 IGHV4-59 IGLV1-40 IGLV1-44 IGLV2-23 IGKV3-11 IGLC2 IGHA1 IGLV3-25 IGHV3-23 IGLV3-1 IGHV1-2 IGHV4-39 IGHA2 IGLV3-21 APOL1 IGHV3-33 IGHV3-7 IGLV3-19 IGHV3-11 IGHV3-30 IGLV2-14 IGHV2-5 CD163
REACTOME_INITIAL_TRIGGERING_OF_COMPLEMENT	5.15021245654645e-10	8.59055437751948e-08	0.801215574617779	0.730607610580973	2.63146326523542	37	IGKV2-30 IGLV1-47 IGKV4-1 IGLC3 IGKV3-15 IGKV1-5 IGLV2-11 IGKV3-20 IGHV4-59 IGLV1-40 IGLV1-44 IGLV2-23 IGKV3-11 IGLC2 IGLV3-25 IGHV3-23 IGLV3-1 IGHG2 IGHV1-2 IGHV4-39 C1QC IGLV3-21 IGHV3-33 IGHG1 IGHV3-7 IGLV3-19 IGHV3-11 IGHV3-30 IGLV2-14 C3 IGHV2-5
REACTOME_CREATION_OF_C4_AND_C2_ACTIVATORS	6.36905126404832e-10	8.85298125702716e-08	0.801215574617779	0.746309470539821	2.66954790247188	34	IGKV2-30 IGLV1-47 IGKV4-1 IGLC3 IGKV3-15 IGKV1-5 IGLV2-11 IGKV3-20 IGHV4-59 IGLV1-40 IGLV1-44 IGLV2-23 IGKV3-11 IGLC2 IGLV3-25 IGHV3-23 IGLV3-1 IGHG2 IGHV1-2 IGHV4-39 C1QC IGLV3-21 IGHV3-33 IGHG1 IGHV3-7 IGLV3-19 IGHV3-11 IGHV3-30 IGLV2-14 IGHV2-5
REACTOME_FCGR_ACTIVATION	7.4695082175665e-10	8.89938550492923e-08	0.801215574617779	0.700804386264995	2.59724383389437	42	IGKV2-30 IGLV1-47 IGKV4-1 FCGR3A IGLC3 IGKV3-15 IGKV1-5 IGLV2-11 IGKV3-20 IGHV4-59 IGLV1-40 IGLV1-44 IGLV2-23 IGKV3-11 IGLC2 YES1 IGLV3-25 SRC IGHV3-23 IGLV3-1 IGHG2 IGHV1-2 IGHV4-39 IGLV3-21 CD247 IGHV3-33 IGHG1 IGHV3-7 IGLV3-19 IGHV3-11 IGHV3-30 IGLV2-14 IGHV2-5
REACTOME_CD22_MEDIATED_BCR_REGULATION	1.74365377968784e-09	1.81775906532457e-07	0.788186810800237	0.727545470885028	2.61528535626156	35	IGKV2-30 IGLV1-47 IGKV4-1 IGLC3 IGKV3-15 IGKV1-5 IGLV2-11 IGKV3-20 IGHV4-59 IGLV1-40 IGLV1-44 IGLV2-23 IGKV3-11 IGLC2 IGLV3-25 IGHV3-23 IGLV3-1 IGHV1-2 IGHV4-39 IGLV3-21 IGHV3-33 IGHV3-7 IGLV3-19 IGHV3-11 IGHV3-30 IGLV2-14 IGHV2-5
REACTOME_IMMUNOREGULATORY_INTERACTIONS_BETWEEN_A_LYMPHOID_AND_A_NON_LYMPHOID_CELL	3.96789292528704e-08	3.67691411076599e-06	0.719512826338911	0.479552896326898	2.17006519252045	121	SIGLEC1 ICAM2 IFITM1 CD300E IGKV2-30 LILRB4 IGLV1-47 IGKV4-1 FCGR3A IGLC3 IGKV3-15 IGKV1-5 ITGA4 IGLV2-11 IGKV3-20 HCST IGHV4-59 IGLV1-40 IGLV1-44 LILRB1 IGLV2-23 IGKV3-11 CD226 IGLC2 IGLV3-25 CD300A IGHV3-23 IGLV3-1 CD300C ITGB7 IGHV1-2 IGHV4-39 KLRF1 IGLV3-21 LAIR1 CD247 HLA-A CD160 IGHV3-33 SLAMF7 IGHV3-7 NECTIN2 HLA-F IGLV3-19 SH2D1B IGHV3-11 CLEC2B B2M NCR1 IGHV3-30 SIGLEC5 IGLV2-14 C3 IGHV2…
REACTOME_ROLE_OF_LAT2_NTAL_LAB_ON_CALCIUM_MOBILIZATION	1.30958057380439e-07	1.09219019855286e-05	0.690132458796796	0.644753384801198	2.41080018225502	43	IGKV2-30 IGLV1-47 IGKV4-1 IGLC3 IGKV3-15 IGKV1-5 IGLV2-11 IGKV3-20 IGHV4-59 IGLV1-40 IGLV1-44 IGLV2-23 IGKV3-11 IGLC2 IGLV3-25 MS4A2 IGHV3-23 IGLV3-1 IGHV1-2 IGHV4-39 IGLV3-21 IGHV3-33 IGHV3-7 IGLV3-19 IGHV3-11 FCER1G IGHV3-30 IGLV2-14 IGHV2-5 SOS1
REACTOME_FCERI_MEDIATED_NF_KB_ACTIVATION	1.62558383482648e-07	1.23248810749571e-05	0.690132458796796	0.491271845586198	2.18216338167212	104	CUL1 PSMC2 IGKV2-30 PSMB5 IGLV1-47 IGKV4-1 IGLC3 IGKV3-15 IGKV1-5 IGLV2-11 PSME2 IGKV3-20 IGHV4-59 IGLV1-40 IGLV1-44 IGLV2-23 PSMA3 IGKV3-11 PSMA4 IGLC2 IGLV3-25 MALT1 MS4A2 IGHV3-23 IGLV3-1 BTRC PSMA5 IGHV1-2 PSMD7 IGHV4-39 PSMA7 IGLV3-21 RELA PSMC3 PSMC5 IGHV3-33 PSMD14 IGHV3-7 PSMB9 IGLV3-19 PSMD8 IGHV3-11 FCER1G UBE2N IGHV3-30 IGLV2-14 IGHV2-5 PRKCQ CARD11 PSMB6
REACTOME_MITOCHONDRIAL_TRANSLATION	8.94902319964453e-07	6.21957112375295e-05	0.659444398037935	0.5081476431847	2.20375782123131	88	MRPS18B MRPL17 MRPS22 MRPL14 MRPL19 MRPL38 MRPL15 MRPL49 ERAL1 MRPS18C MRPS7 MRPL27 MRPS35 MRPL16 MRPL1 MRPS12 MRPS5 MRPL2 MRPL58 GFM1 MRPL32 MRPL39 MRPL51 GADD45GIP1 MRPL13 MRPL33 MRRF MRPS30 MRPL47 MRPL18 MTIF2 MRPS36 MRPL40 MRPL24 MRPL44 MRPL35 CHCHD1 MRPL48 MRPS31 PTCD3 MRPL9 MRPS9 MRPS18A MRPL41 MRPL21 MRPL22 MRPL55 MRPL54 MRPS33 MRPL10 MTRF1L DAP3 MRPS11 MRPS2 MRPL4 MRPS14 MRPS10 MRPL42 MRP…
REACTOME_INTERFERON_GAMMA_SIGNALING	1.28952376547064e-06	8.27279092617319e-05	0.643551836150722	0.528926284413018	2.21758998657027	72	TRIM14 OAS2 OAS1 OASL IRF7 TRIM5 MT2A OAS3 SP100 TRIM38 TRIM22 PML TRIM26 IRF5 GBP3 SOCS1 STAT1 GBP4 GBP1 IFI30 JAK2 TRIM35 IRF4 HLA-A TRIM21 TRIM68 HLA-F NCAM1
REACTOME_ROLE_OF_PHOSPHOLIPIDS_IN_PHAGOCYTOSIS	1.52995420562951e-06	9.11415576782153e-05	0.643551836150722	0.574013198557741	2.23745712122431	53	PRKCE IGKV2-30 IGLV1-47 IGKV4-1 FCGR3A IGLC3 IGKV3-15 IGKV1-5 IGLV2-11 IGKV3-20 IGHV4-59 IGLV1-40 IGLV1-44 IGLV2-23 IGKV3-11 IGLC2 IGLV3-25 PLD3 IGHV3-23 IGLV3-1 IGHG2 IGHV1-2 IGHV4-39 IGLV3-21 CD247 IGHV3-33 IGHG1 IGHV3-7 IGLV3-19 IGHV3-11 IGHV3-30 IGLV2-14 IGHV2-5
REACTOME_CELL_SURFACE_INTERACTIONS_AT_THE_VASCULAR_WALL	2.50306310623827e-06	0.000139170308706848	0.627256739718528	0.44341909572621	2.00948410467165	122	SLC3A2 JCHAIN IGKV2-30 IGLV1-47 IGKV4-1 IGLC3 IGKV3-15 IGKV1-5 ITGA4 IGLV2-11 ATP1B3 IGKV3-20 GAS6 IGHV4-59 IGLV1-40 IGLV1-44 IGLV2-23 IGKV3-11 CD48 IGLC2 IGHA1 YES1 IGLV3-25 SRC IGHV3-23 IGLV3-1 ATP1B1 DOK2 NRAS IGHV1-2 IGHV4-39 IGHA2 CD84 IGLV3-21 MERTK SDC3 ITGA3 PICK1 IGHV3-33 SPN PPIA IGHV3-7 CEACAM1 IGLV3-19 CD47 IGHV3-11 ESAM FCER1G IGHV3-30 IGLV2-14 IGHV2-5 SOS1
REACTOME_ANTIVIRAL_MECHANISM_BY_IFN_STIMULATED_GENES	3.71918704075989e-06	0.000193862624499609	0.627256739718528	0.502441582735069	2.13834966716276	79	USP18 OAS2 OAS1 OASL ISG15 EIF2AK2 IFIT1 MX1 OAS3 HERC5 NUP205 DDX58 UBA7 UBE2E1 MX2 UBE2L6 NUP62 NUP54 STAT1 NUP160
REACTOME_FCGR3A_MEDIATED_IL10_SYNTHESIS	4.11039439111526e-06	0.000201651113070007	0.610526878385931	0.547225384054412	2.20646396565579	60	ADCY7 IGKV2-30 IGLV1-47 IGKV4-1 FCGR3A IGLC3 IGKV3-15 IGKV1-5 IGLV2-11 IGKV3-20 IGHV4-59 IGLV1-40 IGLV1-44 IGLV2-23 IGKV3-11 IGLC2 YES1 IGLV3-25 SRC IGHV3-23 IGLV3-1 ADCY9 IGHG2 IGHV1-2 IGHV4-39 ADCY4 IGLV3-21 CALM1 CD247 IGHV3-33 IGHG1 IGHV3-7 IGLV3-19 IGHV3-11 IGHV3-30 IGLV2-14 IGHV2-5
REACTOME_COMPLEMENT_CASCADE	1.29832875145552e-05	0.000601558988174392	0.593325476396405	0.54702141194931	2.13224531544468	53	IGKV2-30 IGLV1-47 IGKV4-1 IGLC3 SERPING1 IGKV3-15 IGKV1-5 IGLV2-11 C5 IGKV3-20 IGHV4-59 IGLV1-40 IGLV1-44 IGLV2-23 IGKV3-11 IGLC2 IGLV3-25 IGHV3-23 IGLV3-1 IGHG2 IGHV1-2 IGHV4-39 C1QC C3AR1 IGLV3-21 IGHV3-33 IGHG1 IGHV3-7 IGLV3-19 IGHV3-11 IGHV3-30 IGLV2-14 C3 IGHV2-5
REACTOME_RRNA_MODIFICATION_IN_THE_NUCLEUS_AND_CYTOSOL	1.76317249396509e-05	0.000773939926298361	0.575610261071129	0.537049619575797	2.11115845960044	55	DDX52 UTP4 UTP3 PNO1 NOL11 NOL6 NOC4L WDR36 NOP56 DIMT1 UTP6 BUD23 NOP58 IMP3 SNU13 WDR43 DHX37 UTP18 DCAF13 WDR3 BMS1 IMP4 RRP7A WDR46 PDCD11 RRP9 TRMT112 MPHOSPH10 NOP14 THUMPD1 KRR1
REACTOME_SIGNALING_BY_THE_B_CELL_RECEPTOR_BCR	5.44942217650925e-05	0.00227240904760436	0.557332238758646	0.390186672799231	1.77879777556182	134	CUL1 PSMC2 IGKV2-30 NFKBIE PSMB5 IGLV1-47 IGKV4-1 IGLC3 IGKV3-15 IGKV1-5 IGLV2-11 PSME2 IGKV3-20 IGHV4-59 IGLV1-40 IGLV1-44 IGLV2-23 PSMA3 IGKV3-11 PSMA4 IGLC2 IGLV3-25 MALT1 IGHV3-23 IGLV3-1 BTRC PSMA5 NRAS IGHV1-2 PSMD7 IGHV4-39 ORAI1 PSMA7 IGLV3-21 RELA CALM1 PSMC3 RASGRP3 PSMC5 IGHV3-33 PSMD14 PPIA IGHV3-7 PIK3AP1 PSMB9 IGLV3-19 PSMD8 IGHV3-11 IGHV3-30 IGLV2-14 IGHV2-5 SOS1 CARD11 PSMB6
REACTOME_NEUTROPHIL_DEGRANULATION	6.12390313344438e-05	0.0024320643872822	0.538434096309916	-0.287226555072438	-1.50991996234352	411	ADGRE3 MAPK1 PGLYRP1 MGAM PYGL EEF2 DNAJC3 ADGRG3 CAT RAB5B AMPD3 DBNL PGM2 CPPED1 LTA4H CD93 RAB3D SLC44A2 FOLR3 IGF2R PGM1 VAPA STK11IP SLC11A1 CD44 CAB39 PTAFR ANPEP CDA PADI2 CTSB CD59 MME PTPRJ CDK13 IQGAP1 ACTR2 IMPDH1 CRISPLD2 PRDX6 SLPI SNAP23 ARHGAP9 P2RX1 CANT1 ALDOC GLIPR1 NFAM1 RNASET2 PDXK EEF1A1 CR1 CHIT1 VCP CPNE3 SIRPA VAT1 MMP25 ALDOA KRT1 PPBP KCMF1 ALOX5 STK10 GALNS DGAT1 TBC1D…
REACTOME_FCERI_MEDIATED_CA_2_MOBILIZATION	8.54461038628208e-05	0.0032391841191633	0.538434096309916	0.495175736580935	2.00232979564322	58	IGKV2-30 IGLV1-47 IGKV4-1 IGLC3 IGKV3-15 IGKV1-5 IGLV2-11 IGKV3-20 IGHV4-59 IGLV1-40 IGLV1-44 IGLV2-23 IGKV3-11 IGLC2 IGLV3-25 MS4A2 IGHV3-23 IGLV3-1 TXK IGHV1-2 IGHV4-39 IGLV3-21 CALM1 IGHV3-33 IGHV3-7 IGLV3-19 IGHV3-11 FCER1G IGHV3-30 IGLV2-14 IGHV2-5 SOS1
REACTOME_G2_M_CHECKPOINTS	9.64236821772436e-05	0.00348391427534414	0.538434096309916	0.393285791325278	1.78219219184755	120	PSMC2 PSMB5 ORC3 RMI2 PSME2 PSMA3 PSMA4 RAD9A HUS1 PSMA5 BARD1 PSMD7 RBBP8 RNF8 ATR PSMA7 CHEK1 ABRAXAS1 CHEK2 CDC6 CLSPN BRCA1 MCM10 MCM6 RAD50 CDK2 PKMYT1 PSMC3 YWHAH PSMC5 PSMD14 PSMB9 GTSE1 CCNB1 PSMD8 MRE11 RPA3 YWHAE YWHAG MCM4 UBE2N WRN PSMB6 UBE2V2 PSMD1 ORC5 BRIP1 TP53 PSMB8 PSME1 MCM3 NBN DBF4 SUMO1 RAD17 PSMA6 YWHAQ PSMC1 ATRIP UBC ORC4 SEM1 PSMD4 PSMC4 MCM2 MCM8
REACTOME_CELL_CYCLE_MITOTIC	0.000102716760072283	0.00348391427534414	0.538434096309916	0.283147095198374	1.48076955078884	429	CUL1 XPO1 NUP205 UBE2E1 CDKN1A GORASP1 PSMC2 CNTRL RAB8A DYNC1I2 CCND3 HSP90AB1 PSMB5 NDC80 ORC3 RANGAP1 BLZF1 PSME2 RCC2 MASTL PSMA3 E2F1 PSMA4 RRM2 SRC NUP62 NUP54 CEP164 NUP160 BTRC CCND2 SKA2 HAUS1 PSMA5 NUDC CDT1 VRK2 HSP90AA1 PSMD7 TYMS CDK6 ANAPC4 LIN9 HAUS2 HMMR CDKN2C PSMA7 SDCCAG8 NME7 PCNA CDC6 PPP2CB GMNN BUB1 NSL1 TPX2 BIRC5 JAK2 MCM10 CC2D1B TUBG1 MCM6 PPP2R5C BANF1 TOP2A CENPF CDK2…
REACTOME_ANTIGEN_ACTIVATES_B_CELL_RECEPTOR_BCR_LEADING_TO_GENERATION_OF_SECOND_MESSENGERS	0.0001044338811554	0.00348391427534414	0.538434096309916	0.490267944212854	1.98248427785333	58	IGKV2-30 IGLV1-47 IGKV4-1 IGLC3 IGKV3-15 IGKV1-5 IGLV2-11 IGKV3-20 IGHV4-59 IGLV1-40 IGLV1-44 IGLV2-23 IGKV3-11 IGLC2 IGLV3-25 IGHV3-23 IGLV3-1 IGHV1-2 IGHV4-39 ORAI1 IGLV3-21 CALM1 IGHV3-33 IGHV3-7 PIK3AP1 IGLV3-19 IGHV3-11 IGHV3-30 IGLV2-14 IGHV2-5 SOS1
REACTOME_ANTI_INFLAMMATORY_RESPONSE_FAVOURING_LEISHMANIA_PARASITE_INFECTION	0.000128628583687163	0.00412600918442669	0.518848077743792	0.421230729769226	1.86746632189172	99	PTGER2 ADCY7 GNGT2 GPBAR1 IGKV2-30 IGLV1-47 IGKV4-1 FCGR3A IGLC3 PTGIR IGKV3-15 IGKV1-5 IGLV2-11 IGKV3-20 IGHV4-59 IGLV1-40 IGLV1-44 IGLV2-23 IGKV3-11 IGLC2 YES1 IGLV3-25 SRC IGHV3-23 IGLV3-1 ADCY9 IGHG2 IGHV1-2 IGHV4-39 GNG5 ADCY4 IGLV3-21 CALM1 GPR15 CD247 IGHV3-33 IGHG1 IGHV3-7 IGLV3-19 GNB4 IGHV3-11 IGHV3-30 P2RY11 IGLV2-14
REACTOME_MITOTIC_G1_PHASE_AND_G1_S_TRANSITION	0.000153053564909873	0.00472765456054942	0.518848077743792	0.390161293781205	1.77946761836811	133	CUL1 CDKN1A PSMC2 CCND3 PSMB5 ORC3 PSME2 PSMA3 E2F1 PSMA4 RRM2 SRC CCND2 PSMA5 CDT1 PSMD7 TYMS CDK6 LIN9 CDKN2C PSMA7 PCNA CDC6 PPP2CB GMNN JAK2 MCM10 MCM6 TOP2A CDK2 PSMC3 PRIM2 PSMC5 PSMD14 PSMB9 LIN52 CCNB1 PSMD8 RPA3 TK1 MCM4 CCNA2 POLE4 MYC PSMB6 CDKN1C PSMD1 ORC5 RBL1 PRIM1 FBXO5 PSMB8 MYBL2 ABL1 PSME1 RBBP4 MCM3 DBF4 SKP2 PSMA6 E2F5 RB1 DHFR PSMC1 CDK4 UBC ORC4 AKT3 SEM1 PSMD4 PSMC4 MCM2 M…
REACTOME_CELL_CYCLE_CHECKPOINTS	0.000184381269783998	0.00549192782142336	0.518848077743792	0.3318908970937	1.62561347290358	224	XPO1 UBE2E1 CDKN1A PSMC2 DYNC1I2 PSMB5 NDC80 ORC3 RANGAP1 RMI2 PSME2 RCC2 PSMA3 PSMA4 RAD9A NUP160 HUS1 SKA2 PSMA5 NUDC BARD1 PSMD7 RBBP8 RNF8 ANAPC4 ATR PSMA7 CHEK1 ABRAXAS1 CHEK2 CDC6 PPP2CB BUB1 NSL1 BIRC5 CLSPN BRCA1 MCM10 MCM6 PPP2R5C CENPF RAD50 CDK2 CENPN PKMYT1 CENPH ZWILCH PSMC3 YWHAH PSMC5 KNTC1 PSMD14 UBE2S SPDL1 NUP133 PSMB9 GTSE1 CCNB1 PSMD8 MRE11 RPA3 YWHAE CDC20 YWHAG ZNF385A MCM4 …
REACTOME_PARASITE_INFECTION	0.000250385986495931	0.00720075561164161	0.49849310876659	0.428086529354814	1.83735887790123	83	IGKV2-30 IGLV1-47 IGKV4-1 FCGR3A IGLC3 IGKV3-15 IGKV1-5 IGLV2-11 IGKV3-20 IGHV4-59 IGLV1-40 IGLV1-44 IGLV2-23 IGKV3-11 IGLC2 WASL YES1 IGLV3-25 SRC IGHV3-23 IGLV3-1 IGHG2 IGHV1-2 IGHV4-39 IGLV3-21 CD247 IGHV3-33 IGHG1 PTK2 IGHV3-7 NCKIPSD IGLV3-19 IGHV3-11 NCKAP1 IGHV3-30 ELMO2 IGLV2-14 IGHV2-5
REACTOME_FCERI_MEDIATED_MAPK_ACTIVATION	0.000271706520983278	0.00755344128333513	0.49849310876659	0.481970296733855	1.94387780943753	59	IGKV2-30 IGLV1-47 IGKV4-1 IGLC3 IGKV3-15 IGKV1-5 IGLV2-11 IGKV3-20 IGHV4-59 IGLV1-40 IGLV1-44 IGLV2-23 IGKV3-11 IGLC2 IGLV3-25 MS4A2 IGHV3-23 IGLV3-1 NRAS IGHV1-2 IGHV4-39 IGLV3-21 IGHV3-33 IGHV3-7 IGLV3-19 IGHV3-11 FCER1G IGHV3-30 IGLV2-14 IGHV2-5 SOS1
REACTOME_MITOTIC_G2_G2_M_PHASES	0.000461530034018687	0.012416646721664	0.49849310876659	0.343418379988137	1.6242137692117	172	CUL1 XPO1 CDKN1A PSMC2 CNTRL RAB8A DYNC1I2 HSP90AB1 PSMB5 PSME2 PSMA3 E2F1 PSMA4 CEP164 BTRC HAUS1 PSMA5 HSP90AA1 PSMD7 LIN9 HAUS2 HMMR PSMA7 SDCCAG8 NME7 PPP2CB TPX2 TUBG1 CENPF CDK2 PKMYT1 RBX1 PSMC3 CEP290 PSMC5 PCNT CENPJ TUBG2 PSMD14 AURKA HAUS6 MZT1 PSMB9 GTSE1 AKAP9 LIN52 CCNB1 PSMD8 YWHAE YWHAG DCTN2 PPME1 CKAP5 CCNA2 NEDD1 BORA CEP135 CEP70 PSMB6 CEP57 PSMD1 TUBB TP53 FOXM1 PSMB8 MYBL2 P…
REACTOME_HDR_THROUGH_HOMOLOGOUS_RECOMBINATION_HRR	0.000793900062444954	0.0204422814555463	0.477270815362862	0.461508304424651	1.86135070547222	59	BRCA2 RAD51B PALB2 SLX4 RMI2 POLK RAD9A HUS1 BARD1 RBBP8 ATR CHEK1 PCNA BRCA1 POLH RAD50 RFC1 MRE11 RPA3 POLD1 WRN POLE4 MUS81
REACTOME_EUKARYOTIC_TRANSLATION_ELONGATION	0.000808867251838162	0.0204422814555463	0.477270815362862	-0.420178840094315	-1.79651986210967	79	EEF2 RPL4 RPS16 RPL7A RPL3 RPS3 RPL13 RPS5 EEF1A1 RPL18 RPS2 RPS9 RPL10A RPL18A RPL15 RPLP0 RPL13A RPL8 RPS14 RPLP2 RPLP1 RPS8 RPS28 RPL5 RPL19 RPS13 RPL37A RPL22 RPL27 EEF1B2 RPS11 RPS18 EEF1D RPS23 RPSA RPS3A RPS21 RPS6 RPL38 UBA52
REACTOME_HOMOLOGOUS_DNA_PAIRING_AND_STRAND_EXCHANGE	0.00117977926687214	0.0289392914285697	0.45505986738723	0.52187974838724	1.87967845785138	37	BRCA2 RAD51B PALB2 RMI2 RAD9A HUS1 BARD1 RBBP8 ATR CHEK1 BRCA1 RAD50 MRE11 RPA3 WRN
REACTOME_DDX58_IFIH1_MEDIATED_INDUCTION_OF_INTERFERON_ALPHA_BETA	0.00123521638191117	0.0294334417861118	0.45505986738723	0.438921426137005	1.80606560655056	65	DHX58 ISG15 IRF7 CASP10 IFIH1 HERC5 DDX58 UBA7 UBE2L6 HSP90AB1 HSP90AA1 SIKE1 UBE2K IKBKE RELA TOMM70 RNF125 ATG5 TBK1 RNF135 TNFAIP3 CYLD
REACTOME_FCGAMMA_RECEPTOR_FCGR_DEPENDENT_PHAGOCYTOSIS	0.00135926963249244	0.0310587587802343	0.45505986738723	0.376685937253533	1.68174980146829	108	PRKCE IGKV2-30 HSP90AB1 IGLV1-47 IGKV4-1 FCGR3A IGLC3 IGKV3-15 IGKV1-5 IGLV2-11 IGKV3-20 IGHV4-59 IGLV1-40 IGLV1-44 IGLV2-23 IGKV3-11 IGLC2 WASL YES1 IGLV3-25 SRC PLD3 IGHV3-23 IGLV3-1 IGHG2 IGHV1-2 HSP90AA1 IGHV4-39 IGLV3-21 CD247 IGHV3-33 IGHG1 PTK2 IGHV3-7 NCKIPSD IGLV3-19 IGHV3-11 NCKAP1 IGHV3-30 ELMO2 IGLV2-14
REACTOME_LEISHMANIA_INFECTION	0.00137790656459073	0.0310587587802343	0.45505986738723	0.330166433909804	1.56153805194222	172	PTGER2 ADCY7 GNGT2 GPBAR1 IGKV2-30 HSP90AB1 IGLV1-47 IGKV4-1 FCGR3A IGLC3 PTGIR IGKV3-15 IGKV1-5 IGLV2-11 IGKV3-20 P2RX4 IGHV4-59 IGLV1-40 IGLV1-44 IGLV2-23 IGKV3-11 IGLC2 WASL YES1 IGLV3-25 SRC IGHV3-23 IGLV3-1 ADCY9 CASP1 IGHG2 IGHV1-2 IGHV4-39 GNG5 ADCY4 C3AR1 IGLV3-21 RELA CALM1 GPR15 NLRP3 CD247 TXNIP IGHV3-33 IL18 IGHG1 PTK2 IGHV3-7 NCKIPSD IGLV3-19 GNB4 DVL2 IGHV3-11 NOXA1 NCKAP1 IGHV3-30 …
REACTOME_ACTIVATION_OF_THE_PRE_REPLICATIVE_COMPLEX	0.00150992068892347	0.033138785646373	0.45505986738723	0.557839736513508	1.8900451924977	28	ORC3 CDT1 CDC6 GMNN MCM10 MCM6 CDK2 PRIM2 RPA3 MCM4 POLE4 ORC5 PRIM1 MCM3 DBF4 ORC4 MCM2 MCM8 POLE2 RPA1 POLE ORC2 CDC7
REACTOME_ACTIVATION_OF_ATR_IN_RESPONSE_TO_REPLICATION_STRESS	0.0015932762766184	0.0340716003769165	0.45505986738723	0.534571780769554	1.84943226926104	31	ORC3 RAD9A HUS1 ATR CHEK1 CDC6 CLSPN MCM10 MCM6 CDK2 RPA3 MCM4 ORC5 MCM3 DBF4 RAD17 ATRIP ORC4 MCM2 MCM8 RFC2
REACTOME_METABOLISM_OF_VITAMINS_AND_COFACTORS	0.00186857907143084	0.038959873639333	0.45505986738723	0.360600951006863	1.63617288036623	126	AGRN PARP10 SLC25A19 TCN2 TCN1 PARP14 LDLR PARP9 RDH11 PNPO CD38 GCHFR GCH1 NADK2 RFK MTHFD2 IDH1 HSP90AA1 RETSAT AASDHPPT MMAA AKR1C3 LRP12 COQ5 SDC3 ENPP2 CALM1 GSTO1 MTRR PDSS1 MMUT COQ6 PARP6 SLC23A2 COQ9 MMACHC MOCS2 MTHFD1L PCCB PARP4 FLAD1 LRP8 SLC52A2 PDSS2 NMRK1
REACTOME_FC_EPSILON_RECEPTOR_FCERI_SIGNALING	0.00211907175606407	0.0431050205989618	0.431707695803346	0.341105091476777	1.5869832398254	151	CUL1 PSMC2 IGKV2-30 PSMB5 IGLV1-47 IGKV4-1 IGLC3 IGKV3-15 IGKV1-5 IGLV2-11 PSME2 IGKV3-20 IGHV4-59 IGLV1-40 IGLV1-44 IGLV2-23 PSMA3 IGKV3-11 PSMA4 IGLC2 IGLV3-25 MALT1 MS4A2 IGHV3-23 IGLV3-1 BTRC PSMA5 NRAS TXK IGHV1-2 PSMD7 IGHV4-39 PSMA7 IGLV3-21 RELA CALM1 PSMC3 PSMC5 IGHV3-33 PSMD14 IGHV3-7 PSMB9 IGLV3-19 PSMD8 IGHV3-11 FCER1G UBE2N IGHV3-30 IGLV2-14 IGHV2-5 SOS1 PRKCQ CARD11 PSMB6
REACTOME_HOMOLOGY_DIRECTED_REPAIR	0.00237823879843301	0.047225027568884	0.431707695803346	0.390812872132073	1.71054603483124	93	BRCA2 RAD51B PALB2 SLX4 RMI2 POLK RAD9A HUS1 BARD1 RBBP8 RNF8 ATR CHEK1 PCNA ABRAXAS1 CLSPN BRCA1 TIMELESS POLH RAD50 CDK2 PARP2 POLQ ERCC4 RFC1 MRE11 RPA3 POLD1 UBE2N CCNA2 WRN POLE4 FEN1 MUS81 UBE2V2
REACTOME_CHROMATIN_MODIFYING_ENZYMES	0.00259815527889926	0.0497463920469268	0.431707695803346	-0.312290492794809	-1.49169685239218	178	KDM4B KDM3A JADE1 KAT8 MSL2 BRD8 KDM5B PHF20 SAP130 KMT5B PADI2 PADI4 KAT7 SMARCA2 SUDS3 KAT6A USP22 JMJD6 MSL1 KMT5C TBL1XR1 KMT2B KANSL1 PHF21A RPS2 DNMT3A KDM3B TADA2B NCOA1 ING5 CREBBP SETD1B CARM1 BRD1 KMT5A RCOR1 NSD1 ATXN7L3 HMG20B SMARCC1 SETD7 KDM6B SAP30L GATAD2B SMARCD3 KMT2D KMT2C TRRAP BRPF1
REACTOME_SELENOAMINO_ACID_METABOLISM	0.002624509892164	0.0497463920469268	0.431707695803346	-0.378397349322175	-1.64097205304013	89	RPL4 RPS16 RPL7A RPL3 RPS3 RPL13 RPS5 PAPSS2 PSTK RPL18 RPS2 RPS9 RPL10A RPL18A RPL15 TXNRD1 SEPHS2 RPLP0 RPL13A PAPSS1 RPL8 RPS14 RPLP2 RPLP1 RPS8 RPS28 GSR RPL5 RPL19 SECISBP2
REACTOME_TRNA_MODIFICATION_IN_THE_NUCLEUS_AND_CYTOSOL	0.00285558423999983	0.0529234945813303	0.431707695803346	0.487940368037887	1.77650574976876	38	TRMT6 CTU1 CDKAL1 TRMT11 TYW1 TP53RK NSUN6 NSUN2 TYW3 TRMT5 PUS7 TRMT112 ALKBH8 QTRT2 TRMT13 TRIT1 WDR4 THG1L CTU2 TRMT1 OSGEP TRMT12 PUS3 ADAT3 TYW5 TRMT61A THADA
REACTOME_TRNA_PROCESSING	0.00299060700378067	0.0542210052424583	0.431707695803346	0.372872866879346	1.65307863845993	99	RTCB NUP205 TRMT6 CTU1 RPP25 CDKAL1 NUP62 TRMT11 NUP54 MTO1 NUP160 TYW1 TP53RK NSUN6 POP1 ZBTB8OS POP4 NSUN2 TYW3 NUP133 TRMT5 PUS7 RTRAF TRMT112 RAN ALKBH8 RPP30 NUP35 RPP38 DDX1 QTRT2 NUP188 TRMT13 NUP37 NUP155 NUP42 ELAC2 TRIT1 NUP107 WDR4 THG1L CTU2 TRMT1 OSGEP TRMT12 PUS3 TRMT10C POP5 CPSF4 XPOT ADAT3 TSEN15 TYW5 TRMT61A NUP43 TSEN54 NUP85 THADA
REACTOME_DISEASES_OF_DNA_REPAIR	0.00335844828691133	0.0593742490278078	0.431707695803346	0.525999010238875	1.79493819669349	29	BRCA2 RAD51B PALB2 RMI2 BARD1 RBBP8 BRCA1 RAD50 MRE11 WRN NTHL1 MSH6 BRIP1 PMS2 NBN MLH1
REACTOME_SYNTHESIS_OF_DNA	0.00341722296562923	0.0593742490278078	0.431707695803346	0.364538565636387	1.62419376885073	107	CUL1 UBE2E1 PSMC2 PSMB5 ORC3 PSME2 PSMA3 PSMA4 PSMA5 CDT1 PSMD7 ANAPC4 PSMA7 PCNA CDC6 MCM6 CDK2 RBX1 PSMC3 PRIM2 PSMC5 PSMD14 UBE2S RFC1 PSMB9 PSMD8 RPA3 POLD1 MCM4 CCNA2 POLE4 FEN1 PSMB6 PSMD1 ORC5 PRIM1 PSMB8 PSME1 MCM3 SKP2 ANAPC7 PSMA6 ANAPC11 PSMC1 UBC ORC4 CDC23 ANAPC5 SEM1 PSMD4 PSMC4 MCM2 MCM8 LIG1 RFC2
REACTOME_REGULATION_OF_MECP2_EXPRESSION_AND_ACTIVITY	0.00405417576737283	0.0677413624326697	0.407017918923954	-0.556186297172132	-1.82334455254789	24	CAMK2G LBR SIN3A AGO2 AGO4 AGO1 TNRC6B TBL1XR1 PRKACA
REACTOME_CYTOSOLIC_SENSORS_OF_PATHOGEN_ASSOCIATED_DNA	0.00406123275975238	0.0677413624326697	0.407017918923954	0.422447124488886	1.70380954286919	59	IRF7 ZBP1 POLR3GL TICAM1 TLR3 IFI16 DHX36 TRIM56 CGAS RIPK3 POLR3C RELA POLR2K AIM2 MYD88 TRIM21 POLR1C TBK1 MRE11 RIPK1 POLR2F POLR3D
REACTOME_ORC1_REMOVAL_FROM_CHROMATIN	0.00439841320426492	0.0719269923991557	0.407017918923954	0.410023940911217	1.68715877932767	65	CUL1 PSMC2 PSMB5 ORC3 PSME2 PSMA3 PSMA4 PSMA5 CDT1 PSMD7 PSMA7 CDC6 MCM6 CDK2 RBX1 PSMC3 PSMC5 PSMD14 PSMB9 PSMD8 MCM4 CCNA2 PSMB6 PSMD1 ORC5 PSMB8 PSME1 MCM3 SKP2 PSMA6 PSMC1 UBC ORC4 SEM1 PSMD4 PSMC4 MCM2 MCM8
REACTOME_RIP_MEDIATED_NFKB_ACTIVATION_VIA_ZBP1	0.00478245578153913	0.0755238270620594	0.407017918923954	0.63326823498615	1.820401706319	16	ZBP1 TICAM1 TLR3 RIPK3 RELA MYD88
REACTOME_ZBP1_DAI_MEDIATED_INDUCTION_OF_TYPE_I_IFNS	0.00479947582049059	0.0755238270620594	0.407017918923954	0.5941624346523	1.8146434925786	19	ZBP1 TICAM1 TLR3 RIPK3 RELA MYD88 TBK1 RIPK1
REACTOME_RESOLUTION_OF_D_LOOP_STRUCTURES	0.00543533323600701	0.0836290576607795	0.407017918923954	0.522044632339654	1.75246078118464	27	BRCA2 RAD51B PALB2 SLX4 RMI2 BARD1 RBBP8 BRCA1 RAD50 MRE11 WRN MUS81 BRIP1 NBN
REACTOME_CONSTITUTIVE_SIGNALING_BY_AKT1_E17K_IN_CANCER	0.00551510572103462	0.0836290576607795	0.407017918923954	-0.547047789853663	-1.7933858001977	24	AKT1 PDPK1 GSK3B AKT1S1 CDKN1B CASP9 FOXO3 FOXO1 AKT2 BAD TSC2
REACTOME_TRANSCRIPTIONAL_REGULATION_BY_E2F6	0.00610116692818629	0.090863807466203	0.407017918923954	0.505757831117927	1.73823430365416	30	E2F1 RRM2 MGA PHC3 RING1 RBBP8 CHEK1 BRCA1 CBX3 EZH2 EED PCGF6 BMI1 RBBP4 SUZ12 RNF2 L3MBTL2
REACTOME_DNA_REPLICATION	0.00698982840208467	0.10227222609366	0.407017918923954	0.338975583315774	1.53495055197302	117	CUL1 UBE2E1 PSMC2 PSMB5 ORC3 PSME2 PSMA3 E2F1 PSMA4 PSMA5 CDT1 PSMD7 ANAPC4 PSMA7 PCNA CDC6 GMNN MCM10 MCM6 CDK2 RBX1 PSMC3 PRIM2 PSMC5 PSMD14 UBE2S RFC1 PSMB9 PSMD8 RPA3 POLD1 MCM4 CCNA2 POLE4 FEN1 PSMB6 PSMD1 ORC5 PRIM1 PSMB8 PSME1 MCM3 DBF4 SKP2 ANAPC7 PSMA6 ANAPC11 PSMC1 UBC ORC4 CDC23 ANAPC5 SEM1 PSMD4 PSMC4 MCM2 MCM8 LIG1 RFC2
REACTOME_PHASE_II_CONJUGATION_OF_COMPOUNDS	0.00734127629257931	0.105562490138123	0.407017918923954	0.446235725538837	1.69824313384804	46	TPMT AKR1A1 MAT2A UGP2 MGST1 CNDP2 NAT1 ESD MGST3 SLC35B2 GSTO1 GSS MTRR TPST2 UGDH BPNT1 ABHD10 COMT TRMT112 MGST2 SLC35B3 GSTM4
REACTOME_NEURONAL_SYSTEM	0.0085945862747392	0.121489575476822	0.380730400722792	-0.308175188599442	-1.46408268678662	169	CAMKK1 MAPK1 NRXN1 CAMK2G PDPK1 PRKAR1A SIPA1L1 DBNL PPM1F PANX2 RTN3 GNG7 PPFIA1 IL1RAP EPB41 GNAI3 PLCB2 CACNA2D3 CACNA1E TUBA4A FLOT2 AP2M1 RPS6KA2 KCNJ15 PRKACA GLUL KCNQ1 ABAT AP2A1 FLOT1 GNB2 RPS6KA1 PRKAR2A KCNC3 KCNH3 ALDH5A1 PLCB1 HOMER3 MAPK3 LIN7A KCNH2 KCNK6 CHRNE KCNC4 NRG1 GNB5 DNAJC5 PTPRF TUBA1A CACNB4 PRKCB KCNG1 GNAI2 CAMKK2 ALDH2 DLG2
REACTOME_EUKARYOTIC_TRANSLATION_INITIATION	0.00886497686717951	0.122876479724913	0.380730400722792	-0.338545176368365	-1.50580324189093	104	EIF3L EIF4B PABPC1 RPL4 EIF3F RPS16 RPL7A RPL3 RPS3 RPL13 RPS5 RPL18 RPS2 EIF3K RPS9 RPL10A RPL18A RPL15 RPLP0 RPL13A RPL8 RPS14 EIF3H RPLP2 RPLP1 RPS8 RPS28 EIF3D EIF4H RPL5 RPL19
REACTOME_RESOLUTION_OF_D_LOOP_STRUCTURES_THROUGH_SYNTHESIS_DEPENDENT_STRAND_ANNEALING_SDSA	0.00906118359864626	0.122876479724913	0.380730400722792	0.548559894154066	1.743403674355	22	BRCA2 RAD51B PALB2 RMI2 BARD1 RBBP8 BRCA1 RAD50 MRE11 WRN BRIP1 NBN
REACTOME_G2_M_DNA_DAMAGE_CHECKPOINT	0.00913470232966976	0.122876479724913	0.380730400722792	0.410812622491455	1.61491696794894	55	RMI2 RAD9A HUS1 BARD1 RBBP8 RNF8 ATR CHEK1 ABRAXAS1 CHEK2 BRCA1 RAD50 YWHAH CCNB1 MRE11 RPA3 YWHAE YWHAG UBE2N WRN UBE2V2 BRIP1 TP53 NBN SUMO1 RAD17 YWHAQ ATRIP
REACTOME_TRANSCRIPTIONAL_REGULATION_BY_MECP2	0.00986787637764822	0.128613230250203	0.380730400722792	-0.459645224022812	-1.60203108139895	34	CAMK2G LBR SIN3A AGO2 AGO4 AGO1 TNRC6B TBL1XR1 PRKACA NOTCH1 SGK1
REACTOME_SWITCHING_OF_ORIGINS_TO_A_POST_REPLICATIVE_STATE	0.00986960040289325	0.128613230250203	0.380730400722792	0.369579202447586	1.58624385992279	83	CUL1 UBE2E1 PSMC2 PSMB5 ORC3 PSME2 PSMA3 PSMA4 PSMA5 CDT1 PSMD7 ANAPC4 PSMA7 CDC6 MCM6 CDK2 RBX1 PSMC3 PSMC5 PSMD14 UBE2S PSMB9 PSMD8 MCM4 CCNA2 PSMB6 PSMD1 ORC5 PSMB8 PSME1 MCM3 SKP2 ANAPC7 PSMA6 ANAPC11 PSMC1 UBC ORC4 CDC23 ANAPC5 SEM1 PSMD4 PSMC4 MCM2 MCM8
REACTOME_ANTIGEN_PRESENTATION_FOLDING_ASSEMBLY_AND_PEPTIDE_LOADING_OF_CLASS_I_MHC	0.0104955150089772	0.134665531038261	0.380730400722792	0.523378835531495	1.69227601870105	23	ERAP2 CALR SEC31A SEC24A TAP1 PDIA3 HLA-A HLA-F B2M SAR1B SEC24D SEC23A
REACTOME_PRE_NOTCH_PROCESSING_IN_GOLGI	0.0108283870032025	0.135243959047727	0.380730400722792	-0.604150621912031	-1.74434416686499	15	ATP2A3 B4GALT1 NOTCH1 ST3GAL4 SEL1L MFNG FURIN
REACTOME_SIGNALING_BY_NTRK3_TRKC	0.0108649223695416	0.135243959047727	0.380730400722792	0.624932364887172	1.78419417841264	15	PTPRO SRC BAX NRAS IRS1 SOS1
REACTOME_APC_C_MEDIATED_DEGRADATION_OF_CELL_CYCLE_PROTEINS	0.0122309349731074	0.150008820111346	0.380730400722792	0.361193339530619	1.54489530177781	81	CUL1 UBE2E1 PSMC2 PSMB5 PSME2 PSMA3 PSMA4 BTRC PSMA5 PSMD7 ANAPC4 PSMA7 CDK2 PSMC3 PSMC5 PSMD14 AURKA UBE2S PSMB9 CCNB1 PSMD8 CDC20 CCNA2 PTTG1 CDC14A PSMB6 BUB1B PSMD1 FBXO5 PSMB8 PSME1 SKP2 ANAPC7 PSMA6 RB1 ANAPC11 PSMC1 UBC CDC23 ANAPC5 SEM1 PSMD4
REACTOME_ATTENUATION_PHASE	0.014811240703674	0.17902282241832	0.380730400722792	0.552465203145002	1.68729513563049	19	HSPH1 HSPA8 HSP90AB1 FKBP4 TNFRSF21 HSP90AA1 HSPB1 MRPL18
REACTOME_VISUAL_PHOTOTRANSDUCTION	0.0157250721809384	0.186224068304647	0.352487857583619	0.445687522404316	1.61967217706529	39	AGRN LDLR RDH11 NMT1 RETSAT AKR1C3 LRP12 SDC3 CALM1 MYO7A FNTA METAP2 DHRS9 LRP8 PRKCQ
REACTOME_INTERLEUKIN_3_INTERLEUKIN_5_AND_GM_CSF_SIGNALING	0.0158536077333692	0.186224068304647	0.352487857583619	-0.4356956937541	-1.58454883664837	40	STAT5B JAK1 CBL PRKACA SYK HCK RAPGEF1 JAK3 UBB PIK3CD PIK3CB TEC CRK VAV1 CRKL IL5RA STAT5A CSF2RB
REACTOME_PERK_REGULATES_GENE_EXPRESSION	0.0163772592658589	0.189703253162866	0.352487857583619	0.484336066504235	1.64100366849253	28	CEBPG EXOSC9 EIF2S1 ATF3 DDIT3 EIF2S2 PARN ATF4
REACTOME_S_PHASE	0.0171023448260119	0.192022250753259	0.352487857583619	0.305934643899158	1.40625511113404	140	CUL1 UBE2E1 CDKN1A PSMC2 PSMB5 ORC3 PSME2 PSMA3 E2F1 PSMA4 PSMA5 CDT1 PSMD7 ANAPC4 LIN9 PSMA7 PCNA CDC6 MCM6 CDK2 RBX1 PSMC3 PRIM2 PSMC5 PSMD14 UBE2S RFC1 PSMB9 LIN52 PSMD8 RPA3 POLD1 MCM4 CCNA2 POLE4 ESCO1 FEN1 MYC PSMB6 PSMD1 ORC5 PRIM1 PSMB8 PSME1 RBBP4 MCM3 SKP2 ANAPC7 PSMA6 E2F5 CDC25B RB1 ANAPC11 PSMC1 CDK4 UBC ORC4 SMC3 AKT3 CDC23 ANAPC5 SEM1 PDS5A PSMD4 PSMC4 MCM2 MCM8 LIG1 RFC2
REACTOME_METABOLISM_OF_FAT_SOLUBLE_VITAMINS	0.0174847143241544	0.192022250753259	0.352487857583619	0.563206198861159	1.65810320550176	17	AGRN LDLR RDH11 RETSAT AKR1C3 LRP12 SDC3
REACTOME_CYCLIN_D_ASSOCIATED_EVENTS_IN_G1	0.0176783074827922	0.192022250753259	0.352487857583619	0.417955943477197	1.54975493672531	41	CUL1 CDKN1A CCND3 E2F1 SRC CCND2 CDK6 CDKN2C PPP2CB JAK2 CDK2
REACTOME_MITOTIC_METAPHASE_AND_ANAPHASE	0.0176783074827922	0.192022250753259	0.352487857583619	0.284770710055092	1.37328042200877	196	XPO1 NUP205 UBE2E1 PSMC2 DYNC1I2 PSMB5 NDC80 RANGAP1 PSME2 RCC2 PSMA3 PSMA4 NUP62 NUP54 NUP160 SKA2 PSMA5 NUDC VRK2 PSMD7 ANAPC4 PSMA7 PPP2CB BUB1 NSL1 BIRC5 CC2D1B PPP2R5C BANF1 CENPF CENPN CENPH ZWILCH PSMC3 PSMC5 KNTC1 ESPL1 TMPO PSMD14 UBE2S SPDL1 NUP133 PSMB9 CCNB1 PSMD8 CDC20 CKAP5 CENPU PTTG1 RAN NUP35 PSMB6 NUP188 CLASP2 BUB1B PSMD1 NUP37 NUP155 FBXO5 PSMB8 CENPL VRK1 SGO2 PSME1 KNL1 NUP1…
REACTOME_MEIOTIC_RECOMBINATION	0.0177825018294491	0.192022250753259	0.352487857583619	0.532538292994606	1.60347323998125	18	BRCA2 RBBP8 BRCA1 RAD50 CDK2 MRE11 RPA3 MLH3 NBN MLH1 CDK4 RPA1 BLM MSH4
REACTOME_DNA_DOUBLE_STRAND_BREAK_REPAIR	0.0179589155380746	0.192022250753259	0.352487857583619	0.318939532924453	1.44210706055223	118	BRCA2 RAD51B PALB2 SLX4 RMI2 DCLRE1C POLK RAD9A RIF1 HUS1 BARD1 RBBP8 RNF8 ATR CHEK1 PCNA ABRAXAS1 CHEK2 CLSPN BRCA1 TIMELESS POLH RAD50 CDK2 PARP2 POLQ ERCC4 RFC1 MRE11 BAZ1B RPA3 POLD1 UBE2N CCNA2 WRN POLE4 FEN1 MUS81 UBE2V2 LIG4
REACTOME_FOXO_MEDIATED_TRANSCRIPTION	0.0189245177743208	0.199785415490931	0.352487857583619	-0.391395355430037	-1.50605370752718	50	CCNG2 CAT AKT1 SOD2 BCL6 SIN3A PINK1 CDKN1B FOXO3 RBL2 FOXO1 SMAD2 AKT2 BCL2L11 CREBBP
REACTOME_NEGATIVE_REGULATORS_OF_DDX58_IFIH1_SIGNALING	0.0193088487909326	0.201294748645473	0.352487857583619	0.447018424888099	1.59898426273908	34	ISG15 IFIH1 HERC5 DDX58 UBA7 UBE2L6 UBE2K IKBKE RNF125 ATG5 TBK1 RNF135 TNFAIP3 CYLD
REACTOME_ACTIVATED_NOTCH1_TRANSMITS_SIGNAL_TO_THE_NUCLEUS	0.0196231219986705	0.202045478356681	0.352487857583619	-0.499579432780305	-1.6377703693103	24	MIB2 PSENEN ARRB2 NOTCH1 JAG1 ITCH UBB NUMB APH1B
REACTOME_GLUTATHIONE_CONJUGATION	0.0201803708992413	0.205249138170332	0.352487857583619	0.525445441246196	1.63195889923648	20	AKR1A1 MGST1 CNDP2 ESD MGST3 GSTO1 GSS MGST2 GSTM4
REACTOME_THE_CITRIC_ACID_TCA_CYCLE_AND_RESPIRATORY_ELECTRON_TRANSPORT	0.0207872880781497	0.20654842564535	0.352487857583619	0.288836302703042	1.34851230821811	159	IDH3A SCO2 TMEM126B NDUFS4 COX14 NDUFA12 NDUFAF1 NDUFB2 NDUFA8 NDUFA13 UQCR10 NDUFC1 PDHX DLAT COX5A ATP5PF ATP5PD ATP5MC3 LDHA NDUFS3 CYCS ATP5F1C NDUFAF4 NDUFB4 NDUFA9 SUCLG1 ATP5MC1 NDUFS5 FH SUCLA2 COX5B NDUFA4 ATP5F1D UQCRQ PDHB MPC1 NDUFA6 IDH2 TIMMDC1 COX6A1 NDUFB7 SUCLG2 ETFB UQCRH UQCRC2 PDK4 COX8A ATP5MC2 NDUFS7 NDUFA5 PDP2 UQCRFS1 NDUFAF2 NDUFB5 GLO1 NDUFB3 UCP3 MT-ND6 ETFA NNT
REACTOME_FANCONI_ANEMIA_PATHWAY	0.020803438554208	0.20654842564535	0.352487857583619	0.450832213037825	1.57258934503357	32	SLX4 FANCL DCLRE1A FANCA ATR FANCC FAN1 ERCC4 DCLRE1B RPA3 MUS81 FANCI USP1 ATRIP UBC
REACTOME_HDR_THROUGH_SINGLE_STRAND_ANNEALING_SSA	0.021883317648411	0.212353623596512	0.352487857583619	0.442547847878314	1.5829930152065	34	RMI2 RAD9A HUS1 BARD1 RBBP8 ATR BRCA1 RAD50 ERCC4 MRE11 RPA3 WRN BRIP1 ABL1 NBN RAD17 RAD52 ATRIP
REACTOME_BASIGIN_INTERACTIONS	0.0218973760543166	0.212353623596512	0.352487857583619	0.520481831118577	1.56717122331621	18	SLC3A2 ATP1B3 ATP1B1 ITGA3 SPN PPIA
REACTOME_DNA_REPLICATION_PRE_INITIATION	0.0237736557895525	0.227899183086055	0.352487857583619	0.348410792723594	1.4884717859036	80	PSMC2 PSMB5 ORC3 PSME2 PSMA3 E2F1 PSMA4 PSMA5 CDT1 PSMD7 PSMA7 CDC6 GMNN MCM10 MCM6 CDK2 PSMC3 PRIM2 PSMC5 PSMD14 PSMB9 PSMD8 RPA3 MCM4 POLE4 PSMB6 PSMD1 ORC5 PRIM1 PSMB8 PSME1 MCM3 DBF4 PSMA6 PSMC1 UBC ORC4 SEM1 PSMD4 PSMC4 MCM2 MCM8
REACTOME_RESPIRATORY_ELECTRON_TRANSPORT_ATP_SYNTHESIS_BY_CHEMIOSMOTIC_COUPLING_AND_HEAT_PRODUCTION_BY_UNCOUPLING_PROTEINS	0.0262703204701026	0.248970991728017	0.352487857583619	0.312903384483089	1.41481419972054	118	SCO2 TMEM126B NDUFS4 COX14 NDUFA12 NDUFAF1 NDUFB2 NDUFA8 NDUFA13 UQCR10 NDUFC1 COX5A ATP5PF ATP5PD ATP5MC3 NDUFS3 CYCS ATP5F1C NDUFAF4 NDUFB4 NDUFA9 ATP5MC1 NDUFS5 COX5B NDUFA4 ATP5F1D UQCRQ NDUFA6 TIMMDC1 COX6A1 NDUFB7 ETFB UQCRH UQCRC2 COX8A ATP5MC2 NDUFS7 NDUFA5 UQCRFS1 NDUFAF2 NDUFB5 NDUFB3 UCP3 MT-ND6 ETFA
REACTOME_PROTEIN_PROTEIN_INTERACTIONS_AT_SYNAPSES	0.0268564736651758	0.249758449850871	0.352487857583619	-0.410023813327063	-1.47388287673091	37	NRXN1 SIPA1L1 DBNL RTN3 PPFIA1 IL1RAP EPB41 FLOT2 FLOT1 HOMER3 LIN7A
REACTOME_TERMINATION_OF_TRANSLESION_DNA_SYNTHESIS	0.0269523507033314	0.249758449850871	0.352487857583619	0.452168055352751	1.55405211046051	30	ISG15 UBA7 UBE2L6 POLK PCNA POLH RFC1 RPA3 POLD1 POLE4
REACTOME_SEPARATION_OF_SISTER_CHROMATIDS	0.027710644871249	0.251712559405043	0.352487857583619	0.286140264573557	1.33217517834843	156	XPO1 UBE2E1 PSMC2 DYNC1I2 PSMB5 NDC80 RANGAP1 PSME2 RCC2 PSMA3 PSMA4 NUP160 SKA2 PSMA5 NUDC PSMD7 ANAPC4 PSMA7 PPP2CB BUB1 NSL1 BIRC5 PPP2R5C CENPF CENPN CENPH ZWILCH PSMC3 PSMC5 KNTC1 ESPL1 PSMD14 UBE2S SPDL1 NUP133 PSMB9 PSMD8 CDC20 CKAP5 CENPU PTTG1 PSMB6 CLASP2 BUB1B PSMD1 NUP37 PSMB8 CENPL SGO2 PSME1 KNL1 NUP107 CENPE KIF18A DYNLL1 ANAPC7 PSMA6 CENPC ANAPC11 PSMC1 UBC MIS12 SMC3 CDC23 ANAPC5…
REACTOME_MITOTIC_PROMETAPHASE	0.027766853075856	0.251712559405043	0.352487857583619	0.287935134941317	1.34771473516583	163	XPO1 CNTRL DYNC1I2 NDC80 RANGAP1 RCC2 CEP164 NUP160 SKA2 HAUS1 NUDC HSP90AA1 HAUS2 SDCCAG8 NME7 PPP2CB BUB1 NSL1 BIRC5 TUBG1 PPP2R5C CENPF CENPN CENPH ZWILCH CEP290 KNTC1 PCNT CENPJ NCAPG TUBG2 HAUS6 SPDL1 NUP133 MZT1 AKAP9 CCNB1 YWHAE CDC20 YWHAG DCTN2 CKAP5 NEDD1 CENPU CEP135 NCAPH CEP70 CEP57 CLASP2 BUB1B NUP37 TUBB CENPL SGO2 KNL1 NUP107 NUMA1 CENPE KIF18A DYNLL1 CENPC PCM1 NEK9 CEP78 MIS12 S…
REACTOME_AURKA_ACTIVATION_BY_TPX2	0.0294137702504706	0.259683054691805	0.352487857583619	0.362824877037868	1.49294496143938	65	CNTRL DYNC1I2 CEP164 HAUS1 HSP90AA1 HAUS2 HMMR SDCCAG8 TPX2 TUBG1 CEP290 PCNT CENPJ AURKA HAUS6 AKAP9 YWHAE YWHAG DCTN2 CKAP5 NEDD1 CEP135 CEP70 CEP57
REACTOME_PHOSPHOLIPID_METABOLISM	0.0304239725515679	0.259683054691805	0.352487857583619	-0.283849180419925	-1.3417284640974	154	DGAT2 CDS2 LPGAT1 GDE1 OSBPL8 PHOSPHO1 PCYT1A SLC44A2 HADHA PCTP ACP6 TNFAIP8L2 INPP5K PGS1 MBOAT2 MTMR12 PIP5K1B CPNE3 PITPNM1 PLBD1 LPCAT2 PLB1 DGAT1 PLEKHA3 GPAT3 PIP4K2A MBOAT7 MTMR10 MTMR3 PISD PTPN13 ABHD4 CPNE1 MTMR14 CDIPT LPCAT3 OSBPL10 MBOAT1 PI4KB PIK3CD PIK3CB PTDSS1 PLD2 INPP4A LPCAT1 PIK3R6 RAB4A ARF3 GPCPD1 STARD10 TMEM86B CSNK2A1 PIK3CG
REACTOME_BBSOME_MEDIATED_CARGO_TARGETING_TO_CILIUM	0.0306847153917277	0.259683054691805	0.352487857583619	0.52046633375374	1.58956674230871	19	SSTR3 BBS12 BBS7 CCT8 CCT5 CCT3 CCT4 ARL6 CCT2 MKKS BBS4 BBS2
REACTOME_CYCLIN_A_B1_B2_ASSOCIATED_EVENTS_DURING_G2_M_TRANSITION	0.0306847153917277	0.259683054691805	0.352487857583619	0.519625214305442	1.58699786241271	19	XPO1 PPP2CB CDK2 PKMYT1 CCNB1 PPME1 CCNA2 FOXM1 CDC25B LCMT1 PLK1
REACTOME_CARGO_TRAFFICKING_TO_THE_PERICILIARY_MEMBRANE	0.0308329840960228	0.259683054691805	0.352487857583619	0.398425064162092	1.47733563725237	41	SSTR3 RAB8A EXOC7 BBS12 EXOC2 EXOC5 RAB11FIP3 EXOC4 BBS7 PKD2 CCT8 CCT5 ARL13B CCT3 PDE6D CCT4 ARL6 CCT2 MKKS BBS4 BBS2 EXOC1 ARF4
REACTOME_DEPOSITION_OF_NEW_CENPA_CONTAINING_NUCLEOSOMES_AT_THE_CENTROMERE	0.0309900334363004	0.259683054691805	0.352487857583619	0.518751278496898	1.58432875740806	19	CENPN CENPH RSF1 CENPU CENPL RBBP4 KNL1 CENPC MIS18BP1 CENPT MIS18A SMARCA5
REACTOME_ACTIVATION_OF_THE_MRNA_UPON_BINDING_OF_THE_CAP_BINDING_COMPLEX_AND_EIFS_AND_SUBSEQUENT_BINDING_TO_43S	0.0311370569174826	0.259683054691805	0.352487857583619	-0.365305798111997	-1.42884751454619	52	EIF3L EIF4B PABPC1 EIF3F RPS16 RPS3 RPS5 RPS2 EIF3K RPS9 RPS14 EIF3H RPS8 RPS28 EIF3D EIF4H
REACTOME_SIGNALING_BY_ERYTHROPOIETIN	0.0311370569174826	0.259683054691805	0.352487857583619	-0.478695306225172	-1.56930597422788	24	PLCG2 STAT5B IRS2 RAPGEF1 PIK3CD PIK3CB GAB1 VAV1 CRKL EPOR PIK3CG STAT5A PIK3R5 GRB2
REACTOME_GLYCEROPHOSPHOLIPID_BIOSYNTHESIS	0.0321743477174982	0.265677287093005	0.321775918075361	-0.328328125885089	-1.42041411432482	86	DGAT2 CDS2 LPGAT1 OSBPL8 PHOSPHO1 PCYT1A SLC44A2 HADHA PCTP ACP6 PGS1 MBOAT2 CPNE3 PITPNM1 PLBD1 LPCAT2 PLB1 DGAT1 GPAT3 MBOAT7 PISD ABHD4 CPNE1 CDIPT LPCAT3 OSBPL10 MBOAT1 PTDSS1 PLD2 LPCAT1 GPCPD1 STARD10 TMEM86B CSNK2A1 LPCAT4 PNPLA2
REACTOME_RESPIRATORY_ELECTRON_TRANSPORT	0.0325651292687229	0.266267821667793	0.321775918075361	0.318850338939821	1.41052181477989	98	SCO2 TMEM126B NDUFS4 COX14 NDUFA12 NDUFAF1 NDUFB2 NDUFA8 NDUFA13 UQCR10 NDUFC1 COX5A NDUFS3 CYCS NDUFAF4 NDUFB4 NDUFA9 NDUFS5 COX5B NDUFA4 UQCRQ NDUFA6 TIMMDC1 COX6A1 NDUFB7 ETFB UQCRH UQCRC2 COX8A NDUFS7 NDUFA5 UQCRFS1 NDUFAF2 NDUFB5 NDUFB3 MT-ND6 ETFA
REACTOME_COMPLEX_I_BIOGENESIS	0.0337824824777233	0.271459035163288	0.321775918075361	0.390057335670486	1.52586259241508	54	TMEM126B NDUFS4 NDUFA12 NDUFAF1 NDUFB2 NDUFA8 NDUFA13 NDUFC1 NDUFS3 NDUFAF4 NDUFB4 NDUFA9 NDUFS5 NDUFA6 TIMMDC1 NDUFB7 NDUFS7 NDUFA5 NDUFAF2 NDUFB5 NDUFB3 MT-ND6
REACTOME_FOXO_MEDIATED_TRANSCRIPTION_OF_OXIDATIVE_STRESS_METABOLIC_AND_NEURONAL_GENES	0.0338510067829519	0.271459035163288	0.321775918075361	-0.502932517606004	-1.5202810175645	18	CAT SOD2 SIN3A FOXO3 FOXO1 SMAD2
REACTOME_ANTIMICROBIAL_PEPTIDES	0.0342374641903499	0.271943286997636	0.321775918075361	-0.489000165781561	-1.54687139909038	22	PI3 PGLYRP1 SLC11A1 ITLN1
REACTOME_REGULATION_OF_SIGNALING_BY_CBL	0.0352190807401032	0.275455906279264	0.321775918075361	-0.487067046679969	-1.52589290488731	21	CBL SYK HCK RAPGEF1 UBB PIK3CD PIK3CB CRK VAV1 CRKL
REACTOME_DNA_STRAND_ELONGATION	0.0356085144807033	0.275455906279264	0.321775918075361	0.447784265122231	1.50317485219872	27	PCNA MCM6 PRIM2 RFC1 RPA3 POLD1 MCM4 FEN1 PRIM1 MCM3 MCM2 MCM8 LIG1 RFC2
REACTOME_ORGANELLE_BIOGENESIS_AND_MAINTENANCE	0.0356705490145809	0.275455906279264	0.321775918075361	0.257022741865227	1.27330173602557	243	SSTR3 HELZ2 PRKAG2 C2CD3 CNTRL RAB8A DYNC1I2 EXOC7 MICOS13 IFT74 HSPA9 CEP164 HAUS1 HSP90AA1 BBS12 PPRC1 ATP5PF ATP5PD HAUS2 ATP5MC3 KIFAP3 EXOC2 SDCCAG8 CEP162 EXOC5 CALM1 TUBG1 CYCS MTERF1 RAB11FIP3 MTX2 EXOC4 ATP5F1C CEP290 TGS1 PCNT CENPJ IFT46 ATP5MC1 BBS7 PKD2 CCT8 FBF1 TTC21B CCT5 HAUS6 SSBP1 ATP5F1D ARL13B CCT3 TTBK2 AKAP9 IDH2 PDE6D CCT4 TWNK PPARGC1B YWHAE IQCB1 YWHAG DCTN2 CKAP5 ARL6 N…
REACTOME_REGULATION_OF_PLK1_ACTIVITY_AT_G2_M_TRANSITION	0.0374320576078936	0.286406752706268	0.321775918075361	0.33358737670928	1.40926839024147	78	CUL1 CNTRL RAB8A DYNC1I2 CEP164 BTRC HAUS1 HSP90AA1 HAUS2 SDCCAG8 TUBG1 CEP290 PCNT CENPJ AURKA HAUS6 AKAP9 CCNB1 YWHAE YWHAG DCTN2 CKAP5 NEDD1 BORA CEP135 CEP70 CEP57
REACTOME_ARACHIDONIC_ACID_METABOLISM	0.0378173151166811	0.2867240073392	0.321775918075361	-0.443530902267739	-1.50389199199033	29	LTA4H DPEP2 CYP1B1 TBXAS1 ALOX5 CYP4F3 MAPKAPK2 HPGD DPEP3 PTGS2 ALOX15
REACTOME_GPVI_MEDIATED_ACTIVATION_CASCADE	0.0389096362202983	0.291441829193888	0.321775918075361	-0.434971463343992	-1.48386953724726	30	PLCG2 PDPK1 SYK PRKCZ PIK3CB VAV1 PIK3R6 RHOA PIK3CG RAC2 PIK3R5 RHOG LAT PTPN6
REACTOME_TRNA_AMINOACYLATION	0.0392605850247733	0.291441829193888	0.321775918075361	0.498212553502848	1.56533143137585	21	TARS2 PPA2 FARSA AIMP2 FARS2 PPA1 PARS2 AIMP1 YARS2 NARS2 FARSB AARS2 MARS2 EARS2 LARS2
REACTOME_NONSENSE_MEDIATED_DECAY_NMD	0.0394879217013302	0.291441829193888	0.321775918075361	-0.31155377739256	-1.38684297817228	101	PABPC1 RPL4 RPS16 RPL7A CASC3 RPL3 RPS3 RPL13 RPS5 GSPT1 RPL18 RPS2 UPF1 RPS9 RPL10A RPL18A RPL15 RPLP0 RPL13A RPL8 RPS14 RPLP2 RPLP1 RPS8 RPS28
REACTOME_ESTROGEN_DEPENDENT_NUCLEAR_EVENTS_DOWNSTREAM_OF_ESR_MEMBRANE_SIGNALING	0.0409244309677813	0.299322566830371	0.321775918075361	-0.52609031527435	-1.55109077971613	16	MAPK1 AKT1 CDKN1B TGFA FOXO3 SRF AKT2 MAPK3
REACTOME_ION_TRANSPORT_BY_P_TYPE_ATPASES	0.0419094409698125	0.299322566830371	0.321775918075361	0.436340105564915	1.48898288206294	29	ATP13A1 ATP10A FXYD6 ATP1B3 ATP2C1 ATP1B1 ATP8B3 ATP8B4 CALM1
REACTOME_REGULATION_OF_RUNX1_EXPRESSION_AND_ACTIVITY	0.0419355201538919	0.299322566830371	0.321775918075361	0.537331601157706	1.54462091980344	16	MOV10 PML CCND3 SRC CCND2 TNRC6A CDK6 CBFB
REACTOME_NOTCH3_ACTIVATION_AND_TRANSMISSION_OF_SIGNAL_TO_THE_NUCLEUS	0.0419912953467066	0.299322566830371	0.321775918075361	-0.488797444023731	-1.506906794485	19	TACC3 MIB2 YBX1 PSENEN JAG1 UBB APH1B
REACTOME_SIGNALING_BY_NTRKS	0.0424129012884629	0.299765759954051	0.321775918075361	-0.309331075460523	-1.37694889634534	101	RPS6KA5 MAPK1 BRAF CDK5R1 IRS2 DNM2 AP2M1 RPS6KA2 ADORA2A MAPKAPK2 SRF CLTC AP2A1 RPS6KA1 LYL1 SGK1 RAPGEF1 MAPK3 PIK3CB KIDINS220 CRK GAB1 FURIN TRIB1 PCSK6 MEF2D CRKL MAP2K2 MAPK14 YWHAB PCSK5 RAP1A RHOA
REACTOME_TRAF6_MEDIATED_IRF7_ACTIVATION	0.0444205438378384	0.311317088745859	0.321775918075361	0.535886219840997	1.54046600649838	16	IRF7 IFIH1 DDX58 SIKE1 IKBKE TBK1 RNF135 TRAF2
REACTOME_CYTOCHROME_P450_ARRANGED_BY_SUBSTRATE_TYPE	0.0463739898304986	0.319635599327569	0.321775918075361	-0.491049467016512	-1.52395433235558	20	CYP4F12 CYP1B1 CYP26C1 TBXAS1 CYP4F3 NCOA1 RXRA POR ARNT CYP27A1
REACTOME_GLYCOGEN_METABOLISM	0.0463739898304986	0.319635599327569	0.321775918075361	-0.491038716093876	-1.52392096725445	20	GBE1 PYGL PGM2 PGM1
REACTOME_HDMS_DEMETHYLATE_HISTONES	0.0486414018272135	0.332515812490951	0.321775918075361	-0.51889679278916	-1.55861110293734	17	KDM4B KDM3A KDM5B JMJD6 KDM3B
REACTOME_SCF_SKP2_MEDIATED_DEGRADATION_OF_P27_P21	0.050709939148073	0.343838123979617	0.287857117255149	0.369182158181585	1.43904225709063	53	CUL1 CDKN1A PSMC2 PSMB5 PSME2 PSMA3 PSMA4 PSMA5 PSMD7 PSMA7 CDK2 PSMC3 PSMC5 PSMD14 PSMB9 PSMD8 CCNA2 PSMB6 PSMD1 PSMB8 PSME1 SKP2 PSMA6 PSMC1 CDK4 UBC SEM1 PSMD4 PSMC4
REACTOME_G_PROTEIN_MEDIATED_EVENTS	0.0511247443762781	0.343855135563032	0.287857117255149	-0.411138138510494	-1.48683707858367	38	CAMKK1 MAPK1 CAMK2G PRKAR1A GNAQ GNAI3 PLCB2 AHCYL1 PRKACA ITPR2 PRKAR2A PLCB1
REACTOME_E2F_MEDIATED_REGULATION_OF_DNA_REPLICATION	0.0528455284552846	0.349614604462475	0.282013350011725	0.493271707435573	1.45221306323704	17	ORC3 E2F1 PPP2CB PRIM2 CCNB1 ORC5 PRIM1 RB1 ORC4 MCM8
REACTOME_UNFOLDED_PROTEIN_RESPONSE_UPR	0.0534979423868313	0.349614604462475	0.282013350011725	0.316687359370868	1.34779511245673	79	CREB3L2 CREB3 CEBPG EXOSC9 EIF2S1 ATF3 TPP1 CALR SEC31A DDIT3 MYDGF HSP90B1 EIF2S2 PARN GFPT1 ATF4 DNAJB9 PDIA6 XBP1 FKBP14 YIF1A SRPRB EXOSC3 CXXC1 PDIA5 MBTPS1 NFYB EXOSC8 CXCL8 PREB LMNA EXOSC6 DNAJB11
REACTOME_RESOLUTION_OF_AP_SITES_VIA_THE_MULTIPLE_NUCLEOTIDE_PATCH_REPLACEMENT_PATHWAY	0.0543675480511275	0.349614604462475	0.321775918075361	0.45413746724745	1.48436780955149	24	PARG PCNA PARP2 RFC1 RPA3 POLD1 POLE4 FEN1 LIG1 RFC2 APEX1 POLE2 RPA1 POLE RFC4
REACTOME_O_LINKED_GLYCOSYLATION_OF_MUCINS	0.0552147239263804	0.349614604462475	0.276500599254472	-0.42753236982158	-1.44964534377177	29	ST6GALNAC3 ST6GALNAC2 B3GNTL1 GALNT5 GALNT14 GALNT7 ST3GAL4 B3GNT8 B3GNT9 B3GNT2 B4GALT5 GALNT12 ST3GAL1
REACTOME_EXTRA_NUCLEAR_ESTROGEN_SIGNALING	0.0557768924302789	0.349614604462475	0.271288554688953	-0.371256023255823	-1.42855939016419	50	MAPK1 IGF1R AKT1 PDPK1 CDKN1B GNG7 TGFA GNAI3 FOXO3 SRF MMP9 AKT2 GNB2 PRKCZ STRN MAPK3
REACTOME_RNA_POLYMERASE_III_TRANSCRIPTION_INITIATION_FROM_TYPE_3_PROMOTER	0.0566801619433198	0.349614604462475	0.271288554688953	0.437780800525038	1.46959404646572	27	POLR3GL SNAPC3 BDP1 POLR3C POLR2K POU2F1 POLR1C POLR2F SNAPC5 POLR3D SNAPC1 SNAPC2 POLR3K POLR2L POLR3E POLR2H POLR3A
REACTOME_M_PHASE	0.0568627450980392	0.349614604462475	0.266350657088526	0.245115462668532	1.23220009542604	307	XPO1 NUP205 UBE2E1 GORASP1 PSMC2 CNTRL DYNC1I2 PSMB5 NDC80 RANGAP1 BLZF1 PSME2 RCC2 MASTL PSMA3 PSMA4 NUP62 NUP54 CEP164 NUP160 SKA2 HAUS1 PSMA5 NUDC VRK2 HSP90AA1 PSMD7 ANAPC4 HAUS2 PSMA7 SDCCAG8 NME7 PPP2CB BUB1 NSL1 BIRC5 CC2D1B TUBG1 PPP2R5C BANF1 CENPF CENPN KIF23 CENPH ZWILCH PSMC3 CEP290 PSMC5 KNTC1 PCNT ESPL1 TMPO CENPJ NCAPG TUBG2 PSMD14 HAUS6 UBE2S SPDL1 NUP133 MZT1 PSMB9 AKAP9 CCNB1 PS…
REACTOME_TRANSPORT_OF_VITAMINS_NUCLEOSIDES_AND_RELATED_MOLECULES	0.0570277731091505	0.349614604462475	0.321775918075361	0.485936022670592	1.5092482575851	20	SLC35C1 ARL2 ARL2BP SLC35B2 SLC27A4 SLC35D2 SLC35B3 SLC35A3 SLC35A1
REACTOME_MITOTIC_SPINDLE_CHECKPOINT	0.0573770491803279	0.349614604462475	0.271288554688953	0.30117118580294	1.31820236996004	94	XPO1 UBE2E1 DYNC1I2 NDC80 RANGAP1 RCC2 NUP160 SKA2 NUDC ANAPC4 PPP2CB BUB1 NSL1 BIRC5 PPP2R5C CENPF CENPN CENPH ZWILCH KNTC1 UBE2S SPDL1 NUP133 CDC20 CKAP5 CENPU CLASP2 BUB1B NUP37 CENPL SGO2 KNL1 NUP107 CENPE KIF18A DYNLL1 ANAPC7 CENPC ANAPC11 MIS12 CDC23 ANAPC5 CENPT
REACTOME_OPIOID_SIGNALLING	0.0574589294291381	0.349614604462475	0.321775918075361	-0.343312464024549	-1.39763772003546	62	PPP3CA CAMKK1 MAPK1 CAMK2G PRKAR1A GNAQ GNG7 GNAI3 PLCB2 AHCYL1 PRKACA PPP3R1 ITPR2 GNB2 PRKAR2A
REACTOME_TNFR2_NON_CANONICAL_NF_KB_PATHWAY	0.0577689243027888	0.349614604462475	0.266350657088526	0.310159081890123	1.33961009366581	86	CUL1 TNFSF15 PSMC2 TNF PSMB5 PSME2 PSMA3 PSMA4 TNFSF13B BTRC PSMA5 PSMD7 TNFRSF18 PSMA7 TNFSF8 PSMC3 PSMC5 TNFRSF11A PSMD14 BIRC3 PSMB9 PSMD8 FASLG
REACTOME_COBALAMIN_CBL_VITAMIN_B12_TRANSPORT_AND_METABOLISM	0.0579710144927536	0.349614604462475	0.271288554688953	0.503236828142214	1.43675103032356	15	TCN2 TCN1 MMAA MTRR MMUT MMACHC
REACTOME_G1_S_SPECIFIC_TRANSCRIPTION	0.0583501006036217	0.349614604462475	0.266350657088526	0.461097826866362	1.46543641662973	22	E2F1 RRM2 CDT1 TYMS LIN9 PCNA CDC6 LIN52 TK1 RBL1 FBXO5 RBBP4 E2F5 DHFR
REACTOME_PROCESSING_OF_DNA_DOUBLE_STRAND_BREAK_ENDS	0.0583501006036217	0.349614604462475	0.266350657088526	0.34627691884941	1.39660062670514	59	RMI2 RAD9A HUS1 BARD1 RBBP8 RNF8 ATR CHEK1 ABRAXAS1 CLSPN BRCA1 TIMELESS RAD50 CDK2 MRE11 RPA3 UBE2N CCNA2 WRN UBE2V2 BRIP1 NBN SUMO1 RAD17 SUMO2 ATRIP UBC
REACTOME_THE_ROLE_OF_GTSE1_IN_G2_M_PROGRESSION_AFTER_G2_CHECKPOINT	0.0583501006036217	0.349614604462475	0.266350657088526	0.338194816773124	1.37632955947295	62	CDKN1A PSMC2 HSP90AB1 PSMB5 PSME2 PSMA3 PSMA4 PSMA5 HSP90AA1 PSMD7 PSMA7 PSMC3 PSMC5 PSMD14 PSMB9 GTSE1 CCNB1 PSMD8 PSMB6 PSMD1 TP53 PSMB8 PSME1 PSMA6 PSMC1 UBC SEM1 PSMD4 PSMC4 MAPRE1 PLK1 PSMD11
REACTOME_DNA_REPAIR	0.0591715976331361	0.349614604462475	0.261663521711573	0.249431137106886	1.23775679327582	259	ISG15 BRCA2 DDB2 UBA7 RAD51B PALB2 ASCC1 PARG UBE2L6 SLX4 RMI2 FANCL DCLRE1C POLK ASCC3 RAD9A DCLRE1A SUMO3 RIF1 HUS1 BARD1 FANCA RBBP8 RNF8 ATR CHEK1 PCNA ABRAXAS1 CHEK2 TDG CLSPN XAB2 BRCA1 TIMELESS FANCC POLR2K GTF2H5 TERF2 POLH FAN1 RAD50 ALKBH3 CDK2 RBX1 PARP2 POLQ POT1 INO80D COPS4 ERCC4 RFC1 DTL DCLRE1B MRE11 BAZ1B RPA3 POLD1 UBE2N CCNA2 WRN POLR2F POLE4 FEN1 RAD18 MUS81 UBE2V2 HMGN1 LIG4 …
REACTOME_FLT3_SIGNALING	0.0593047034764826	0.349614604462475	0.266350657088526	-0.398890826065106	-1.44254598381253	38	AKT1 STAT5B CDKN1B PTPRJ CBL FOXO3 SYK AKT2 BCL2L11 HCK SOCS6 UBB
REACTOME_TBC_RABGAPS	0.0596707818930041	0.349614604462475	0.266350657088526	-0.400768514708224	-1.45752481112338	40	TBC1D17 TBC1D14 RAB5B ULK1 RAB11B GABARAPL2 RAB6B TBC1D10C TSC1 RABGEF1 TBC1D10B TSC2 GABARAP OPTN RAB7A RAB4A
REACTOME_ANCHORING_OF_THE_BASAL_BODY_TO_THE_PLASMA_MEMBRANE	0.06	0.349614604462475	0.261663521711573	0.304797348723166	1.3218590111518	88	C2CD3 CNTRL RAB8A DYNC1I2 CEP164 HAUS1 HSP90AA1 HAUS2 SDCCAG8 CEP162 TUBG1 CEP290 PCNT CENPJ FBF1 HAUS6 TTBK2 AKAP9 YWHAE IQCB1 YWHAG DCTN2 CKAP5 NEDD1 CEP83 CEP135 CEP70 CEP57
REACTOME_CDT1_ASSOCIATION_WITH_THE_CDC6_ORC_ORIGIN_COMPLEX	0.0611731093935519	0.349614604462475	0.321775918075361	0.371602642183712	1.45366980466107	54	PSMC2 PSMB5 ORC3 PSME2 PSMA3 PSMA4 PSMA5 CDT1 PSMD7 PSMA7 CDC6 GMNN PSMC3 PSMC5 PSMD14 PSMB9 PSMD8 PSMB6 PSMD1 ORC5 PSMB8 PSME1 PSMA6 PSMC1 UBC ORC4 SEM1 PSMD4 PSMC4 MCM8
REACTOME_METABOLISM_OF_WATER_SOLUBLE_VITAMINS_AND_COFACTORS	0.0614754098360656	0.349614604462475	0.261663521711573	0.295522725582296	1.29347950801152	94	PARP10 SLC25A19 TCN2 TCN1 PARP14 PARP9 PNPO CD38 NADK2 RFK MTHFD2 AASDHPPT MMAA ENPP2 GSTO1 MTRR MMUT PARP6 SLC23A2 MMACHC MOCS2 MTHFD1L PCCB PARP4 FLAD1 SLC52A2 NMRK1
REACTOME_RAC1_GTPASE_CYCLE	0.062015503875969	0.349614604462475	0.252961123069611	-0.279678086673908	-1.3066899607446	138	LBR ARAP3 DOCK5 ARHGAP15 ARHGAP24 RALBP1 ARHGDIB IQGAP1 GIT2 PLEKHG3 MPP7 SNAP23 SOS2 ARHGAP9 GMIP SRGAP3 ARHGAP25 TIAM2 JAG1 ARHGAP1 MYO9B WASF2 ARHGAP45 CYFIP2 ARAP1 PREX1 SLC1A5 ARHGAP26 FARP2 DOCK2 PAK2 NCF4 PLD2 VAV1 WASF3 ARHGAP35 RAB7A BCR
REACTOME_HSF1_ACTIVATION	0.062374245472837	0.349614604462475	0.257206466468838	0.457644831334134	1.45446229117402	22	HSPH1 HSP90AB1 FKBP4 TNFRSF21 HSP90AA1 HSPB1 MRPL18 RPA3 YWHAE
REACTOME_CILIUM_ASSEMBLY	0.0625414042494304	0.349614604462475	0.287805130535564	0.277839935219051	1.29636751303092	160	SSTR3 C2CD3 CNTRL RAB8A DYNC1I2 EXOC7 IFT74 CEP164 HAUS1 HSP90AA1 BBS12 HAUS2 KIFAP3 EXOC2 SDCCAG8 CEP162 EXOC5 TUBG1 RAB11FIP3 EXOC4 CEP290 PCNT CENPJ IFT46 BBS7 PKD2 CCT8 FBF1 TTC21B CCT5 HAUS6 ARL13B CCT3 TTBK2 AKAP9 PDE6D CCT4 YWHAE IQCB1 YWHAG DCTN2 CKAP5 ARL6 NEDD1 CEP83 CEP135 CEP70 CEP57 CCT2 CLUAP1 TUBB TRIP11 MKKS IFT80 BBS4 TTC26 DYNLL1 BBS2 KIF3A EXOC1 ARF4 PCM1 CEP78
REACTOME_INOSITOL_PHOSPHATE_METABOLISM	0.0626304801670146	0.349614604462475	0.261663521711573	-0.403134250147955	-1.40506974718708	34	NUDT3 PLCG2 IMPA2 IPMK PLCB2 INPP5A IP6K1 PLCB1 INPP4A INPP5B NUDT4
REACTOME_PROCESSING_OF_CAPPED_INTRON_CONTAINING_PRE_MRNA	0.0628803245436106	0.349614604462475	0.257206466468838	0.253114154978047	1.24253942423557	226	FYTTD1 NUP205 HSPA8 NCBP2 METTL14 NUP62 NUP54 NUP160 SNRPC CPSF2 CTNNBL1 LSM5 GTF2F1 DNAJC8 CCAR1 DDX23 ZCRB1 BCAS2 CSTF3 XAB2 PUF60 POLR2K SRSF7 SNU13 CPSF3 SNRPB2 SRSF3 POLDIP3 WBP11 PRPF40A PLRG1 HNRNPR METTL3 CD2BP2 NUP133 SNRPG U2SURP SNW1 SLU7 HNRNPA2B1 SYMPK FIP1L1 WBP4 EFTUD2 SNRPA1 SF3A2 PDCD7 POLR2F GCFC2 NUP35 CDC40 MAGOHB DDX39A LSM7 NUP188 SF3B3 SNRNP40 DHX15 PHF5A TRA2B NCBP1 CWC15 …
REACTOME_MRNA_SPLICING	0.0637450199203187	0.352075143136065	0.252961123069611	0.262979477966022	1.24798976024083	178	HSPA8 NCBP2 SNRPC CPSF2 CTNNBL1 LSM5 GTF2F1 DNAJC8 CCAR1 DDX23 ZCRB1 BCAS2 CSTF3 XAB2 PUF60 POLR2K SRSF7 SNU13 CPSF3 SNRPB2 SRSF3 WBP11 PRPF40A PLRG1 HNRNPR CD2BP2 SNRPG U2SURP SNW1 SLU7 HNRNPA2B1 SYMPK FIP1L1 WBP4 EFTUD2 SNRPA1 SF3A2 PDCD7 POLR2F GCFC2 CDC40 MAGOHB LSM7 SF3B3 SNRNP40 DHX15 PHF5A TRA2B NCBP1 CWC15 LSM3 CWC27 CDC5L SNRNP27 PRPF38A SNRPD1 ALYREF DDX5 SNRPA HNRNPM LSM2 CWC22 MAGOH B…
REACTOME_TRANSCRIPTIONAL_REGULATION_BY_RUNX3	0.0647773279352227	0.352829190904284	0.252961123069611	0.303858885466635	1.30417049488272	83	CDKN1A PSMC2 BRD2 PSMB5 ITGA4 SMAD3 PSME2 PSMA3 MAML2 PSMA4 SRC PSMA5 KAT2A PSMD7 CBFB PSMA7 PSMC3 PSMC5 PSMD14 RUNX3 PSMB9 SNW1 PSMD8
REACTOME_VXPX_CARGO_TARGETING_TO_CILIUM	0.0650406504065041	0.352829190904284	0.252961123069611	0.485134210193951	1.42825592233841	17	RAB8A EXOC7 EXOC2 EXOC5 RAB11FIP3 EXOC4 PKD2
REACTOME_UB_SPECIFIC_PROCESSING_PROTEASES	0.065173116089613	0.352829190904284	0.252961123069611	0.273448478228761	1.26091085322883	146	USP18 IFIH1 DDB2 DDX58 USP25 PSMC2 PSMB5 SMAD3 PSME2 PSMA3 PSMA4 USP14 PSMA5 KAT2A USP42 PSMD7 SMAD1 PSMA7 USP37 CLSPN USP8 TNKS2 PSMC3 PSMC5 TOMM70 USP33 IDE PSMD14 RHOT1 BIRC3 PSMB9 PSMD8 CYLD CDC20 RCE1 CCNA2 VDAC3 RIPK1 MYC PSMB6 TRAF2 USP47 MUL1 STAM2 PSMD1 OTUB1 USP5 TP53 PSMB8 USP49 PSME1
REACTOME_DISEASES_OF_GLYCOSYLATION	0.0655737704918033	0.352829190904284	0.252961123069611	0.314634382956708	1.32382487354162	76	AGRN C1GALT1 ALG3 NUS1 MPDU1 ALG1 HEXA GNE ADAMTSL4 GALE SPON2 GFPT1 B3GAT3 NEU1 DAG1 SDC3 ALG8 B3GALT6 HEXB ALG11 ADAMTS1 PMM2 EXT2 ALG6 RFT1 MOGS GALNT3 B4GALT7 DPAGT1 MGAT2 B3GLCT DHDDS
REACTOME_DOWNSTREAM_SIGNALING_EVENTS_OF_B_CELL_RECEPTOR_BCR	0.0661211231053424	0.353493696601638	0.287805130535564	0.322649477924802	1.36001239211871	77	CUL1 PSMC2 NFKBIE PSMB5 PSME2 PSMA3 PSMA4 MALT1 BTRC PSMA5 NRAS PSMD7 PSMA7 RELA CALM1 PSMC3 RASGRP3 PSMC5 PSMD14 PPIA PSMB9 PSMD8
REACTOME_MITOCHONDRIAL_PROTEIN_IMPORT	0.0669371196754564	0.354094387235688	0.248911114434702	0.357649019372704	1.40592922012101	55	TIMM10 COA6 TIMM17A HSPA9 CMC2 GFER CHCHD10 TIMM9 MTX2 TOMM70 ATP5MC1 TIMM23 TIMM8B COX17 TIMM44 BCS1L SLC25A12 GRPEL1 HSPD1 CHCHD4 VDAC1 ACO2 CYC1 COA4 CHCHD3 TIMM13 TIMM21 PITRM1 ATP5F1B TIMM50
REACTOME_BIOSYNTHESIS_OF_THE_N_GLYCAN_PRECURSOR_DOLICHOL_LIPID_LINKED_OLIGOSACCHARIDE_LLO_AND_TRANSFER_TO_A_NASCENT_PROTEIN	0.0670826297161135	0.354094387235688	0.287805130535564	0.343513953752325	1.41047717557283	67	ST3GAL5 ALG3 NUDT14 NUS1 SLC35C1 MPDU1 ALG1 GNE GFPT1 ST6GALNAC1 NEU1 NAGK SLC17A5 ALG8 ST8SIA6 UAP1 ALG11 FPGT GNPNAT1 FCSK ALG5 GMPPA MVD PMM2 ALG10 NANP SLC35A1 ALG6 RFT1 ALG10B DPAGT1 DHDDS
REACTOME_ABC_FAMILY_PROTEINS_MEDIATED_TRANSPORT	0.06841046277666	0.357602263956779	0.245041785430996	0.303392390360875	1.29872726456382	82	PSMC2 PSMB5 EIF2S1 PSME2 PSMA3 PSMA4 EIF2S2 PSMA5 PSMD7 PSMA7 DERL3 RNF185 PSMC3 PSMC5 ABCF1 PSMD14 ABCC10 PSMB9 PSMD8 ERLEC1 PEX3 PSMB6 PSMD1 PSMB8 DERL1 PEX19 PSME1 ABCD3 ABCG1 PSMA6 PSMC1 ABCB8 UBC SEM1 RNF5 PSMD4
REACTOME_DETOXIFICATION_OF_REACTIVE_OXYGEN_SPECIES	0.0688976377952756	0.357602263956779	0.241339976815091	-0.422561064382215	-1.41590388160518	27	CAT PRDX5 SOD2 PRDX6 PRDX2 ERO1A TXNRD1 TXNRD2 NCF4 GSR GPX7 GPX1 NCF2
REACTOME_TRANSLATION	0.0690335305719921	0.357602263956779	0.241339976815091	0.247808768754392	1.22795610084328	246	MRPS18B RPS27L RPL28 EIF2S1 TRAM1 MRPL17 TARS2 MRPS22 MRPL14 MRPL19 MRPL38 MRPL15 MRPL49 ERAL1 MRPS18C MRPS7 EIF2S2 MRPL27 MRPS35 MRPL16 PPA2 EIF2B3 EIF5B MRPL1 MRPS12 RPN2 MRPS5 EIF4A2 FARSA SRP68 MRPL2 MRPL58 GFM1 MRPL32 SRP54 MRPL39 SEC61A1 MRPL51 GADD45GIP1 MRPL13 MRPL33 AIMP2 MRRF MRPS30 MRPL47 MRPL18 DDOST MTIF2 MRPS36 MRPL40 FARS2 MRPL24 MRPL44 EIF4G1 PPA1 PARS2 SSR3 SRP9 SEC61G MRPL35 TRM…
REACTOME_RNA_POLYMERASE_II_TRANSCRIBES_SNRNA_GENES	0.0711382113821138	0.364764707968368	0.241339976815091	0.314730874674091	1.31203987528828	71	NCBP2 SNAPC3 INTS12 INTS4 GTF2F1 GTF2B GTF2E1 CCNK INTS14 POLR2K ICE2 RPRD2 ZC3H8 TAF5 PHAX POU2F1 INTS7 INTS13 ICE1 RPAP2 NABP2 TAF13 POLR2F SNAPC5 INTS9 POU2F2 NCBP1 CCNT1 SNAPC1 GTF2E2 SNAPC2 TAF11 GTF2A2 POLR2L TAF6 POLR2H TAF8
REACTOME_TGF_BETA_RECEPTOR_SIGNALING_IN_EMT_EPITHELIAL_TO_MESENCHYMAL_TRANSITION	0.0712909441233141	0.364764707968368	0.234392647294686	-0.506122814668832	-1.46131171178935	15	TGFBR2 FKBP1A PRKCZ UBB F11R RHOA ARHGEF18 SMURF1 PARD6A UBA52
REACTOME_REGULATION_OF_TP53_ACTIVITY_THROUGH_PHOSPHORYLATION	0.0720164609053498	0.366230051189401	0.241339976815091	0.310699663466408	1.32231197574126	79	PRKAG2 RMI2 RAD9A HUS1 BARD1 RBBP8 ATR CHEK1 CHEK2 TPX2 TP53RK BRCA1 RAD50 CDK2 TAF4B TAF5 AURKA NOC2L MRE11 RPA3 CCNA2 WRN TAF13 TAF12 PRKAG1 SUPT16H CDK5 BRIP1 TP53 NBN MAPKAPK5 RAD17 TAF11 ATRIP UBC PIN1 TAF2 TAF6 SSRP1 RFC2
REACTOME_CLASS_I_PEROXISOMAL_MEMBRANE_PROTEIN_IMPORT	0.0726915520628684	0.367422754063226	0.234392647294686	0.473677167672596	1.42624234302868	18	ATAD1 PEX13 PEX11B PEX3 GDAP1 SLC25A17 PEX19 ABCD3 ACBD5 PEX14 PEX2
REACTOME_RECYCLING_PATHWAY_OF_L1	0.0739219712525667	0.37083148065807	0.237793834423688	-0.406242898436152	-1.39082612861762	31	RPS6KA5 MAPK1 DNM2 TUBA4A AP2M1 RPS6KA2 CLTC AP2A1 RPS6KA1
REACTOME_CLASS_A_1_RHODOPSIN_LIKE_RECEPTORS	0.0743163193839084	0.37083148065807	0.287805130535564	0.301423343240131	1.33506547777232	103	CMKLR1 SSTR3 PTGER2 FPR3 S1PR2 P2RY6 CCR1 LPAR6 GPBAR1 CXCL10 CCL4 CCRL2 PTGIR C5 CX3CR1
REACTOME_DISORDERS_OF_TRANSMEMBRANE_TRANSPORTERS	0.0755467196819086	0.37083148065807	0.231126709673834	0.273389837125986	1.23894648962671	122	SLC3A2 NUP205 PSMC2 PSMB5 PSME2 PSMA3 PSMA4 SLC35C1 NUP62 NUP54 ABCA1 NUP160 PSMA5 PSMD7 SLC9A9 PSMA7 SLC17A5 DERL3 RNF185 PSMC3 PSMC5 PSMD14 RHAG SLC27A4 NUP133 PSMB9 PSMD8 ERLEC1 AVPR1A NUP35 PSMB6 NUP188 SLC35A3 SLC20A2 PSMD1 NUP37 NUP155 PSMB8 DERL1 NUP42 PSME1 SLC35A1
REACTOME_RHO_GTPASES_ACTIVATE_FORMINS	0.0756985193420623	0.37083148065807	0.287805130535564	0.295942979676525	1.31950077055011	109	XPO1 SRGAP2 DYNC1I2 NDC80 RANGAP1 RCC2 SRC FMNL2 NUP160 SKA2 NUDC PPP2CB BUB1 NSL1 BIRC5 RHOC EVL PPP2R5C CENPF CENPN CENPH ZWILCH KNTC1 DAAM1 SPDL1 NUP133 DVL2 CDC20 RHOB CKAP5 CENPU CLASP2 BUB1B NUP37 CENPL SGO2 KNL1 NUP107 CENPE KIF18A DYNLL1
REACTOME_ATF4_ACTIVATES_GENES_IN_RESPONSE_TO_ENDOPLASMIC_RETICULUM_STRESS	0.0767676767676768	0.37083148065807	0.231126709673834	0.421202678626762	1.37671903892871	24	CEBPG EXOSC9 ATF3 DDIT3 PARN ATF4 EXOSC3 NFYB EXOSC8 CXCL8 EXOSC6
REACTOME_SNRNP_ASSEMBLY	0.0767676767676768	0.37083148065807	0.231126709673834	0.346629571423358	1.33985681977558	51	NUP205 NCBP2 NUP62 NUP54 NUP160 CLNS1A GEMIN2 TGS1 PHAX NUP133 SNRPG GEMIN5 NUP35 NUP188 NCBP1 NUP37 NUP155 WDR77 NUP42 SNRPD1 SNUPN NUP107 PRMT5 GEMIN6 SNRPD2 SNRPE
REACTOME_ACTIVATION_OF_NMDA_RECEPTORS_AND_POSTSYNAPTIC_EVENTS	0.0769230769230769	0.37083148065807	0.227987202850442	-0.344754499174945	-1.34846370306915	52	CAMKK1 MAPK1 CAMK2G PDPK1 PRKAR1A PPM1F TUBA4A RPS6KA2 PRKACA RPS6KA1 PRKAR2A MAPK3 LIN7A NRG1
REACTOME_O_LINKED_GLYCOSYLATION	0.0769230769230769	0.37083148065807	0.227987202850442	-0.345898951281853	-1.34393318178426	51	ADAMTS5 ST6GALNAC3 ST6GALNAC2 B3GNTL1 GALNT5 GALNT14 LARGE1 POFUT2 GALNT7 ST3GAL4 B3GNT8 B3GNT9 B3GNT2 POMT2 B4GALT5 GALNT12 THBS1 ST3GAL1 LARGE2
REACTOME_PI3K_AKT_SIGNALING_IN_CANCER	0.0778443113772455	0.373115837290935	0.227987202850442	-0.324519589205228	-1.33409802276072	65	AKT1 PDPK1 GSK3B KIT AKT1S1 CDKN1B IRS2 CASP9 TGFA FOXO3 FOXO1 AKT2 BAD STRN PIK3CD TSC2 PIK3CB GAB1 NRG1 VAV1 FGFR2
REACTOME_TP53_REGULATES_TRANSCRIPTION_OF_CELL_DEATH_GENES	0.0785854616895874	0.37451585742352	0.224966093540314	0.377433107094129	1.35941830062799	37	CASP10 PMAIP1 RABGGTA TMEM219 RABGGTB TRIAP1 NDRG1 CASP1 BAX BIRC5
REACTOME_MAP2K_AND_MAPK_ACTIVATION	0.080082135523614	0.379224499539611	0.227987202850442	-0.402517658862892	-1.37807227974101	31	MAPK1 BRAF RAF1 IQGAP1 ARRB2 APBB1IP MAPK3 TLN1 MAP2K2 YWHAB RAP1A ACTB VWF MARK3
REACTOME_NICOTINATE_METABOLISM	0.0804828973843058	0.379224499539611	0.224966093540314	0.436249782790015	1.38646569382463	22	PARP10 PARP14 PARP9 CD38 NADK2 PARP6 PARP4 NMRK1
REACTOME_G_PROTEIN_BETA_GAMMA_SIGNALLING	0.0811881188118812	0.380206015478297	0.222056046145248	-0.447482780082947	-1.41553799473551	22	AKT1 PDPK1 GNG7 PLCB2 AKT2 GNB2 PLCB1 GNB5 PIK3R6 RHOA PIK3CG
REACTOME_ESR_MEDIATED_SIGNALING	0.0816733067729084	0.380206015478297	0.222056046145248	-0.272574117198057	-1.2528735780039	125	KDM4B MAPK1 IGF1R ZNF217 AKT1 PDPK1 POLR2C AGO2 AGO4 CDKN1B GNG7 TGFA GNAI3 AGO1 TNRC6B TLE3 FOXO3 SRF MMP9 NCOA1 AKT2 GNB2 POLR2J CREBBP PRKCZ CARM1 CDK9 STRN MAPK3
REACTOME_PYROPTOSIS	0.0824949698189135	0.380206015478297	0.222056046145248	0.431468000802916	1.37126849042876	22	GZMB BAK1 CASP1 BAX CYCS IL18 CASP3
REACTOME_RHO_GTPASES_ACTIVATE_NADPH_OXIDASES	0.0825147347740668	0.380206015478297	0.219250346703755	-0.451243080120866	-1.40041664452626	20	MAPK1 PRKCZ MAPK3 NCF4 MAPK14 PRKCB RAC2 NCF2 CYBA PRKCA PIK3C3
REACTOME_APC_C_CDH1_MEDIATED_DEGRADATION_OF_CDC20_AND_OTHER_APC_C_CDH1_TARGETED_PROTEINS_IN_LATE_MITOSIS_EARLY_G1	0.0841889117043121	0.385788749238441	0.222056046145248	0.314104847006753	1.30392416770457	70	UBE2E1 PSMC2 PSMB5 PSME2 PSMA3 PSMA4 PSMA5 PSMD7 ANAPC4 PSMA7 PSMC3 PSMC5 PSMD14 AURKA UBE2S PSMB9 PSMD8 CDC20 PTTG1 PSMB6 PSMD1 PSMB8 PSME1 SKP2 ANAPC7 PSMA6 RB1 ANAPC11 PSMC1 UBC CDC23 ANAPC5 SEM1 PSMD4 PSMC4 PLK1 PSMD11 CDC16
REACTOME_TRANSMISSION_ACROSS_CHEMICAL_SYNAPSES	0.0861723446893788	0.391816861706671	0.216542836735348	-0.275729957528114	-1.25989453643065	122	CAMKK1 MAPK1 CAMK2G PDPK1 PRKAR1A PPM1F GNG7 PPFIA1 GNAI3 PLCB2 CACNA2D3 CACNA1E TUBA4A AP2M1 RPS6KA2 KCNJ15 PRKACA GLUL ABAT AP2A1 GNB2 RPS6KA1 PRKAR2A ALDH5A1 PLCB1 MAPK3 LIN7A CHRNE NRG1 GNB5 DNAJC5 TUBA1A CACNB4 PRKCB GNAI2 CAMKK2 ALDH2 DLG2
REACTOME_RNA_POLYMERASE_III_TRANSCRIPTION	0.0864440078585462	0.391816861706671	0.213927855492356	0.364275526013252	1.3238129959004	39	POLR3GL SSB SNAPC3 BDP1 GTF3C3 POLR3C POLR2K POU2F1 POLR1C GTF3C6 POLR2F SNAPC5 POLR3D SNAPC1 SNAPC2 POLR3K POLR2L POLR3E POLR2H POLR3A
REACTOME_INSULIN_RECEPTOR_SIGNALLING_CASCADE	0.0869565217391304	0.392009400705053	0.219250346703755	-0.39991967110973	-1.36429321763659	30	MAPK1 PDPK1 IRS2 PDE3B AKT2 MAPK3 PIK3CB GAB1 GRB10 FGFR2 FGFR1
REACTOME_SIGNALING_BY_TGF_BETA_RECEPTOR_COMPLEX	0.0885826771653543	0.396230167499006	0.211400189384923	-0.310899056275385	-1.29250993420891	69	MAPK1 TGFBR2 SKI CBL SMAD2 FKBP1A PPP1R15A PRKCZ CDK9 TGIF1 PPP1CB NEDD4L MAPK3 UBB FURIN F11R UBE2M PPM1A UBE2D1 RHOA TFDP1 PPP1CA RNF111 ARHGEF18 ZFYVE9 E2F4 SMURF2 TRIM33 SMURF1 UBE2D3 STRAP SP1
REACTOME_THE_NLRP3_INFLAMMASOME	0.0888429752066116	0.396230167499006	0.216542836735348	0.477396966519561	1.37233198261197	16	HSP90AB1 CASP1 RELA NLRP3 TXNIP PANX1 HMOX1 P2RX7 SUGT1
REACTOME_SIGNALING_BY_NOTCH3	0.0905349794238683	0.399540097729233	0.213927855492356	-0.380319673708085	-1.34381226642643	35	TACC3 RBPJ MAML3 MIB2 YBX1 PSENEN NOTCH1 JAG1 CREBBP PBX1 UBB
REACTOME_NUCLEAR_EVENTS_KINASE_AND_TRANSCRIPTION_FACTOR_ACTIVATION	0.0905432595573441	0.399540097729233	0.211400189384923	-0.3607472971431	-1.34607330649777	44	RPS6KA5 MAPK1 CDK5R1 DNM2 RPS6KA2 MAPKAPK2 SRF RPS6KA1 LYL1 SGK1 MAPK3 TRIB1 MEF2D MAPK14
REACTOME_ANTIGEN_PROCESSING_CROSS_PRESENTATION	0.0910931174089069	0.399850841679097	0.211400189384923	0.286332391323963	1.25278751055628	92	CTSL LNPEP PSMC2 PSMB5 PSME2 CALR PSMA3 PSMA4 VAMP8 PSMA5 PSMD7 TAP1 PSMA7 PDIA3 SEC61A1 MYD88 HLA-A PSMC3 PSMC5 PSMD14 HLA-F PSMB9 PSMD8 B2M SEC61G
REACTOME_HATS_ACETYLATE_HISTONES	0.092156862745098	0.400550717213115	0.206587922696891	-0.305865227400691	-1.28391365901952	71	JADE1 KAT8 MSL2 BRD8 PHF20 SAP130 KAT7 KAT6A USP22 MSL1 KANSL1 TADA2B NCOA1 ING5 CREBBP BRD1 ATXN7L3
REACTOME_CYCLIN_A_CDK2_ASSOCIATED_EVENTS_AT_S_PHASE_ENTRY	0.0922131147540984	0.400550717213115	0.211400189384923	0.303294700010999	1.27611313205762	76	CUL1 CDKN1A PSMC2 PSMB5 PSME2 PSMA3 E2F1 PSMA4 PSMA5 PSMD7 LIN9 PSMA7 CDK2 PSMC3 PSMC5 PSMD14 PSMB9 LIN52 PSMD8 CCNA2 MYC PSMB6 PSMD1 PSMB8 PSME1 RBBP4 SKP2 PSMA6 E2F5 CDC25B RB1 PSMC1 CDK4 UBC AKT3 SEM1 PSMD4
REACTOME_PROTEIN_LOCALIZATION	0.0946212091024992	0.40691373403924	0.287805130535564	0.279546572056773	1.27912246612599	135	OTOF TIMM10 COA6 TIMM17A HSPA9 PRNP IDH1 ECH1 SCP2 CMC2 GFER GNPAT ATAD1 CHCHD10 ACOT2 TIMM9 MTX2 PEX13 TOMM70 AGPS ATP5MC1 TIMM23 IDE PEX11B HACL1 HSD17B4 TIMM8B CROT HMGCL SEC61G COX17 PEX3 HMOX1 TIMM44 GDAP1 SLC25A17 MPV17 STX1A BCS1L PEX19 SLC25A12 PHYH PEX10 ABCD3 ACBD5 GRPEL1 HSPD1 CHCHD4 UBC VDAC1 ACO2 CYC1 COA4 PEX14 LONP2 PEX2 CHCHD3
REACTOME_CARBOXYTERMINAL_POST_TRANSLATIONAL_MODIFICATIONS_OF_TUBULIN	0.095049504950495	0.40691373403924	0.204294756516886	-0.428239809801927	-1.35466603099357	22	TTLL4 AGTPBP1 TTLL3 TUBA4A TPGS2 SVBP
REACTOME_RNA_POLYMERASE_III_TRANSCRIPTION_INITIATION_FROM_TYPE_1_PROMOTER	0.0951417004048583	0.40691373403924	0.206587922696891	0.40095945469036	1.34598782491238	27	POLR3GL BDP1 GTF3C3 POLR3C POLR2K POLR1C GTF3C6 POLR2F POLR3D POLR3K POLR2L POLR3E POLR2H POLR3A
REACTOME_CREB1_PHOSPHORYLATION_THROUGH_NMDA_RECEPTOR_MEDIATED_ACTIVATION_OF_RAS_SIGNALING	0.0973630831643002	0.410301204819277	0.204294756516886	-0.453379954553381	-1.37049189408693	18	MAPK1 CAMK2G PDPK1 RPS6KA2 RPS6KA1 MAPK3
REACTOME_REGULATION_OF_RUNX2_EXPRESSION_AND_ACTIVITY	0.0979591836734694	0.410301204819277	0.204294756516886	0.320534513241024	1.30574199058923	63	CUL1 PSMC2 PSMB5 PSME2 PSMA3 PSMA4 STAT1 PSMA5 PSMD7 CBFB PSMA7 RBX1 PSMC3 PSMC5 PSMD14 PSMB9 PSMD8 PPARGC1B PSMB6 PSMD1 PSMB8 HIVEP3 PSME1 SKP2 ESR1 PSMA6 WWP1 PSMC1 UBC SEM1 PSMD4 PSMC4
REACTOME_FORMATION_OF_THE_CORNIFIED_ENVELOPE	0.0982318271119843	0.410301204819277	0.199915231309662	-0.438238174422829	-1.36005638815369	20	PI3 KAZN DSC2 PKP4 KRT1 KRT23 EVPL DSC1 FURIN PCSK6
REACTOME_KERATINIZATION	0.0982318271119843	0.410301204819277	0.199915231309662	-0.438238174422829	-1.36005638815369	20	PI3 KAZN DSC2 PKP4 KRT1 KRT23 EVPL DSC1 FURIN PCSK6
REACTOME_TRANSCRIPTIONAL_REGULATION_BY_RUNX2	0.0983935742971888	0.410301204819277	0.20207170902116	0.290432592695413	1.25260657134241	87	CUL1 CDKN1A PSMC2 PSMB5 PSME2 PSMA3 PSMA4 YES1 SRC STAT1 PSMA5 BAX PSMD7 SMAD1 CBFB PSMA7 RBX1 PSMC3 PSMC5 PSMD14 PSMB9 CCNB1 PSMD8 PPARGC1B MAF PSMB6 PSMD1 PSMB8 ABL1 HIVEP3 PSME1 SKP2 ESR1 PSMA6 WWP1 RB1 PSMC1 CDK4 UBC AKT3 SEM1 PSMD4
REACTOME_DUAL_INCISION_IN_GG_NER	0.100196463654224	0.41574055068469	0.197822021315103	0.358183174534724	1.3016727929855	39	DDB2 POLK PCNA GTF2H5 RBX1 PARP2 ERCC4 RFC1 RPA3 POLD1 POLE4 GTF2H1
REACTOME_REGULATION_OF_INSULIN_SECRETION	0.101419878296146	0.418733556925672	0.199915231309662	-0.359324954654672	-1.33325357188613	43	PRKAR1A GNAQ GNG7 IQGAP1 PLCB2 CACNA1E CACNA1D AHCYL1 PRKACA ITPR2 GNB2 PRKAR2A PLCB1 GNB5 RAP1A GNAI2 GNAS
REACTOME_METABOLISM_OF_STEROIDS	0.102459016393443	0.420939998384883	0.199915231309662	0.281415500634174	1.23173330440112	94	HELZ2 STARD4 LGMN SRD5A1 FDXR SQLE ARV1 SEC24A SREBF2 OSBP FDX1 SCP2 MSMO1 SC5D AKR1C3 PMVK SCD DHCR24 TGS1 HSD17B4 HSD17B7 HMGCS1 RAN GGPS1 SAR1B ELOVL6 MVD INSIG2 MED1 MBTPS1 NFYB ACACA SEC24D STARD3NL SEC23A GPAM ACAT2 SUMO2
REACTOME_METABOLISM_OF_LIPIDS	0.104627766599598	0.427742928157178	0.195789002148949	-0.210127071573435	-1.12611520618644	494	SCAP DGAT2 ARNTL SPNS2 LBR CDS2 MED25 CERK LPGAT1 GDE1 VAPB LTA4H OSBPL8 PHOSPHO1 PCYT1A CDK19 SLC44A2 SIN3B SIN3A ELOVL5 VAPA HADHA DPEP2 ACOX1 PCTP CYP1B1 DHRS7B SMPD2 ACP6 TNFAIP8L2 OSBPL2 ACSM3 CERS2 SGPL1 INPP5K TBL1XR1 TBXAS1 PGS1 GLIPR1 ABHD5 TSPO MED22 MBOAT2 MTMR12 PIP5K1B CPNE3 PRKACA PITPNM1 PLBD1 LPCAT2 ALOX5 PLB1 DGAT1 PLEKHA3 GPAT3 PIP4K2A CYP4F3 MAPKAPK2 ARSG HPGD UGT8 ACSS3 GBA2 N…
REACTOME_ACTIVATION_OF_IRF3_IRF7_MEDIATED_BY_TBK1_IKK_EPSILON	0.105691056910569	0.428440176639697	0.195789002148949	0.457137920961734	1.34583364607093	17	IRF7 TICAM1 IKBKE TBK1 CD14 UBC TICAM2 LY96
REACTOME_GROWTH_HORMONE_RECEPTOR_SIGNALING	0.106122448979592	0.428440176639697	0.195789002148949	0.442485399286219	1.35140359529068	19	PRLR SOCS2 CISH SOCS1 STAT1 IRS1 JAK2
REACTOME_MTOR_SIGNALLING	0.106339468302658	0.428440176639697	0.195789002148949	-0.365808867310823	-1.32290862035545	38	EIF4B AKT1 STRADB AKT1S1 CAB39 FKBP1A AKT2 TSC1 LAMTOR5 EEF2K TSC2 PPM1A YWHAB
REACTOME_DECTIN_1_MEDIATED_NONCANONICAL_NF_KB_SIGNALING	0.108433734939759	0.434777571825765	0.191892240384838	0.330378072666142	1.32012179882631	57	CUL1 PSMC2 PSMB5 PSME2 PSMA3 PSMA4 BTRC PSMA5 PSMD7 PSMA7 RELA PSMC3 PSMC5 PSMD14 PSMB9 PSMD8
REACTOME_RNA_POLYMERASE_I_PROMOTER_ESCAPE	0.109311740890688	0.43588850174216	0.191892240384838	0.391010885198396	1.31259129752081	27	TAF1B POLR2K GTF2H5 CBX3 POLR1C POLR2F TAF1A GTF2H1 POLR1B POLR1A RRN3 POLR2L POLR2H ERCC3 ERCC2 TAF1C TAF1D CDK7
REACTOME_SIGNALING_BY_RECEPTOR_TYROSINE_KINASES	0.109756097560976	0.43588850174216	0.191892240384838	-0.222299117905864	-1.15144666276325	352	RPS6KA5 MAPK1 IGF1R AKT1 STAT5B PDPK1 KIT POLR2C EPS15L1 SIN3A BRAF CDK5R1 THBS3 ATP6V1A IRS2 PTPRJ TGFA PSENEN DNM2 PDE3B CBL AP2M1 RPS6KA2 STAT6 ADORA2A AHCYL1 PRKACA RANBP10 MAPKAPK2 LRIG1 SRF ATP6V0B MMP9 CLTC AP2A1 ITPR2 AKT2 RPS6KA1 POLR2J MXD4 WASF2 ITCH LYL1 PRKCZ SGK1 CYFIP2 MEMO1 TCIRG1 SH3GL1 SOCS6 RAPGEF1 JAK3 MAPK3 ADAP1 UBB PIK3CB ADAM12 TEC KIDINS220 CRK GAB1 NRG1 FES COL6A3 PAK2 F…
REACTOME_DISEASES_OF_MITOTIC_CELL_CYCLE	0.112810707456979	0.445896350801519	0.183023938384487	0.361213987322816	1.29206191300728	34	UBE2E1 CDKN1A CCND3 E2F1 CCND2 CDK6 ANAPC4 CDK2 DAXX UBE2S CDKN1C SKP2 ANAPC7 RB1 ANAPC11 CDK4 CDC23 ANAPC5
REACTOME_REGULATION_OF_RUNX3_EXPRESSION_AND_ACTIVITY	0.11336032388664	0.445955236421969	0.188204146308491	0.33300421997917	1.30267690392016	54	PSMC2 PSMB5 PSME2 PSMA3 PSMA4 SRC PSMA5 PSMD7 CBFB PSMA7 PSMC3 PSMC5 PSMD14 RUNX3 PSMB9 PSMD8
REACTOME_NERVOUS_SYSTEM_DEVELOPMENT	0.115853658536585	0.453624184129165	0.186432558434075	-0.218622517276769	-1.1417618916809	393	SIAH1 RPS6KA5 MAPK1 ALCAM EPHB4 PABPC1 MBP RPL4 GSK3B RPS16 PSMF1 MYH9 CDK5R1 CD24 RPL7A CASC3 IRS2 DOK4 RPL3 ACTR2 RPS3 RPL13 RPS5 AGAP2 SOS2 PITPNA PSENEN PSMB4 DNM2 PSME3 TUBA4A CACNA1D ZSWIM8 GSPT1 RPL18 RPS2 AP2M1 RPS6KA2 PRKACA SRGAP3 LIMK2 ELOB PLXNC1 MMP9 CLTC AP2A1 SDC2 RPS9 PLXNA2 ARPC1B SPTB RPS6KA1 ITGA9 PRKAR2A RPL10A MYO9B RPL18A RPL15 ANK1 MAPK3 PSMA1 UBB RPLP0 RPL13A PIK3CD PIK3CB…
REACTOME_PURINERGIC_SIGNALING_IN_LEISHMANIASIS_INFECTION	0.119191919191919	0.458449671925171	0.183023938384487	0.394927889816566	1.29083876362571	24	HSP90AB1 P2RX4 CASP1 C3AR1 RELA NLRP3 TXNIP IL18 HMOX1 C3 P2RX7 SUGT1
REACTOME_SIGNALLING_TO_ERKS	0.119191919191919	0.458449671925171	0.183023938384487	-0.392345798976653	-1.31973940365374	28	MAPK1 BRAF MAPKAPK2 RAPGEF1 MAPK3 KIDINS220 CRK CRKL MAP2K2 MAPK14 YWHAB RAP1A MAPK13 RALB
REACTOME_ION_CHANNEL_TRANSPORT	0.12	0.458449671925171	0.181383128498408	0.283630948805616	1.2300636048536	88	ATP13A1 ATP10A ANO5 FXYD6 ATP6V1H ATP1B3 ATP2C1 RIPK3 TRPM7 ATP1B1 ATP8B3 TRPM4 ATP8B4 CALM1 SGK3 ATP6V1F TTYH3 TRPV2 TTYH2 ATP6V1E1 ATP6V1G1 OSTM1 CLCN7 ATP13A2 ATP6V0E1 RIPK1 ANO8
REACTOME_SIGNALING_BY_BRAF_AND_RAF1_FUSIONS	0.120315581854043	0.458449671925171	0.179782316298324	-0.325154623658296	-1.27180126419707	52	MAPK1 CAMK2G BRAF RAF1 IQGAP1 ARRB2 BCL2L11 APBB1IP MAPK3 TRAK1 PAPSS1 TLN1 TRIM24 MPRIP MAP2K2 YWHAB RAP1A SND1 KDM7A ACTB VWF MARK3
REACTOME_AMYLOID_FIBER_FORMATION	0.121085594989562	0.458449671925171	0.184706471207739	-0.368307829955576	-1.28368698351176	34	SIAH1 SORL1 TSPAN5 SNCA PSENEN UBB FURIN APH1B HSPG2 LTF PRKN SIAH2 GSN TSPAN33
REACTOME_SIGNALING_BY_MODERATE_KINASE_ACTIVITY_BRAF_MUTANTS	0.121399176954733	0.458449671925171	0.183023938384487	-0.366829399213875	-1.29614605929591	35	MAPK1 CAMK2G BRAF RAF1 IQGAP1 ARRB2 APBB1IP MAPK3 TLN1 MAP2K2 YWHAB RAP1A ACTB VWF MARK3
REACTOME_PHASE_I_FUNCTIONALIZATION_OF_COMPOUNDS	0.122489959839357	0.458449671925171	0.179782316298324	-0.350244723183548	-1.29352841309005	42	NQO2 CYP4F12 CYP1B1 CYP26C1 AOC2 TBXAS1 AOC3 CYP4F3 NCOA1 RXRA POR
REACTOME_TRIGLYCERIDE_METABOLISM	0.123314065510597	0.458449671925171	0.175204047558551	-0.469861201943003	-1.35661475320767	15	DGAT2 ABHD5 PRKACA DGAT1 LIPE PPP1CB
REACTOME_RECRUITMENT_OF_NUMA_TO_MITOTIC_CENTROSOMES	0.123456790123457	0.458449671925171	0.181383128498408	0.290076758156603	1.22545406258008	78	CNTRL DYNC1I2 CEP164 HAUS1 HSP90AA1 HAUS2 SDCCAG8 NME7 TUBG1 CEP290 PCNT CENPJ TUBG2 HAUS6 MZT1 AKAP9 YWHAE YWHAG DCTN2 CKAP5 NEDD1 CEP135 CEP70 CEP57
REACTOME_FORMATION_OF_FIBRIN_CLOT_CLOTTING_CASCADE	0.123529411764706	0.458449671925171	0.176694268938498	-0.444595307317791	-1.33543161555233	17	PROS1 THBD F5 CD177 F13A1 PF4V1 VWF SERPINE2
REACTOME_PROTEIN_METHYLATION	0.123529411764706	0.458449671925171	0.176694268938498	-0.443364483670386	-1.33173458864975	17	EEF2 VCPKMT EEF1A1 RPS2 VCP
REACTOME_DISEASES_ASSOCIATED_WITH_N_GLYCOSYLATION_OF_PROTEINS	0.12396694214876	0.458449671925171	0.181383128498408	0.458081821453286	1.31680839703813	16	ALG3 MPDU1 ALG1 ALG8 ALG11 ALG6 RFT1 MOGS DPAGT1 MGAT2 ALG2
REACTOME_G_ALPHA_Z_SIGNALLING_EVENTS	0.125248508946322	0.458449671925171	0.176694268938498	0.395350658481837	1.31683122085628	25	ADCY7 PRKCE GNGT2 ADCY9 GNG5 ADCY4
REACTOME_NR1H3_NR1H2_REGULATE_GENE_EXPRESSION_LINKED_TO_CHOLESTEROL_TRANSPORT_AND_EFFLUX	0.126482213438735	0.458449671925171	0.175204047558551	-0.390845278145066	-1.30131539747282	26	KDM3A EEPD1 AGO2 AGO4 AGO1 TNRC6B TBL1XR1 NCOA1
REACTOME_RECRUITMENT_OF_MITOTIC_CENTROSOME_PROTEINS_AND_COMPLEXES	0.126530612244898	0.458449671925171	0.178219874951973	0.293040299241081	1.22982242674444	74	CNTRL DYNC1I2 CEP164 HAUS1 HSP90AA1 HAUS2 SDCCAG8 NME7 TUBG1 CEP290 PCNT CENPJ TUBG2 HAUS6 MZT1 AKAP9 YWHAE YWHAG DCTN2 CKAP5 NEDD1 CEP135 CEP70 CEP57
REACTOME_EGFR_DOWNREGULATION	0.126953125	0.458449671925171	0.173747838999571	-0.424791896840012	-1.30958498948146	19	EPS15L1 TGFA CBL SH3GL1 UBB HGS PTPRK
REACTOME_HSF1_DEPENDENT_TRANSACTIVATION	0.127236580516899	0.458449671925171	0.175204047558551	0.393152639707609	1.3095100752256	25	HSPH1 HSPA8 HSP90AB1 FKBP4 TNFRSF21 HSP90AA1 HSPB1 MRPL18
REACTOME_TRANSPORT_OF_SMALL_MOLECULES	0.127490039840637	0.458449671925171	0.175204047558551	0.217319793664538	1.13222290349438	408	SLC3A2 ATP13A1 CUL1 MAIP1 ATP10A ADCY7 LRRC8D GNGT2 LDLR SLC12A7 ANO5 PSMC2 FXYD6 SLC20A1 PSMB5 EIF2S1 CTNS ATP6V1H ATP1B3 PSME2 PSMA3 SLC4A2 PSMA4 ATP2C1 SLC35C1 SLC1A4 RIPK3 SLC30A1 ABCA1 TRPM7 PHB EIF2S2 ATP1B1 PSMA5 ADCY9 PSMD7 SLC9A9 GNG5 ARL2 ATP8B3 PSMA7 TRPM4 ATP8B4 ADCY4 ARL2BP SLC35B2 MCUB SLC17A5 DERL3 CALM1 SGK3 LRRC8C SLC50A1 ATP6V1F RNF185 LIPC TTYH3 CLTA YME1L1 PSMC3 TRPV2 PSMC5 TT…
REACTOME_CHOLESTEROL_BIOSYNTHESIS	0.12753036437247	0.458449671925171	0.176694268938498	0.413128175748857	1.29800526730998	21	SQLE ARV1 MSMO1 SC5D PMVK DHCR24 HSD17B7 HMGCS1 GGPS1 MVD
REACTOME_RRNA_PROCESSING	0.128772635814889	0.460928662101364	0.175204047558551	0.247311823277719	1.1735605964151	180	DDX52 UTP4 EXOSC9 RPS27L RPL28 UTP3 RPP25 PNO1 NOL11 EXOSC10 DDX21 NOL6 NOC4L GNL3 WDR36 NOP56 DIMT1 UTP6 BUD23 MPHOSPH6 NOP58 PES1 IMP3 SNU13 WDR43 TSR1 DHX37 UTP18 DCAF13 RIOK2 WDR3 BMS1 EBNA1BP2 IMP4 RRP7A WDR46 PDCD11 RRP9 RIOK1 TRMT112 NCL MPHOSPH10 NOB1 TFB1M EXOSC3 RPP30 RPP38 BOP1 NOP14 FTSJ3 SENP3 THUMPD1 KRR1 MRM1 LTV1 UTP15 RPL36AL EXOSC8 ELAC2
REACTOME_CD28_DEPENDENT_PI3K_AKT_SIGNALING	0.129666011787819	0.46214296508992	0.172324344900946	-0.41812608304465	-1.29763923703706	20	AKT1 PDPK1 MAP3K14 AKT2
REACTOME_REGULATION_OF_HMOX1_EXPRESSION_AND_ACTIVITY	0.130784708249497	0.463365511493854	0.173747838999571	0.312859223237806	1.26937816430394	61	CUL1 PSMC2 PSMB5 PSME2 PSMA3 PSMA4 PSMA5 PSMD7 PSMA7 RBX1 PSMC3 PSMC5 PSMD14 PSMB9 PSMD8 HMOX1 PSMB6 PSMD1 PSMB8 PSME1 SKP2 PSMA6 MAFK KEAP1 PSMC1 UBC SEM1 PSMD4 PSMC4 NFE2L2 PSMD11
REACTOME_TICAM1_RIP1_MEDIATED_IKK_COMPLEX_RECRUITMENT	0.131630648330059	0.463365511493854	0.170932335370056	0.434364399934769	1.30787156690528	18	TICAM1 TLR3 RIPK3 BIRC3 UBE2N RIPK1
REACTOME_G_ALPHA_S_SIGNALLING_EVENTS	0.132	0.463365511493854	0.172324344900946	0.332699938911291	1.28237215549015	50	PTGER2 ADCY7 GNGT2 GPBAR1 PDE4A PTGIR SRC ADCY9 GNG5 ADCY4 GPR15
REACTOME_METABOLISM_OF_COFACTORS	0.132231404958678	0.463365511493854	0.175204047558551	0.452246935248608	1.30003535172123	16	GCHFR GCH1 IDH1 HSP90AA1 COQ5 CALM1 PDSS1 COQ6 COQ9 PDSS2
REACTOME_FOXO_MEDIATED_TRANSCRIPTION_OF_CELL_DEATH_GENES	0.134874759152216	0.470650833192251	0.166933848713193	-0.459856978890954	-1.32772988991046	15	BCL6 PINK1 FOXO3 FOXO1 BCL2L11 CREBBP NFYC
REACTOME_PCNA_DEPENDENT_LONG_PATCH_BASE_EXCISION_REPAIR	0.135627530364372	0.471305668016194	0.170932335370056	0.409562043326942	1.28680085439581	21	PCNA RFC1 RPA3 POLD1 POLE4 FEN1 LIG1 RFC2 APEX1 POLE2 RPA1 POLE RFC4
REACTOME_RESOLUTION_OF_SISTER_CHROMATID_COHESION	0.137651821862348	0.47635526735767	0.169570644405628	0.275121527577847	1.20373672025365	92	XPO1 DYNC1I2 NDC80 RANGAP1 RCC2 NUP160 SKA2 NUDC PPP2CB BUB1 NSL1 BIRC5 PPP2R5C CENPF CENPN CENPH ZWILCH KNTC1 SPDL1 NUP133 CCNB1 CDC20 CKAP5 CENPU CLASP2 BUB1B NUP37 CENPL SGO2 KNL1 NUP107 CENPE KIF18A DYNLL1 CENPC MIS12 SMC3 PDS5A CENPT
REACTOME_RNA_POLYMERASE_I_TRANSCRIPTION_TERMINATION	0.139112903225806	0.479422154092242	0.16823816568964	0.385050147170665	1.2906760769461	26	TAF1B POLR2K TTF1 GTF2H5 POLR1C POLR2F TAF1A GTF2H1 POLR1B POLR1A POLR2L POLR2H ERCC3 ERCC2 TAF1C TAF1D CDK7
REACTOME_DEGRADATION_OF_DVL	0.139959432048682	0.480354593944858	0.16823816568964	0.324454029411112	1.26469562100633	53	PSMC2 PSMB5 PSME2 PSMA3 PSMA4 PSMA5 DACT1 PSMD7 PSMA7 RBX1 PSMC3 PSMC5 PSMD14 PSMB9 PSMD8 DVL2
REACTOME_RESPONSE_OF_MTB_TO_PHAGOCYTOSIS	0.140625	0.480660860655738	0.16440575583821	-0.419655825397672	-1.29375106676347	19	KPNA1 MAPK1 TRIM27 MAPK3 UBB HGS RAB7A
REACTOME_NEUROTRANSMITTER_RECEPTORS_AND_POSTSYNAPTIC_SIGNAL_TRANSMISSION	0.141732283464567	0.481453776729815	0.16440575583821	-0.278174451969279	-1.20967031201638	92	CAMKK1 MAPK1 CAMK2G PDPK1 PRKAR1A PPM1F GNG7 GNAI3 PLCB2 TUBA4A AP2M1 RPS6KA2 KCNJ15 PRKACA AP2A1 GNB2 RPS6KA1 PRKAR2A PLCB1 MAPK3 LIN7A CHRNE NRG1 GNB5
REACTOME_G_BETA_GAMMA_SIGNALLING_THROUGH_PI3KGAMMA	0.143137254901961	0.481453776729815	0.163180127180689	-0.434784409659263	-1.30596260700793	17	AKT1 PDPK1 GNG7 AKT2 GNB2 GNB5 PIK3R6 RHOA PIK3CG
REACTOME_AUF1_HNRNP_D0_BINDS_AND_DESTABILIZES_MRNA	0.143434343434343	0.481453776729815	0.165656695205483	0.326024069720168	1.2602086181852	51	PSMC2 HSPA8 PSMB5 PSME2 PSMA3 PSMA4 PSMA5 PSMD7 PSMA7 PSMC3 PSMC5 HSPB1 PSMD14 EIF4G1 PSMB9 PSMD8
REACTOME_INTRACELLULAR_SIGNALING_BY_SECOND_MESSENGERS	0.143712574850299	0.481453776729815	0.16440575583821	-0.234713468059523	-1.15274167653383	236	CAMKK1 MAPK1 CAMK2G PHLPP1 AKT1 USP7 PDPK1 PRKAR1A GSK3B KIT CBX4 TRIM27 PSMF1 AKT1S1 PHC2 AGO2 AGO4 CDKN1B IRS2 IL1RAP MKRN1 CASP9 TGFA AGO1 TNRC6B CBX8 PSMB4 PSME3 FOXO3 AHCYL1 PIP5K1B PRKACA FOXO1 PIP4K2A ITPR2 HDAC7 AKT2 PRKAR2A LAMTOR5 BAD STRN MAF1 RCOR1 MAPK3 PSMA1 UBB PIK3CD TSC2 PIK3CB PSME4 TNKS GAB1 NRG1
REACTOME_DEGRADATION_OF_GLI1_BY_THE_PROTEASOME	0.144016227180527	0.481453776729815	0.165656695205483	0.322503033713401	1.2677692769034	55	CUL1 PSMC2 PSMB5 PSME2 PSMA3 PSMA4 BTRC PSMA5 PSMD7 PSMA7 RBX1 PSMC3 PSMC5 PSMD14 PSMB9 PSMD8 PSMB6 PSMD1 PSMB8 PSME1 PSMA6 PRKACB SUFU PSMC1 UBC SEM1 PSMD4 PSMC4
REACTOME_GPCR_LIGAND_BINDING	0.144578313253012	0.481453776729815	0.16440575583821	0.2604711491934	1.18797016233165	133	CMKLR1 SSTR3 PTGER2 FPR3 S1PR2 P2RY6 CCR1 LPAR6 GNGT2 GPBAR1 CXCL10 CCL4 CCRL2 PTGIR C5 CX3CR1
REACTOME_RUNX1_REGULATES_TRANSCRIPTION_OF_GENES_INVOLVED_IN_DIFFERENTIATION_OF_HSCS	0.144897959183673	0.481453776729815	0.165656695205483	0.306728174949768	1.24949994831774	63	PSMC2 PSMB5 LMO2 PSME2 PSMA3 PSMA4 PSMA5 PSMD7 CBFB TCF12 PSMA7 PSMC3 PSMC5 PSMD14 PSMB9 PSMD8 PSMB6 PSMD1 PSMB8 ABL1 PSME1
REACTOME_G0_AND_EARLY_G1	0.146881287726358	0.4861071189039	0.163180127180689	0.396029135368578	1.25863858643537	22	E2F1 LIN9 PCNA CDC6 TOP2A CDK2 LIN52 CCNA2 MYC RBL1 MYBL2 RBBP4 E2F5
REACTOME_LYSOSOME_VESICLE_BIOGENESIS	0.148148148148148	0.488361879666227	0.159646701919906	0.367526857247456	1.25416204506656	29	HSPA8 VAMP8 TXNDC5 M6PR AP1G2 CLTA DNASE2 AP4E1 AP1S1
REACTOME_HIV_INFECTION	0.149901380670611	0.492195871965708	0.159646701919906	0.23608412695379	1.15284265256211	213	XPO1 NUP205 CHMP5 APOBEC3G PSMC2 PSMB5 MVB12A RANGAP1 ATP6V1H PSME2 NCBP2 PSMA3 PSMA4 NUP62 RNMT NMT1 NUP54 NUP160 BTRC PSMA5 CUL5 PDCD6IP PSMD7 GTF2F1 PSMA7 GTF2B GTF2E1 CCNK VTA1 POLR2K GTF2H5 BANF1 CD247 TAF4B RBX1 HLA-A PSMC3 PSMC5 TAF5 AP1S1 MVB12B ELOA PSMD14 PPIA NUP133 PSMB9 PSMD8 B2M RAN TAF13 POLR2F TAF12 NUP35 FEN1 CCR5 PSMB6 NUP188 LIG4 NCBP1 CXCR4 GTF2H1 SUPT16H PSMD1 NUP37 NUP155 PS…
REACTOME_HDACS_DEACETYLATE_HISTONES	0.151574803149606	0.495738767948124	0.158514105424824	-0.370912346266588	-1.24284103548905	27	SUDS3 TBL1XR1 PHF21A RCOR1 HMG20B SAP30L GATAD2B
REACTOME_CHROMOSOME_MAINTENANCE	0.153061224489796	0.496922798443298	0.160801401070022	0.286583195502206	1.20272345431488	74	PCNA POLR2K TERF2 CDK2 CENPN CENPH PRIM2 POT1 DAXX RFC1 RPA3 POLD1 CCNA2 RSF1 CENPU WRN ANKRD28 POLR2F FEN1 SHQ1 PRIM1 CENPL RBBP4 KNL1 RUVBL2 CENPC MIS18BP1 CENPT POLR2L POLR2H TERF2IP LIG1 RFC2 MIS18A SMARCA5
REACTOME_SYNTHESIS_OF_PC	0.154296875	0.496922798443298	0.156312403073186	-0.413082047534808	-1.27348485905699	19	PHOSPHO1 PCYT1A SLC44A2 PCTP
REACTOME_RHO_GTPASES_ACTIVATE_PAKS	0.154440154440154	0.496922798443298	0.155241966228839	-0.44113180435684	-1.30060458159283	16	MYH9 PPP1R12B PPP1CB PAK2 PPP1R12A MYL9
REACTOME_CHEMOKINE_RECEPTORS_BIND_CHEMOKINES	0.155241935483871	0.496922798443298	0.158514105424824	0.375103049170302	1.25733371487081	26	CCR1 CXCL10 CCL4 CCRL2 CX3CR1
REACTOME_NOTCH_HLH_TRANSCRIPTION_PATHWAY	0.155511811023622	0.496922798443298	0.156312403073186	-0.403146688332042	-1.2629856106009	21	RBPJ MAML3 TBL1XR1 NOTCH1 HDAC7 CREBBP
REACTOME_SIGNALING_BY_TYPE_1_INSULIN_LIKE_GROWTH_FACTOR_1_RECEPTOR_IGF1R	0.155511811023622	0.496922798443298	0.156312403073186	-0.366538177740788	-1.22818421375009	27	IGF1R PDPK1 IRS2 PDE3B AKT2 PIK3CB GAB1 FGFR2 FGFR1
REACTOME_REGULATED_NECROSIS	0.156186612576065	0.497174178963504	0.158514105424824	0.330317663139854	1.26417328516426	49	GZMB TNFSF10 RIPK3 BAK1 CASP1 BAX PDCD6IP HSP90AA1 CYCS IL18 CASP3 BIRC3 FASLG TRADD RIPK1 TRAF2 TNFRSF10A TP53 CDC37
REACTOME_REGULATION_OF_MRNA_STABILITY_BY_PROTEINS_THAT_BIND_AU_RICH_ELEMENTS	0.157894736842105	0.500700420252151	0.157402899305283	0.277967375806451	1.19304344024706	83	XPO1 PSMC2 EXOSC9 HSPA8 PSMB5 DCP1A PSME2 PSMA3 PSMA4 PSMA5 PARN XRN1 PSMD7 PSMA7 PSMC3 PSMC5 HSPB1 PSMD14 EIF4G1 PSMB9 PSMD8
REACTOME_PROCESSIVE_SYNTHESIS_ON_THE_C_STRAND_OF_THE_TELOMERE	0.159183673469388	0.502875695732839	0.157402899305283	0.419444233149236	1.2810331044057	19	PCNA TERF2 POT1 RPA3 POLD1 WRN FEN1 TERF2IP LIG1 RPA1 BLM TERF1
REACTOME_HEPARAN_SULFATE_HEPARIN_HS_GAG_METABOLISM	0.159844054580897	0.503056383096105	0.153158808683073	0.364450203663521	1.243663160224	29	AGRN B3GAT3 SDC3 GUSB B3GALT6 SLC35D2 IDUA B3GAT1 GLCE EXT2 GLB1L NAGLU B4GALT7
REACTOME_CASPASE_ACTIVATION_VIA_DEATH_RECEPTORS_IN_THE_PRESENCE_OF_LIGAND	0.161157024793388	0.505281799540173	0.157402899305283	0.440612149168523	1.26658983327784	16	TICAM1 TNFSF10 FASLG TRADD RIPK1 TRAF2 TNFRSF10A CD14 TICAM2
REACTOME_SIGNALING_BY_NUCLEAR_RECEPTORS	0.162977867203219	0.508137153427735	0.154190966581424	-0.244188924706782	-1.15714887185477	166	KDM4B MAPK1 KDM3A IGF1R ZNF217 AKT1 PDPK1 POLR2C EEPD1 AGO2 AGO4 CDKN1B GNG7 TGFA GNAI3 AGO1 TNRC6B TLE3 PDK1 CYP26C1 TBL1XR1 FOXO3 SRF MMP9 NCOA1 AKT2 GNB2 POLR2J CREBBP PRKCZ CARM1 CDK9 STRN RXRA MAPK3
REACTOME_DISEASES_OF_CARBOHYDRATE_METABOLISM	0.163346613545817	0.508137153427735	0.153158808683073	-0.38486666432889	-1.23962549106627	23	GBE1 TALDO1 RPIA GALNS UBB GYS1 HGSNAT
REACTOME_POSTMITOTIC_NUCLEAR_PORE_COMPLEX_NPC_REFORMATION	0.163967611336032	0.508137153427735	0.154190966581424	0.370428113111386	1.24349662895025	27	NUP205 RANGAP1 NUP62 NUP54 NUP160 NUP133 RAN NUP35 NUP188 NUP37 NUP155 NUP107 SUMO1 NUP43 NUP85 NUP93 POM121 TNPO1 NDC1
REACTOME_CLASS_B_2_SECRETIN_FAMILY_RECEPTORS	0.165656565656566	0.508137153427735	0.153158808683073	-0.367372705543469	-1.23573703757549	28	ADGRE3 GNG7 WNT10B GNB2 CYSLTR2 ADGRE5 GNB5 ADGRE2
REACTOME_TRANSPORT_OF_MATURE_TRANSCRIPT_TO_CYTOPLASM	0.165983606557377	0.508137153427735	0.154190966581424	0.282844348790317	1.19006823332726	76	FYTTD1 NUP205 NCBP2 NUP62 NUP54 NUP160 CPSF2 SRSF7 CPSF3 SRSF3 POLDIP3 NUP133 SLU7 SYMPK FIP1L1 NUP35 CDC40 MAGOHB DDX39A NUP188 NCBP1 GLE1 NUP37 NUP155 NUP42 ALYREF NUP107 MAGOH THOC7
REACTOME_INTERLEUKIN_1_FAMILY_SIGNALING	0.16600790513834	0.508137153427735	0.151148761385484	0.259179807850927	1.17361901181668	117	CUL1 NOD1 PSMC2 IL1RN PSMB5 SMAD3 PSME2 PSMA3 PSMA4 MAP2K6 BTRC PSMA5 CASP1 PSMD7 PTPN9 PSMA7 RELA PTPN4 MYD88 RBX1 PSMC3 PSMC5 IL18 PSMD14 PSMB9 TBK1 PSMD8
REACTOME_CA_DEPENDENT_EVENTS	0.166332665330661	0.508137153427735	0.152144922367565	-0.373384012797566	-1.23510700235262	25	CAMKK1 MAPK1 CAMK2G PRKAR1A
REACTOME_INFLAMMASOMES	0.168016194331984	0.508730928653321	0.152144922367565	0.397214969850211	1.24800764843833	21	HSP90AB1 BCL2 CASP1 RELA NLRP3 AIM2 TXNIP PANX1 HMOX1 P2RX7 SUGT1
REACTOME_DISEASES_ASSOCIATED_WITH_GLYCOSAMINOGLYCAN_METABOLISM	0.168356997971602	0.508730928653321	0.152144922367565	0.406945651063838	1.26391538421977	20	AGRN HEXA B3GAT3 SDC3 B3GALT6 HEXB
REACTOME_SYNTHESIS_OF_SUBSTRATES_IN_N_GLYCAN_BIOSYTHESIS	0.168356997971602	0.508730928653321	0.152144922367565	0.315663212968498	1.23042972799147	53	ST3GAL5 NUDT14 NUS1 SLC35C1 GNE GFPT1 ST6GALNAC1 NEU1 NAGK SLC17A5 ST8SIA6 UAP1 FPGT GNPNAT1 FCSK ALG5 GMPPA MVD PMM2 NANP SLC35A1
REACTOME_PROCESSING_OF_SMDT1	0.169421487603306	0.510099352567354	0.153158808683073	0.437053835147513	1.25636105413245	16	MAIP1 PHB MCUB YME1L1
REACTOME_RHOG_GTPASE_CYCLE	0.170340681362725	0.511022044088176	0.150169802128406	-0.301915586773712	-1.2072723406715	58	LBR VAPB DOCK5 ARHGDIB ARFGAP3 PLEKHG3 MPP7 STX5 ARHGAP1 ANKLE2 PREX1 DOCK2 PAK2 VAV1 ARHGAP35 RAB7A
REACTOME_CHONDROITIN_SULFATE_DERMATAN_SULFATE_METABOLISM	0.171483622350674	0.511471861471862	0.14641623786055	0.355984064307439	1.22347826185046	30	AGRN CHST12 CHST13 HEXA B3GAT3 SDC3 B3GALT6 HEXB CSGALNACT2 IDUA B3GAT1 CHPF
REACTOME_SIGNALING_BY_INSULIN_RECEPTOR	0.171717171717172	0.511471861471862	0.150169802128406	-0.323124610530233	-1.21596286832012	46	MAPK1 PDPK1 ATP6V1A IRS2 PDE3B ATP6V0B AKT2 TCIRG1 MAPK3 PIK3CB GAB1 ATP6V0D1 GRB10 FGFR2 FGFR1 ATP6V1B2
REACTOME_SENSORY_PERCEPTION	0.176706827309237	0.522876388767387	0.147331213699377	0.273545133038569	1.17977265575764	87	OTOF AGRN LDLR RDH11 NMT1 RETSAT TRPM4 EPB41L3 AKR1C3 LRP12 EZR SDC3 CALM1 CDH23 MYO7A FNTA METAP2 RDX DHRS9 LRP8 PRKCQ SCN9A KCNMB1 STX1A SCN3A EPS8 ESPN NMT2
REACTOME_THE_ROLE_OF_NEF_IN_HIV_1_REPLICATION_AND_DISEASE_PATHOGENESIS	0.177865612648221	0.522876388767387	0.14551614609036	-0.362921766676745	-1.20834434867906	26	PACS1 AP2M1 AP1M1 AP2A1 HCK AP1G1 DOCK2 PAK2 ELMO1
REACTOME_MAPK6_MAPK4_SIGNALING	0.177914110429448	0.522876388767387	0.148261500475107	0.279724854256594	1.1790791375811	77	MOV10 XPO1 PSMC2 CCND3 PSMB5 PSME2 PSMA3 PSMA4 PSMA5 TNRC6A PSMD7 PSMA7 PSMC3 PSMC5 MAPK6 HSPB1 CDC42EP3 PSMD14 NCOA3 PSMB9 PSMD8
REACTOME_NUCLEAR_RECEPTOR_TRANSCRIPTION_PATHWAY	0.178053830227743	0.522876388767387	0.149207542435322	-0.355534820504963	-1.21287793346748	30	NR6A1 NR2C2 THRA PPARA RXRA ESRRA NR3C1 NR1D1 NRBF2 RORC NRBP1 RXRB PPARD NR2F6
REACTOME_G1_S_DNA_DAMAGE_CHECKPOINTS	0.17907444668008	0.524028380811183	0.14641623786055	0.297308335545058	1.20628283002412	61	CDKN1A PSMC2 PSMB5 PSME2 PSMA3 PSMA4 PSMA5 PSMD7 PSMA7 CHEK1 CHEK2 CDK2 PSMC3 PSMC5 PSMD14 PSMB9 PSMD8 ZNF385A CCNA2 PSMB6 PSMD1 TP53 PSMB8 PSME1
REACTOME_PLATELET_AGGREGATION_PLUG_FORMATION	0.180360721442886	0.525664995325912	0.14551614609036	-0.366774199717979	-1.2132425782235	25	AKT1 PDPK1 SYK APBB1IP CRK TLN1 MPL RAP1A VWF PTPN1 GRB2 ITGB3 ITGA2B
REACTOME_INTERLEUKIN_37_SIGNALING	0.180894308943089	0.525664995325912	0.14641623786055	0.424276316946857	1.24908767440873	17	SMAD3 CASP1 PTPN9 PTPN4 TBK1 PTPN23 PTPN18 PTPN2 PTPN12 IL18BP SIGIRR
REACTOME_SIGNALING_BY_RETINOIC_ACID	0.181818181818182	0.526515151515152	0.14551614609036	0.374972449221719	1.22561354927829	24	RDH11 PDHX DLAT RDH14 RARG AKR1C3 PDHB DHRS9 PDK4
REACTOME_SIGNALING_BY_PTK6	0.182572614107884	0.526870450401298	0.147331213699377	-0.340179454153512	-1.20827486455483	36	AKT1 CDKN1B CBL KHDRBS2 ARAP1 UBB CRK NRG1 ELMO1 EPAS1 ARHGAP35 RHOA NR3C1 PXN PTPN1
REACTOME_LAGGING_STRAND_SYNTHESIS	0.183673469387755	0.528219563687544	0.14551614609036	0.409891431967487	1.25185770136881	19	PCNA PRIM2 RFC1 RPA3 POLD1 FEN1 PRIM1 LIG1 RFC2 RPA1 RFC4
REACTOME_TRNA_PROCESSING_IN_THE_NUCLEUS	0.184584178498986	0.529014449718743	0.144630528034484	0.311396057272736	1.22410741323461	55	RTCB NUP205 RPP25 NUP62 NUP54 NUP160 POP1 ZBTB8OS POP4 NUP133 RTRAF RAN RPP30 NUP35 RPP38 DDX1 NUP188 NUP37 NUP155 NUP42 ELAC2 NUP107 POP5 CPSF4 XPOT TSEN15 NUP43 TSEN54 NUP85
REACTOME_CA2_PATHWAY	0.187122736418511	0.531252052167746	0.142901149386948	-0.319648475178484	-1.19271934483766	44	PPP3CA AGO2 AGO4 GNG7 PLCB2 AGO1 TNRC6B PPP3R1 ITPR2 GNB2 PLCB1
REACTOME_SIGNALING_BY_INTERLEUKINS	0.187866927592955	0.531252052167746	0.140406238523342	0.216610168311481	1.09913435882519	326	CUL1 SOCS2 CDKN1A HAVCR2 CISH CCR1 STAT2 ANXA2 NOD1 CXCL10 PSMC2 IL6ST IL1RN LGALS9 SOCS1 TNF CCL4 HSPA8 PSMB5 SMAD3 PSME2 DUSP7 PSMA3 CD86 PSMA4 YES1 RAP1B MAP2K6 HSPA9 STAT1 HSP90B1 BCL2 BTRC PSMA5 CASP1 IL15 HSP90AA1 PSMD7 PTPN9 TXLNA IL15RA PSMA7 IRS1 PPP2CB BIRC5 IL10RA VEGFA RELA JAK2 GSTO1 PTPN4 MYD88 IRF4 RBX1 PSMC3 AIP PSMC5 MAPK7 IL18 IGHG1 CASP3 RALA PSMD14 POU2F1 PPIA HNRNPDL PSMB9 TB…
REACTOME_CYTOPROTECTION_BY_HMOX1	0.187878787878788	0.531252052167746	0.142901149386948	0.258024926198118	1.15380769064052	110	CUL1 BLVRA HELZ2 SCO2 PSMC2 PSMB5 PSME2 COX14 PSMA3 PSMA4 PSMA5 COX5A PSMD7 PSMA7 NLRP3 CYCS RBX1 PSMC3 TGS1 PSMC5 TXNIP PSMD14 COX5B NDUFA4 PSMB9 PSMD8 COX6A1
REACTOME_TRANSPORT_OF_MATURE_MRNAS_DERIVED_FROM_INTRONLESS_TRANSCRIPTS	0.18860510805501	0.531252052167746	0.140406238523342	0.312887473471677	1.16991891140426	43	NUP205 NCBP2 NUP62 NUP54 NUP160 CPSF2 CPSF3 NUP133 SYMPK FIP1L1 NUP35 NUP188 NCBP1 NUP37 NUP155 NUP42 ALYREF NUP107
REACTOME_UPTAKE_AND_ACTIONS_OF_BACTERIAL_TOXINS	0.188640973630832	0.531252052167746	0.142901149386948	-0.409205557846422	-1.2369600693888	18	EEF2 MAP2K4 MAP2K7 ANTXR2 VAMP1 TXNRD1 FURIN MAP2K3 CD9 MAP2K2
REACTOME_INTERLEUKIN_RECEPTOR_SHC_SIGNALING	0.189453125	0.531252052167746	0.139599673451922	-0.40109235437295	-1.2365220019261	19	JAK1 JAK3 PIK3CD PIK3CB IL5RA CSF2RB INPPL1 GRB2 GAB2 PTPN6
REACTOME_INTEGRATION_OF_ENERGY_METABOLISM	0.189823874755382	0.531252052167746	0.139599673451922	-0.286686056357392	-1.18979622019922	66	TKT PRKAR1A TALDO1 GNAQ GNG7 IQGAP1 PLCB2 CACNA1E CACNA1D AHCYL1 PRKACA ADIPOR1 ITPR2 GNB2 PRKAR2A PLCB1 CYSLTR2
REACTOME_SPRY_REGULATION_OF_FGF_SIGNALING	0.190751445086705	0.531762810832578	0.138022242496643	-0.431990293065373	-1.24727132691855	15	MAPK1 BRAF CBL MAPK3 UBB
REACTOME_SEALING_OF_THE_NUCLEAR_ENVELOPE_NE_BY_ESCRT_III	0.19140625	0.531762810832578	0.13880510939114	-0.399608487040119	-1.23194740810754	19	TUBA4A CHMP4B TUBA1A LEMD2 CHMP2A CHMP3 CHMP6 TUBB4B IST1
REACTOME_NEGATIVE_REGULATION_OF_NOTCH4_SIGNALING	0.191919191919192	0.531762810832578	0.141225119642531	0.310894716112794	1.21037228547566	52	CUL1 PSMC2 PSMB5 PSME2 PSMA3 PSMA4 PSMA5 PSMD7 PSMA7 RBX1 PSMC3 PSMC5 PSMD14 PSMB9 PSMD8
REACTOME_MRNA_DECAY_BY_3_TO_5_EXORIBONUCLEASE	0.194214876033058	0.536341743746921	0.142056643575821	0.431164853271938	1.23943250464503	16	EXOSC9 TTC37 WDR61 EXOSC3 HBS1L EXOSC8 EXOSC6 DIS3 DCPS EXOSC7 EXOSC1 EXOSC5
REACTOME_ASYMMETRIC_LOCALIZATION_OF_PCP_PROTEINS	0.195564516129032	0.538286489939317	0.139599673451922	0.3067399042825	1.21546895306872	56	PSMC2 PSMB5 PSME2 PSMA3 PSMA4 PSMA5 PSMD7 PSMA7 PSMC3 PSMC5 PSMD14 SCRIB PSMB9 PSMD8 DVL2 FZD2 PSMB6 PSMD1 PSMB8 PSME1 PSMA6 PSMC1 UBC SEM1 PSMD4 PSMC4
REACTOME_INTERLEUKIN_12_FAMILY_SIGNALING	0.198412698412698	0.541712337108757	0.137250779610133	0.313850743806929	1.1631589714501	42	ANXA2 IL6ST PSME2 RAP1B HSPA9 STAT1 JAK2 GSTO1 AIP RALA PPIA HNRNPDL HNRNPA2B1 SOD1 IL12RB2 SNRPA1 IL27RA STAT4
REACTOME_DISEASES_ASSOCIATED_WITH_GLYCOSYLATION_PRECURSOR_BIOSYNTHESIS	0.198428290766208	0.541712337108757	0.136490437780413	0.408361977837965	1.22957825249879	18	NUS1 GNE GALE GFPT1 NEU1
REACTOME_TGF_BETA_RECEPTOR_SIGNALING_ACTIVATES_SMADS	0.198757763975155	0.541712337108757	0.140406238523342	-0.344514603973522	-1.17528336696613	30	TGFBR2 CBL SMAD2 FKBP1A PPP1R15A PPP1CB NEDD4L UBB FURIN UBE2M PPP1CA ZFYVE9 SMURF2 SMURF1 STRAP
REACTOME_MITOCHONDRIAL_TRNA_AMINOACYLATION	0.200413223140496	0.544445042668318	0.139599673451922	0.429487904283581	1.23461192367923	16	TARS2 PPA2 FARS2 PARS2 YARS2 NARS2 AARS2 MARS2 EARS2 LARS2
REACTOME_PEPTIDE_LIGAND_BINDING_RECEPTORS	0.202839756592292	0.549247912331077	0.137250779610133	0.302890609641477	1.1906722387835	55	SSTR3 FPR3 CCR1 CXCL10 CCL4 CCRL2 C5 CX3CR1 NTSR1 C3AR1 XCL2 NLN C3 AVPR1A CCR5 OPRL1 CXCR4
REACTOME_SUMOYLATION_OF_DNA_REPLICATION_PROTEINS	0.203960396039604	0.549885549363057	0.135002033828631	0.308611402391739	1.15977126245009	44	NUP205 RANGAP1 NUP62 SUMO3 NUP54 NUP160 PCNA BIRC5 TOP2A AURKA NUP133 NUP35 NUP188 NUP37 NUP155 NUP42 NUP107 SUMO1 SUMO2
REACTOME_BMAL1_CLOCK_NPAS2_ACTIVATES_CIRCADIAN_GENE_EXPRESSION	0.204724409448819	0.549885549363057	0.134273452883202	-0.383103921247809	-1.20019524878807	21	ARNTL TBL1XR1 NCOA1 CREBBP CARM1 PPARA RXRA BHLHE40 DBP SMARCD3 NCOA6
REACTOME_TRANSLESION_SYNTHESIS_BY_Y_FAMILY_DNA_POLYMERASES_BYPASSES_LESIONS_ON_DNA_TEMPLATE	0.206286836935167	0.549885549363057	0.133554954557592	0.323045989041001	1.16352969888592	37	ISG15 UBA7 UBE2L6 POLK PCNA POLH RFC1 RPA3 POLD1 POLE4
REACTOME_SIGNALING_BY_NOTCH1	0.206349206349206	0.549885549363057	0.134273452883202	-0.293787582835263	-1.17668680453184	57	RBPJ MAML3 MIB2 TLE3 PSENEN TBL1XR1 ARRB2 NOTCH1 HDAC7 JAG1 ITCH CREBBP UBB NUMB APH1B
REACTOME_MET_PROMOTES_CELL_MOTILITY	0.206477732793522	0.549885549363057	0.135740943810425	0.386036836149843	1.21288712828627	21	RAP1B SRC DOCK7 ITGA3 COL5A3 LAMA2 TNS3 PTK2
REACTOME_OXIDATIVE_STRESS_INDUCED_SENESCENCE	0.20703125	0.549885549363057	0.132846300606183	-0.286500472276541	-1.16154656085843	60	MAPK1 CBX4 PHC2 MAP2K4 AGO4 MAP2K7 AGO1 MAP4K4 TNRC6B CBX8 MAPKAPK2 MAPK3 UBB MAP2K3 KDM6B MDM4 MAPK14 MAP3K5 E2F3 TFDP1
REACTOME_NEUREXINS_AND_NEUROLIGINS	0.209163346613546	0.553784860557769	0.133554954557592	-0.367134456475965	-1.18251143338164	23	NRXN1 SIPA1L1 DBNL EPB41
REACTOME_RNA_POLYMERASE_III_CHAIN_ELONGATION	0.211382113821138	0.557114228456914	0.134273452883202	0.411520007750989	1.2115325530148	17	POLR3GL POLR3C POLR2K POLR1C POLR2F POLR3D POLR3K POLR2L POLR3E POLR2H POLR3A POLR3F
REACTOME_RAB_GERANYLGERANYLATION	0.212121212121212	0.557114228456914	0.133554954557592	-0.311362362867635	-1.17169989379077	46	RAB40C RAB36 RAB5B RAB3D RAB2B RAB11B RAB22A RAB6B RAB27A RAB40B RAB37 RAB2A RAB7A RAB4A RAB43 RAB18 RAB31 RAB21
REACTOME_REGULATION_OF_INSULIN_LIKE_GROWTH_FACTOR_IGF_TRANSPORT_AND_UPTAKE_BY_INSULIN_LIKE_GROWTH_FACTOR_BINDING_PROTEINS_IGFBPS	0.212424849699399	0.557114228456914	0.132846300606183	0.305975647943528	1.16885383989558	48	SHISA5 LGALS1 MIA3 GAS6 CST3 FUCA2 HSP90B1 CALU PDIA6 APOL1 KTN1 FSTL3 IGFBP3 IGFBP7 IGFBP4 C3 ANO8 CSF1 MEN1 MBTPS1 GOLM1
REACTOME_SRP_DEPENDENT_COTRANSLATIONAL_PROTEIN_TARGETING_TO_MEMBRANE	0.213438735177866	0.558018511405454	0.131457611642763	-0.256729832166547	-1.13612107192879	99	RPL4 SEC61A2 RPS16 RPL7A RPL3 RPS3 RPL13 RPS5 RPL18 RPS2 RPS9 RPL10A RPL18A RPL15 RPLP0 RPL13A RPL8 RPS14 RPLP2 RPLP1 RPS8 RPS28 RPN1 RPL5 RPL19 SRP19 RPS13 RPL37A RPL22 RPL27 SRPRA RPS11 SPCS3 RPS18 RPS23 RPSA RPS3A RPS21 RPS6 RPL38 UBA52
REACTOME_CITRIC_ACID_CYCLE_TCA_CYCLE	0.214574898785425	0.558673277740215	0.132846300606183	0.384006154321638	1.20650693960884	21	IDH3A SUCLG1 FH SUCLA2 IDH2 SUCLG2 NNT OGDH ACO2
REACTOME_HSP90_CHAPERONE_CYCLE_FOR_STEROID_HORMONE_RECEPTORS_SHR_IN_THE_PRESENCE_OF_LIGAND	0.216374269005848	0.558673277740215	0.129442887745046	0.317797900023468	1.15704670824098	38	DYNC1I2 HSPA8 HSP90AB1 FKBP4 DNAJA1 HSP90AA1 STIP1 DCTN6 DCTN2
REACTOME_INTERLEUKIN_4_AND_INTERLEUKIN_13_SIGNALING	0.216699801192843	0.558673277740215	0.130777137971974	-0.273273815858758	-1.14417462390095	72	AKT1 JAK1 IL4R BCL6 TYK2 IL6R FOXO3 STAT6 SOCS5 ALOX5 FOXO1 MMP9 ZEB1 ITGAX BCL2L1 PTGS2 JAK3 ALOX15 ICAM1 LAMA5 ITGB2 PIM1 F13A1 IL23A
REACTOME_DEFECTIVE_CFTR_CAUSES_CYSTIC_FIBROSIS	0.216867469879518	0.558673277740215	0.131457611642763	0.294143678522011	1.17533672519563	57	PSMC2 PSMB5 PSME2 PSMA3 PSMA4 PSMA5 PSMD7 PSMA7 DERL3 RNF185 PSMC3 PSMC5 PSMD14 PSMB9 PSMD8 ERLEC1 PSMB6 PSMD1 PSMB8 DERL1 PSME1 PSMA6 PSMC1 UBC SEM1 RNF5 PSMD4 PSMC4
REACTOME_PLATELET_CALCIUM_HOMEOSTASIS	0.217038539553753	0.558673277740215	0.132147260608774	-0.400203640629014	-1.20974877684312	18	ORAI2 ATP2A3 SLC8A1 P2RX1 ITPR2 P2RX5
REACTOME_HEMOSTASIS	0.218	0.559421538461538	0.130777137971974	0.204779829163046	1.07300701326712	430	SLC3A2 LGALS3BP GTPBP2 PHACTR2 RAD51B PRKCE GNGT2 ANXA2 PDE9A JCHAIN IGKV2-30 IGLV1-47 IGKV4-1 IGLC3 PTGIR SERPING1 IGKV3-15 IGKV1-5 ITGA4 IGLV2-11 ATP1B3 IGKV3-20 GAS6 P2RX4 IGHV4-59 IGLV1-40 IGLV1-44 IGLV2-23 IGKV3-11 CD48 VPS45 IGLC2 IGHA1 YES1 IGLV3-25 RAP1B SCCPDH S100A10 SRC IGHV3-23 IGLV3-1 ATP1B1 ANXA5 DOK2 DAGLA NRAS IGHV1-2 IGHV4-39 GNG5 KIF18B IGHA2 CD84 ORAI1 KIFAP3 PPP2CB IGLV3-21 DO…
REACTOME_DISEASES_OF_METABOLISM	0.221544715447155	0.566773903935358	0.130777137971974	0.246509237154851	1.12954218677694	139	AGRN TPMT C1GALT1 TCN2 ALG3 FDXR NUS1 G6PC3 IDH1 MPDU1 ALG1 HEXA GNE ADAMTSL4 GALE SPON2 FDX1 GFPT1 B3GAT3 NEU1 MMAA DAG1 SDC3 GSS MTRR MMUT ALG8 GUSB B3GALT6 MMACHC HEXB ALG11
REACTOME_TRANSCRIPTIONAL_REGULATION_OF_GRANULOPOIESIS	0.223506743737958	0.568956773726153	0.126253987849115	0.338640197591675	1.16386929046447	30	CDKN1A PML E2F1 CBFB DEK CDK2
REACTOME_GLUCAGON_LIKE_PEPTIDE_1_GLP1_REGULATES_INSULIN_SECRETION	0.223762376237624	0.568956773726153	0.128142916898415	-0.375611644663819	-1.18818550780473	22	PRKAR1A GNG7 IQGAP1 PRKACA ITPR2 GNB2 PRKAR2A GNB5 RAP1A GNAS
REACTOME_NCAM1_INTERACTIONS	0.224489795918367	0.569071397555983	0.130105630751129	0.392911054723775	1.19999758825873	19	AGRN PRNP COL5A3 NCAM1 COL9A2 CACNB1 CACNA1H CACNB3
REACTOME_HOST_INTERACTIONS_OF_HIV_FACTORS	0.225296442687747	0.569385555156306	0.127505315300183	0.248266069271713	1.12837192240995	124	XPO1 NUP205 APOBEC3G PSMC2 PSMB5 RANGAP1 ATP6V1H PSME2 PSMA3 PSMA4 NUP62 NUP54 NUP160 BTRC PSMA5 CUL5 PSMD7 PSMA7 BANF1 CD247 RBX1 HLA-A PSMC3 PSMC5 AP1S1 PSMD14 PPIA NUP133 PSMB9 PSMD8 B2M RAN NUP35 PSMB6 NUP188 PSMD1 NUP37 NUP155 PSMB8 NUP42 PSME1 CCNT1
REACTOME_MATURATION_OF_SARS_COV_2_SPIKE_PROTEIN	0.229249011857708	0.575850287496578	0.126253987849115	-0.34565530949342	-1.15085585425716	26	PRKCSH ST6GALNAC3 ST6GALNAC2
REACTOME_MAPK_TARGETS_NUCLEAR_EVENTS_MEDIATED_BY_MAP_KINASES	0.230314960629921	0.575850287496578	0.12563992130984	-0.34243548488211	-1.14742169383919	27	RPS6KA5 MAPK1 RPS6KA2 MAPKAPK2 RPS6KA1 MAPK3
REACTOME_CROSS_PRESENTATION_OF_SOLUBLE_EXOGENOUS_ANTIGENS_ENDOSOMES	0.230616302186879	0.575850287496578	0.126253987849115	0.298583830185868	1.13265423464609	45	PSMC2 PSMB5 PSME2 PSMA3 PSMA4 PSMA5 PSMD7 PSMA7 PSMC3 PSMC5 PSMD14 PSMB9 PSMD8 PSMB6 PSMD1 PSMB8 PSME1 PSMA6 PSMC1 SEM1 PSMD4 PSMC4
REACTOME_DEUBIQUITINATION	0.230616302186879	0.575850287496578	0.126253987849115	0.226984922812401	1.10503911686455	210	USP18 IFIH1 DDB2 DDX58 USP25 NOD1 PSMC2 PSMB5 SMAD3 PSME2 PSMA3 ABRAXAS2 PSMA4 USP14 PSMA5 BARD1 KAT2A USP42 PSMD7 SMAD1 PSMA7 ABRAXAS1 USP37 CLSPN BRCA1 USP8 NLRP3 TNKS2 ATXN3 PSMC3 PSMC5 TOMM70 INO80D USP33 JOSD2 KDM1B IDE PSMD14 RHOT1 UCHL5 BIRC3 PSMB9 RNF135 TNFAIP3 PSMD8 CYLD CDC20 RCE1 CCNA2 VDAC3 FOXK1 RIPK1 MYC PSMB6 TRAF2 USP47 MUL1 ACTR8 STAM2 PSMD1 OTUB1 USP5 TP53 PSMB8 USP49 STAMBPL1 …
REACTOME_RHO_GTPASES_ACTIVATE_ROCKS	0.233590733590734	0.579732291606825	0.123257226381337	-0.407318155810222	-1.20091059946379	16	MYH9 PPP1R12B LIMK2 PPP1CB RHOA PPP1R12A MYL9 ROCK1
REACTOME_MEIOSIS	0.233918128654971	0.579732291606825	0.12384217120105	0.313820614654805	1.14256610612496	38	BRCA2 REC8 RBBP8 ATR BRCA1 TERF2 RAD50 CDK2 POT1 MRE11 RPA3 MLH3 NBN MLH1 LMNA CDK4 SMC3
REACTOME_DISEASES_OF_IMMUNE_SYSTEM	0.234592445328032	0.579732291606825	0.125033367555272	0.353112604415198	1.17614500443071	25	TICAM1 TLR3 UNC93B1 RELA MYD88
REACTOME_CLASS_I_MHC_MEDIATED_ANTIGEN_PROCESSING_PRESENTATION	0.23495145631068	0.579732291606825	0.123257226381337	0.213013820962662	1.08116792389827	324	HERC6 CUL1 HERC5 CTSL UBA7 UBE2E1 LNPEP TRIM69 DTX3L PSMC2 RNF213 UBE2L6 FBXO6 SOCS1 UBR1 PSMB5 ERAP2 KCTD6 PSME2 CALR RNF138 UBE2Q2 SEC31A PSMA3 PSMA4 FBXL8 RNF6 SEC24A VAMP8 UBE2Z BTRC PSMA5 CUL5 UBE2D4 PSMD7 TAP1 KLHL20 ANAPC4 PSMA7 SPSB1 RNF25 PDIA3 UBE2K LRRC41 RBCK1 SEC61A1 RBBP6 MYD88 KLHL9 UBE2F RBX1 GLMN HLA-A PSMC3 TRIM21 PSMC5
REACTOME_TRANSLATION_OF_SARS_COV_2_STRUCTURAL_PROTEINS	0.236363636363636	0.580365769496204	0.12563992130984	-0.303022951301674	-1.14031752773946	46	PRKCSH ST6GALNAC3 SRPK1 SRPK2 GSK3B ST6GALNAC2
REACTOME_NOTCH2_ACTIVATION_AND_TRANSMISSION_OF_SIGNAL_TO_THE_NUCLEUS	0.237451737451737	0.580365769496204	0.122107920287081	-0.402384753052072	-1.18636527272307	16	MIB2 PSENEN JAG1 UBB APH1B
REACTOME_DEGRADATION_OF_AXIN	0.238383838383838	0.580365769496204	0.125033367555272	0.295648734072359	1.15101677645534	52	PSMC2 PSMB5 PSME2 PSMA3 PSMA4 PSMA5 PSMD7 PSMA7 TNKS2 PSMC3 PSMC5 PSMD14 PSMB9 PSMD8 PSMB6 PSMD1 PSMB8 PSME1 PSMA6 PSMC1 UBC SEM1 PSMD4 PSMC4
REACTOME_FATTY_ACYL_COA_BIOSYNTHESIS	0.238568588469185	0.580365769496204	0.12384217120105	0.350761173692994	1.16831287535176	25	SLC27A3 ACSL5 SCD ACSL3 HSD17B8 MORC2 HACD4 ELOVL6 ACACA ACLY HACD3 HACD2
REACTOME_SIGNAL_TRANSDUCTION_BY_L1	0.239350912778905	0.580365769496204	0.125033367555272	-0.393628286445628	-1.18987257914497	18	MAPK1 ITGA9 MAPK3 MAP2K2 FGFR1 CSNK2A1 NRP1 ITGB3 ITGA2B
REACTOME_INFECTION_WITH_MYCOBACTERIUM_TUBERCULOSIS	0.23960396039604	0.580365769496204	0.123257226381337	-0.368988530110591	-1.16723437692134	22	KPNA1 MAPK1 TRIM27 MAPK3 UBB HGS RAB7A LTF GSK3A
REACTOME_ADORA2B_MEDIATED_ANTI_INFLAMMATORY_CYTOKINES_PRODUCTION	0.240079365079365	0.580365769496204	0.123257226381337	0.304168620863006	1.12727615649065	42	PTGER2 ADCY7 GNGT2 GPBAR1 PTGIR ADCY9 GNG5 ADCY4 GPR15
REACTOME_SIGNALING_BY_CSF3_G_CSF	0.243353783231084	0.58620932030646	0.124434168630393	-0.334868831216988	-1.13544862614868	29	STAT5B JAK1 TYK2 ELOB SYK HCK UBB CSF3R UBE2D1 STAT5A UBE2D3 GRB2 GAB2 KRAS STAT3 UBA52 UBE2D2 LYN
REACTOME_THE_PHOTOTRANSDUCTION_CASCADE	0.24390243902439	0.58620932030646	0.12384217120105	0.401293168683057	1.18142430016713	17	NMT1 CALM1 FNTA METAP2 PRKCQ NMT2 PDE6B SLC24A1 RGS9 CAMKMT
REACTOME_INTEGRIN_SIGNALING	0.245579567779961	0.588544136576113	0.120985142145252	-0.379165529468668	-1.1767265624468	20	AKT1 PDPK1 SYK APBB1IP CRK TLN1 RAP1A VWF PTPN1 GRB2 ITGB3 ITGA2B
REACTOME_DEADENYLATION_DEPENDENT_MRNA_DECAY	0.247983870967742	0.592161317807441	0.122107920287081	0.28995368555817	1.14895290017182	56	EXOSC9 CNOT4 DCP1A PATL1 TTC37 PAIP1 LSM5 PARN XRN1 EIF4A2 CNOT11 CNOT8 EIF4G1 WDR61 EXOSC3 LSM7 HBS1L LSM3 EXOSC8 LSM1 LSM2 EIF4A1 EXOSC6 CNOT2 EIF4E CNOT6L DIS3 DCP1B
REACTOME_DNA_DAMAGE_BYPASS	0.248508946322068	0.592161317807441	0.120985142145252	0.295339053350351	1.12034542937374	45	ISG15 UBA7 UBE2L6 POLK PCNA POLH RBX1 RFC1 DTL RPA3 POLD1 POLE4 RAD18
REACTOME_REGULATION_OF_HSF1_MEDIATED_HEAT_SHOCK_RESPONSE	0.252566735112936	0.600026979630379	0.122107920287081	0.271233902754927	1.12595664878542	70	NUP205 HSPH1 HSPA8 FKBP4 TNFRSF21 DNAJC7 HSPA9 NUP62 NUP54 NUP160 DNAJC2 ATR HSPB1 MRPL18 HIKESHI NUP133 RPA3 YWHAE HSPA13 NUP35 NUP188 HSPA4 NUP37 SIRT1 NUP155 NUP42 NUP107 HSF1
REACTOME_ION_HOMEOSTASIS	0.253937007874016	0.600026979630379	0.118815039412263	-0.337470402088182	-1.13078485577487	27	CAMK2G ORAI2 ATP2A3 SLC8A1 AHCYL1 PRKACA ITPR2
REACTOME_ASPARAGINE_N_LINKED_GLYCOSYLATION	0.253968253968254	0.600026979630379	0.119348440591015	0.216695932805467	1.07365971285903	256	STX17 B4GALT4 ST3GAL5 GORASP1 DYNC1I2 MIA3 ALG3 CALR SEC31A NAPA NUDT14 NUS1 SLC35C1 SEC24A NSF MANEA GOSR1 TRAPPC4 MPDU1 ALG1 GNE NAPG TRAPPC3 GFPT1 ST6GALNAC1 RPN2 NEU1 NAGK SEC23IP PDIA3 TRAPPC6B FUCA1 SLC17A5 COPB2 RNF185 TMED9 BET1 DDOST ALG8 ST8SIA6 DCTN6 TMED7 UAP1 COG3 COG6 ALG11 SCFD1 FPGT COG4 DAD1 DCTN2 GNPNAT1 UGGT2 KDELR1 FCSK MCFD2 MGAT1 ANKRD28 ALG5 GMPPA SAR1B SEC22C MVD ARCN1 PMM…
REACTOME_CARDIAC_CONDUCTION	0.257367387033399	0.606340115214279	0.11776578836269	-0.294632488965461	-1.13140514008956	49	CAMK2G ORAI2 CORIN ATP2A3 HIPK1 SLC8A1 AHCYL1 PRKACA KCNQ1 ITPR2 KCNH2 KCNK6 STIM1 KCNE1 ATP1B2 KCNJ2 ATP2B4 DMPK CACNG8 TRPC1 ATP2B1
REACTOME_RHO_GTPASES_ACTIVATE_CIT	0.262042389210019	0.615615077749736	0.115240003147781	-0.404276811947164	-1.16725510682582	15	MYH9 CDKN1B PPP1R12B PPP1CB RHOA PPP1R12A MYL9
REACTOME_TRANSCRIPTION_OF_E2F_TARGETS_UNDER_NEGATIVE_CONTROL_BY_DREAM_COMPLEX	0.263261296660118	0.616019227163482	0.116234148779716	0.386927889961338	1.16504019620182	18	E2F1 LIN9 PCNA CDC6 TOP2A LIN52 MYC RBL1 RBBP4 E2F5
REACTOME_TRANSCRIPTIONAL_REGULATION_BY_RUNX1	0.26369168356998	0.616019227163482	0.118287526124085	0.234467596846133	1.08963604372009	155	MOV10 CTSL ELF1 PSMC2 PML CCND3 PSMB5 LMO2 KCTD6 PSME2 PSMA3 PSMA4 SRC CCND2 PSMA5 TNRC6A PHC3 RING1 PSMD7 TNFRSF18 CDK6 CBFB TCF12 PSMA7 ASH2L
REACTOME_NUCLEOTIDE_BINDING_DOMAIN_LEUCINE_RICH_REPEAT_CONTAINING_RECEPTOR_NLR_SIGNALING_PATHWAYS	0.266666666666667	0.62122905027933	0.117249716749792	0.286570099679655	1.11567192532281	52	NOD1 HSP90AB1 MAP2K6 BCL2 CASP1 RELA NLRP3 AIM2 TXNIP PANX1 BIRC3 TNFAIP3 CYLD UBE2N HMOX1 IRAK2
REACTOME_HIV_TRANSCRIPTION_INITIATION	0.267578125	0.621616034122563	0.114750719227023	0.300544219518677	1.11439948437708	41	GTF2F1 GTF2B GTF2E1 POLR2K GTF2H5 TAF4B TAF5 TAF13 POLR2F TAF12 GTF2H1 GTF2E2 TAF11 GTF2A2 TAF2 POLR2L TAF6 POLR2H ERCC3 GTF2A1
REACTOME_SLC_TRANSPORTER_DISORDERS	0.268389662027833	0.621769383697813	0.115734447701689	0.276733018557773	1.11901841621424	58	SLC3A2 NUP205 SLC35C1 NUP62 NUP54 NUP160 SLC9A9 SLC17A5 RHAG SLC27A4 NUP133 AVPR1A NUP35 NUP188 SLC35A3 SLC20A2 NUP37 NUP155 NUP42 SLC35A1 NUP107
REACTOME_INACTIVATION_OF_CSF3_G_CSF_SIGNALING	0.272189349112426	0.628825255290203	0.114266502484433	-0.341897844367016	-1.12084309740111	24	STAT5B JAK1 TYK2 ELOB SYK HCK UBB CSF3R UBE2D1 STAT5A
REACTOME_TP53_REGULATES_TRANSCRIPTION_OF_CELL_CYCLE_GENES	0.273255813953488	0.629545162533727	0.112843355675562	0.304181561381065	1.11560625795974	40	CDKN1A CNOT4 E2F1 BAX PCNA CNOT11 CNOT8 CDK2 CENPJ AURKA CCNB1 ZNF385A CCNA2
REACTOME_OTHER_INTERLEUKIN_SIGNALING	0.274509803921569	0.630691946199968	0.11331290842208	-0.380352387897392	-1.14246505864699	17	IL16 JAK1 TYK2 STX3 CSF3R IL10RB
REACTOME_DNA_DAMAGE_TELOMERE_STRESS_INDUCED_SENESCENCE	0.276767676767677	0.63371147260274	0.114750719227023	0.343024299590497	1.12118965055275	24	CDKN1A ASF1A TERF2 RAD50 CDK2 POT1 HIRA MRE11 CCNA2 TP53 NBN RB1
REACTOME_ERK_MAPK_TARGETS	0.27734375	0.63371147260274	0.112378519110475	-0.368123420606764	-1.13488253775415	19	RPS6KA5 MAPK1 RPS6KA2 RPS6KA1 MAPK3
REACTOME_NUCLEOTIDE_CATABOLISM	0.278330019880716	0.634227422351139	0.11331290842208	0.336033056604116	1.11925656548867	25	NT5C3A SAMHD1 UPB1 TYMP ENTPD6 NUDT9 DNPH1 PNP
REACTOME_EPHB_MEDIATED_FORWARD_SIGNALING	0.281007751937985	0.638584373613839	0.11101149245045	0.309271297534395	1.11172803339674	35	EPHB2 WASL YES1 SRC ROCK2 ITSN1 PTK2
REACTOME_NR1H2_AND_NR1H3_MEDIATED_SIGNALING	0.283367556468173	0.639390994493035	0.114266502484433	-0.321147441583936	-1.09949061168349	31	KDM3A EEPD1 AGO2 AGO4 AGO1 TNRC6B TBL1XR1
REACTOME_ONCOGENIC_MAPK_SIGNALING	0.283757338551859	0.639390994493035	0.11101149245045	-0.269756241075859	-1.11953458806205	66	MAPK1 CAMK2G BRAF RAF1 IQGAP1 ARRB2 BCL2L11 APBB1IP PPP1CB MAPK3 TRAK1 PAPSS1 TLN1 TRIM24 MPRIP SPRED1 MAP2K2 YWHAB RAP1A SND1 KDM7A ACTB VWF MARK3
REACTOME_CD209_DC_SIGN_SIGNALING	0.286004056795132	0.639390994493035	0.112843355675562	-0.375043234556583	-1.1336930707452	18	ICAM3 RPS6KA5 RAF1 PRKACA CREBBP PAK2
REACTOME_G_ALPHA_I_SIGNALLING_EVENTS	0.286274509803922	0.639390994493035	0.110564716336619	-0.230426789671971	-1.07607526241264	139	PPP3CA CAMKK1 MAPK1 S1PR4 CAMK2G PRKAR1A OXER1 GNAQ GNG7 GPSM2 GNAI3 HCAR3 PLCB2 CXCL5 CNR2 LPAR2 AHCYL1 PRKACA PPBP CXCL16 PPP3R1 ITPR2 CCR3 GNB2 PRKAR2A P2RY14
REACTOME_RHO_GTPASES_ACTIVATE_IQGAPS	0.286836935166994	0.639390994493035	0.110564716336619	-0.364298000653841	-1.13058572232648	20	IQGAP1 CLIP1 TUBA4A TUBA1A ACTB ACTG1 IQGAP2 TUBB4B
REACTOME_GAMMA_CARBOXYLATION_HYPUSINE_FORMATION_AND_ARYLSULFATASE_ACTIVATION	0.28740157480315	0.639390994493035	0.110564716336619	-0.330939594724213	-1.10890163870616	27	EEF2 TPST1 PROS1 ARSG ARSA SUMF1 FURIN
REACTOME_BRANCHED_CHAIN_AMINO_ACID_CATABOLISM	0.287755102040816	0.639390994493035	0.112843355675562	0.376704911400444	1.15050207860287	19	PPM1K DBT HIBCH ACAT1
REACTOME_SUMOYLATION_OF_TRANSCRIPTION_COFACTORS	0.288065843621399	0.639390994493035	0.11331290842208	-0.301163448763113	-1.09527865255408	40	CBX4 SIN3A TOPORS PHC2 CBX8 NCOA1 ING2 CREBBP DDX17 PIAS2 UBE2I
REACTOME_CLATHRIN_MEDIATED_ENDOCYTOSIS	0.288577154308617	0.639390994493035	0.11146266692298	-0.242872437935614	-1.08932782012302	111	RAB5B PACSIN2 EPS15L1 TGOLN2 FCHO1 SNX18 IGF2R EPN2 TGFA ACTR2 COPS3 DNM2 GAPVD1 CBL AP2M1 ARRB2 CLTC AP2A1 SH3GL1 AGFG1 UBB ARPC4 FNBP1 SGIP1 HGS
REACTOME_RESPONSE_OF_EIF2AK4_GCN2_TO_AMINO_ACID_DEFICIENCY	0.28968253968254	0.639390994493035	0.110564716336619	-0.251791702240303	-1.09211841080694	87	RPL4 RPS16 RPL7A RPL3 RPS3 RPL13 RPS5 RPL18 RPS2 RPS9 RPL10A RPL18A RPL15 RPLP0 RPL13A RPL8 RPS14 RPLP2 RPLP1 RPS8 RPS28
REACTOME_ABC_TRANSPORTER_DISORDERS	0.289795918367347	0.639390994493035	0.112378519110475	0.27118869250794	1.10921115334791	64	PSMC2 PSMB5 PSME2 PSMA3 PSMA4 ABCA1 PSMA5 PSMD7 PSMA7 DERL3 RNF185 PSMC3 PSMC5 PSMD14 PSMB9 PSMD8 ERLEC1 PSMB6 PSMD1 PSMB8 DERL1 PSME1 PSMA6 PSMC1 UBC SEM1 RNF5 PSMD4 PSMC4
REACTOME_INTERLEUKIN_1_SIGNALING	0.290983606557377	0.639949325629181	0.112378519110475	0.248893203985736	1.08938579395048	94	CUL1 NOD1 PSMC2 IL1RN PSMB5 PSME2 PSMA3 PSMA4 MAP2K6 BTRC PSMA5 PSMD7 PSMA7 RELA MYD88 RBX1 PSMC3 PSMC5 PSMD14 PSMB9 PSMD8
REACTOME_RAC2_GTPASE_CYCLE	0.293307086614173	0.639949325629181	0.109250039480711	-0.265355304349183	-1.10316953378768	69	LBR VAPB MTX1 IQGAP1 GIT2 MPP7 ARHGAP1 WASF2 ANKLE2 PREX1 ARHGAP26 DOCK2 PAK2 NCF4 PLD2 VAV1 ARHGAP35 RAB7A BCR
REACTOME_RAS_PROCESSING	0.293522267206478	0.639949325629181	0.11101149245045	0.355949048164431	1.11835446365748	21	NRAS ARL2 CALM1 FNTA ICMT PDE6D RCE1 PRKCQ ABHD17A
REACTOME_SIGNALING_BY_NOTCH4	0.293877551020408	0.639949325629181	0.11146266692298	0.262972484042634	1.10363475375194	74	CUL1 PSMC2 PSMB5 SMAD3 PSME2 PSMA3 MAML2 PSMA4 PSMA5 KAT2A PSMD7 PSMA7 RBX1 PSMC3 PSMC5 PSMD14 PSMB9 SNW1 PSMD8 ACTA2
REACTOME_INTERLEUKIN_10_SIGNALING	0.293885601577909	0.639949325629181	0.109250039480711	0.327249781758264	1.10877163506467	28	CCR1 CXCL10 IL1RN TNF CCL4 CD86
REACTOME_TRANS_GOLGI_NETWORK_VESICLE_BUDDING	0.295774647887324	0.640077881138548	0.110122263835536	0.272299052232743	1.10481151070995	61	HSPA8 PUM1 PIK3C2A NAPA SNAPIN VAMP8 TXNDC5 M6PR AP1G2 SNX2 CLTA DNASE2 AP4E1 AP1S1
REACTOME_BIOLOGICAL_OXIDATIONS	0.296146044624746	0.640077881138548	0.110564716336619	0.25086753614498	1.09346348904524	91	TPMT AKR1A1 HSP90AB1 MAT2A FDXR UGP2 MGST1 CNDP2 FDX1 NAT1 ESD MGST3 SLC35B2 GSTO1 CES1 CYB5B GSS MTRR AIP ADH5 TPST2 UGDH BPNT1 ABHD10 COMT TRMT112 MGST2 SLC35B3
REACTOME_ONCOGENE_INDUCED_SENESCENCE	0.296969696969697	0.640077881138548	0.110122263835536	-0.313255216420458	-1.08059139721693	32	ERF MAPK1 AGO4 AGO1 TNRC6B ETS2 MAPK3 UBB MDM4 E2F3 TFDP1 CDKN2A TNRC6C AGO3 SP1
REACTOME_SIGNALING_BY_ERBB2_ECD_MUTANTS	0.298136645962733	0.640077881138548	0.11146266692298	0.39349502908205	1.12343603815312	15	ERBB2 NRAS HSP90AA1 SOS1 CDC37 ERBIN PLCG1 HRAS PIK3CA
REACTOME_TOLL_LIKE_RECEPTOR_CASCADES	0.298597194388778	0.640077881138548	0.109250039480711	0.238626194971331	1.08765830239694	132	IRF7 CUL1 CTSL TICAM1 TLR3 NOD1 LGMN UNC93B1 SOCS1 DUSP7 MAP2K6 RIPK3 HSP90B1 EEA1 BTRC LY86 PPP2CB IKBKE RELA PTPN4 MYD88
REACTOME_COOPERATION_OF_PDCL_PHLP1_AND_TRIC_CCT_IN_G_PROTEIN_BETA_FOLDING	0.300198807157058	0.640077881138548	0.108394255853397	0.332231487049019	1.10659432408093	25	GNGT2 GNG5 CCT8 CCT5 CCT3 GNB4 CCT4 GNA15 GNA11 CCT7 CCT2
REACTOME_SIGNALING_BY_ROBO_RECEPTORS	0.300198807157058	0.640077881138548	0.108394255853397	-0.221013106033606	-1.05700881601527	175	PABPC1 RPL4 RPS16 PSMF1 RPL7A CASC3 RPL3 RPS3 RPL13 RPS5 SOS2 PSMB4 PSME3 ZSWIM8 GSPT1 RPL18 RPS2 PRKACA SRGAP3 ELOB RPS9 PRKAR2A RPL10A MYO9B RPL18A RPL15 PSMA1 UBB RPLP0 RPL13A PSME4 PAK2 RPL8 RPS14 RPLP2 RPLP1 RPS8 ROBO3 RPS28 CLASP1 RPL5 RHOA PSMB3 PFN1 NCK2 RPL19 LDB1
REACTOME_ROS_AND_RNS_PRODUCTION_IN_PHAGOCYTES	0.30060120240481	0.640077881138548	0.108820126769161	-0.330788123379447	-1.09420519753893	25	SLC11A1 ATP6V1A ATP6V0B HVCN1 TCIRG1 NCF4 ATP6V0D1 ATP6V1B2 RAC2 NCF2 ATP6V1C1 ATP6V0A2 ATP6V1E2
REACTOME_FACTORS_INVOLVED_IN_MEGAKARYOCYTE_DEVELOPMENT_AND_PLATELET_PRODUCTION	0.301556420233463	0.640077881138548	0.106729884364606	-0.243869824731615	-1.08555626206066	101	PRKAR1A SIN3A DOCK5 KIF27 KIF21B CAPZB EHD1 TUBA4A PHF21A PRKACA KIF9 KIF3C KLC1 MAFF PRKAR2A KIF1C KLC3 RCOR1 DOCK2 HMG20B KIF1B CABLES2 TUBA1A EHD3 SH2B2
REACTOME_DEGRADATION_OF_BETA_CATENIN_BY_THE_DESTRUCTION_COMPLEX	0.301619433198381	0.640077881138548	0.109250039480711	0.25537717829566	1.09101592888463	80	CUL1 PSMC2 PSMB5 PSME2 PSMA3 PSMA4 BTRC PSMA5 PSMD7 PSMA7 PPP2CB PPP2R5C RBX1 PSMC3 PSMC5 PSMD14 PSMB9 PSMD8 MYC PSMB6 PSMD1 PSMB8 PSME1 TCF7L2 TLE5 LEF1 PSMA6 PSMC1 UBC SEM1 PSMD4 TLE2
REACTOME_REGULATION_OF_EXPRESSION_OF_SLITS_AND_ROBOS	0.307539682539683	0.649010513296228	0.106729884364606	-0.227600600404492	-1.0654945565069	144	PABPC1 RPL4 RPS16 PSMF1 RPL7A CASC3 RPL3 RPS3 RPL13 RPS5 PSMB4 PSME3 ZSWIM8 GSPT1 RPL18 RPS2 ELOB RPS9 RPL10A RPL18A RPL15 PSMA1 UBB RPLP0 RPL13A PSME4 RPL8 RPS14 RPLP2 RPLP1 RPS8 ROBO3 RPS28
REACTOME_COOPERATION_OF_PREFOLDIN_AND_TRIC_CCT_IN_ACTIN_AND_TUBULIN_FOLDING	0.307692307692308	0.649010513296228	0.107972360317345	0.352244636773084	1.10671559276823	21	PFDN2 PFDN1 CCT8 CCT5 CCT3 CCT4 CCT7 CCT2 PFDN4 CCT6A TCP1
REACTOME_AMINO_ACID_TRANSPORT_ACROSS_THE_PLASMA_MEMBRANE	0.308163265306122	0.649010513296228	0.108394255853397	0.368049684485331	1.12406797526295	19	SLC3A2 SLC1A4
REACTOME_RORA_ACTIVATES_GENE_EXPRESSION	0.311764705882353	0.654571029590142	0.105125131597001	-0.367728897334499	-1.1045478604246	17	TBL1XR1 NCOA1 CREBBP CARM1 PPARA RXRA SMARCD3 NCOA6
REACTOME_PRE_NOTCH_EXPRESSION_AND_PROCESSING	0.31237322515213	0.654571029590142	0.107140237276725	-0.294350706806017	-1.09217054410676	43	RBPJ AGO2 AGO4 ATP2A3 MAML3 AGO1 TNRC6B B4GALT1 NOTCH1 ST3GAL4 CREBBP SEL1L MFNG FURIN SIRT6 E2F3 TFDP1
REACTOME_SIGNALING_BY_ERBB2	0.31434184675835	0.655112755041165	0.104732821580651	0.296890513534231	1.07892925027816	39	PRKCE ERBB2 YES1 SRC CUL5 NRAS HSP90AA1 USP8
REACTOME_SIGNALING_BY_WNT_IN_CANCER	0.315581854043393	0.655112755041165	0.104732821580651	-0.331406968824818	-1.08645087869924	24	KREMEN1 GSK3B
REACTOME_NEGATIVE_REGULATION_OF_FGFR2_SIGNALING	0.315686274509804	0.655112755041165	0.104343952581949	-0.367031341894845	-1.10245261206642	17	MAPK1 BRAF CBL MAPK3 UBB FGFR2 MKNK1 GRB2 PPP2R1A
REACTOME_CALNEXIN_CALRETICULIN_CYCLE	0.316633266533066	0.655112755041165	0.105520936843198	-0.325910369076417	-1.0780702043712	25	UGGT1 PRKCSH RNF103
REACTOME_NEGATIVE_REGULATION_OF_FGFR1_SIGNALING	0.317647058823529	0.655112755041165	0.103958471559957	-0.365089132798066	-1.09661879558396	17	MAPK1 BRAF CBL MAPK3 UBB FGFR1 MKNK1 GRB2 PPP2R1A
REACTOME_TRANSPORT_OF_BILE_SALTS_AND_ORGANIC_ACIDS_METAL_IONS_AND_AMINE_COMPOUNDS	0.318458417849899	0.655112755041165	0.105920292736253	-0.298629947231039	-1.07346342187153	37	SLC44A2 SLC11A1 BSG SLC6A6 SLC14A1 SLC6A9 SLC22A4 SLC31A1 SLC22A15 SLC22A1 SLC5A3 SLC40A1 SLC18A2 SLC16A3
REACTOME_ASSOCIATION_OF_TRIC_CCT_WITH_TARGET_PROTEINS_DURING_BIOSYNTHESIS	0.318982387475538	0.655112755041165	0.103576326612592	0.309151145362119	1.09372000999399	33	FBXO6 NOP56 SPHK1 ARFGEF2 GBA CCT8 CCT5 CCT3 CCT4 CCT7 CCT2 TP53 KIFC3 CCT6A LONP2 FBXO4
REACTOME_NEGATIVE_REGULATION_OF_THE_PI3K_AKT_NETWORK	0.320079522862823	0.655112755041165	0.104343952581949	-0.256067959206736	-1.07213514034539	72	MAPK1 PHLPP1 AKT1 KIT IRS2 IL1RAP TGFA PIP5K1B PIP4K2A AKT2 STRN MAPK3 PIK3CD PIK3CB GAB1 NRG1 VAV1 IL1RL1 FGFR2 FGFR1 PPP2R5B
REACTOME_EXTENSION_OF_TELOMERES	0.320235756385069	0.655112755041165	0.103576326612592	0.288935737147981	1.0803608700575	43	PCNA TERF2 CDK2 PRIM2 POT1 RFC1 RPA3 POLD1 CCNA2 WRN ANKRD28 FEN1 SHQ1 PRIM1 RUVBL2 TERF2IP LIG1 RFC2 RPA1 BLM TERF1 RFC4 NOP10 GAR1 NHP2
REACTOME_TRANSPORT_OF_INORGANIC_CATIONS_ANIONS_AND_AMINO_ACIDS_OLIGOPEPTIDES	0.320486815415822	0.655112755041165	0.105520936843198	0.273456195783993	1.07496465878802	55	SLC3A2 SLC12A7 SLC20A1 CTNS SLC4A2 SLC1A4 SLC9A9 SLC17A5 CALM1
REACTOME_GOLGI_ASSOCIATED_VESICLE_BIOGENESIS	0.321499013806706	0.655575006148638	0.103576326612592	0.279296068385492	1.06862253145603	47	HSPA8 PUM1 PIK3C2A NAPA SNAPIN VAMP8 TXNDC5 SNX2 CLTA AP4E1 AP1S1
REACTOME_INTERACTIONS_OF_REV_WITH_HOST_CELLULAR_PROTEINS	0.324165029469548	0.659399108725861	0.102821842840815	0.299242051079468	1.07779395317707	37	XPO1 NUP205 RANGAP1 NUP62 NUP54 NUP160 NUP133 RAN NUP35 NUP188 NUP37 NUP155 NUP42 NUP107
REACTOME_SPHINGOLIPID_METABOLISM	0.326171875	0.659967749641663	0.102080107662747	-0.262684844835067	-1.07890228472727	64	SPNS2 CERK VAPB VAPA SMPD2 CERS2 SGPL1 ARSG UGT8 GBA2 SMPD3 ARSA CERS5 SUMF1 CPTP SGPP2 PLPP1 CERS4 CERT1 ASAH1 GLTP
REACTOME_GABA_B_RECEPTOR_ACTIVATION	0.328571428571429	0.659967749641663	0.104343952581949	0.363494101276061	1.11015467656974	19	ADCY7 GNGT2 ADCY9 GNG5 ADCY4
REACTOME_HEDGEHOG_LIGAND_BIOGENESIS	0.328600405679513	0.659967749641663	0.103958471559957	0.271918314153933	1.06891919912317	55	PSMC2 PSMB5 PSME2 PSMA3 PSMA4 PSMA5 PSMD7 PSMA7 PSMC3 PSMC5 PSMD14 PSMB9 PSMD8 ERLEC1 PSMB6 PSMD1 PSMB8 PSME1 PSMA6 PSMC1 UBC SEM1 PSMD4 PSMC4
REACTOME_DARPP_32_EVENTS	0.328740157480315	0.659967749641663	0.102080107662747	-0.348388061340192	-1.09143674278531	21	PPP3CA PRKAR1A PRKACA PPP3R1 PRKAR2A
REACTOME_CHAPERONE_MEDIATED_AUTOPHAGY	0.329192546583851	0.659967749641663	0.105125131597001	0.386099890274163	1.10232277158072	15	HSPA8 HSP90AB1 HSP90AA1 PCNT ARL13B
REACTOME_GLYCOSPHINGOLIPID_METABOLISM	0.329192546583851	0.659967749641663	0.105125131597001	-0.316881916865407	-1.08101671711101	30	CERK SMPD2 ARSG UGT8 GBA2 SMPD3 ARSA SUMF1 CPTP
REACTOME_METALLOPROTEASE_DUBS	0.330612244897959	0.661224489795918	0.103958471559957	0.362066364368892	1.10579419644409	19	ABRAXAS2 BARD1 ABRAXAS1 BRCA1 NLRP3 PSMD14
REACTOME_GABA_RECEPTOR_ACTIVATION	0.331983805668016	0.662170656206432	0.103197466945307	0.34736724352073	1.09139133626885	21	ADCY7 GNGT2 ADCY9 GNG5 ADCY4
REACTOME_SARS_COV_INFECTIONS	0.332673267326733	0.662170656206432	0.101713902282311	-0.225124295221752	-1.04632136332373	136	PRKCSH ST6GALNAC3 IL1R1 JAK1 SRPK1 SRPK2 GSK3B ST6GALNAC2 IFNAR2 IMPDH1 TYK2 IL6R SUDS3 BRD4 IFNAR1 VHL PHF21A AP2M1 VCP PARP16 AP2A1 FKBP1A BECN1 CUL3 CHMP4B ST3GAL4 IMPDH2 JAK3 RCOR1 UBB HMG20B FURIN SAP30L UBE2I GATAD2B RPN1 ST3GAL1 NR3C1 IFNGR2 ATP1B2 ROCK1 CHMP2A
REACTOME_CTLA4_INHIBITORY_SIGNALING	0.334685598377282	0.664589973920603	0.102821842840815	0.353999100923548	1.09947092071775	20	CD86 YES1 SRC PPP2CB PPP2R5C
REACTOME_EFFECTS_OF_PIP2_HYDROLYSIS	0.338056680161943	0.669689480415821	0.102080107662747	0.345457560255719	1.08539131234798	21	PRKCE DAGLA DGKH PRKCQ DAGLB
REACTOME_REGULATION_OF_RAS_BY_GAPS	0.344064386317907	0.679975588125912	0.100633389423036	0.263649121381951	1.06971574709109	61	PSMC2 PSMB5 PSME2 PSMA3 PSMA4 PSMA5 NRAS PSMD7 PSMA7 RBX1 PSMC3 PSMC5 PSMD14 PSMB9 PSMD8 SYNGAP1 PSMB6 PSMD1 PSMB8 NF1 PSME1
REACTOME_MICRORNA_MIRNA_BIOGENESIS	0.345167652859961	0.680543315567865	0.0992333343771191	-0.326678852264435	-1.07095070255679	24	POLR2C AGO2 AGO4 AGO1 DICER1 POLR2J
REACTOME_TRANSCRIPTIONAL_REGULATION_BY_TP53	0.346228239845261	0.680880814058384	0.0978773277424561	0.203248346327954	1.03009996475177	322	BRD7 CASP10 MOV10 DDB2 CDKN1A PRKAG2 SCO2 PML PMAIP1 RABGGTA CNOT4 TMEM219 RMI2 PRDX1 RABGGTB COX14 TRIAP1 E2F1 RAD9A MAP2K6 HUS1 TNRC6A NDRG1 PIP4K2C BARD1 CASP1 BAX PIP4K2B RHEB COX5A RBBP8 ATR GTF2F1 CHEK1 PCNA CHEK2 PPP2CB CNOT11 TPX2 BIRC5 CCNK TP53RK CNOT8 BRCA1 FANCC POLR2K GTF2H5 CYCS PPP2R5C RAD50 CDK2 TAF4B YWHAH DAXX TAF5 CENPJ ELOA SLC38A9 AURKA IGFBP3 COX5B NOC2L NDUFA4 CCNB1 MRE11 C…
REACTOME_DAG_AND_IP3_SIGNALING	0.347648261758691	0.680880814058384	0.100990587455923	-0.313283190763888	-1.06225762265057	29	CAMKK1 CAMK2G PRKAR1A AHCYL1 PRKACA ITPR2 PRKAR2A
REACTOME_PROGRAMMED_CELL_DEATH	0.348697394789579	0.680880814058384	0.0995791200495904	0.220915166184185	1.04528903565467	175	TICAM1 PSMC2 PMAIP1 GZMB PSMB5 CASP7 TNFSF10 PSME2 APPL1 PSMA3 E2F1 PSMA4 RIPK3 NMT1 BCL2 BAK1 PSMA5 DNM1L CASP1 BAX PDCD6IP HSP90AA1 PSMD7 PSMA7 CLSPN CYCS SEPTIN4 PSMC3 YWHAH PSMC5 IL18 CASP3 FNTA PSMD14 PTK2 BIRC3 PSMB9 PSMD8 FASLG YWHAE YWHAG
REACTOME_NEGATIVE_REGULATION_OF_FGFR3_SIGNALING	0.349420849420849	0.680880814058384	0.0972150808846466	-0.37260621797271	-1.09856815908306	16	MAPK1 BRAF CBL MAPK3 UBB
REACTOME_NEGATIVE_REGULATION_OF_FGFR4_SIGNALING	0.349420849420849	0.680880814058384	0.0972150808846466	-0.37260621797271	-1.09856815908306	16	MAPK1 BRAF CBL MAPK3 UBB
REACTOME_L1CAM_INTERACTIONS	0.35049504950495	0.681381984352281	0.0985499803531691	-0.250391836870301	-1.05211862082834	73	RPS6KA5 MAPK1 ALCAM CD24 DNM2 TUBA4A AP2M1 RPS6KA2 CLTC AP2A1 SPTB RPS6KA1 ITGA9 ANK1 MAPK3 NUMB MAP2K2 TUBA1A FGFR1 CSNK2A1
REACTOME_TRANSCRIPTION_OF_THE_HIV_GENOME	0.352112676056338	0.682934818211595	0.0992333343771191	0.261579356723283	1.06453257989371	62	NCBP2 RNMT GTF2F1 GTF2B GTF2E1 CCNK POLR2K GTF2H5 TAF4B TAF5 ELOA TAF13 POLR2F TAF12 NCBP1 GTF2H1 SUPT16H CCNT1 GTF2E2 TAF11 GTF2A2 TAF2 POLR2L NELFCD TAF6 POLR2H TCEA1 SSRP1 ERCC3 GTF2A1
REACTOME_MRNA_DECAY_BY_5_TO_3_EXORIBONUCLEASE	0.354037267080745	0.683488612836439	0.100633389423036	0.38194230580166	1.09045278623689	15	DCP1A PATL1 LSM5 XRN1 LSM7 LSM3 LSM1 LSM2
REACTOME_SYNTHESIS_OF_VERY_LONG_CHAIN_FATTY_ACYL_COAS	0.354037267080745	0.683488612836439	0.100633389423036	0.381954443526451	1.09048743967961	15	SLC27A3 ACSL5 ACSL3 HACD4 ELOVL6 HACD3 HACD2
REACTOME_KINESINS	0.354969574036511	0.683705830823211	0.0992333343771191	-0.290740916804035	-1.04510529611776	37	KIF27 KIF21B TUBA4A KIF9 KIF3C KLC1 KIF1C KLC3 KIF1B TUBA1A
REACTOME_SIGNALING_BY_EGFR	0.357873210633947	0.68710384692047	0.0992333343771191	-0.286564073143493	-1.03632830289918	38	EPS15L1 TGFA CBL LRIG1 SH3GL1 UBB ADAM12 GAB1 HGS PTPRK
REACTOME_GENE_AND_PROTEIN_EXPRESSION_BY_JAK_STAT_SIGNALING_AFTER_INTERLEUKIN_12_STIMULATION	0.358381502890173	0.68710384692047	0.0956031492204301	0.31280020322083	1.07506005834176	30	ANXA2 PSME2 RAP1B HSPA9 GSTO1 AIP RALA PPIA HNRNPDL HNRNPA2B1 SOD1 SNRPA1 STAT4
REACTOME_TRAF6_MEDIATED_NF_KB_ACTIVATION	0.36	0.688623853211009	0.09754492162472	0.328499167224295	1.06215846938558	23	IFIH1 DDX58 RELA RNF135 TRAF2 NKIRAS1 TRIM25 MAP3K1
REACTOME_NGF_STIMULATED_TRANSCRIPTION	0.36094674556213	0.68885488741148	0.0965629554309422	-0.324131191514546	-1.06259871083447	24	CDK5R1 DNM2 SRF LYL1 SGK1 TRIB1 MEF2D
REACTOME_INFLUENZA_INFECTION	0.362903225806452	0.691007512152011	0.09754492162472	-0.223249355617991	-1.04041169424523	141	KPNA1 NUP98 DNAJC3 RPL4 NUP50 POLR2C RPS16 NUP153 RPL7A RPL3 RPS3 RPL13 RPS5 RPL18 RPS2 CLTC RPS9 POLR2J RPL10A RPL18A RPL15 RPLP0 RPL13A RPL8 RPS14 AAAS RPLP2 RPLP1 NUP214 RPS8 RPS28
REACTOME_RNA_POLYMERASE_I_TRANSCRIPTION_INITIATION	0.365079365079365	0.693567632064215	0.096240602328129	0.281913875935925	1.04479807820007	42	KAT2A TAF1B POLR2K TTF1 GTF2H5 POLR1C POLR2F TAF1A GTF2H1 POLR1B RBBP4 POLR1A RRN3 POLR2L POLR2H EHMT2 MTA2 ERCC3
REACTOME_RAC3_GTPASE_CYCLE	0.37029702970297	0.701881188118812	0.0952879846194844	-0.253351453725845	-1.04791528919992	68	LBR ARAP3 ARHGAP15 ARHGDIB GIT2 MPP7 SNAP23 JAG1 ARHGAP1 WASF2 RAPGEF1 PREX1 SLC1A5 ARHGAP26 PAK2 NCF4 ARHGAP35 RAB7A BCR
REACTOME_THROMBIN_SIGNALLING_THROUGH_PROTEINASE_ACTIVATED_RECEPTORS_PARS	0.372047244094488	0.703051068689835	0.0946646223153342	-0.338596457128192	-1.06076141893328	21	MAPK1 GNAQ GNG7 ARRB2 GNB2 MAPK3 GNB5
REACTOME_REGULATION_OF_LIPID_METABOLISM_BY_PPARALPHA	0.373540856031128	0.703051068689835	0.0937465422491719	-0.237600357551428	-1.04230282911923	94	ARNTL MED25 CDK19 SIN3B SIN3A ACOX1 TBL1XR1 GLIPR1 MED22 NCOA1 TIAM2 MED16 CREBBP CARM1 TXNRD1 MED11 PPARA RXRA ESRRA THRAP3 MED13L NFYC MED31 ARNT MED23 SMARCD3 NRF1 SLC27A1 NCOA6 ACSL1 HMGCR
REACTOME_SIGNALING_BY_KIT_IN_DISEASE	0.375510204081633	0.703051068689835	0.096240602328129	0.345865269824325	1.05631410636543	19	YES1 SRC STAT1 NRAS JAK2
REACTOME_CRISTAE_FORMATION	0.376218323586745	0.703051068689835	0.0934449219410994	0.309118277883734	1.05484647968758	29	MICOS13 HSPA9 ATP5PF ATP5PD ATP5MC3 MTX2 ATP5F1C ATP5MC1 ATP5F1D DNAJC11 ATP5MC2 IMMT
REACTOME_DEATH_RECEPTOR_SIGNALLING	0.377733598409543	0.703051068689835	0.0943563635421779	0.232102041845935	1.04231453494683	111	CASP10 ARHGEF3 TNF TNFSF10 FGD2 PRKCI ARHGEF10L NET1 RBCK1 ARHGEF19 MADD RELA SPPL2A MYD88 ARHGEF11 CASP3 ITSN1 BIRC3 TNFAIP3 FASLG YWHAE CYLD ARHGDIA TRADD RIPK1 SOS1 TRAF2 ECT2 PRDM4 TNFRSF10A
REACTOME_SYNTHESIS_OF_PA	0.377777777777778	0.703051068689835	0.0952879846194844	0.321076951322818	1.04945380045649	24	GPD2 DDHD1 MIGA1 AGPAT3 GNPAT LCLAT1
REACTOME_METABOLISM_OF_CARBOHYDRATES	0.378099173553719	0.703051068689835	0.0965629554309422	-0.214795253129546	-1.03526293001788	200	GBE1 PYGL NUP98 CHP1 TKT CHST11 NUP50 PGM2 TALDO1 PGM1 NUP153 CD44 PGP PGD ABCC5 RPIA PAPSS2 PFKFB2 ALDOC PRKACA ALDOA SORD GALNS B4GALT1 SDC2 PC PFKFB4 GLYCTK ST3GAL4 CSGALNACT1 HYAL3 HK2 HS2ST1 UBB B3GNT2 MAN2B2 PFKFB3 CHST15 PAPSS1 PGLS B4GALT5 LYVE1 AAAS NUP214 GYS1 PGAM1 HGSNAT RAE1 SLC25A11 SLC25A1 XYLT1 ST3GAL1 NDST1 HSPG2
REACTOME_SIGNALING_BY_FGFR1_IN_DISEASE	0.378542510121458	0.703051068689835	0.0952879846194844	0.312211844564462	1.04806941615014	27	CNTRL MYO18A FRS2 STAT1 NRAS
REACTOME_N_GLYCAN_TRIMMING_IN_THE_ER_AND_CALNEXIN_CALRETICULIN_CYCLE	0.379958246346555	0.703051068689835	0.096887770327544	-0.299388900482438	-1.04347940309485	34	UGGT1 PRKCSH RNF103 VCP RAD23B UBB SEL1L
REACTOME_APOPTOSIS	0.380478087649402	0.703051068689835	0.0940503465727813	0.221696343335122	1.03225975203152	150	TICAM1 PSMC2 PMAIP1 GZMB PSMB5 CASP7 TNFSF10 PSME2 APPL1 PSMA3 E2F1 PSMA4 NMT1 BCL2 BAK1 PSMA5 DNM1L BAX PSMD7 PSMA7 CLSPN CYCS SEPTIN4 PSMC3 YWHAH PSMC5 CASP3 FNTA PSMD14 PTK2 PSMB9 PSMD8 FASLG YWHAE YWHAG TRADD RIPK1 PLEC PRKCQ PSMB6 TRAF2 TNFRSF10A PSMD1 TP53 PSMB8 CASP6 CD14 PSME1 LMNA DYNLL1 OMA1 PSMA6 YWHAQ PSMC1 UBC TICAM2 PPP3CC SATB1 AKT3 SEM1 APIP PSMD4
REACTOME_SIGNALING_BY_FLT3_FUSION_PROTEINS	0.381139489194499	0.703051068689835	0.0931454575337804	0.34987841481025	1.05348419592613	18	CDKN1A MYO18A NRAS
REACTOME_SIGNALING_BY_PDGF	0.381338742393509	0.703051068689835	0.0949751525905595	-0.284421868431084	-1.03480693810097	39	STAT5B THBS3 STAT6 RAPGEF1 PIK3CB CRK COL6A3 FURIN COL4A4 COL4A3 CRKL THBS1 NCK2 STAT5A
REACTOME_CELL_CELL_JUNCTION_ORGANIZATION	0.382	0.703051068689835	0.0940503465727813	0.323686873160061	1.04659855506163	23	JUP PRKCI CTNND1
REACTOME_INTERACTIONS_OF_VPR_WITH_HOST_CELLULAR_PROTEINS	0.382716049382716	0.703051068689835	0.0956031492204301	-0.295012613984141	-1.04239038058994	35	KPNA1 NUP98 NUP50 NUP153
REACTOME_ANTIGEN_PROCESSING_UBIQUITINATION_PROTEASOME_DEGRADATION	0.387914230019493	0.70868096984533	0.0916795246008379	0.204034622877434	1.01692394123751	267	HERC6 CUL1 HERC5 UBA7 UBE2E1 LNPEP TRIM69 DTX3L PSMC2 RNF213 UBE2L6 FBXO6 SOCS1 UBR1 PSMB5 KCTD6 PSME2 RNF138 UBE2Q2 PSMA3 PSMA4 FBXL8 RNF6 UBE2Z BTRC PSMA5 CUL5 UBE2D4 PSMD7 KLHL20 ANAPC4 PSMA7 SPSB1 RNF25 UBE2K LRRC41 RBCK1 RBBP6 KLHL9 UBE2F RBX1 GLMN PSMC3 TRIM21 PSMC5
REACTOME_NEGATIVE_REGULATION_OF_MET_ACTIVITY	0.388235294117647	0.70868096984533	0.0919686140000427	-0.348589460836451	-1.04705870527012	17	PTPRJ CBL LRIG1 SH3GL1 UBB HGS
REACTOME_TP53_REGULATES_TRANSCRIPTION_OF_DNA_REPAIR_GENES	0.388329979879276	0.70868096984533	0.0934449219410994	0.252887250506042	1.0199423447454	59	DDB2 ATR GTF2F1 CHEK1 CCNK BRCA1 FANCC POLR2K GTF2H5 ELOA POLR2F ATF2 FANCI GTF2H1 SUPT16H PMS2 TP53 CCNT1 MLH1 CDK12 POLR2L NELFCD MSH2 POLR2H TCEA1 SSRP1 ERCC3
REACTOME_NS1_MEDIATED_EFFECTS_ON_HOST_PATHWAYS	0.391472868217054	0.712856707626688	0.0908241419007155	0.282212982812344	1.03503502406091	40	ISG15 EIF2AK2 NUP205 NUP62 NUP54 NUP160 KPNA3 NUP133 NUP35 KPNA5 NUP188 NUP37 NUP155 NUP42 KPNA2 NUP107
REACTOME_PROTEIN_FOLDING	0.392354124748491	0.712904880261964	0.0928481214159878	0.24819322605971	1.0265139640311	68	GNGT2 FBXO6 PFDN2 PFDN1 NOP56 GNG5 ARL2 SPHK1 ARFGEF2 GBA CCT8 CCT5 CCT3 GNB4 CCT4 GNA15 GNA11 CCT7 CCT2
REACTOME_INTERLEUKIN_7_SIGNALING	0.394628099173554	0.714710371977183	0.0940503465727813	0.372603291530806	1.0710906219662	16	SOCS2 CISH SOCS1 IRS1
REACTOME_RUNX1_REGULATES_GENES_INVOLVED_IN_MEGAKARYOCYTE_DIFFERENTIATION_AND_PLATELET_FUNCTION	0.395061728395062	0.714710371977183	0.0937465422491719	-0.293384790389833	-1.036638668373	35	SIN3B SIN3A AGO4 AGO1 TNRC6B KMT2B SETD1B KMT2D THBS1 KMT2C MYL9 NFE2 TNRC6C AGO3 EP300
REACTOME_G_ALPHA_12_13_SIGNALLING_EVENTS	0.4	0.722077922077922	0.0919686140000427	0.259161631456406	1.00896554336962	52	GNGT2 ARHGEF3 FGD2 ARHGEF10L GNG5 NET1 ARHGEF19 RHOC ROCK2 ARHGEF11 ITSN1 GNB4 RHOB SOS1 ECT2
REACTOME_METABOLISM_OF_PORPHYRINS	0.401622718052738	0.723441353900613	0.0919686140000427	-0.339429015813041	-1.02603723459261	18	FLVCR1 FECH BLVRB
REACTOME_MITOCHONDRIAL_BIOGENESIS	0.404858299595142	0.727403322003463	0.0913924325943768	0.237126943794203	1.01775520950521	83	HELZ2 PRKAG2 MICOS13 HSPA9 PPRC1 ATP5PF ATP5PD ATP5MC3 CALM1 CYCS MTERF1 MTX2 ATP5F1C TGS1 ATP5MC1 SSBP1 ATP5F1D IDH2 TWNK PPARGC1B TFB1M DNAJC11 ATP5MC2 SIRT5 ATF2 IMMT PRKAG1 MED1 POLRMT
REACTOME_RNA_POLYMERASE_I_TRANSCRIPTION	0.405566600397614	0.727403322003463	0.0902635484340068	0.268379927665242	1.01807811017368	45	KAT2A TAF1B POLR2K TTF1 GTF2H5 CBX3 POLR1C POLR2F TAF1A GTF2H1 POLR1B RBBP4 POLR1A RRN3 POLR2L POLR2H EHMT2 MTA2 ERCC3
REACTOME_SUMOYLATION_OF_DNA_DAMAGE_RESPONSE_AND_REPAIR_PROTEINS	0.40650406504065	0.727520150737988	0.0913924325943768	0.246610038827033	1.02805994144207	71	SP100 NUP205 PML NSMCE2 NUP62 SUMO3 NUP54 NUP160 PHC3 RING1 TDG BRCA1 NUP133 NSMCE1 NSMCE4A WRN NUP35 SMC5 NUP188 NUP37 NUP155 NUP42 BMI1 NUP107 SUMO1 RNF2 RAD52 SUMO2
REACTOME_NUCLEOTIDE_SALVAGE	0.408203125	0.728996587259101	0.088894528862045	-0.329695775658468	-1.01641448932909	19	AMPD2 AMPD3 CDA
REACTOME_MUSCLE_CONTRACTION	0.412350597609562	0.734829911124732	0.0894366833718621	-0.234137600948547	-1.01543377015	88	CAMK2G ORAI2 CORIN ATP2A3 TMOD1 HIPK1 SLC8A1 AHCYL1 PRKACA DYSF KCNQ1 ITPR2 CALD1 KCNH2 KCNK6 TLN1 PAK2 STIM1 TCAP KCNE1 MYL9 ATP1B2 KCNJ2 MYL4 PXN VIM ATP2B4 TPM4 DMPK CACNG8 TRPC1 ATP2B1
REACTOME_STABILIZATION_OF_P53	0.41497975708502	0.735096153846154	0.0899860794997137	0.255701446004292	1.00027671730291	54	PSMC2 PSMB5 PSME2 PSMA3 PSMA4 PSMA5 PSMD7 PSMA7 CHEK2 PSMC3 PSMC5 PSMD14 PSMB9 PSMD8 PSMB6 PSMD1 TP53 PSMB8 PSME1 PSMA6 PSMC1 UBC SEM1 PSMD4 PSMC4
REACTOME_RHOF_GTPASE_CYCLE	0.416149068322981	0.735096153846154	0.0911073131586733	-0.298752981346068	-1.01917133775427	30	BASP1 CAPZB SNAP23 ACTN1 ARHGAP1 MYO9B SOWAHC RAB7A
REACTOME_MAPK_FAMILY_SIGNALING_CASCADES	0.417849898580122	0.735096153846154	0.0897104652742981	0.206699909513529	1.01242354248203	224	RGL1 MOV10 XPO1 PDGFRB DUSP5 PTPRA PSMC2 IL6ST CCND3 PSMB5 PSME2 DUSP7 PSMA3 ERBB2 PSMA4 FRS2 RAP1B SRC PHB PSMA5 TNRC6A NRAS PEA15 PSMD7 ARL2 PAQR3 PSMA7 IRS1 PPP2CB CALM1 JAK2 PPP2R5C RBX1 PSMC3 RASGRP3 PSMC5 MAPK6 HSPB1 CDC42EP3 FNTA PSMD14 ICMT PTK2 NCOA3 NCAM1 PSMB9 PSMD8 PDE6D RCE1 IL2RB CDC14A SOS1 FLT3LG PRKCQ SYNGAP1 MYC MRAS PSMB6
REACTOME_SIGNALING_BY_NOTCH2	0.418145956607495	0.735096153846154	0.0880945010398517	-0.311442098895338	-1.02100008098392	24	RBPJ MAML3 MIB2 PSENEN JAG1 UBB APH1B
REACTOME_IKK_COMPLEX_RECRUITMENT_MEDIATED_BY_RIP1	0.41851106639839	0.735096153846154	0.0891647117820678	0.324980504761294	1.03283563405286	22	TICAM1 RIPK3 BIRC3 UBE2N RIPK1 CD14 UBC TICAM2 LY96 BIRC2
REACTOME_AUTOPHAGY	0.419678714859438	0.735096153846154	0.088894528862045	-0.223305720441128	-1.01691762629969	120	VPS37C PINK1 ULK1 GABARAPL1 VPS37B TUBA4A GABARAPL2 EEF1A1 VCP WIPI2 BECN1 MTMR3 TSC1 MAP1LC3A WIPI1 CHMP4B LAMTOR5 MTMR14 UBAP1 DYNC1LI1 ATG4B UBB TSC2 USP30 RB1CC1 ATG13 GABARAP ATG10 EPAS1 ATG9A VPS28 TUBA1A IFT88 CSNK2A1 CHMP2A PRKN VIM TSG101 CHMP3 WDR45B MFN2 LAMTOR4 LAMTOR1 PEX5 PRKAB1 CHMP6
REACTOME_TELOMERE_C_STRAND_LAGGING_STRAND_SYNTHESIS	0.420038535645472	0.735096153846154	0.0865399737444125	0.300757082018226	1.03366916904765	30	PCNA TERF2 PRIM2 POT1 RFC1 RPA3 POLD1 WRN FEN1 PRIM1 TERF2IP LIG1 RFC2 RPA1 BLM TERF1 RFC4
REACTOME_RNA_POLYMERASE_II_TRANSCRIPTION_TERMINATION	0.420523138832998	0.735096153846154	0.088894528862045	0.248928899514763	1.00397756287802	59	FYTTD1 NCBP2 CPSF2 CSTF3 SRSF7 CPSF3 SRSF3 POLDIP3 SNRPG SLU7 SYMPK FIP1L1 LSM11 CDC40 MAGOHB DDX39A NCBP1 ALYREF MAGOH THOC7 SNRPE RNPS1 NUDT21 CPSF4
REACTOME_RNA_POLYMERASE_III_TRANSCRIPTION_TERMINATION	0.421052631578947	0.735096153846154	0.0891647117820678	0.328573654128825	1.03234385547639	21	POLR3GL SSB POLR3C POLR2K POLR1C POLR2F POLR3D POLR3K POLR2L POLR3E POLR2H POLR3A
REACTOME_SYNTHESIS_OF_IP3_AND_IP4_IN_THE_CYTOSOL	0.42156862745098	0.735096153846154	0.0873098257637931	-0.341674781411189	-1.0262890719341	17	PLCG2 PLCB2 PLCB1 INPP5B INPPL1 ITPKB
REACTOME_TELOMERE_EXTENSION_BY_TELOMERASE	0.422448979591837	0.735096153846154	0.0894366833718621	0.335142400872139	1.0235651757178	19	TERF2 CDK2 POT1 CCNA2 ANKRD28 SHQ1 RUVBL2 TERF2IP TERF1 NOP10 GAR1 NHP2
REACTOME_RIPK1_MEDIATED_REGULATED_NECROSIS	0.423076923076923	0.735096153846154	0.088894528862045	0.305173340507258	1.02444173844914	27	TNFSF10 RIPK3 PDCD6IP HSP90AA1 BIRC3 FASLG TRADD RIPK1 TRAF2 TNFRSF10A CDC37
REACTOME_IRS_MEDIATED_SIGNALLING	0.42685370741483	0.740116407451077	0.0878312634480124	-0.305873991917436	-1.01179240756512	25	PDPK1 IRS2 PDE3B AKT2 PIK3CB GAB1 FGFR2 FGFR1
REACTOME_TRISTETRAPROLIN_TTP_ZFP36_BINDS_AND_DESTABILIZES_MRNA	0.428861788617886	0.742055459973687	0.0883594442500905	0.347579306018505	1.02328838468171	17	EXOSC9 DCP1A XRN1 EXOSC3 EXOSC8 EXOSC6 DIS3
REACTOME_CELLULAR_RESPONSE_TO_STARVATION	0.432539682539683	0.746869762397713	0.0865399737444125	-0.216967358992464	-1.00461548795221	133	CASTOR2 RPL4 RPS16 ATP6V1A RPL7A RPL3 RPS3 RPL13 RPS5 RPL18 RPS2 ATP6V0B RPS9 SESN2 RPL10A LAMTOR5 RPL18A TCIRG1 RPL15 RPLP0 RPL13A RPL8 RPS14 RPLP2 RPLP1 ATP6V0D1 RPS8 RPS28 BMT2 SH3BP4 RPL5 RPL19 ATP6V1B2 RPS13 FNIP1 RPL37A RPL22 RPL27 LAMTOR4 ITFG2 LAMTOR1 CEBPB ATP6V1C1 RPS11 NPRL2 RPS18 ATP6V1E2 RPS23 RPSA WDR24 RPS3A RPS21
REACTOME_COPII_MEDIATED_VESICLE_TRANSPORT	0.436734693877551	0.752555236970821	0.0875697115548511	0.249788825102926	1.00717192161229	60	STX17 GORASP1 SEC31A NAPA SEC24A NSF TRAPPC4 NAPG TRAPPC3 SEC23IP TRAPPC6B BET1 SCFD1 MCFD2 ANKRD28 SAR1B SEC22C LMAN1 PREB SEC24D TFG SEC23A LMAN2
REACTOME_GAP_JUNCTION_TRAFFICKING_AND_REGULATION	0.442043222003929	0.758821025217239	0.0847985102819124	-0.324656260876648	-1.00755901089838	20	DNM2 TUBA4A AP2M1 CLTC TUBA1A ACTB CLTB ACTG1 CLTCL1 TUBB4B
REACTOME_ASSEMBLY_AND_CELL_SURFACE_PRESENTATION_OF_NMDA_RECEPTORS	0.442190669371197	0.758821025217239	0.0865399737444125	-0.332927210542207	-1.0063833629754	18	CAMK2G TUBA4A LIN7A TUBA1A DLG2
REACTOME_POTASSIUM_CHANNELS	0.443762781186094	0.759955152996309	0.086794975677172	-0.293267392932167	-0.994389526158269	29	GNG7 KCNJ15 KCNQ1 GNB2 KCNC3 KCNH3 KCNH2 KCNK6 KCNC4 GNB5 KCNG1 KCNJ2
REACTOME_SYNTHESIS_OF_PIPS_AT_THE_EARLY_ENDOSOME_MEMBRANE	0.447204968944099	0.762983814215341	0.0870515867946735	0.361032724124346	1.03075551978399	15	PI4K2B PIK3C2A MTMR2 VAC14 FIG4
REACTOME_ER_QUALITY_CONTROL_COMPARTMENT_ERQC	0.447937131630648	0.762983814215341	0.0840745577910723	-0.32269538131864	-1.00147349182469	20	UGGT1 RNF103 UBB SEL1L
REACTOME_RAF_INDEPENDENT_MAPK1_3_ACTIVATION	0.448275862068966	0.762983814215341	0.0857844408075645	-0.331057750857601	-1.00073229852418	18	MAPK1 JAK1 TYK2 IL6R
REACTOME_EXPORT_OF_VIRAL_RIBONUCLEOPROTEINS_FROM_NUCLEUS	0.449704142011834	0.763855915352077	0.0840745577910723	0.290064657107346	1.01180123324408	32	XPO1 NUP205 NUP62 NUP54 NUP160 NUP133 RAN NUP35 NUP188 NUP37 NUP155 NUP42 NUP107
REACTOME_DISEASES_OF_SIGNAL_TRANSDUCTION_BY_GROWTH_FACTOR_RECEPTORS_AND_SECOND_MESSENGERS	0.453465346534654	0.767809523809524	0.0838361057159929	-0.1936674758783	-0.997534067475576	338	KREMEN1 MAPK1 CAMK2G AKT1 STAT5B PDPK1 PRKAR1A GSK3B KIT POLR2C PSMF1 TGFBR2 AKT1S1 BRAF MYH9 RAF1 RBPJ CDKN1B IRS2 IQGAP1 CASP9 TGFA MAML3 MIB2 PSENEN TBL1XR1 PSMB4 CBL PSME3 FOXO3 LRRFIP1 ARRB2 VCP FOXO1 NOTCH1 CLTC SMAD2 FKBP1A HDAC7 JAG1 KLC1 AKT2 BCL2L11 POLR2J CREBBP BAD BCL2L1 APBB1IP PPP1CB STRN MAPK3 PSMA1 UBB TRAK1 PIK3CD TSC2 PIK3CB PSME4 PAPSS1 TNKS SEL1L GAB1 TLN1 NRG1 VAV1 CUX1 TRIM…
REACTOME_RHOA_GTPASE_CYCLE	0.454191033138402	0.767809523809524	0.0828962134571565	-0.224517996541291	-1.00536777455971	108	ARHGAP19 LBR ARAP3 VAPB ARHGAP24 ARHGDIB IQGAP1 PLEKHG3 SNAP23 ARHGAP9 ARHGEF40 STX5 GMIP FLOT2 STK10 FLOT1 ARHGAP1 MYO9B ARHGAP45 ARAP1 PREX1 ARHGAP26 SOWAHC DOCK2 AAAS VAV1 EMC3 ARHGAP35 BCR ARHGEF2
REACTOME_MATURATION_OF_SARS_COV_2_NUCLEOPROTEIN	0.455486542443064	0.767809523809524	0.0860347242455604	0.355655795862171	1.0154042839669	15	PARP10 PARP14 PARP9
REACTOME_INTEGRIN_CELL_SURFACE_INTERACTIONS	0.457760314341847	0.767809523809524	0.0828962134571565	-0.258038478754478	-0.990882106141156	49	ICAM3 CD44 ICAM4 BSG JAM3 ITGAE PECAM1 FBN1 ITGA9 ITGAX COL6A3 COL4A4 F11R ICAM1 COL4A3 ITGB2 THBS1 HSPG2
REACTOME_NCAM_SIGNALING_FOR_NEURITE_OUT_GROWTH	0.458089668615984	0.767809523809524	0.0824344091527096	0.275215031922353	1.00200991485683	38	AGRN PTPRA SRC PRNP NRAS COL5A3 PTK2 NCAM1 SOS1 COL9A2 CACNB1 CACNA1H
REACTOME_MTORC1_MEDIATED_SIGNALLING	0.458167330677291	0.767809523809524	0.0835990603684159	-0.309795054589055	-0.997825694632473	23	EIF4B AKT1S1 FKBP1A LAMTOR5 EEF2K
REACTOME_INTERLEUKIN_12_SIGNALING	0.459615384615385	0.767809523809524	0.0815265143256594	0.275934439417823	0.992714678426147	36	ANXA2 PSME2 RAP1B HSPA9 JAK2 GSTO1 AIP RALA PPIA HNRNPDL HNRNPA2B1 SOD1 IL12RB2 SNRPA1 STAT4
REACTOME_PROCESSING_OF_INTRONLESS_PRE_MRNAS	0.459724950884086	0.767809523809524	0.0826646449123753	0.333682668779667	1.00471879125347	18	NCBP2 CPSF2 CSTF3 CPSF3 SYMPK FIP1L1 NCBP1 NUDT21 CPSF4
REACTOME_EXTRACELLULAR_MATRIX_ORGANIZATION	0.46031746031746	0.767809523809524	0.083129129135339	-0.214353105889543	-1.00347743850304	144	ICAM3 ADAMTS5 ADAM19 NRXN1 ITGB4 LTBP2 CD44 CTSB ICAM4 CAPN5 BSG JAM3 P4HA2 CTSK MMP25 MMP9 SDC2 CRTAP ITGAE PECAM1 ACTN1 FBN1 ITGA9 SH3PXD2A ITGAX ADAM8 ADAM12 COL6A3 FURIN COL4A4 F11R ICAM1 FBLN2 COL4A3 LAMA5 ITGB2 ELANE CAPNS2 THBS1 CEACAM6 HSPG2 FBN2 MMP8 VWF
REACTOME_HEDGEHOG_OFF_STATE	0.461847389558233	0.768823798186759	0.0835990603684159	0.229822068715206	1.00142198202879	90	CUL1 ADCY7 PSMC2 PSMB5 PSME2 PSMA3 PSMA4 BTRC PSMA5 ADCY9 PSMD7 PSMA7 ADCY4 RBX1 PSMC3 PSMC5 PSMD14 TTC21B PSMB9 PSMD8
REACTOME_REGULATION_OF_TP53_EXPRESSION_AND_DEGRADATION	0.465553235908142	0.772464627440038	0.0852884689790502	-0.282316992364514	-0.983977583007747	34	AKT1 USP7 PDPK1 PHF20 AKT2 SGK1 UBB
REACTOME_REGULATION_OF_TP53_ACTIVITY_THROUGH_ACETYLATION	0.46588693957115	0.772464627440038	0.0815265143256594	0.290912556004002	0.99272061069503	29	BRD7 PML MAP2K6 PIP4K2C PIP4K2B
REACTOME_TCR_SIGNALING	0.468431771894094	0.773819613198642	0.0835990603684159	0.223006530369994	0.99430400066441	109	CUL1 PSMC2 PSMB5 PSME2 PSMA3 PSMA4 MALT1 BTRC PSMA5 PSMD7 PSMA7 RELA EVL CD247 PSMC3 TRAT1 PSMC5 PSMD14 PSMB9 PSMD8 UBE2N PRKCQ CARD11 PSMB6 PSMD1 GRAP2 HLA-DPA1 PSMB8 PSME1 ITK
REACTOME_RHOB_GTPASE_CYCLE	0.468559837728195	0.773819613198642	0.0833634065110386	0.255267548084895	0.976945682501023	49	JUP ARHGEF3 ARHGEF10L VANGL1 NET1 ROCK2 ARHGEF11 ANLN PKN1 DAAM1 RACGAP1 RHOB TFRC
REACTOME_SIGNALING_BY_NOTCH1_PEST_DOMAIN_MUTANTS_IN_CANCER	0.472837022132797	0.779340072052871	0.0824344091527096	-0.26164410106583	-0.976284903688728	44	RBPJ MAML3 MIB2 PSENEN TBL1XR1 NOTCH1 HDAC7 JAG1 CREBBP UBB
REACTOME_SARS_COV_2_INFECTION	0.4765625	0.783931213017752	0.080419996876154	-0.239657847346532	-0.984325529770627	64	PRKCSH ST6GALNAC3 SRPK1 SRPK2 GSK3B ST6GALNAC2 VHL VCP PARP16 BECN1 CHMP4B ST3GAL4
REACTOME_FORMATION_OF_ATP_BY_CHEMIOSMOTIC_COUPLING	0.479371316306483	0.786104455068876	0.080419996876154	0.33073859678079	0.995854188033608	18	ATP5PF ATP5PD ATP5MC3 ATP5F1C ATP5MC1 ATP5F1D ATP5MC2
REACTOME_ASSEMBLY_OF_THE_HIV_VIRION	0.479768786127168	0.786104455068876	0.0793434960134973	-0.33775357339403	-0.97518475396599	15	VPS37C VPS37B UBAP1 UBB FURIN VPS28
REACTOME_VEGFR2_MEDIATED_VASCULAR_PERMEABILITY	0.484848484848485	0.790285899935023	0.0813027345384498	0.299681298770291	0.979521191491609	24	JUP CTNND1 HSP90AA1 CALM1
REACTOME_SIGNALING_BY_TGFB_FAMILY_MEMBERS	0.485148514851485	0.790285899935023	0.0802023444698144	-0.228008040705248	-0.976910169065867	82	MAPK1 TGFBR2 SKI CBL SMAD2 FKBP1A PPP1R15A PRKCZ CDK9 TGIF1 PPP1CB NEDD4L MAPK3 UBB FSTL1 FURIN F11R UBE2M ZFYVE16 PPM1A UBE2D1 RHOA TFDP1 PPP1CA RNF111 ARHGEF18 ZFYVE9 E2F4 SMURF2 TRIM33 SMURF1 UBE2D3 STRAP SP1
REACTOME_REPRODUCTION	0.485207100591716	0.790285899935023	0.0799858801499946	0.257688390771145	0.980686922301026	46	BRCA2 REC8 RBBP8 ATR BRCA1 TERF2 RAD50 CDK2 CATSPER1 POT1 MRE11 RPA3 CATSPER2 CATSPERG MLH3 NBN MLH1 LMNA
REACTOME_DEGRADATION_OF_THE_EXTRACELLULAR_MATRIX	0.486111111111111	0.790285899935023	0.0802023444698144	-0.240487151669798	-0.963206325122235	57	ADAMTS5 CD44 CTSB CAPN5 BSG CTSK MMP25 MMP9 FBN1 ADAM8 COL6A3 FURIN COL4A4 COL4A3 LAMA5 ELANE CAPNS2 HSPG2 FBN2 MMP8
REACTOME_DISEASES_OF_PROGRAMMED_CELL_DEATH	0.487229862475442	0.790563628997118	0.0795564677235957	0.272112261444016	0.980079333475139	37	CAPN2 PRDX1 DNMT1 PRIM2 EZH2 FASLG EED YWHAE TRADD RIPK1 CAPNS1 TRAF2 CDK5 PRIM1 TP53 RBBP4 LMNA SUZ12 CDC25B
REACTOME_UCH_PROTEINASES	0.493877551020408	0.798556852651898	0.0808589150280032	0.232712373119813	0.977439272054493	75	PSMC2 PSMB5 PSME2 PSMA3 PSMA4 PSMA5 BARD1 PSMD7 PSMA7 PSMC3 PSMC5 INO80D KDM1B PSMD14 UCHL5 PSMB9 PSMD8 FOXK1 PSMB6 ACTR8 PSMD1 PSMB8 PSME1 PSMA6 ACTL6A PSMC1 UBC SEM1 FOXK2 PSMD4 PSMC4 PSMD11 ADRM1 INO80 PSMB1 TGFB1 TGFBR1 PSMB2
REACTOME_SIALIC_ACID_METABOLISM	0.494071146245059	0.798556852651898	0.0791316651768349	-0.293074710632468	-0.975789282567119	26	ST6GALNAC3 ST8SIA1 ST6GALNAC2 NPL NANS ST3GAL4
REACTOME_BETA_CATENIN_PHOSPHORYLATION_CASCADE	0.505791505791506	0.814431711906613	0.0766746872490091	-0.32610509547518	-0.961467246448401	16	GSK3B FRAT1 FRAT2 PPP2R5B PPP2R5A
REACTOME_HIV_LIFE_CYCLE	0.506172839506173	0.814431711906613	0.0799858801499946	0.216221380991786	0.988288117533376	138	XPO1 NUP205 CHMP5 MVB12A RANGAP1 NCBP2 NUP62 RNMT NMT1 NUP54 NUP160 PDCD6IP GTF2F1 GTF2B GTF2E1 CCNK VTA1 POLR2K GTF2H5 BANF1 TAF4B TAF5 MVB12B ELOA PPIA NUP133 RAN TAF13 POLR2F TAF12 NUP35 FEN1 CCR5 NUP188 LIG4 NCBP1 CXCR4 GTF2H1 SUPT16H NUP37 NUP155 NUP42 NMT2 CCNT1 NUP107 GTF2E2 TAF11 UBC GTF2A2 TAF2 POLR2L RANBP1 NELFCD TAF6 POLR2H CHMP2B TCEA1 LIG1 SSRP1 NUP43 ERCC3 GTF2A1 XRCC6 NUP85
REACTOME_SIGNALING_BY_SCF_KIT	0.50682261208577	0.814431711906613	0.0770736734944102	0.26867614873313	0.978202981994455	38	SOCS1 FER YES1 SRC STAT1 NRAS CHEK1 JAK2
REACTOME_POSITIVE_EPIGENETIC_REGULATION_OF_RRNA_EXPRESSION	0.509920634920635	0.815969797486033	0.0776798560117236	0.259751915499588	0.962663867543854	42	DDX21 KAT2A TAF1B DEK POLR2K TTF1 MYBBP1A CBX3 POLR1C BAZ1B POLR2F TAF1A POLR1B RBBP4 POLR1A POLR2L POLR2H EHMT2 MTA2 SMARCA5
REACTOME_DEFECTS_IN_VITAMIN_AND_COFACTOR_METABOLISM	0.510121457489879	0.815969797486033	0.0787113806986485	0.308050321445157	0.967861703229408	21	TCN2 MMAA MTRR MMUT MMACHC PCCB MTR ACACA MCCC2 MMAB
REACTOME_INTRINSIC_PATHWAY_FOR_APOPTOSIS	0.512	0.815969797486033	0.0778840111977068	0.2495432246016	0.961849538859218	50	PMAIP1 GZMB CASP7 E2F1 NMT1 BCL2 BAK1 BAX CYCS SEPTIN4 YWHAH CASP3 YWHAE YWHAG
REACTOME_RND3_GTPASE_CYCLE	0.513457556935818	0.815969797486033	0.0795564677235957	-0.2827979820671	-0.964742163907205	30	CPD PKP4 FLOT2 PTPN13 TXNL1 ARHGAP35 ROCK1 CKAP4 CKB PICALM
REACTOME_SEMA4D_IN_SEMAPHORIN_SIGNALING	0.514734774066798	0.815969797486033	0.0766746872490091	0.323682783879822	0.974609129562044	18	RRAS ERBB2 RHOC ROCK2 ARHGEF11 RHOB MYL12B
REACTOME_PLATELET_ACTIVATION_SIGNALING_AND_AGGREGATION	0.517102615694165	0.815969797486033	0.0776798560117236	-0.205812814786238	-0.985484621645071	182	MAPK1 PLCG2 AKT1 TAGLN2 PDPK1 RAF1 PROS1 GNAQ GNG7 GNAI3 TUBA4A ARRB2 ALDOA F5 PPBP CYB5R1 SYK ITPR2 PECAM1 ACTN1 GNB2 PRKCZ APBB1IP MAPK3 WDR1 PIK3CB CRK TLN1 MPL GNB5 VAV1 CD9 MMRN1 PIK3R6 MAPK14 RAP1A F13A1 THBS1 RHOA PFN1 PRKCB SELP GNAI2 PIK3CG DGKG SERPINA1 VWF SRGN RAC2 PTPN1 VEGFB ACTN4 PIK3R5 RHOG QSOX1 STXBP2 VTI1B GRB2
REACTOME_TP53_REGULATES_METABOLIC_GENES	0.518518518518519	0.815969797486033	0.0758886900606117	-0.225636914771962	-0.962385736083551	77	AKT1 PRDX5 MT-CO3 AGO2 AGO4 COX19 AGO1 TNRC6B SESN3 PRDX2 MT-CO1 SESN2 AKT2 TSC1 LAMTOR5
REACTOME_CELLULAR_RESPONSE_TO_HEAT_STRESS	0.519269776876268	0.815969797486033	0.0778840111977068	0.225708403958386	0.968952955810226	84	NUP205 HSPH1 HSPA8 HSP90AB1 FKBP4 TNFRSF21 DNAJC7 HSPA9 NUP62 NUP54 NUP160 HSP90AA1 DNAJC2 ATR HSPB1 MRPL18 HIKESHI NUP133 RPA3 YWHAE HSPA13 NUP35 NUP188 HSPA4 NUP37 SIRT1 NUP155 NUP42 MLST8 NUP107 HSF1
REACTOME_GLOBAL_GENOME_NUCLEOTIDE_EXCISION_REPAIR_GG_NER	0.520242914979757	0.815969797486033	0.0776798560117236	0.22733867656959	0.971230550217064	80	DDB2 POLK SUMO3 PCNA GTF2H5 RBX1 PARP2 INO80D COPS4 ERCC4 RFC1 RPA3 POLD1 UBE2N POLE4 UBE2V2 GTF2H1 ACTR8 COPS6 SUMO1 COPS2 SUMO2 ACTL6A UBC XPA USP45 LIG1 COPS7B RFC2 ERCC3 LIG3 INO80
REACTOME_APOPTOTIC_FACTOR_MEDIATED_RESPONSE	0.520628683693517	0.815969797486033	0.0760837160951725	0.320300877584461	0.964426206913907	18	CASP7 BAK1 BAX CYCS SEPTIN4 CASP3
REACTOME_VEGFR2_MEDIATED_CELL_PROLIFERATION	0.520628683693517	0.815969797486033	0.0760837160951725	0.320581860509302	0.965272246732642	18	SRC NRAS SPHK1 VEGFA CALM1
REACTOME_CDC42_GTPASE_CYCLE	0.521560574948665	0.815969797486033	0.0782955249944794	-0.218064243300176	-0.977414261617267	113	LBR ARAP3 WDR91 ARHGAP24 RALBP1 ARHGDIB ARFGAP3 IQGAP1 GIT2 PLEKHG3 SHKBP1 SNAP23 ARHGAP9 GMIP SRGAP3 CDC42EP2 ARHGAP1 SH3PXD2A MYO9B ARHGAP45 ARAP1 PREX1 ARHGAP26 FNBP1
REACTOME_SIGNALING_BY_GPCR	0.523046092184369	0.815969797486033	0.0768736734126542	-0.193948637890953	-0.981179619207722	292	ADGRE3 PPP3CA CAMKK1 MAPK1 S1PR4 CAMK2G AKT1 PDPK1 PRKAR1A OXER1 F2RL1 C5AR2 PTAFR GNAQ GNG7 GPSM2 PTGER4 GNAI3 HCAR3 PLCB2 SOS2 KEL CXCL5 WNT10B ARHGEF40 GRK6 PDE3B CNR2 LPAR2 PLPPR2 RPS6KA2 ADORA2A ARRB2 AHCYL1 PRKACA PPBP CXCL16 PPP3R1 ITPR2 CCR3 TIAM2 AKT2 GNB2 RPS6KA1 PRKAR2A P2RY14 PTGDR2 PLCB1 CYSLTR2 MAPK3 PREX1 HCAR2 C5AR1 PROK2 ADGRE5 GNB5 HRH2 VAV1 GPSM3 PIK3R6 ADGRE2 ARHGEF2 CXCR5 RHO…
REACTOME_TRANSPORT_OF_THE_SLBP_DEPENDANT_MATURE_MRNA	0.523076923076923	0.815969797486033	0.0747385227439092	0.267591901457896	0.962701172661444	36	NUP205 NCBP2 NUP62 NUP54 NUP160 NUP133 NUP35 NUP188 NCBP1 NUP37 NUP155 NUP42 ALYREF NUP107
REACTOME_RUNX2_REGULATES_BONE_DEVELOPMENT	0.523809523809524	0.815969797486033	0.0785029047348687	0.340676004562042	0.972636685530304	15	YES1 SRC SMAD1 CBFB MAF ABL1 RB1
REACTOME_METABOLIC_DISORDERS_OF_BIOLOGICAL_OXIDATION_ENZYMES	0.524793388429752	0.815969797486033	0.0782955249944794	0.340205076857983	0.977958261911249	16	TPMT FDXR FDX1 GSS
REACTOME_REGULATION_OF_CHOLESTEROL_BIOSYNTHESIS_BY_SREBP_SREBF	0.525252525252525	0.815969797486033	0.0770736734944102	0.244858201813613	0.953279570177956	52	HELZ2 SQLE SEC24A SREBF2 SC5D PMVK SCD TGS1 HMGCS1 RAN GGPS1 SAR1B ELOVL6 MVD INSIG2 MED1 MBTPS1 NFYB ACACA SEC24D SEC23A GPAM
REACTOME_NEDDYLATION	0.525390625	0.815969797486033	0.0753093764172773	0.201949439908043	0.973882503603335	196	CUL1 DDB2 COMMD4 SOCS2 CISH PSMC2 NUB1 FBXO6 PSMB5 KCTD6 PSME2 PSMA3 PSMA4 FBXL8 DCAF5 BTRC COMMD7 PSMA5 CUL5 PSMD7 DCUN1D3 KLHL20 COMMD10 PSMA7 SPSB1 LRRC41 BIRC5 NAE1 KLHL9 UBE2F RBX1 PSMC3 PSMC5 DCAF13 COPS4 PSMD14 WSB1 PSMB9 DTL PSMD8 COMMD3 FEM1B CAND1
REACTOME_NEF_MEDIATES_DOWN_MODULATION_OF_CELL_SURFACE_RECEPTORS_BY_RECRUITING_THEM_TO_CLATHRIN_ADAPTERS	0.52734375	0.81637205914156	0.0751181635276302	-0.306442063734013	-0.944725946509593	19	PACS1 AP2M1 AP1M1 AP2A1 AP1G1
REACTOME_TRANSLATION_OF_SARS_COV_1_STRUCTURAL_PROTEINS	0.52760736196319	0.81637205914156	0.0774767547848578	-0.281374730731087	-0.954064761060271	29	PRKCSH ST6GALNAC3 GSK3B ST6GALNAC2
REACTOME_MRNA_CAPPING	0.528599605522683	0.816392724085032	0.0755015292281669	0.281796904146562	0.954770427922083	28	NCBP2 RNMT GTF2F1 POLR2K GTF2H5 POLR2F NCBP1 GTF2H1
REACTOME_POTENTIAL_THERAPEUTICS_FOR_SARS	0.530693069306931	0.817361734985559	0.0755015292281669	-0.229217476511042	-0.963146316073671	73	IL1R1 JAK1 IFNAR2 IMPDH1 TYK2 IL6R SUDS3 BRD4 IFNAR1 PHF21A AP2M1 AP2A1 FKBP1A CUL3 IMPDH2 JAK3 RCOR1 HMG20B FURIN SAP30L GATAD2B NR3C1 IFNGR2 ATP1B2 ROCK1
REACTOME_CASPASE_ACTIVATION_VIA_EXTRINSIC_APOPTOTIC_SIGNALLING_PATHWAY	0.531187122736419	0.817361734985559	0.0762797180809272	0.298696557594221	0.949301400952762	22	TICAM1 TNFSF10 APPL1 CASP3 FASLG TRADD RIPK1 TRAF2 TNFRSF10A CD14
REACTOME_TELOMERE_MAINTENANCE	0.534274193548387	0.817957765593616	0.0760837160951725	0.235613002780091	0.933625804208196	56	PCNA POLR2K TERF2 CDK2 PRIM2 POT1 DAXX RFC1 RPA3 POLD1 CCNA2 WRN ANKRD28 POLR2F FEN1 SHQ1 PRIM1 RUVBL2 POLR2L POLR2H TERF2IP LIG1 RFC2
REACTOME_SPHINGOLIPID_DE_NOVO_BIOSYNTHESIS	0.534446764091858	0.817957765593616	0.0778840111977068	-0.271894510231731	-0.947651435254248	34	SPNS2 VAPB VAPA CERS2 SGPL1
REACTOME_B_WICH_COMPLEX_POSITIVELY_REGULATES_RRNA_EXPRESSION	0.534516765285996	0.817957765593616	0.0749278818393739	0.280954342096277	0.951915700572475	28	DDX21 KAT2A TAF1B DEK POLR2K MYBBP1A POLR1C BAZ1B POLR2F TAF1A POLR1B
REACTOME_RHOBTB2_GTPASE_CYCLE	0.540485829959514	0.825577256751346	0.0756946307932749	0.301838309959093	0.948344216640928	21	HSP90AB1 HSP90AA1 DBN1 CCT7 CCT2 TRA2B PHIP RHOBTB2 CDC37 CCT6A HNRNPC
REACTOME_RHOQ_GTPASE_CYCLE	0.543610547667343	0.828832169569587	0.0755015292281669	0.245912965743155	0.941144348179733	49	JUP SRGAP2 WASL ARHGAP17 CPNE8 VANGL1 GIT1 CDC42EP3 ITSN1 SCRIB ARL13B GOPC
REACTOME_RHO_GTPASES_ACTIVATE_WASPS_AND_WAVES	0.545454545454545	0.82944262295082	0.0751181635276302	-0.276906431376397	-0.955204229313623	32	MAPK1 ACTR2 ARPC1B WASF2 CYFIP2 MAPK3 ARPC4 WASF3
REACTOME_MITOCHONDRIAL_CALCIUM_ION_TRANSPORT	0.546	0.82944262295082	0.0745500777420554	0.294422987685245	0.951977664339602	23	MAIP1 PHB MCUB YME1L1 VDAC3 MICU2 VDAC1 LETM1 VDAC2 SLC8A3
REACTOME_GENE_SILENCING_BY_RNA	0.551307847082495	0.83598317175782	0.0743625384422526	0.230032304793124	0.951401360936378	68	NUP205 PIWIL4 NUP62 NUP54 NUP160 TNRC6A XPO5 TSNAX HSP90AA1 POLR2K BCDIN3D DROSHA NUP133 TARBP2 RAN MYBL1 POLR2F NUP35 NUP188 TDRKH NUP37 DGCR8 NUP155 NUP42 ELAC2
REACTOME_TRANSCRIPTIONAL_REGULATION_BY_SMALL_RNAS	0.555555555555556	0.840895341802783	0.0741758965588009	-0.24799751586865	-0.941048640516693	47	NUP98 NUP50 POLR2C NUP153 AGO2 AGO1
REACTOME_TRANSCRIPTION_OF_E2F_TARGETS_UNDER_NEGATIVE_CONTROL_BY_P107_RBL1_AND_P130_RBL2_IN_COMPLEX_WITH_HDAC1	0.556935817805383	0.841457376901611	0.0753093764172773	0.331125646023632	0.945370224288436	15	E2F1 LIN9 LIN52 CCNA2 RBL1 MYBL2 RBBP4 E2F5
REACTOME_TP53_REGULATES_TRANSCRIPTION_OF_GENES_INVOLVED_IN_G2_CELL_CYCLE_ARREST	0.559006211180124	0.84297520661157	0.0751181635276302	0.330528781990368	0.943666165748205	15	BAX PCNA AURKA CCNB1 ZNF385A RBL1 TP53
REACTOME_SIGNALING_BY_ERBB2_IN_CANCER	0.560975609756098	0.84297520661157	0.0739901439101342	0.322571795679823	0.949665201666266	17	ERBB2 NRAS HSP90AA1 SOS1 CDC37 ERBIN PLCG1 PTPN12 HRAS PIK3CA
REACTOME_RAB_GEFS_EXCHANGE_GTP_FOR_GDP_ON_RABS	0.561728395061729	0.84297520661157	0.0745500777420554	0.225662744522106	0.953331555430206	78	RIN2 RAB8A RAB39A RIN1 DENND4C RAB12 TRAPPC4 TRAPPC3 TRAPPC6B MADD RAB3GAP1 HPS4 RAB8B DENND1B DENND6B RIC1 DENND2D YWHAE TRAPPC13 RAB3GAP2 ALS2
REACTOME_FORMATION_OF_TUBULIN_FOLDING_INTERMEDIATES_BY_CCT_TRIC	0.56198347107438	0.84297520661157	0.0747385227439092	0.327398256521804	0.941143597438126	16	CCT8 CCT5 CCT3 CCT4 CCT7 CCT2
REACTOME_STIMULI_SENSING_CHANNELS	0.566600397614314	0.848374742567932	0.0723570851036907	0.247386550215991	0.938441386870158	45	ANO5 RIPK3 TRPM7 TRPM4 CALM1 SGK3 TTYH3 TRPV2 TTYH2 OSTM1 CLCN7 RIPK1 ANO8
REACTOME_CELLULAR_SENESCENCE	0.570564516129032	0.852779223031564	0.0727141077934447	-0.210494642378623	-0.953452198236313	117	ERF MAPK1 CABIN1 CBX4 PHC2 MAP2K4 AGO4 CDKN1B MAP2K7 AGO1 MAP4K4 TNRC6B CBX8 RPS6KA2 MAPKAPK2 ANAPC15 RPS6KA1 CDC26 ETS2 MAPK3 UBB UBN1 MAP2K3 KDM6B MDM4 MAPK14 UBE2D1 FZR1 MAP3K5 E2F3 KAT5 TFDP1
REACTOME_CELL_CELL_COMMUNICATION	0.573469387755102	0.855036275760076	0.0730744399126987	0.226799538268514	0.923899512626791	63	JUP CD2AP PRKCI CTNND1 WASL SRC
REACTOME_GAP_FILLING_DNA_REPAIR_SYNTHESIS_AND_LIGATION_IN_GG_NER	0.57455268389662	0.855036275760076	0.0716527366829457	0.275627441451521	0.918057963079817	25	POLK PCNA RFC1 RPA3 POLD1 POLE4 UBC LIG1 RFC2 LIG3 POLE2 RPA1 POLE RFC4
REACTOME_SUMOYLATION	0.575150300601202	0.855036275760076	0.072003313661988	0.205573656399866	0.955111027804828	149	SP100 NUP205 NRIP1 PML NSMCE2 RANGAP1 DNMT1 NUP62 SUMO3 NUP54 NUP160 PHC3 RING1 SENP2 PCNA TDG BIRC5 IKBKE NOP58 RELA SAE1 BRCA1 TOP2A DAXX AURKA NUP133 MITF NSMCE1 NR1H3 NSMCE4A WRN NUP35 SMC5 UHRF2 NUP188 UBA2 ZNF131 NUP37 NUP155 TP53 NUP42 BMI1 DDX5 NUP107 ESR1 SUMO1 SUZ12 RNF2 RAD52 SUMO2
REACTOME_SIGNALING_BY_BMP	0.576446280991736	0.855438075350725	0.0734381410838857	0.322021089795103	0.925686318920656	16	BMPR2 SMAD1
REACTOME_CARGO_RECOGNITION_FOR_CLATHRIN_MEDIATED_ENDOCYTOSIS	0.580078125	0.85917921116811	0.0702812841717392	-0.219789818443056	-0.930874062844531	75	EPS15L1 TGOLN2 FCHO1 IGF2R EPN2 TGFA COPS3 CBL AP2M1 ARRB2 CLTC AP2A1 SH3GL1 AGFG1 UBB SGIP1 HGS
REACTOME_SIGNALING_BY_FGFR4	0.58102766798419	0.85917921116811	0.0707899094502623	-0.276093582621782	-0.919250788737446	26	MAPK1 BRAF CBL MAPK3 UBB GAB1
REACTOME_LDL_CLEARANCE	0.583815028901734	0.861536834311704	0.0692836467392548	-0.310888104348529	-0.897616971164906	15	SOAT1 AP2M1 CLTC AP2A1
REACTOME_HIV_ELONGATION_ARREST_AND_RECOVERY	0.585215605749487	0.861536834311704	0.0723570851036907	-0.269875226605315	-0.923953423122462	31	ELL POLR2C CTDP1 ELOB POLR2J CDK9
REACTOME_INHIBITION_OF_THE_PROTEOLYTIC_ACTIVITY_OF_APC_C_REQUIRED_FOR_THE_ONSET_OF_ANAPHASE_BY_MITOTIC_SPINDLE_CHECKPOINT_COMPONENTS	0.587044534412955	0.861536834311704	0.0714786287425507	0.291024064642754	0.914366995510595	21	UBE2E1 ANAPC4 UBE2S CDC20 BUB1B ANAPC7 ANAPC11 CDC23 ANAPC5
REACTOME_OVARIAN_TUMOR_DOMAIN_PROTEASES	0.587771203155819	0.861536834311704	0.070113215764256	0.265038645566683	0.924505698543162	32	IFIH1 DDX58 NOD1 RNF135 TNFAIP3 RIPK1 OTUB1 TP53 NOD2 ESR1 TRIM25 UBC
REACTOME_RMTS_METHYLATE_HISTONE_ARGININES	0.588932806324111	0.861536834311704	0.070113215764256	-0.275189430196439	-0.916240422389039	26	SMARCA2 RPS2 DNMT3A CARM1 SMARCC1 SMARCD3
REACTOME_NUCLEAR_ENVELOPE_NE_REASSEMBLY	0.589795918367347	0.861536834311704	0.0716527366829457	0.227416480966081	0.916964536129797	60	NUP205 RANGAP1 NUP62 NUP54 NUP160 VRK2 CC2D1B BANF1 TMPO NUP133 CCNB1 RAN NUP35 NUP188 NUP37 NUP155 VRK1 NUP107 LMNA SUMO1
REACTOME_SIGNALING_BY_FGFR_IN_DISEASE	0.59009900990099	0.861536834311704	0.070113215764256	0.247588018651871	0.930443485671688	44	CNTRL MYO18A NCBP2 FRS2 STAT1 NRAS GTF2F1 POLR2K
REACTOME_POLYMERASE_SWITCHING_ON_THE_C_STRAND_OF_THE_TELOMERE	0.591549295774648	0.861536834311704	0.0707899094502623	0.285974949059479	0.908870266085753	22	PCNA TERF2 PRIM2 POT1 RFC1 POLD1 PRIM1
REACTOME_SARS_COV_1_INFECTION	0.591919191919192	0.861536834311704	0.0709609456938284	-0.244490597083443	-0.920052134744671	46	PRKCSH ST6GALNAC3 GSK3B ST6GALNAC2 VHL VCP PARP16 BECN1 CHMP4B ST3GAL4
REACTOME_ECM_PROTEOGLYCANS	0.593688362919132	0.861644425312096	0.0696133438850965	0.263767094271869	0.920070283415184	32	AGRN DAG1 COL5A3 LAMA2 NCAM1 SERPINE1 COL9A2 ITGAV
REACTOME_EPH_EPHRIN_SIGNALING	0.594059405940594	0.861644425312096	0.0697792517076235	-0.224668730924444	-0.929277470796101	68	EPHB4 MYH9 ACTR2 PSENEN AP2M1 LIMK2 MMP9 CLTC AP2A1 SDC2 ARPC1B ARPC4 PAK2 APH1B RHOA NCK2 EPHB1 MYL9 ROCK1 ACTB CLTB
REACTOME_EPIGENETIC_REGULATION_OF_GENE_EXPRESSION	0.595141700404858	0.861715587044535	0.0707899094502623	0.220917243198556	0.943797064810004	80	DNMT1 MTF2 PHF1 DDX21 KAT2A TAF1B TDG DEK POLR2K TTF1 GTF2H5 MYBBP1A UHRF1 PHF19 CBX3 EZH2 POLR1C SAP30 EED BAZ1B
REACTOME_SIGNALING_BY_CYTOSOLIC_FGFR1_FUSION_MUTANTS	0.597560975609756	0.863287390523243	0.0707899094502623	0.310744958913766	0.91484648697101	17	CNTRL MYO18A STAT1
REACTOME_METABOLISM_OF_POLYAMINES	0.6	0.863287390523243	0.0702812841717392	0.235508675510459	0.910331751856238	51	PSMC2 PSMB5 PSME2 PSMA3 PSMA4 PSMA5 PSMD7 PSMA7 PSMC3 PSMC5 PSMD14 PSMB9 PSMD8
REACTOME_C_TYPE_LECTIN_RECEPTORS_CLRS	0.601226993865031	0.863287390523243	0.0707899094502623	-0.20837856503321	-0.937542946208298	114	ICAM3 PPP3CA RPS6KA5 PLCG2 PDPK1 PSMF1 RAF1 MAP3K14 PSMB4 PSME3 CDC34 AHCYL1 PRKACA PPP3R1 SYK ITPR2
REACTOME_VASOPRESSIN_REGULATES_RENAL_WATER_HOMEOSTASIS_VIA_AQUAPORINS	0.602020202020202	0.863287390523243	0.070113215764256	0.276912264400695	0.905099625093115	24	ADCY7 GNGT2 ADCY9 GNG5 ADCY4
REACTOME_FGFR1_MUTANT_RECEPTOR_ACTIVATION	0.602434077079107	0.863287390523243	0.0702812841717392	0.284774241551308	0.8844683411293	20	CNTRL MYO18A STAT1
REACTOME_GLYCOLYSIS	0.603960396039604	0.863287390523243	0.0689567351672811	-0.223656069080888	-0.910512117148052	62	NUP98 NUP50 NUP153 PGP PFKFB2 ALDOC PRKACA ALDOA PFKFB4 HK2 PFKFB3 AAAS NUP214 PGAM1 RAE1 GAPDH ADPGK BPGM PFKM PGM2L1 HK1 PPP2R1A POM121C ENO3 TPR
REACTOME_NOTCH3_INTRACELLULAR_DOMAIN_REGULATES_TRANSCRIPTION	0.604247104247104	0.863287390523243	0.0676760401641789	-0.305403735935818	-0.90043269215833	16	RBPJ MAML3 NOTCH1 CREBBP PBX1
REACTOME_PCP_CE_PATHWAY	0.604508196721312	0.863287390523243	0.0706196247122591	0.220549367031311	0.927961957546392	76	PSMC2 PSMB5 PSME2 PSMA3 PSMA4 PSMA5 PSMD7 PSMA7 CLTA PSMC3 PSMC5 DAAM1 PSMD14 SCRIB PSMB9 PSMD8 DVL2
REACTOME_RHOD_GTPASE_CYCLE	0.607072691552063	0.865467734622941	0.0683110858318647	0.253939644766283	0.914626178418852	37	ANKFY1 ARHGAP17 CPNE8 WHAMM VRK2 VANGL1 TMPO PGRMC2 RACGAP1 DBN1 ADD3 LMAN1
REACTOME_PTEN_REGULATION	0.609657947686117	0.867158209177643	0.0692836467392548	-0.204896544082308	-0.936629930655742	123	MAPK1 AKT1 USP7 CBX4 TRIM27 PSMF1 PHC2 AGO2 AGO4 MKRN1 AGO1 TNRC6B CBX8 PSMB4 PSME3 HDAC7 AKT2 LAMTOR5 MAF1 RCOR1 MAPK3 PSMA1 UBB PSME4 TNKS
REACTOME_RHOC_GTPASE_CYCLE	0.610337972166998	0.867158209177643	0.0686325631836726	0.221408805862505	0.895305274966392	58	JUP FMNL2 ARHGEF10L MACO1 VANGL1 ARHGAP18 RHOC ROCK2 ARHGEF11 TMPO ANLN PKN1 DAAM1 RACGAP1 ARHGDIA TFRC
REACTOME_NON_INTEGRIN_MEMBRANE_ECM_INTERACTIONS	0.61598440545809	0.873081594717381	0.0672065093710464	0.264364484461954	0.902127003612512	29	AGRN TRAPPC4 DAG1 SDC3 COL5A3 LAMA2
REACTOME_RET_SIGNALING	0.616600790513834	0.873081594717381	0.0678338263479455	-0.269763648607807	-0.898175337509106	26	IRS2 DOK4 PRKACA PIK3CD PIK3CB GAB1 GRB10
REACTOME_LATE_ENDOSOMAL_MICROAUTOPHAGY	0.620553359683794	0.876379824349368	0.0675188953767744	-0.268284319740737	-0.89324992701987	26	VPS37C VPS37B CHMP4B UBAP1 UBB VPS28 IFT88 CHMP2A VIM TSG101 CHMP3
REACTOME_SLC_MEDIATED_TRANSMEMBRANE_TRANSPORT	0.621031746031746	0.876379824349368	0.0676760401641789	0.207556126718458	0.938479319440345	118	SLC3A2 SLC12A7 SLC20A1 CTNS SLC4A2 SLC35C1 SLC1A4 SLC30A1 SLC9A9 ARL2 ARL2BP SLC35B2 SLC17A5 CALM1 SLC50A1 SLC30A7 SLC2A6 RHAG SLC39A14 SLC26A6 SLC27A4
REACTOME_INTERCONVERSION_OF_NUCLEOTIDE_DI_AND_TRIPHOSPHATES	0.623481781376518	0.877904008843607	0.0684714904492088	0.281202966244757	0.883510137519095	21	RRM2 TYMS AK9 AK2 DCTPP1 GLRX
REACTOME_RUNX1_INTERACTS_WITH_CO_FACTORS_WHOSE_PRECISE_EFFECT_ON_RUNX1_TARGETS_IS_NOT_KNOWN	0.624217118997912	0.877904008843607	0.0699458736501659	-0.262037029102239	-0.913294521860177	34	CBX4 PHC2 SMARCA2 CBX8
REACTOME_HEDGEHOG_ON_STATE	0.627766599597586	0.881409670142065	0.0678338263479455	0.220058642740678	0.910150825891963	68	PSMC2 PSMB5 PSME2 PSMA3 PSMA4 PSMA5 PSMD7 PSMA7 RBX1 PSMC3 ULK3 PSMC5 PSMD14 PSMB9 PSMD8 PSMB6 PSMD1 PSMB8 PSME1 KIF3A CDC73 PSMA6 SUFU PSMC1 UBC SEM1 PSMD4 PSMC4
REACTOME_NUCLEAR_ENVELOPE_BREAKDOWN	0.630831643002028	0.883697318660352	0.0679922591544058	0.233466743233038	0.893510861526496	49	NUP205 NUP62 NUP54 NUP160 VRK2 BANF1 TMPO NUP133 CCNB1 NUP35 NUP188 NUP37 NUP155 NUP42 VRK1 NUP107 LMNA LPIN1
REACTOME_BASE_EXCISION_REPAIR_AP_SITE_FORMATION	0.633204633204633	0.883697318660352	0.0653834195468773	-0.295867923823484	-0.872317918297052	16	MBD4 NEIL2
REACTOME_SUMOYLATION_OF_RNA_BINDING_PROTEINS	0.633266533066132	0.883697318660352	0.0672065093710464	-0.240628308779588	-0.9014480277773	45	NUP98 NUP50 CBX4 NUP153 PHC2 CBX8
REACTOME_FORMATION_OF_INCISION_COMPLEX_IN_GG_NER	0.633720930232558	0.883697318660352	0.0655321029282414	0.246833405603364	0.905278054048969	40	DDB2 SUMO3 GTF2H5 RBX1 PARP2 ERCC4 RPA3 UBE2N UBE2V2 GTF2H1 SUMO1 SUMO2 UBC XPA USP45 ERCC3
REACTOME_PHOSPHORYLATION_OF_THE_APC_C	0.63469387755102	0.883697318660352	0.0679922591544058	0.288508199206091	0.881138718490806	19	UBE2E1 ANAPC4 UBE2S CCNB1 ANAPC7 ANAPC11 CDC23 ANAPC5 PLK1 CDC16
REACTOME_REGULATION_OF_KIT_SIGNALING	0.639751552795031	0.887510382059801	0.0683110858318647	0.309398824995757	0.883339723435203	15	SOCS1 YES1 SRC
REACTOME_DEADENYLATION_OF_MRNA	0.640159045725646	0.887510382059801	0.0662842187012672	0.26573265145427	0.885100465444093	25	CNOT4 PAIP1 PARN EIF4A2 CNOT11 CNOT8 EIF4G1
REACTOME_GLUCAGON_SIGNALING_IN_METABOLIC_REGULATION	0.640625	0.887510382059801	0.0653834195468773	-0.287455956289433	-0.886193941772532	19	PRKAR1A GNG7 PRKACA GNB2 PRKAR2A CYSLTR2
REACTOME_DOWNSTREAM_SIGNAL_TRANSDUCTION	0.644135188866799	0.889891170935275	0.065981614400873	0.265352023285631	0.883832671789907	25	PDGFRB SRC STAT1 NRAS
REACTOME_TRANSCRIPTIONAL_ACTIVITY_OF_SMAD2_SMAD3_SMAD4_HETEROTRIMER	0.645030425963489	0.889891170935275	0.0668966276500666	-0.240969077325363	-0.894101227583549	43	MAPK1 SKI SMAD2 CDK9 TGIF1 NEDD4L MAPK3 UBB PPM1A UBE2D1 TFDP1 RNF111 E2F4 SMURF2 TRIM33 UBE2D3 SP1
REACTOME_RHOJ_GTPASE_CYCLE	0.645544554455446	0.889891170935275	0.0656813601934011	0.241239527482366	0.906585658121415	44	JUP WASL CPNE8 VANGL1 GIT1 TMPO SCRIB ARL13B TFRC CDC42EP1
REACTOME_RHO_GTPASE_CYCLE	0.648	0.89180198019802	0.065981614400873	-0.182853919902847	-0.941745323948399	341	CPSF7 ARHGAP19 CPD LBR ARAP3 BASP1 WDR91 VAPB MTX1 RHOQ DOCK5 ARHGAP15 ARHGAP24 NSFL1C RALBP1 PKP4 ARHGDIB ARFGAP3 IQGAP1 GIT2 PLEKHG3 MPP7 SHKBP1 CAPZB SNAP23 SOS2 ARHGAP9 ARHGEF40 STX5 GMIP FLOT2 VCP SRGAP3 STK10 ARHGAP25 CLTC CDC42EP2 FLOT1 TIAM2 JAG1 ACTN1 CUL3 PTPN13 ARHGAP1 SH3PXD2A MYO9B WASF2 ARHGAP45 CYFIP2 ARAP1 RAPGEF1 UHRF1BP1L ANKLE2 PREX1 SLC1A5 ARHGAP26 FNBP1 FARP2 SOWAHC KIDINS220…
REACTOME_DOWNREGULATION_OF_TGF_BETA_RECEPTOR_SIGNALING	0.651302605210421	0.894716536712151	0.0658311958368866	-0.268042005862793	-0.886648991437315	25	TGFBR2 SMAD2 PPP1R15A PPP1CB NEDD4L UBB PPP1CA ZFYVE9 SMURF2 SMURF1 STRAP
REACTOME_COPI_INDEPENDENT_GOLGI_TO_ER_RETROGRADE_TRAFFIC	0.652263374485597	0.894716536712151	0.0670512579829467	-0.242033471341796	-0.880233293425803	40	BICD2 CAPZB TUBA4A RAB6B PAFAH1B2 DYNC1LI1 ACTR1A TUBA1A PAFAH1B1 RAB18 ACTR10
REACTOME_EPH_EPHRIN_MEDIATED_REPULSION_OF_CELLS	0.655038759689923	0.895597508910736	0.0639271933359996	0.248277409490079	0.892475177585936	35	EPHB2 YES1 SRC
REACTOME_CIRCADIAN_CLOCK	0.657425742574258	0.895597508910736	0.0647943366000727	-0.219968567588354	-0.892754823043661	61	ARNTL CSNK1D CRTC2 TBL1XR1 NCOA1 CREBBP CARM1 PPP1CB PPARA RXRA UBB BHLHE40 DBP MEF2D SMARCD3 CRTC1 NR3C1 NCOA6 PPP1CA RBM4 NR1D1
REACTOME_SIGNALING_BY_FGFR3	0.65748031496063	0.895597508910736	0.0645031249656493	-0.263277286674105	-0.882180975867577	27	MAPK1 BRAF CBL MAPK3 UBB GAB1
REACTOME_NUCLEAR_SIGNALING_BY_ERBB4	0.658203125	0.895597508910736	0.0640703750499722	-0.283602440380614	-0.874313991546415	19	PSENEN MXD4 ADAP1 NRG1 APH1B STAT5A
REACTOME_SIGNALING_BY_WNT	0.663934426229508	0.895597508910736	0.065981614400873	-0.191615290260027	-0.923368283220598	198	PPP3CA KREMEN1 AKT1 GSK3B PSMF1 AGO2 AGO4 GNG7 USP34 PLCB2 AGO1 SFRP2 TNRC6B TLE3 WLS PSMB4 ZRANB1 WNT10B PSME3 AP2M1 FRAT1 ARRB2 PIP5K1B PPP3R1 CLTC AP2A1 SOX4 ITPR2 CUL3 AKT2 GNB2 CREBBP SNX3 PLCB1 PSMA1 UBB PSME4 TNKS GNB5 KMT2D TRRAP RHOA PSMB3 PFN1 PRKCB FRAT2 PPP2R5B KAT5 CSNK2A1
REACTOME_CD28_CO_STIMULATION	0.664596273291926	0.895597508910736	0.066436413766281	-0.258427266840923	-0.8816034640784	30	AKT1 PDPK1 MAP3K14 AKT2 PAK2 VAV1
REACTOME_PEROXISOMAL_PROTEIN_IMPORT	0.665330661322645	0.895597508910736	0.0647943366000727	0.230855615797448	0.881888721536783	48	IDH1 ECH1 SCP2 GNPAT ACOT2 PEX13 AGPS IDE HACL1 HSD17B4 CROT HMGCL MPV17 PHYH PEX10 UBC PEX14 LONP2 PEX2 PEX7 NUDT7 NUDT19
REACTOME_RAB_REGULATION_OF_TRAFFICKING	0.667315175097276	0.895597508910736	0.0632191170859458	-0.202300461979771	-0.905001453071868	107	TBC1D17 TBC1D14 RAB5B AKT1 ULK1 RAB11B TRAPPC12 MON1B TRAPPC5 GAPVD1 RAB3IL1 GABARAPL2 RAB6B TBC1D10C RAB27A AKT2 TSC1 RABGEF1 TBC1D10B TRAPPC8 TSC2 GABARAP OPTN RAB7A RAB4A TRAPPC1 RGP1 RAB18 RAB31 DENND3 RAB21
REACTOME_REGULATION_OF_PTEN_GENE_TRANSCRIPTION	0.668639053254438	0.895597508910736	0.0637845390312975	-0.224583251661943	-0.878429038368252	52	MAPK1 CBX4 PHC2 CBX8 HDAC7 LAMTOR5 MAF1 RCOR1 MAPK3
REACTOME_ENERGY_DEPENDENT_REGULATION_OF_MTOR_BY_LKB1_AMPK	0.6699604743083	0.895597508910736	0.0637845390312975	-0.260168503758367	-0.866228399854346	26	STRADB CAB39 TSC1 LAMTOR5 TSC2 PPM1A STRADA LAMTOR4 STK11 LAMTOR1 PRKAB1 CAB39L
REACTOME_REGULATION_OF_TNFR1_SIGNALING	0.670520231213873	0.895597508910736	0.0625237414724762	0.254560398253723	0.874896223788403	30	TNF RBCK1 MADD SPPL2A BIRC3 TNFAIP3 CYLD TRADD RIPK1 TRAF2
REACTOME_ER_TO_GOLGI_ANTEROGRADE_TRANSPORT	0.672619047619048	0.895597508910736	0.0637845390312975	0.198997084899063	0.906484578793481	128	STX17 GORASP1 DYNC1I2 MIA3 SEC31A NAPA SEC24A NSF GOSR1 TRAPPC4 NAPG TRAPPC3 SEC23IP TRAPPC6B COPB2 TMED9 BET1 DCTN6 TMED7 COG3 COG6 SCFD1 COG4 DCTN2 KDELR1 MCFD2 ANKRD28 SAR1B SEC22C ARCN1 LMAN1 COG7 PREB DCTN5 SEC24D TFG DYNLL1 SEC23A KDELR2 COG2 LMAN2 ARF4
REACTOME_NONHOMOLOGOUS_END_JOINING_NHEJ	0.675146771037182	0.895597508910736	0.0629394692018967	0.248681088412596	0.87978804731696	33	DCLRE1C RIF1 BARD1 RNF8 ABRAXAS1 BRCA1 RAD50 MRE11 UBE2N UBE2V2 LIG4
REACTOME_TP53_REGULATES_TRANSCRIPTION_OF_GENES_INVOLVED_IN_CYTOCHROME_C_RELEASE	0.675619834710744	0.895597508910736	0.0655321029282414	0.299015641092293	0.859554535010564	16	PMAIP1 TRIAP1 BAX
REACTOME_TNFS_BIND_THEIR_PHYSIOLOGICAL_RECEPTORS	0.675834970530452	0.895597508910736	0.0630790410571939	0.281305279365991	0.847010428475209	18	TNFSF15 TNFSF13B TNFRSF18 TNFSF8 FASLG
REACTOME_CELLULAR_RESPONSE_TO_CHEMICAL_STRESS	0.676056338028169	0.895597508910736	0.0642140881844605	0.198148752998662	0.909547514101611	136	CUL1 BLVRA HELZ2 SCO2 PSMC2 PSMB5 PSME2 PRDX1 COX14 PSMA3 PSMA4 PSMA5 COX5A PSMD7 PSMA7 NLRP3 CYCS RBX1 PSMC3 TGS1 PSMC5 TXNIP PSMD14 TXN2 COX5B NDUFA4 PSMB9 PSMD8 COX6A1
REACTOME_SUMOYLATION_OF_SUMOYLATION_PROTEINS	0.676954732510288	0.895597508910736	0.0652353056017703	-0.247467103634528	-0.874394233037619	35	NUP98 NUP50 TOPORS NUP153
REACTOME_CONVERSION_FROM_APC_C_CDC20_TO_APC_C_CDH1_IN_LATE_ANAPHASE	0.677484787018256	0.895597508910736	0.0645031249656493	0.274942442693043	0.853932170515291	20	UBE2E1 ANAPC4 UBE2S CDC20 CDC14A ANAPC7 ANAPC11 CDC23 ANAPC5
REACTOME_INSERTION_OF_TAIL_ANCHORED_PROTEINS_INTO_THE_ENDOPLASMIC_RETICULUM_MEMBRANE	0.677484787018256	0.895597508910736	0.0645031249656493	0.274992279711274	0.854086957214401	20	OTOF PRNP SEC61G HMOX1 STX1A
REACTOME_LISTERIA_MONOCYTOGENES_ENTRY_INTO_HOST_CELLS	0.677685950413223	0.895597508910736	0.0653834195468773	0.298372077224327	0.857704537333994	16	CTNND1 SRC EPS15
REACTOME_METABOLISM_OF_AMINO_ACIDS_AND_DERIVATIVES	0.678137651821862	0.895597508910736	0.0643583367917361	-0.189579406952002	-0.934515472999553	245	RPL4 GRHPR OAZ2 RPS16 PSMF1 AZIN1 RPL7A TST RPL3 SLC25A44 RPS3 RPL13 ODC1 RPS5 HAL PAPSS2 ALDH9A1 PSMB4 MPST PSME3 PSTK RPL18 RPS2 BCKDK GLUL OAZ1 DHTKD1 GATM RPS9 HAAO RPL10A ARG1 SERINC3 AASS RPL18A RPL15 OAT TXNRD1 ALDH6A1 SEPHS2 PSMA1 RPLP0 RPL13A PSME4 PAPSS1 ADI1 RPL8 RPS14 AMD1 RPLP2 RPLP1 RPS8 RPS28
REACTOME_SEMAPHORIN_INTERACTIONS	0.678787878787879	0.895597508910736	0.0642140881844605	-0.230744425617149	-0.875580254395897	47	GSK3B MYH9 CDK5R1 LIMK2 PLXNC1 PLXNA2 FARP2 TLN1 FES PAK2 ARHGAP35 RHOA ARHGEF12 SEMA7A MYL9 ROCK1
REACTOME_NOTCH1_INTRACELLULAR_DOMAIN_REGULATES_TRANSCRIPTION	0.678936605316974	0.895597508910736	0.0647943366000727	-0.239382751166555	-0.86570210123846	38	RBPJ MAML3 TLE3 TBL1XR1 NOTCH1 HDAC7 CREBBP UBB
REACTOME_INTERLEUKIN_2_FAMILY_SIGNALING	0.679060665362035	0.895597508910736	0.0626618230932492	0.247810526437459	0.876708158833829	33	HAVCR2 LGALS9 STAT1 IL15 IL15RA JAK2 IL2RB SOS1 IL21R STAT4
REACTOME_GLYOXYLATE_METABOLISM_AND_GLYCINE_DEGRADATION	0.679752066115703	0.895597508910736	0.0652353056017703	0.297527894805455	0.855277838771112	16	DBT PDHX DLAT PDHB OGDH NDUFAB1 LIAS BCKDHB ALDH4A1 DLST
REACTOME_FORMATION_OF_TC_NER_PRE_INCISION_COMPLEX	0.682445759368836	0.896946418283081	0.0628003977812234	-0.224073203441745	-0.870599382097219	51	USP7 POLR2C ERCC6 COPS3 UVSSA DDB1 POLR2J
REACTOME_CLEC7A_DECTIN_1_SIGNALING	0.682926829268293	0.896946418283081	0.0642140881844605	0.205637730987712	0.900054298195819	93	CUL1 PSMC2 PSMB5 PSME2 PSMA3 PSMA4 MALT1 SRC BTRC PSMA5 PSMD7 PSMA7 RELA CALM1 PSMC3 PSMC5 PSMD14 PSMB9 PSMD8
REACTOME_TRANSLESION_SYNTHESIS_BY_POLK	0.684959349593496	0.89735923494801	0.0640703750499722	0.290431805036258	0.855043690719384	17	POLK PCNA RFC1 RPA3
REACTOME_SIGNALING_BY_FGFR2_IN_DISEASE	0.686234817813765	0.89735923494801	0.0637845390312975	0.256851573959385	0.862229552925484	27	NCBP2 FRS2 NRAS GTF2F1 POLR2K POLR2F SOS1 NCBP1
REACTOME_SENSORY_PROCESSING_OF_SOUND_BY_OUTER_HAIR_CELLS_OF_THE_COCHLEA	0.687747035573123	0.89735923494801	0.0625237414724762	-0.257410412188447	-0.857045361889524	26	CHRNA10 MYH9 TWF2 CLIC5 EPS8L2 ACTB TRIOBP GSN ACTG1 WHRN MYO3B
REACTOME_PI_METABOLISM	0.688976377952756	0.89735923494801	0.062249042949858	-0.213275736761537	-0.886657591671289	69	GDE1 TNFAIP8L2 INPP5K MTMR12 PIP5K1B PLEKHA3 PIP4K2A MTMR10 MTMR3 PTPN13 MTMR14 PI4KB PIK3CD PIK3CB INPP4A PIK3R6 RAB4A ARF3
REACTOME_ESTROGEN_DEPENDENT_GENE_EXPRESSION	0.689922480620155	0.89735923494801	0.0614364107201271	-0.209093638018382	-0.892528755802364	78	KDM4B ZNF217 POLR2C AGO2 AGO4 TGFA AGO1 TNRC6B TLE3 NCOA1 POLR2J CREBBP CARM1 CDK9
REACTOME_PROCESSING_OF_CAPPED_INTRONLESS_PRE_MRNA	0.690283400809717	0.89735923494801	0.0635007968065945	0.256368749677496	0.860608751626516	27	NCBP2 CPSF2 CSTF3 CPSF3 SNRPG SYMPK FIP1L1 LSM11 NCBP1 SNRPE NUDT21 CPSF4
REACTOME_MAP3K8_TPL2_DEPENDENT_MAPK1_3_ACTIVATION	0.691511387163561	0.89735923494801	0.0645031249656493	0.29563791034546	0.844052041778444	15	CUL1 BTRC
REACTOME_TNFR1_INDUCED_NFKAPPAB_SIGNALING_PATHWAY	0.691848906560636	0.89735923494801	0.0625237414724762	0.256907607614353	0.85570607086169	25	TNF RBCK1 BIRC3 TNFAIP3 CYLD TRADD RIPK1 TRAF2
REACTOME_TRAF6_MEDIATED_INDUCTION_OF_TAK1_COMPLEX_WITHIN_TLR4_COMPLEX	0.693581780538302	0.898209945603951	0.0643583367917361	0.295095633008487	0.842503829328466	15	TICAM1 IRAK2 CD14 UBC TICAM2 LY96
REACTOME_INTRA_GOLGI_TRAFFIC	0.696428571428571	0.900498338870432	0.0621124188949471	0.237371514158945	0.879720095328239	42	RAB39A NAPA VPS45 NSF GOSR1 NAPG SNAP29 RIC1 COG3 COG6 COG4
REACTOME_ENDOSOMAL_SORTING_COMPLEX_REQUIRED_FOR_TRANSPORT_ESCRT	0.698989898989899	0.901543426884681	0.0628003977812234	-0.260581128192571	-0.87652061936503	28	VPS37C VPS37B CHMP4B VPS4B UBAP1 UBB HGS VPS28 CHMP2A TSG101 CHMP3
REACTOME_DOWNREGULATION_OF_SMAD2_3_SMAD4_TRANSCRIPTIONAL_ACTIVITY	0.69939879759519	0.901543426884681	0.0623861492893626	-0.25800221611529	-0.853438639107601	25	SKI SMAD2 TGIF1 NEDD4L UBB PPM1A UBE2D1 RNF111 SMURF2 TRIM33 UBE2D3
REACTOME_NETRIN_1_SIGNALING	0.703933747412008	0.904908199839075	0.0636424081651019	-0.252924739270873	-0.862832041750395	30	SIAH1 AGAP2 PITPNA
REACTOME_MYOGENESIS	0.705284552845528	0.904908199839075	0.0626618230932492	0.287512255212859	0.846448410819079	17	TCF4 MAP2K6 TCF12 MEF2A ABL1
REACTOME_SIGNALING_BY_NTRK2_TRKB	0.705882352941177	0.904908199839075	0.0625237414724762	0.267818424093053	0.83180598073428	20	FRS2 SRC NRAS SOS1 CDK5 DOCK3 TIAM1 PLCG1 FYN HRAS PIK3CA
REACTOME_E3_UBIQUITIN_LIGASES_UBIQUITINATE_TARGET_PROTEINS	0.706349206349206	0.904908199839075	0.0614364107201271	0.236062379071405	0.874868323420863	42	UBE2E1 SELENOS PCNA RNF181 HLA-A PEX13 UBE2N WDR61 UBE2L3 RAD18 UBE2V2 DERL1 LEO1 PEX10 CDC73 UBC PEX14 PEX2 HLTF CTR9 WAC
REACTOME_BASE_EXCISION_REPAIR	0.711198428290766	0.909123664122137	0.060640400949416	0.233935114917609	0.87470780452454	43	PARG PCNA TDG TERF2 PARP2 POT1 RFC1 RPA3 POLD1 POLE4 FEN1 NTHL1 TERF2IP LIG1 RFC2 LIG3 APEX1 POLE2 NEIL3 RPA1 NEIL1 POLE TERF1 RFC4
REACTOME_TRANSLOCATION_OF_SLC2A4_GLUT4_TO_THE_PLASMA_MEMBRANE	0.713709677419355	0.909123664122137	0.0617054053637523	0.215045814239001	0.852127509481657	56	LNPEP PRKAG2 RAB8A EXOC7 C2CD5 KIFAP3 EXOC2 EXOC5 CALM1 EXOC4 YWHAH RALA YWHAE YWHAG
REACTOME_APC_C_CDC20_MEDIATED_DEGRADATION_OF_CYCLIN_B	0.714	0.909123664122137	0.0613026075396207	0.260318747221493	0.841706128016944	23	UBE2E1 ANAPC4 UBE2S CCNB1 CDC20 ANAPC7 ANAPC11 UBC CDC23 ANAPC5
REACTOME_MYD88_INDEPENDENT_TLR4_CASCADE	0.714	0.909123664122137	0.0613026075396207	0.203330366652744	0.882963539080214	89	IRF7 CUL1 TICAM1 NOD1 DUSP7 MAP2K6 RIPK3 BTRC PPP2CB IKBKE RELA MAPK7 BIRC3 TBK1 UBE2N MEF2A RIPK1 IRAK2
REACTOME_HCMV_EARLY_EVENTS	0.716297786720322	0.909863541584185	0.0614364107201271	0.212948336546002	0.858861114001365	59	NUP205 PML DYNC1I2 NUP62 NUP54 NUP160 DAXX NUP133 EZH2 EED NUP35 NUP188 NUP37 NUP155 NUP42 RBBP4 NUP107 DYNLL1 SUZ12
REACTOME_NEGATIVE_REGULATION_OF_FLT3	0.716763005780347	0.909863541584185	0.0593487680335629	-0.283042333024309	-0.817218793923053	15	PTPRJ CBL SOCS6 UBB
REACTOME_TOLL_LIKE_RECEPTOR_9_TLR9_CASCADE	0.718052738336714	0.910115476858388	0.0617054053637523	0.207453421136127	0.890585383962284	84	IRF7 CUL1 TICAM1 NOD1 DUSP7 MAP2K6 EEA1 BTRC PPP2CB RELA MYD88 MAPK7
REACTOME_BUDDING_AND_MATURATION_OF_HIV_VIRION	0.719438877755511	0.910308914386584	0.0610363728309177	-0.255744350042713	-0.84596990423671	25	VPS37C VPS37B CHMP4B VPS4B UBAP1 NEDD4L UBB VPS28 CHMP2A TSG101 CHMP3
REACTOME_RAF_ACTIVATION	0.720388349514563	0.910308914386584	0.059476028695732	0.245018320149471	0.847678093281001	31	SRC PHB NRAS PPP2CB CALM1 JAK2 PPP2R5C
REACTOME_SYNTHESIS_OF_BILE_ACIDS_AND_BILE_SALTS	0.725206611570248	0.915011065127968	0.0621124188949471	0.282560839581993	0.812253332942302	16	OSBP SCP2 AKR1C3 HSD17B4
REACTOME_MISCELLANEOUS_TRANSPORT_AND_BINDING_EVENTS	0.727272727272727	0.916231804449327	0.0619762736001998	0.280515142086274	0.806372742370914	16	LRRC8D CTNS LRRC8C LRRC8B ADD3
REACTOME_POST_TRANSLATIONAL_MODIFICATION_SYNTHESIS_OF_GPI_ANCHORED_PROTEINS	0.730844793713163	0.916521217891081	0.0593487680335629	0.23600528809827	0.850031175473319	37	LY6E PGAP1 NTNG2 PIGK PIGV PIGH PIGC
REACTOME_ACTIVATION_OF_ANTERIOR_HOX_GENES_IN_HINDBRAIN_DEVELOPMENT_DURING_EARLY_EMBRYOGENESIS	0.731313131313131	0.916521217891081	0.060640400949416	-0.225528614110001	-0.848695554484233	46	POLR2C POLR2J CREBBP PBX1 RXRA PAXIP1 PIAS2 ZNF335 KMT2D KMT2C NCOA6 YY1 POLR2B PAGR1 PKNOX1 POLR2E EP300 CTCF POLR2G
REACTOME_SIGNALING_BY_NOTCH	0.731610337972167	0.916521217891081	0.0598603117764473	-0.190980621629224	-0.895156736459969	149	AKT1 TACC3 PSMF1 RBPJ AGO2 AGO4 ATP2A3 MAML3 AGO1 TNRC6B MIB2 TLE3 YBX1 PSENEN TBL1XR1 PSMB4 PSME3 ARRB2 B4GALT1 NOTCH1 HDAC7 JAG1 ITCH ST3GAL4 CREBBP PBX1 PSMA1 UBB SEL1L MFNG FURIN
REACTOME_TRANSCRIPTIONAL_REGULATION_OF_WHITE_ADIPOCYTE_DIFFERENTIATION	0.731898238747554	0.916521217891081	0.0590954798717342	-0.205718740570499	-0.852658779800288	67	MED25 CDK19 ZNF467 TBL1XR1 WNT10B MED22 NCOA1 MED16 CREBBP CARM1 MED11 PPARA RXRA THRAP3 MED13L MED31 MED23 SMARCD3
REACTOME_SUMOYLATION_OF_CHROMATIN_ORGANIZATION_PROTEINS	0.734251968503937	0.916746910489374	0.059221919380382	-0.216745394569875	-0.860469924444279	54	NUP98 NUP50 CBX4 NUP153 PHC2 CBX8
REACTOME_KERATAN_SULFATE_BIOSYNTHESIS	0.734989648033126	0.916746910489374	0.0615706755421678	0.282932356060233	0.807777434696281	15	B4GALT4 B3GNT7
REACTOME_AQUAPORIN_MEDIATED_TRANSPORT	0.735887096774194	0.916746910489374	0.0602484086158019	0.25283524570747	0.84749585330968	26	ADCY7 GNGT2 ADCY9 GNG5 ADCY4
REACTOME_SIGNALING_BY_FGFR1	0.737060041407868	0.916746910489374	0.0614364107201271	-0.246033897982385	-0.839324500829472	30	MAPK1 BRAF CBL MAPK3 UBB GAB1 SPRED1 FGFR1 FRS3 MKNK1 GRB2 PPP2R1A
REACTOME_REGULATION_OF_TP53_ACTIVITY	0.737574552683897	0.916746910489374	0.059476028695732	0.192615235888355	0.885372628931722	140	BRD7 PRKAG2 PML RMI2 RAD9A MAP2K6 HUS1 PIP4K2C BARD1 PIP4K2B RBBP8 ATR CHEK1 CHEK2 PPP2CB TPX2 TP53RK BRCA1 PPP2R5C RAD50 CDK2 TAF4B DAXX TAF5 AURKA NOC2L MRE11 RPA3 ZNF385A CCNA2 WRN TAF13 TAF12 PPP1R13L PRKAG1 SUPT16H CDK5 BRIP1 TP53 MLST8 RBBP4 NBN MAPKAPK5 PRMT5
REACTOME_ABERRANT_REGULATION_OF_MITOTIC_EXIT_IN_CANCER_DUE_TO_RB1_DEFECTS	0.742393509127789	0.920362811791383	0.0601186142531851	0.259128220142921	0.80481544173757	20	UBE2E1 ANAPC4 UBE2S SKP2 ANAPC7 RB1 ANAPC11 CDC23 ANAPC5
REACTOME_TRANSCRIPTIONAL_REGULATION_BY_THE_AP_2_TFAP2_FAMILY_OF_TRANSCRIPTION_FACTORS	0.743538767395626	0.920362811791383	0.0590954798717342	0.247077945291188	0.822965500029397	25	CDKN1A ERBB2 DEK KCTD1 VEGFA TFAP2E MYC MYBL2 ESR1 SUMO1 HSPD1 ATAD2
REACTOME_ADP_SIGNALLING_THROUGH_P2Y_PURINOCEPTOR_1	0.743801652892562	0.920362811791383	0.0609039347452418	0.275002675549018	0.790526529129749	16	GNGT2 SRC GNG5 GNB4 GNA15 GNA11 P2RY1 PLA2G4A
REACTOME_INSULIN_PROCESSING	0.744897959183674	0.920362811791383	0.0602484086158019	0.262500636475744	0.801708495854682	19	EXOC7 EXOC2 EXOC5 EXOC4 SLC30A7 STX1A SLC30A6 EXOC1
REACTOME_TCF_DEPENDENT_SIGNALING_IN_RESPONSE_TO_WNT	0.748031496062992	0.922566371681416	0.0583452776743612	0.192458583159213	0.878262423386216	130	XPO1 PSMC2 PSMB5 TCF4 PSME2 PSMA3 PSMA4 BTRC PSMA5 DACT1 PSMD7 PSMA7 PPP2CB ASH2L USP8 TNKS2 PPP2R5C RBX1 PSMC3 PSMC5 CCDC88C PSMD14 RUNX3 PSMB9 PSMD8 DVL2
REACTOME_ACTIVATION_OF_GENE_EXPRESSION_BY_SREBF_SREBP	0.75	0.922566371681416	0.0574877409561325	0.229630008803154	0.842183443575733	40	HELZ2 SQLE SREBF2 SC5D PMVK SCD TGS1 HMGCS1 GGPS1 ELOVL6 MVD MED1 NFYB ACACA GPAM LSS CHD9
REACTOME_TRANSPORT_TO_THE_GOLGI_AND_SUBSEQUENT_MODIFICATION	0.75	0.922566371681416	0.0589694466690997	0.19013953362679	0.884619610301179	151	STX17 B4GALT4 GORASP1 DYNC1I2 MIA3 SEC31A NAPA SEC24A NSF MANEA GOSR1 TRAPPC4 NAPG TRAPPC3 SEC23IP TRAPPC6B FUCA1 COPB2 TMED9 BET1 ST8SIA6 DCTN6 TMED7 COG3 COG6 SCFD1 COG4 DCTN2 KDELR1 MCFD2 MGAT1 ANKRD28 SAR1B SEC22C ARCN1 LMAN1 COG7 PREB DCTN5 SEC24D TFG DYNLL1 SEC23A KDELR2 COG2 LMAN2 MAN1C1 ARF4 MGAT2
REACTOME_RHOH_GTPASE_CYCLE	0.75146771037182	0.922762981581874	0.0578529757032509	0.236881056275486	0.838041699420327	33	JUP DBT VANGL1 ROCK2 ARHGDIA TFRC DBN1
REACTOME_TRAFFICKING_OF_AMPA_RECEPTORS	0.752941176470588	0.922762981581874	0.0578529757032509	-0.267352200450433	-0.803046219994826	17	CAMK2G AP2M1 AP2A1
REACTOME_APC_CDC20_MEDIATED_DEGRADATION_OF_NEK2A	0.753479125248509	0.922762981581874	0.0584693210386381	0.245083953210152	0.816323925087973	25	UBE2E1 ANAPC4 UBE2S CDC20 BUB1B ANAPC7 ANAPC11 UBC CDC23 ANAPC5
REACTOME_COLLAGEN_DEGRADATION	0.754940711462451	0.923197292316252	0.0580983576873206	-0.246896389229041	-0.822039028868459	26	CTSB CTSK MMP9 COL6A3 FURIN COL4A4 COL4A3 ELANE MMP8
REACTOME_RECOGNITION_OF_DNA_DAMAGE_BY_PCNA_CONTAINING_REPLICATION_COMPLEX	0.760233918128655	0.928309059618299	0.0571258510018113	0.240353056493728	0.820189531529151	29	PCNA RBX1 RFC1 DTL RPA3 POLD1 POLE4 RAD18 USP1 UBC RFC2 POLE2 RPA1 WDR48 POLE RFC4
REACTOME_BILE_ACID_AND_BILE_SALT_METABOLISM	0.762278978388998	0.928827988338193	0.0573667426768556	0.263355442847759	0.792963455895689	18	OSBP SCP2 AKR1C3 HSD17B4
REACTOME_NOD1_2_SIGNALING_PATHWAY	0.765285996055227	0.928827988338193	0.0573667426768556	0.231825651614429	0.808652396814706	32	NOD1 MAP2K6 CASP1 BIRC3 TNFAIP3 CYLD UBE2N IRAK2
REACTOME_SEMA4D_INDUCED_CELL_MIGRATION_AND_GROWTH_CONE_COLLAPSE	0.766045548654244	0.928827988338193	0.0596037042575973	0.277397690699744	0.791975856364793	15	ERBB2 RHOC ROCK2 ARHGEF11 RHOB MYL12B
REACTOME_IRE1ALPHA_ACTIVATES_CHAPERONES	0.767535070140281	0.928827988338193	0.0579754757571486	-0.220954733616338	-0.827746368898562	45	EXTL3 DNAJC3 ERN1 CTDSP2 ADD1 WIPI1 KLHDC3 TLN1 HDGF ATP6V0D1
REACTOME_SMOOTH_MUSCLE_CONTRACTION	0.771203155818541	0.928827988338193	0.0570059526582387	0.238867903796077	0.809320497735545	28	ANXA2 MYL12A CALM1 TPM3 ACTA2 MYL12B ANXA1 ANXA6 SORBS3
REACTOME_SIGNALING_BY_MET	0.772819472616633	0.928827988338193	0.0582216241124161	0.21346585813004	0.832072686850023	53	RAP1B SRC EPS15 NRAS ARF6 DOCK7 USP8 ITGA3 COL5A3 LAMA2 TNS3 PTK2
REACTOME_METABOLISM_OF_NUCLEOTIDES	0.7734375	0.928827988338193	0.0564118388217596	-0.199444462190259	-0.84255365153567	74	NUDT5 AMPD2 AMPD3 CDA ENTPD1 IMPDH1 GMPR ENTPD5 IMPDH2 TXNRD1 DPYD ENTPD4 UCK1 GUK1 NME4 GSR
REACTOME_NUCLEAR_IMPORT_OF_REV_PROTEIN	0.776290630975143	0.928827988338193	0.0552495663125249	0.233030461614811	0.833549625955981	34	NUP205 NUP62 NUP54 NUP160 NUP133 RAN NUP35 NUP188 NUP37 NUP155 NUP42 NUP107
REACTOME_REGULATION_OF_PTEN_STABILITY_AND_ACTIVITY	0.776659959758551	0.928827988338193	0.057609110864425	0.201698754081689	0.820840366508999	62	PSMC2 PSMB5 PSME2 PSMA3 PSMA4 PSMA5 PSMD7 PSMA7 TNKS2 PSMC3 PSMC5 PSMD14 PSMB9 PSMD8
REACTOME_RHO_GTPASES_ACTIVATE_PKNS	0.776679841897233	0.928827988338193	0.0567672387487446	-0.242275922163822	-0.806655230542888	26	PDPK1 MYH9 PPP1R12B PPP1CB YWHAB RHOA PPP1R12A MYL9
REACTOME_TP53_REGULATES_TRANSCRIPTION_OF_ADDITIONAL_CELL_CYCLE_GENES_WHOSE_EXACT_ROLE_IN_THE_P53_PATHWAY_REMAIN_UNCERTAIN	0.777551020408163	0.928827988338193	0.0582216241124161	0.256681149555412	0.78393508330916	19	CNOT4 CNOT11 CNOT8 CENPJ
REACTOME_TRANSFERRIN_ENDOCYTOSIS_AND_RECYCLING	0.77755905511811	0.928827988338193	0.0565299525056311	-0.257798941149663	-0.807637424599163	21	ATP6V1A MCOLN1 ATP6V0B TCIRG1 TFR2 ATP6V0D1 ATP6V1B2 ATP6V1C1 ATP6V0A2 ATP6V1E2
REACTOME_SIGNALLING_TO_RAS	0.778467908902691	0.928827988338193	0.0588438169595807	0.276037833056415	0.788093436078984	15	SRC NRAS RALA SOS1
REACTOME_IRON_UPTAKE_AND_TRANSPORT	0.778672032193159	0.928827988338193	0.0574877409561325	-0.219859870714057	-0.820373445572481	44	FLVCR1 CYBRD1 ATP6V1A MCOLN1 ACO1 ATP6V0B TCIRG1 TFR2 UBB
REACTOME_CELL_JUNCTION_ORGANIZATION	0.779141104294479	0.928827988338193	0.0582216241124161	-0.2240917881188	-0.810403969790422	38	NECTIN1 ITGB4 AFDN ACTN1 CLDN9 F11R PVR LIMS2 PARVB ACTB PXN PATJ ACTG1 SDK2 PARD6A CLDN15
REACTOME_CARGO_CONCENTRATION_IN_THE_ER	0.779527559055118	0.928827988338193	0.0564118388217596	-0.242105370493703	-0.81123880720214	27	CD59 TGFA STX5 F5 CNIH1 CNIH3
REACTOME_PIWI_INTERACTING_RNA_PIRNA_BIOGENESIS	0.779591836734694	0.928827988338193	0.0580983576873206	0.255895427331517	0.781535393195124	19	PIWIL4 HSP90AA1 POLR2K MYBL1 POLR2F TDRKH POLR2L POLR2H PLD6
REACTOME_SIGNALING_BY_ALK_IN_CANCER	0.780933062880325	0.929098679660757	0.0577308549299813	0.213130441675465	0.815680905647804	49	CUL1 RNF213 SEC31A FRS2 IRS1 RRBP1 RBX1 TPM3 ZC3HC1 WDCP
REACTOME_KERATAN_SULFATE_KERATIN_METABOLISM	0.783400809716599	0.930706944876985	0.0574877409561325	0.248840500464513	0.781830674553993	21	B4GALT4 B3GNT7 HEXA HEXB SLC35D2
REACTOME_APOPTOTIC_CLEAVAGE_OF_CELLULAR_PROTEINS	0.785425101214575	0.93178454397291	0.0573667426768556	0.238129415602758	0.799380811215271	27	CASP7 CLSPN CASP3 FNTA PTK2 PLEC PRKCQ CASP6 LMNA SATB1 BIRC2 LMNB1
REACTOME_PLASMA_LIPOPROTEIN_CLEARANCE	0.789264413518887	0.932219271781896	0.0562940749700968	0.235856625144319	0.785589605006575	25	LDLR LIPC CLTA NCEH1 MYLIP NPC2 NR1H3
REACTOME_INTERLEUKIN_17_SIGNALING	0.789579158316633	0.932219271781896	0.0566484183613995	-0.208040965236922	-0.831895119232067	58	RPS6KA5 MAPK1 MAP2K4 MAP2K7 RPS6KA2 MAPKAPK2 RPS6KA1 MAPK3 UBB MAP2K3 FBXW11 MAPK14 TNIP2 IL17RA VRK3 NFKB1 IKBKB MAP3K8 PPP2R1A CREB1 MAP3K7 SKP1 MAPK8
REACTOME_PROTEIN_UBIQUITINATION	0.791252485089463	0.932219271781896	0.0561766586307176	0.20265408672178	0.819467284188232	58	UBE2E1 SELENOS UBE2Q2 UBE2Z PCNA UBE2K RNF181 HLA-A PEX13 UBE2S UBE2N UBA6 WDR61 UBE2L3 RAD18 UBE2V2 USP5 DERL1 LEO1 PEX10
REACTOME_BUTYRATE_RESPONSE_FACTOR_1_BRF1_BINDS_AND_DESTABILIZES_MRNA	0.792682926829268	0.932219271781896	0.0571258510018113	0.26303553633802	0.774387900638967	17	EXOSC9 DCP1A XRN1
REACTOME_HCMV_LATE_EVENTS	0.792899408284024	0.932219271781896	0.0557104226766671	-0.210049718943431	-0.816113451822845	51	NUP98 VPS37C NUP50 NUP153 VPS37B CHMP4B UBAP1 AAAS NUP214 VPS28 RAE1 HNRNPK CHMP2A TSG101 CHMP3
REACTOME_GLYCOSAMINOGLYCAN_METABOLISM	0.794059405940594	0.932219271781896	0.055826471778749	-0.198213281878657	-0.832870142120706	73	CHP1 CHST11 CD44 ABCC5 PAPSS2 GALNS B4GALT1 SDC2 ST3GAL4 CSGALNACT1 HYAL3 HS2ST1 B3GNT2 CHST15 PAPSS1 B4GALT5 LYVE1 HGSNAT XYLT1 ST3GAL1 NDST1 HSPG2
REACTOME_SUMOYLATION_OF_INTRACELLULAR_RECEPTORS	0.794059405940594	0.932219271781896	0.055826471778749	-0.253933426987052	-0.803276528243024	22	THRA PPARA RXRA PIAS2 UBE2I NR3C1
REACTOME_REGULATION_OF_GLUCOKINASE_BY_GLUCOKINASE_REGULATORY_PROTEIN	0.795761078998073	0.932219271781896	0.0544555953940371	0.228377955493393	0.784910034036542	30	NUP205 NUP62 NUP54 NUP160 NUP133 NUP35 NUP188 NUP37 NUP155 NUP42 NUP107
REACTOME_ACTIVATION_OF_KAINATE_RECEPTORS_UPON_GLUTAMATE_BINDING	0.796078431372549	0.932219271781896	0.0552495663125249	-0.259288566177401	-0.77882546919693	17	GNG7 PLCB2 GNB2 PLCB1 GNB5
REACTOME_SUMOYLATION_OF_UBIQUITINYLATION_PROTEINS	0.797160243407708	0.932219271781896	0.0567672387487446	-0.218449842795297	-0.794782110808094	39	NUP98 NUP50 TRIM27 NUP153 VHL PIAS2 AAAS NUP214 UBE2I RAE1
REACTOME_CONSTITUTIVE_SIGNALING_BY_ABERRANT_PI3K_IN_CANCER	0.798449612403101	0.932219271781896	0.0545680646670941	0.220324363943169	0.808054367529781	40	PDGFRB CD86 ERBB2 FRS2 SRC IRS1 TRAT1 PIK3AP1
REACTOME_PYRUVATE_METABOLISM_AND_CITRIC_ACID_TCA_CYCLE	0.799204771371769	0.932219271781896	0.0557104226766671	0.215701867642067	0.818248039934955	45	IDH3A PDHX DLAT LDHA SUCLG1 FH SUCLA2 PDHB MPC1 IDH2 SUCLG2 PDK4 PDP2 GLO1 NNT VDAC1 OGDH ACO2
REACTOME_PD_1_SIGNALING	0.808163265306123	0.940720808871494	0.0564118388217596	0.250372689326178	0.764668287504625	19	CD247 CD274 HLA-DPA1 CD3D HLA-DRB1 CD4 CD3E CD3G LCK HLA-DRA HLA-DRB5 PTPN11 HLA-DPB1 TRAV19 CSK TRAV29DV5 PTPN6 HLA-DQA1 HLA-DQB1
REACTOME_MEIOTIC_SYNAPSIS	0.809716599190283	0.940720808871494	0.0559428593065705	0.244692770767326	0.768798944184678	21	REC8 ATR BRCA1 TERF2 POT1
REACTOME_SYNTHESIS_OF_PIPS_AT_THE_PLASMA_MEMBRANE	0.811359026369168	0.940720808871494	0.0559428593065705	-0.213013800740798	-0.790374859913773	43	INPP5K PIP5K1B PLEKHA3 PIP4K2A MTMR3 PTPN13 MTMR14 PIK3CD PIK3CB INPP4A PIK3R6 RAB4A PIK3CG ARF1 INPPL1 PIK3R5 PI4K2A RAB5A
REACTOME_MRNA_SPLICING_MINOR_PATHWAY	0.812121212121212	0.940720808871494	0.0557104226766671	0.205721849280241	0.795194194203134	51	NCBP2 GTF2F1 DDX23 ZCRB1 POLR2K SRSF7 SNU13 SNRPG EFTUD2 PDCD7 POLR2F SF3B3 SNRNP40 NCBP1 SNRPD1 LSM2 SNRPD2 SNRPE SF3B6 POLR2L POLR2H SNRPB
REACTOME_RHO_GTPASE_EFFECTORS	0.812133072407045	0.940720808871494	0.0542315935495841	0.179627417656142	0.874093265673387	206	XPO1 SRGAP2 DYNC1I2 NDC80 RANGAP1 RCC2 WASL SRC FMNL2 NUP160 SKA2 NUDC PPP2CB BUB1 NSL1 BIRC5 RHOC ROCK2 EVL CALM1 PPP2R5C CENPF CENPN CENPH ZWILCH YWHAH KNTC1 KTN1 PKN1 DAAM1 PTK2 SPDL1 NUP133 GOPC NCKIPSD DVL2 YWHAE CDC20 YWHAG NOXA1 NCKAP1 RHOB CKAP5 CENPU KDM4C NCKAP1L MYL12B CLASP2 BUB1B NUP37 MEN1 KDM1A CENPL SGO2 ABL1 ABI1 KNL1 BAIAP2 NUP107 CIT CENPE KIF18A DYNLL1 CYFIP1
REACTOME_RESPONSE_TO_ELEVATED_PLATELET_CYTOSOLIC_CA2	0.813387423935091	0.940867006327137	0.055826471778749	0.191523200281688	0.822197879053677	84	LGALS3BP GTPBP2 PHACTR2 SERPING1 GAS6 SCCPDH ANXA5 VEGFA CALM1 TMX3 CALU
REACTOME_SIGNALING_BY_PDGFR_IN_DISEASE	0.815040650406504	0.941473549084521	0.055826471778749	0.257221956966453	0.757272473623202	17	STAT1 NRAS FIP1L1 SOS1 GOLGA4 KANK1 WDR48 HRAS PIK3CA
REACTOME_ASSEMBLY_OF_COLLAGEN_FIBRILS_AND_OTHER_MULTIMERIC_STRUCTURES	0.822	0.948199170124481	0.0546808488785442	0.238450077627397	0.770996686590251	23	CTSL COL8A2 COL5A3 PLEC COL9A2
REACTOME_METAL_ION_SLC_TRANSPORTERS	0.824016563146998	0.949212449812978	0.0561766586307176	0.260934282528706	0.744972502616423	15	SLC30A1 SLC30A7 SLC39A14 SLC30A6 SLC39A7 SLC11A2 SLC39A6 SLC39A8 SLC39A3 SLC39A10 SLC41A1
REACTOME_SIGNALING_BY_ALK	0.825557809330629	0.949676155836889	0.0551351763385257	0.245031798267243	0.761033957835371	20	FRS2 SRC IRS1 MYC CD274
REACTOME_SYNDECAN_INTERACTIONS	0.83011583011583	0.953604135422317	0.0525898950623616	-0.248845247152912	-0.733679288952086	16	ITGB4 SDC2 ACTN1
REACTOME_SENESCENCE_ASSOCIATED_SECRETORY_PHENOTYPE_SASP	0.833667334669339	0.956366653527137	0.0541200569620232	0.205609068260893	0.785444693292889	48	UBE2E1 CDKN1A CDK6 ANAPC4 CDKN2C RELA CDK2 MAPK7 UBE2S IGFBP7
REACTOME_ACTIVATION_OF_AMPK_DOWNSTREAM_OF_NMDARS	0.836438923395445	0.957452569939242	0.0554793308704233	0.25642761091088	0.732105866614951	15	PRKAG2 CALM1 PRKAG1
REACTOME_SIGNALING_BY_FGFR	0.839357429718876	0.957452569939242	0.0538979025357319	0.199103693377671	0.795576787931393	57	FGFRL1 NCBP2 FRS2 SRC NRAS TIA1 GTF2F1 PPP2CB POLR2K
REACTOME_FLT3_SIGNALING_IN_DISEASE	0.840080971659919	0.957452569939242	0.0542315935495841	0.224637413521831	0.754089272826073	27	CDKN1A MYO18A NRAS
REACTOME_DNA_DOUBLE_STRAND_BREAK_RESPONSE	0.84108527131783	0.957452569939242	0.0521630305460055	0.214671966064136	0.787323819571196	40	BARD1 RNF8 ABRAXAS1 CHEK2 BRCA1 RAD50 MRE11 BAZ1B UBE2N UBE2V2 TP53 ABL1 KPNA2 NBN SUMO1
REACTOME_PLATELET_HOMEOSTASIS	0.841784989858012	0.957452569939242	0.0542315935495841	0.200035732090049	0.786346573260486	55	GNGT2 PDE9A PTGIR P2RX4 GNG5 ORAI1 PPP2CB CALM1 PPP2R5C PDE1B GNB4 LRP8 KCNMB1 P2RX7 ATP2A2
REACTOME_MOLECULES_ASSOCIATED_WITH_ELASTIC_FIBRES	0.841796875	0.957452569939242	0.0524827622635459	-0.244031877565031	-0.752322457635075	19	LTBP2 FBN1 FBLN2 FBN2 LTBP1 FBLN5 ITGB3
REACTOME_SIGNALING_BY_FLT3_ITD_AND_TKD_MUTANTS	0.842650103519669	0.957452569939242	0.0551351763385257	0.253737195540695	0.724424677880451	15	CDKN1A NRAS
REACTOME_PLASMA_LIPOPROTEIN_ASSEMBLY_REMODELING_AND_CLEARANCE	0.849794238683128	0.964256319811875	0.0544555953940371	-0.206504531117297	-0.751020768016146	40	SOAT1 AP2M1 PRKACA CLTC AP2A1 HDLBP LCAT FURIN PCSK6 CUBN PCSK5
REACTOME_RESOLUTION_OF_ABASIC_SITES_AP_SITES	0.851923076923077	0.965358486622074	0.0512184348540341	0.215135498725813	0.773981558395677	36	PARG PCNA TDG PARP2 RFC1 RPA3 POLD1 POLE4 FEN1 NTHL1
REACTOME_RHOBTB_GTPASE_CYCLE	0.853228962818004	0.965441052097429	0.0519512476197082	0.216233138987149	0.764993157819414	33	HSP90AB1 HSP90AA1 ROCK2 RBBP6 COPS4 DBN1 CCT7 CCT2 TRA2B PHIP RHOBTB2 CDC37 COPS2
REACTOME_VIRAL_MESSENGER_RNA_SYNTHESIS	0.85513078470825	0.965441052097429	0.0531298054705469	-0.206048931669487	-0.768840041073571	44	NUP98 NUP50 POLR2C NUP153
REACTOME_HEME_SIGNALING	0.85546875	0.965441052097429	0.0517405459873163	0.210526543674827	0.780619477874659	41	XPO1 NRIP1 HELZ2
REACTOME_SELECTIVE_AUTOPHAGY	0.857142857142857	0.96567089092782	0.0530212512043078	0.190389654947248	0.774816457632293	62	PRKAG2 DYNC1I2 HSPA8 MTERF3 SRC HSP90AA1 TOMM70 PCNT ARL13B ATG5 UBE2N
REACTOME_FORMATION_OF_THE_BETA_CATENIN_TCF_TRANSACTIVATING_COMPLEX	0.857988165680473	0.96567089092782	0.0520570030732099	0.222247843151887	0.75300922468802	28	TCF4 ASH2L RUNX3 MYC MEN1 TCF7L2 LEO1 LEF1 CDC73
REACTOME_INTRAFLAGELLAR_TRANSPORT	0.860940695296524	0.966768031189084	0.0535669384770951	-0.207258722910481	-0.749528990911985	38	IFT122 TUBA4A KIF3C WDR19 IFT52 DYNC2H1 TUBA1A TTC30B IFT88
REACTOME_THROMBOXANE_SIGNALLING_THROUGH_TP_RECEPTOR	0.86128364389234	0.966768031189084	0.0541200569620232	0.243298102644445	0.694620862587957	15	GNGT2 GNG5 GNB4 GNA15 GNA11
REACTOME_ELASTIC_FIBRE_FORMATION	0.864541832669323	0.966768031189084	0.0521630305460055	-0.231693286042715	-0.746265993154498	23	LTBP2 FBN1 FURIN FBLN2 FBN2 LTBP1 FBLN5 ITGB3
REACTOME_PYRUVATE_METABOLISM	0.864541832669323	0.966768031189084	0.0521630305460055	-0.2316234448429	-0.746041040100254	23	HAGH BSG PDK1 MPC2
REACTOME_APOPTOTIC_EXECUTION_PHASE	0.866255144032922	0.966768031189084	0.0535669384770951	-0.215365403155829	-0.760966866906848	35	KPNA1 DBNL ADD1
REACTOME_HIV_TRANSCRIPTION_ELONGATION	0.866255144032922	0.966768031189084	0.0535669384770951	-0.203237341562692	-0.739138572524946	40	ELL POLR2C CTDP1 ELOB POLR2J CDK9
REACTOME_JNK_C_JUN_KINASES_PHOSPHORYLATION_AND_ACTIVATION_MEDIATED_BY_ACTIVATED_HUMAN_TAK1	0.86815415821501	0.966768031189084	0.052805004567129	-0.242161012027134	-0.732012301633415	18	MAP2K4 MAP2K7
REACTOME_NEGATIVE_REGULATION_OF_MAPK_PATHWAY	0.868369351669941	0.966768031189084	0.0513223330421143	0.211076950809827	0.760245628638168	37	DUSP5 DUSP7 NRAS PAQR3 PPP2CB PPP2R5C
REACTOME_SIGNALING_BY_HEDGEHOG	0.869395711500975	0.966768031189084	0.0509082865515105	0.180481250396714	0.814626140999699	114	CUL1 ADCY7 PSMC2 PSMB5 PSME2 PSMA3 PSMA4 BTRC PSMA5 ADCY9 PSMD7 PSMA7 ADCY4 RBX1 PSMC3 ULK3 PSMC5 PSMD14 TTC21B PSMB9 PSMD8 ERLEC1
REACTOME_INTRA_GOLGI_AND_RETROGRADE_GOLGI_TO_ER_TRAFFIC	0.871227364185111	0.967514809228206	0.0522693317499306	-0.176865968759248	-0.842811987731565	171	RAB36 BICD2 MAN1A1 TGOLN2 IGF2R VPS51 KIF27 ARFGAP3 KIF21B CAPZB ARF5 STX5 TUBA4A CYTH2 RAB6B PAFAH1B2 KIF9 USE1 KIF3C KLC1 KIF1C DYNC1LI1 KLC3 COG8 RABEPK SYS1 MAN2A2
REACTOME_DISEASES_ASSOCIATED_WITH_O_GLYCOSYLATION_OF_PROTEINS	0.874	0.969303191489362	0.0518457624865066	0.229498886819126	0.742054198825587	23	C1GALT1 ADAMTSL4 SPON2 DAG1
REACTOME_RND1_GTPASE_CYCLE	0.875776397515528	0.969490737315988	0.053347785067549	-0.216891914236892	-0.739909009058018	30	CPD PKP4 FLOT2 PTPN13 KIDINS220 TXNL1 ARHGAP35
REACTOME_DEFECTIVE_INTRINSIC_PATHWAY_FOR_APOPTOSIS	0.876494023904382	0.969490737315988	0.051530912208539	-0.228489712450905	-0.735947532620017	23	SOD2 CDK5R1 FOXO3 PRDX2 BCL2L11
REACTOME_SYNTHESIS_OF_ACTIVE_UBIQUITIN_ROLES_OF_E1_AND_E2_ENZYMES	0.879759519038076	0.9704580168428	0.0516355964484201	-0.218660781306315	-0.723302157764711	25	USP7 UBE2R2 CDC34 UBE2H UBB UBE2B UBE2G1 UBE2D1
REACTOME_SENSORY_PROCESSING_OF_SOUND	0.880324543610548	0.9704580168428	0.0521630305460055	-0.204628998708264	-0.735565026897904	37	CHRNA10 MYH9 CAPZB CACNA1D TWF2 CLIC5 EPS8L2 DNAJC5 ACTB TRIOBP GSN ACTG1 WHRN ATP2B1 MYO3B
REACTOME_SIGNALING_BY_EGFR_IN_CANCER	0.880859375	0.9704580168428	0.0503964322442957	-0.233920129700854	-0.721149091761445	19	TGFA CBL UBB GAB1
REACTOME_ACTIVATED_TAK1_MEDIATES_P38_MAPK_ACTIVATION	0.882352941176471	0.970821046096539	0.0520570030732099	0.231270718477206	0.718293998814712	20	NOD1 MAP2K6 UBE2N IRAK2 NOD2 UBC
REACTOME_TRANSCRIPTION_COUPLED_NUCLEOTIDE_EXCISION_REPAIR_TC_NER	0.885214007782101	0.971361868109821	0.0499913914024592	-0.184834185825562	-0.786553190537287	76	USP7 ELL POLR2C ERCC6 COPS3 UVSSA DDB1 XRCC1 POLR2J ERCC1 UBB
REACTOME_NUCLEAR_PORE_COMPLEX_NPC_DISASSEMBLY	0.887189292543021	0.971361868109821	0.0490939668192139	0.207625509269752	0.74267614796555	34	NUP205 NUP62 NUP54 NUP160 NUP133 CCNB1 NUP35 NUP188 NUP37 NUP155 NUP42 NUP107
REACTOME_RND2_GTPASE_CYCLE	0.887983706720978	0.971361868109821	0.0519512476197082	-0.212656361290504	-0.738616323530279	33	PKP4 PTPN13 ARHGAP1 UHRF1BP1L FNBP1 KIDINS220 TXNL1 ARHGAP35 CKAP4 PRAG1 FRS3
REACTOME_G_ALPHA_Q_SIGNALLING_EVENTS	0.888446215139442	0.971361868109821	0.0509082865515105	-0.181747786946265	-0.788223846864398	88	MAPK1 F2RL1 PTAFR GNAQ GNG7 PLCB2 LPAR2 RPS6KA2 ITPR2 GNB2 RPS6KA1 PLCB1 CYSLTR2 MAPK3 PROK2 GNB5
REACTOME_COLLAGEN_BIOSYNTHESIS_AND_MODIFYING_ENZYMES	0.888667992047714	0.971361868109821	0.0508054139066364	0.217516124203727	0.724501192159464	25	COL8A2 PPIB COL5A3 PLOD3
REACTOME_SIGNALING_BY_VEGF	0.890438247011952	0.972022903151791	0.0508054139066364	-0.181450497421004	-0.786934528864049	88	AKT1 PDPK1 AHCYL1 PRKACA MAPKAPK2 ITPR2 AKT2 WASF2 PRKCZ CYFIP2 PIK3CB CRK PAK2 ELMO1 NCF4 VAV1 WASF3 MAPK14 RHOA PRKCB NCK2 ROCK1 ACTB MAPK13 FLT4 PXN VEGFB ACTG1
REACTOME_GLUCONEOGENESIS	0.892	0.972454901960784	0.0509082865515105	0.222994538706673	0.721023252251661	23	PCK2 MDH1 G6PC3
REACTOME_TNF_SIGNALING	0.895705521472393	0.975219849749315	0.0517405459873163	-0.198956130213974	-0.71950355295513	38	SMPD2 RACK1 SMPD3 TRAF1 UBB CFLAR USP4 FADD TNFRSF1A SHARPIN USP21 OTULIN CASP8 SPPL2B IKBKB
REACTOME_FORMATION_OF_RNA_POL_II_ELONGATION_COMPLEX	0.898580121703854	0.975477938210858	0.0512184348540341	0.190681711808734	0.74957563380098	55	NCBP2 AFF4 GTF2F1 CCNK POLR2K GTF2H5 ELOA MLLT3 EAF1 WDR61 POLR2F NCBP1 GTF2H1 SUPT16H CCNT1 LEO1 CDC73 IWS1 POLR2L NELFCD POLR2H TCEA1 SSRP1 ERCC3 CTR9
REACTOME_TRANSCRIPTIONAL_ACTIVATION_OF_MITOCHONDRIAL_BIOGENESIS	0.899803536345776	0.975477938210858	0.0496901392724606	-0.192831679856529	-0.740484372676757	49	SOD2 CRTC2 TBL1XR1 NCOA1 CREBBP CARM1 PPARA RXRA ESRRA MEF2D SMARCD3 CRTC1 NRF1 NCOA6 NR1D1 SIRT3
REACTOME_CELLULAR_RESPONSE_TO_HYPOXIA	0.90020366598778	0.975477938210858	0.0513223330421143	0.187693086848019	0.770672667354918	67	PSMC2 PSMB5 PSME2 PSMA3 PSMA4 PSMA5 PSMD7 PSMA7 VEGFA RBX1 PSMC3 PSMC5 PSMD14 PSMB9 PSMD8
REACTOME_MITOCHONDRIAL_FATTY_ACID_BETA_OXIDATION	0.900621118012422	0.975477938210858	0.0520570030732099	-0.210272579822412	-0.717327691610231	30	HADHA PCTP ACSM3 ACOT11 ACAD11 ACBD6 MCAT
REACTOME_FATTY_ACID_METABOLISM	0.905930470347648	0.977098753215911	0.0512184348540341	-0.176559878682406	-0.794383380150932	114	LTA4H ELOVL5 HADHA DPEP2 ACOX1 PCTP CYP1B1 ACSM3 TBXAS1 ALOX5 CYP4F3 MAPKAPK2 HPGD ACOT11 DPEP3 PECR CRAT RXRA PTGS2 ALOX15 CBR4 ACAD11 ACBD6 SLC25A1 MCAT FAAH ACSL1 FADS2 ACACB
REACTOME_DOWNREGULATION_OF_ERBB2_SIGNALING	0.906693711967546	0.977098753215911	0.0508054139066364	0.223686826436949	0.694739507454787	20	ERBB2 CUL5 HSP90AA1 USP8
REACTOME_SIGNAL_AMPLIFICATION	0.906930693069307	0.977098753215911	0.0496901392724606	-0.217819154915457	-0.689034982992766	22	GNAQ GNG7 GNAI3 GNB2 GNB5 MAPK14 GNAI2
REACTOME_SUMOYLATION_OF_TRANSCRIPTION_FACTORS	0.907335907335907	0.977098753215911	0.048505983646947	-0.216750402536229	-0.639052917555382	16	HIC1 PIAS2 UBE2I SP3 CDKN2A TP53BP1
REACTOME_MITOTIC_PROPHASE	0.907975460122699	0.977098753215911	0.0511147954416412	0.178548180502602	0.752605395910113	77	NUP205 GORASP1 BLZF1 MASTL NUP62 NUP54 NUP160 VRK2 PPP2CB BANF1 TMPO NUP133 CCNB1 NUP35 NUP188 NUP37 NUP155 NUP42 VRK1 NUP107 NUMA1 LMNA LPIN1 RB1 NEK9 SMC2 GORASP2 USO1 PLK1 ARPP19 NUP43 MCPH1 NUP85 RAB1A LMNB1
REACTOME_FGFR2_ALTERNATIVE_SPLICING	0.911111111111111	0.978956359295315	0.0503964322442957	0.21973234184442	0.718204593265813	24	NCBP2 TIA1 GTF2F1 POLR2K POLR2F NCBP1 HNRNPM POLR2L POLR2H
REACTOME_NUCLEAR_EVENTS_STIMULATED_BY_ALK_SIGNALING_IN_CANCER	0.913223140495868	0.978956359295315	0.0513223330421143	0.226133212302339	0.650045688048095	16	CUL1 RBX1 ZC3HC1 BCL2A1
REACTOME_NEUROTRANSMITTER_RELEASE_CYCLE	0.913555992141454	0.978956359295315	0.0489954089862481	-0.220459400556625	-0.684187808263083	20	PPFIA1 ABAT ALDH5A1 LIN7A DNAJC5
REACTOME_GLUCOSE_METABOLISM	0.914396887159533	0.978956359295315	0.048505983646947	-0.180680875205454	-0.768878972399841	76	NUP98 NUP50 NUP153 PGP PFKFB2 ALDOC PRKACA ALDOA PC PFKFB4 HK2 PFKFB3 AAAS NUP214 PGAM1 RAE1 SLC25A11 SLC25A1 GAPDH ADPGK BPGM PFKM PGM2L1 HK1 FBP1 PPP2R1A POM121C ENO3 TPR
REACTOME_INSULIN_RECEPTOR_RECYCLING	0.917647058823529	0.980045507619532	0.048701086452153	-0.219464060662408	-0.659204540088823	17	ATP6V1A ATP6V0B TCIRG1 ATP6V0D1 ATP6V1B2 ATP6V1C1 ATP6V0A2 ATP6V1E2
REACTOME_COPI_MEDIATED_ANTEROGRADE_TRANSPORT	0.919517102615694	0.980045507619532	0.0497903187820785	0.175933131897352	0.753114324533363	82	GORASP1 DYNC1I2 NAPA NSF GOSR1 NAPG COPB2 TMED9 BET1 DCTN6 TMED7 COG3 COG6 COG4 DCTN2 KDELR1
REACTOME_RHOBTB1_GTPASE_CYCLE	0.920792079207921	0.980045507619532	0.0489954089862481	-0.212423096577393	-0.671965442131499	22	CPSF7
REACTOME_LAMININ_INTERACTIONS	0.92156862745098	0.980045507619532	0.048505983646947	-0.215062601602603	-0.645983870670416	17	ITGB4 COL4A4 COL4A3 LAMA5 HSPG2
REACTOME_PEROXISOMAL_LIPID_METABOLISM	0.924489795918367	0.980045507619532	0.0501934252649434	0.214698268197964	0.65571431738414	19	SCP2 HACL1 HSD17B4 CROT SLC25A17 PHYH ACBD5
REACTOME_SULFUR_AMINO_ACID_METABOLISM	0.924489795918367	0.980045507619532	0.0501934252649434	0.214567594510663	0.655315224236404	19	ADO ENOPH1 MTRR TXN2 ETHE1 MTR MTAP APIP GOT1
REACTOME_TRANSCRIPTIONAL_REGULATION_BY_VENTX	0.925343811394892	0.980045507619532	0.0484087618816951	0.196089246783303	0.706263720970035	37	MOV10 UBE2E1 TNRC6A ANAPC4 RELA UBE2S TP53 TCF7L2 LEF1 ANAPC7 ANAPC11 CDC23 ANAPC5 EHMT2 CSF1R CDC16
REACTOME_INITIATION_OF_NUCLEAR_ENVELOPE_NE_REFORMATION	0.925619834710744	0.980045507619532	0.0507027937029348	0.222715456120346	0.640220958428398	16	VRK2 BANF1 TMPO CCNB1 VRK1 LMNA
REACTOME_INHIBITION_OF_DNA_RECOMBINATION_AT_TELOMERE	0.926530612244898	0.980045507619532	0.0500922874402106	0.213293213202469	0.651423110543064	19	POLR2K TERF2 POT1 DAXX POLR2F POLR2L POLR2H TERF2IP
REACTOME_HCMV_INFECTION	0.927165354330709	0.980045507619532	0.0484087618816951	-0.175453446258968	-0.750475698786228	80	NUP98 VPS37C NUP50 NUP153 TBL1XR1 VPS37B TUBA4A CHMP4B UBAP1 DYNC1LI1 CBX1 AAAS NUP214 VPS28 TUBA1A RAE1 HNRNPK
REACTOME_COLLAGEN_FORMATION	0.929460580912863	0.980068566990768	0.0507027937029348	-0.19645361280106	-0.697778656236513	36	ITGB4 CTSB P4HA2 MMP9 CRTAP COL6A3 COL4A4 COL4A3
REACTOME_NRAGE_SIGNALS_DEATH_THROUGH_JNK	0.9296875	0.980068566990768	0.047925896705813	0.188924295615016	0.700519670472631	41	ARHGEF3 FGD2 ARHGEF10L NET1 ARHGEF19 ARHGEF11 ITSN1
REACTOME_PEPTIDE_HORMONE_METABOLISM	0.931726907630522	0.980068566990768	0.0490939668192139	-0.185086373562898	-0.683563426461505	42	ANPEP MME MYO5A EXOC3 RAB27A ERO1A
REACTOME_DEACTIVATION_OF_THE_BETA_CATENIN_TRANSACTIVATING_COMPLEX	0.932790224032587	0.980068566990768	0.0496901392724606	-0.193869047254199	-0.673362612151538	33	AKT1 TLE3 SOX4 AKT2 UBB
REACTOME_NEGATIVE_EPIGENETIC_REGULATION_OF_RRNA_EXPRESSION	0.933062880324544	0.980068566990768	0.0494904866135495	-0.183494485471621	-0.680845221038327	43	SIN3B SIN3A SAP130 SUDS3
REACTOME_BETA_CATENIN_INDEPENDENT_WNT_SIGNALING	0.937119675456389	0.981403564337138	0.0492917662312669	-0.172579570028984	-0.778764423537831	115	PPP3CA PSMF1 AGO2 AGO4 GNG7 PLCB2 AGO1 TNRC6B PSMB4 PSME3 AP2M1 ARRB2 PPP3R1 CLTC AP2A1 ITPR2 GNB2 PLCB1 PSMA1 UBB PSME4
REACTOME_TRANSLESION_SYNTHESIS_BY_POLH	0.9375	0.981403564337138	0.0475434194201301	-0.212531921596193	-0.655211684541269	19	UFD1 VCP UBB
REACTOME_FORMATION_OF_THE_EARLY_ELONGATION_COMPLEX	0.937864077669903	0.981403564337138	0.0472587336673259	0.192082265856727	0.664537773237509	31	NCBP2 GTF2F1 POLR2K GTF2H5 POLR2F NCBP1 GTF2H1 POLR2L NELFCD POLR2H ERCC3
REACTOME_SIGNALING_BY_FGFR2	0.941414141414141	0.983883952305005	0.0488970772260102	0.181997438670912	0.708550658400084	52	NCBP2 FRS2 SRC NRAS TIA1 GTF2F1 PPP2CB POLR2K
REACTOME_MHC_CLASS_II_ANTIGEN_PRESENTATION	0.944881889763779	0.984059559696721	0.0475434194201301	-0.173182850997446	-0.759527765847301	96	CTSB CAPZB CTSE DNM2 TUBA4A AP2M1 CTSK AP1M1 CLTC AP2A1 KIF3C KLC1 HLA-DOA DYNC1LI1 KLC3 RILP ACTR1A AP1G1
REACTOME_FGFR2_MUTANT_RECEPTOR_ACTIVATION	0.945121951219512	0.984059559696721	0.0489954089862481	0.21325768444772	0.627839769689428	17	NCBP2 GTF2F1 POLR2K POLR2F NCBP1
REACTOME_SIGNALING_BY_FGFR2_IIIA_TM	0.945121951219512	0.984059559696721	0.0489954089862481	0.21325768444772	0.627839769689428	17	NCBP2 GTF2F1 POLR2K POLR2F NCBP1
REACTOME_GOLGI_TO_ER_RETROGRADE_TRANSPORT	0.949119373776908	0.98698947347873	0.0470699590082662	-0.169229606807106	-0.755067405910137	106	BICD2 KIF27 ARFGAP3 KIF21B CAPZB ARF5 TUBA4A RAB6B PAFAH1B2 KIF9 USE1 KIF3C KLC1 KIF1C DYNC1LI1 KLC3
REACTOME_KSRP_KHSRP_BINDS_AND_DESTABILIZES_MRNA	0.953252032520325	0.987995577317959	0.0486034247259069	0.208384584202075	0.613493153557761	17	EXOSC9 PARN EXOSC3 EXOSC8 EXOSC6 DIS3 YWHAZ MAPK11 EXOSC7 EXOSC1 EXOSC5
REACTOME_TOLL_LIKE_RECEPTOR_TLR1_TLR2_CASCADE	0.954365079365079	0.987995577317959	0.0474483193656297	-0.166133556063683	-0.720585760434699	87	RPS6KA5 MAPK1 MAP2K4 MAP2K7 RPS6KA2 MAPKAPK2 TIRAP RPS6KA1 S100A12 IRAK3 TLR6 MAPK3 UBB MAP2K3 FBXW11 MAPK14 TNIP2 PELI2 VRK3 NFKB1 TLR1 PELI3 IKBKB MAP3K8 PPP2R1A CREB1 MAP3K7 SKP1 MAPK8 ECSIT TLR4
REACTOME_RETROGRADE_TRANSPORT_AT_THE_TRANS_GOLGI_NETWORK	0.954635108481262	0.987995577317959	0.0471642455670861	0.177972863558881	0.680946971742799	47	NAPA NSF M6PR NAPG VAMP4 SCOC RIC1 COG3 COG6 COG4 GCC2 ARL1 COG7 GCC1 COG2 TMF1 GOLGA4 NAA35
REACTOME_SMAD2_SMAD3_SMAD4_HETEROTRIMER_REGULATES_TRANSCRIPTION	0.95482546201232	0.987995577317959	0.0489954089862481	-0.191833869424955	-0.656768546544776	31	MAPK1 SMAD2 CDK9 TGIF1 MAPK3 UBB
REACTOME_MITOPHAGY	0.956521739130435	0.988524325197996	0.0471642455670861	-0.193875509432606	-0.64550654626022	26	PINK1 ULK1 MAP1LC3A UBB CSNK2A1 PRKN
REACTOME_TAK1_ACTIVATES_NFKB_BY_PHOSPHORYLATION_AND_ACTIVATION_OF_IKKS_COMPLEX	0.958579881656805	0.989013076192563	0.0469758727821845	0.183124328830888	0.620452855329723	28	NOD1 RELA UBE2N IRAK2 NKIRAS1 NOD2 UBC NFKBIB APP S100B HMGB1 RIPK2
REACTOME_CELL_DEATH_SIGNALLING_VIA_NRAGE_NRIF_AND_NADE	0.96031746031746	0.989013076192563	0.0471642455670861	-0.172949109927903	-0.692700942441817	57	CASP2 SOS2 PSENEN ARHGEF40 TIAM2 BCL2L11 BAD UBB PREX1 VAV1 APH1B ARHGEF2 ARHGEF12 MCF2L ARHGEF18 ARHGEF1 RASGRF2 FGD3 MAPK8 PLEKHG5 ABR UBA52 GNA13
REACTOME_AMINO_ACIDS_REGULATE_MTORC1	0.960552268244576	0.989013076192563	0.0468819856878333	0.177685759354445	0.676220220695885	46	FNIP2 KPTN ATP6V1H RHEB ATP6V1F ATP6V1E1 SLC38A9 FLCN ATP6V1G1
REACTOME_N_GLYCAN_ANTENNAE_ELONGATION_IN_THE_MEDIAL_TRANS_GOLGI	0.964636542239686	0.98952436980606	0.0465084048719157	0.202846349004094	0.610770524363507	18	B4GALT4 FUCA1 ST8SIA6
REACTOME_GENERATION_OF_SECOND_MESSENGER_MOLECULES	0.965235173824131	0.98952436980606	0.0483117581055019	-0.185230364970374	-0.628065510493413	29	PLCG2
REACTOME_PKMTS_METHYLATE_HISTONE_LYSINES	0.96551724137931	0.98952436980606	0.047925896705813	-0.179659609448708	-0.65365230662311	39	KMT5B KMT5C KMT2B SETD1B KMT5A NSD1 SETD7 KMT2D KMT2C
REACTOME_P75_NTR_RECEPTOR_MEDIATED_SIGNALLING	0.96579476861167	0.98952436980606	0.0475434194201301	0.163495077403903	0.688112274566123	73	ARHGEF3 FGD2 PRKCI ARHGEF10L NET1 ARHGEF19 RELA MYD88 ARHGEF11 CASP3 ITSN1 YWHAE ARHGDIA SOS1 ECT2 PRDM4
REACTOME_DAP12_SIGNALING	0.968379446640316	0.990584163788506	0.0466015072985992	-0.187964545119022	-0.625826050408548	26	PLCG2 SYK PIK3CB
REACTOME_COPI_DEPENDENT_GOLGI_TO_ER_RETROGRADE_TRAFFIC	0.970703125	0.990584163788506	0.0459538081039063	-0.165163812637672	-0.697734957948712	74	KIF27 ARFGAP3 KIF21B ARF5 TUBA4A KIF9 USE1 KIF3C KLC1 KIF1C KLC3
REACTOME_ABORTIVE_ELONGATION_OF_HIV_1_TRANSCRIPT_IN_THE_ABSENCE_OF_TAT	0.972277227722772	0.990584163788506	0.0465084048719157	-0.183649673432097	-0.580945462115245	22	POLR2C CTDP1 POLR2J
REACTOME_ACTIVATION_OF_BH3_ONLY_PROTEINS	0.97244094488189	0.990584163788506	0.0462302524077616	-0.186905307261265	-0.626276229284725	27	AKT1 PPP3R1 AKT2 BCL2L11 BAD BID YWHAB TFDP1
REACTOME_DISASSEMBLY_OF_THE_DESTRUCTION_COMPLEX_AND_RECRUITMENT_OF_AXIN_TO_THE_MEMBRANE	0.973947895791583	0.990584163788506	0.0469758727821845	-0.187860560862273	-0.621418931272457	25	GSK3B FRAT1 FRAT2 PPP2R5B PPP2R5A
REACTOME_SIGNALING_BY_ERBB4	0.975103734439834	0.990584163788506	0.048505983646947	-0.175284591181769	-0.622588939698651	36	PSENEN MXD4 ITCH ADAP1 UBB NRG1 APH1B
REACTOME_RHOU_GTPASE_CYCLE	0.975143403441683	0.990584163788506	0.044774889329693	0.169436706298041	0.606074854674573	34	SRGAP2 SRC VANGL1 GIT1 ARHGAP31 PEAK1
REACTOME_PINK1_PRKN_MEDIATED_MITOPHAGY	0.982283464566929	0.996623369159147	0.04577044581081	-0.176436987674955	-0.552745149744855	21	PINK1 MAP1LC3A UBB
REACTOME_DNA_DAMAGE_RECOGNITION_IN_GG_NER	0.984496124031008	0.997647269045208	0.0449543067640062	0.159281890629075	0.572565719601192	35	DDB2 RBX1 PARP2 INO80D COPS4 ACTR8 COPS6 COPS2 ACTL6A UBC
REACTOME_AGGREPHAGY	0.985685071574642	0.997647269045208	0.0473534245254193	-0.167266252659776	-0.567154118504733	29	TUBA4A VCP DYNC1LI1 UBB TUBA1A IFT88 PRKN VIM
REACTOME_DAP12_INTERACTIONS	0.989711934156379	0.999939233595408	0.0474483193656297	-0.163964077911333	-0.579346676973822	35	PLCG2 SYK TREM1 PIK3CB SIRPB1 HLA-C
REACTOME_STRIATED_MUSCLE_CONTRACTION	0.99034749034749	0.999939233595408	0.0445070537769277	-0.174383404260456	-0.514140790337204	16	TMOD1 TCAP MYL4 VIM TPM4
REACTOME_REGULATION_OF_TP53_ACTIVITY_THROUGH_METHYLATION	0.9921875	1	0.0449543067640062	-0.164717421733786	-0.50780503256609	19	KMT5A UBB MDM4 SETD9 EP300 UBA52 MDM2 L3MBTL1 RPS27A
REACTOME_CONSTITUTIVE_SIGNALING_BY_LIGAND_RESPONSIVE_EGFR_CANCER_VARIANTS	0.994106090373281	1	0.0451344222209097	0.168620800183126	0.507717368599833	18	NRAS HSP90AA1 SOS1 CDC37 UBC PLCG1 HRAS PIK3CA
REACTOME_DUAL_INCISION_IN_TC_NER	0.995918367346939	1	0.046788296531803	0.141524870404407	0.576521274202936	63	POLK PCNA XAB2 POLR2K GTF2H5 RBX1 ERCC4 RFC1 RPA3 POLD1 POLR2F POLE4 HMGN1 GTF2H1 UBC PRPF19 AQR POLR2L XPA POLR2H TCEA1 RFC2 ERCC3
REACTOME_NUCLEOTIDE_EXCISION_REPAIR	0.9979633401222	1	0.0466015072985992	0.147372124682139	0.654872772946801	106	DDB2 POLK SUMO3 PCNA XAB2 POLR2K GTF2H5 RBX1 PARP2 INO80D COPS4 ERCC4 RFC1 RPA3 POLD1 UBE2N POLR2F POLE4 UBE2V2 HMGN1 GTF2H1 ACTR8 COPS6 SUMO1 COPS2 SUMO2 ACTL6A UBC PRPF19 AQR POLR2L XPA POLR2H TCEA1 USP45 LIG1 COPS7B RFC2 ERCC3 LIG3 INO80
REACTOME_RHOV_GTPASE_CYCLE	0.997979797979798	1	0.0462302524077616	-0.153731229588442	-0.530304478485942	32	IQGAP1 GIT2 CLTC PAK2 TXNL1 NCK2 TPM4 PARD6A WDR6 MAP3K11 PAK4
REACTOME_COSTIMULATION_BY_THE_CD28_FAMILY	1	1	0.0452247443372884	-0.133664835765989	-0.544154482825691	62	AKT1 PDPK1 MAP3K14 AKT2 PAK2 VAV1 PPP2R5B ICOSLG PPP2R5A HLA-DQB1 HLA-DQA1 GRB2 TNFRSF14 MAP3K8 PPP2R1A
REACTOME_ERCC6_CSB_AND_EHMT2_G9A_POSITIVELY_REGULATE_RRNA_EXPRESSION	1	1	0.0472587336673259	0.135289610189037	0.386254494824534	15	TTF1 CBX3 RBBP4 EHMT2 MTA2
REACTOME_PLATELET_SENSITIZATION_BY_LDL	1	1	0.0440640346597561	-0.149455836929709	-0.440645957368627	16	PECAM1 MAPK14 PPP2R5B PPP2R5A PPP2R1A PTPN6
