# Supplementary material for: Multi-omics analysis reveals COVID-19 vaccine induced attenuation of inflammatory responses during breakthrough disease
Source: Nat Commun. 2024 Apr 22;15:3402. doi: 10.1038/s41467-024-47463-6 (PMC11035709; doi:10.1038/s41467-024-47463-6)
Supplement: Supplementary file 13 — Source Data [file 41467_2024_47463_MOESM13_ESM.zip › source_data/Supp_15a_Stage2_MIEAA2_GOBP_results.txt]

Category	Subcategory	GSEA_D0vsCT Observed	GSEA_D0vsCT miRNAs/precursors	GSEA_D0vsCT Enrichment	GSEA_D0vsCT P-value	GSEA_D0vsCT Q-value	GSEA_CT.had.COVID.MEN_vs_D0 Enrichment	GSEA_CT.had.COVID.MEN_vs_D0 P-value	GSEA_CT.had.COVID.MEN_vs_D0 Q-value	GSEA_CT.had.covid.ChAdOx1_vs_D0 Enrichment	GSEA_CT.had.covid.ChAdOx1_vs_D0 P-value	GSEA_CT.had.covid.ChAdOx1_vs_D0 Q-value	GSEA_D0vD7 Enrichment	GSEA_D0vD7 P-value	GSEA_D0vD7 Q-value	D7vsCT Enrichment	D7vsCT P-value	D7vsCT Q-value	D7.had.COVID.MEN_vs_D0 Enrichment	D7.had.COVID.MEN_vs_D0 P-value	D7.had.COVID.MEN_vs_D0 Q-value	D7.had.COVID.CHADOX_vs_D0 Enrichment	D7.had.COVID.CHADOX_vs_D0 P-value	D7.had.COVID.CHADOX_vs_D0 Q-value	CT.had.COVID.MEN_vs_D7_had_covid_MEN Enrichment	CT.had.COVID.MEN_vs_D7_had_covid_MEN P-value	CT.had.COVID.MEN_vs_D7_had_covid_MEN Q-value	CT.had.COVID.CHADOX_vs_D7_had_covid_CHADOX Enrichment	CT.had.COVID.CHADOX_vs_D7_had_covid_CHADOX P-value	CT.had.COVID.CHADOX_vs_D7_had_covid_CHADOX Q-value	CT.had.COVID.MEN_vs_CT.had.COVID.ChAdOx Enrichment	CT.had.COVID.MEN_vs_CT.had.COVID.ChAdOx P-value	CT.had.COVID.MEN_vs_CT.had.COVID.ChAdOx Q-value	D7.had.COVID.CHADOX_vs_D7.had.COVID.MenACWY Enrichment	D7.had.COVID.CHADOX_vs_D7.had.COVID.MenACWY P-value	D7.had.COVID.CHADOX_vs_D7.had.COVID.MenACWY Q-value
Annotations derived over miRTarBase (Gene Ontology)	1-3-beta-D-glucan binding GO0001872	3	hsa-miR-6833-3p; hsa-miR-30c-1-3p; hsa-miR-7977	depleted	0.000128	0.057962	depleted	0.000209	0.0389663	depleted	0.000107	0.154565	depleted	0.000107	0.0498597	enriched	0.0906079	0.177711	depleted	0.0000878	0.0362073	depleted	0.000573	0.151011	enriched	0.167647	0.270701	enriched	0.278617	0.371063	depleted	0.593998	0.611501	depleted	0.482414	0.52873
Annotations derived over miRTarBase (Gene Ontology)	1-acylglycerol-3-phosphate O-acyltransferase activity GO0003841	75	hsa-miR-4732-3p; hsa-miR-6741-3p; hsa-miR-6747-3p; hsa-miR-130b-5p; hsa-let-7d-5p; hsa-miR-330-3p; hsa-miR-6894-3p; hsa-miR-1343-3p; hsa-let-7e-5p; hsa-miR-3187-3p; hsa-miR-483-3p; hsa-miR-100-5p; hsa-miR-125a-5p; hsa-let-7c-5p; hsa-miR-5189-3p; hsa-miR-181d-5p; hsa-miR-548j-5p; hsa-miR-335-5p; hsa-miR-19a-3p; hsa-miR-495-3p; hsa-miR-548ay-5p; hsa-miR-6513-3p; hsa-miR-155-5p; hsa-miR-1226-3p; hsa…	depleted	0.44782	0.495947	depleted	0.22248	0.382968	depleted	0.603986	0.614281	depleted	0.375682	0.473327	enriched	0.125616	0.220703	depleted	0.464191	0.517692	depleted	0.537922	0.561381	enriched	0.125616	0.227313	depleted	0.712082	0.712672	depleted	0.105086	0.389471	depleted	0.234586	0.408217
Annotations derived over miRTarBase (Gene Ontology)	1-acylglycerophosphocholine O-acyltransferase activity GO0047184	27	hsa-miR-3127-3p; hsa-miR-328-3p; hsa-miR-4707-3p; hsa-miR-3187-3p; hsa-miR-5695; hsa-miR-125a-5p; hsa-let-7c-5p; hsa-miR-181d-5p; hsa-miR-335-5p; hsa-miR-30a-5p; hsa-let-7b-5p; hsa-miR-98-5p; hsa-miR-186-5p; hsa-miR-340-5p; hsa-miR-3613-3p; hsa-miR-939-5p; hsa-miR-26b-5p; hsa-miR-664a-5p; hsa-miR-185-5p; hsa-miR-30e-5p; hsa-miR-27a-3p; hsa-miR-30b-5p; hsa-miR-652-3p; hsa-miR-27b-3p; hsa-miR-6749-…	enriched	0.503896	0.532351	enriched	0.254132	0.404694	enriched	0.526438	0.549401	enriched	0.151051	0.354681	enriched	0.0489019	0.120322	enriched	0.0711995	0.302722	enriched	0.305578	0.427823	enriched	0.0147334	0.0558015	depleted	0.186401	0.300187	depleted	0.119645	0.397145	enriched	0.566458	0.584432
Annotations derived over miRTarBase (Gene Ontology)	1-alkyl-2-acetylglycerophosphocholine esterase activity GO0003847	15	hsa-miR-323a-3p; hsa-let-7d-5p; hsa-let-7e-5p; hsa-let-7c-5p; hsa-miR-629-3p; hsa-miR-335-5p; hsa-let-7b-5p; hsa-miR-98-5p; hsa-let-7g-5p; hsa-miR-4685-3p; hsa-let-7i-5p; hsa-miR-339-5p; hsa-miR-4677-3p; hsa-miR-342-3p; hsa-miR-6833-3p	enriched	0.172182	0.348039	enriched	0.196257	0.364531	enriched	0.285687	0.415519	enriched	0.188749	0.379566	depleted	0.412214	0.463447	enriched	0.188749	0.388738	enriched	0.192583	0.366853	depleted	0.138652	0.242336	enriched	0.237733	0.345278	enriched	0.273206	0.447521	depleted	0.179975	0.375084
Annotations derived over miRTarBase (Gene Ontology)	1-alpha,25-dihydroxyvitamin D3 24-hydroxylase activity GO0030342	4	hsa-miR-654-3p; hsa-miR-26b-5p; hsa-miR-636; hsa-miR-192-5p	depleted	0.331182	0.434773	depleted	0.25958	0.407277	enriched	0.279209	0.415519	enriched	0.400439	0.484967	enriched	0.311522	0.391244	enriched	0.493378	0.534161	enriched	0.364459	0.461878	enriched	0.351517	0.424076	enriched	0.207915	0.319725	depleted	0.023619	0.364821	enriched	0.344193	0.456667
Annotations derived over miRTarBase (Gene Ontology)	1-phosphatidylinositol 4-kinase activity GO0004430	21	hsa-miR-6741-3p; hsa-miR-191-5p; hsa-miR-1307-3p; hsa-miR-1343-3p; hsa-miR-483-3p; hsa-miR-1304-3p; hsa-miR-93-5p; hsa-miR-15a-5p; hsa-miR-877-3p; hsa-miR-6783-3p; hsa-miR-15b-5p; hsa-miR-18a-3p; hsa-miR-18a-5p; hsa-miR-23b-3p; hsa-miR-503-5p; hsa-miR-877-5p; hsa-miR-324-3p; hsa-miR-484; hsa-miR-331-3p; hsa-miR-1260a; hsa-miR-1260b	depleted	0.0325195	0.221337	depleted	0.102759	0.289687	depleted	0.0285736	0.302626	depleted	0.11069	0.345728	enriched	0.186974	0.287398	depleted	0.131771	0.359396	depleted	0.0534424	0.276365	enriched	0.363188	0.432284	depleted	0.506699	0.531862	depleted	0.245536	0.439573	enriched	0.565861	0.584277
Annotations derived over miRTarBase (Gene Ontology)	1-phosphatidylinositol binding GO0005545	70	hsa-miR-1301-3p; hsa-miR-543; hsa-miR-2110; hsa-miR-92b-3p; hsa-miR-320a-3p; hsa-let-7d-5p; hsa-miR-1299; hsa-let-7e-5p; hsa-miR-6501-5p; hsa-let-7c-5p; hsa-miR-181d-5p; hsa-miR-335-5p; hsa-miR-19a-3p; hsa-miR-144-5p; hsa-miR-155-5p; hsa-miR-30a-5p; hsa-let-7b-5p; hsa-miR-5001-3p; hsa-miR-548e-3p; hsa-miR-374a-5p; hsa-miR-423-5p; hsa-miR-98-5p; hsa-miR-454-3p; hsa-let-7g-5p; hsa-miR-126-5p; hsa-m…	depleted	0.0099882	0.162992	depleted	0.0029918	0.0911302	depleted	0.138013	0.3566	enriched	0.051927	0.275343	enriched	5.75E-08	0.0000194	enriched	0.0096026	0.161705	enriched	0.0548208	0.276941	enriched	0.000000127	0.000077	enriched	0.000894	0.0126664	depleted	0.030348	0.371606	enriched	0.0000952	0.0317549
Annotations derived over miRTarBase (Gene Ontology)	1-phosphatidylinositol-3-kinase activity GO0016303	55	hsa-miR-543; hsa-miR-92b-3p; hsa-miR-193a-5p; hsa-miR-130b-5p; hsa-miR-127-3p; hsa-miR-483-3p; hsa-miR-100-5p; hsa-miR-125a-5p; hsa-miR-181d-5p; hsa-miR-335-5p; hsa-miR-19a-3p; hsa-miR-1306-5p; hsa-miR-139-5p; hsa-miR-155-5p; hsa-miR-363-3p; hsa-miR-30a-5p; hsa-miR-142-3p; hsa-miR-10a-5p; hsa-miR-548e-3p; hsa-miR-374a-5p; hsa-miR-25-3p; hsa-miR-98-5p; hsa-miR-126-3p; hsa-miR-25-5p; hsa-miR-148b-3…	depleted	0.159021	0.342726	depleted	0.077423	0.266577	depleted	0.388805	0.471897	enriched	0.0224137	0.214223	enriched	0.0045113	0.0223284	enriched	0.0308265	0.236404	enriched	0.0716308	0.2891	enriched	0.0058325	0.0300902	enriched	0.0373562	0.120763	depleted	0.137838	0.403907	enriched	0.032304	0.213877
Annotations derived over miRTarBase (Gene Ontology)	1-phosphatidylinositol-3-kinase regulator activity GO0046935	76	hsa-miR-543; hsa-miR-193a-5p; hsa-miR-323a-3p; hsa-let-7d-5p; hsa-miR-501-3p; hsa-miR-191-5p; hsa-miR-1343-3p; hsa-miR-6735-5p; hsa-miR-1292-5p; hsa-miR-493-5p; hsa-let-7e-5p; hsa-let-7c-5p; hsa-miR-92b-5p; hsa-miR-1273h-3p; hsa-miR-335-5p; hsa-miR-4659a-3p; hsa-miR-19a-3p; hsa-miR-155-5p; hsa-miR-122-5p; hsa-miR-4659b-3p; hsa-miR-4473; hsa-miR-142-5p; hsa-miR-30a-5p; hsa-miR-142-3p; hsa-let-7b-5…	depleted	0.118595	0.30799	depleted	0.144744	0.323343	enriched	0.206066	0.390509	enriched	0.0185116	0.206154	enriched	0.000000113	0.0000274	enriched	0.0227989	0.215376	enriched	0.0024326	0.165747	enriched	0.0000134	0.000714	enriched	0.000324	0.0065782	depleted	0.30885	0.456475	enriched	0.344167	0.456667
Annotations derived over miRTarBase (Gene Ontology)	1-phosphatidylinositol-4-phosphate 3-kinase activity GO0035005	39	hsa-miR-92b-3p; hsa-miR-130b-5p; hsa-miR-127-3p; hsa-miR-483-3p; hsa-miR-125a-5p; hsa-miR-335-5p; hsa-miR-19a-3p; hsa-miR-139-5p; hsa-miR-155-5p; hsa-miR-363-3p; hsa-miR-30a-5p; hsa-miR-142-3p; hsa-miR-10a-5p; hsa-miR-548e-3p; hsa-miR-25-3p; hsa-miR-126-3p; hsa-miR-25-5p; hsa-miR-148b-3p; hsa-miR-362-5p; hsa-miR-3163; hsa-miR-21-5p; hsa-miR-3613-3p; hsa-miR-877-3p; hsa-miR-26b-5p; hsa-miR-22-3p; …	depleted	0.133662	0.322725	depleted	0.10463	0.291713	enriched	0.395246	0.475298	enriched	0.11371	0.348407	enriched	0.0102226	0.0399043	enriched	0.148359	0.372515	enriched	0.0807363	0.2891	enriched	0.013827	0.0535289	enriched	0.0744496	0.180335	depleted	0.20662	0.422818	enriched	0.0384497	0.224973
Annotations derived over miRTarBase (Gene Ontology)	1-phosphatidylinositol-4-phosphate 5-kinase activity GO0016308	33	hsa-miR-92b-3p; hsa-miR-671-3p; hsa-miR-328-3p; hsa-miR-320a-3p; hsa-miR-100-5p; hsa-miR-122-5p; hsa-miR-1226-3p; hsa-miR-363-3p; hsa-miR-25-3p; hsa-miR-186-5p; hsa-miR-20b-5p; hsa-miR-1304-3p; hsa-miR-20a-5p; hsa-miR-5193; hsa-miR-93-5p; hsa-miR-877-3p; hsa-miR-26b-5p; hsa-miR-106b-5p; hsa-miR-17-5p; hsa-miR-744-5p; hsa-miR-425-5p; hsa-miR-192-5p; hsa-miR-501-5p; hsa-miR-4443; hsa-miR-30b-5p; hs…	depleted	0.0881387	0.28329	depleted	0.172571	0.34724	depleted	0.0466934	0.313209	depleted	0.188962	0.379791	enriched	0.253187	0.341627	depleted	0.316598	0.452653	depleted	0.185575	0.364599	enriched	0.344334	0.420791	enriched	0.198956	0.31192	depleted	0.107879	0.391832	enriched	0.402598	0.49144
Annotations derived over miRTarBase (Gene Ontology)	10-formyltetrahydrofolate biosynthetic process GO0009257	16	hsa-miR-548j-5p; hsa-miR-19a-3p; hsa-miR-548ay-5p; hsa-miR-29b-2-5p; hsa-miR-181a-2-3p; hsa-miR-106b-5p; hsa-miR-548q; hsa-miR-744-5p; hsa-miR-378a-5p; hsa-miR-17-3p; hsa-miR-877-5p; hsa-miR-324-5p; hsa-miR-766-3p; hsa-miR-197-3p; hsa-miR-484; hsa-miR-6509-3p	depleted	0.0100324	0.163071	depleted	0.0166787	0.162262	depleted	0.0315698	0.305067	depleted	0.155848	0.358326	enriched	0.0081215	0.0337959	depleted	0.114633	0.340709	depleted	0.0714447	0.2891	enriched	0.0123635	0.0497214	enriched	0.140441	0.264888	depleted	0.0596885	0.372743	enriched	0.215157	0.396849
Annotations derived over miRTarBase (Gene Ontology)	11-beta-hydroxysteroid dehydrogenase NADP activity GO0003845	2	hsa-miR-335-5p; hsa-miR-26b-5p	enriched	0.419135	0.477141	enriched	0.487841	0.519976	enriched	0.261075	0.412488	enriched	0.121205	0.348407	enriched	0.199132	0.294705	enriched	0.109143	0.337049	enriched	0.183309	0.363633	enriched	0.35249	0.424076	enriched	0.0726358	0.177482	depleted	0.376499	0.486161	enriched	0.541394	0.567214
Annotations derived over miRTarBase (Gene Ontology)	11-cis retinal binding GO0005502	11	hsa-miR-4732-3p; hsa-miR-1299; hsa-miR-3187-3p; hsa-miR-1273h-3p; hsa-miR-335-5p; hsa-miR-146a-5p; hsa-miR-1304-3p; hsa-miR-5193; hsa-miR-21-5p; hsa-miR-877-3p; hsa-miR-6881-3p	enriched	0.0730971	0.272969	enriched	0.149194	0.327405	enriched	0.0925899	0.331834	enriched	0.130488	0.354681	depleted	0.256302	0.345051	enriched	0.14563	0.370855	enriched	0.0579393	0.279116	depleted	0.267077	0.359324	enriched	0.444093	0.485936	enriched	0.3545	0.478065	depleted	0.0351495	0.219051
Annotations derived over miRTarBase (Gene Ontology)	11-cis-retinal 3,4-desaturase activity GO0061899	9	hsa-miR-4732-3p; hsa-miR-1299; hsa-miR-3187-3p; hsa-miR-1273h-3p; hsa-miR-335-5p; hsa-miR-1304-3p; hsa-miR-5193; hsa-miR-877-3p; hsa-miR-6881-3p	enriched	0.148315	0.336022	enriched	0.11286	0.29866	enriched	0.228488	0.401832	enriched	0.286611	0.429318	depleted	0.0584275	0.135073	enriched	0.29486	0.438541	enriched	0.250704	0.397341	depleted	0.0324019	0.0942423	depleted	0.33385	0.410993	enriched	0.0911927	0.381307	depleted	0.0595811	0.264665
Annotations derived over miRTarBase (Gene Ontology)	13-prostaglandin reductase activity GO0036132	15	hsa-miR-92b-3p; hsa-miR-548ay-3p; hsa-miR-181d-5p; hsa-miR-363-3p; hsa-let-7b-5p; hsa-miR-25-3p; hsa-miR-21-5p; hsa-miR-93-5p; hsa-miR-107; hsa-miR-185-5p; hsa-miR-192-5p; hsa-miR-27b-3p; hsa-miR-500a-3p; hsa-miR-769-5p; hsa-miR-766-3p	depleted	0.279631	0.407665	depleted	0.301149	0.419157	depleted	0.211822	0.393998	enriched	0.402693	0.48623	enriched	0.0313571	0.088385	enriched	0.537344	0.567482	depleted	0.491573	0.527793	enriched	0.0902245	0.181727	enriched	0.124103	0.246284	enriched	0.453274	0.511401	enriched	0.128198	0.337942
Annotations derived over miRTarBase (Gene Ontology)	14-3-3 protein binding GO0071889	124	hsa-miR-342-5p; hsa-miR-6741-3p; hsa-miR-92b-3p; hsa-miR-185-3p; hsa-miR-191-5p; hsa-miR-3177-3p; hsa-miR-409-3p; hsa-miR-1307-3p; hsa-miR-1299; hsa-miR-330-5p; hsa-miR-654-3p; hsa-miR-100-5p; hsa-miR-363-5p; hsa-miR-423-3p; hsa-miR-125a-5p; hsa-miR-494-3p; hsa-miR-548ay-3p; hsa-miR-181d-5p; hsa-miR-548j-5p; hsa-miR-335-5p; hsa-miR-19a-3p; hsa-miR-382-5p; hsa-miR-144-5p; hsa-miR-1271-5p; hsa-miR-…	depleted	0.0012901	0.091115	depleted	0.000711	0.055806	depleted	0.006751	0.284236	enriched	0.0398786	0.253676	enriched	0.00000675	0.000276	enriched	0.110108	0.338033	enriched	0.0089155	0.203897	enriched	0.0000114	0.000629	enriched	0.0000319	0.0016834	depleted	0.0221712	0.362413	enriched	0.0102803	0.140765
Annotations derived over miRTarBase (Gene Ontology)	15-hydroxyprostaglandin dehydrogenase NAD+ activity GO0016404	9	hsa-miR-155-5p; hsa-miR-4742-3p; hsa-miR-21-5p; hsa-miR-21-3p; hsa-miR-23b-3p; hsa-miR-324-5p; hsa-let-7f-1-3p; hsa-let-7b-3p; hsa-miR-664a-3p	depleted	0.054348	0.255664	depleted	0.013403	0.148944	depleted	0.135189	0.355415	depleted	0.0346074	0.245486	enriched	0.122009	0.216168	depleted	0.0439976	0.261336	depleted	0.29035	0.418634	enriched	0.108909	0.205704	enriched	0.154449	0.272286	depleted	0.0283513	0.371606	enriched	0.215271	0.396849
Annotations derived over miRTarBase (Gene Ontology)	15-hydroxyprostaglandin-D dehydrogenase NADP+ activity GO0047020	2	hsa-miR-155-5p; hsa-miR-98-5p	enriched	0.170843	0.348039	enriched	0.198848	0.365134	enriched	0.138272	0.3566	enriched	0.0583112	0.285834	enriched	0.0239112	0.0734973	enriched	0.0527277	0.275793	enriched	0.0817516	0.2891	enriched	0.0443519	0.116986	enriched	0.0911504	0.205962	depleted	0.607425	0.621006	enriched	0.208322	0.393175
Annotations derived over miRTarBase (Gene Ontology)	15-oxoprostaglandin 13-oxidase activity GO0047522	10	hsa-miR-1908-5p; hsa-miR-3187-3p; hsa-miR-122-5p; hsa-miR-454-3p; hsa-miR-25-5p; hsa-miR-130a-3p; hsa-miR-130b-3p; hsa-miR-6743-3p; hsa-miR-744-5p; hsa-miR-484	enriched	0.277466	0.407515	enriched	0.206701	0.372005	enriched	0.184373	0.379665	enriched	0.445761	0.505459	depleted	0.379445	0.442816	enriched	0.413713	0.490645	depleted	0.333886	0.445424	depleted	0.430501	0.478667	depleted	0.452189	0.490438	depleted	0.194662	0.418654	depleted	0.148559	0.358982
Annotations derived over miRTarBase (Gene Ontology)	16-hydroxypalmitate dehydrogenase activity GO0103002	3	hsa-miR-363-5p; hsa-miR-26b-5p; hsa-miR-1270	enriched	0.379341	0.460719	enriched	0.439942	0.491124	enriched	0.171642	0.370345	enriched	0.439942	0.505245	enriched	0.185327	0.285491	enriched	0.400839	0.484031	enriched	0.17517	0.362596	enriched	0.339453	0.416959	enriched	0.196337	0.309527	depleted	0.339	0.469248	enriched	0.553643	0.575143
Annotations derived over miRTarBase (Gene Ontology)	17-beta-hydroxysteroid dehydrogenase NAD+ activity GO0044594	3	hsa-miR-142-3p; hsa-miR-324-5p; hsa-miR-484	depleted	0.202466	0.369033	depleted	0.0702158	0.259585	depleted	0.221832	0.397771	depleted	0.284335	0.429318	enriched	0.367678	0.434242	depleted	0.333907	0.455193	depleted	0.237874	0.391435	enriched	0.31392	0.396349	depleted	0.171115	0.285231	depleted	0.206954	0.422818	enriched	0.0922767	0.308001
Annotations derived over miRTarBase (Gene Ontology)	2 iron, 2 sulfur cluster binding GO0051537	56	hsa-miR-1908-5p; hsa-miR-342-5p; hsa-miR-2110; hsa-miR-6741-3p; hsa-let-7d-5p; hsa-miR-361-3p; hsa-miR-1307-3p; hsa-miR-6894-3p; hsa-let-7e-5p; hsa-miR-4521; hsa-miR-6501-5p; hsa-miR-100-5p; hsa-let-7c-5p; hsa-miR-1306-5p; hsa-miR-139-5p; hsa-miR-155-5p; hsa-miR-122-5p; hsa-miR-3074-5p; hsa-miR-30a-5p; hsa-let-7b-5p; hsa-miR-5001-3p; hsa-miR-374a-5p; hsa-miR-98-5p; hsa-miR-148b-5p; hsa-let-7g-5p;…	enriched	0.0079871	0.152852	enriched	0.0166765	0.162262	enriched	0.0169013	0.295223	enriched	0.0142293	0.195958	enriched	0.0120051	0.0450331	enriched	0.0071483	0.146522	enriched	0.0015444	0.165747	enriched	0.024735	0.0790019	enriched	0.0150239	0.0698974	enriched	0.174342	0.414595	enriched	0.354145	0.4645
Annotations derived over miRTarBase (Gene Ontology)	2,3-cyclic-nucleotide 3-phosphodiesterase activity GO0004113	3	hsa-miR-30a-5p; hsa-miR-345-5p; hsa-miR-874-3p	depleted	0.162731	0.345246	depleted	0.162731	0.339097	depleted	0.206277	0.390509	depleted	0.282461	0.429318	enriched	0.243203	0.333925	depleted	0.455238	0.512052	depleted	0.0930228	0.296035	enriched	0.0745864	0.160174	depleted	0.369635	0.433788	depleted	0.334362	0.467542	enriched	0.001017	0.070891
Annotations derived over miRTarBase (Gene Ontology)	2,4-dienoyl-CoA reductase NADPH activity GO0008670	9	hsa-miR-654-3p; hsa-miR-146a-5p; hsa-miR-548e-3p; hsa-miR-146b-5p; hsa-miR-15a-5p; hsa-miR-107; hsa-miR-589-5p; hsa-miR-15b-5p; hsa-miR-503-5p	enriched	0.292601	0.413373	enriched	0.173562	0.347292	depleted	0.592003	0.603576	enriched	0.121764	0.348973	enriched	0.0136301	0.0492681	enriched	0.0854198	0.322275	enriched	0.193308	0.366853	enriched	0.0505078	0.126944	enriched	0.128851	0.251968	depleted	0.559922	0.583883	enriched	0.0690587	0.278909
Annotations derived over miRTarBase (Gene Ontology)	2-5-oligoadenylate synthetase activity GO0001730	7	hsa-miR-335-5p; hsa-miR-146a-5p; hsa-miR-148a-5p; hsa-miR-185-5p; hsa-miR-1270; hsa-miR-143-3p; hsa-miR-132-3p	depleted	0.283356	0.407821	depleted	0.262634	0.407676	depleted	0.255996	0.412484	enriched	0.276267	0.426929	enriched	0.0662949	0.146155	enriched	0.337287	0.456989	enriched	0.140078	0.334595	enriched	0.170832	0.273384	enriched	0.0181098	0.0785607	depleted	0.048549	0.371606	depleted	0.0115112	0.145258
Annotations derived over miRTarBase (Gene Ontology)	2-acylglycerol O-acyltransferase activity GO0003846	4	hsa-miR-1307-3p; hsa-miR-6501-5p; hsa-miR-122-5p; hsa-miR-339-5p	enriched	0.186612	0.357706	enriched	0.124076	0.309619	enriched	0.358552	0.454189	enriched	0.111442	0.347036	enriched	0.453892	0.486608	enriched	0.191089	0.388738	enriched	0.0811406	0.2891	enriched	0.311522	0.394524	enriched	0.116801	0.238101	enriched	0.395809	0.49331	depleted	0.332647	0.45202
Annotations derived over miRTarBase (Gene Ontology)	2-acylglycerol-3-phosphate O-acyltransferase activity GO0047144	8	hsa-miR-330-3p; hsa-miR-495-3p; hsa-miR-548e-3p; hsa-miR-23b-3p; hsa-miR-548o-3p; hsa-miR-26b-3p; hsa-miR-23a-3p; hsa-miR-484	depleted	0.0532692	0.254146	depleted	0.0657688	0.253047	depleted	0.093776	0.332139	depleted	0.22677	0.402391	enriched	0.0980239	0.188409	depleted	0.130333	0.357319	depleted	0.598795	0.611446	enriched	0.20126	0.302798	enriched	0.145303	0.2702	depleted	0.0551798	0.372281	enriched	0.137815	0.347238
Annotations derived over miRTarBase (Gene Ontology)	2-hydroxyglutarate dehydrogenase activity GO0047545	17	hsa-miR-4433a-5p; hsa-miR-4326; hsa-miR-1306-5p; hsa-miR-155-5p; hsa-miR-126-3p; hsa-miR-126-5p; hsa-miR-942-5p; hsa-miR-20a-5p; hsa-miR-6842-3p; hsa-miR-340-3p; hsa-miR-15a-5p; hsa-miR-107; hsa-miR-15b-5p; hsa-miR-192-5p; hsa-miR-503-5p; hsa-miR-1260a; hsa-miR-1260b	depleted	0.0861391	0.282016	depleted	0.101749	0.288193	depleted	0.101055	0.334882	depleted	0.439675	0.505245	enriched	0.0300205	0.0853809	depleted	0.438428	0.504823	depleted	0.230263	0.387717	enriched	0.0767332	0.162987	enriched	0.202634	0.315097	depleted	0.324038	0.463369	enriched	0.221995	0.399877
Annotations derived over miRTarBase (Gene Ontology)	2-octoprenyl-3-methyl-6-methoxy-1,4-benzoquinone hydroxylase activity GO0008682	8	hsa-miR-224-5p; hsa-miR-3187-3p; hsa-miR-6501-5p; hsa-miR-4659a-3p; hsa-miR-4659b-3p; hsa-miR-4742-3p; hsa-miR-942-5p; hsa-miR-1304-3p	enriched	0.0071095	0.147891	enriched	0.0016328	0.0797098	enriched	0.215845	0.395684	enriched	0.257062	0.417093	depleted	0.0515553	0.125089	enriched	0.309983	0.448458	enriched	0.199777	0.367585	depleted	0.119621	0.219006	enriched	0.545093	0.562389	enriched	0.231902	0.435255	enriched	0.719605	0.72045
Annotations derived over miRTarBase (Gene Ontology)	2-oxoglutarate metabolic process GO0006103	44	hsa-miR-1301-3p; hsa-miR-6741-3p; hsa-miR-92b-3p; hsa-miR-320a-3p; hsa-miR-483-3p; hsa-miR-125a-5p; hsa-miR-92b-5p; hsa-miR-4433a-5p; hsa-miR-4326; hsa-miR-181d-5p; hsa-miR-335-5p; hsa-miR-1306-5p; hsa-miR-200c-3p; hsa-miR-155-5p; hsa-miR-1226-3p; hsa-miR-3074-5p; hsa-miR-361-5p; hsa-miR-30a-5p; hsa-miR-5001-3p; hsa-miR-548e-3p; hsa-miR-126-3p; hsa-miR-126-5p; hsa-miR-942-5p; hsa-miR-20a-5p; hsa-…	depleted	0.318647	0.428657	enriched	0.162831	0.339257	depleted	0.459927	0.511269	depleted	0.338107	0.457211	enriched	0.382947	0.443535	enriched	0.188938	0.388738	depleted	0.239915	0.392079	enriched	0.198832	0.300611	depleted	0.417926	0.466428	depleted	0.426449	0.500906	enriched	0.180727	0.376191
Annotations derived over miRTarBase (Gene Ontology)	23S rRNA adenine1618-N6-methyltransferase activity GO0052907	5	hsa-miR-423-3p; hsa-miR-26b-5p; hsa-miR-1260a; hsa-miR-6509-3p; hsa-miR-1260b	depleted	0.0222751	0.196213	depleted	0.0197031	0.172244	depleted	0.0579228	0.316825	depleted	0.0295015	0.231973	enriched	0.133213	0.23001	depleted	0.0231981	0.216258	depleted	0.0393366	0.267565	enriched	0.394879	0.455195	enriched	0.0375595	0.120881	depleted	0.0711513	0.376762	depleted	0.219837	0.399376
Annotations derived over miRTarBase (Gene Ontology)	2Fe-2S cluster assembly GO0044571	7	hsa-miR-1303; hsa-miR-1226-3p; hsa-miR-29c-3p; hsa-miR-30a-5p; hsa-miR-26b-5p; hsa-miR-29a-3p; hsa-miR-4286	enriched	0.512878	0.539706	depleted	0.515319	0.540364	depleted	0.441743	0.499285	enriched	0.465628	0.5163	enriched	0.421894	0.471948	enriched	0.393564	0.483115	depleted	0.435591	0.496278	enriched	0.174884	0.276874	depleted	0.460753	0.496311	depleted	0.114764	0.393756	enriched	0.0610174	0.266199
Annotations derived over miRTarBase (Gene Ontology)	3 iron, 4 sulfur cluster binding GO0051538	3	hsa-miR-6747-3p; hsa-miR-1976; hsa-miR-26b-5p	enriched	0.282461	0.407665	enriched	0.341266	0.437473	enriched	0.171642	0.370345	enriched	0.444658	0.505298	depleted	0.112604	0.205149	enriched	0.400839	0.484031	depleted	0.492572	0.528553	depleted	0.240888	0.337025	depleted	0.0613158	0.162174	enriched	0.518656	0.55206	enriched	0.156702	0.35902
Annotations derived over miRTarBase (Gene Ontology)	3 overhang single-stranded DNA endodeoxyribonuclease activity GO1990599	11	hsa-miR-19a-3p; hsa-let-7b-5p; hsa-miR-1976; hsa-miR-140-3p; hsa-miR-106a-5p; hsa-miR-192-5p; hsa-miR-550a-3-5p; hsa-miR-532-3p; hsa-miR-6734-3p; hsa-miR-766-3p; hsa-miR-6509-3p	depleted	0.124452	0.31273	depleted	0.0312228	0.197558	depleted	0.0839975	0.325639	depleted	0.0375907	0.251217	enriched	0.277074	0.363533	depleted	0.0337616	0.244877	depleted	0.0092691	0.203897	enriched	0.267077	0.359324	depleted	0.362282	0.429514	depleted	0.22151	0.429081	enriched	0.200699	0.389706
Annotations derived over miRTarBase (Gene Ontology)	3,5-cyclic-AMP phosphodiesterase activity GO0004115	51	hsa-miR-1908-5p; hsa-miR-6747-3p; hsa-miR-130b-5p; hsa-miR-1248; hsa-miR-6857-3p; hsa-let-7d-3p; hsa-miR-409-3p; hsa-miR-330-5p; hsa-miR-504-5p; hsa-miR-4433a-5p; hsa-miR-424-3p; hsa-miR-335-5p; hsa-miR-19a-3p; hsa-miR-1306-5p; hsa-miR-139-5p; hsa-miR-155-5p; hsa-miR-361-5p; hsa-miR-142-5p; hsa-miR-374a-5p; hsa-miR-340-5p; hsa-miR-1976; hsa-miR-942-5p; hsa-miR-1304-5p; hsa-miR-20b-5p; hsa-miR-130…	enriched	0.0665563	0.26503	enriched	0.0843621	0.271715	enriched	0.0113295	0.295223	enriched	0.0409189	0.255725	enriched	0.119534	0.21372	enriched	0.0641766	0.293717	enriched	0.0391818	0.267565	enriched	0.0696438	0.153585	depleted	0.165772	0.279461	depleted	0.174076	0.414506	enriched	0.202475	0.391097
Annotations derived over miRTarBase (Gene Ontology)	3,5-cyclic-GMP phosphodiesterase activity GO0047555	48	hsa-miR-3173-5p; hsa-miR-323a-3p; hsa-miR-1248; hsa-let-7d-3p; hsa-miR-1343-3p; hsa-miR-330-5p; hsa-miR-6501-5p; hsa-miR-363-5p; hsa-miR-335-5p; hsa-miR-155-5p; hsa-miR-30a-5p; hsa-let-7b-5p; hsa-miR-25-3p; hsa-miR-4685-3p; hsa-miR-20b-5p; hsa-miR-1304-3p; hsa-miR-20a-5p; hsa-miR-24-2-5p; hsa-miR-1296-5p; hsa-miR-93-5p; hsa-miR-106a-5p; hsa-miR-15a-5p; hsa-miR-6783-3p; hsa-miR-664a-5p; hsa-miR-67…	depleted	0.0184433	0.184675	depleted	0.0545141	0.239085	depleted	0.0137843	0.295223	depleted	0.242696	0.409661	enriched	0.0141662	0.0504762	depleted	0.489512	0.531569	depleted	0.0463238	0.272476	enriched	0.008983	0.0403083	enriched	0.061374	0.162269	enriched	0.323859	0.463369	enriched	0.0767661	0.291073
Annotations derived over miRTarBase (Gene Ontology)	3,5-cyclic-nucleotide phosphodiesterase activity GO0004114	17	hsa-miR-6857-3p; hsa-miR-424-3p; hsa-miR-335-5p; hsa-miR-139-5p; hsa-miR-142-5p; hsa-miR-340-5p; hsa-miR-223-5p; hsa-miR-130b-3p; hsa-miR-93-5p; hsa-miR-15a-5p; hsa-miR-26b-5p; hsa-miR-15b-5p; hsa-miR-18a-5p; hsa-miR-30e-3p; hsa-miR-199b-5p; hsa-miR-335-3p; hsa-miR-7977	depleted	0.168543	0.348039	depleted	0.098432	0.284545	depleted	0.177842	0.375442	enriched	0.0059339	0.148472	enriched	0.0115738	0.0437092	enriched	0.0027064	0.105864	enriched	0.104504	0.310493	enriched	0.0104506	0.0446768	enriched	0.0299119	0.10405	depleted	0.0314397	0.371606	enriched	0.138657	0.348388
Annotations derived over miRTarBase (Gene Ontology)	3-5 DNA helicase activity GO0043138	44	hsa-miR-6747-3p; hsa-miR-3605-3p; hsa-miR-361-3p; hsa-miR-501-3p; hsa-miR-224-5p; hsa-miR-1303; hsa-miR-423-3p; hsa-let-7c-5p; hsa-miR-19a-3p; hsa-miR-1226-3p; hsa-miR-144-3p; hsa-miR-30a-5p; hsa-miR-142-3p; hsa-let-7b-5p; hsa-miR-25-3p; hsa-miR-423-5p; hsa-miR-98-5p; hsa-miR-186-5p; hsa-miR-1976; hsa-miR-20b-5p; hsa-miR-20a-5p; hsa-miR-3163; hsa-miR-1296-5p; hsa-miR-93-5p; hsa-miR-3613-3p; hsa-m…	depleted	0.177109	0.351912	depleted	0.0759463	0.265336	depleted	0.268913	0.415519	depleted	0.215453	0.395274	enriched	0.179413	0.279905	depleted	0.519644	0.554157	depleted	0.097226	0.30246	enriched	0.0243563	0.0781322	depleted	0.212869	0.324233	enriched	0.685945	0.688414	enriched	0.0256211	0.198111
Annotations derived over miRTarBase (Gene Ontology)	3-5 DNARNA helicase activity GO0033679	5	hsa-let-7c-5p; hsa-let-7b-5p; hsa-miR-25-3p; hsa-miR-93-3p; hsa-miR-505-3p	depleted	0.504794	0.532834	depleted	0.512153	0.537355	depleted	0.512153	0.539934	depleted	0.519515	0.551456	depleted	0.0622854	0.140236	depleted	0.377864	0.474771	depleted	0.498852	0.532925	depleted	0.0361568	0.101539	enriched	0.452056	0.490404	enriched	0.0652003	0.373328	depleted	0.23958	0.41128
Annotations derived over miRTarBase (Gene Ontology)	3-5 RNA helicase activity GO0034458	9	hsa-miR-320a-3p; hsa-let-7c-5p; hsa-let-7b-5p; hsa-miR-25-3p; hsa-miR-98-5p; hsa-miR-96-5p; hsa-miR-93-3p; hsa-miR-27b-3p; hsa-miR-505-3p	enriched	0.489403	0.523641	enriched	0.436183	0.489074	enriched	0.576372	0.590671	depleted	0.521962	0.553413	enriched	0.407167	0.460186	depleted	0.357282	0.465599	enriched	0.608717	0.620268	depleted	0.422571	0.476988	enriched	0.365891	0.4315	enriched	0.238861	0.438775	depleted	0.186298	0.379929
Annotations derived over miRTarBase (Gene Ontology)	3-5 exonuclease activity GO0008408	58	hsa-miR-2110; hsa-miR-92b-3p; hsa-miR-6747-3p; hsa-miR-130b-5p; hsa-let-7d-5p; hsa-miR-485-3p; hsa-miR-1292-5p; hsa-miR-224-5p; hsa-miR-100-5p; hsa-miR-4755-5p; hsa-miR-335-5p; hsa-miR-155-5p; hsa-miR-363-3p; hsa-miR-144-3p; hsa-miR-30a-5p; hsa-miR-99a-5p; hsa-miR-25-3p; hsa-miR-423-5p; hsa-miR-186-5p; hsa-miR-340-5p; hsa-miR-1976; hsa-miR-1304-3p; hsa-miR-6842-3p; hsa-miR-1229-3p; hsa-miR-421; h…	depleted	0.0666626	0.26503	depleted	0.0798517	0.269037	depleted	0.0861706	0.325639	depleted	0.285166	0.429318	enriched	0.229935	0.324086	depleted	0.236386	0.406664	depleted	0.0758903	0.2891	enriched	0.332655	0.411876	enriched	0.17364	0.287622	depleted	0.604442	0.619613	enriched	0.213294	0.395517
Annotations derived over miRTarBase (Gene Ontology)	3-5-exodeoxyribonuclease activity GO0008296	3	hsa-let-7e-5p; hsa-miR-335-5p; hsa-miR-324-5p	enriched	0.315547	0.426658	enriched	0.329283	0.432251	enriched	0.333907	0.440841	enriched	0.146061	0.354681	enriched	0.178153	0.279154	enriched	0.210119	0.391363	enriched	0.115536	0.317506	enriched	0.243203	0.337025	enriched	0.160817	0.274083	enriched	0.334362	0.467542	depleted	0.406089	0.491805
Annotations derived over miRTarBase (Gene Ontology)	3-5-exoribonuclease activity GO0000175	97	hsa-miR-3127-3p; hsa-miR-2110; hsa-miR-6741-3p; hsa-miR-92b-3p; hsa-miR-671-3p; hsa-miR-6747-3p; hsa-miR-328-3p; hsa-miR-320a-3p; hsa-let-7d-5p; hsa-miR-409-3p; hsa-miR-1307-3p; hsa-miR-1299; hsa-miR-1343-3p; hsa-miR-370-3p; hsa-miR-4707-3p; hsa-let-7e-5p; hsa-miR-1234-3p; hsa-miR-3187-3p; hsa-miR-483-3p; hsa-miR-6501-5p; hsa-miR-5695; hsa-miR-3909; hsa-miR-454-5p; hsa-let-7c-5p; hsa-miR-504-5p; …	enriched	0.267781	0.407515	enriched	0.332739	0.433341	enriched	0.422709	0.488745	enriched	0.154225	0.356864	enriched	0.0537462	0.128216	enriched	0.083114	0.318114	enriched	0.174148	0.362596	enriched	0.184649	0.288059	enriched	0.412521	0.46171	depleted	0.104709	0.389422	depleted	0.406906	0.492082
Annotations derived over miRTarBase (Gene Ontology)	3-UTR-mediated mRNA destabilization GO0061158	84	hsa-miR-1301-3p; hsa-miR-1908-5p; hsa-miR-2110; hsa-miR-92b-3p; hsa-miR-328-3p; hsa-miR-320a-3p; hsa-let-7d-5p; hsa-miR-1180-3p; hsa-miR-1538; hsa-miR-1299; hsa-miR-1343-3p; hsa-let-7e-5p; hsa-miR-483-3p; hsa-miR-423-3p; hsa-let-7c-5p; hsa-miR-92b-5p; hsa-miR-181d-5p; hsa-miR-548j-5p; hsa-miR-335-5p; hsa-miR-3615; hsa-miR-382-5p; hsa-miR-1271-5p; hsa-miR-548ay-5p; hsa-miR-6775-3p; hsa-miR-155-5p;…	enriched	0.200227	0.367561	enriched	0.140534	0.321151	enriched	0.054489	0.316648	enriched	0.0796971	0.310873	enriched	0.000964	0.0072979	enriched	0.0592274	0.286856	enriched	0.0122173	0.208398	enriched	0.0147261	0.0558015	enriched	0.0083464	0.0494442	depleted	0.382051	0.488529	depleted	0.392848	0.485599
Annotations derived over miRTarBase (Gene Ontology)	3-UTR-mediated mRNA stabilization GO0070935	91	hsa-miR-92b-3p; hsa-miR-320a-3p; hsa-miR-191-5p; hsa-miR-485-3p; hsa-miR-1299; hsa-miR-224-5p; hsa-let-7e-5p; hsa-miR-1234-3p; hsa-miR-3187-3p; hsa-miR-483-3p; hsa-miR-6501-5p; hsa-miR-100-5p; hsa-miR-423-3p; hsa-miR-3909; hsa-miR-125a-5p; hsa-miR-548ay-3p; hsa-miR-629-3p; hsa-miR-335-5p; hsa-miR-19a-3p; hsa-miR-495-3p; hsa-miR-155-5p; hsa-miR-122-5p; hsa-miR-363-3p; hsa-miR-146a-5p; hsa-miR-4511…	depleted	0.0556549	0.256098	depleted	0.0420761	0.219911	depleted	0.0298631	0.303849	depleted	0.295151	0.435417	enriched	0.0079487	0.0333542	depleted	0.399554	0.484031	depleted	0.501223	0.533806	enriched	0.0281176	0.0859531	enriched	0.0131788	0.0641985	depleted	0.0928075	0.381927	enriched	0.0444762	0.236994
Annotations derived over miRTarBase (Gene Ontology)	3-beta-hydroxy-delta5-steroid dehydrogenase activity GO0003854	6	hsa-miR-335-5p; hsa-miR-26b-5p; hsa-miR-501-5p; hsa-miR-532-3p; hsa-miR-6749-3p; hsa-miR-500a-5p	depleted	0.0867159	0.282016	depleted	0.0541797	0.238269	depleted	0.13341	0.354621	depleted	0.332921	0.454222	enriched	0.0138768	0.0497999	depleted	0.539129	0.568331	depleted	0.129394	0.327737	enriched	0.0546353	0.131244	enriched	0.0348552	0.11539	depleted	0.309532	0.456898	enriched	0.0408401	0.229068
Annotations derived over miRTarBase (Gene Ontology)	3-chloroallyl aldehyde dehydrogenase activity GO0004028	14	hsa-miR-2110; hsa-miR-155-5p; hsa-miR-10a-5p; hsa-miR-4685-3p; hsa-miR-16-2-3p; hsa-miR-5193; hsa-miR-148b-3p; hsa-miR-1255a; hsa-miR-15a-5p; hsa-miR-107; hsa-miR-15b-5p; hsa-miR-6793-3p; hsa-miR-6749-3p; hsa-miR-145-5p	depleted	0.126944	0.315165	depleted	0.139216	0.321122	depleted	0.190467	0.382809	enriched	0.327597	0.45117	enriched	0.0447107	0.113178	depleted	0.458642	0.513542	enriched	0.391468	0.475218	enriched	0.0299405	0.0895819	enriched	0.0691347	0.174424	depleted	0.233789	0.436416	enriched	0.322453	0.45202
Annotations derived over miRTarBase (Gene Ontology)	3-dehydrosphinganine reductase activity GO0047560	6	hsa-miR-6747-3p; hsa-miR-1343-3p; hsa-miR-423-3p; hsa-miR-1976; hsa-miR-106b-3p; hsa-miR-6783-3p	enriched	0.123347	0.312562	enriched	0.0334319	0.200632	enriched	0.415005	0.485607	depleted	0.254254	0.416143	depleted	0.00053	0.0047494	depleted	0.271829	0.426775	depleted	0.0382821	0.266973	depleted	0.005411	0.0286597	depleted	0.0000996	0.00321	enriched	0.0321484	0.371606	enriched	0.50866	0.545905
Annotations derived over miRTarBase (Gene Ontology)	3-flap endonuclease activity GO0048257	18	hsa-miR-92b-3p; hsa-miR-328-3p; hsa-miR-1343-3p; hsa-miR-6775-3p; hsa-miR-155-5p; hsa-miR-3074-5p; hsa-miR-363-3p; hsa-miR-548e-3p; hsa-miR-25-3p; hsa-miR-25-5p; hsa-miR-340-5p; hsa-miR-29b-2-5p; hsa-miR-3163; hsa-miR-6783-3p; hsa-miR-744-5p; hsa-miR-1227-3p; hsa-miR-221-5p; hsa-miR-6749-3p	enriched	0.212101	0.375866	enriched	0.128007	0.313297	enriched	0.497932	0.530866	enriched	0.474754	0.522196	depleted	0.241259	0.331634	enriched	0.5187	0.55331	depleted	0.436191	0.49661	depleted	0.251609	0.345043	depleted	0.262232	0.364646	enriched	0.0470698	0.371606	depleted	0.309946	0.4518
Annotations derived over miRTarBase (Gene Ontology)	3-flap-structured DNA binding GO0070337	2	hsa-miR-224-5p; hsa-miR-144-3p	enriched	0.121205	0.310434	enriched	0.380911	0.455528	enriched	0.0104472	0.294931	enriched	0.0066371	0.149892	enriched	0.0604893	0.138275	enriched	0.0052675	0.128723	enriched	0.0030025	0.165856	enriched	0.0841749	0.173076	enriched	0.380167	0.44109	depleted	0.0165122	0.362413	depleted	0.213751	0.395808
Annotations derived over miRTarBase (Gene Ontology)	3-hydroxyacyl-CoA dehydratase activity GO0018812	17	hsa-miR-433-3p; hsa-miR-330-3p; hsa-miR-3187-3p; hsa-miR-100-5p; hsa-miR-1273h-3p; hsa-miR-335-5p; hsa-miR-122-5p; hsa-miR-5193; hsa-miR-340-3p; hsa-miR-378a-5p; hsa-miR-192-5p; hsa-miR-4443; hsa-miR-652-3p; hsa-miR-132-3p; hsa-miR-625-5p; hsa-miR-766-3p; hsa-miR-197-3p	depleted	0.454801	0.501231	depleted	0.309477	0.424473	enriched	0.714037	0.715073	depleted	0.140005	0.354681	depleted	0.273121	0.359746	depleted	0.196624	0.388738	enriched	0.568398	0.585437	depleted	0.193676	0.295828	depleted	0.356442	0.425652	depleted	0.425384	0.500906	depleted	0.345701	0.458039
Annotations derived over miRTarBase (Gene Ontology)	3-hydroxyacyl-CoA dehydrogenase activity GO0003857	18	hsa-miR-328-3p; hsa-miR-320a-3p; hsa-miR-19a-3p; hsa-miR-6775-3p; hsa-miR-1226-3p; hsa-miR-142-3p; hsa-let-7b-5p; hsa-miR-99a-5p; hsa-miR-454-3p; hsa-miR-130a-3p; hsa-miR-1229-3p; hsa-miR-421; hsa-miR-130b-3p; hsa-miR-877-3p; hsa-miR-196b-5p; hsa-miR-550a-3-5p; hsa-miR-324-5p; hsa-miR-484	enriched	0.215369	0.377951	enriched	0.126438	0.311394	enriched	0.124995	0.351543	depleted	0.553345	0.575824	depleted	0.538983	0.553957	depleted	0.642694	0.649956	depleted	0.440831	0.499618	enriched	0.331385	0.411094	depleted	0.331385	0.408683	depleted	0.0451594	0.371606	depleted	0.641185	0.645952
Annotations derived over miRTarBase (Gene Ontology)	3-hydroxyanthranilate 3,4-dioxygenase activity GO0000334	6	hsa-miR-146a-5p; hsa-miR-146b-5p; hsa-miR-589-5p; hsa-miR-185-5p; hsa-miR-744-5p; hsa-miR-143-3p	depleted	0.1096	0.303003	depleted	0.161386	0.337138	depleted	0.222189	0.397771	depleted	0.597101	0.610693	enriched	0.291329	0.374876	depleted	0.54745	0.574015	enriched	0.584859	0.60009	enriched	0.357631	0.428377	enriched	0.161319	0.274422	depleted	0.22687	0.431228	depleted	0.566737	0.584432
Annotations derived over miRTarBase (Gene Ontology)	3-hydroxybutyrate dehydrogenase activity GO0003858	4	hsa-miR-493-5p; hsa-miR-21-5p; hsa-miR-18a-5p; hsa-miR-766-3p	depleted	0.432754	0.485417	depleted	0.169328	0.344917	enriched	0.604173	0.614428	enriched	0.30847	0.439515	enriched	0.0027466	0.0155289	enriched	0.233953	0.404639	enriched	0.487089	0.525821	enriched	0.004069	0.0234442	enriched	0.0233621	0.092265	depleted	0.111786	0.392916	enriched	0.111786	0.320843
Annotations derived over miRTarBase (Gene Ontology)	3-hydroxyisobutyrate dehydrogenase activity GO0008442	3	hsa-miR-942-5p; hsa-miR-192-5p; hsa-miR-6833-3p	depleted	0.200821	0.367872	depleted	0.282461	0.410877	depleted	0.164688	0.370345	depleted	0.0277251	0.228257	depleted	0.180779	0.281203	depleted	0.0172034	0.194842	depleted	0.138318	0.33352	depleted	0.116801	0.216052	depleted	0.404961	0.456783	depleted	0.626293	0.634875	enriched	0.166907	0.363643
Annotations derived over miRTarBase (Gene Ontology)	3-keto sterol reductase activity GO0000253	4	hsa-miR-181d-5p; hsa-miR-335-5p; hsa-miR-155-5p; hsa-miR-26b-5p	enriched	0.182196	0.355325	enriched	0.173553	0.347292	enriched	0.0964186	0.332139	enriched	0.0166115	0.201611	enriched	0.0555362	0.130539	enriched	0.0128634	0.175618	enriched	0.0454321	0.272476	enriched	0.159858	0.261921	enriched	0.0702861	0.176348	enriched	0.381254	0.487993	enriched	0.469542	0.522518
Annotations derived over miRTarBase (Gene Ontology)	3-keto-sphinganine metabolic process GO0006666	6	hsa-miR-6747-3p; hsa-miR-1343-3p; hsa-miR-423-3p; hsa-miR-1976; hsa-miR-106b-3p; hsa-miR-6783-3p	enriched	0.123347	0.312562	enriched	0.0334319	0.200632	enriched	0.415005	0.485607	depleted	0.254254	0.416143	depleted	0.00053	0.0047494	depleted	0.271829	0.426775	depleted	0.0382821	0.266973	depleted	0.005411	0.0286597	depleted	0.0000996	0.00321	enriched	0.0321484	0.371606	enriched	0.50866	0.545905
Annotations derived over miRTarBase (Gene Ontology)	3-methyl-2-oxobutanoate dehydrogenase acetyl-transferring kinase activity GO0047323	4	hsa-miR-92b-3p; hsa-miR-10a-5p; hsa-miR-7977; hsa-miR-5690	depleted	0.0989991	0.294741	depleted	0.101669	0.288135	depleted	0.12954	0.353004	depleted	0.101669	0.336931	enriched	0.572292	0.583026	depleted	0.101669	0.337049	depleted	0.119508	0.32028	depleted	0.589241	0.597064	enriched	0.237046	0.344907	depleted	0.361733	0.482277	enriched	0.19694	0.387387
Annotations derived over miRTarBase (Gene Ontology)	3-methylcrotonyl-CoA carboxylase complex, mitochondrial GO0002169	2	hsa-miR-199b-3p; hsa-miR-769-5p	depleted	0.284498	0.40845	depleted	0.243376	0.396752	depleted	0.296104	0.417735	depleted	0.548628	0.57199	enriched	0.0807913	0.163934	depleted	0.498148	0.53816	enriched	0.658069	0.662915	enriched	0.0548326	0.131457	enriched	0.249263	0.355189	depleted	0.211028	0.423722	enriched	0.365415	0.468777
Annotations derived over miRTarBase (Gene Ontology)	3-oxo-5-alpha-steroid 4-dehydrogenase activity GO0003865	16	hsa-miR-100-5p; hsa-miR-4685-3p; hsa-miR-28-5p; hsa-miR-148a-5p; hsa-miR-5193; hsa-miR-22-5p; hsa-miR-1255a; hsa-miR-185-5p; hsa-miR-192-5p; hsa-miR-5010-3p; hsa-miR-6793-3p; hsa-miR-6749-3p; hsa-miR-26b-3p; hsa-miR-30c-1-3p; hsa-miR-7977; hsa-miR-5690	depleted	0.0060175	0.14038	depleted	0.0188766	0.169649	depleted	0.0131249	0.295223	depleted	0.0487712	0.268974	enriched	0.0751244	0.155492	depleted	0.0051044	0.128723	depleted	0.127446	0.326878	enriched	0.0751244	0.160781	enriched	0.0415814	0.128793	depleted	0.104908	0.389422	depleted	0.524624	0.557295
Annotations derived over miRTarBase (Gene Ontology)	3-oxoacid CoA-transferase activity GO0008260	3	hsa-miR-100-5p; hsa-miR-155-5p; hsa-miR-26b-5p	enriched	0.282461	0.407665	enriched	0.341266	0.437473	enriched	0.171642	0.370345	enriched	0.0421895	0.25676	enriched	0.152231	0.251041	enriched	0.0504636	0.272503	enriched	0.0930228	0.296035	enriched	0.220916	0.32095	enriched	0.304948	0.389738	depleted	0.339	0.469248	depleted	0.429531	0.49894
Annotations derived over miRTarBase (Gene Ontology)	3-oxoacyl-acyl-carrier-protein reductase NADH activity GO0047025	2	hsa-let-7d-5p; hsa-miR-155-5p	enriched	0.107194	0.302529	enriched	0.103348	0.289899	enriched	0.138272	0.3566	enriched	0.0143978	0.19644	enriched	0.178657	0.279672	enriched	0.0092708	0.159451	enriched	0.0365213	0.263137	enriched	0.346903	0.422236	enriched	0.0221239	0.089073	enriched	0.0916898	0.381307	depleted	0.3374	0.453654
Annotations derived over miRTarBase (Gene Ontology)	3-phosphoadenosine 5-phosphosulfate binding GO0050656	19	hsa-miR-6747-3p; hsa-miR-483-3p; hsa-miR-5189-3p; hsa-miR-335-5p; hsa-miR-122-5p; hsa-miR-30a-5p; hsa-miR-183-3p; hsa-miR-25-5p; hsa-miR-1976; hsa-miR-106b-3p; hsa-miR-5193; hsa-miR-26b-5p; hsa-miR-664a-5p; hsa-miR-192-5p; hsa-miR-30e-5p; hsa-miR-221-5p; hsa-miR-30b-5p; hsa-miR-766-3p; hsa-miR-30d-5p	depleted	0.439867	0.490323	depleted	0.235009	0.392738	enriched	0.166159	0.370345	depleted	0.30213	0.438785	enriched	0.714631	0.71542	depleted	0.183643	0.388738	depleted	0.51696	0.545636	enriched	0.502772	0.523461	depleted	0.394901	0.450437	depleted	0.309081	0.45663	depleted	0.259635	0.421811
Annotations derived over miRTarBase (Gene Ontology)	3-phosphoadenosine 5-phosphosulfate biosynthetic process GO0050428	24	hsa-miR-6747-3p; hsa-miR-130b-5p; hsa-miR-1303; hsa-miR-100-5p; hsa-miR-4659a-3p; hsa-miR-4659b-3p; hsa-let-7b-5p; hsa-miR-10a-5p; hsa-miR-1976; hsa-miR-223-5p; hsa-miR-29b-2-5p; hsa-miR-21-5p; hsa-miR-15a-5p; hsa-miR-26b-5p; hsa-miR-192-5p; hsa-miR-501-5p; hsa-miR-18a-5p; hsa-miR-199b-5p; hsa-miR-27a-3p; hsa-miR-335-3p; hsa-miR-27b-3p; hsa-miR-324-5p; hsa-miR-500a-5p; hsa-miR-145-5p	depleted	0.386744	0.464743	depleted	0.0918965	0.277638	enriched	0.187844	0.381774	depleted	0.0617453	0.289903	enriched	0.0778146	0.159681	depleted	0.113454	0.339963	depleted	0.277036	0.410081	enriched	0.0175168	0.0627652	enriched	0.196786	0.309701	depleted	0.111087	0.392916	enriched	0.0348753	0.218804
Annotations derived over miRTarBase (Gene Ontology)	3-phosphoadenosine 5-phosphosulfate metabolic process GO0050427	40	hsa-miR-130b-5p; hsa-miR-6894-3p; hsa-miR-493-5p; hsa-miR-3187-3p; hsa-miR-1287-5p; hsa-miR-4433b-5p; hsa-miR-335-5p; hsa-miR-4659a-3p; hsa-miR-19a-3p; hsa-miR-155-5p; hsa-miR-1226-3p; hsa-miR-4659b-3p; hsa-miR-5001-3p; hsa-miR-423-5p; hsa-miR-98-5p; hsa-miR-25-5p; hsa-miR-16-2-3p; hsa-miR-340-5p; hsa-miR-1304-3p; hsa-miR-148a-5p; hsa-miR-3163; hsa-miR-331-5p; hsa-miR-26b-5p; hsa-miR-6818-3p; hsa…	depleted	0.218397	0.379817	depleted	0.20637	0.371604	depleted	0.37807	0.464853	depleted	0.168752	0.366168	enriched	0.290749	0.374462	depleted	0.241801	0.410062	depleted	0.371711	0.465008	enriched	0.587215	0.595427	enriched	0.351317	0.422673	depleted	0.189785	0.416548	depleted	0.259496	0.421803
Annotations derived over miRTarBase (Gene Ontology)	3-phosphoadenosine 5-phosphosulfate transmembrane transporter activity GO0046964	8	hsa-miR-130b-5p; hsa-miR-4659a-3p; hsa-miR-4659b-3p; hsa-miR-29b-2-5p; hsa-miR-15a-5p; hsa-miR-26b-5p; hsa-miR-501-5p; hsa-miR-500a-5p	enriched	0.548743	0.567547	enriched	0.52859	0.549411	depleted	0.252141	0.412484	enriched	0.148806	0.354681	enriched	0.220435	0.316072	enriched	0.111209	0.338983	depleted	0.127334	0.326878	enriched	0.0980239	0.191789	enriched	0.089008	0.203211	enriched	0.222782	0.429644	enriched	0.0641889	0.271885
Annotations derived over miRTarBase (Gene Ontology)	3-phosphoinositide-dependent protein kinase activity GO0004676	19	hsa-miR-493-5p; hsa-miR-654-3p; hsa-miR-125a-5p; hsa-miR-200c-3p; hsa-miR-10a-5p; hsa-miR-423-5p; hsa-miR-20b-5p; hsa-miR-20a-5p; hsa-miR-148a-5p; hsa-miR-421; hsa-miR-93-5p; hsa-miR-106a-5p; hsa-miR-106b-5p; hsa-miR-17-5p; hsa-miR-185-5p; hsa-miR-744-5p; hsa-miR-618; hsa-miR-5010-3p; hsa-miR-331-3p	enriched	0.25234	0.402317	depleted	0.248066	0.399723	depleted	0.179914	0.377507	enriched	0.182969	0.37517	enriched	0.249058	0.338596	enriched	0.219392	0.397387	enriched	0.111719	0.315611	enriched	0.229066	0.327476	enriched	0.115211	0.23602	depleted	0.178556	0.416548	enriched	0.572218	0.58887
Annotations derived over miRTarBase (Gene Ontology)	3-tyrosyl-DNA phosphodiesterase activity GO0017005	2	hsa-miR-320a-3p; hsa-miR-192-5p	enriched	0.402858	0.474937	enriched	0.413727	0.475591	enriched	0.255175	0.412484	enriched	0.568328	0.58736	depleted	0.231928	0.325124	enriched	0.644321	0.65142	enriched	0.30188	0.425316	depleted	0.301579	0.386338	depleted	0.20177	0.31399	depleted	0.462656	0.517875	depleted	0.250737	0.415906
Annotations derived over miRTarBase (Gene Ontology)	32,5-bisphosphate nucleotidase activity GO0008441	12	hsa-miR-6894-3p; hsa-miR-335-5p; hsa-miR-4659a-3p; hsa-miR-4659b-3p; hsa-miR-5001-3p; hsa-miR-25-5p; hsa-miR-1304-3p; hsa-miR-550a-3-5p; hsa-miR-17-3p; hsa-miR-30c-1-3p; hsa-miR-7977; hsa-miR-5690	depleted	0.207799	0.371846	depleted	0.232014	0.390388	depleted	0.222689	0.398024	depleted	0.214659	0.394667	depleted	0.213261	0.308993	depleted	0.249192	0.414591	depleted	0.132992	0.330004	depleted	0.15651	0.259811	enriched	0.418933	0.467372	enriched	0.124421	0.399907	enriched	0.461225	0.516354
Annotations derived over miRTarBase (Gene Ontology)	3M complex GO1990393	18	hsa-miR-1343-3p; hsa-miR-335-5p; hsa-miR-30a-5p; hsa-miR-10a-5p; hsa-miR-5001-3p; hsa-miR-1976; hsa-miR-1304-5p; hsa-miR-1304-3p; hsa-miR-6842-3p; hsa-miR-6783-3p; hsa-miR-6820-3p; hsa-miR-30e-5p; hsa-miR-30b-5p; hsa-miR-769-5p; hsa-miR-766-3p; hsa-miR-664b-3p; hsa-miR-30d-5p; hsa-miR-30c-1-3p	depleted	0.0604701	0.259907	depleted	0.0867753	0.273215	depleted	0.0190012	0.296351	depleted	0.0167383	0.202072	depleted	0.3503	0.421985	depleted	0.0256745	0.220923	depleted	0.0012339	0.165747	depleted	0.342882	0.419724	depleted	0.2767	0.370073	enriched	0.112101	0.392916	enriched	0.119442	0.329219
Annotations derived over miRTarBase (Gene Ontology)	4 iron, 4 sulfur cluster binding GO0051539	43	hsa-miR-433-3p; hsa-miR-6747-3p; hsa-miR-493-5p; hsa-miR-4521; hsa-miR-146a-5p; hsa-miR-30a-5p; hsa-let-7b-5p; hsa-miR-5001-3p; hsa-miR-99a-5p; hsa-miR-25-5p; hsa-miR-1976; hsa-miR-106b-3p; hsa-miR-20b-5p; hsa-miR-1304-3p; hsa-miR-20a-5p; hsa-miR-134-5p; hsa-miR-21-5p; hsa-miR-93-5p; hsa-miR-210-3p; hsa-miR-106a-5p; hsa-miR-26b-5p; hsa-miR-151a-3p; hsa-miR-106b-5p; hsa-miR-17-5p; hsa-miR-185-5p; …	depleted	0.0011317	0.0887033	depleted	0.000609	0.0533682	depleted	0.0075361	0.289334	depleted	0.0795624	0.310873	enriched	0.013552	0.0491451	depleted	0.184646	0.388738	depleted	0.0245604	0.245412	enriched	0.0049755	0.0271259	enriched	0.0438048	0.13218	depleted	0.0107947	0.350962	enriched	0.0229777	0.189354
Annotations derived over miRTarBase (Gene Ontology)	4-alpha-glucanotransferase activity GO0004134	7	hsa-miR-191-5p; hsa-miR-155-5p; hsa-let-7b-5p; hsa-miR-374a-5p; hsa-miR-26b-5p; hsa-miR-192-5p; hsa-miR-484	depleted	0.555074	0.571673	depleted	0.573453	0.586809	enriched	0.13555	0.355415	enriched	0.263778	0.420125	enriched	0.289866	0.373756	enriched	0.189812	0.388738	enriched	0.435591	0.496278	enriched	0.371015	0.436015	enriched	0.321719	0.402031	depleted	0.630889	0.638954	enriched	0.364731	0.468362
Annotations derived over miRTarBase (Gene Ontology)	4-aminobutyrate transaminase activity GO0003867	2	hsa-miR-335-5p; hsa-miR-143-3p	depleted	0.648921	0.65216	depleted	0.419135	0.478771	enriched	0.111109	0.341307	enriched	0.180781	0.374476	enriched	0.199132	0.294705	enriched	0.249258	0.414591	enriched	0.0461433	0.272476	enriched	0.272688	0.363676	enriched	0.0604893	0.161134	depleted	0.253687	0.440361	depleted	0.110454	0.319018
Annotations derived over miRTarBase (Gene Ontology)	4-aminobutyrate transaminase complex GO0032144	2	hsa-miR-335-5p; hsa-miR-143-3p	depleted	0.648921	0.65216	depleted	0.419135	0.478771	enriched	0.111109	0.341307	enriched	0.180781	0.374476	enriched	0.199132	0.294705	enriched	0.249258	0.414591	enriched	0.0461433	0.272476	enriched	0.272688	0.363676	enriched	0.0604893	0.161134	depleted	0.253687	0.440361	depleted	0.110454	0.319018
Annotations derived over miRTarBase (Gene Ontology)	4-hydroxybenzoate decaprenyltransferase activity GO0002083	3	hsa-miR-99a-5p; hsa-miR-93-5p; hsa-miR-26b-5p	enriched	0.282461	0.407665	depleted	0.33196	0.432609	depleted	0.313623	0.427732	enriched	0.154525	0.356864	enriched	0.172615	0.273014	enriched	0.224071	0.398416	enriched	0.193326	0.366853	enriched	0.145721	0.24893	enriched	0.0626036	0.164037	depleted	0.271906	0.446879	enriched	0.372061	0.472788
Annotations derived over miRTarBase (Gene Ontology)	4-hydroxyproline catabolic process GO0019470	4	hsa-miR-17-3p; hsa-miR-93-3p; hsa-miR-342-3p; hsa-miR-484	depleted	0.0062931	0.141625	depleted	0.0094453	0.133347	depleted	0.0082551	0.289334	depleted	0.203302	0.388469	enriched	0.300398	0.38177	depleted	0.268474	0.425093	depleted	0.0891744	0.292477	enriched	0.300398	0.386338	enriched	0.212638	0.324062	depleted	0.457094	0.514151	enriched	0.0449593	0.23756
Annotations derived over miRTarBase (Gene Ontology)	4-nitrophenol 2-monooxygenase activity GO0018601	2	hsa-miR-335-5p; hsa-miR-132-3p	depleted	0.597352	0.606853	depleted	0.635068	0.639212	depleted	0.568328	0.584162	enriched	0.528646	0.557443	enriched	0.199132	0.294705	enriched	0.61635	0.626768	enriched	0.413727	0.48809	enriched	0.369148	0.434846	enriched	0.0248308	0.0942907	enriched	0.213751	0.425127	depleted	0.12255	0.331184
Annotations derived over miRTarBase (Gene Ontology)	4-nitrophenol metabolic process GO0018960	2	hsa-miR-335-5p; hsa-miR-132-3p	depleted	0.597352	0.606853	depleted	0.635068	0.639212	depleted	0.568328	0.584162	enriched	0.528646	0.557443	enriched	0.199132	0.294705	enriched	0.61635	0.626768	enriched	0.413727	0.48809	enriched	0.369148	0.434846	enriched	0.0248308	0.0942907	enriched	0.213751	0.425127	depleted	0.12255	0.331184
Annotations derived over miRTarBase (Gene Ontology)	4-trimethylammoniobutyraldehyde dehydrogenase activity GO0047105	12	hsa-miR-100-5p; hsa-miR-181d-5p; hsa-miR-155-5p; hsa-miR-20b-5p; hsa-miR-20a-5p; hsa-miR-93-5p; hsa-miR-106b-5p; hsa-miR-17-5p; hsa-miR-185-5p; hsa-miR-192-5p; hsa-miR-30e-3p; hsa-miR-27a-3p	enriched	0.1547	0.339657	enriched	0.142384	0.322718	enriched	0.271162	0.415519	enriched	0.0831353	0.31497	enriched	0.0074297	0.0318491	enriched	0.10328	0.337049	enriched	0.0725898	0.2891	enriched	0.0116468	0.0476182	enriched	0.0275876	0.0992004	depleted	0.0844903	0.381307	enriched	0.181836	0.376359
Annotations derived over miRTarBase (Gene Ontology)	5-3 DNA helicase activity GO0043139	20	hsa-miR-6741-3p; hsa-let-7d-5p; hsa-let-7e-5p; hsa-let-7c-5p; hsa-miR-1226-3p; hsa-let-7b-5p; hsa-miR-98-5p; hsa-let-7g-5p; hsa-miR-3613-3p; hsa-miR-877-3p; hsa-miR-26b-5p; hsa-miR-17-5p; hsa-let-7i-5p; hsa-miR-18a-3p; hsa-miR-192-5p; hsa-miR-18a-5p; hsa-miR-183-5p; hsa-miR-766-3p; hsa-miR-18b-3p; hsa-miR-7977	depleted	0.291789	0.412766	depleted	0.37166	0.452307	depleted	0.392613	0.474138	depleted	0.504846	0.541443	enriched	0.110148	0.20251	depleted	0.537345	0.567482	depleted	0.424318	0.492691	enriched	0.0486848	0.123973	enriched	0.208121	0.319857	depleted	0.478577	0.526192	depleted	0.546868	0.570681
Annotations derived over miRTarBase (Gene Ontology)	5-3 RNA helicase activity GO0032574	6	hsa-miR-155-5p; hsa-let-7b-5p; hsa-miR-877-3p; hsa-miR-26b-5p; hsa-miR-18a-3p; hsa-miR-18a-5p	depleted	0.222189	0.382009	depleted	0.233776	0.391301	depleted	0.147976	0.361683	depleted	0.6001	0.612677	enriched	0.188846	0.288671	depleted	0.651646	0.657679	depleted	0.377911	0.467719	enriched	0.304085	0.388841	enriched	0.608824	0.616605	depleted	0.51984	0.552312	enriched	0.319773	0.45202
Annotations derived over miRTarBase (Gene Ontology)	5-3 RNA polymerase activity GO0034062	12	hsa-let-7e-5p; hsa-miR-19a-3p; hsa-miR-139-5p; hsa-let-7b-5p; hsa-miR-148b-5p; hsa-miR-454-3p; hsa-miR-130a-3p; hsa-miR-148b-3p; hsa-miR-152-3p; hsa-miR-374b-5p; hsa-miR-130b-3p; hsa-miR-148a-3p	enriched	0.0275632	0.209122	enriched	0.106675	0.293106	enriched	0.0106835	0.295223	enriched	0.0106835	0.180839	enriched	0.0160384	0.0553276	enriched	0.0151651	0.186188	enriched	0.0023607	0.165747	enriched	0.0129681	0.0511598	enriched	0.108133	0.227696	depleted	0.128502	0.401779	depleted	0.264832	0.423992
Annotations derived over miRTarBase (Gene Ontology)	5-3 exodeoxyribonuclease activity GO0035312	7	hsa-miR-320a-3p; hsa-miR-378a-3p; hsa-miR-30e-5p; hsa-miR-503-5p; hsa-miR-324-3p; hsa-miR-484; hsa-miR-331-3p	depleted	0.018776	0.18571	depleted	0.0328311	0.200253	depleted	0.0139427	0.295223	depleted	0.132129	0.354681	enriched	0.260937	0.349485	depleted	0.115414	0.341229	depleted	0.0482291	0.274225	enriched	0.371015	0.436015	enriched	0.477742	0.508344	enriched	0.34798	0.474323	enriched	0.335243	0.452747
Annotations derived over miRTarBase (Gene Ontology)	5-3 exonuclease activity GO0008409	29	hsa-miR-2110; hsa-miR-6747-3p; hsa-miR-130b-5p; hsa-miR-320a-3p; hsa-miR-1292-5p; hsa-miR-654-3p; hsa-miR-4755-5p; hsa-miR-3074-5p; hsa-miR-30a-5p; hsa-let-7b-5p; hsa-miR-186-5p; hsa-miR-1976; hsa-miR-1229-3p; hsa-miR-378a-3p; hsa-miR-185-5p; hsa-miR-491-5p; hsa-miR-548k; hsa-miR-425-5p; hsa-miR-378a-5p; hsa-miR-192-5p; hsa-miR-21-3p; hsa-miR-30e-5p; hsa-miR-183-5p; hsa-miR-324-3p; hsa-miR-6749-3…	depleted	0.0852692	0.280662	depleted	0.08756	0.274434	depleted	0.160503	0.370345	depleted	0.0496429	0.271612	depleted	0.0923403	0.180256	depleted	0.117249	0.34281	depleted	0.0198978	0.233269	depleted	0.273359	0.36406	depleted	0.0892519	0.203479	enriched	0.333655	0.467542	enriched	0.434244	0.502064
Annotations derived over miRTarBase (Gene Ontology)	5-3 exoribonuclease activity GO0004534	17	hsa-miR-92b-3p; hsa-miR-320a-3p; hsa-miR-6857-3p; hsa-miR-330-3p; hsa-miR-335-5p; hsa-miR-19a-3p; hsa-let-7b-5p; hsa-miR-10a-5p; hsa-miR-186-5p; hsa-miR-134-5p; hsa-miR-148b-3p; hsa-miR-3613-3p; hsa-miR-378a-5p; hsa-miR-6820-3p; hsa-miR-23b-3p; hsa-miR-23a-3p; hsa-miR-664b-3p	enriched	0.445801	0.494741	enriched	0.237422	0.393172	enriched	0.590641	0.602484	enriched	0.551625	0.574528	depleted	0.339186	0.413699	enriched	0.402482	0.484968	depleted	0.417573	0.490627	depleted	0.224428	0.323653	depleted	0.266965	0.365744	enriched	0.113144	0.393712	enriched	0.224665	0.401728
Annotations derived over miRTarBase (Gene Ontology)	5-deoxynucleotidase activity GO0002953	5	hsa-miR-1303; hsa-miR-122-5p; hsa-miR-93-5p; hsa-miR-877-3p; hsa-miR-107	enriched	0.143498	0.332095	enriched	0.181083	0.352988	enriched	0.167515	0.370345	enriched	0.124197	0.351609	enriched	0.366957	0.434063	enriched	0.114163	0.340472	enriched	0.190695	0.366853	enriched	0.186353	0.289594	enriched	0.444835	0.486244	enriched	0.448342	0.507852	depleted	0.349389	0.460778
Annotations derived over miRTarBase (Gene Ontology)	5-deoxyribose-5-phosphate lyase activity GO0051575	71	hsa-miR-543; hsa-miR-6741-3p; hsa-miR-92b-3p; hsa-miR-6747-3p; hsa-let-7d-5p; hsa-miR-1307-3p; hsa-miR-330-5p; hsa-miR-493-5p; hsa-let-7e-5p; hsa-miR-100-5p; hsa-miR-423-3p; hsa-let-7c-5p; hsa-miR-181d-5p; hsa-miR-629-3p; hsa-miR-548j-5p; hsa-miR-4659a-3p; hsa-miR-3615; hsa-miR-495-3p; hsa-miR-548ay-5p; hsa-miR-7855-5p; hsa-miR-6513-3p; hsa-miR-4659b-3p; hsa-miR-363-3p; hsa-miR-361-5p; hsa-miR-14…	depleted	0.204294	0.370767	depleted	0.278425	0.410877	depleted	0.201026	0.388831	enriched	0.306611	0.438936	enriched	0.0081916	0.0340191	enriched	0.238779	0.408566	enriched	0.0510179	0.276365	enriched	0.0029747	0.0190884	enriched	0.0228109	0.0907057	depleted	0.259411	0.442982	enriched	0.0379553	0.223705
Annotations derived over miRTarBase (Gene Ontology)	5-flap endonuclease activity GO0017108	39	hsa-miR-92b-3p; hsa-miR-328-3p; hsa-let-7d-5p; hsa-miR-1343-3p; hsa-let-7e-5p; hsa-let-7c-5p; hsa-miR-6775-3p; hsa-miR-155-5p; hsa-miR-3074-5p; hsa-miR-363-3p; hsa-let-7b-5p; hsa-miR-548e-3p; hsa-miR-25-3p; hsa-miR-98-5p; hsa-let-7g-5p; hsa-miR-25-5p; hsa-miR-340-5p; hsa-miR-1229-3p; hsa-miR-29b-2-5p; hsa-miR-3163; hsa-miR-3613-3p; hsa-miR-6783-3p; hsa-miR-548k; hsa-miR-744-5p; hsa-miR-378a-5p; h…	depleted	0.0856335	0.281414	depleted	0.290473	0.413061	depleted	0.156121	0.368724	depleted	0.199448	0.386707	enriched	0.113142	0.205561	depleted	0.250353	0.415174	depleted	0.229073	0.386696	enriched	0.236649	0.335238	enriched	0.227488	0.337704	enriched	0.428415	0.500906	depleted	0.413417	0.492082
Annotations derived over miRTarBase (Gene Ontology)	5-methylcytosine catabolic process GO0006211	36	hsa-miR-2110; hsa-miR-6857-3p; hsa-miR-185-3p; hsa-miR-3177-3p; hsa-miR-629-3p; hsa-miR-335-5p; hsa-miR-1306-5p; hsa-miR-7855-5p; hsa-miR-4511; hsa-miR-29c-3p; hsa-miR-30a-5p; hsa-miR-142-3p; hsa-miR-374a-5p; hsa-miR-98-5p; hsa-miR-454-3p; hsa-miR-106b-3p; hsa-miR-20b-5p; hsa-miR-20a-5p; hsa-miR-148a-5p; hsa-miR-421; hsa-miR-21-5p; hsa-miR-93-5p; hsa-miR-3613-3p; hsa-miR-15a-5p; hsa-miR-26b-5p; h…	enriched	0.0536285	0.254437	depleted	0.138642	0.321122	enriched	0.158866	0.370345	enriched	0.0024679	0.115802	enriched	0.008587	0.0351876	enriched	0.000802	0.0767044	enriched	0.0294286	0.253433	enriched	0.0050206	0.0272997	enriched	0.0133979	0.0649961	depleted	0.324227	0.463369	enriched	0.0117855	0.146976
Annotations derived over miRTarBase (Gene Ontology)	5-nucleotidase activity GO0008253	36	hsa-miR-6747-3p; hsa-miR-320a-3p; hsa-miR-6894-3p; hsa-let-7e-5p; hsa-miR-483-3p; hsa-miR-423-3p; hsa-miR-335-5p; hsa-miR-155-5p; hsa-miR-122-5p; hsa-miR-144-3p; hsa-miR-30a-5p; hsa-let-7b-5p; hsa-miR-10a-5p; hsa-miR-548e-3p; hsa-miR-25-5p; hsa-miR-1976; hsa-miR-505-5p; hsa-miR-223-5p; hsa-miR-21-5p; hsa-miR-340-3p; hsa-miR-3613-3p; hsa-miR-15a-5p; hsa-miR-26b-5p; hsa-miR-378a-5p; hsa-miR-1227-3p…	depleted	0.226339	0.385503	depleted	0.31876	0.428886	depleted	0.43713	0.496378	depleted	0.105255	0.342196	enriched	0.497136	0.518778	depleted	0.178186	0.388738	depleted	0.166001	0.355286	enriched	0.484858	0.509759	enriched	0.686665	0.687851	depleted	0.357095	0.479193	enriched	0.48076	0.528062
Annotations derived over miRTarBase (Gene Ontology)	5-phosphoribose 1-diphosphate biosynthetic process GO0006015	19	hsa-miR-92b-3p; hsa-miR-1343-3p; hsa-miR-548j-5p; hsa-miR-548ay-5p; hsa-miR-363-3p; hsa-let-7b-5p; hsa-miR-25-3p; hsa-miR-186-5p; hsa-miR-25-5p; hsa-miR-5193; hsa-miR-26b-5p; hsa-miR-6783-3p; hsa-miR-15b-5p; hsa-miR-192-5p; hsa-miR-1227-3p; hsa-miR-221-3p; hsa-miR-500a-3p; hsa-miR-222-3p; hsa-miR-484	depleted	0.314737	0.426658	depleted	0.299609	0.417816	depleted	0.282718	0.415519	depleted	0.434364	0.501872	enriched	0.227591	0.322111	depleted	0.294213	0.438417	depleted	0.386958	0.47406	enriched	0.50333	0.523735	enriched	0.283589	0.374998	enriched	0.132574	0.401779	enriched	0.561132	0.580336
Annotations derived over miRTarBase (Gene Ontology)	5S class rRNA transcription by RNA polymerase III GO0042791	30	hsa-miR-6747-3p; hsa-miR-320a-3p; hsa-let-7d-3p; hsa-miR-1299; hsa-let-7e-5p; hsa-miR-494-3p; hsa-let-7c-5p; hsa-miR-4755-5p; hsa-miR-122-5p; hsa-miR-30a-5p; hsa-let-7b-5p; hsa-miR-10a-5p; hsa-miR-1976; hsa-miR-28-5p; hsa-miR-1304-3p; hsa-miR-6842-3p; hsa-miR-1296-5p; hsa-miR-877-3p; hsa-miR-664a-5p; hsa-miR-221-5p; hsa-miR-23b-3p; hsa-miR-652-3p; hsa-miR-324-5p; hsa-miR-222-3p; hsa-miR-766-3p; h…	depleted	0.299423	0.419615	depleted	0.402671	0.46837	depleted	0.124826	0.351543	depleted	0.0991915	0.333204	depleted	0.388519	0.44706	depleted	0.0400705	0.254607	depleted	0.166839	0.356522	depleted	0.180941	0.283799	enriched	0.347395	0.419687	enriched	0.312744	0.458306	depleted	0.0677631	0.277053
Annotations derived over miRTarBase (Gene Ontology)	5S rRNA binding GO0008097	62	hsa-miR-92b-3p; hsa-miR-328-3p; hsa-let-7d-5p; hsa-miR-330-3p; hsa-miR-654-3p; hsa-miR-483-3p; hsa-miR-100-5p; hsa-miR-3200-5p; hsa-miR-150-3p; hsa-miR-4755-5p; hsa-miR-335-5p; hsa-miR-19a-3p; hsa-miR-155-5p; hsa-miR-363-3p; hsa-miR-142-5p; hsa-miR-29c-3p; hsa-let-7b-5p; hsa-miR-374a-5p; hsa-miR-25-3p; hsa-miR-454-3p; hsa-miR-186-5p; hsa-miR-340-5p; hsa-miR-505-5p; hsa-miR-130a-3p; hsa-miR-28-5p;…	depleted	0.0548943	0.256098	depleted	0.0170669	0.163665	depleted	0.0648333	0.321264	enriched	0.340917	0.458868	enriched	0.005759	0.026598	enriched	0.434058	0.503169	enriched	0.501841	0.534346	enriched	0.0053091	0.0283252	enriched	0.0025729	0.0238983	depleted	0.0241802	0.364821	enriched	0.0375898	0.22303
Annotations derived over miRTarBase (Gene Ontology)	6,7-dihydropteridine reductase activity GO0004155	8	hsa-let-7d-5p; hsa-let-7e-5p; hsa-let-7c-5p; hsa-let-7b-5p; hsa-miR-98-5p; hsa-let-7g-5p; hsa-miR-26b-5p; hsa-let-7i-5p	enriched	0.146435	0.335364	enriched	0.136633	0.320453	enriched	0.0814327	0.325639	enriched	0.0528044	0.276931	enriched	0.11128	0.203501	enriched	0.0404756	0.254607	enriched	0.0437852	0.272201	enriched	0.0472486	0.121965	enriched	0.0461408	0.136977	enriched	0.266068	0.445346	depleted	0.0737037	0.286958
Annotations derived over miRTarBase (Gene Ontology)	6-phosphofructo-2-kinase activity GO0003873	23	hsa-miR-2110; hsa-miR-92b-3p; hsa-miR-330-3p; hsa-miR-335-5p; hsa-miR-382-5p; hsa-miR-1271-5p; hsa-miR-6775-3p; hsa-miR-122-5p; hsa-miR-423-5p; hsa-miR-20b-5p; hsa-miR-20a-5p; hsa-miR-21-5p; hsa-miR-93-5p; hsa-miR-106a-5p; hsa-miR-26b-5p; hsa-miR-106b-5p; hsa-miR-17-5p; hsa-miR-185-5p; hsa-miR-491-5p; hsa-miR-96-5p; hsa-miR-182-5p; hsa-miR-183-5p; hsa-miR-6782-3p	enriched	0.097098	0.293805	enriched	0.0775644	0.266632	enriched	0.0429706	0.31158	enriched	0.044594	0.261665	enriched	0.0417284	0.10742	enriched	0.05167	0.274622	enriched	0.0308607	0.254038	enriched	0.0141462	0.0543378	enriched	0.0133338	0.0647578	depleted	0.395172	0.49331	depleted	0.440178	0.505436
Annotations derived over miRTarBase (Gene Ontology)	6-phosphofructokinase activity GO0003872	19	hsa-miR-320a-3p; hsa-miR-330-5p; hsa-miR-423-3p; hsa-miR-125a-5p; hsa-miR-1226-3p; hsa-miR-142-5p; hsa-let-7b-5p; hsa-miR-20b-5p; hsa-miR-20a-5p; hsa-miR-3163; hsa-miR-93-5p; hsa-miR-106a-5p; hsa-miR-877-3p; hsa-miR-26b-5p; hsa-miR-106b-5p; hsa-miR-17-5p; hsa-miR-6734-3p; hsa-miR-484; hsa-miR-331-3p	enriched	0.156139	0.341159	enriched	0.376377	0.452516	depleted	0.330238	0.439023	depleted	0.270855	0.4246	enriched	0.107876	0.200682	enriched	0.172205	0.388738	depleted	0.376377	0.466937	enriched	0.124688	0.226085	depleted	0.251367	0.356494	depleted	0.368549	0.485801	enriched	0.162125	0.362006
Annotations derived over miRTarBase (Gene Ontology)	6-phosphofructokinase complex GO0005945	19	hsa-miR-320a-3p; hsa-miR-330-5p; hsa-miR-423-3p; hsa-miR-125a-5p; hsa-miR-1226-3p; hsa-miR-142-5p; hsa-let-7b-5p; hsa-miR-20b-5p; hsa-miR-20a-5p; hsa-miR-3163; hsa-miR-93-5p; hsa-miR-106a-5p; hsa-miR-877-3p; hsa-miR-26b-5p; hsa-miR-106b-5p; hsa-miR-17-5p; hsa-miR-6734-3p; hsa-miR-484; hsa-miR-331-3p	enriched	0.156139	0.341159	enriched	0.376377	0.452516	depleted	0.330238	0.439023	depleted	0.270855	0.4246	enriched	0.107876	0.200682	enriched	0.172205	0.388738	depleted	0.376377	0.466937	enriched	0.124688	0.226085	depleted	0.251367	0.356494	depleted	0.368549	0.485801	enriched	0.162125	0.362006
Annotations derived over miRTarBase (Gene Ontology)	6-phosphogluconolactonase activity GO0017057	2	hsa-miR-143-3p; hsa-miR-664b-3p	depleted	0.0527277	0.253234	depleted	0.0087089	0.130715	depleted	0.336172	0.442465	depleted	0.397398	0.483014	enriched	0.109804	0.202181	depleted	0.255175	0.418951	depleted	0.347462	0.4528	enriched	0.0893805	0.180397	enriched	0.143259	0.268105	depleted	0.253687	0.440361	enriched	0.411792	0.492082
Annotations derived over miRTarBase (Gene Ontology)	7-dehydrocholesterol reductase activity GO0047598	3	hsa-miR-335-5p; hsa-miR-425-5p; hsa-miR-1260b	depleted	0.405764	0.476665	depleted	0.411682	0.474285	depleted	0.357355	0.453791	depleted	0.405764	0.488514	enriched	0.192634	0.292552	depleted	0.376488	0.473845	depleted	0.538071	0.561381	enriched	0.281088	0.370846	enriched	0.0241567	0.0940496	depleted	0.28488	0.449779	depleted	0.170379	0.365541
Annotations derived over miRTarBase (Gene Ontology)	7-methylguanosine cap hypermethylation GO0036261	3	hsa-miR-139-5p; hsa-miR-25-5p; hsa-miR-183-5p	depleted	0.432216	0.485001	enriched	0.455238	0.500724	depleted	0.40378	0.480776	depleted	0.233819	0.406725	depleted	0.307524	0.387161	depleted	0.217897	0.396222	depleted	0.275644	0.4094	depleted	0.223143	0.322798	enriched	0.29167	0.38213	enriched	0.475014	0.524176	depleted	0.0696303	0.280376
Annotations derived over miRTarBase (Gene Ontology)	7-methylguanosine mRNA capping GO0006370	97	hsa-miR-1301-3p; hsa-miR-92b-3p; hsa-miR-6747-3p; hsa-miR-193a-5p; hsa-miR-328-3p; hsa-miR-7704; hsa-miR-320a-3p; hsa-let-7d-5p; hsa-miR-1180-3p; hsa-miR-1343-3p; hsa-miR-493-5p; hsa-let-7e-5p; hsa-miR-1303; hsa-miR-6501-5p; hsa-miR-100-5p; hsa-miR-423-3p; hsa-miR-494-3p; hsa-let-7c-5p; hsa-miR-181d-5p; hsa-miR-548j-5p; hsa-miR-335-5p; hsa-miR-548ay-5p; hsa-miR-6513-3p; hsa-miR-155-5p; hsa-miR-12…	depleted	0.044758	0.242718	depleted	0.100404	0.287075	depleted	0.0742884	0.325639	depleted	0.408423	0.489682	enriched	0.0127129	0.0470432	depleted	0.389066	0.481156	depleted	0.22031	0.382278	enriched	0.0235734	0.0764962	enriched	0.1492	0.272286	depleted	0.0239995	0.364821	enriched	0.390102	0.484296
Annotations derived over miRTarBase (Gene Ontology)	7S RNA binding GO0008312	23	hsa-miR-92b-3p; hsa-miR-320a-3p; hsa-miR-409-3p; hsa-miR-382-5p; hsa-miR-1271-5p; hsa-miR-155-5p; hsa-miR-10a-5p; hsa-miR-423-5p; hsa-miR-186-5p; hsa-miR-1229-3p; hsa-miR-6818-3p; hsa-miR-96-5p; hsa-miR-339-5p; hsa-miR-182-5p; hsa-miR-550a-3-5p; hsa-miR-221-3p; hsa-miR-769-5p; hsa-miR-766-3p; hsa-miR-484; hsa-miR-365a-3p; hsa-miR-30c-1-3p; hsa-miR-7977; hsa-miR-5690	depleted	0.149142	0.337297	depleted	0.103636	0.290193	depleted	0.140683	0.359484	depleted	0.0176851	0.20431	enriched	0.439286	0.481739	depleted	0.0152966	0.187003	depleted	0.207746	0.373945	enriched	0.60688	0.612668	enriched	0.333974	0.411075	depleted	0.0698882	0.375818	depleted	0.167567	0.364142
Annotations derived over miRTarBase (Gene Ontology)	7SK snRNA binding GO0097322	59	hsa-let-7d-5p; hsa-miR-191-5p; hsa-miR-1343-3p; hsa-let-7e-5p; hsa-miR-5695; hsa-miR-100-5p; hsa-miR-423-3p; hsa-let-7c-5p; hsa-miR-4326; hsa-miR-335-5p; hsa-miR-19a-3p; hsa-miR-495-3p; hsa-miR-200c-3p; hsa-miR-155-5p; hsa-miR-142-5p; hsa-miR-29c-3p; hsa-miR-142-3p; hsa-let-7b-5p; hsa-miR-548e-3p; hsa-miR-423-5p; hsa-miR-98-5p; hsa-let-7g-5p; hsa-miR-186-5p; hsa-miR-4685-3p; hsa-miR-16-2-3p; hsa-…	depleted	0.0869087	0.282168	depleted	0.0457489	0.226541	depleted	0.129237	0.353004	enriched	0.153474	0.356154	enriched	0.0010879	0.0079804	enriched	0.180879	0.388738	enriched	0.27086	0.406753	enriched	0.000379	0.0048929	enriched	0.0197427	0.0825573	depleted	0.151125	0.40484	enriched	0.009011	0.132104
Annotations derived over miRTarBase (Gene Ontology)	8-hydroxy-2-deoxyguanosine DNA binding GO1905773	6	hsa-miR-224-5p; hsa-miR-144-3p; hsa-miR-223-5p; hsa-miR-134-5p; hsa-miR-192-5p; hsa-miR-6820-3p	enriched	0.265173	0.407515	depleted	0.172008	0.346486	enriched	0.212618	0.393998	enriched	0.401873	0.485998	enriched	0.247137	0.336841	enriched	0.377911	0.474771	enriched	0.265173	0.403701	enriched	0.167176	0.270463	enriched	0.360488	0.428082	depleted	0.0196871	0.362413	depleted	0.238677	0.410995
Annotations derived over miRTarBase (Gene Ontology)	8-oxo-7,8-dihydrodeoxyguanosine triphosphate pyrophosphatase activity GO0035539	3	hsa-let-7e-5p; hsa-miR-192-5p; hsa-miR-145-5p	depleted	0.371675	0.458238	depleted	0.302023	0.419287	depleted	0.631271	0.636894	depleted	0.357355	0.462556	enriched	0.188964	0.288671	depleted	0.288719	0.434517	enriched	0.583711	0.599124	enriched	0.147583	0.250039	enriched	0.231078	0.340109	depleted	0.16347	0.407876	depleted	0.334362	0.452097
Annotations derived over miRTarBase (Gene Ontology)	8-oxo-7,8-dihydroguanosine triphosphate pyrophosphatase activity GO0008413	3	hsa-let-7e-5p; hsa-miR-192-5p; hsa-miR-145-5p	depleted	0.371675	0.458238	depleted	0.302023	0.419287	depleted	0.631271	0.636894	depleted	0.357355	0.462556	enriched	0.188964	0.288671	depleted	0.288719	0.434517	enriched	0.583711	0.599124	enriched	0.147583	0.250039	enriched	0.231078	0.340109	depleted	0.16347	0.407876	depleted	0.334362	0.452097
Annotations derived over miRTarBase (Gene Ontology)	8-oxo-dGDP phosphatase activity GO0044715	6	hsa-miR-1248; hsa-miR-4433b-5p; hsa-miR-5193; hsa-miR-877-3p; hsa-miR-4286; hsa-miR-7977	depleted	0.247889	0.398596	depleted	0.235556	0.392812	depleted	0.362195	0.457365	depleted	0.314003	0.442483	enriched	0.440266	0.481739	depleted	0.195458	0.388738	depleted	0.377911	0.467719	enriched	0.223234	0.322798	depleted	0.293761	0.383807	depleted	0.096621	0.384922	depleted	0.199769	0.388942
Annotations derived over miRTarBase (Gene Ontology)	9+0 non-motile cilium GO0097731	3	hsa-miR-335-5p; hsa-miR-93-3p; hsa-miR-143-3p	depleted	0.271338	0.407515	depleted	0.366881	0.452307	enriched	0.405764	0.482465	enriched	0.62637	0.635175	enriched	0.372455	0.438172	depleted	0.707851	0.70976	enriched	0.225798	0.385117	enriched	0.372455	0.437143	enriched	0.243203	0.35045	depleted	0.413956	0.500633	depleted	0.406089	0.491805
Annotations derived over miRTarBase (Gene Ontology)	9+2 motile cilium GO0097729	10	hsa-let-7d-5p; hsa-let-7e-5p; hsa-let-7c-5p; hsa-miR-335-5p; hsa-miR-7855-5p; hsa-let-7b-5p; hsa-miR-98-5p; hsa-let-7g-5p; hsa-let-7i-5p; hsa-miR-30c-1-3p	enriched	0.0437257	0.242076	enriched	0.0611489	0.245323	enriched	0.0583598	0.316825	enriched	0.0906797	0.325921	enriched	0.0702163	0.149485	enriched	0.102205	0.337049	enriched	0.0477358	0.272476	enriched	0.0324019	0.0942423	enriched	0.0249896	0.0945522	enriched	0.16237	0.407876	depleted	0.0173544	0.166637
Annotations derived over miRTarBase (Gene Ontology)	90S preribosome GO0030686	49	hsa-miR-6741-3p; hsa-miR-92b-3p; hsa-miR-6747-3p; hsa-miR-130b-5p; hsa-let-7e-5p; hsa-miR-1234-3p; hsa-miR-3187-3p; hsa-miR-1303; hsa-miR-6501-5p; hsa-miR-100-5p; hsa-miR-4755-5p; hsa-miR-495-3p; hsa-miR-6513-3p; hsa-miR-122-5p; hsa-miR-1226-3p; hsa-miR-363-3p; hsa-miR-30a-5p; hsa-let-7b-5p; hsa-miR-5001-3p; hsa-miR-99a-5p; hsa-miR-25-3p; hsa-miR-98-5p; hsa-miR-1976; hsa-miR-106b-3p; hsa-miR-1304…	depleted	0.389853	0.466954	enriched	0.471794	0.512554	depleted	0.321379	0.433478	depleted	0.190639	0.381147	enriched	0.404843	0.459177	depleted	0.406946	0.487347	depleted	0.0433459	0.271831	enriched	0.442613	0.479742	enriched	0.140816	0.26521	enriched	0.318758	0.460817	enriched	0.0413014	0.23023
Annotations derived over miRTarBase (Gene Ontology)	A band GO0031672	24	hsa-miR-4755-5p; hsa-miR-335-5p; hsa-miR-1271-5p; hsa-miR-122-5p; hsa-miR-30a-5p; hsa-miR-10a-5p; hsa-miR-20b-5p; hsa-miR-20a-5p; hsa-miR-6842-3p; hsa-miR-93-5p; hsa-miR-15a-5p; hsa-miR-877-3p; hsa-miR-106b-5p; hsa-miR-17-5p; hsa-miR-15b-5p; hsa-miR-96-5p; hsa-miR-192-5p; hsa-miR-182-5p; hsa-miR-30e-5p; hsa-miR-93-3p; hsa-miR-30b-5p; hsa-let-7f-1-3p; hsa-let-7i-3p; hsa-miR-30d-5p	depleted	0.0186689	0.185652	depleted	0.0425709	0.220679	depleted	0.0045754	0.275329	depleted	0.0934299	0.328098	enriched	0.0388256	0.102205	depleted	0.213873	0.393014	depleted	0.114213	0.316313	enriched	0.0413759	0.111613	enriched	0.0551099	0.152636	depleted	0.341783	0.47112	enriched	0.0424468	0.233554
Annotations derived over miRTarBase (Gene Ontology)	A-type transient outward potassium channel activity GO0005250	13	hsa-miR-1306-5p; hsa-miR-139-5p; hsa-miR-142-3p; hsa-miR-1304-5p; hsa-miR-20b-5p; hsa-miR-20a-5p; hsa-miR-93-5p; hsa-miR-106a-5p; hsa-miR-26b-5p; hsa-miR-106b-5p; hsa-miR-17-5p; hsa-miR-335-3p; hsa-miR-26b-3p	depleted	0.0849907	0.280353	depleted	0.108085	0.293909	enriched	0.135731	0.355415	enriched	0.0359786	0.247816	enriched	0.0017625	0.0113284	enriched	0.0283966	0.228354	enriched	0.0983277	0.303166	enriched	0.0014904	0.0119812	enriched	0.0147588	0.0690649	depleted	0.305875	0.454254	enriched	0.0198202	0.176396
Annotations derived over miRTarBase (Gene Ontology)	ACF complex GO0016590	2	hsa-let-7b-5p; hsa-miR-98-5p	enriched	0.170843	0.348039	enriched	0.198848	0.365134	enriched	0.165979	0.370345	enriched	0.424525	0.496386	enriched	0.407409	0.460186	enriched	0.369831	0.470449	enriched	0.503275	0.534888	enriched	0.35806	0.428467	depleted	0.609735	0.617097	depleted	0.392994	0.492823	depleted	0.398457	0.488656
Annotations derived over miRTarBase (Gene Ontology)	ADP binding GO0043531	105	hsa-miR-1301-3p; hsa-miR-543; hsa-miR-92b-3p; hsa-miR-193a-5p; hsa-miR-6861-3p; hsa-miR-320a-3p; hsa-let-7d-5p; hsa-miR-409-3p; hsa-miR-1299; hsa-miR-6894-3p; hsa-miR-1343-3p; hsa-miR-370-3p; hsa-miR-4707-3p; hsa-let-7e-5p; hsa-miR-3187-3p; hsa-miR-100-5p; hsa-miR-4433b-5p; hsa-let-7c-5p; hsa-miR-504-5p; hsa-miR-4433a-5p; hsa-miR-4755-5p; hsa-miR-335-5p; hsa-miR-19a-3p; hsa-miR-495-3p; hsa-miR-15…	depleted	0.0079016	0.152494	depleted	0.0085898	0.13014	depleted	0.0881201	0.326631	depleted	0.225053	0.400457	enriched	0.0185034	0.061334	depleted	0.15998	0.379517	depleted	0.110058	0.314628	enriched	0.0329005	0.0949877	enriched	0.0505454	0.144752	depleted	0.0448118	0.371606	enriched	0.112126	0.320907
Annotations derived over miRTarBase (Gene Ontology)	ADP transmembrane transporter activity GO0015217	4	hsa-miR-4433b-5p; hsa-miR-532-3p; hsa-miR-1260a; hsa-miR-1260b	depleted	0.0574589	0.257765	depleted	0.0975608	0.283572	depleted	0.0215185	0.298847	depleted	0.0964186	0.331195	enriched	0.247161	0.336841	depleted	0.126116	0.353043	depleted	0.0397553	0.267565	enriched	0.257464	0.349929	enriched	0.273254	0.367396	depleted	0.210946	0.423722	depleted	0.135342	0.343664
Annotations derived over miRTarBase (Gene Ontology)	ADP transport GO0015866	7	hsa-miR-92b-3p; hsa-miR-4433b-5p; hsa-let-7b-5p; hsa-miR-532-3p; hsa-miR-331-3p; hsa-miR-1260a; hsa-miR-1260b	depleted	0.0950786	0.291879	depleted	0.0950786	0.28147	depleted	0.0365119	0.307152	depleted	0.125773	0.353019	enriched	0.488102	0.511486	depleted	0.143608	0.369701	depleted	0.0175651	0.226406	depleted	0.482747	0.508004	depleted	0.507919	0.53283	depleted	0.537313	0.565472	enriched	0.157218	0.35902
Annotations derived over miRTarBase (Gene Ontology)	ADP-ribose diphosphatase activity GO0047631	12	hsa-miR-1248; hsa-miR-323b-3p; hsa-miR-423-3p; hsa-miR-4433b-5p; hsa-miR-5193; hsa-miR-877-3p; hsa-miR-532-3p; hsa-miR-6749-3p; hsa-miR-1260a; hsa-miR-4286; hsa-miR-7977; hsa-miR-1260b	depleted	0.0845651	0.279893	depleted	0.066251	0.253505	depleted	0.0228525	0.300605	depleted	0.0187261	0.207269	enriched	0.31851	0.396313	depleted	0.0428685	0.258441	depleted	0.0490619	0.275415	enriched	0.167542	0.270701	enriched	0.407615	0.45788	depleted	0.0654411	0.373564	depleted	0.340319	0.454767
Annotations derived over miRTarBase (Gene Ontology)	ADP-ribosylarginine hydrolase activity GO0003875	5	hsa-miR-130b-5p; hsa-miR-4685-3p; hsa-miR-942-5p; hsa-miR-6749-3p; hsa-miR-6833-3p	depleted	0.43645	0.488128	depleted	0.546116	0.563128	depleted	0.153586	0.366842	depleted	0.127661	0.354521	depleted	0.0945662	0.183662	depleted	0.179106	0.388738	depleted	0.054731	0.276941	depleted	0.142653	0.246134	depleted	0.264269	0.365353	enriched	0.0630236	0.373173	enriched	0.097539	0.313398
Annotations derived over miRTarBase (Gene Ontology)	ADP-ribosylation factor binding GO0030306	34	hsa-miR-3127-3p; hsa-miR-320a-3p; hsa-let-7d-5p; hsa-miR-1538; hsa-miR-1292-5p; hsa-miR-224-5p; hsa-let-7e-5p; hsa-let-7c-5p; hsa-miR-4326; hsa-let-7b-5p; hsa-miR-423-5p; hsa-miR-98-5p; hsa-let-7g-5p; hsa-miR-4685-3p; hsa-miR-199b-3p; hsa-miR-223-5p; hsa-miR-1229-3p; hsa-miR-15a-5p; hsa-miR-26b-5p; hsa-miR-15b-5p; hsa-miR-744-5p; hsa-miR-196b-5p; hsa-let-7i-5p; hsa-miR-210-5p; hsa-miR-17-3p; hsa-…	depleted	0.342119	0.440699	depleted	0.111022	0.296611	enriched	0.710957	0.712087	enriched	0.474587	0.522196	enriched	0.0561359	0.1315	enriched	0.317613	0.453574	enriched	0.5463	0.567271	enriched	0.108373	0.204772	enriched	0.179462	0.293129	depleted	0.335496	0.468177	depleted	0.0423051	0.233225
Annotations derived over miRTarBase (Gene Ontology)	ADP-specific glucokinase activity GO0043843	3	hsa-miR-30a-5p; hsa-miR-26b-5p; hsa-miR-769-5p	depleted	0.341266	0.44031	depleted	0.350659	0.443374	depleted	0.273787	0.415519	depleted	0.384191	0.476708	enriched	0.227096	0.321881	depleted	0.416607	0.491248	depleted	0.260977	0.401158	enriched	0.0745864	0.160174	enriched	0.467764	0.501665	depleted	0.334362	0.467542	enriched	0.156702	0.35902
Annotations derived over miRTarBase (Gene Ontology)	ADP-sugar diphosphatase activity GO0019144	11	hsa-miR-1248; hsa-miR-323b-3p; hsa-miR-4433b-5p; hsa-miR-5193; hsa-miR-877-3p; hsa-miR-532-3p; hsa-miR-6749-3p; hsa-miR-1260a; hsa-miR-4286; hsa-miR-7977; hsa-miR-1260b	depleted	0.0516103	0.251867	depleted	0.0501733	0.232984	depleted	0.0125848	0.295223	depleted	0.0327797	0.241407	enriched	0.151369	0.250502	depleted	0.0243179	0.218027	depleted	0.0897253	0.2932	enriched	0.0825436	0.170592	enriched	0.196831	0.309701	depleted	0.0434936	0.371606	depleted	0.248548	0.415906
Annotations derived over miRTarBase (Gene Ontology)	AF-1 domain binding GO0050683	9	hsa-miR-6741-3p; hsa-miR-1307-3p; hsa-miR-335-5p; hsa-miR-339-3p; hsa-miR-1304-3p; hsa-miR-15a-5p; hsa-miR-6818-3p; hsa-miR-15b-5p; hsa-miR-93-3p	enriched	0.279849	0.407665	enriched	0.140233	0.321122	enriched	0.505348	0.534547	enriched	0.284372	0.429318	depleted	0.135351	0.232511	enriched	0.412951	0.490206	enriched	0.407832	0.486578	depleted	0.212906	0.313585	depleted	0.678807	0.680355	enriched	0.439699	0.502459	enriched	0.356886	0.465544
Annotations derived over miRTarBase (Gene Ontology)	AF-2 domain binding GO0050682	15	hsa-miR-320a-3p; hsa-miR-361-3p; hsa-miR-30a-5p; hsa-miR-423-5p; hsa-miR-186-5p; hsa-miR-378c; hsa-miR-378a-3p; hsa-miR-378i; hsa-miR-30e-5p; hsa-miR-30b-5p; hsa-miR-23b-3p; hsa-miR-6793-3p; hsa-miR-766-3p; hsa-miR-484; hsa-miR-30d-5p	depleted	0.139118	0.327769	depleted	0.066905	0.254334	depleted	0.182836	0.378435	depleted	0.0715781	0.300553	depleted	0.391656	0.449782	depleted	0.182836	0.388738	depleted	0.13617	0.333078	enriched	0.301461	0.386338	depleted	0.371307	0.434535	depleted	0.300835	0.454029	enriched	0.408741	0.492082
Annotations derived over miRTarBase (Gene Ontology)	AIM2 inflammasome complex GO0097169	5	hsa-miR-1304-5p; hsa-miR-877-3p; hsa-miR-26b-5p; hsa-miR-17-3p; hsa-miR-6749-3p	depleted	0.0729055	0.272969	depleted	0.151129	0.329683	depleted	0.0575023	0.316825	depleted	0.23892	0.407829	enriched	0.147961	0.246126	depleted	0.27493	0.427861	depleted	0.128956	0.327737	enriched	0.0601853	0.139382	enriched	0.233425	0.341346	depleted	0.340396	0.470009	enriched	0.465934	0.519899
Annotations derived over miRTarBase (Gene Ontology)	AIP1-IRE1 complex GO1990597	6	hsa-miR-92b-3p; hsa-miR-330-5p; hsa-miR-363-5p; hsa-let-7b-5p; hsa-miR-18a-3p; hsa-miR-326	enriched	0.285479	0.408781	enriched	0.180385	0.352511	enriched	0.379313	0.465354	enriched	0.367119	0.467409	depleted	0.0246363	0.0751804	enriched	0.374974	0.473461	depleted	0.374974	0.466257	depleted	0.0088991	0.040079	depleted	0.0106503	0.0567208	enriched	0.0418263	0.371606	enriched	0.257411	0.421004
Annotations derived over miRTarBase (Gene Ontology)	AMP binding GO0016208	27	hsa-miR-320a-3p; hsa-miR-330-5p; hsa-miR-423-3p; hsa-miR-125a-5p; hsa-miR-335-5p; hsa-miR-155-5p; hsa-miR-1226-3p; hsa-miR-142-5p; hsa-let-7b-5p; hsa-miR-10a-5p; hsa-miR-20b-5p; hsa-miR-20a-5p; hsa-miR-5193; hsa-miR-3163; hsa-miR-93-5p; hsa-miR-106a-5p; hsa-miR-877-3p; hsa-miR-26b-5p; hsa-miR-106b-5p; hsa-miR-17-5p; hsa-miR-15b-5p; hsa-miR-324-3p; hsa-miR-6734-3p; hsa-miR-6749-3p; hsa-miR-484; hs…	depleted	0.283649	0.408161	depleted	0.305578	0.422123	depleted	0.150581	0.363938	enriched	0.244773	0.411093	enriched	0.0507797	0.1236	depleted	0.343509	0.45887	enriched	0.641128	0.64783	enriched	0.069921	0.154087	enriched	0.0724822	0.177482	depleted	0.154767	0.405634	enriched	0.153695	0.35902
Annotations derived over miRTarBase (Gene Ontology)	AMP biosynthetic process GO0006167	9	hsa-miR-335-5p; hsa-miR-19a-3p; hsa-miR-548e-3p; hsa-miR-25-5p; hsa-miR-20a-5p; hsa-miR-22-5p; hsa-miR-96-5p; hsa-miR-93-3p; hsa-miR-548o-3p	depleted	0.205427	0.370945	depleted	0.170865	0.345676	enriched	0.131192	0.353635	enriched	0.40176	0.485998	enriched	0.141296	0.238931	enriched	0.354436	0.464351	enriched	0.336593	0.446841	enriched	0.161832	0.263967	depleted	0.214586	0.325449	depleted	0.0082236	0.345974	enriched	0.330289	0.45202
Annotations derived over miRTarBase (Gene Ontology)	AMP catabolic process GO0006196	5	hsa-miR-543; hsa-miR-335-5p; hsa-miR-155-5p; hsa-miR-30a-5p; hsa-miR-491-5p	enriched	0.120792	0.310434	enriched	0.114163	0.299996	enriched	0.179106	0.376848	enriched	0.094658	0.328698	enriched	0.459293	0.490151	enriched	0.0637731	0.293687	enriched	0.140837	0.334918	enriched	0.488369	0.511766	enriched	0.40194	0.455165	enriched	0.149534	0.40484	enriched	0.271225	0.427491
Annotations derived over miRTarBase (Gene Ontology)	AMP deaminase activity GO0003876	7	hsa-miR-543; hsa-let-7e-5p; hsa-miR-335-5p; hsa-miR-10a-5p; hsa-miR-939-5p; hsa-miR-491-5p; hsa-miR-484	enriched	0.499687	0.529053	enriched	0.457725	0.501889	enriched	0.342317	0.446961	enriched	0.277457	0.427295	depleted	0.165688	0.265416	enriched	0.356717	0.465599	enriched	0.212967	0.378218	depleted	0.240219	0.336898	enriched	0.501122	0.527493	enriched	0.327179	0.464165	depleted	0.191154	0.382762
Annotations derived over miRTarBase (Gene Ontology)	AMP metabolic process GO0046033	22	hsa-miR-543; hsa-let-7d-5p; hsa-let-7e-5p; hsa-let-7c-5p; hsa-miR-335-5p; hsa-miR-122-5p; hsa-miR-142-3p; hsa-let-7b-5p; hsa-miR-10a-5p; hsa-miR-98-5p; hsa-let-7g-5p; hsa-miR-4685-3p; hsa-miR-3613-3p; hsa-miR-939-5p; hsa-miR-26b-5p; hsa-miR-491-5p; hsa-let-7i-5p; hsa-miR-324-5p; hsa-miR-342-3p; hsa-miR-5010-3p; hsa-miR-197-3p; hsa-miR-484	enriched	0.55425	0.571028	enriched	0.575116	0.588179	enriched	0.599587	0.610235	enriched	0.184283	0.376087	enriched	0.0263162	0.0787044	enriched	0.25394	0.418443	enriched	0.416556	0.490132	enriched	0.0214781	0.0719011	enriched	0.113183	0.233615	enriched	0.357917	0.479321	enriched	0.479157	0.527229
Annotations derived over miRTarBase (Gene Ontology)	AMP salvage GO0044209	5	hsa-let-7b-5p; hsa-miR-10a-5p; hsa-miR-15b-5p; hsa-miR-324-3p; hsa-miR-484	depleted	0.181083	0.354992	depleted	0.222004	0.382962	depleted	0.143498	0.360267	depleted	0.200733	0.387298	enriched	0.306547	0.386906	depleted	0.115374	0.341229	depleted	0.350164	0.454564	enriched	0.300089	0.386243	enriched	0.373886	0.435895	enriched	0.269283	0.44621	enriched	0.470155	0.522766
Annotations derived over miRTarBase (Gene Ontology)	AMP transmembrane transporter activity GO0080122	4	hsa-miR-4433b-5p; hsa-miR-532-3p; hsa-miR-1260a; hsa-miR-1260b	depleted	0.0574589	0.257765	depleted	0.0975608	0.283572	depleted	0.0215185	0.298847	depleted	0.0964186	0.331195	enriched	0.247161	0.336841	depleted	0.126116	0.353043	depleted	0.0397553	0.267565	enriched	0.257464	0.349929	enriched	0.273254	0.367396	depleted	0.210946	0.423722	depleted	0.135342	0.343664
Annotations derived over miRTarBase (Gene Ontology)	AMP transport GO0080121	4	hsa-miR-4433b-5p; hsa-miR-532-3p; hsa-miR-1260a; hsa-miR-1260b	depleted	0.0574589	0.257765	depleted	0.0975608	0.283572	depleted	0.0215185	0.298847	depleted	0.0964186	0.331195	enriched	0.247161	0.336841	depleted	0.126116	0.353043	depleted	0.0397553	0.267565	enriched	0.257464	0.349929	enriched	0.273254	0.367396	depleted	0.210946	0.423722	depleted	0.135342	0.343664
Annotations derived over miRTarBase (Gene Ontology)	AMP-activated protein kinase activity GO0004679	38	hsa-miR-3613-5p; hsa-miR-1292-5p; hsa-miR-483-3p; hsa-miR-494-3p; hsa-miR-1273h-3p; hsa-miR-19a-3p; hsa-miR-122-5p; hsa-miR-29c-3p; hsa-miR-30a-5p; hsa-let-7b-5p; hsa-miR-98-5p; hsa-miR-454-3p; hsa-miR-186-5p; hsa-miR-16-2-3p; hsa-miR-130a-3p; hsa-miR-5193; hsa-miR-148b-3p; hsa-miR-21-5p; hsa-miR-130b-3p; hsa-miR-15a-5p; hsa-miR-877-3p; hsa-miR-26b-5p; hsa-miR-15b-5p; hsa-miR-192-5p; hsa-miR-182-…	depleted	0.0540277	0.254794	depleted	0.0196485	0.172244	depleted	0.179589	0.377144	depleted	0.492966	0.533039	enriched	0.0022826	0.0136391	depleted	0.621465	0.631217	depleted	0.539	0.5615	enriched	0.000249	0.0036614	enriched	0.0136266	0.0657307	depleted	0.0174446	0.362413	enriched	0.146923	0.356943
Annotations derived over miRTarBase (Gene Ontology)	AMPA glutamate receptor activity GO0004971	3	hsa-miR-335-5p; hsa-miR-192-5p; hsa-miR-484	depleted	0.371675	0.458238	depleted	0.302023	0.419287	depleted	0.509661	0.537854	depleted	0.357355	0.462556	depleted	0.235091	0.326811	depleted	0.288719	0.434517	depleted	0.43507	0.496278	depleted	0.196337	0.297926	enriched	0.294194	0.383807	depleted	0.250818	0.439573	depleted	0.263389	0.422442
Annotations derived over miRTarBase (Gene Ontology)	AMPA glutamate receptor clustering GO0097113	7	hsa-miR-1908-5p; hsa-miR-10a-5p; hsa-miR-423-5p; hsa-miR-140-3p; hsa-miR-223-5p; hsa-miR-3613-3p; hsa-miR-769-5p	enriched	0.245431	0.396835	enriched	0.438265	0.490006	enriched	0.321187	0.433478	enriched	0.603487	0.615414	depleted	0.489581	0.512702	enriched	0.621533	0.631242	enriched	0.232693	0.388691	depleted	0.417111	0.472131	enriched	0.682504	0.683919	depleted	0.463633	0.518544	depleted	0.226449	0.402456
Annotations derived over miRTarBase (Gene Ontology)	AMPA glutamate receptor complex GO0032281	58	hsa-miR-6741-3p; hsa-miR-1248; hsa-let-7d-5p; hsa-miR-1307-3p; hsa-miR-6894-3p; hsa-miR-224-5p; hsa-miR-1234-3p; hsa-miR-3187-3p; hsa-miR-483-3p; hsa-miR-1303; hsa-miR-1287-5p; hsa-miR-454-5p; hsa-let-7c-5p; hsa-miR-92b-5p; hsa-miR-548j-5p; hsa-miR-4755-5p; hsa-miR-335-5p; hsa-miR-3615; hsa-miR-200c-3p; hsa-miR-548ay-5p; hsa-miR-6513-3p; hsa-miR-122-5p; hsa-miR-1226-3p; hsa-let-7b-5p; hsa-miR-10a…	depleted	0.439314	0.490066	enriched	0.326449	0.432074	enriched	0.415259	0.485708	depleted	0.346835	0.458868	enriched	0.306416	0.386906	depleted	0.311131	0.448958	depleted	0.435876	0.496403	enriched	0.0782583	0.165197	enriched	0.423118	0.470777	depleted	0.190651	0.417127	depleted	0.186502	0.379929
Annotations derived over miRTarBase (Gene Ontology)	AP-1 adaptor complex GO0030121	25	hsa-miR-6741-3p; hsa-let-7d-5p; hsa-miR-1180-3p; hsa-miR-1307-3p; hsa-miR-330-5p; hsa-let-7e-5p; hsa-miR-6501-5p; hsa-let-7c-5p; hsa-miR-335-5p; hsa-miR-19a-3p; hsa-miR-122-5p; hsa-let-7b-5p; hsa-miR-183-3p; hsa-miR-98-5p; hsa-let-7g-5p; hsa-miR-1304-3p; hsa-miR-148a-5p; hsa-miR-22-5p; hsa-miR-21-5p; hsa-miR-374b-5p; hsa-miR-15a-5p; hsa-miR-107; hsa-miR-15b-5p; hsa-let-7i-5p; hsa-miR-326	enriched	0.0093394	0.159472	enriched	0.0123469	0.144563	enriched	0.0088268	0.289334	enriched	0.0024585	0.115802	enriched	0.127111	0.222521	enriched	0.000981	0.0836934	enriched	0.000212	0.151011	enriched	0.163905	0.266484	enriched	0.0981625	0.213886	enriched	0.508337	0.546116	depleted	0.0808508	0.295208
Annotations derived over miRTarBase (Gene Ontology)	AP-1 adaptor complex binding GO0035650	21	hsa-miR-3187-3p; hsa-miR-1287-5p; hsa-miR-4433b-5p; hsa-miR-548j-5p; hsa-miR-548ay-5p; hsa-miR-30a-5p; hsa-let-7b-5p; hsa-miR-374a-5p; hsa-miR-21-5p; hsa-miR-374b-5p; hsa-miR-93-5p; hsa-miR-15a-5p; hsa-miR-26b-5p; hsa-miR-185-5p; hsa-miR-15b-5p; hsa-miR-548k; hsa-miR-339-5p; hsa-miR-1227-3p; hsa-miR-21-3p; hsa-miR-342-3p; hsa-miR-4646-3p	enriched	0.167501	0.348039	depleted	0.148251	0.325999	depleted	0.299656	0.419374	enriched	0.128735	0.354681	enriched	0.0012096	0.0085945	enriched	0.0604618	0.289319	enriched	0.230059	0.387683	enriched	0.0025842	0.0174058	enriched	0.141808	0.266439	depleted	0.0709476	0.376762	enriched	0.269346	0.427177
Annotations derived over miRTarBase (Gene Ontology)	AP-2 adaptor complex GO0030122	32	hsa-miR-92b-3p; hsa-miR-361-3p; hsa-miR-224-5p; hsa-miR-493-5p; hsa-miR-423-3p; hsa-miR-155-5p; hsa-miR-1226-3p; hsa-miR-4742-3p; hsa-miR-30a-5p; hsa-miR-99a-5p; hsa-miR-423-5p; hsa-miR-98-5p; hsa-miR-140-3p; hsa-miR-1229-3p; hsa-miR-3163; hsa-miR-93-5p; hsa-miR-15a-5p; hsa-miR-877-3p; hsa-miR-106b-5p; hsa-miR-15b-5p; hsa-miR-744-5p; hsa-miR-17-3p; hsa-miR-30e-5p; hsa-miR-221-3p; hsa-miR-30b-5p; …	depleted	0.115755	0.306579	depleted	0.133769	0.318526	depleted	0.0694405	0.32325	depleted	0.290116	0.43164	enriched	0.117365	0.211406	depleted	0.397165	0.484031	depleted	0.0839733	0.2891	enriched	0.119563	0.218982	enriched	0.380889	0.441398	depleted	0.482233	0.529489	enriched	0.0664935	0.275771
Annotations derived over miRTarBase (Gene Ontology)	AP-2 adaptor complex binding GO0035612	51	hsa-miR-6747-3p; hsa-miR-130b-5p; hsa-miR-361-3p; hsa-miR-1343-3p; hsa-miR-493-5p; hsa-let-7e-5p; hsa-miR-3187-3p; hsa-miR-1287-5p; hsa-miR-4433b-5p; hsa-miR-548j-5p; hsa-miR-548ay-5p; hsa-miR-6513-3p; hsa-miR-155-5p; hsa-miR-30a-5p; hsa-let-7b-5p; hsa-miR-548e-3p; hsa-miR-374a-5p; hsa-miR-98-5p; hsa-miR-20b-5p; hsa-miR-20a-5p; hsa-miR-148a-5p; hsa-miR-6885-3p; hsa-miR-374b-5p; hsa-miR-93-5p; hsa…	depleted	0.144198	0.333024	depleted	0.159241	0.335533	depleted	0.224882	0.40001	enriched	0.555019	0.57711	enriched	0.0088101	0.0357221	enriched	0.470608	0.52035	depleted	0.226901	0.385769	enriched	0.000847	0.008338	enriched	0.396205	0.451214	depleted	0.182205	0.416548	enriched	0.0077269	0.124074
Annotations derived over miRTarBase (Gene Ontology)	AP-3 adaptor complex GO0030123	29	hsa-miR-92b-3p; hsa-miR-335-5p; hsa-miR-19a-3p; hsa-miR-363-3p; hsa-miR-30a-5p; hsa-let-7b-5p; hsa-miR-25-3p; hsa-miR-98-5p; hsa-miR-199b-3p; hsa-miR-20a-5p; hsa-miR-140-3p; hsa-miR-26b-5p; hsa-miR-744-5p; hsa-miR-425-5p; hsa-miR-18a-3p; hsa-miR-18a-5p; hsa-miR-30e-5p; hsa-miR-27a-3p; hsa-miR-148a-3p; hsa-miR-30b-5p; hsa-miR-652-3p; hsa-miR-27b-3p; hsa-miR-877-5p; hsa-miR-500a-3p; hsa-miR-769-5p;…	depleted	0.0156279	0.177205	depleted	0.013518	0.149425	depleted	0.0193212	0.296351	depleted	0.271465	0.424795	enriched	0.0210346	0.0671311	depleted	0.276617	0.428956	depleted	0.0782468	0.2891	enriched	0.0056164	0.0293152	enriched	0.101188	0.218205	depleted	0.138299	0.403907	enriched	0.0028857	0.0950899
Annotations derived over miRTarBase (Gene Ontology)	AP-3 adaptor complex binding GO0035651	19	hsa-miR-3187-3p; hsa-miR-483-3p; hsa-miR-1287-5p; hsa-miR-4433b-5p; hsa-miR-548j-5p; hsa-miR-548ay-5p; hsa-miR-30a-5p; hsa-let-7b-5p; hsa-miR-374a-5p; hsa-miR-374b-5p; hsa-miR-26b-5p; hsa-miR-185-5p; hsa-miR-548k; hsa-miR-339-5p; hsa-miR-1227-3p; hsa-miR-21-3p; hsa-miR-877-5p; hsa-miR-342-3p; hsa-miR-4646-3p	depleted	0.259303	0.407515	depleted	0.178332	0.351118	enriched	0.424988	0.490059	enriched	0.445639	0.505459	enriched	0.101909	0.19286	enriched	0.156139	0.377655	enriched	0.618592	0.628739	enriched	0.0295589	0.0888974	enriched	0.541334	0.559865	depleted	0.0272966	0.370228	enriched	0.221065	0.399877
Annotations derived over miRTarBase (Gene Ontology)	AP-4 adaptor complex GO0030124	6	hsa-miR-148b-3p; hsa-miR-331-5p; hsa-miR-15b-5p; hsa-miR-378a-5p; hsa-miR-23b-3p; hsa-miR-5010-3p	depleted	0.0260262	0.205419	depleted	0.0377115	0.210159	depleted	0.0118731	0.295223	depleted	0.0693342	0.297059	enriched	0.200268	0.296023	depleted	0.180385	0.388738	depleted	0.064448	0.288989	enriched	0.122548	0.223462	enriched	0.443976	0.485936	enriched	0.316837	0.460026	enriched	0.085613	0.301376
Annotations derived over miRTarBase (Gene Ontology)	AP-type membrane coat adaptor complex GO0030119	29	hsa-miR-1908-5p; hsa-miR-92b-3p; hsa-miR-6857-3p; hsa-miR-181d-5p; hsa-miR-4755-5p; hsa-miR-122-5p; hsa-miR-363-3p; hsa-miR-30a-5p; hsa-miR-10a-5p; hsa-miR-25-3p; hsa-miR-6877-5p; hsa-miR-4685-3p; hsa-miR-140-3p; hsa-miR-134-5p; hsa-miR-148b-3p; hsa-miR-152-3p; hsa-miR-3613-3p; hsa-miR-15a-5p; hsa-miR-26b-5p; hsa-miR-15b-5p; hsa-miR-744-5p; hsa-miR-18a-3p; hsa-miR-192-5p; hsa-miR-148a-3p; hsa-miR…	depleted	0.186526	0.357706	depleted	0.259042	0.407277	depleted	0.0527387	0.315782	depleted	0.26337	0.419843	depleted	0.413013	0.464108	depleted	0.190053	0.388738	depleted	0.0603523	0.282485	depleted	0.369892	0.435404	depleted	0.679334	0.680836	enriched	0.189314	0.416548	enriched	0.146271	0.356825
Annotations derived over miRTarBase (Gene Ontology)	ARC complex GO0033167	24	hsa-let-7d-5p; hsa-miR-19a-3p; hsa-miR-382-5p; hsa-miR-29c-3p; hsa-let-7b-5p; hsa-miR-374a-5p; hsa-miR-98-5p; hsa-miR-454-3p; hsa-miR-130a-3p; hsa-miR-148b-3p; hsa-miR-152-3p; hsa-miR-21-5p; hsa-miR-130b-3p; hsa-miR-3613-3p; hsa-miR-15a-5p; hsa-miR-107; hsa-miR-15b-5p; hsa-miR-425-5p; hsa-miR-192-5p; hsa-miR-18a-5p; hsa-miR-221-3p; hsa-miR-148a-3p; hsa-miR-29a-3p; hsa-miR-222-3p	depleted	0.0425709	0.239705	depleted	0.010039	0.134774	enriched	0.0574321	0.316825	enriched	0.0102845	0.17854	enriched	0.00000399	0.000198	enriched	0.0052093	0.128723	enriched	0.0033286	0.170642	enriched	0.0000258	0.0010754	enriched	0.0000222	0.0014374	depleted	0.0071466	0.340912	enriched	0.093723	0.308248
Annotations derived over miRTarBase (Gene Ontology)	ARF guanyl-nucleotide exchange factor activity GO0005086	38	hsa-miR-1908-5p; hsa-miR-92b-3p; hsa-miR-130b-5p; hsa-miR-320a-3p; hsa-miR-191-5p; hsa-miR-485-3p; hsa-miR-1299; hsa-let-7e-5p; hsa-miR-6501-5p; hsa-miR-335-5p; hsa-miR-200c-3p; hsa-miR-363-3p; hsa-miR-361-5p; hsa-miR-142-3p; hsa-let-7b-5p; hsa-miR-25-3p; hsa-miR-28-5p; hsa-miR-20b-5p; hsa-miR-20a-5p; hsa-miR-93-5p; hsa-miR-26b-5p; hsa-miR-181a-2-3p; hsa-miR-106b-5p; hsa-miR-17-5p; hsa-miR-185-5p…	depleted	0.705142	0.705775	depleted	0.571559	0.585449	depleted	0.289203	0.415519	enriched	0.0596065	0.286957	enriched	0.12004	0.213884	enriched	0.0647152	0.294318	enriched	0.14536	0.338836	enriched	0.138892	0.242676	enriched	0.263318	0.365071	enriched	0.423744	0.500906	enriched	0.0644625	0.272041
Annotations derived over miRTarBase (Gene Ontology)	ARF protein signal transduction GO0032011	5	hsa-miR-193a-5p; hsa-let-7e-5p; hsa-miR-335-5p; hsa-miR-93-5p; hsa-miR-484	enriched	0.288981	0.410859	enriched	0.308336	0.42375	enriched	0.314904	0.428391	enriched	0.094658	0.328698	depleted	0.473809	0.500717	enriched	0.0719813	0.302722	enriched	0.0687534	0.2891	depleted	0.38085	0.443849	enriched	0.575956	0.588164	enriched	0.110898	0.392916	depleted	0.315845	0.45202
Annotations derived over miRTarBase (Gene Ontology)	ASAP complex GO0061574	25	hsa-miR-342-5p; hsa-miR-3187-3p; hsa-miR-363-5p; hsa-miR-1226-3p; hsa-miR-548e-3p; hsa-miR-6877-5p; hsa-let-7g-5p; hsa-miR-340-5p; hsa-miR-3163; hsa-miR-1296-5p; hsa-miR-93-5p; hsa-miR-15a-5p; hsa-miR-106b-5p; hsa-miR-378a-3p; hsa-miR-15b-5p; hsa-miR-378a-5p; hsa-miR-18a-5p; hsa-miR-221-3p; hsa-miR-93-3p; hsa-miR-877-5p; hsa-miR-324-5p; hsa-miR-324-3p; hsa-miR-222-3p; hsa-miR-484; hsa-miR-331-3p	depleted	0.0505193	0.249993	depleted	0.0654156	0.252116	depleted	0.137771	0.3566	depleted	0.353156	0.46065	enriched	0.0328834	0.0911633	enriched	0.502144	0.541227	depleted	0.223863	0.384755	enriched	0.0100863	0.0435462	enriched	0.471381	0.504308	depleted	0.131856	0.401779	enriched	0.0671493	0.276891
Annotations derived over miRTarBase (Gene Ontology)	ASTRA complex GO0070209	5	hsa-miR-30a-5p; hsa-miR-98-5p; hsa-miR-186-5p; hsa-miR-93-5p; hsa-miR-26b-5p	enriched	0.136107	0.324842	enriched	0.190695	0.360002	enriched	0.167515	0.370345	enriched	0.0305633	0.234588	enriched	0.119413	0.213546	enriched	0.0261021	0.222067	enriched	0.11868	0.319603	enriched	0.0946479	0.187321	enriched	0.31963	0.400323	depleted	0.183492	0.416548	enriched	0.0202371	0.178069
Annotations derived over miRTarBase (Gene Ontology)	AT DNA binding GO0003680	79	hsa-miR-1301-3p; hsa-miR-3173-5p; hsa-miR-543; hsa-miR-92b-3p; hsa-miR-6747-3p; hsa-miR-130b-5p; hsa-miR-320a-3p; hsa-let-7d-5p; hsa-miR-1180-3p; hsa-miR-185-3p; hsa-miR-6735-5p; hsa-miR-330-5p; hsa-miR-493-5p; hsa-let-7e-5p; hsa-miR-363-5p; hsa-let-7c-5p; hsa-miR-5189-3p; hsa-miR-181d-5p; hsa-miR-629-3p; hsa-miR-335-5p; hsa-miR-495-3p; hsa-miR-363-3p; hsa-miR-142-3p; hsa-let-7b-5p; hsa-miR-374a-…	depleted	0.0298036	0.214702	depleted	0.0225011	0.177789	depleted	0.394948	0.475255	depleted	0.598431	0.611721	enriched	0.0063094	0.0284422	enriched	0.432125	0.501496	depleted	0.2209	0.382629	enriched	0.0107752	0.0455077	enriched	0.02979	0.103753	enriched	0.541203	0.568551	enriched	0.110392	0.319018
Annotations derived over miRTarBase (Gene Ontology)	ATF1-ATF4 transcription factor complex GO1990590	5	hsa-miR-30a-5p; hsa-miR-196b-5p; hsa-miR-192-5p; hsa-miR-182-5p; hsa-miR-342-3p	depleted	0.0743873	0.27336	depleted	0.0629181	0.247822	depleted	0.128956	0.353004	depleted	0.136107	0.354681	enriched	0.0946479	0.183722	depleted	0.222004	0.397387	depleted	0.0399873	0.267565	enriched	0.0420434	0.112931	enriched	0.31963	0.400323	depleted	0.181908	0.416548	enriched	0.0613608	0.267094
Annotations derived over miRTarBase (Gene Ontology)	ATF4-CREB1 transcription factor complex GO1990589	20	hsa-miR-433-3p; hsa-miR-122-5p; hsa-miR-363-3p; hsa-miR-423-5p; hsa-miR-20b-5p; hsa-miR-20a-5p; hsa-miR-93-5p; hsa-miR-106a-5p; hsa-miR-106b-5p; hsa-miR-17-5p; hsa-miR-196b-5p; hsa-miR-182-5p; hsa-miR-27b-3p; hsa-miR-342-3p; hsa-let-7f-1-3p; hsa-miR-150-5p; hsa-miR-664b-3p; hsa-miR-576-5p; hsa-let-7b-3p; hsa-miR-664a-3p	depleted	0.0294103	0.213119	depleted	0.0227536	0.178692	depleted	0.0073348	0.289261	depleted	0.199403	0.386707	enriched	0.000788	0.0062786	depleted	0.422463	0.495361	depleted	0.106848	0.312293	enriched	0.0016471	0.0127733	enriched	0.0000338	0.0017272	depleted	0.0942963	0.382693	enriched	0.0254751	0.197732
Annotations derived over miRTarBase (Gene Ontology)	ATF6-mediated unfolded protein response GO0036500	43	hsa-miR-3127-3p; hsa-miR-1908-5p; hsa-miR-433-3p; hsa-miR-320a-3p; hsa-miR-191-5p; hsa-miR-1343-3p; hsa-miR-127-3p; hsa-miR-5695; hsa-miR-423-3p; hsa-miR-4433b-5p; hsa-let-7c-5p; hsa-miR-4433a-5p; hsa-miR-181d-5p; hsa-miR-4755-5p; hsa-miR-335-5p; hsa-miR-495-3p; hsa-miR-122-5p; hsa-miR-1226-3p; hsa-miR-30a-5p; hsa-miR-25-5p; hsa-miR-148a-5p; hsa-miR-148b-3p; hsa-miR-152-3p; hsa-miR-130b-3p; hsa-m…	enriched	0.463253	0.505814	enriched	0.456886	0.501392	enriched	0.344106	0.447622	depleted	0.605025	0.616766	depleted	0.150515	0.249345	depleted	0.536234	0.566763	depleted	0.561762	0.580045	depleted	0.241097	0.337025	depleted	0.258543	0.361492	enriched	0.425171	0.500906	depleted	0.198778	0.388648
Annotations derived over miRTarBase (Gene Ontology)	ATP adenylyltransferase activity GO0003877	6	hsa-miR-6747-3p; hsa-miR-323b-3p; hsa-miR-1226-3p; hsa-miR-1976; hsa-miR-484; hsa-miR-6833-3p	depleted	0.331515	0.434773	depleted	0.370025	0.452307	depleted	0.316616	0.429538	depleted	0.137507	0.354681	depleted	0.0209171	0.066859	depleted	0.13341	0.361418	depleted	0.131231	0.329133	depleted	0.0175558	0.0628162	depleted	0.0430635	0.131144	enriched	0.048796	0.371606	depleted	0.312455	0.45202
Annotations derived over miRTarBase (Gene Ontology)	ATP binding GO0005524	297	hsa-miR-4732-3p; hsa-miR-3613-5p; hsa-miR-3127-3p; hsa-miR-1301-3p; hsa-miR-1908-5p; hsa-miR-3173-5p; hsa-miR-543; hsa-miR-342-5p; hsa-miR-2110; hsa-miR-6741-3p; hsa-miR-92b-3p; hsa-miR-433-3p; hsa-miR-6747-3p; hsa-miR-193a-5p; hsa-miR-4508; hsa-miR-328-3p; hsa-miR-3605-3p; hsa-miR-7706; hsa-miR-6861-3p; hsa-miR-130b-5p; hsa-miR-320a-3p; hsa-miR-1248; hsa-let-7d-5p; hsa-miR-6857-3p; hsa-miR-361-3…	depleted	0.0041377	0.12314	depleted	0.000704	0.055806	depleted	0.0466009	0.313209	depleted	0.141256	0.354681	enriched	0.0031716	0.0172976	depleted	0.217173	0.395925	depleted	0.0410453	0.269683	enriched	0.0012344	0.0104805	enriched	0.0238193	0.0932831	depleted	0.0321923	0.371606	enriched	0.0268004	0.198987
Annotations derived over miRTarBase (Gene Ontology)	ATP biosynthetic process GO0006754	99	hsa-miR-1301-3p; hsa-miR-1908-5p; hsa-miR-92b-3p; hsa-miR-433-3p; hsa-miR-6747-3p; hsa-miR-320a-3p; hsa-miR-409-3p; hsa-let-7e-5p; hsa-miR-1234-3p; hsa-miR-483-3p; hsa-miR-1303; hsa-miR-6501-5p; hsa-miR-100-5p; hsa-miR-1287-5p; hsa-miR-125a-5p; hsa-miR-454-5p; hsa-let-7c-5p; hsa-miR-5189-3p; hsa-miR-181d-5p; hsa-miR-629-3p; hsa-miR-548j-5p; hsa-miR-335-5p; hsa-miR-3615; hsa-miR-200c-3p; hsa-miR-5…	depleted	0.0607554	0.260165	depleted	0.0176161	0.166178	depleted	0.223975	0.399121	depleted	0.383567	0.476708	enriched	0.0496303	0.121783	depleted	0.329277	0.454286	depleted	0.283077	0.414579	enriched	0.16348	0.266024	enriched	0.176952	0.290618	depleted	0.0609049	0.372743	enriched	0.264869	0.423992
Annotations derived over miRTarBase (Gene Ontology)	ATP citrate synthase activity GO0003878	8	hsa-miR-361-5p; hsa-miR-1229-3p; hsa-miR-877-3p; hsa-miR-22-3p; hsa-miR-18a-3p; hsa-miR-93-3p; hsa-miR-324-3p; hsa-miR-484	depleted	0.0619349	0.261113	depleted	0.0237098	0.179925	depleted	0.0821859	0.325639	depleted	0.0065611	0.149339	depleted	0.113548	0.205963	depleted	0.0102372	0.166357	depleted	0.0257849	0.245412	depleted	0.0703829	0.154604	depleted	0.171723	0.285759	enriched	0.502361	0.5421	enriched	0.37603	0.475664
Annotations derived over miRTarBase (Gene Ontology)	ATP generation from poly-ADP-D-ribose GO1990966	27	hsa-miR-1301-3p; hsa-miR-6747-3p; hsa-miR-7704; hsa-miR-1248; hsa-miR-1303; hsa-miR-4433b-5p; hsa-miR-335-5p; hsa-miR-454-3p; hsa-miR-25-5p; hsa-miR-1976; hsa-miR-130a-3p; hsa-miR-5193; hsa-miR-21-5p; hsa-miR-130b-3p; hsa-miR-877-3p; hsa-miR-339-5p; hsa-miR-1227-3p; hsa-miR-221-5p; hsa-miR-93-3p; hsa-miR-30b-5p; hsa-miR-150-5p; hsa-miR-874-3p; hsa-miR-223-3p; hsa-miR-484; hsa-miR-129-1-3p; hsa-mi…	depleted	0.193826	0.363316	depleted	0.125454	0.31023	depleted	0.40124	0.478892	depleted	0.17993	0.374476	enriched	0.224694	0.319901	depleted	0.159372	0.379298	depleted	0.260039	0.401158	enriched	0.365572	0.434277	enriched	0.532407	0.552563	depleted	0.185646	0.416548	enriched	0.313966	0.45202
Annotations derived over miRTarBase (Gene Ontology)	ATP metabolic process GO0046034	101	hsa-miR-92b-3p; hsa-miR-6747-3p; hsa-miR-328-3p; hsa-miR-130b-5p; hsa-miR-320a-3p; hsa-let-7d-5p; hsa-miR-1343-3p; hsa-miR-330-5p; hsa-miR-1292-5p; hsa-miR-493-5p; hsa-let-7e-5p; hsa-miR-3187-3p; hsa-miR-6501-5p; hsa-miR-100-5p; hsa-miR-423-3p; hsa-let-7c-5p; hsa-miR-181d-5p; hsa-miR-424-3p; hsa-miR-335-5p; hsa-miR-495-3p; hsa-miR-122-5p; hsa-miR-1226-3p; hsa-miR-146a-5p; hsa-miR-4511; hsa-miR-36…	depleted	0.0026138	0.11278	depleted	0.0015127	0.0792499	depleted	0.0021327	0.260847	depleted	0.0646121	0.29175	enriched	0.000791	0.0062938	depleted	0.0520762	0.275793	depleted	0.059508	0.280381	enriched	0.0062848	0.0316255	enriched	0.000862	0.0124084	enriched	0.253725	0.440361	enriched	0.11384	0.322944
Annotations derived over miRTarBase (Gene Ontology)	ATP synthesis coupled electron transport GO0042773	14	hsa-miR-1908-5p; hsa-miR-320a-3p; hsa-miR-100-5p; hsa-let-7c-5p; hsa-miR-146a-5p; hsa-let-7b-5p; hsa-miR-99a-5p; hsa-miR-21-5p; hsa-miR-26b-5p; hsa-miR-17-5p; hsa-miR-744-5p; hsa-miR-143-3p; hsa-miR-652-3p; hsa-miR-26b-3p	enriched	0.480237	0.518154	depleted	0.585978	0.59651	enriched	0.170206	0.370345	enriched	0.200558	0.387298	enriched	0.497493	0.519002	enriched	0.199702	0.388738	enriched	0.114483	0.316324	enriched	0.420531	0.475223	enriched	0.362967	0.430059	depleted	0.101227	0.386925	depleted	0.106889	0.319018
Annotations derived over miRTarBase (Gene Ontology)	ATP synthesis coupled proton transport GO0015986	56	hsa-miR-1301-3p; hsa-miR-1908-5p; hsa-miR-92b-3p; hsa-miR-409-3p; hsa-let-7e-5p; hsa-miR-1303; hsa-miR-6501-5p; hsa-miR-100-5p; hsa-miR-1287-5p; hsa-miR-125a-5p; hsa-let-7c-5p; hsa-miR-5189-3p; hsa-miR-181d-5p; hsa-miR-548j-5p; hsa-miR-335-5p; hsa-miR-200c-3p; hsa-miR-548ay-5p; hsa-miR-142-5p; hsa-let-7b-5p; hsa-miR-10a-5p; hsa-miR-374a-5p; hsa-miR-423-5p; hsa-miR-6877-5p; hsa-miR-148b-5p; hsa-mi…	enriched	0.20077	0.367872	depleted	0.168611	0.34438	depleted	0.218755	0.396863	enriched	0.45575	0.509022	enriched	0.145724	0.243594	depleted	0.712491	0.714314	enriched	0.14396	0.337506	enriched	0.105392	0.201396	enriched	0.131452	0.254889	depleted	0.202783	0.421765	depleted	0.0873506	0.3038
Annotations derived over miRTarBase (Gene Ontology)	ATP transmembrane transporter activity GO0005347	23	hsa-miR-4433b-5p; hsa-miR-181d-5p; hsa-miR-335-5p; hsa-miR-1271-5p; hsa-let-7b-5p; hsa-miR-374a-5p; hsa-miR-374b-5p; hsa-miR-877-3p; hsa-miR-26b-5p; hsa-miR-491-5p; hsa-miR-96-5p; hsa-miR-378a-5p; hsa-miR-501-5p; hsa-miR-27a-3p; hsa-miR-93-3p; hsa-miR-183-5p; hsa-miR-143-3p; hsa-miR-335-3p; hsa-miR-27b-3p; hsa-miR-532-3p; hsa-miR-6881-3p; hsa-miR-1260a; hsa-miR-1260b	depleted	0.0146925	0.175725	depleted	0.0119814	0.142749	depleted	0.0240181	0.300605	depleted	0.0852368	0.318354	enriched	0.0352528	0.0955051	depleted	0.0781754	0.310023	depleted	0.141827	0.335676	enriched	0.0432597	0.115407	enriched	0.0759732	0.182926	depleted	0.0601568	0.372743	enriched	0.483259	0.529372
Annotations derived over miRTarBase (Gene Ontology)	ATP transport GO0015867	8	hsa-miR-4433b-5p; hsa-let-7b-5p; hsa-miR-374a-5p; hsa-miR-374b-5p; hsa-miR-335-3p; hsa-miR-532-3p; hsa-miR-1260a; hsa-miR-1260b	depleted	0.249912	0.400119	depleted	0.312557	0.426286	depleted	0.264319	0.414559	depleted	0.321945	0.448317	enriched	0.0572615	0.13335	depleted	0.259337	0.421398	depleted	0.328719	0.442872	enriched	0.0748999	0.160585	enriched	0.0842324	0.195697	depleted	0.21744	0.426843	depleted	0.439942	0.505383
Annotations derived over miRTarBase (Gene Ontology)	ATP-activated adenosine receptor activity GO0045031	6	hsa-miR-323a-3p; hsa-miR-4707-3p; hsa-miR-3909; hsa-miR-99a-5p; hsa-miR-23b-3p; hsa-miR-23a-3p	enriched	0.30673	0.423876	enriched	0.200636	0.366976	enriched	0.662346	0.665375	enriched	0.447723	0.505926	depleted	0.327365	0.404004	enriched	0.492286	0.533776	enriched	0.239788	0.39196	depleted	0.419561	0.474386	enriched	0.399849	0.453796	depleted	0.51984	0.552312	depleted	0.0495428	0.247595
Annotations derived over miRTarBase (Gene Ontology)	ATP-activated inward rectifier potassium channel activity GO0015272	17	hsa-miR-3909; hsa-miR-4433b-5p; hsa-miR-454-5p; hsa-miR-5189-3p; hsa-miR-126-3p; hsa-miR-20b-5p; hsa-miR-20a-5p; hsa-miR-5193; hsa-miR-93-5p; hsa-miR-106a-5p; hsa-miR-106b-5p; hsa-miR-17-5p; hsa-miR-339-5p; hsa-miR-550a-3-5p; hsa-miR-221-5p; hsa-miR-6749-3p; hsa-miR-4646-3p	depleted	0.177842	0.352288	depleted	0.199041	0.365349	depleted	0.0668775	0.32285	depleted	0.0911177	0.326392	enriched	0.0126498	0.0468613	enriched	0.226391	0.399885	depleted	0.275631	0.4094	enriched	0.026179	0.0821571	enriched	0.465781	0.500205	depleted	0.298368	0.452656	enriched	0.334231	0.452097
Annotations derived over miRTarBase (Gene Ontology)	ATP-binding cassette ABC transporter complex GO0043190	24	hsa-miR-6747-3p; hsa-miR-130b-5p; hsa-miR-320a-3p; hsa-miR-4326; hsa-miR-335-5p; hsa-miR-1226-3p; hsa-let-7b-5p; hsa-miR-5001-3p; hsa-miR-454-3p; hsa-miR-1976; hsa-miR-130a-3p; hsa-miR-20b-5p; hsa-miR-20a-5p; hsa-miR-130b-3p; hsa-miR-93-5p; hsa-miR-106a-5p; hsa-miR-26b-5p; hsa-miR-106b-5p; hsa-miR-17-5p; hsa-miR-618; hsa-miR-26b-3p; hsa-miR-150-5p; hsa-miR-484; hsa-miR-6833-3p	enriched	0.256462	0.405577	depleted	0.342758	0.438256	depleted	0.229228	0.401832	enriched	0.134009	0.354681	enriched	0.152785	0.251383	enriched	0.074599	0.306057	depleted	0.0768125	0.2891	enriched	0.0615262	0.141179	depleted	0.347975	0.420098	enriched	0.0260658	0.367738	enriched	0.115569	0.324861
Annotations derived over miRTarBase (Gene Ontology)	ATP-dependent chromatin remodeling GO0043044	136	hsa-miR-342-5p; hsa-miR-2110; hsa-miR-92b-3p; hsa-miR-6747-3p; hsa-miR-328-3p; hsa-miR-130b-5p; hsa-miR-320a-3p; hsa-let-7d-5p; hsa-miR-361-3p; hsa-miR-485-3p; hsa-miR-1307-3p; hsa-miR-1343-3p; hsa-miR-370-3p; hsa-miR-6735-5p; hsa-miR-224-5p; hsa-miR-493-5p; hsa-let-7e-5p; hsa-miR-1234-3p; hsa-miR-3187-3p; hsa-miR-483-3p; hsa-miR-1303; hsa-miR-6501-5p; hsa-miR-100-5p; hsa-miR-363-5p; hsa-miR-423-…	depleted	0.0607826	0.260165	depleted	0.064163	0.24956	depleted	0.0672994	0.32285	depleted	0.312831	0.442205	enriched	0.0121175	0.0453492	depleted	0.562731	0.585351	depleted	0.43845	0.498118	enriched	0.0054902	0.0289736	enriched	0.0414073	0.128574	depleted	0.0016522	0.312537	enriched	0.227319	0.402779
Annotations derived over miRTarBase (Gene Ontology)	ATP-dependent microtubule motor activity, minus-end-directed GO0008569	29	hsa-let-7d-5p; hsa-let-7e-5p; hsa-let-7c-5p; hsa-miR-335-5p; hsa-miR-382-5p; hsa-miR-7855-5p; hsa-miR-155-5p; hsa-miR-122-5p; hsa-miR-144-3p; hsa-let-7b-5p; hsa-miR-98-5p; hsa-let-7g-5p; hsa-miR-942-5p; hsa-miR-148b-3p; hsa-miR-26b-5p; hsa-miR-22-3p; hsa-miR-96-5p; hsa-let-7i-5p; hsa-miR-17-3p; hsa-miR-27a-3p; hsa-miR-221-3p; hsa-miR-221-5p; hsa-miR-23b-3p; hsa-miR-27b-3p; hsa-miR-503-5p; hsa-miR…	depleted	0.135308	0.324484	depleted	0.118047	0.30417	depleted	0.299231	0.419145	enriched	0.309374	0.440189	enriched	0.000024	0.000591	enriched	0.423848	0.495954	enriched	0.217359	0.381676	enriched	0.000551	0.0062777	enriched	0.000106	0.0033431	depleted	0.415389	0.500906	depleted	0.117798	0.327676
Annotations derived over miRTarBase (Gene Ontology)	ATP-dependent microtubule motor activity, plus-end-directed GO0008574	94	hsa-miR-1301-3p; hsa-miR-3173-5p; hsa-miR-92b-3p; hsa-miR-6747-3p; hsa-miR-328-3p; hsa-miR-1538; hsa-miR-1292-5p; hsa-miR-323b-3p; hsa-miR-3187-3p; hsa-miR-654-3p; hsa-miR-423-3p; hsa-let-7c-5p; hsa-miR-181d-5p; hsa-miR-629-3p; hsa-miR-548j-5p; hsa-miR-335-5p; hsa-miR-19a-3p; hsa-miR-382-5p; hsa-miR-548ay-5p; hsa-miR-6513-3p; hsa-miR-155-5p; hsa-miR-122-5p; hsa-miR-363-3p; hsa-miR-142-5p; hsa-miR…	depleted	0.0086727	0.156664	depleted	0.0111011	0.139599	depleted	0.0278379	0.302626	depleted	0.152159	0.355281	enriched	0.000371	0.0036823	depleted	0.0950097	0.332968	depleted	0.0653578	0.2891	enriched	0.000244	0.0036093	enriched	0.0073671	0.045467	depleted	0.167788	0.409782	enriched	0.568993	0.585967
Annotations derived over miRTarBase (Gene Ontology)	ATP-dependent peptidase activity GO0004176	21	hsa-miR-6747-3p; hsa-miR-1343-3p; hsa-miR-3187-3p; hsa-miR-363-5p; hsa-miR-122-5p; hsa-miR-4511; hsa-let-7b-5p; hsa-miR-374a-5p; hsa-miR-1976; hsa-miR-21-5p; hsa-miR-26b-5p; hsa-miR-6783-3p; hsa-miR-192-5p; hsa-miR-151a-5p; hsa-miR-342-3p; hsa-miR-500a-5p; hsa-miR-197-3p; hsa-miR-484; hsa-miR-331-3p; hsa-miR-30c-1-3p; hsa-miR-7977	depleted	0.136449	0.324921	depleted	0.144336	0.323343	depleted	0.219581	0.397615	depleted	0.10748	0.344347	enriched	0.43587	0.481739	depleted	0.219581	0.397387	depleted	0.0366764	0.263137	enriched	0.205779	0.307777	depleted	0.389186	0.446995	depleted	0.221696	0.429237	enriched	0.398539	0.488656
Annotations derived over miRTarBase (Gene Ontology)	ATP-dependent polydeoxyribonucleotide 5-hydroxyl-kinase activity GO0046404	12	hsa-miR-130b-5p; hsa-miR-100-5p; hsa-miR-200c-3p; hsa-miR-30a-5p; hsa-miR-99a-5p; hsa-miR-183-3p; hsa-miR-26b-5p; hsa-miR-192-5p; hsa-miR-30e-5p; hsa-miR-30b-5p; hsa-miR-6833-3p; hsa-miR-30d-5p	depleted	0.55645	0.572684	depleted	0.397538	0.464981	depleted	0.247997	0.410681	depleted	0.125264	0.352592	depleted	0.382058	0.443083	depleted	0.190335	0.388738	depleted	0.137764	0.33352	enriched	0.389733	0.450495	depleted	0.178799	0.292856	depleted	0.626915	0.635461	enriched	0.123056	0.331395
Annotations derived over miRTarBase (Gene Ontology)	ATP-dependent protein binding GO0043008	33	hsa-miR-342-5p; hsa-miR-320a-3p; hsa-miR-185-3p; hsa-miR-370-3p; hsa-miR-3187-3p; hsa-miR-181d-5p; hsa-miR-335-5p; hsa-miR-1226-3p; hsa-miR-30a-5p; hsa-miR-142-3p; hsa-miR-98-5p; hsa-miR-186-5p; hsa-miR-126-3p; hsa-miR-505-5p; hsa-miR-199b-3p; hsa-miR-1229-3p; hsa-miR-93-5p; hsa-miR-3613-3p; hsa-miR-939-5p; hsa-miR-877-3p; hsa-miR-151a-3p; hsa-miR-15b-5p; hsa-miR-501-5p; hsa-miR-17-3p; hsa-miR-30…	depleted	0.261017	0.407515	depleted	0.234932	0.392655	depleted	0.460591	0.511778	enriched	0.618786	0.62876	enriched	0.466318	0.495098	enriched	0.434207	0.503169	depleted	0.260383	0.401158	enriched	0.282316	0.372229	enriched	0.349947	0.42172	depleted	0.159961	0.407876	enriched	0.293398	0.44195
Annotations derived over miRTarBase (Gene Ontology)	ATP3-cytidine-cytidine-tRNA adenylyltransferase activity GO0052929	2	hsa-let-7b-5p; hsa-miR-148b-5p	enriched	0.175777	0.350756	enriched	0.188419	0.35979	enriched	0.165979	0.370345	enriched	0.424525	0.496386	depleted	0.380167	0.443083	enriched	0.369831	0.470449	depleted	0.435254	0.496278	enriched	0.423547	0.476988	depleted	0.196512	0.309527	depleted	0.392994	0.492823	enriched	0.66911	0.671984
Annotations derived over miRTarBase (Gene Ontology)	ATPADP antiporter activity GO0005471	13	hsa-miR-92b-3p; hsa-miR-423-3p; hsa-miR-335-5p; hsa-miR-139-5p; hsa-miR-361-5p; hsa-let-7b-5p; hsa-miR-10a-5p; hsa-miR-421; hsa-miR-106b-5p; hsa-miR-636; hsa-miR-27b-3p; hsa-miR-877-5p; hsa-miR-331-3p	enriched	0.481425	0.518394	enriched	0.444359	0.493841	depleted	0.267367	0.415519	enriched	0.317719	0.44547	enriched	0.424909	0.474258	enriched	0.22245	0.397744	depleted	0.493909	0.529634	enriched	0.434808	0.478667	enriched	0.326056	0.405078	enriched	0.183622	0.416548	enriched	0.108962	0.319018
Annotations derived over miRTarBase (Gene Ontology)	ATPase activator activity GO0001671	71	hsa-miR-6747-3p; hsa-miR-1299; hsa-miR-1343-3p; hsa-miR-4707-3p; hsa-miR-6735-5p; hsa-miR-1234-3p; hsa-miR-6501-5p; hsa-miR-5695; hsa-miR-100-5p; hsa-miR-1287-5p; hsa-miR-125a-5p; hsa-miR-629-3p; hsa-miR-4755-5p; hsa-miR-335-5p; hsa-miR-1306-5p; hsa-miR-495-3p; hsa-miR-200c-3p; hsa-miR-155-5p; hsa-miR-122-5p; hsa-miR-3074-5p; hsa-miR-144-3p; hsa-miR-30a-5p; hsa-miR-142-3p; hsa-let-7b-5p; hsa-miR-…	depleted	0.0894615	0.284351	depleted	0.0655535	0.252513	depleted	0.0544524	0.316648	depleted	0.242536	0.409661	enriched	0.0012898	0.0089901	depleted	0.385271	0.478209	depleted	0.29123	0.419631	enriched	0.0050439	0.0273283	enriched	0.0020115	0.0204415	depleted	0.238548	0.438775	enriched	0.0407167	0.229047
Annotations derived over miRTarBase (Gene Ontology)	ATPase activity GO0016887	248	hsa-miR-4732-3p; hsa-miR-3613-5p; hsa-miR-3127-3p; hsa-miR-1301-3p; hsa-miR-1908-5p; hsa-miR-3173-5p; hsa-miR-543; hsa-miR-342-5p; hsa-miR-2110; hsa-miR-92b-3p; hsa-miR-433-3p; hsa-miR-6747-3p; hsa-miR-193a-5p; hsa-miR-4508; hsa-miR-328-3p; hsa-miR-6861-3p; hsa-miR-130b-5p; hsa-miR-320a-3p; hsa-let-7d-5p; hsa-miR-6857-3p; hsa-miR-361-3p; hsa-miR-185-3p; hsa-miR-1538; hsa-miR-330-3p; hsa-miR-485-3…	depleted	0.018002	0.18428	depleted	0.0141648	0.151001	depleted	0.115969	0.344415	enriched	0.477293	0.522736	enriched	0.0050296	0.0240327	enriched	0.395666	0.484031	enriched	0.390221	0.475218	enriched	0.0046191	0.0257142	enriched	0.00000144	0.000255	enriched	0.40666	0.498239	enriched	0.34209	0.455382
Annotations derived over miRTarBase (Gene Ontology)	ATPase activity, coupled GO0042623	121	hsa-miR-3127-3p; hsa-miR-92b-3p; hsa-miR-328-3p; hsa-miR-130b-5p; hsa-miR-320a-3p; hsa-miR-185-3p; hsa-miR-409-3p; hsa-miR-370-3p; hsa-miR-330-5p; hsa-miR-1292-5p; hsa-miR-224-5p; hsa-miR-937-3p; hsa-miR-100-5p; hsa-miR-423-3p; hsa-let-7c-5p; hsa-miR-181d-5p; hsa-miR-548j-5p; hsa-miR-335-5p; hsa-miR-19a-3p; hsa-miR-495-3p; hsa-miR-548ay-5p; hsa-miR-139-5p; hsa-miR-155-5p; hsa-miR-1226-3p; hsa-miR…	depleted	0.000182	0.0593996	depleted	0.000079	0.0318743	depleted	0.003012	0.264606	depleted	0.190914	0.381441	enriched	0.00000142	0.000112	depleted	0.11353	0.339963	depleted	0.0818365	0.2891	enriched	0.0000265	0.0010849	enriched	0.00000593	0.000615	depleted	0.0116348	0.350962	enriched	0.0358031	0.219786
Annotations derived over miRTarBase (Gene Ontology)	ATPase activity, coupled to transmembrane movement of ions, phosphorylative mechanism GO0015662	5	hsa-miR-155-5p; hsa-miR-23b-3p; hsa-miR-324-5p; hsa-let-7f-1-3p; hsa-let-7b-3p	depleted	0.0200718	0.189824	depleted	0.0245917	0.18287	depleted	0.0696318	0.32325	depleted	0.0872757	0.322315	enriched	0.133213	0.23001	depleted	0.0491465	0.270115	depleted	0.328201	0.442872	enriched	0.233425	0.331941	enriched	0.0523158	0.147146	depleted	0.275443	0.448	enriched	0.277408	0.432302
Annotations derived over miRTarBase (Gene Ontology)	ATPase activity, coupled to transmembrane movement of substances GO0042626	112	hsa-miR-3127-3p; hsa-miR-6741-3p; hsa-miR-92b-3p; hsa-miR-433-3p; hsa-miR-6747-3p; hsa-miR-328-3p; hsa-miR-130b-5p; hsa-miR-320a-3p; hsa-miR-361-3p; hsa-miR-185-3p; hsa-miR-1538; hsa-miR-330-3p; hsa-miR-1307-3p; hsa-miR-6735-5p; hsa-miR-330-5p; hsa-miR-224-5p; hsa-miR-3187-3p; hsa-miR-125a-5p; hsa-miR-494-3p; hsa-miR-1273h-3p; hsa-miR-4326; hsa-miR-4755-5p; hsa-miR-335-5p; hsa-miR-19a-3p; hsa-miR…	depleted	0.0480613	0.246582	depleted	0.0213845	0.175411	depleted	0.419593	0.487108	enriched	0.399715	0.484692	enriched	0.0184969	0.0613265	enriched	0.443091	0.505497	enriched	0.21575	0.380879	enriched	0.0743815	0.160042	enriched	0.127	0.249121	depleted	0.0194388	0.362413	enriched	0.0586579	0.26336
Annotations derived over miRTarBase (Gene Ontology)	ATPase binding GO0051117	165	hsa-miR-3127-3p; hsa-miR-6786-3p; hsa-miR-1908-5p; hsa-miR-2110; hsa-miR-92b-3p; hsa-miR-6747-3p; hsa-miR-4508; hsa-miR-328-3p; hsa-miR-130b-5p; hsa-miR-320a-3p; hsa-let-7d-5p; hsa-miR-6857-3p; hsa-miR-1180-3p; hsa-miR-185-3p; hsa-miR-330-3p; hsa-miR-409-3p; hsa-miR-1307-3p; hsa-miR-1299; hsa-miR-1343-3p; hsa-miR-4707-3p; hsa-miR-6735-5p; hsa-miR-330-5p; hsa-miR-1292-5p; hsa-let-7e-5p; hsa-miR-12…	depleted	0.109136	0.30298	depleted	0.0408813	0.217678	depleted	0.303765	0.423058	enriched	0.147048	0.354681	enriched	0.0313325	0.0883686	enriched	0.15002	0.373671	depleted	0.194846	0.366853	enriched	0.0190224	0.06617	enriched	0.0204894	0.0847753	depleted	0.246689	0.439573	enriched	0.0096437	0.136968
Annotations derived over miRTarBase (Gene Ontology)	ATPase coupled ion transmembrane transporter activity GO0042625	26	hsa-let-7d-5p; hsa-let-7e-5p; hsa-let-7c-5p; hsa-miR-19a-3p; hsa-let-7b-5p; hsa-miR-98-5p; hsa-miR-454-3p; hsa-let-7g-5p; hsa-miR-130a-3p; hsa-miR-20b-5p; hsa-miR-20a-5p; hsa-miR-130b-3p; hsa-miR-93-5p; hsa-miR-3613-3p; hsa-miR-106a-5p; hsa-miR-106b-5p; hsa-miR-17-5p; hsa-miR-15b-5p; hsa-miR-196b-5p; hsa-let-7i-5p; hsa-miR-30e-3p; hsa-miR-143-3p; hsa-miR-132-3p; hsa-miR-342-3p; hsa-miR-484; hsa-m…	depleted	0.0500406	0.249072	depleted	0.0198962	0.172244	depleted	0.152488	0.365382	enriched	0.0198962	0.211166	enriched	0.0000206	0.000538	enriched	0.0181786	0.199373	enriched	0.015126	0.21652	enriched	0.000134	0.0026472	enriched	0.000124	0.0036692	depleted	0.0489065	0.371606	enriched	0.0505888	0.249231
Annotations derived over miRTarBase (Gene Ontology)	ATPase inhibitor activity GO0042030	19	hsa-miR-92b-3p; hsa-miR-320a-3p; hsa-miR-493-5p; hsa-miR-335-5p; hsa-miR-382-5p; hsa-miR-363-3p; hsa-miR-25-3p; hsa-miR-451a; hsa-miR-186-5p; hsa-miR-25-5p; hsa-miR-223-5p; hsa-miR-106b-5p; hsa-miR-18a-3p; hsa-miR-23b-3p; hsa-miR-324-3p; hsa-miR-548o-3p; hsa-miR-23a-3p; hsa-miR-6833-3p; hsa-miR-30d-5p	depleted	0.53	0.553397	depleted	0.482886	0.519976	enriched	0.497465	0.530866	enriched	0.355027	0.461911	enriched	0.312015	0.391456	enriched	0.386081	0.478679	enriched	0.469104	0.514885	enriched	0.455285	0.489078	enriched	0.338564	0.414894	depleted	0.312961	0.458445	enriched	0.278713	0.433336
Annotations derived over miRTarBase (Gene Ontology)	ATPase regulator activity GO0060590	3	hsa-miR-4508; hsa-miR-4433b-5p; hsa-miR-26b-5p	enriched	0.233819	0.389806	enriched	0.221832	0.382962	enriched	0.171642	0.370345	enriched	0.161265	0.35988	depleted	0.158885	0.257821	enriched	0.0930228	0.332369	enriched	0.278111	0.410834	depleted	0.35542	0.426822	depleted	0.0866915	0.199682	enriched	0.362512	0.482428	enriched	0.218556	0.398763
Annotations derived over miRTarBase (Gene Ontology)	AU-rich element binding GO0017091	5	hsa-miR-125a-5p; hsa-miR-146a-5p; hsa-miR-296-5p; hsa-miR-340-5p; hsa-miR-93-5p	enriched	0.0997447	0.295807	enriched	0.262627	0.407676	enriched	0.167515	0.370345	enriched	0.0261021	0.226213	enriched	0.211549	0.307619	enriched	0.0069943	0.144843	enriched	0.103568	0.308959	enriched	0.0863265	0.176201	enriched	0.268724	0.365744	depleted	0.322454	0.462916	enriched	0.72664	0.727393
Annotations derived over miRTarBase (Gene Ontology)	AV node cell action potential GO0086016	4	hsa-miR-4755-5p; hsa-miR-7855-5p; hsa-miR-122-5p; hsa-miR-192-5p	enriched	0.186612	0.357706	enriched	0.219173	0.380665	enriched	0.284639	0.415519	enriched	0.400439	0.484967	depleted	0.382066	0.443083	depleted	0.341001	0.457893	depleted	0.557477	0.576441	depleted	0.196337	0.297926	enriched	0.47226	0.505093	enriched	0.0759571	0.381307	enriched	0.765051	0.765104
Annotations derived over miRTarBase (Gene Ontology)	AV node cell to bundle of His cell communication GO0086067	3	hsa-miR-26b-5p; hsa-miR-192-5p; hsa-miR-342-3p	depleted	0.0810628	0.276288	depleted	0.0552736	0.239085	depleted	0.164688	0.370345	depleted	0.384191	0.476708	enriched	0.145721	0.243594	depleted	0.416607	0.491248	depleted	0.260977	0.401158	enriched	0.138042	0.241978	enriched	0.231078	0.340109	depleted	0.0243717	0.364821	enriched	0.156702	0.35902
Annotations derived over miRTarBase (Gene Ontology)	AV node cell to bundle of His cell communication by electrical coupling GO0086053	9	hsa-miR-671-3p; hsa-miR-6747-3p; hsa-miR-1273c; hsa-miR-25-5p; hsa-miR-1976; hsa-miR-6842-3p; hsa-miR-26b-5p; hsa-miR-150-5p; hsa-miR-766-3p	enriched	0.4585	0.502895	enriched	0.474208	0.51429	depleted	0.571446	0.586577	depleted	0.254834	0.416143	depleted	0.0381109	0.100928	depleted	0.355615	0.465097	depleted	0.293753	0.421946	depleted	0.0186969	0.0656201	depleted	0.0979953	0.213862	enriched	0.419106	0.500906	enriched	0.514329	0.54958
Annotations derived over miRTarBase (Gene Ontology)	AV node cell-bundle of His cell adhesion involved in cell communication GO0086072	2	hsa-miR-26b-5p; hsa-miR-342-3p	depleted	0.170843	0.348039	depleted	0.140484	0.321122	depleted	0.246308	0.40992	enriched	0.445912	0.505459	enriched	0.0221239	0.0694761	enriched	0.380911	0.476394	depleted	0.39192	0.475218	enriched	0.0276939	0.0849983	enriched	0.0726358	0.177482	depleted	0.084673	0.381307	enriched	0.0249777	0.195103
Annotations derived over miRTarBase (Gene Ontology)	Ada2Gcn5Ada3 transcription activator complex GO0005671	48	hsa-miR-92b-3p; hsa-miR-320a-3p; hsa-let-7e-5p; hsa-miR-100-5p; hsa-miR-363-5p; hsa-miR-3909; hsa-miR-92b-5p; hsa-miR-629-3p; hsa-miR-548j-5p; hsa-miR-4659a-3p; hsa-miR-548ay-5p; hsa-miR-155-5p; hsa-miR-4659b-3p; hsa-miR-142-3p; hsa-let-7b-5p; hsa-miR-10a-5p; hsa-miR-25-3p; hsa-miR-186-5p; hsa-miR-25-5p; hsa-miR-340-5p; hsa-miR-942-5p; hsa-miR-140-3p; hsa-miR-1296-5p; hsa-miR-93-5p; hsa-miR-15a-5…	depleted	0.11285	0.305387	depleted	0.0915937	0.277638	depleted	0.0969945	0.332193	depleted	0.255732	0.416143	enriched	0.120598	0.214617	depleted	0.284896	0.433352	depleted	0.306377	0.427965	enriched	0.107417	0.203283	enriched	0.170752	0.285085	depleted	0.660456	0.66495	enriched	0.0335987	0.215457
Annotations derived over miRTarBase (Gene Ontology)	Arp23 complex binding GO0071933	35	hsa-miR-130b-5p; hsa-miR-4755-5p; hsa-miR-335-5p; hsa-miR-19a-3p; hsa-miR-628-3p; hsa-miR-155-5p; hsa-miR-144-3p; hsa-miR-4473; hsa-miR-30a-5p; hsa-miR-142-3p; hsa-miR-548e-3p; hsa-miR-99a-5p; hsa-miR-454-3p; hsa-miR-186-5p; hsa-miR-130a-3p; hsa-miR-106b-3p; hsa-miR-1229-3p; hsa-miR-21-5p; hsa-miR-130b-3p; hsa-miR-93-5p; hsa-miR-331-5p; hsa-miR-26b-5p; hsa-miR-196b-5p; hsa-miR-1227-3p; hsa-miR-18…	depleted	0.0086627	0.156664	depleted	0.0146535	0.15274	depleted	0.27627	0.415519	enriched	0.364096	0.465635	enriched	0.000418	0.0040031	enriched	0.218597	0.396874	depleted	0.524333	0.551171	enriched	0.0028329	0.0185724	enriched	0.0378204	0.12129	depleted	0.156685	0.406011	enriched	0.012853	0.150322
Annotations derived over miRTarBase (Gene Ontology)	Arp23 complex-mediated actin nucleation GO0034314	60	hsa-miR-130b-5p; hsa-miR-125a-5p; hsa-miR-4755-5p; hsa-miR-335-5p; hsa-miR-628-3p; hsa-miR-200c-3p; hsa-miR-155-5p; hsa-miR-3074-5p; hsa-miR-144-3p; hsa-miR-4473; hsa-miR-30a-5p; hsa-miR-142-3p; hsa-miR-10a-5p; hsa-miR-548e-3p; hsa-miR-99a-5p; hsa-miR-183-3p; hsa-miR-25-3p; hsa-miR-423-5p; hsa-miR-454-3p; hsa-miR-130a-3p; hsa-miR-942-5p; hsa-miR-20b-5p; hsa-miR-20a-5p; hsa-miR-1229-3p; hsa-miR-42…	depleted	0.000217	0.0621442	depleted	0.000777	0.0567901	depleted	0.00071	0.239351	depleted	0.0889714	0.323651	enriched	0.00019	0.0022803	depleted	0.10755	0.337049	depleted	0.0187235	0.230129	enriched	0.0056571	0.0294683	enriched	0.000275	0.0059599	enriched	0.180627	0.416548	enriched	0.046725	0.24245
Annotations derived over miRTarBase (Gene Ontology)	Arp23 protein complex GO0005885	30	hsa-miR-125a-5p; hsa-miR-200c-3p; hsa-miR-155-5p; hsa-miR-3074-5p; hsa-miR-30a-5p; hsa-miR-10a-5p; hsa-miR-548e-3p; hsa-miR-183-3p; hsa-miR-25-3p; hsa-miR-423-5p; hsa-miR-20b-5p; hsa-miR-20a-5p; hsa-miR-21-5p; hsa-miR-93-5p; hsa-miR-106a-5p; hsa-miR-15a-5p; hsa-miR-26b-5p; hsa-miR-107; hsa-miR-106b-5p; hsa-miR-22-3p; hsa-miR-17-5p; hsa-miR-15b-5p; hsa-miR-378a-5p; hsa-let-7i-5p; hsa-miR-192-5p; h…	depleted	0.0053563	0.131629	depleted	0.0229079	0.178807	depleted	0.0108801	0.295223	depleted	0.128262	0.354681	enriched	0.0052302	0.0247708	enriched	0.184868	0.388738	enriched	0.0093249	0.203897	enriched	0.0166536	0.0605897	enriched	0.0028227	0.0252362	depleted	0.203708	0.421817	enriched	0.0995027	0.315342
Annotations derived over miRTarBase (Gene Ontology)	Atg12 activating enzyme activity GO0019778	5	hsa-miR-210-3p; hsa-miR-106a-5p; hsa-miR-96-5p; hsa-miR-6749-3p; hsa-miR-6802-3p	depleted	0.0222356	0.196213	depleted	0.0166862	0.162262	depleted	0.112129	0.342163	depleted	0.244728	0.411078	enriched	0.0176609	0.0591771	depleted	0.365446	0.469069	depleted	0.112129	0.315611	enriched	0.0191753	0.066561	enriched	0.0666482	0.170014	depleted	0.381703	0.488379	enriched	0.228256	0.402779
Annotations derived over miRTarBase (Gene Ontology)	Atg12 transferase activity GO0019777	6	hsa-miR-130b-5p; hsa-miR-382-5p; hsa-miR-155-5p; hsa-miR-10a-5p; hsa-miR-192-5p; hsa-miR-342-3p	enriched	0.318019	0.428031	enriched	0.255614	0.40562	enriched	0.212618	0.393998	enriched	0.271829	0.424795	enriched	0.289866	0.373756	enriched	0.362195	0.467327	enriched	0.131231	0.329133	depleted	0.331722	0.4112	enriched	0.0835456	0.194444	depleted	0.437278	0.501431	depleted	0.305224	0.449238
Annotations derived over miRTarBase (Gene Ontology)	Atg12-Atg5-Atg16 complex GO0034274	19	hsa-miR-543; hsa-let-7d-5p; hsa-let-7e-5p; hsa-let-7c-5p; hsa-miR-181d-5p; hsa-miR-19a-3p; hsa-miR-144-5p; hsa-let-7b-5p; hsa-miR-98-5p; hsa-let-7g-5p; hsa-miR-107; hsa-let-7i-5p; hsa-miR-1227-3p; hsa-miR-17-3p; hsa-miR-30e-5p; hsa-miR-30b-5p; hsa-miR-23b-3p; hsa-miR-30d-5p; hsa-miR-5100	enriched	0.53275	0.555658	depleted	0.570994	0.584953	enriched	0.593602	0.604568	enriched	0.230577	0.405179	enriched	0.0512244	0.124411	enriched	0.0709548	0.302722	enriched	0.156139	0.348014	enriched	0.0050404	0.0273283	enriched	0.100086	0.216279	depleted	0.56451	0.587586	depleted	0.395521	0.487223
Annotations derived over miRTarBase (Gene Ontology)	Atg1ULK1 kinase complex GO1990316	55	hsa-miR-4732-3p; hsa-miR-1301-3p; hsa-miR-6747-3p; hsa-miR-320a-3p; hsa-let-7d-5p; hsa-miR-361-3p; hsa-miR-1299; hsa-miR-493-5p; hsa-let-7e-5p; hsa-miR-3187-3p; hsa-miR-5695; hsa-miR-363-5p; hsa-miR-4433b-5p; hsa-let-7c-5p; hsa-miR-5189-3p; hsa-miR-4433a-5p; hsa-miR-181d-5p; hsa-miR-335-5p; hsa-miR-1271-5p; hsa-miR-122-5p; hsa-miR-142-5p; hsa-miR-142-3p; hsa-let-7b-5p; hsa-miR-423-5p; hsa-miR-98-…	enriched	0.283385	0.407821	enriched	0.465038	0.507496	enriched	0.110175	0.340947	enriched	0.0219724	0.214223	enriched	0.074225	0.154214	enriched	0.0228611	0.215376	enriched	0.000471	0.151011	enriched	0.102885	0.198806	enriched	0.14685	0.271982	depleted	0.0692202	0.374907	depleted	0.366084	0.468777
Annotations derived over miRTarBase (Gene Ontology)	Atg8 activating enzyme activity GO0019779	5	hsa-miR-210-3p; hsa-miR-106a-5p; hsa-miR-96-5p; hsa-miR-6749-3p; hsa-miR-6802-3p	depleted	0.0222356	0.196213	depleted	0.0166862	0.162262	depleted	0.112129	0.342163	depleted	0.244728	0.411078	enriched	0.0176609	0.0591771	depleted	0.365446	0.469069	depleted	0.112129	0.315611	enriched	0.0191753	0.066561	enriched	0.0666482	0.170014	depleted	0.381703	0.488379	enriched	0.228256	0.402779
Annotations derived over miRTarBase (Gene Ontology)	Atg8 ligase activity GO0019776	17	hsa-let-7d-5p; hsa-let-7e-5p; hsa-let-7c-5p; hsa-miR-19a-3p; hsa-miR-155-5p; hsa-let-7b-5p; hsa-miR-10a-5p; hsa-miR-98-5p; hsa-let-7g-5p; hsa-miR-107; hsa-let-7i-5p; hsa-miR-1227-3p; hsa-miR-17-3p; hsa-miR-30e-5p; hsa-miR-30b-5p; hsa-miR-23b-3p; hsa-miR-30d-5p	enriched	0.345405	0.443502	depleted	0.435476	0.488924	enriched	0.423456	0.489257	enriched	0.144535	0.354681	enriched	0.0183619	0.0609854	enriched	0.196624	0.388738	enriched	0.0949357	0.29926	enriched	0.0108428	0.0456701	enriched	0.032114	0.108889	enriched	0.427522	0.500906	enriched	0.494365	0.537075
Annotations derived over miRTarBase (Gene Ontology)	B cell activation GO0042113	76	hsa-miR-3127-3p; hsa-miR-92b-3p; hsa-miR-6747-3p; hsa-miR-130b-5p; hsa-miR-1248; hsa-miR-6857-3p; hsa-miR-409-3p; hsa-miR-370-3p; hsa-miR-125a-5p; hsa-miR-181d-5p; hsa-miR-335-5p; hsa-miR-4659a-3p; hsa-miR-19a-3p; hsa-miR-1306-5p; hsa-miR-1271-5p; hsa-miR-495-3p; hsa-miR-200c-3p; hsa-miR-7855-5p; hsa-miR-6775-3p; hsa-miR-6513-3p; hsa-miR-155-5p; hsa-miR-4659b-3p; hsa-miR-363-3p; hsa-miR-4473; hsa…	depleted	0.0150229	0.176781	depleted	0.0150229	0.153617	depleted	0.107626	0.338812	enriched	0.162191	0.360715	enriched	0.0273395	0.0806668	enriched	0.146892	0.372515	enriched	0.103478	0.308959	enriched	0.0140987	0.0543301	enriched	0.0571029	0.155542	depleted	0.642232	0.648584	enriched	0.16382	0.363351
Annotations derived over miRTarBase (Gene Ontology)	B cell activation involved in immune response GO0002312	2	hsa-let-7b-5p; hsa-miR-145-5p	depleted	0.336172	0.436395	depleted	0.336172	0.435387	depleted	0.429898	0.492156	depleted	0.168402	0.365948	enriched	0.35249	0.423479	depleted	0.193598	0.388738	depleted	0.1339	0.330004	enriched	0.423547	0.476988	enriched	0.363613	0.430072	depleted	0.392994	0.492823	depleted	0.478312	0.526759
Annotations derived over miRTarBase (Gene Ontology)	B cell apoptotic process GO0001783	16	hsa-miR-122-5p; hsa-miR-30a-5p; hsa-miR-98-5p; hsa-miR-20b-5p; hsa-miR-20a-5p; hsa-miR-148b-3p; hsa-miR-130b-3p; hsa-miR-93-5p; hsa-miR-106a-5p; hsa-miR-584-5p; hsa-miR-106b-5p; hsa-miR-17-5p; hsa-miR-15b-5p; hsa-miR-148a-3p; hsa-miR-766-3p; hsa-miR-365a-3p	depleted	0.0200941	0.189824	depleted	0.0251411	0.183191	depleted	0.0130209	0.295223	enriched	0.0458665	0.264012	enriched	0.00000222	0.000135	enriched	0.0312933	0.23817	enriched	0.0373756	0.264475	enriched	0.000028	0.0011169	enriched	0.0000316	0.0016804	depleted	0.153289	0.40484	enriched	0.0042997	0.103386
Annotations derived over miRTarBase (Gene Ontology)	B cell chemotaxis GO0035754	13	hsa-miR-92b-3p; hsa-miR-335-5p; hsa-miR-363-3p; hsa-miR-30a-5p; hsa-miR-25-3p; hsa-miR-25-5p; hsa-miR-1304-3p; hsa-miR-1296-5p; hsa-miR-26b-5p; hsa-miR-17-5p; hsa-miR-532-3p; hsa-miR-500a-3p; hsa-miR-6749-3p	depleted	0.307229	0.423876	depleted	0.277009	0.410877	depleted	0.22245	0.397771	depleted	0.519583	0.551456	depleted	0.310328	0.390082	depleted	0.612972	0.624472	depleted	0.257945	0.401158	depleted	0.375899	0.439904	enriched	0.42778	0.474359	enriched	0.0680504	0.374556	enriched	0.0696225	0.280376
Annotations derived over miRTarBase (Gene Ontology)	B cell costimulation GO0031296	20	hsa-miR-3613-5p; hsa-miR-92b-3p; hsa-miR-6894-3p; hsa-miR-4433a-5p; hsa-miR-4659a-3p; hsa-miR-4659b-3p; hsa-miR-363-3p; hsa-miR-5001-3p; hsa-miR-25-3p; hsa-miR-942-5p; hsa-miR-340-3p; hsa-miR-3613-3p; hsa-miR-18a-3p; hsa-miR-199b-5p; hsa-miR-345-5p; hsa-miR-500a-3p; hsa-miR-6749-3p; hsa-miR-766-3p; hsa-miR-30c-1-3p; hsa-miR-7977	depleted	0.422463	0.479447	depleted	0.324302	0.430574	depleted	0.206788	0.390509	depleted	0.230448	0.4051	depleted	0.164617	0.264167	depleted	0.162612	0.382777	depleted	0.188514	0.366853	depleted	0.112105	0.210371	depleted	0.391912	0.449467	enriched	0.102474	0.387617	enriched	0.0077776	0.124074
Annotations derived over miRTarBase (Gene Ontology)	B cell cytokine production GO0002368	9	hsa-miR-6857-3p; hsa-miR-6513-3p; hsa-miR-134-5p; hsa-miR-26b-5p; hsa-miR-744-5p; hsa-miR-335-3p; hsa-miR-324-5p; hsa-miR-197-3p; hsa-miR-331-3p	depleted	0.199844	0.367009	depleted	0.157218	0.333869	depleted	0.192235	0.383597	depleted	0.0846964	0.317727	depleted	0.485662	0.509481	depleted	0.10777	0.337049	depleted	0.0240094	0.243228	enriched	0.313144	0.395576	depleted	0.193694	0.307514	depleted	0.321423	0.462103	enriched	0.101209	0.316188
Annotations derived over miRTarBase (Gene Ontology)	B cell differentiation GO0030183	120	hsa-miR-342-5p; hsa-miR-92b-3p; hsa-miR-6747-3p; hsa-miR-193a-5p; hsa-miR-328-3p; hsa-miR-320a-3p; hsa-let-7d-5p; hsa-miR-185-3p; hsa-miR-224-5p; hsa-miR-493-5p; hsa-let-7e-5p; hsa-miR-1303; hsa-miR-4521; hsa-miR-6501-5p; hsa-miR-5695; hsa-miR-100-5p; hsa-miR-125a-5p; hsa-let-7c-5p; hsa-miR-1273h-3p; hsa-miR-504-5p; hsa-miR-181d-5p; hsa-miR-335-5p; hsa-miR-19a-3p; hsa-miR-3615; hsa-miR-1306-5p; h…	depleted	0.0209188	0.192865	depleted	0.0107908	0.138499	depleted	0.0907272	0.329733	enriched	0.0136862	0.19349	enriched	0.00000179	0.000125	enriched	0.0136862	0.18124	enriched	0.000433	0.151011	enriched	0.00000897	0.000564	enriched	0.00000662	0.000667	depleted	0.003226	0.312537	enriched	0.089122	0.305531
Annotations derived over miRTarBase (Gene Ontology)	B cell homeostasis GO0001782	30	hsa-miR-92b-3p; hsa-let-7d-5p; hsa-let-7e-5p; hsa-let-7c-5p; hsa-miR-335-5p; hsa-miR-122-5p; hsa-miR-142-3p; hsa-let-7b-5p; hsa-miR-99a-5p; hsa-miR-98-5p; hsa-let-7g-5p; hsa-miR-1304-3p; hsa-miR-140-3p; hsa-miR-22-5p; hsa-miR-21-5p; hsa-miR-15a-5p; hsa-miR-877-3p; hsa-miR-26b-5p; hsa-miR-107; hsa-miR-181a-2-3p; hsa-miR-15b-5p; hsa-let-7i-5p; hsa-miR-221-3p; hsa-miR-652-3p; hsa-miR-132-3p; hsa-miR…	depleted	0.114194	0.306231	depleted	0.122566	0.308375	depleted	0.305679	0.424392	enriched	0.218494	0.396907	enriched	0.0041681	0.0209953	enriched	0.293961	0.438402	enriched	0.0669105	0.2891	enriched	0.0078253	0.0366308	enriched	0.000165	0.0043229	depleted	0.327052	0.464165	depleted	0.128546	0.337942
Annotations derived over miRTarBase (Gene Ontology)	B cell lineage commitment GO0002326	6	hsa-miR-342-5p; hsa-miR-320a-3p; hsa-miR-15a-5p; hsa-miR-17-5p; hsa-miR-15b-5p; hsa-miR-342-3p	enriched	0.393839	0.470388	depleted	0.318019	0.428413	enriched	0.370025	0.461141	enriched	0.112134	0.347697	enriched	0.0275324	0.0808008	enriched	0.0745157	0.306057	enriched	0.131231	0.329133	enriched	0.0445765	0.117365	enriched	0.245197	0.351368	depleted	0.302315	0.454029	enriched	0.14119	0.351195
Annotations derived over miRTarBase (Gene Ontology)	B cell mediated immunity GO0019724	6	hsa-miR-335-5p; hsa-miR-155-5p; hsa-miR-3163; hsa-miR-21-5p; hsa-miR-15a-5p; hsa-miR-183-5p	depleted	0.336327	0.436395	enriched	0.245938	0.398242	depleted	0.30673	0.424392	enriched	0.145945	0.354681	enriched	0.0138768	0.0497999	enriched	0.110535	0.338468	enriched	0.21391	0.378691	enriched	0.118769	0.218079	enriched	0.0035798	0.0290876	enriched	0.458937	0.515584	depleted	0.305224	0.449238
Annotations derived over miRTarBase (Gene Ontology)	B cell proliferation GO0042100	62	hsa-miR-320a-3p; hsa-let-7d-5p; hsa-miR-6857-3p; hsa-miR-224-5p; hsa-let-7e-5p; hsa-miR-125a-5p; hsa-miR-494-3p; hsa-let-7c-5p; hsa-miR-181d-5p; hsa-miR-335-5p; hsa-miR-19a-3p; hsa-miR-1306-5p; hsa-miR-200c-3p; hsa-miR-6513-3p; hsa-miR-139-5p; hsa-miR-122-5p; hsa-miR-146a-5p; hsa-miR-29c-3p; hsa-miR-30a-5p; hsa-let-7b-5p; hsa-miR-451a; hsa-miR-98-5p; hsa-let-7g-5p; hsa-miR-186-5p; hsa-miR-126-3p;…	depleted	0.0544516	0.255664	depleted	0.0227371	0.178692	depleted	0.0514428	0.313392	enriched	0.218737	0.396907	enriched	0.000146	0.0019287	enriched	0.129959	0.35679	enriched	0.271414	0.407332	enriched	0.000247	0.0036412	enriched	0.0013423	0.0160844	depleted	0.0336309	0.371606	enriched	0.143951	0.35538
Annotations derived over miRTarBase (Gene Ontology)	B cell proliferation involved in immune response GO0002322	10	hsa-miR-92b-3p; hsa-miR-363-3p; hsa-miR-25-3p; hsa-miR-25-5p; hsa-miR-15a-5p; hsa-miR-107; hsa-miR-185-5p; hsa-miR-15b-5p; hsa-miR-30c-1-3p; hsa-miR-7977	depleted	0.26063	0.407515	depleted	0.312859	0.426286	depleted	0.16702	0.370345	depleted	0.492622	0.532786	enriched	0.114735	0.207364	depleted	0.481213	0.526614	depleted	0.14536	0.338836	enriched	0.269507	0.361086	enriched	0.0655841	0.168456	enriched	0.471761	0.522461	enriched	0.544699	0.569409
Annotations derived over miRTarBase (Gene Ontology)	B cell receptor apoptotic signaling pathway GO1990117	7	hsa-miR-122-5p; hsa-miR-30a-5p; hsa-miR-148b-3p; hsa-miR-15b-5p; hsa-miR-148a-3p; hsa-miR-766-3p; hsa-miR-365a-3p	depleted	0.172767	0.34849	depleted	0.189812	0.360002	depleted	0.101893	0.334882	depleted	0.298035	0.436441	enriched	0.0156332	0.0542862	depleted	0.16756	0.386191	depleted	0.396924	0.479184	enriched	0.0376804	0.104622	enriched	0.0316416	0.107842	depleted	0.394551	0.493282	enriched	0.225034	0.401748
Annotations derived over miRTarBase (Gene Ontology)	B cell receptor signaling pathway GO0050853	114	hsa-miR-3127-3p; hsa-miR-1908-5p; hsa-miR-3173-5p; hsa-miR-342-5p; hsa-miR-6741-3p; hsa-miR-92b-3p; hsa-miR-433-3p; hsa-miR-6747-3p; hsa-miR-4508; hsa-miR-7706; hsa-miR-130b-5p; hsa-miR-1248; hsa-let-7d-5p; hsa-miR-185-3p; hsa-miR-1343-3p; hsa-miR-1468-5p; hsa-miR-224-5p; hsa-let-7e-5p; hsa-miR-1234-3p; hsa-miR-363-5p; hsa-miR-125a-5p; hsa-miR-454-5p; hsa-miR-494-3p; hsa-let-7c-5p; hsa-miR-504-5p…	depleted	0.276805	0.407515	depleted	0.282638	0.410877	enriched	0.253485	0.412484	enriched	0.248306	0.41391	enriched	0.101811	0.192699	enriched	0.360419	0.466807	enriched	0.0399945	0.267565	enriched	0.266002	0.358776	enriched	0.0276814	0.0992382	depleted	0.457026	0.514151	depleted	0.116974	0.32667
Annotations derived over miRTarBase (Gene Ontology)	B-1 B cell homeostasis GO0001922	13	hsa-let-7e-5p; hsa-miR-125a-5p; hsa-miR-4659a-3p; hsa-miR-19a-3p; hsa-miR-4659b-3p; hsa-miR-374a-5p; hsa-miR-26b-5p; hsa-miR-18a-5p; hsa-miR-335-3p; hsa-miR-23b-3p; hsa-miR-505-3p; hsa-miR-29a-3p; hsa-miR-23a-3p	depleted	0.373	0.458238	depleted	0.230999	0.389312	depleted	0.384563	0.469326	enriched	0.317719	0.44547	enriched	0.0173642	0.0584938	enriched	0.257945	0.420974	enriched	0.0251438	0.245412	enriched	0.0783684	0.165333	enriched	0.0068084	0.0432294	depleted	0.163052	0.407876	enriched	0.394682	0.486938
Annotations derived over miRTarBase (Gene Ontology)	BAK complex GO0097145	18	hsa-miR-92b-3p; hsa-miR-361-3p; hsa-miR-125a-5p; hsa-miR-122-5p; hsa-miR-363-3p; hsa-miR-30a-5p; hsa-miR-142-3p; hsa-miR-25-3p; hsa-miR-423-5p; hsa-miR-148b-3p; hsa-miR-15b-5p; hsa-miR-1227-3p; hsa-miR-221-5p; hsa-miR-148a-3p; hsa-miR-766-3p; hsa-miR-331-3p; hsa-miR-365a-3p; hsa-miR-30c-1-3p	depleted	0.331077	0.434773	depleted	0.303587	0.420974	depleted	0.315894	0.429233	depleted	0.50065	0.537937	enriched	0.065125	0.144256	depleted	0.509103	0.546331	enriched	0.391442	0.475218	enriched	0.386116	0.448315	enriched	0.096482	0.212706	enriched	0.169579	0.410558	enriched	0.195782	0.386315
Annotations derived over miRTarBase (Gene Ontology)	BAT3 complex GO0071818	9	hsa-miR-92b-3p; hsa-miR-1226-3p; hsa-let-7b-5p; hsa-miR-744-5p; hsa-miR-378a-5p; hsa-miR-222-3p; hsa-miR-766-3p; hsa-miR-484; hsa-miR-331-3p	depleted	0.0913484	0.287033	depleted	0.115693	0.301263	depleted	0.102998	0.335559	depleted	0.0074351	0.159707	depleted	0.140361	0.238351	depleted	0.0069925	0.144843	depleted	0.0035322	0.17422	depleted	0.255267	0.348608	depleted	0.117519	0.238926	depleted	0.135758	0.401779	enriched	0.283257	0.436095
Annotations derived over miRTarBase (Gene Ontology)	BAT3 complex binding GO1904288	23	hsa-miR-1301-3p; hsa-miR-361-3p; hsa-miR-100-5p; hsa-miR-4659a-3p; hsa-miR-19a-3p; hsa-miR-4659b-3p; hsa-miR-361-5p; hsa-miR-29c-3p; hsa-miR-454-3p; hsa-miR-130a-3p; hsa-miR-140-3p; hsa-miR-134-5p; hsa-miR-3163; hsa-miR-1296-5p; hsa-miR-130b-3p; hsa-miR-26b-5p; hsa-miR-6820-3p; hsa-miR-18a-5p; hsa-miR-221-3p; hsa-miR-505-3p; hsa-miR-29a-3p; hsa-miR-222-3p; hsa-miR-30d-5p	depleted	0.306529	0.423876	depleted	0.38038	0.455495	depleted	0.0580087	0.316825	enriched	0.0539926	0.279186	enriched	0.146843	0.244941	enriched	0.0622656	0.29202	enriched	0.0580087	0.279186	enriched	0.365611	0.434277	enriched	0.439635	0.482853	enriched	0.0828996	0.381307	enriched	0.0571885	0.260515
Annotations derived over miRTarBase (Gene Ontology)	BAX complex GO0097144	7	hsa-miR-122-5p; hsa-miR-30a-5p; hsa-miR-148b-3p; hsa-miR-15b-5p; hsa-miR-148a-3p; hsa-miR-766-3p; hsa-miR-365a-3p	depleted	0.172767	0.34849	depleted	0.189812	0.360002	depleted	0.101893	0.334882	depleted	0.298035	0.436441	enriched	0.0156332	0.0542862	depleted	0.16756	0.386191	depleted	0.396924	0.479184	enriched	0.0376804	0.104622	enriched	0.0316416	0.107842	depleted	0.394551	0.493282	enriched	0.225034	0.401748
Annotations derived over miRTarBase (Gene Ontology)	BBSome GO0034464	23	hsa-miR-433-3p; hsa-miR-1248; hsa-miR-4755-5p; hsa-miR-335-5p; hsa-miR-1306-5p; hsa-miR-382-5p; hsa-miR-155-5p; hsa-miR-142-5p; hsa-miR-4742-3p; hsa-let-7b-5p; hsa-miR-374a-5p; hsa-miR-126-5p; hsa-miR-340-5p; hsa-miR-134-5p; hsa-miR-374b-5p; hsa-miR-192-5p; hsa-miR-532-3p; hsa-miR-6734-3p; hsa-miR-150-5p; hsa-miR-28-3p; hsa-miR-766-3p; hsa-miR-197-3p; hsa-miR-4286	depleted	0.16952	0.348039	depleted	0.320616	0.429512	depleted	0.280098	0.415519	enriched	0.315451	0.443917	enriched	0.0271084	0.0802298	enriched	0.602998	0.616346	enriched	0.329774	0.443378	enriched	0.0899625	0.18125	enriched	0.11576	0.236644	depleted	0.12174	0.398354	enriched	0.194933	0.386135
Annotations derived over miRTarBase (Gene Ontology)	BCOR complex GO0140261	10	hsa-miR-328-3p; hsa-miR-320a-3p; hsa-miR-191-5p; hsa-let-7c-5p; hsa-miR-142-5p; hsa-let-7b-5p; hsa-miR-340-5p; hsa-miR-425-5p; hsa-miR-192-5p; hsa-miR-335-3p	enriched	0.23294	0.389196	enriched	0.338298	0.437213	enriched	0.0629104	0.317664	enriched	0.060046	0.286957	depleted	0.331523	0.406747	enriched	0.146194	0.371578	enriched	0.0492394	0.275415	depleted	0.452189	0.486978	depleted	0.150463	0.272286	depleted	0.197622	0.419691	depleted	0.02878	0.204951
Annotations derived over miRTarBase (Gene Ontology)	BH3 domain binding GO0051434	61	hsa-miR-92b-3p; hsa-miR-6747-3p; hsa-miR-320a-3p; hsa-miR-361-3p; hsa-miR-6735-5p; hsa-miR-224-5p; hsa-miR-363-5p; hsa-miR-125a-5p; hsa-miR-494-3p; hsa-let-7c-5p; hsa-miR-181d-5p; hsa-miR-495-3p; hsa-miR-200c-3p; hsa-miR-139-5p; hsa-miR-122-5p; hsa-miR-144-3p; hsa-miR-29c-3p; hsa-miR-30a-5p; hsa-miR-451a; hsa-miR-98-5p; hsa-miR-148b-5p; hsa-let-7g-5p; hsa-miR-186-5p; hsa-miR-126-3p; hsa-miR-339-3…	depleted	0.099413	0.295647	depleted	0.0390466	0.21299	enriched	0.194481	0.385848	enriched	0.0034985	0.126081	enriched	0.0027271	0.0154485	enriched	0.0052467	0.128723	enriched	0.0334652	0.258923	enriched	0.004592	0.0256127	enriched	0.0017725	0.0188774	depleted	0.0832361	0.381307	enriched	0.0061234	0.116514
Annotations derived over miRTarBase (Gene Ontology)	BLOC-1 complex GO0031083	59	hsa-miR-3127-3p; hsa-miR-328-3p; hsa-miR-330-3p; hsa-miR-3187-3p; hsa-miR-483-3p; hsa-miR-363-5p; hsa-miR-181d-5p; hsa-miR-335-5p; hsa-miR-19a-3p; hsa-miR-7855-5p; hsa-miR-1226-3p; hsa-miR-30a-5p; hsa-let-7b-5p; hsa-miR-10a-5p; hsa-miR-6877-5p; hsa-miR-454-3p; hsa-miR-186-5p; hsa-miR-25-5p; hsa-miR-4685-3p; hsa-miR-505-5p; hsa-miR-130a-3p; hsa-miR-942-5p; hsa-miR-20b-5p; hsa-miR-199b-3p; hsa-miR-…	depleted	0.0057092	0.137504	depleted	0.0023644	0.088581	depleted	0.0113066	0.295223	depleted	0.237883	0.407829	enriched	0.0063323	0.0285279	depleted	0.378572	0.475183	depleted	0.0707507	0.2891	enriched	0.0127498	0.0505971	enriched	0.123954	0.246284	depleted	0.00492	0.33522	enriched	0.0044333	0.103933
Annotations derived over miRTarBase (Gene Ontology)	BLOC-2 complex GO0031084	3	hsa-miR-92b-3p; hsa-miR-21-5p; hsa-miR-636	enriched	0.360138	0.452051	enriched	0.43507	0.488751	enriched	0.355388	0.452633	enriched	0.324681	0.449822	depleted	0.501501	0.522131	enriched	0.302023	0.442842	enriched	0.439942	0.498844	enriched	0.464823	0.496519	depleted	0.348777	0.420516	enriched	0.413956	0.500633	enriched	0.13727	0.346574
Annotations derived over miRTarBase (Gene Ontology)	BLOC-2 complex binding GO0036461	17	hsa-miR-3187-3p; hsa-miR-1287-5p; hsa-miR-4433b-5p; hsa-miR-548j-5p; hsa-miR-548ay-5p; hsa-miR-30a-5p; hsa-let-7b-5p; hsa-miR-374a-5p; hsa-miR-374b-5p; hsa-miR-26b-5p; hsa-miR-185-5p; hsa-miR-548k; hsa-miR-339-5p; hsa-miR-1227-3p; hsa-miR-21-3p; hsa-miR-342-3p; hsa-miR-4646-3p	depleted	0.298484	0.418852	depleted	0.213577	0.376264	enriched	0.378504	0.465158	enriched	0.352404	0.460534	enriched	0.0570962	0.133249	enriched	0.182644	0.388738	enriched	0.478661	0.520072	enriched	0.0343295	0.0980592	enriched	0.343787	0.418412	depleted	0.0855176	0.381307	enriched	0.292298	0.441507
Annotations derived over miRTarBase (Gene Ontology)	BLOC-3 complex GO0031085	6	hsa-miR-1180-3p; hsa-miR-5189-3p; hsa-miR-93-5p; hsa-miR-26b-5p; hsa-miR-331-3p; hsa-miR-6782-3p	depleted	0.30929	0.425545	depleted	0.30929	0.424337	depleted	0.346719	0.448506	depleted	0.370025	0.469278	enriched	0.543099	0.557752	depleted	0.401873	0.484836	depleted	0.30929	0.429828	enriched	0.37176	0.436469	depleted	0.356234	0.425509	depleted	0.14975	0.40484	depleted	0.483751	0.529711
Annotations derived over miRTarBase (Gene Ontology)	BMP binding GO0036122	33	hsa-miR-1301-3p; hsa-miR-342-5p; hsa-miR-2110; hsa-miR-92b-3p; hsa-miR-5695; hsa-miR-100-5p; hsa-miR-181d-5p; hsa-miR-335-5p; hsa-miR-4659a-3p; hsa-miR-19a-3p; hsa-miR-3615; hsa-miR-4659b-3p; hsa-miR-4742-3p; hsa-let-7b-5p; hsa-miR-25-5p; hsa-miR-130a-3p; hsa-miR-20b-5p; hsa-miR-1304-3p; hsa-miR-20a-5p; hsa-miR-21-5p; hsa-miR-93-5p; hsa-miR-106a-5p; hsa-miR-939-5p; hsa-miR-26b-5p; hsa-miR-106b-5p…	enriched	0.164891	0.347483	enriched	0.105187	0.29211	enriched	0.191436	0.383086	enriched	0.102305	0.337769	enriched	0.413714	0.464695	enriched	0.11446	0.340472	enriched	0.207942	0.374203	enriched	0.302642	0.387508	depleted	0.245043	0.351368	enriched	0.234575	0.43716	enriched	0.517966	0.552031
Annotations derived over miRTarBase (Gene Ontology)	BMP receptor activity GO0098821	42	hsa-miR-3127-3p; hsa-miR-92b-3p; hsa-miR-6747-3p; hsa-miR-1343-3p; hsa-miR-4521; hsa-miR-5695; hsa-miR-100-5p; hsa-miR-504-5p; hsa-miR-181d-5p; hsa-miR-4755-5p; hsa-miR-335-5p; hsa-miR-19a-3p; hsa-miR-3615; hsa-miR-6513-3p; hsa-miR-363-3p; hsa-miR-4742-3p; hsa-miR-10a-5p; hsa-miR-25-3p; hsa-miR-6877-5p; hsa-miR-296-5p; hsa-miR-186-5p; hsa-miR-1976; hsa-miR-130a-3p; hsa-miR-942-5p; hsa-miR-20b-5p;…	enriched	0.0122619	0.166775	enriched	0.0194321	0.171901	enriched	0.0647666	0.321043	enriched	0.0737652	0.303274	depleted	0.278181	0.364528	enriched	0.0402092	0.254607	enriched	0.249414	0.396911	depleted	0.261912	0.354678	depleted	0.298896	0.387086	enriched	0.083663	0.381307	enriched	0.0247858	0.195103
Annotations derived over miRTarBase (Gene Ontology)	BMP receptor binding GO0070700	31	hsa-miR-342-5p; hsa-miR-6735-5p; hsa-miR-335-5p; hsa-miR-19a-3p; hsa-miR-6877-5p; hsa-miR-454-3p; hsa-miR-130a-3p; hsa-miR-106b-3p; hsa-miR-1304-5p; hsa-miR-20b-5p; hsa-miR-20a-5p; hsa-miR-148b-3p; hsa-miR-152-3p; hsa-miR-130b-3p; hsa-miR-93-5p; hsa-miR-3613-3p; hsa-miR-106a-5p; hsa-miR-877-3p; hsa-miR-26b-5p; hsa-miR-106b-5p; hsa-miR-22-3p; hsa-miR-17-5p; hsa-let-7i-5p; hsa-miR-17-3p; hsa-miR-14…	depleted	0.002873	0.11278	depleted	0.001555	0.0792499	depleted	0.0354301	0.306967	enriched	0.134349	0.354681	enriched	0.0000253	0.000613	enriched	0.0933285	0.332369	enriched	0.102709	0.308577	enriched	0.000881	0.0085524	enriched	0.0000253	0.0015474	depleted	0.026309	0.368213	enriched	0.128895	0.337942
Annotations derived over miRTarBase (Gene Ontology)	BMP receptor complex GO0070724	28	hsa-miR-3127-3p; hsa-miR-342-5p; hsa-miR-5695; hsa-miR-335-5p; hsa-miR-4742-3p; hsa-miR-6877-5p; hsa-miR-454-3p; hsa-miR-296-5p; hsa-miR-186-5p; hsa-miR-130a-3p; hsa-miR-106b-3p; hsa-miR-942-5p; hsa-miR-20b-5p; hsa-miR-20a-5p; hsa-miR-148b-3p; hsa-miR-130b-3p; hsa-miR-93-5p; hsa-miR-106a-5p; hsa-miR-26b-5p; hsa-miR-106b-5p; hsa-miR-17-5p; hsa-miR-148a-3p; hsa-miR-505-3p; hsa-miR-197-3p; hsa-miR-5…	depleted	0.0275288	0.209122	depleted	0.0355975	0.205957	depleted	0.0798612	0.325639	enriched	0.172557	0.369895	enriched	0.0687122	0.149485	enriched	0.0759711	0.308479	depleted	0.178883	0.363633	enriched	0.0228027	0.0750874	enriched	0.0687122	0.17363	depleted	0.102606	0.387617	enriched	0.0207277	0.180407
Annotations derived over miRTarBase (Gene Ontology)	BMP signaling pathway GO0030509	185	hsa-miR-4732-3p; hsa-miR-3127-3p; hsa-miR-1301-3p; hsa-miR-1908-5p; hsa-miR-342-5p; hsa-miR-2110; hsa-miR-92b-3p; hsa-miR-433-3p; hsa-miR-6747-3p; hsa-miR-4508; hsa-miR-130b-5p; hsa-miR-320a-3p; hsa-let-7d-5p; hsa-miR-6857-3p; hsa-miR-361-3p; hsa-miR-1180-3p; hsa-miR-185-3p; hsa-miR-330-3p; hsa-miR-409-3p; hsa-miR-1343-3p; hsa-miR-6735-5p; hsa-miR-330-5p; hsa-miR-127-3p; hsa-miR-224-5p; hsa-miR-9…	depleted	0.047649	0.246155	depleted	0.0647026	0.250734	depleted	0.242423	0.409665	enriched	0.233381	0.406617	enriched	0.000333	0.0034	enriched	0.274945	0.427861	enriched	0.271847	0.407644	enriched	0.0104429	0.0446603	enriched	0.000548	0.0092536	depleted	0.386166	0.491568	depleted	0.427966	0.49776
Annotations derived over miRTarBase (Gene Ontology)	BMP signaling pathway involved in heart development GO0061312	26	hsa-miR-92b-3p; hsa-miR-6747-3p; hsa-miR-1343-3p; hsa-miR-4521; hsa-miR-4755-5p; hsa-miR-335-5p; hsa-miR-200c-3p; hsa-miR-6513-3p; hsa-miR-363-3p; hsa-miR-25-3p; hsa-miR-454-3p; hsa-miR-186-5p; hsa-miR-1976; hsa-miR-130a-3p; hsa-miR-1304-3p; hsa-miR-223-5p; hsa-miR-148b-3p; hsa-miR-130b-3p; hsa-miR-26b-5p; hsa-miR-6783-3p; hsa-let-7i-5p; hsa-miR-148a-3p; hsa-miR-6802-3p; hsa-miR-197-3p; hsa-miR-3…	enriched	0.228523	0.386165	enriched	0.267682	0.410564	depleted	0.281597	0.415519	enriched	0.390396	0.479107	depleted	0.448947	0.483558	enriched	0.373705	0.472572	depleted	0.162055	0.352639	depleted	0.415426	0.470554	enriched	0.223955	0.333586	enriched	0.151377	0.40484	enriched	0.150274	0.358982
Annotations derived over miRTarBase (Gene Ontology)	BMP signaling pathway involved in heart induction GO0003130	13	hsa-miR-342-5p; hsa-miR-335-5p; hsa-miR-106b-3p; hsa-miR-20b-5p; hsa-miR-20a-5p; hsa-miR-93-5p; hsa-miR-106a-5p; hsa-miR-26b-5p; hsa-miR-106b-5p; hsa-miR-17-5p; hsa-let-7i-5p; hsa-miR-505-3p; hsa-miR-576-5p	depleted	0.0593601	0.259725	depleted	0.175426	0.348759	depleted	0.0892686	0.326631	enriched	0.0849907	0.318201	enriched	0.0045659	0.022522	enriched	0.0183657	0.2	enriched	0.22245	0.382916	enriched	0.0016299	0.012703	enriched	0.0015375	0.0174062	depleted	0.255741	0.440911	enriched	0.0672032	0.276891
Annotations derived over miRTarBase (Gene Ontology)	BORC complex GO0099078	30	hsa-miR-328-3p; hsa-miR-330-3p; hsa-miR-1307-3p; hsa-miR-1299; hsa-miR-1234-3p; hsa-miR-3187-3p; hsa-miR-1303; hsa-miR-363-5p; hsa-miR-181d-5p; hsa-miR-335-5p; hsa-miR-122-5p; hsa-let-7b-5p; hsa-miR-10a-5p; hsa-miR-454-3p; hsa-miR-505-5p; hsa-miR-130a-3p; hsa-miR-1304-3p; hsa-miR-148b-3p; hsa-miR-362-5p; hsa-miR-152-3p; hsa-miR-130b-3p; hsa-miR-93-5p; hsa-miR-26b-5p; hsa-miR-378a-5p; hsa-miR-339-…	enriched	0.108296	0.302763	enriched	0.191964	0.361408	enriched	0.114194	0.343191	enriched	0.066508	0.293289	enriched	0.0743593	0.154404	enriched	0.150988	0.374795	enriched	0.0871162	0.291507	enriched	0.127331	0.229243	enriched	0.25335	0.357505	enriched	0.0951784	0.38429	depleted	0.354512	0.464657
Annotations derived over miRTarBase (Gene Ontology)	BRCA1-A complex GO0070531	17	hsa-miR-483-3p; hsa-miR-335-5p; hsa-miR-146a-5p; hsa-miR-186-5p; hsa-miR-20b-5p; hsa-miR-1304-3p; hsa-miR-223-5p; hsa-miR-21-5p; hsa-miR-15a-5p; hsa-miR-26b-5p; hsa-miR-107; hsa-miR-192-5p; hsa-miR-182-5p; hsa-miR-550a-3-5p; hsa-miR-6802-3p; hsa-miR-484; hsa-miR-7977	depleted	0.0842957	0.279893	depleted	0.100292	0.286925	depleted	0.131621	0.353635	enriched	0.400758	0.485186	enriched	0.039148	0.10283	depleted	0.233145	0.404399	depleted	0.302392	0.425544	enriched	0.0474256	0.122053	enriched	0.0147151	0.0689571	depleted	0.172885	0.412992	enriched	0.0584293	0.262817
Annotations derived over miRTarBase (Gene Ontology)	BRCA1-BARD1 complex GO0031436	12	hsa-miR-483-3p; hsa-miR-335-5p; hsa-miR-146a-5p; hsa-miR-186-5p; hsa-miR-20b-5p; hsa-miR-21-5p; hsa-miR-15a-5p; hsa-miR-26b-5p; hsa-miR-192-5p; hsa-miR-182-5p; hsa-miR-6802-3p; hsa-miR-484	depleted	0.353556	0.447391	depleted	0.219254	0.380708	depleted	0.31197	0.427732	enriched	0.217513	0.396456	enriched	0.0987829	0.189541	enriched	0.17307	0.388738	enriched	0.249192	0.396837	enriched	0.0447266	0.117675	enriched	0.0757418	0.182551	depleted	0.139926	0.403907	enriched	0.185624	0.379707
Annotations derived over miRTarBase (Gene Ontology)	BRCA2-MAGE-D1 complex GO0033593	4	hsa-miR-122-5p; hsa-miR-146a-5p; hsa-miR-17-5p; hsa-miR-192-5p	depleted	0.346822	0.44407	depleted	0.443383	0.493484	enriched	0.29562	0.417735	enriched	0.372135	0.471354	enriched	0.11071	0.202995	enriched	0.264845	0.424518	enriched	0.1637	0.35314	enriched	0.257464	0.349929	enriched	0.148106	0.272286	depleted	0.472953	0.523142	depleted	0.510499	0.546698
Annotations derived over miRTarBase (Gene Ontology)	BRE binding GO0042835	39	hsa-miR-3127-3p; hsa-miR-1301-3p; hsa-let-7d-5p; hsa-let-7d-3p; hsa-miR-330-3p; hsa-let-7e-5p; hsa-miR-4521; hsa-miR-6501-5p; hsa-let-7c-5p; hsa-miR-335-5p; hsa-miR-200c-3p; hsa-miR-30a-5p; hsa-let-7b-5p; hsa-miR-98-5p; hsa-let-7g-5p; hsa-miR-378c; hsa-miR-6842-3p; hsa-miR-1229-3p; hsa-miR-331-5p; hsa-miR-3613-3p; hsa-miR-378a-3p; hsa-miR-185-5p; hsa-miR-548q; hsa-let-7i-5p; hsa-miR-18a-3p; hsa-m…	depleted	0.223918	0.383496	depleted	0.453354	0.500471	depleted	0.261445	0.412868	depleted	0.360758	0.463603	enriched	0.0318938	0.0893396	depleted	0.446121	0.506912	depleted	0.1201	0.321035	enriched	0.0066001	0.0326449	enriched	0.29374	0.383807	enriched	0.191497	0.417127	enriched	0.67525	0.677821
Annotations derived over miRTarBase (Gene Ontology)	BRISC complex GO0070552	10	hsa-miR-5695; hsa-miR-423-3p; hsa-miR-629-3p; hsa-miR-186-5p; hsa-miR-223-5p; hsa-miR-26b-5p; hsa-miR-107; hsa-miR-183-5p; hsa-miR-625-5p; hsa-miR-7977	depleted	0.402328	0.474937	depleted	0.325633	0.43145	depleted	0.362614	0.457456	depleted	0.509243	0.544186	enriched	0.399292	0.454981	depleted	0.409779	0.488882	depleted	0.430912	0.493856	enriched	0.295275	0.383055	enriched	0.207545	0.319547	enriched	0.668214	0.671813	enriched	0.116665	0.326234
Annotations derived over miRTarBase (Gene Ontology)	Barr body GO0001740	35	hsa-miR-6747-3p; hsa-miR-6894-3p; hsa-miR-1234-3p; hsa-miR-654-3p; hsa-miR-1303; hsa-miR-100-5p; hsa-miR-155-5p; hsa-miR-30a-5p; hsa-miR-10a-5p; hsa-miR-1976; hsa-miR-20b-5p; hsa-miR-1304-3p; hsa-miR-20a-5p; hsa-miR-5193; hsa-miR-148b-3p; hsa-miR-421; hsa-miR-93-5p; hsa-miR-3613-3p; hsa-miR-210-3p; hsa-miR-106a-5p; hsa-miR-15a-5p; hsa-miR-107; hsa-miR-106b-5p; hsa-miR-17-5p; hsa-miR-15b-5p; hsa-m…	depleted	0.0429252	0.239928	depleted	0.107451	0.293667	depleted	0.0392227	0.308857	enriched	0.013476	0.193231	enriched	0.0015162	0.0101049	enriched	0.011215	0.169913	enriched	0.0443518	0.272467	enriched	0.0021417	0.0153414	enriched	0.0100347	0.0545235	depleted	0.0939998	0.38258	enriched	0.0153497	0.16069
Annotations derived over miRTarBase (Gene Ontology)	Bcl-2 family protein complex GO0097136	55	hsa-miR-92b-3p; hsa-miR-6747-3p; hsa-miR-320a-3p; hsa-miR-361-3p; hsa-miR-6735-5p; hsa-miR-363-5p; hsa-miR-125a-5p; hsa-let-7c-5p; hsa-miR-335-5p; hsa-miR-495-3p; hsa-miR-139-5p; hsa-miR-122-5p; hsa-miR-363-3p; hsa-miR-144-3p; hsa-miR-29c-3p; hsa-miR-30a-5p; hsa-miR-142-3p; hsa-miR-25-3p; hsa-miR-423-5p; hsa-miR-148b-5p; hsa-let-7g-5p; hsa-miR-186-5p; hsa-miR-339-3p; hsa-miR-1976; hsa-miR-20b-5p;…	depleted	0.0651161	0.264119	depleted	0.0786676	0.267621	depleted	0.130086	0.353257	enriched	0.121755	0.348973	enriched	0.0235048	0.0728503	enriched	0.155558	0.377655	enriched	0.254432	0.400304	enriched	0.0365265	0.102319	enriched	0.108771	0.228567	depleted	0.410242	0.500425	enriched	0.0042928	0.103386
Annotations derived over miRTarBase (Gene Ontology)	Bcl3-Bcl10 complex GO0032996	2	hsa-miR-19a-3p; hsa-miR-26b-5p	enriched	0.419135	0.477141	depleted	0.435254	0.488751	enriched	0.261075	0.412488	enriched	0.121205	0.348407	enriched	0.0047892	0.0232205	enriched	0.109143	0.337049	enriched	0.183309	0.363633	enriched	0.0026549	0.0177016	enriched	0.551952	0.568576	depleted	0.084673	0.381307	enriched	0.0579672	0.262133
Annotations derived over miRTarBase (Gene Ontology)	Bcl3NF-kappaB2 complex GO0033257	5	hsa-miR-19a-3p; hsa-miR-423-5p; hsa-miR-98-5p; hsa-miR-26b-5p; hsa-miR-143-3p	depleted	0.38173	0.461494	depleted	0.176444	0.349108	enriched	0.0575023	0.316825	enriched	0.188556	0.379368	enriched	0.0017987	0.0114908	enriched	0.336567	0.456624	enriched	0.0803481	0.2891	enriched	0.0010318	0.0094354	enriched	0.346407	0.419386	depleted	0.0050668	0.338542	depleted	0.590271	0.60321
Annotations derived over miRTarBase (Gene Ontology)	C zone GO0014705	2	hsa-let-7f-1-3p; hsa-let-7i-3p	depleted	0.0173828	0.183463	depleted	0.0166102	0.162262	depleted	0.103348	0.335559	depleted	0.0719014	0.301213	enriched	0.209787	0.3057	depleted	0.059751	0.28734	depleted	0.0869138	0.290969	enriched	0.20177	0.303345	enriched	0.181156	0.294951	depleted	0.13311	0.401779	enriched	0.172278	0.367982
Annotations derived over miRTarBase (Gene Ontology)	C-22 sterol desaturase activity GO0000249	5	hsa-miR-335-5p; hsa-miR-15a-5p; hsa-miR-15b-5p; hsa-miR-503-5p; hsa-miR-132-3p	depleted	0.183776	0.356026	depleted	0.131185	0.315646	depleted	0.334925	0.441502	enriched	0.453496	0.509019	enriched	0.0275409	0.0808008	enriched	0.446218	0.506912	enriched	0.672239	0.676109	enriched	0.10656	0.202203	enriched	0.0068045	0.0432294	enriched	0.257175	0.440911	enriched	0.271225	0.427491
Annotations derived over miRTarBase (Gene Ontology)	C-4 methylsterol oxidase activity GO0000254	23	hsa-let-7e-5p; hsa-miR-335-5p; hsa-miR-19a-3p; hsa-miR-454-3p; hsa-miR-130a-3p; hsa-miR-20b-5p; hsa-miR-20a-5p; hsa-miR-21-5p; hsa-miR-130b-3p; hsa-miR-93-5p; hsa-miR-106a-5p; hsa-miR-26b-5p; hsa-miR-106b-5p; hsa-miR-17-5p; hsa-miR-1227-3p; hsa-miR-584-3p; hsa-let-7f-1-3p; hsa-miR-769-5p; hsa-miR-766-3p; hsa-miR-223-3p; hsa-let-7b-3p; hsa-miR-30c-1-3p; hsa-miR-5690	depleted	0.0121906	0.166433	depleted	0.0053788	0.110493	depleted	0.0236383	0.300605	enriched	0.198356	0.386074	enriched	0.0000231	0.000575	enriched	0.118477	0.343996	depleted	0.391292	0.475218	enriched	0.000386	0.0049422	enriched	0.000756	0.0113132	depleted	0.0425289	0.371606	enriched	0.0127248	0.150322
Annotations derived over miRTarBase (Gene Ontology)	C-5 sterol desaturase activity GO0000248	16	hsa-miR-1301-3p; hsa-miR-671-3p; hsa-miR-335-5p; hsa-miR-4659a-3p; hsa-miR-1306-5p; hsa-miR-495-3p; hsa-miR-155-5p; hsa-miR-4659b-3p; hsa-let-7b-5p; hsa-miR-25-5p; hsa-miR-192-5p; hsa-miR-93-3p; hsa-miR-324-3p; hsa-miR-6734-3p; hsa-miR-6793-3p; hsa-miR-766-3p	enriched	0.271114	0.407515	enriched	0.271964	0.410877	enriched	0.363574	0.458382	enriched	0.373333	0.471964	depleted	0.452915	0.485804	depleted	0.356768	0.465599	enriched	0.4472	0.501893	depleted	0.376431	0.440324	depleted	0.66915	0.671558	enriched	0.501012	0.541076	depleted	0.325907	0.45202
Annotations derived over miRTarBase (Gene Ontology)	C-8 sterol isomerase activity GO0000247	9	hsa-miR-5189-3p; hsa-miR-335-5p; hsa-miR-28-5p; hsa-miR-185-5p; hsa-miR-877-5p; hsa-miR-342-3p; hsa-miR-324-3p; hsa-miR-331-3p; hsa-miR-365a-3p	depleted	0.0791124	0.275691	depleted	0.0637888	0.249	depleted	0.163753	0.370345	depleted	0.260417	0.419066	enriched	0.0182305	0.0606234	depleted	0.0388133	0.253721	depleted	0.211139	0.376819	enriched	0.1249	0.22637	enriched	0.229625	0.339833	depleted	0.0167443	0.362413	enriched	0.293769	0.441961
Annotations derived over miRTarBase (Gene Ontology)	C-C chemokine binding GO0019957	46	hsa-miR-1248; hsa-miR-1307-3p; hsa-miR-1299; hsa-miR-224-5p; hsa-miR-3187-3p; hsa-miR-100-5p; hsa-miR-494-3p; hsa-miR-150-3p; hsa-miR-335-5p; hsa-miR-4659a-3p; hsa-miR-1306-5p; hsa-miR-139-5p; hsa-miR-155-5p; hsa-miR-122-5p; hsa-miR-3074-5p; hsa-miR-4659b-3p; hsa-miR-146a-5p; hsa-miR-361-5p; hsa-miR-98-5p; hsa-miR-454-3p; hsa-miR-126-3p; hsa-miR-25-5p; hsa-miR-4685-3p; hsa-miR-126-5p; hsa-miR-130…	enriched	0.237546	0.392744	depleted	0.135696	0.320404	depleted	0.222401	0.397771	enriched	0.0610629	0.288823	enriched	0.100993	0.191852	enriched	0.100923	0.337049	enriched	0.142515	0.336466	enriched	0.199478	0.301336	enriched	0.0010472	0.0138689	enriched	0.390787	0.492823	enriched	0.281975	0.435348
Annotations derived over miRTarBase (Gene Ontology)	C-C chemokine receptor activity GO0016493	42	hsa-miR-1248; hsa-miR-1307-3p; hsa-miR-224-5p; hsa-miR-3187-3p; hsa-miR-100-5p; hsa-miR-494-3p; hsa-miR-150-3p; hsa-miR-335-5p; hsa-miR-4659a-3p; hsa-miR-1306-5p; hsa-miR-139-5p; hsa-miR-155-5p; hsa-miR-122-5p; hsa-miR-3074-5p; hsa-miR-4659b-3p; hsa-miR-146a-5p; hsa-miR-361-5p; hsa-miR-98-5p; hsa-miR-454-3p; hsa-miR-126-3p; hsa-miR-25-5p; hsa-miR-4685-3p; hsa-miR-130a-3p; hsa-miR-1304-3p; hsa-miR…	enriched	0.266329	0.407515	depleted	0.099746	0.28587	depleted	0.226331	0.401116	enriched	0.126698	0.353604	enriched	0.146065	0.24398	enriched	0.342507	0.458694	enriched	0.251039	0.397341	enriched	0.288652	0.376916	enriched	0.0035292	0.0288663	enriched	0.5039	0.542917	enriched	0.452752	0.51349
Annotations derived over miRTarBase (Gene Ontology)	C-C motif chemokine 19 receptor activity GO0038117	2	hsa-miR-335-5p; hsa-miR-21-5p	enriched	0.324812	0.431673	enriched	0.582919	0.593897	enriched	0.0977121	0.332193	enriched	0.080066	0.310873	enriched	0.199132	0.294705	enriched	0.0719014	0.302722	enriched	0.056889	0.276941	enriched	0.295836	0.383055	enriched	0.136648	0.261055	depleted	0.33445	0.467542	depleted	0.303206	0.448224
Annotations derived over miRTarBase (Gene Ontology)	C-C motif chemokine 21 receptor activity GO0038121	2	hsa-miR-335-5p; hsa-miR-21-5p	enriched	0.324812	0.431673	enriched	0.582919	0.593897	enriched	0.0977121	0.332193	enriched	0.080066	0.310873	enriched	0.199132	0.294705	enriched	0.0719014	0.302722	enriched	0.056889	0.276941	enriched	0.295836	0.383055	enriched	0.136648	0.261055	depleted	0.33445	0.467542	depleted	0.303206	0.448224
Annotations derived over miRTarBase (Gene Ontology)	C-X-C chemokine binding GO0019958	37	hsa-miR-6741-3p; hsa-miR-6747-3p; hsa-miR-328-3p; hsa-miR-320a-3p; hsa-miR-1248; hsa-miR-1307-3p; hsa-miR-4707-3p; hsa-let-7e-5p; hsa-miR-100-5p; hsa-miR-181d-5p; hsa-miR-335-5p; hsa-miR-142-3p; hsa-let-7b-5p; hsa-miR-548e-3p; hsa-miR-98-5p; hsa-let-7g-5p; hsa-miR-1976; hsa-miR-20b-5p; hsa-miR-1304-3p; hsa-miR-20a-5p; hsa-miR-5193; hsa-miR-148b-3p; hsa-miR-21-5p; hsa-miR-93-5p; hsa-miR-106a-5p; h…	enriched	0.0683281	0.267115	enriched	0.167835	0.34438	enriched	0.157539	0.369586	enriched	0.002678	0.115802	enriched	0.0585724	0.135325	enriched	0.0058299	0.13529	enriched	0.0348084	0.260695	enriched	0.0359721	0.101413	enriched	0.335956	0.412639	depleted	0.0132146	0.36001	enriched	0.241562	0.413196
Annotations derived over miRTarBase (Gene Ontology)	C-X-C chemokine receptor activity GO0016494	13	hsa-miR-224-5p; hsa-miR-3187-3p; hsa-miR-100-5p; hsa-miR-494-3p; hsa-miR-335-5p; hsa-miR-139-5p; hsa-miR-146a-5p; hsa-miR-98-5p; hsa-miR-126-3p; hsa-miR-26b-5p; hsa-miR-22-3p; hsa-miR-150-5p; hsa-miR-6802-3p	enriched	0.141842	0.330384	enriched	0.168302	0.34438	enriched	0.124099	0.350971	enriched	0.0056577	0.146747	enriched	0.172337	0.272723	enriched	0.0208607	0.206023	enriched	0.0151053	0.21652	enriched	0.099737	0.194328	enriched	0.0016004	0.0179085	depleted	0.196192	0.419429	depleted	0.328035	0.45202
Annotations derived over miRTarBase (Gene Ontology)	C-X-C motif chemokine 12 receptor activity GO0038147	8	hsa-miR-224-5p; hsa-miR-494-3p; hsa-miR-335-5p; hsa-miR-139-5p; hsa-miR-146a-5p; hsa-miR-126-3p; hsa-miR-26b-5p; hsa-miR-150-5p	enriched	0.159247	0.342726	enriched	0.170197	0.345577	enriched	0.0821859	0.325639	enriched	0.0060796	0.148809	enriched	0.073262	0.152692	enriched	0.0175111	0.196708	enriched	0.0261563	0.245412	enriched	0.0980239	0.191789	enriched	0.001056	0.0138965	depleted	0.0958858	0.384791	depleted	0.463687	0.51811
Annotations derived over miRTarBase (Gene Ontology)	C-X3-C chemokine binding GO0019960	29	hsa-miR-92b-3p; hsa-miR-320a-3p; hsa-miR-4521; hsa-let-7c-5p; hsa-miR-29c-3p; hsa-miR-30a-5p; hsa-miR-142-3p; hsa-miR-183-3p; hsa-miR-25-3p; hsa-miR-98-5p; hsa-miR-186-5p; hsa-miR-20b-5p; hsa-miR-20a-5p; hsa-miR-134-5p; hsa-miR-130b-3p; hsa-miR-93-5p; hsa-miR-106a-5p; hsa-miR-106b-5p; hsa-miR-17-5p; hsa-miR-192-5p; hsa-miR-17-3p; hsa-miR-221-5p; hsa-miR-183-5p; hsa-miR-143-3p; hsa-miR-29a-3p; hsa…	depleted	0.0324965	0.221337	depleted	0.058666	0.242336	enriched	0.210384	0.392935	enriched	0.0106232	0.180411	enriched	0.0015677	0.0103856	enriched	0.0113463	0.171091	enriched	0.013479	0.210812	enriched	0.000805	0.0080202	enriched	0.0400974	0.125864	depleted	0.160712	0.407876	enriched	0.198999	0.388648
Annotations derived over miRTarBase (Gene Ontology)	C-acetyltransferase activity GO0016453	3	hsa-miR-21-5p; hsa-miR-23b-3p; hsa-miR-1260b	depleted	0.126034	0.314305	depleted	0.0320057	0.199078	depleted	0.297564	0.417939	depleted	0.41953	0.494132	enriched	0.0141508	0.0504337	depleted	0.338553	0.45787	depleted	0.538071	0.561381	enriched	0.0464107	0.120596	enriched	0.0523063	0.147146	depleted	0.0515677	0.371606	depleted	0.199377	0.388648
Annotations derived over miRTarBase (Gene Ontology)	C-rich strand telomeric DNA binding GO0061730	7	hsa-miR-92b-3p; hsa-let-7b-5p; hsa-miR-221-3p; hsa-miR-342-3p; hsa-miR-505-3p; hsa-miR-769-5p; hsa-miR-484	depleted	0.0332394	0.223235	depleted	0.0290534	0.192681	depleted	0.170556	0.370345	depleted	0.154289	0.356864	depleted	0.460753	0.491059	depleted	0.159234	0.379298	depleted	0.0679942	0.2891	enriched	0.522039	0.539755	depleted	0.583722	0.594671	depleted	0.267733	0.445914	enriched	0.364731	0.468362
Annotations derived over miRTarBase (Gene Ontology)	C-terminal protein deglutamylation GO0035609	11	hsa-miR-6747-3p; hsa-miR-1343-3p; hsa-miR-493-5p; hsa-miR-3187-3p; hsa-miR-6513-3p; hsa-miR-1976; hsa-miR-26b-5p; hsa-miR-6783-3p; hsa-miR-150-5p; hsa-miR-197-3p; hsa-miR-576-5p	enriched	0.403385	0.475348	enriched	0.493867	0.524391	enriched	0.38209	0.467543	depleted	0.403385	0.486786	depleted	0.213161	0.308879	depleted	0.591352	0.606881	depleted	0.336564	0.446841	enriched	0.199231	0.301026	depleted	0.0579794	0.15728	depleted	0.688927	0.69112	enriched	0.167448	0.364092
Annotations derived over miRTarBase (Gene Ontology)	C-terminal protein lipidation GO0006501	21	hsa-let-7d-5p; hsa-let-7e-5p; hsa-let-7c-5p; hsa-miR-19a-3p; hsa-let-7b-5p; hsa-miR-98-5p; hsa-let-7g-5p; hsa-miR-210-3p; hsa-miR-106a-5p; hsa-miR-107; hsa-miR-96-5p; hsa-let-7i-5p; hsa-miR-1227-3p; hsa-miR-17-3p; hsa-miR-30e-5p; hsa-miR-30b-5p; hsa-miR-23b-3p; hsa-miR-505-3p; hsa-miR-6749-3p; hsa-miR-6802-3p; hsa-miR-30d-5p	depleted	0.0708022	0.269864	depleted	0.0708022	0.259585	depleted	0.254268	0.412484	enriched	0.583256	0.599851	enriched	0.0088213	0.0357335	enriched	0.555865	0.580822	depleted	0.346841	0.45256	enriched	0.0023878	0.0165606	enriched	0.01711	0.0760666	depleted	0.340361	0.470009	enriched	0.240732	0.412622
Annotations derived over miRTarBase (Gene Ontology)	C-terminal protein-tyrosinylation GO0018166	3	hsa-miR-106b-3p; hsa-miR-877-3p; hsa-miR-30c-1-3p	depleted	0.208445	0.372656	depleted	0.304595	0.421605	depleted	0.171642	0.370345	depleted	0.193326	0.382719	enriched	0.294194	0.377424	depleted	0.155954	0.377655	depleted	0.0552736	0.276941	enriched	0.174617	0.276572	enriched	0.3869	0.445868	enriched	0.2385	0.438775	depleted	0.191928	0.383092
Annotations derived over miRTarBase (Gene Ontology)	C21-steroid hormone biosynthetic process GO0006700	13	hsa-miR-3127-3p; hsa-miR-342-5p; hsa-miR-501-3p; hsa-miR-335-5p; hsa-miR-4659a-3p; hsa-miR-1226-3p; hsa-miR-4659b-3p; hsa-miR-30a-5p; hsa-miR-548e-3p; hsa-miR-3613-3p; hsa-miR-26b-5p; hsa-miR-143-3p; hsa-miR-500a-3p	enriched	0.0694593	0.268047	enriched	0.108085	0.293909	enriched	0.0477748	0.313209	enriched	0.0172174	0.20431	depleted	0.328175	0.404831	enriched	0.0301523	0.233411	enriched	0.113236	0.315611	depleted	0.114091	0.212995	depleted	0.265691	0.365744	enriched	0.0384057	0.371606	depleted	0.588695	0.602278
Annotations derived over miRTarBase (Gene Ontology)	C21-steroid hormone metabolic process GO0008207	10	hsa-miR-6741-3p; hsa-miR-1307-3p; hsa-miR-335-5p; hsa-miR-1304-3p; hsa-miR-5193; hsa-miR-26b-5p; hsa-miR-501-5p; hsa-miR-335-3p; hsa-miR-6749-3p; hsa-miR-500a-5p	depleted	0.458665	0.502964	depleted	0.672359	0.674219	depleted	0.374641	0.462488	enriched	0.552836	0.575407	enriched	0.229573	0.32367	enriched	0.644398	0.651452	enriched	0.650995	0.656474	enriched	0.269507	0.361086	enriched	0.144929	0.269768	depleted	0.163752	0.407876	enriched	0.261333	0.422052
Annotations derived over miRTarBase (Gene Ontology)	C2H2 zinc finger domain binding GO0070742	68	hsa-miR-543; hsa-miR-92b-3p; hsa-miR-193a-5p; hsa-miR-323a-3p; hsa-miR-320a-3p; hsa-let-7d-5p; hsa-miR-330-5p; hsa-miR-224-5p; hsa-miR-493-5p; hsa-let-7e-5p; hsa-miR-3200-5p; hsa-let-7c-5p; hsa-miR-504-5p; hsa-miR-181d-5p; hsa-miR-629-3p; hsa-miR-335-5p; hsa-miR-495-3p; hsa-miR-363-3p; hsa-miR-142-3p; hsa-let-7b-5p; hsa-miR-25-3p; hsa-miR-98-5p; hsa-let-7g-5p; hsa-miR-186-5p; hsa-miR-126-5p; hsa-…	depleted	0.0832535	0.27874	depleted	0.0575258	0.24111	depleted	0.183047	0.378435	enriched	0.476316	0.522612	enriched	0.000957	0.0072571	enriched	0.339278	0.45787	enriched	0.378699	0.468335	enriched	0.0021225	0.0152709	enriched	0.0360882	0.118085	depleted	0.0486889	0.371606	enriched	0.0998578	0.315821
Annotations derived over miRTarBase (Gene Ontology)	C3HC4-type RING finger domain binding GO0055131	72	hsa-miR-92b-3p; hsa-miR-328-3p; hsa-miR-130b-5p; hsa-miR-320a-3p; hsa-miR-330-5p; hsa-miR-1292-5p; hsa-miR-423-3p; hsa-miR-181d-5p; hsa-miR-335-5p; hsa-miR-495-3p; hsa-miR-1226-3p; hsa-miR-146a-5p; hsa-miR-361-5p; hsa-miR-142-5p; hsa-miR-30a-5p; hsa-miR-142-3p; hsa-let-7b-5p; hsa-miR-10a-5p; hsa-miR-25-3p; hsa-miR-454-3p; hsa-miR-340-5p; hsa-miR-130a-3p; hsa-miR-28-5p; hsa-miR-20b-5p; hsa-miR-20a…	depleted	0.000672	0.0802141	depleted	0.000576	0.0533682	depleted	0.0031595	0.264606	depleted	0.0377014	0.251217	enriched	0.000525	0.0047272	depleted	0.0421909	0.256229	depleted	0.0223767	0.239622	enriched	0.0022406	0.0158041	enriched	0.0168009	0.0752228	depleted	0.243687	0.439573	enriched	0.0033094	0.096781
Annotations derived over miRTarBase (Gene Ontology)	C5L2 anaphylatoxin chemotactic receptor binding GO0031715	13	hsa-miR-6741-3p; hsa-miR-1307-3p; hsa-miR-1306-5p; hsa-miR-122-5p; hsa-miR-5001-3p; hsa-miR-98-5p; hsa-miR-25-5p; hsa-miR-1304-3p; hsa-miR-26b-5p; hsa-miR-1227-3p; hsa-miR-766-3p; hsa-miR-30c-1-3p; hsa-miR-5690	depleted	0.532692	0.555658	enriched	0.532692	0.552863	depleted	0.317719	0.430564	depleted	0.307229	0.438936	depleted	0.393197	0.451272	depleted	0.506642	0.544335	depleted	0.148154	0.341508	enriched	0.425836	0.478645	enriched	0.344832	0.418964	depleted	0.341825	0.47112	enriched	0.470256	0.522831
Annotations derived over miRTarBase (Gene Ontology)	CAAX-box protein processing GO0071586	9	hsa-miR-548j-5p; hsa-miR-548ay-5p; hsa-miR-30a-5p; hsa-miR-423-5p; hsa-miR-98-5p; hsa-miR-30e-5p; hsa-miR-30b-5p; hsa-miR-484; hsa-miR-30d-5p	depleted	0.226307	0.385503	depleted	0.25611	0.405782	depleted	0.263896	0.414273	depleted	0.40909	0.490077	enriched	0.118879	0.212967	depleted	0.214898	0.394107	depleted	0.383839	0.471994	enriched	0.160881	0.262943	enriched	0.268598	0.365744	depleted	0.356886	0.479193	enriched	0.261632	0.422052
Annotations derived over miRTarBase (Gene Ontology)	CAAX-protein geranylgeranyltransferase activity GO0004662	6	hsa-miR-30a-5p; hsa-miR-30e-5p; hsa-miR-30b-5p; hsa-let-7f-1-3p; hsa-miR-30d-5p; hsa-let-7b-3p	depleted	0.0109823	0.165547	depleted	0.0085237	0.13014	depleted	0.0382821	0.308218	depleted	0.0950693	0.32894	enriched	0.130348	0.226303	depleted	0.0918975	0.331366	depleted	0.0102229	0.206624	enriched	0.226008	0.324689	enriched	0.256434	0.359444	depleted	0.44546	0.505773	enriched	0.0386746	0.225824
Annotations derived over miRTarBase (Gene Ontology)	CAAX-protein geranylgeranyltransferase complex GO0005953	6	hsa-miR-30a-5p; hsa-miR-30e-5p; hsa-miR-30b-5p; hsa-let-7f-1-3p; hsa-miR-30d-5p; hsa-let-7b-3p	depleted	0.0109823	0.165547	depleted	0.0085237	0.13014	depleted	0.0382821	0.308218	depleted	0.0950693	0.32894	enriched	0.130348	0.226303	depleted	0.0918975	0.331366	depleted	0.0102229	0.206624	enriched	0.226008	0.324689	enriched	0.256434	0.359444	depleted	0.44546	0.505773	enriched	0.0386746	0.225824
Annotations derived over miRTarBase (Gene Ontology)	CAF-1 complex GO0033186	26	hsa-let-7e-5p; hsa-miR-3187-3p; hsa-miR-6501-5p; hsa-miR-423-3p; hsa-miR-155-5p; hsa-let-7b-5p; hsa-miR-10a-5p; hsa-miR-20b-5p; hsa-miR-20a-5p; hsa-miR-223-5p; hsa-miR-93-5p; hsa-miR-26b-5p; hsa-miR-106b-5p; hsa-miR-17-5p; hsa-miR-378a-5p; hsa-miR-18a-3p; hsa-miR-339-5p; hsa-miR-324-5p; hsa-miR-342-3p; hsa-miR-6734-3p; hsa-miR-766-3p; hsa-miR-500a-5p; hsa-miR-664b-3p; hsa-miR-484; hsa-miR-30c-1-3…	depleted	0.0784054	0.274739	depleted	0.0427228	0.22077	depleted	0.1346	0.355415	depleted	0.152488	0.355302	enriched	0.0139199	0.0498986	depleted	0.310687	0.448587	depleted	0.0363208	0.263137	enriched	0.0280388	0.085782	enriched	0.13088	0.25412	depleted	0.276845	0.448202	enriched	0.0114594	0.145258
Annotations derived over miRTarBase (Gene Ontology)	CAK-ERCC2 complex GO0070516	2	hsa-miR-1226-3p; hsa-miR-17-5p	enriched	0.503275	0.53185	enriched	0.513476	0.538626	enriched	0.51855	0.54455	depleted	0.380911	0.476708	depleted	0.455353	0.487577	depleted	0.482661	0.527442	depleted	0.191	0.366853	depleted	0.501891	0.522875	depleted	0.491671	0.519998	enriched	0.285874	0.449779	depleted	0.58538	0.599875
Annotations derived over miRTarBase (Gene Ontology)	CAMKK-AMPK signaling cascade GO0061762	17	hsa-miR-3613-5p; hsa-miR-100-5p; hsa-miR-19a-3p; hsa-miR-30a-5p; hsa-miR-454-3p; hsa-miR-16-2-3p; hsa-miR-130a-3p; hsa-miR-148b-3p; hsa-miR-130b-3p; hsa-miR-15a-5p; hsa-miR-26b-5p; hsa-miR-185-5p; hsa-miR-15b-5p; hsa-miR-30e-5p; hsa-miR-652-3p; hsa-miR-664b-3p; hsa-miR-5100	depleted	0.218963	0.380042	depleted	0.0898054	0.276945	depleted	0.352404	0.450684	enriched	0.0331779	0.241732	enriched	0.0059058	0.0270432	enriched	0.0630113	0.292233	enriched	0.099579	0.305298	enriched	0.000318	0.0043229	enriched	0.056345	0.15394	depleted	0.0205403	0.362413	enriched	0.15718	0.35902
Annotations derived over miRTarBase (Gene Ontology)	CARD domain binding GO0050700	46	hsa-miR-6741-3p; hsa-miR-193a-5p; hsa-miR-320a-3p; hsa-miR-1307-3p; hsa-miR-330-5p; hsa-miR-3187-3p; hsa-miR-1303; hsa-miR-6501-5p; hsa-miR-100-5p; hsa-miR-363-5p; hsa-miR-19a-3p; hsa-miR-1306-5p; hsa-miR-155-5p; hsa-miR-122-5p; hsa-miR-146a-5p; hsa-miR-10a-5p; hsa-miR-98-5p; hsa-miR-454-3p; hsa-miR-186-5p; hsa-miR-340-5p; hsa-miR-130a-3p; hsa-miR-20b-5p; hsa-miR-1304-3p; hsa-miR-20a-5p; hsa-miR-…	enriched	0.012152	0.166376	enriched	0.0388974	0.212683	enriched	0.0116171	0.295223	enriched	0.0013348	0.091291	enriched	0.00059	0.0050912	enriched	0.000867	0.0790663	enriched	0.0017173	0.165747	enriched	0.0050484	0.0273283	enriched	0.0108541	0.0573847	depleted	0.14398	0.403907	enriched	0.239377	0.41128
Annotations derived over miRTarBase (Gene Ontology)	CBM complex GO0032449	24	hsa-miR-409-3p; hsa-miR-330-5p; hsa-miR-100-5p; hsa-miR-181d-5p; hsa-miR-19a-3p; hsa-miR-1306-5p; hsa-miR-1271-5p; hsa-miR-200c-3p; hsa-miR-155-5p; hsa-miR-146a-5p; hsa-miR-4473; hsa-miR-142-3p; hsa-miR-340-5p; hsa-miR-21-5p; hsa-miR-3613-3p; hsa-miR-146b-5p; hsa-miR-106a-5p; hsa-miR-939-5p; hsa-miR-15a-5p; hsa-miR-15b-5p; hsa-miR-491-5p; hsa-miR-96-5p; hsa-miR-182-5p; hsa-miR-30c-1-3p	enriched	0.0265531	0.206453	enriched	0.0663179	0.253505	enriched	0.0286367	0.302626	enriched	0.0101093	0.17854	enriched	0.0199386	0.0646271	enriched	0.0056036	0.13341	enriched	0.0173282	0.22562	enriched	0.0377911	0.104889	enriched	0.0969831	0.213454	depleted	0.216578	0.426536	enriched	0.487077	0.532502
Annotations derived over miRTarBase (Gene Ontology)	CCAAT-binding factor complex GO0016602	19	hsa-miR-92b-3p; hsa-miR-361-3p; hsa-miR-485-3p; hsa-miR-1273h-3p; hsa-miR-4326; hsa-miR-155-5p; hsa-miR-363-3p; hsa-miR-25-3p; hsa-miR-140-3p; hsa-miR-3613-3p; hsa-miR-26b-5p; hsa-miR-629-5p; hsa-miR-192-5p; hsa-miR-221-3p; hsa-miR-143-3p; hsa-miR-532-3p; hsa-miR-150-5p; hsa-miR-28-3p; hsa-miR-4286	depleted	0.686456	0.687927	depleted	0.626293	0.632267	depleted	0.462058	0.512342	enriched	0.198381	0.386074	enriched	0.302956	0.384205	enriched	0.273015	0.427663	enriched	0.0477982	0.272476	enriched	0.504303	0.524484	enriched	0.0590266	0.158813	enriched	0.0574795	0.372281	enriched	0.065445	0.274007
Annotations derived over miRTarBase (Gene Ontology)	CCR chemokine receptor binding GO0048020	38	hsa-miR-130b-5p; hsa-miR-125a-5p; hsa-miR-454-5p; hsa-miR-181d-5p; hsa-miR-335-5p; hsa-miR-4659a-3p; hsa-miR-1306-5p; hsa-miR-1271-5p; hsa-miR-495-3p; hsa-miR-155-5p; hsa-miR-4659b-3p; hsa-miR-146a-5p; hsa-miR-25-3p; hsa-miR-98-5p; hsa-miR-4685-3p; hsa-miR-942-5p; hsa-miR-20b-5p; hsa-miR-20a-5p; hsa-miR-148b-3p; hsa-miR-21-5p; hsa-miR-93-5p; hsa-miR-106a-5p; hsa-miR-26b-5p; hsa-miR-6818-3p; hsa-m…	depleted	0.0390068	0.235965	depleted	0.0311676	0.197558	depleted	0.0617919	0.317449	enriched	0.120177	0.348407	enriched	0.0100006	0.0392782	depleted	0.269049	0.425093	enriched	0.315024	0.434237	enriched	0.0821882	0.170368	enriched	0.0068897	0.0435737	depleted	0.467501	0.520421	enriched	0.0678384	0.277099
Annotations derived over miRTarBase (Gene Ontology)	CCR1 chemokine receptor binding GO0031726	11	hsa-miR-125a-5p; hsa-miR-146a-5p; hsa-miR-98-5p; hsa-miR-20b-5p; hsa-miR-20a-5p; hsa-miR-93-5p; hsa-miR-106a-5p; hsa-miR-26b-5p; hsa-miR-106b-5p; hsa-miR-17-5p; hsa-miR-223-3p	enriched	0.152365	0.338476	depleted	0.158432	0.334953	enriched	0.171055	0.370345	enriched	0.0035392	0.126081	enriched	0.00000661	0.000271	enriched	0.000804	0.0767044	enriched	0.0520359	0.276365	enriched	0.00000706	0.000507	enriched	0.000127	0.0037033	depleted	0.0942955	0.382693	enriched	0.021064	0.181084
Annotations derived over miRTarBase (Gene Ontology)	CCR10 chemokine receptor binding GO0031735	3	hsa-miR-335-5p; hsa-miR-148b-3p; hsa-miR-26b-5p	enriched	0.282461	0.407665	enriched	0.341266	0.437473	enriched	0.248415	0.410681	enriched	0.108789	0.344347	enriched	0.108727	0.200682	enriched	0.103366	0.337049	enriched	0.108789	0.313328	enriched	0.243203	0.337025	enriched	0.0193409	0.0815277	depleted	0.298085	0.452416	enriched	0.413956	0.492082
Annotations derived over miRTarBase (Gene Ontology)	CCR2 chemokine receptor binding GO0031727	7	hsa-miR-335-5p; hsa-miR-495-3p; hsa-miR-155-5p; hsa-miR-98-5p; hsa-miR-26b-5p; hsa-miR-532-5p; hsa-miR-618	depleted	0.283356	0.407821	depleted	0.262634	0.407676	depleted	0.337287	0.443085	enriched	0.115414	0.348407	enriched	0.0618407	0.139822	enriched	0.0934137	0.332369	enriched	0.259815	0.401158	enriched	0.123075	0.224085	enriched	0.0067755	0.0432294	depleted	0.599898	0.615556	enriched	0.133309	0.341915
Annotations derived over miRTarBase (Gene Ontology)	CCR3 chemokine receptor binding GO0031728	5	hsa-miR-335-5p; hsa-miR-25-3p; hsa-miR-148b-3p; hsa-miR-26b-5p; hsa-miR-625-5p	depleted	0.395869	0.470388	depleted	0.374711	0.452307	depleted	0.329838	0.439023	enriched	0.224904	0.400305	enriched	0.0486922	0.119907	enriched	0.303445	0.443881	enriched	0.224904	0.385117	enriched	0.268724	0.360436	enriched	0.0020278	0.0205463	enriched	0.206674	0.422818	enriched	0.271225	0.427491
Annotations derived over miRTarBase (Gene Ontology)	CCR4 chemokine receptor binding GO0031729	9	hsa-miR-125a-5p; hsa-miR-146a-5p; hsa-miR-98-5p; hsa-miR-20b-5p; hsa-miR-20a-5p; hsa-miR-93-5p; hsa-miR-106a-5p; hsa-miR-106b-5p; hsa-miR-17-5p	enriched	0.0655788	0.264119	enriched	0.198758	0.365134	enriched	0.0746633	0.325639	enriched	0.0012567	0.0900025	enriched	0.000114	0.0016428	enriched	0.000276	0.0465678	enriched	0.020504	0.235265	enriched	0.000225	0.0034656	enriched	0.000649	0.0102343	depleted	0.142604	0.403907	enriched	0.0690587	0.278909
Annotations derived over miRTarBase (Gene Ontology)	CCR4-NOT complex GO0030014	69	hsa-miR-1301-3p; hsa-miR-92b-3p; hsa-miR-130b-5p; hsa-miR-320a-3p; hsa-miR-185-3p; hsa-miR-1299; hsa-miR-3187-3p; hsa-miR-483-3p; hsa-miR-423-3p; hsa-let-7c-5p; hsa-miR-504-5p; hsa-miR-181d-5p; hsa-miR-19a-3p; hsa-miR-155-5p; hsa-miR-363-3p; hsa-miR-146a-5p; hsa-miR-361-5p; hsa-miR-29c-3p; hsa-miR-30a-5p; hsa-let-7b-5p; hsa-miR-10a-5p; hsa-miR-25-3p; hsa-miR-98-5p; hsa-miR-454-3p; hsa-miR-186-5p;…	depleted	0.0330957	0.222899	depleted	0.0221418	0.177375	depleted	0.0656238	0.322426	enriched	0.0151257	0.199091	enriched	0.0000174	0.000486	enriched	0.0066243	0.143735	enriched	0.0094031	0.204095	enriched	0.000118	0.0024473	enriched	0.000122	0.0036499	depleted	0.177707	0.416548	enriched	0.0053691	0.111687
Annotations derived over miRTarBase (Gene Ontology)	CCR4-NOT core complex GO0030015	27	hsa-miR-92b-3p; hsa-miR-185-3p; hsa-miR-423-3p; hsa-let-7c-5p; hsa-miR-504-5p; hsa-miR-181d-5p; hsa-miR-19a-3p; hsa-miR-155-5p; hsa-miR-363-3p; hsa-miR-361-5p; hsa-miR-30a-5p; hsa-let-7b-5p; hsa-miR-25-3p; hsa-miR-454-3p; hsa-miR-20b-5p; hsa-miR-20a-5p; hsa-miR-421; hsa-miR-130b-3p; hsa-miR-93-5p; hsa-miR-106b-5p; hsa-miR-17-5p; hsa-miR-744-5p; hsa-miR-221-3p; hsa-miR-93-3p; hsa-miR-652-3p; hsa-m…	enriched	0.242134	0.394716	enriched	0.261372	0.407676	enriched	0.0684232	0.32325	enriched	0.0112461	0.183856	enriched	0.0280417	0.081679	enriched	0.0158101	0.18976	enriched	0.133409	0.330004	enriched	0.0356941	0.100707	enriched	0.0231815	0.0918018	enriched	0.143252	0.403907	enriched	0.0273393	0.201101
Annotations derived over miRTarBase (Gene Ontology)	CCR5 chemokine receptor binding GO0031730	13	hsa-miR-125a-5p; hsa-miR-146a-5p; hsa-miR-142-3p; hsa-miR-98-5p; hsa-miR-20b-5p; hsa-miR-20a-5p; hsa-miR-93-5p; hsa-miR-106a-5p; hsa-miR-26b-5p; hsa-miR-106b-5p; hsa-miR-17-5p; hsa-miR-223-3p; hsa-miR-484	depleted	0.113236	0.305387	depleted	0.0849907	0.27209	enriched	0.296943	0.417735	enriched	0.007052	0.154997	enriched	0.0000122	0.00039	enriched	0.0015879	0.0907208	enriched	0.0983277	0.303166	enriched	0.00000755	0.000522	enriched	0.0035215	0.0288361	depleted	0.0615089	0.372743	enriched	0.0057011	0.114014
Annotations derived over miRTarBase (Gene Ontology)	CCR6 chemokine receptor binding GO0031731	3	hsa-miR-335-5p; hsa-miR-21-5p; hsa-miR-26b-5p	enriched	0.282461	0.407665	enriched	0.447616	0.495983	enriched	0.171642	0.370345	enriched	0.0421895	0.25676	enriched	0.0731941	0.15264	enriched	0.0357312	0.247655	enriched	0.0930228	0.296035	enriched	0.0613158	0.141018	enriched	0.0523063	0.147146	depleted	0.250818	0.439573	enriched	0.413956	0.492082
Annotations derived over miRTarBase (Gene Ontology)	CCR7 chemokine receptor binding GO0031732	2	hsa-miR-335-5p; hsa-miR-148b-3p	enriched	0.278668	0.407515	enriched	0.237564	0.393172	enriched	0.37538	0.46277	enriched	0.198848	0.386074	enriched	0.199132	0.294705	enriched	0.193598	0.388738	enriched	0.198848	0.366853	enriched	0.369148	0.434846	enriched	0.0694951	0.174908	enriched	0.189873	0.416548	depleted	0.420136	0.494061
Annotations derived over miRTarBase (Gene Ontology)	CD27 receptor binding GO0005175	7	hsa-miR-3909; hsa-miR-19a-3p; hsa-miR-142-5p; hsa-miR-340-5p; hsa-miR-877-3p; hsa-miR-6881-3p; hsa-miR-664a-3p	depleted	0.469168	0.509815	depleted	0.323985	0.430367	depleted	0.436947	0.496378	depleted	0.46133	0.512863	enriched	0.248958	0.33859	depleted	0.299282	0.441344	enriched	0.257116	0.401158	enriched	0.251558	0.345006	enriched	0.203794	0.316	depleted	0.0981073	0.384922	depleted	0.143885	0.35538
Annotations derived over miRTarBase (Gene Ontology)	CD4 receptor binding GO0042609	21	hsa-miR-130b-5p; hsa-miR-4326; hsa-miR-335-5p; hsa-miR-19a-3p; hsa-miR-382-5p; hsa-miR-7855-5p; hsa-miR-30a-5p; hsa-miR-10a-5p; hsa-miR-99a-5p; hsa-miR-1304-5p; hsa-miR-6818-3p; hsa-miR-15b-5p; hsa-miR-425-5p; hsa-miR-378a-5p; hsa-miR-18a-3p; hsa-miR-6820-3p; hsa-miR-30e-5p; hsa-miR-30b-5p; hsa-miR-132-3p; hsa-miR-6881-3p; hsa-miR-30d-5p	depleted	0.126049	0.314305	depleted	0.157633	0.333945	depleted	0.340387	0.445381	depleted	0.187286	0.378672	depleted	0.37854	0.442673	depleted	0.15135	0.374864	depleted	0.372536	0.465771	depleted	0.270321	0.361775	enriched	0.443828	0.485936	enriched	0.0818805	0.381307	enriched	0.174932	0.370626
Annotations derived over miRTarBase (Gene Ontology)	CD4-positive or CD8-positive, alpha-beta T cell lineage commitment GO0043369	3	hsa-miR-335-5p; hsa-miR-223-5p; hsa-miR-324-3p	depleted	0.549658	0.567547	depleted	0.444658	0.493841	enriched	0.347912	0.448506	enriched	0.302023	0.438785	enriched	0.108727	0.200682	enriched	0.343222	0.458694	enriched	0.198688	0.366853	enriched	0.224851	0.323748	enriched	0.364877	0.430584	depleted	0.250818	0.439573	enriched	0.413956	0.492082
Annotations derived over miRTarBase (Gene Ontology)	CD4-positive, CD25-positive, alpha-beta regulatory T cell lineage commitment GO0002362	2	hsa-miR-21-5p; hsa-miR-210-3p	depleted	0.215019	0.377749	depleted	0.161186	0.337138	enriched	0.240461	0.407771	enriched	0.296104	0.435417	enriched	0.145497	0.243425	enriched	0.266957	0.425093	enriched	0.228978	0.38658	enriched	0.0947423	0.187321	enriched	0.26101	0.363504	depleted	0.124627	0.399942	depleted	0.303206	0.448224
Annotations derived over miRTarBase (Gene Ontology)	CD4-positive, alpha-beta T cell activation GO0035710	4	hsa-miR-320a-3p; hsa-miR-423-3p; hsa-miR-146a-5p; hsa-miR-26b-5p	enriched	0.198659	0.36594	enriched	0.238982	0.393929	enriched	0.0964186	0.332139	enriched	0.214352	0.394667	depleted	0.217415	0.313321	enriched	0.186612	0.388738	enriched	0.323726	0.439691	depleted	0.247161	0.340392	depleted	0.283992	0.375143	enriched	0.426227	0.500906	depleted	0.586895	0.601031
Annotations derived over miRTarBase (Gene Ontology)	CD4-positive, alpha-beta T cell costimulation GO0035783	4	hsa-miR-155-5p; hsa-let-7b-5p; hsa-miR-423-5p; hsa-miR-1260b	enriched	0.319758	0.429275	enriched	0.275507	0.410877	depleted	0.29562	0.417735	depleted	0.268474	0.422913	enriched	0.441559	0.481739	depleted	0.147796	0.372515	depleted	0.438923	0.498118	enriched	0.429289	0.478667	enriched	0.453892	0.491513	depleted	0.401851	0.496049	depleted	0.0893686	0.305531
Annotations derived over miRTarBase (Gene Ontology)	CD4-positive, alpha-beta T cell cytokine production GO0035743	12	hsa-miR-130b-5p; hsa-miR-1248; hsa-miR-5189-3p; hsa-miR-142-5p; hsa-miR-340-5p; hsa-miR-942-5p; hsa-miR-26b-5p; hsa-miR-532-5p; hsa-miR-132-3p; hsa-miR-3200-3p; hsa-miR-664a-3p; hsa-miR-7977	depleted	0.55645	0.572684	depleted	0.47139	0.512192	depleted	0.342915	0.446961	depleted	0.54137	0.56637	enriched	0.108133	0.200682	depleted	0.397538	0.484031	depleted	0.500919	0.533717	enriched	0.0642544	0.145594	enriched	0.544186	0.561653	depleted	0.138436	0.403907	depleted	0.336066	0.453352
Annotations derived over miRTarBase (Gene Ontology)	CD4-positive, alpha-beta T cell differentiation GO0043367	2	hsa-miR-146a-5p; hsa-miR-26b-5p	enriched	0.419135	0.477141	enriched	0.487841	0.519976	enriched	0.261075	0.412488	enriched	0.121205	0.348407	enriched	0.0562207	0.131523	enriched	0.109143	0.337049	enriched	0.183309	0.363633	enriched	0.0807913	0.168532	enriched	0.0726358	0.177482	depleted	0.197675	0.419691	enriched	0.303206	0.448224
Annotations derived over miRTarBase (Gene Ontology)	CD40 receptor binding GO0005174	4	hsa-miR-146a-5p; hsa-miR-1976; hsa-miR-345-5p; hsa-miR-625-5p	depleted	0.306754	0.423876	depleted	0.284639	0.410877	depleted	0.335211	0.441749	depleted	0.0445839	0.261665	depleted	0.38085	0.443083	depleted	0.0950518	0.332968	depleted	0.0215185	0.236004	depleted	0.38085	0.443849	depleted	0.287351	0.377906	enriched	0.174299	0.414595	enriched	0.0496242	0.247595
Annotations derived over miRTarBase (Gene Ontology)	CD40 receptor complex GO0035631	45	hsa-let-7d-5p; hsa-miR-361-3p; hsa-miR-6894-3p; hsa-miR-370-3p; hsa-miR-4707-3p; hsa-miR-224-5p; hsa-let-7e-5p; hsa-miR-6501-5p; hsa-miR-363-5p; hsa-miR-125a-5p; hsa-let-7c-5p; hsa-miR-335-5p; hsa-miR-200c-3p; hsa-miR-146a-5p; hsa-let-7b-5p; hsa-miR-374a-5p; hsa-miR-451a; hsa-miR-98-5p; hsa-let-7g-5p; hsa-miR-1976; hsa-miR-1304-5p; hsa-miR-223-5p; hsa-miR-3163; hsa-miR-146b-5p; hsa-miR-939-5p; hs…	depleted	0.433491	0.486056	depleted	0.433491	0.488739	depleted	0.399121	0.477463	enriched	0.0935668	0.328279	enriched	0.0012601	0.0088581	enriched	0.0635208	0.293205	enriched	0.255791	0.401158	enriched	0.0019418	0.0143677	enriched	0.000851	0.0122867	depleted	0.314563	0.458861	enriched	0.576217	0.592271
Annotations derived over miRTarBase (Gene Ontology)	CD40 signaling pathway GO0023035	43	hsa-miR-1180-3p; hsa-miR-330-5p; hsa-miR-224-5p; hsa-miR-4521; hsa-miR-548j-5p; hsa-miR-548ay-5p; hsa-miR-146a-5p; hsa-miR-142-5p; hsa-miR-29c-3p; hsa-miR-183-3p; hsa-miR-25-3p; hsa-miR-98-5p; hsa-miR-186-5p; hsa-miR-340-5p; hsa-miR-20b-5p; hsa-miR-20a-5p; hsa-miR-134-5p; hsa-miR-148b-3p; hsa-miR-1229-3p; hsa-miR-152-3p; hsa-miR-3163; hsa-miR-130b-3p; hsa-miR-93-5p; hsa-miR-106a-5p; hsa-miR-106b-…	depleted	0.0107261	0.164903	depleted	0.0049347	0.106955	depleted	0.0620123	0.317449	enriched	0.0589584	0.286356	enriched	0.0000745	0.0012625	enriched	0.0925622	0.331728	enriched	0.03609	0.262949	enriched	0.00037	0.004823	enriched	0.0010557	0.0138965	depleted	0.130815	0.401779	enriched	0.237334	0.409997
Annotations derived over miRTarBase (Gene Ontology)	CD8 receptor binding GO0042610	4	hsa-miR-335-5p; hsa-miR-148b-3p; hsa-miR-152-3p; hsa-miR-148a-3p	depleted	0.455806	0.501231	depleted	0.437195	0.489074	enriched	0.1637	0.370345	enriched	0.198659	0.386074	enriched	0.0555362	0.130539	enriched	0.358552	0.465599	enriched	0.054975	0.276941	enriched	0.159858	0.261921	enriched	0.0304115	0.105232	depleted	0.170524	0.410697	depleted	0.200364	0.389525
Annotations derived over miRTarBase (Gene Ontology)	CD8-positive, alpha-beta T cell activation GO0036037	3	hsa-miR-122-5p; hsa-miR-10a-5p; hsa-miR-339-5p	depleted	0.416607	0.477141	enriched	0.467368	0.509195	depleted	0.232067	0.403298	enriched	0.496927	0.535883	depleted	0.382066	0.443083	depleted	0.408723	0.487944	enriched	0.324681	0.440081	depleted	0.0572401	0.134743	enriched	0.107091	0.226357	enriched	0.329746	0.46579	depleted	0.293658	0.44195
Annotations derived over miRTarBase (Gene Ontology)	CD8-positive, alpha-beta T cell differentiation GO0043374	3	hsa-miR-3127-3p; hsa-miR-342-3p; hsa-miR-664b-3p	depleted	0.191228	0.361681	depleted	0.191228	0.360528	depleted	0.267058	0.415519	enriched	0.523967	0.55489	enriched	0.403481	0.458205	enriched	0.538071	0.568109	depleted	0.531044	0.555981	enriched	0.350722	0.424076	enriched	0.520466	0.542695	enriched	0.401173	0.496049	enriched	0.107935	0.319018
Annotations derived over miRTarBase (Gene Ontology)	CD8-positive, alpha-beta T cell differentiation involved in immune response GO0002302	2	hsa-miR-7855-5p; hsa-miR-106b-5p	enriched	0.493003	0.526327	depleted	0.528646	0.549411	enriched	0.206855	0.390509	enriched	0.140484	0.354681	1	1	1	enriched	0.170843	0.388375	enriched	0.129598	0.327737	1	1	1	1	1	1	1	1	1	1	1	1
Annotations derived over miRTarBase (Gene Ontology)	CD95 death-inducing signaling complex GO0031265	26	hsa-miR-320a-3p; hsa-miR-504-5p; hsa-miR-19a-3p; hsa-miR-495-3p; hsa-miR-7855-5p; hsa-miR-155-5p; hsa-miR-146a-5p; hsa-miR-29c-3p; hsa-miR-98-5p; hsa-miR-296-5p; hsa-miR-140-3p; hsa-miR-362-5p; hsa-miR-21-5p; hsa-miR-106a-5p; hsa-miR-26b-5p; hsa-miR-664a-5p; hsa-miR-106b-5p; hsa-miR-17-5p; hsa-miR-15b-5p; hsa-miR-196b-5p; hsa-miR-18a-5p; hsa-miR-29a-3p; hsa-miR-5010-3p; hsa-miR-23a-3p; hsa-miR-19…	depleted	0.0784054	0.274739	depleted	0.0113872	0.14087	depleted	0.407424	0.482672	enriched	0.015126	0.199091	enriched	0.0000121	0.000387	enriched	0.015126	0.186188	enriched	0.096767	0.302021	enriched	0.00000475	0.000431	enriched	0.0260857	0.0966764	depleted	0.0173141	0.362413	enriched	0.000473	0.058851
Annotations derived over miRTarBase (Gene Ontology)	CDP-choline pathway GO0006657	7	hsa-miR-1226-3p; hsa-let-7b-5p; hsa-miR-192-5p; hsa-miR-532-3p; hsa-miR-150-5p; hsa-miR-197-3p; hsa-miR-484	depleted	0.074916	0.27336	depleted	0.0412888	0.21852	depleted	0.0365119	0.307152	depleted	0.003402	0.126081	enriched	0.587558	0.5964	depleted	0.0061311	0.137127	depleted	0.0117243	0.207059	enriched	0.371015	0.436015	depleted	0.388213	0.446314	depleted	0.258412	0.442377	enriched	0.378507	0.476987
Annotations derived over miRTarBase (Gene Ontology)	CDP-diacylglycerol biosynthetic process GO0016024	3	hsa-miR-335-5p; hsa-miR-324-5p; hsa-miR-223-3p	depleted	0.202466	0.369033	depleted	0.213992	0.376583	depleted	0.284335	0.415519	depleted	0.284335	0.429318	enriched	0.108727	0.200682	depleted	0.333907	0.455193	depleted	0.395932	0.478465	enriched	0.243203	0.337025	enriched	0.160817	0.274083	depleted	0.250818	0.439573	enriched	0.413956	0.492082
Annotations derived over miRTarBase (Gene Ontology)	CDP-diacylglycerol-inositol 3-phosphatidyltransferase activity GO0003881	11	hsa-let-7b-5p; hsa-miR-20b-5p; hsa-miR-20a-5p; hsa-miR-1229-3p; hsa-miR-93-5p; hsa-miR-106a-5p; hsa-miR-26b-5p; hsa-miR-106b-5p; hsa-miR-17-5p; hsa-miR-150-5p; hsa-miR-331-3p	depleted	0.0245729	0.201539	depleted	0.0290927	0.192681	depleted	0.0453093	0.313127	depleted	0.20761	0.3922	enriched	0.000665	0.0055333	enriched	0.185303	0.388738	depleted	0.0408374	0.269683	enriched	0.000176	0.0031477	enriched	0.0788455	0.187692	depleted	0.0460473	0.371606	enriched	0.013669	0.151597
Annotations derived over miRTarBase (Gene Ontology)	CDP-diacylglycerol-phosphatidylglycerol phosphatidyltransferase activity GO0043337	7	hsa-miR-330-3p; hsa-miR-495-3p; hsa-miR-548e-3p; hsa-miR-23b-3p; hsa-miR-548o-3p; hsa-miR-26b-3p; hsa-miR-23a-3p	depleted	0.142029	0.330384	depleted	0.1664	0.34285	depleted	0.216652	0.395761	depleted	0.412559	0.491466	enriched	0.108173	0.200682	depleted	0.27463	0.427861	enriched	0.544323	0.565659	enriched	0.147183	0.250039	enriched	0.177948	0.291824	depleted	0.0213415	0.362413	enriched	0.17483	0.370626
Annotations derived over miRTarBase (Gene Ontology)	CENP-A containing nucleosome assembly GO0034080	122	hsa-miR-3127-3p; hsa-miR-1908-5p; hsa-miR-543; hsa-miR-92b-3p; hsa-miR-6747-3p; hsa-miR-328-3p; hsa-miR-7704; hsa-miR-320a-3p; hsa-miR-501-3p; hsa-miR-191-5p; hsa-miR-224-5p; hsa-miR-493-5p; hsa-let-7e-5p; hsa-miR-3187-3p; hsa-miR-1303; hsa-miR-4521; hsa-miR-6501-5p; hsa-miR-100-5p; hsa-miR-423-3p; hsa-miR-125a-5p; hsa-miR-150-3p; hsa-miR-181d-5p; hsa-miR-335-5p; hsa-miR-19a-3p; hsa-miR-6775-3p; …	depleted	0.0034822	0.119392	depleted	0.0097918	0.134154	depleted	0.042171	0.31121	depleted	0.156689	0.358384	enriched	0.000405	0.0039133	depleted	0.158761	0.379298	depleted	0.181627	0.363633	enriched	0.0075943	0.0358458	enriched	0.0079672	0.047962	depleted	0.261592	0.444131	enriched	0.0385506	0.225472
Annotations derived over miRTarBase (Gene Ontology)	CERF complex GO0090537	8	hsa-miR-363-5p; hsa-miR-30a-5p; hsa-let-7b-5p; hsa-miR-148b-3p; hsa-miR-1296-5p; hsa-miR-151a-3p; hsa-miR-877-5p; hsa-miR-484	depleted	0.312557	0.42595	enriched	0.282812	0.410877	depleted	0.058766	0.316825	depleted	0.217828	0.39672	enriched	0.160778	0.259948	depleted	0.363258	0.468011	depleted	0.148806	0.342236	enriched	0.310822	0.394154	enriched	0.299289	0.38718	enriched	0.0878778	0.381307	enriched	0.256861	0.420817
Annotations derived over miRTarBase (Gene Ontology)	CHOP-ATF3 complex GO1990622	9	hsa-miR-494-3p; hsa-miR-335-5p; hsa-miR-505-5p; hsa-miR-26b-5p; hsa-miR-17-5p; hsa-miR-96-5p; hsa-miR-30e-3p; hsa-miR-584-3p; hsa-miR-331-3p	depleted	0.261543	0.407515	depleted	0.171847	0.346486	depleted	0.36652	0.460127	depleted	0.640586	0.647373	enriched	0.274139	0.360726	depleted	0.460909	0.515246	depleted	0.406684	0.485869	enriched	0.282164	0.372062	enriched	0.0901209	0.204977	depleted	0.201682	0.421765	enriched	0.360885	0.466186
Annotations derived over miRTarBase (Gene Ontology)	CHOP-ATF4 complex GO1990617	4	hsa-miR-335-5p; hsa-miR-96-5p; hsa-miR-196b-5p; hsa-miR-342-3p	depleted	0.204875	0.370945	depleted	0.161075	0.337138	depleted	0.431023	0.492156	enriched	0.222436	0.398916	enriched	0.0389254	0.102431	enriched	0.167847	0.386533	enriched	0.247534	0.396399	enriched	0.0402681	0.109562	enriched	0.107789	0.227434	depleted	0.165396	0.407876	enriched	0.235371	0.408798
Annotations derived over miRTarBase (Gene Ontology)	CHOP-CEBP complex GO0036488	12	hsa-miR-191-5p; hsa-let-7c-5p; hsa-miR-335-5p; hsa-miR-155-5p; hsa-miR-374a-5p; hsa-miR-423-5p; hsa-miR-421; hsa-miR-22-5p; hsa-miR-21-5p; hsa-miR-3613-3p; hsa-miR-185-5p; hsa-miR-96-5p	enriched	0.0428685	0.239796	enriched	0.148451	0.326124	enriched	0.0719002	0.32325	enriched	0.021729	0.214223	enriched	0.0805984	0.163809	enriched	0.0171994	0.194842	enriched	0.0049558	0.193006	enriched	0.132491	0.23555	enriched	0.0431616	0.131305	depleted	0.285938	0.449779	depleted	0.180246	0.375433
Annotations derived over miRTarBase (Gene Ontology)	CHRAC GO0008623	5	hsa-miR-155-5p; hsa-let-7b-5p; hsa-miR-25-3p; hsa-miR-98-5p; hsa-miR-744-5p	enriched	0.170113	0.348039	enriched	0.211177	0.375102	enriched	0.200733	0.388523	enriched	0.557648	0.579137	enriched	0.473809	0.500717	enriched	0.485805	0.529521	enriched	0.411617	0.48809	depleted	0.622992	0.627666	enriched	0.346407	0.419386	enriched	0.347178	0.474218	depleted	0.124113	0.332355
Annotations derived over miRTarBase (Gene Ontology)	CIA complex GO0097361	12	hsa-miR-6741-3p; hsa-miR-92b-3p; hsa-miR-193a-5p; hsa-miR-1307-3p; hsa-miR-181d-5p; hsa-miR-155-5p; hsa-miR-29c-3p; hsa-miR-30a-5p; hsa-let-7b-5p; hsa-miR-1304-3p; hsa-miR-26b-5p; hsa-miR-664a-5p	enriched	0.0190379	0.186759	enriched	0.0117127	0.142277	enriched	0.0508169	0.313392	enriched	0.0324597	0.240255	depleted	0.531517	0.547409	enriched	0.0153617	0.187388	enriched	0.0306556	0.253872	depleted	0.625239	0.629668	depleted	0.246219	0.352114	enriched	0.305452	0.454029	depleted	0.537475	0.566217
Annotations derived over miRTarBase (Gene Ontology)	CMP-N-acetylneuraminate transmembrane transport GO0015782	2	hsa-miR-155-5p; hsa-miR-15a-5p	enriched	0.402858	0.474937	enriched	0.548628	0.565122	enriched	0.158815	0.370345	enriched	0.0869138	0.321552	enriched	0.0239112	0.0734973	enriched	0.0583112	0.285698	enriched	0.113093	0.315611	enriched	0.0443519	0.116986	enriched	0.123894	0.246284	depleted	0.511284	0.548266	enriched	0.208322	0.393175
Annotations derived over miRTarBase (Gene Ontology)	CMP-N-acetylneuraminate transmembrane transporter activity GO0005456	2	hsa-miR-155-5p; hsa-miR-15a-5p	enriched	0.402858	0.474937	enriched	0.548628	0.565122	enriched	0.158815	0.370345	enriched	0.0869138	0.321552	enriched	0.0239112	0.0734973	enriched	0.0583112	0.285698	enriched	0.113093	0.315611	enriched	0.0443519	0.116986	enriched	0.123894	0.246284	depleted	0.511284	0.548266	enriched	0.208322	0.393175
Annotations derived over miRTarBase (Gene Ontology)	COP9 signalosome GO0008180	139	hsa-miR-3127-3p; hsa-miR-1301-3p; hsa-miR-1908-5p; hsa-miR-342-5p; hsa-miR-92b-3p; hsa-miR-433-3p; hsa-miR-328-3p; hsa-miR-130b-5p; hsa-miR-320a-3p; hsa-let-7d-5p; hsa-miR-185-3p; hsa-miR-191-5p; hsa-miR-1307-3p; hsa-miR-370-3p; hsa-miR-330-5p; hsa-miR-1292-5p; hsa-let-7e-5p; hsa-miR-483-3p; hsa-miR-100-5p; hsa-miR-363-5p; hsa-miR-423-3p; hsa-miR-125a-5p; hsa-miR-4433b-5p; hsa-miR-494-3p; hsa-let…	depleted	0.0147953	0.175725	depleted	0.0023711	0.0886042	depleted	0.0137616	0.295223	depleted	0.180551	0.374476	enriched	0.0107159	0.0413964	depleted	0.141913	0.368283	depleted	0.0450766	0.272476	enriched	0.0103024	0.044229	enriched	0.0280608	0.100047	depleted	0.0500518	0.371606	enriched	0.350737	0.461799
Annotations derived over miRTarBase (Gene Ontology)	COP9 signalosome assembly GO0010387	9	hsa-miR-185-3p; hsa-miR-335-5p; hsa-miR-29c-3p; hsa-miR-15a-5p; hsa-miR-6818-3p; hsa-miR-491-5p; hsa-miR-132-3p; hsa-miR-342-3p; hsa-miR-29a-3p	depleted	0.285518	0.408781	depleted	0.138817	0.321122	enriched	0.521962	0.546816	enriched	0.198758	0.386074	enriched	0.104779	0.197261	enriched	0.25611	0.419729	enriched	0.088259	0.292452	enriched	0.138664	0.242336	enriched	0.130479	0.253647	depleted	0.116983	0.394542	enriched	0.105642	0.319018
Annotations derived over miRTarBase (Gene Ontology)	COPI coating of Golgi vesicle GO0048205	26	hsa-miR-1301-3p; hsa-miR-342-5p; hsa-miR-485-3p; hsa-miR-504-5p; hsa-miR-30a-5p; hsa-let-7b-5p; hsa-miR-186-5p; hsa-miR-20b-5p; hsa-miR-20a-5p; hsa-miR-140-3p; hsa-miR-93-5p; hsa-miR-3613-3p; hsa-miR-106b-5p; hsa-miR-17-5p; hsa-miR-192-5p; hsa-miR-17-3p; hsa-miR-30e-5p; hsa-miR-93-3p; hsa-miR-183-5p; hsa-miR-30b-5p; hsa-miR-324-5p; hsa-miR-342-3p; hsa-miR-324-3p; hsa-miR-484; hsa-miR-30d-5p; hsa-…	depleted	0.0583653	0.258691	depleted	0.0540714	0.238269	depleted	0.0237566	0.300605	depleted	0.515232	0.548564	enriched	0.085435	0.169886	enriched	0.533969	0.564987	depleted	0.0841895	0.2891	enriched	0.034191	0.0977984	enriched	0.18077	0.294535	depleted	0.276845	0.448202	enriched	0.0036609	0.098715
Annotations derived over miRTarBase (Gene Ontology)	COPI vesicle coat GO0030126	60	hsa-miR-1301-3p; hsa-miR-2110; hsa-miR-92b-3p; hsa-miR-130b-5p; hsa-let-7e-5p; hsa-miR-423-3p; hsa-miR-125a-5p; hsa-miR-335-5p; hsa-miR-139-5p; hsa-miR-155-5p; hsa-miR-122-5p; hsa-miR-146a-5p; hsa-miR-361-5p; hsa-miR-30a-5p; hsa-miR-142-3p; hsa-let-7b-5p; hsa-miR-10a-5p; hsa-miR-451a; hsa-miR-423-5p; hsa-miR-98-5p; hsa-miR-106b-3p; hsa-miR-20b-5p; hsa-miR-20a-5p; hsa-miR-148b-3p; hsa-miR-421; hsa…	depleted	0.004398	0.123813	depleted	0.0164298	0.162262	depleted	0.0093399	0.289771	depleted	0.28571	0.429318	enriched	0.0073877	0.0317522	depleted	0.224033	0.398416	depleted	0.130731	0.32896	enriched	0.0143639	0.0548655	enriched	0.0021399	0.0212118	enriched	0.244841	0.439573	enriched	0.144826	0.355904
Annotations derived over miRTarBase (Gene Ontology)	COPI-coated vesicle GO0030137	31	hsa-miR-3127-3p; hsa-miR-6786-3p; hsa-miR-1301-3p; hsa-miR-342-5p; hsa-miR-485-3p; hsa-miR-1292-5p; hsa-let-7e-5p; hsa-miR-3074-5p; hsa-miR-361-5p; hsa-miR-30a-5p; hsa-let-7b-5p; hsa-miR-98-5p; hsa-miR-186-5p; hsa-miR-20b-5p; hsa-miR-20a-5p; hsa-miR-140-3p; hsa-miR-130b-3p; hsa-miR-93-5p; hsa-miR-3613-3p; hsa-miR-15a-5p; hsa-miR-106b-5p; hsa-miR-17-5p; hsa-miR-15b-5p; hsa-miR-192-5p; hsa-miR-17-3…	enriched	0.174156	0.349881	enriched	0.266496	0.410406	enriched	0.123036	0.350147	enriched	0.0178767	0.204897	enriched	0.113455	0.205963	enriched	0.0061806	0.137443	enriched	0.0187641	0.230129	enriched	0.228782	0.327314	depleted	0.304797	0.389738	enriched	0.0908799	0.381307	enriched	0.043627	0.23597
Annotations derived over miRTarBase (Gene Ontology)	COPI-coated vesicle budding GO0035964	10	hsa-miR-1301-3p; hsa-miR-342-5p; hsa-miR-485-3p; hsa-miR-30a-5p; hsa-miR-140-3p; hsa-miR-3613-3p; hsa-miR-17-5p; hsa-miR-192-5p; hsa-miR-17-3p; hsa-miR-30c-1-3p	enriched	0.452724	0.499889	enriched	0.472403	0.512639	enriched	0.389494	0.472417	enriched	0.226828	0.402396	enriched	0.689192	0.690573	enriched	0.170506	0.388219	enriched	0.0883954	0.292452	depleted	0.409491	0.466162	enriched	0.508404	0.533107	enriched	0.0372836	0.371606	enriched	0.38975	0.483987
Annotations derived over miRTarBase (Gene Ontology)	COPI-coated vesicle membrane GO0030663	30	hsa-miR-6747-3p; hsa-miR-320a-3p; hsa-miR-224-5p; hsa-miR-6501-5p; hsa-miR-100-5p; hsa-miR-423-3p; hsa-miR-150-3p; hsa-miR-19a-3p; hsa-miR-6513-3p; hsa-miR-122-5p; hsa-let-7b-5p; hsa-miR-454-3p; hsa-miR-186-5p; hsa-miR-340-5p; hsa-miR-1976; hsa-miR-130a-3p; hsa-miR-3163; hsa-miR-130b-3p; hsa-miR-877-3p; hsa-miR-26b-5p; hsa-miR-6818-3p; hsa-miR-107; hsa-miR-378a-3p; hsa-miR-96-5p; hsa-miR-17-3p; h…	enriched	0.246699	0.39744	depleted	0.433632	0.488751	enriched	0.120763	0.348681	enriched	0.250962	0.414908	enriched	0.0554618	0.130539	enriched	0.337251	0.456989	enriched	0.276594	0.4097	enriched	0.13946	0.243223	enriched	0.394661	0.450376	depleted	0.320764	0.461935	enriched	0.528648	0.559643
Annotations derived over miRTarBase (Gene Ontology)	COPII adaptor activity GO0097020	10	hsa-miR-2110; hsa-miR-7704; hsa-miR-185-3p; hsa-miR-186-5p; hsa-miR-28-5p; hsa-miR-185-5p; hsa-miR-491-5p; hsa-miR-6820-3p; hsa-miR-93-3p; hsa-miR-484	enriched	0.376985	0.459938	enriched	0.34781	0.441585	enriched	0.518121	0.544443	enriched	0.608141	0.619332	depleted	0.0820048	0.165724	enriched	0.596665	0.611209	depleted	0.425785	0.492691	depleted	0.0471652	0.121965	depleted	0.180516	0.294173	enriched	0.0305537	0.371606	enriched	0.673293	0.67595
Annotations derived over miRTarBase (Gene Ontology)	COPII vesicle coat GO0030127	96	hsa-miR-1301-3p; hsa-miR-6747-3p; hsa-miR-320a-3p; hsa-let-7d-5p; hsa-miR-1343-3p; hsa-miR-4707-3p; hsa-miR-127-3p; hsa-let-7e-5p; hsa-miR-4433b-5p; hsa-let-7c-5p; hsa-miR-335-5p; hsa-miR-4659a-3p; hsa-miR-382-5p; hsa-miR-200c-3p; hsa-miR-6513-3p; hsa-miR-139-5p; hsa-miR-155-5p; hsa-miR-122-5p; hsa-miR-3074-5p; hsa-miR-4659b-3p; hsa-miR-4473; hsa-miR-29c-3p; hsa-miR-30a-5p; hsa-miR-142-3p; hsa-le…	depleted	0.000236	0.0621442	depleted	0.0011772	0.0694067	depleted	0.000418	0.216207	depleted	0.0481585	0.268214	enriched	0.0000549	0.0010304	depleted	0.0561188	0.281389	depleted	0.0581482	0.279632	enriched	0.000316	0.0043229	enriched	0.0000438	0.0019544	depleted	0.13952	0.403907	enriched	0.0496034	0.247595
Annotations derived over miRTarBase (Gene Ontology)	COPII vesicle coating GO0048208	160	hsa-miR-3613-5p; hsa-miR-1301-3p; hsa-miR-342-5p; hsa-miR-92b-3p; hsa-miR-6747-3p; hsa-miR-323a-3p; hsa-miR-6861-3p; hsa-miR-130b-5p; hsa-miR-320a-3p; hsa-let-7d-5p; hsa-miR-185-3p; hsa-miR-191-5p; hsa-miR-485-3p; hsa-miR-1343-3p; hsa-miR-6735-5p; hsa-miR-330-5p; hsa-miR-1292-5p; hsa-miR-127-3p; hsa-let-7e-5p; hsa-miR-483-3p; hsa-miR-5695; hsa-miR-100-5p; hsa-miR-3909; hsa-miR-4433b-5p; hsa-let-7…	depleted	0.000834	0.0834339	depleted	0.00088	0.0601669	depleted	0.0086544	0.289334	depleted	0.084873	0.318137	enriched	0.0022127	0.0133423	depleted	0.0937102	0.332899	depleted	0.0714635	0.2891	enriched	0.0053763	0.0285281	enriched	0.054265	0.150815	depleted	0.0195535	0.362413	enriched	0.0536817	0.254979
Annotations derived over miRTarBase (Gene Ontology)	COPII-coated ER to Golgi transport vesicle GO0030134	148	hsa-miR-1301-3p; hsa-miR-342-5p; hsa-miR-2110; hsa-miR-6741-3p; hsa-miR-92b-3p; hsa-miR-671-3p; hsa-miR-6747-3p; hsa-miR-7704; hsa-miR-323a-3p; hsa-miR-320a-3p; hsa-let-7d-5p; hsa-miR-185-3p; hsa-miR-485-3p; hsa-miR-1307-3p; hsa-miR-1343-3p; hsa-miR-4707-3p; hsa-miR-127-3p; hsa-let-7e-5p; hsa-miR-654-3p; hsa-miR-483-3p; hsa-miR-100-5p; hsa-miR-423-3p; hsa-miR-3909; hsa-miR-3200-5p; hsa-miR-4433b-…	depleted	0.00068	0.0802141	depleted	0.00064	0.0533682	depleted	0.0109596	0.295223	depleted	0.424849	0.496645	enriched	0.0000018	0.000125	enriched	0.529872	0.562335	depleted	0.231141	0.388153	enriched	0.000032	0.001163	enriched	0.000608	0.00989	depleted	0.0252248	0.367738	enriched	0.0129414	0.150322
Annotations derived over miRTarBase (Gene Ontology)	COPII-coated vesicle budding GO0090114	22	hsa-miR-127-3p; hsa-miR-29c-3p; hsa-miR-30a-5p; hsa-miR-142-3p; hsa-miR-99a-5p; hsa-miR-98-5p; hsa-miR-126-5p; hsa-miR-378c; hsa-miR-421; hsa-miR-877-3p; hsa-miR-22-3p; hsa-miR-378a-3p; hsa-miR-339-5p; hsa-miR-30e-5p; hsa-miR-30b-5p; hsa-miR-652-3p; hsa-miR-342-3p; hsa-miR-505-3p; hsa-miR-29a-3p; hsa-miR-484; hsa-miR-30d-5p; hsa-miR-331-3p	depleted	0.0061825	0.140653	depleted	0.0056205	0.112413	depleted	0.107771	0.338812	depleted	0.278932	0.428167	enriched	0.0522504	0.126	depleted	0.416556	0.491248	depleted	0.353737	0.456018	enriched	0.0751988	0.160893	enriched	0.123631	0.246284	depleted	0.0260582	0.367738	enriched	0.0792489	0.29417
Annotations derived over miRTarBase (Gene Ontology)	CORVET complex GO0033263	7	hsa-miR-1908-5p; hsa-miR-3187-3p; hsa-miR-5189-3p; hsa-miR-335-5p; hsa-miR-744-5p; hsa-miR-769-5p; hsa-miR-7977	enriched	0.241487	0.394716	enriched	0.261054	0.407676	enriched	0.225123	0.400272	depleted	0.306872	0.438936	depleted	0.266301	0.353544	depleted	0.23765	0.407774	enriched	0.303857	0.426653	depleted	0.320219	0.402062	depleted	0.130706	0.25402	depleted	0.247954	0.439573	depleted	0.0063722	0.117911
Annotations derived over miRTarBase (Gene Ontology)	CP2 mannose-ethanolamine phosphotransferase activity GO0051267	17	hsa-miR-130b-5p; hsa-miR-122-5p; hsa-let-7b-5p; hsa-miR-454-3p; hsa-miR-186-5p; hsa-miR-130a-3p; hsa-miR-1304-3p; hsa-miR-5193; hsa-miR-130b-3p; hsa-miR-877-3p; hsa-miR-6818-3p; hsa-miR-532-5p; hsa-miR-378a-5p; hsa-miR-18a-3p; hsa-miR-183-5p; hsa-miR-324-3p; hsa-miR-6881-3p	depleted	0.0601934	0.259907	depleted	0.0802013	0.269115	depleted	0.0276677	0.302626	depleted	0.175487	0.37101	enriched	0.395878	0.453191	depleted	0.0566335	0.282161	depleted	0.13939	0.333788	depleted	0.307339	0.390728	enriched	0.331385	0.408683	enriched	0.225228	0.430759	enriched	0.349704	0.461091
Annotations derived over miRTarBase (Gene Ontology)	CRD-mediated mRNA stability complex GO0070937	73	hsa-miR-543; hsa-miR-92b-3p; hsa-miR-6747-3p; hsa-miR-193a-5p; hsa-miR-320a-3p; hsa-let-7d-5p; hsa-miR-1538; hsa-miR-409-3p; hsa-miR-1307-3p; hsa-miR-1292-5p; hsa-let-7e-5p; hsa-miR-4433b-5p; hsa-miR-494-3p; hsa-let-7c-5p; hsa-miR-4433a-5p; hsa-miR-548j-5p; hsa-miR-19a-3p; hsa-miR-382-5p; hsa-miR-548ay-5p; hsa-miR-1226-3p; hsa-miR-144-3p; hsa-let-7b-5p; hsa-miR-548e-3p; hsa-miR-25-3p; hsa-miR-423…	depleted	0.195439	0.364346	depleted	0.109839	0.295136	depleted	0.38503	0.469674	enriched	0.689968	0.692368	enriched	0.0485108	0.119684	enriched	0.417774	0.492274	enriched	0.178032	0.363633	enriched	0.0346192	0.0986056	enriched	0.146295	0.271122	depleted	0.183845	0.416548	depleted	0.210539	0.394443
Annotations derived over miRTarBase (Gene Ontology)	CRD-mediated mRNA stabilization GO0070934	59	hsa-miR-6747-3p; hsa-miR-193a-5p; hsa-miR-320a-3p; hsa-let-7d-5p; hsa-miR-1538; hsa-miR-1307-3p; hsa-miR-1292-5p; hsa-let-7e-5p; hsa-miR-4433b-5p; hsa-miR-494-3p; hsa-let-7c-5p; hsa-miR-4433a-5p; hsa-miR-548j-5p; hsa-miR-19a-3p; hsa-miR-382-5p; hsa-miR-548ay-5p; hsa-miR-144-3p; hsa-let-7b-5p; hsa-miR-548e-3p; hsa-miR-25-3p; hsa-miR-98-5p; hsa-let-7g-5p; hsa-miR-186-5p; hsa-miR-20a-5p; hsa-miR-688…	depleted	0.205447	0.370945	depleted	0.174119	0.347926	depleted	0.226384	0.401116	depleted	0.575766	0.593443	enriched	0.0154714	0.0539837	depleted	0.560371	0.584225	depleted	0.509871	0.540357	enriched	0.0106356	0.0452177	enriched	0.125693	0.248337	depleted	0.219142	0.428108	depleted	0.121985	0.330873
Annotations derived over miRTarBase (Gene Ontology)	CRLF-CLCF1 complex GO0097058	3	hsa-miR-342-5p; hsa-miR-26b-5p; hsa-miR-342-3p	enriched	0.473008	0.512605	enriched	0.495153	0.525219	enriched	0.442761	0.500007	enriched	0.304595	0.438936	enriched	0.145721	0.243594	enriched	0.252574	0.417253	enriched	0.327341	0.442328	enriched	0.16568	0.268878	enriched	0.304948	0.389738	depleted	0.339	0.469248	enriched	0.156702	0.35902
Annotations derived over miRTarBase (Gene Ontology)	CSF1-CSF1R complex GO1990682	10	hsa-miR-335-5p; hsa-miR-155-5p; hsa-miR-130a-3p; hsa-miR-148b-3p; hsa-miR-152-3p; hsa-miR-130b-3p; hsa-miR-22-3p; hsa-miR-185-5p; hsa-miR-30b-5p; hsa-miR-505-3p	depleted	0.174897	0.349963	depleted	0.15669	0.333869	depleted	0.150947	0.363938	enriched	0.192794	0.382383	enriched	0.0108066	0.0416137	enriched	0.179569	0.388738	enriched	0.186096	0.36477	enriched	0.0933084	0.185618	enriched	0.0011022	0.0142206	depleted	0.126306	0.4009	enriched	0.0834605	0.298345
Annotations derived over miRTarBase (Gene Ontology)	CST complex GO1990879	32	hsa-miR-3173-5p; hsa-miR-92b-3p; hsa-miR-1538; hsa-miR-493-5p; hsa-let-7e-5p; hsa-miR-100-5p; hsa-miR-181d-5p; hsa-miR-3615; hsa-miR-29c-3p; hsa-miR-99a-5p; hsa-miR-25-3p; hsa-miR-1976; hsa-miR-106b-3p; hsa-miR-223-5p; hsa-miR-421; hsa-miR-1296-5p; hsa-miR-93-5p; hsa-miR-3613-3p; hsa-miR-146b-3p; hsa-miR-6799-3p; hsa-miR-22-3p; hsa-miR-18a-3p; hsa-miR-221-3p; hsa-miR-93-3p; hsa-miR-652-3p; hsa-mi…	depleted	0.366419	0.455624	depleted	0.474665	0.514393	depleted	0.041193	0.309084	depleted	0.261997	0.419843	enriched	0.205182	0.300743	depleted	0.334464	0.455214	depleted	0.183877	0.363733	enriched	0.667343	0.66942	enriched	0.298085	0.386415	enriched	0.0609058	0.372743	enriched	0.219289	0.39908
Annotations derived over miRTarBase (Gene Ontology)	CTP biosynthetic process GO0006241	15	hsa-miR-320a-3p; hsa-let-7d-5p; hsa-let-7e-5p; hsa-let-7c-5p; hsa-miR-122-5p; hsa-miR-4742-3p; hsa-let-7b-5p; hsa-miR-98-5p; hsa-let-7g-5p; hsa-miR-186-5p; hsa-miR-196b-5p; hsa-let-7i-5p; hsa-miR-192-5p; hsa-miR-484; hsa-miR-1260b	enriched	0.150285	0.338089	enriched	0.213528	0.376264	enriched	0.160655	0.370345	enriched	0.360213	0.463603	enriched	0.316069	0.395413	enriched	0.418648	0.492828	enriched	0.159894	0.350303	enriched	0.132124	0.235157	enriched	0.280079	0.372497	enriched	0.402907	0.496566	depleted	0.0273732	0.201101
Annotations derived over miRTarBase (Gene Ontology)	CTP synthase activity GO0003883	15	hsa-miR-320a-3p; hsa-let-7d-5p; hsa-let-7e-5p; hsa-let-7c-5p; hsa-miR-122-5p; hsa-miR-4742-3p; hsa-let-7b-5p; hsa-miR-98-5p; hsa-let-7g-5p; hsa-miR-186-5p; hsa-miR-196b-5p; hsa-let-7i-5p; hsa-miR-192-5p; hsa-miR-484; hsa-miR-1260b	enriched	0.150285	0.338089	enriched	0.213528	0.376264	enriched	0.160655	0.370345	enriched	0.360213	0.463603	enriched	0.316069	0.395413	enriched	0.418648	0.492828	enriched	0.159894	0.350303	enriched	0.132124	0.235157	enriched	0.280079	0.372497	enriched	0.402907	0.496566	depleted	0.0273732	0.201101
Annotations derived over miRTarBase (Gene Ontology)	CTPase activity GO0043273	27	hsa-miR-543; hsa-miR-92b-3p; hsa-miR-130b-5p; hsa-miR-181d-5p; hsa-miR-629-3p; hsa-miR-4659a-3p; hsa-miR-19a-3p; hsa-miR-6513-3p; hsa-miR-4659b-3p; hsa-miR-363-3p; hsa-miR-548e-3p; hsa-miR-99a-5p; hsa-miR-25-3p; hsa-miR-505-5p; hsa-miR-1304-5p; hsa-miR-421; hsa-miR-3163; hsa-miR-21-5p; hsa-miR-15a-5p; hsa-miR-26b-5p; hsa-miR-15b-5p; hsa-miR-192-5p; hsa-miR-1227-3p; hsa-miR-199b-5p; hsa-miR-503-5p…	enriched	0.128085	0.316738	enriched	0.175466	0.348791	enriched	0.133926	0.355415	enriched	0.0067191	0.150572	enriched	0.344979	0.418406	enriched	0.0224969	0.212913	enriched	0.0070422	0.200697	enriched	0.324848	0.405557	enriched	0.13028	0.253548	enriched	0.0521607	0.372184	enriched	0.0938323	0.308248
Annotations derived over miRTarBase (Gene Ontology)	CURI complex GO0032545	7	hsa-miR-6747-3p; hsa-miR-483-3p; hsa-let-7b-5p; hsa-miR-664a-5p; hsa-miR-18a-3p; hsa-miR-143-3p; hsa-miR-331-3p	depleted	0.540542	0.562057	depleted	0.51043	0.536992	enriched	0.538161	0.558619	depleted	0.552304	0.574988	depleted	0.339005	0.413617	depleted	0.465628	0.518401	depleted	0.38347	0.47168	depleted	0.624578	0.629089	depleted	0.196763	0.309701	depleted	0.577884	0.598524	depleted	0.0610174	0.266199
Annotations derived over miRTarBase (Gene Ontology)	CUT catabolic process GO0071034	23	hsa-miR-6741-3p; hsa-miR-1307-3p; hsa-miR-382-5p; hsa-miR-1271-5p; hsa-miR-155-5p; hsa-miR-30a-5p; hsa-miR-10a-5p; hsa-miR-1304-3p; hsa-miR-5193; hsa-miR-26b-5p; hsa-miR-96-5p; hsa-miR-339-5p; hsa-miR-182-5p; hsa-miR-550a-3-5p; hsa-miR-6749-3p; hsa-miR-769-5p; hsa-miR-150-5p; hsa-miR-222-3p; hsa-miR-766-3p; hsa-miR-484; hsa-miR-30c-1-3p; hsa-miR-7977; hsa-miR-5690	depleted	0.0378476	0.234055	depleted	0.0575849	0.24111	depleted	0.0254813	0.300605	depleted	0.101112	0.336651	enriched	0.085903	0.170559	depleted	0.0533865	0.276249	depleted	0.178009	0.363633	enriched	0.0702622	0.154461	enriched	0.0654166	0.168383	depleted	0.2511	0.439592	enriched	0.254481	0.419681
Annotations derived over miRTarBase (Gene Ontology)	CXCL12-activated CXCR4 signaling pathway GO0038160	8	hsa-miR-224-5p; hsa-miR-494-3p; hsa-miR-335-5p; hsa-miR-139-5p; hsa-miR-146a-5p; hsa-miR-126-3p; hsa-miR-26b-5p; hsa-miR-150-5p	enriched	0.159247	0.342726	enriched	0.170197	0.345577	enriched	0.0821859	0.325639	enriched	0.0060796	0.148809	enriched	0.073262	0.152692	enriched	0.0175111	0.196708	enriched	0.0261563	0.245412	enriched	0.0980239	0.191789	enriched	0.001056	0.0138965	depleted	0.0958858	0.384791	depleted	0.463687	0.51811
Annotations derived over miRTarBase (Gene Ontology)	CXCR chemokine receptor binding GO0045236	15	hsa-miR-543; hsa-miR-146a-5p; hsa-miR-454-3p; hsa-miR-126-3p; hsa-miR-126-5p; hsa-miR-20b-5p; hsa-miR-20a-5p; hsa-miR-93-5p; hsa-miR-106b-5p; hsa-miR-17-5p; hsa-miR-27a-3p; hsa-miR-221-3p; hsa-miR-27b-3p; hsa-miR-324-3p; hsa-miR-23a-3p	depleted	0.060515	0.259907	depleted	0.0425492	0.220679	depleted	0.10074	0.334263	enriched	0.121083	0.348407	enriched	0.00000366	0.00019	enriched	0.0594328	0.286856	enriched	0.367063	0.462014	enriched	0.000000264	0.000105	enriched	0.0028914	0.0256142	depleted	0.119721	0.397145	enriched	0.0123598	0.150245
Annotations derived over miRTarBase (Gene Ontology)	CXCR3 chemokine receptor binding GO0048248	11	hsa-miR-335-5p; hsa-miR-628-3p; hsa-miR-1226-3p; hsa-miR-4511; hsa-miR-30a-5p; hsa-miR-21-5p; hsa-miR-15a-5p; hsa-miR-26b-5p; hsa-miR-30e-5p; hsa-miR-30b-5p; hsa-miR-30d-5p	depleted	0.147947	0.336022	depleted	0.131088	0.315646	enriched	0.205647	0.390509	enriched	0.180794	0.374476	enriched	0.118727	0.212877	enriched	0.0587744	0.286824	enriched	0.205647	0.372541	enriched	0.129862	0.23253	enriched	0.112386	0.232576	depleted	0.12622	0.4009	enriched	0.0440199	0.236385
Annotations derived over miRTarBase (Gene Ontology)	Cajal body GO0015030	104	hsa-miR-6741-3p; hsa-miR-6747-3p; hsa-miR-7706; hsa-miR-320a-3p; hsa-let-7d-5p; hsa-miR-501-3p; hsa-miR-191-5p; hsa-miR-1307-3p; hsa-miR-330-5p; hsa-let-7e-5p; hsa-miR-1303; hsa-miR-6501-5p; hsa-miR-3909; hsa-miR-125a-5p; hsa-let-7c-5p; hsa-miR-504-5p; hsa-miR-548ay-3p; hsa-miR-4755-5p; hsa-miR-335-5p; hsa-miR-19a-3p; hsa-miR-1306-5p; hsa-miR-495-3p; hsa-miR-200c-3p; hsa-miR-139-5p; hsa-miR-155-5…	depleted	0.031175	0.218361	depleted	0.0210119	0.173888	depleted	0.0189744	0.296351	depleted	0.218978	0.396907	enriched	0.0019674	0.0122785	depleted	0.233123	0.404399	depleted	0.247857	0.396442	enriched	0.0028462	0.0186123	enriched	0.0593903	0.159604	depleted	0.478404	0.526112	enriched	0.0102188	0.140584
Annotations derived over miRTarBase (Gene Ontology)	Cajal body organization GO0030576	4	hsa-miR-320a-3p; hsa-miR-106b-3p; hsa-miR-324-5p; hsa-miR-6509-3p	depleted	0.400439	0.473686	depleted	0.418732	0.478725	depleted	0.15705	0.36895	depleted	0.530661	0.55908	depleted	0.300398	0.38177	depleted	0.595875	0.610443	depleted	0.186612	0.364992	depleted	0.460079	0.492767	enriched	0.503712	0.529489	enriched	0.360051	0.480845	enriched	0.465022	0.519255
Annotations derived over miRTarBase (Gene Ontology)	CatSper complex GO0036128	9	hsa-miR-335-5p; hsa-miR-5193; hsa-miR-877-3p; hsa-miR-26b-5p; hsa-miR-192-5p; hsa-miR-23b-3p; hsa-miR-6749-3p; hsa-miR-7977; hsa-miR-5690	depleted	0.0426989	0.239796	depleted	0.057972	0.241312	depleted	0.0491308	0.313209	depleted	0.115214	0.348407	enriched	0.035725	0.0965744	depleted	0.0568576	0.282418	depleted	0.399098	0.481048	enriched	0.0194216	0.0671399	enriched	0.0873975	0.20066	depleted	0.0514024	0.371606	enriched	0.366071	0.468777
Annotations derived over miRTarBase (Gene Ontology)	Cdc42 protein signal transduction GO0032488	21	hsa-miR-361-3p; hsa-miR-330-3p; hsa-miR-224-5p; hsa-miR-423-3p; hsa-let-7c-5p; hsa-miR-29c-3p; hsa-miR-126-3p; hsa-miR-148b-3p; hsa-miR-374b-5p; hsa-miR-1296-5p; hsa-miR-15a-5p; hsa-miR-107; hsa-miR-106b-5p; hsa-miR-185-5p; hsa-miR-15b-5p; hsa-miR-21-3p; hsa-miR-93-3p; hsa-miR-29a-3p; hsa-miR-324-3p; hsa-miR-484; hsa-miR-331-3p	depleted	0.211326	0.375308	depleted	0.179896	0.352386	depleted	0.408672	0.482933	enriched	0.454015	0.509019	enriched	0.0164801	0.0563135	enriched	0.345373	0.460264	enriched	0.244447	0.395474	enriched	0.0233617	0.0763648	enriched	0.125864	0.248337	depleted	0.39131	0.492823	enriched	0.0013678	0.0754036
Annotations derived over miRTarBase (Gene Ontology)	Cdc48p-Npl4p-Vms1p AAA ATPase complex GO0036266	3	hsa-miR-335-5p; hsa-let-7b-5p; hsa-miR-186-5p	enriched	0.0955449	0.291951	enriched	0.117231	0.303189	enriched	0.0810628	0.325639	enriched	0.286837	0.429318	depleted	0.235091	0.326811	enriched	0.244285	0.410749	enriched	0.355388	0.456563	depleted	0.103342	0.199091	depleted	0.555304	0.57142	depleted	0.263389	0.444131	depleted	0.367276	0.469175
Annotations derived over miRTarBase (Gene Ontology)	Cdc73Paf1 complex GO0016593	44	hsa-miR-1301-3p; hsa-miR-92b-3p; hsa-miR-320a-3p; hsa-miR-1234-3p; hsa-miR-100-5p; hsa-miR-363-5p; hsa-miR-423-3p; hsa-let-7c-5p; hsa-miR-4659a-3p; hsa-miR-495-3p; hsa-miR-155-5p; hsa-miR-1226-3p; hsa-miR-4659b-3p; hsa-miR-146a-5p; hsa-miR-142-5p; hsa-miR-30a-5p; hsa-let-7b-5p; hsa-miR-374a-5p; hsa-miR-186-5p; hsa-miR-126-5p; hsa-miR-340-5p; hsa-miR-20a-5p; hsa-miR-140-3p; hsa-miR-6842-3p; hsa-mi…	depleted	0.285471	0.408781	depleted	0.392287	0.46182	depleted	0.175504	0.373467	depleted	0.388494	0.478042	enriched	0.0280549	0.0816823	enriched	0.441321	0.505228	enriched	0.250923	0.397341	enriched	0.167179	0.270463	enriched	0.407911	0.458177	depleted	0.64154	0.647976	enriched	0.17391	0.369833
Annotations derived over miRTarBase (Gene Ontology)	Clara cell differentiation GO0060486	17	hsa-miR-370-3p; hsa-miR-19a-3p; hsa-miR-454-3p; hsa-miR-130a-3p; hsa-miR-20b-5p; hsa-miR-20a-5p; hsa-miR-21-5p; hsa-miR-130b-3p; hsa-miR-93-5p; hsa-miR-106a-5p; hsa-miR-106b-5p; hsa-miR-17-5p; hsa-miR-491-5p; hsa-miR-192-5p; hsa-miR-339-5p; hsa-miR-335-3p; hsa-miR-331-3p	depleted	0.0294272	0.213119	depleted	0.0106336	0.138151	depleted	0.0668775	0.32285	enriched	0.0585319	0.285834	enriched	0.0000937	0.0014516	enriched	0.0328982	0.243461	enriched	0.0496611	0.275415	enriched	0.000149	0.0028289	enriched	0.0343295	0.114159	depleted	0.0063132	0.340912	enriched	0.0037855	0.098715
Annotations derived over miRTarBase (Gene Ontology)	CoA hydrolase activity GO0016289	3	hsa-miR-4755-5p; hsa-miR-335-5p; hsa-miR-30c-1-3p	enriched	0.315547	0.426658	enriched	0.329283	0.432251	depleted	0.411682	0.484967	depleted	0.480441	0.524186	depleted	0.597581	0.605472	depleted	0.473008	0.522172	depleted	0.1839	0.363733	depleted	0.215329	0.316063	enriched	0.15554	0.272286	enriched	0.099918	0.384922	depleted	0.406089	0.491805
Annotations derived over miRTarBase (Gene Ontology)	Ctf18 RFC-like complex GO0031390	31	hsa-miR-6747-3p; hsa-let-7d-5p; hsa-miR-6857-3p; hsa-let-7e-5p; hsa-let-7c-5p; hsa-miR-122-5p; hsa-let-7b-5p; hsa-miR-423-5p; hsa-miR-98-5p; hsa-miR-454-3p; hsa-let-7g-5p; hsa-miR-1976; hsa-miR-130a-3p; hsa-miR-1304-5p; hsa-miR-20a-5p; hsa-miR-134-5p; hsa-miR-3163; hsa-miR-130b-3p; hsa-miR-93-5p; hsa-miR-1255a; hsa-miR-106a-5p; hsa-miR-26b-5p; hsa-miR-17-5p; hsa-miR-744-5p; hsa-miR-378a-5p; hsa-l…	enriched	0.040172	0.237349	enriched	0.0525318	0.237095	enriched	0.0663824	0.32285	depleted	0.295825	0.435417	enriched	0.151638	0.250869	depleted	0.359822	0.466559	depleted	0.17187	0.360456	enriched	0.146493	0.249964	enriched	0.285822	0.37644	enriched	0.0167799	0.362413	depleted	0.285917	0.437698
Annotations derived over miRTarBase (Gene Ontology)	Cul2-RING ubiquitin ligase complex GO0031462	68	hsa-miR-4732-3p; hsa-miR-6747-3p; hsa-miR-130b-5p; hsa-miR-1248; hsa-let-7d-5p; hsa-miR-6857-3p; hsa-miR-1180-3p; hsa-miR-1299; hsa-miR-6735-5p; hsa-let-7e-5p; hsa-miR-1303; hsa-miR-100-5p; hsa-miR-363-5p; hsa-miR-125a-5p; hsa-let-7c-5p; hsa-miR-4326; hsa-miR-629-3p; hsa-miR-4755-5p; hsa-miR-335-5p; hsa-miR-3615; hsa-miR-155-5p; hsa-miR-122-5p; hsa-miR-1273c; hsa-let-7b-5p; hsa-miR-374a-5p; hsa-m…	enriched	0.210022	0.373806	enriched	0.25419	0.404694	depleted	0.21991	0.397771	enriched	0.110896	0.346004	enriched	0.11793	0.21176	enriched	0.0222461	0.211846	enriched	0.207032	0.37356	enriched	0.121835	0.222357	enriched	0.0378352	0.12131	enriched	0.0086412	0.346831	enriched	0.0085137	0.129071
Annotations derived over miRTarBase (Gene Ontology)	Cul3-RING ubiquitin ligase complex GO0031463	157	hsa-miR-3613-5p; hsa-miR-1301-3p; hsa-miR-543; hsa-miR-6741-3p; hsa-miR-92b-3p; hsa-miR-323a-3p; hsa-miR-320a-3p; hsa-miR-1248; hsa-let-7d-5p; hsa-miR-6857-3p; hsa-miR-1307-3p; hsa-miR-1299; hsa-miR-6894-3p; hsa-miR-370-3p; hsa-miR-4707-3p; hsa-miR-6735-5p; hsa-miR-330-5p; hsa-miR-224-5p; hsa-miR-493-5p; hsa-let-7e-5p; hsa-miR-3187-3p; hsa-miR-1303; hsa-miR-4521; hsa-miR-100-5p; hsa-miR-423-3p; h…	depleted	0.0656315	0.264134	depleted	0.0757202	0.264929	depleted	0.038232	0.308218	depleted	0.485996	0.527904	enriched	0.0080471	0.0335824	enriched	0.561867	0.58528	depleted	0.228587	0.38658	enriched	0.024104	0.077817	enriched	0.00083	0.0120826	enriched	0.425382	0.500906	enriched	0.0275786	0.201186
Annotations derived over miRTarBase (Gene Ontology)	Cul4-RING E3 ubiquitin ligase complex GO0080008	81	hsa-miR-3127-3p; hsa-miR-2110; hsa-miR-320a-3p; hsa-miR-1248; hsa-miR-6857-3p; hsa-miR-191-5p; hsa-miR-409-3p; hsa-miR-1299; hsa-miR-937-3p; hsa-let-7e-5p; hsa-miR-100-5p; hsa-miR-494-3p; hsa-let-7c-5p; hsa-miR-181d-5p; hsa-miR-548j-5p; hsa-miR-335-5p; hsa-miR-4659a-3p; hsa-miR-19a-3p; hsa-miR-548ay-5p; hsa-miR-155-5p; hsa-miR-122-5p; hsa-miR-4659b-3p; hsa-miR-144-3p; hsa-miR-4511; hsa-miR-29c-3p…	depleted	0.107604	0.302534	depleted	0.110584	0.296096	depleted	0.323678	0.435045	enriched	0.323678	0.449297	enriched	0.0638603	0.142675	enriched	0.366908	0.469781	enriched	0.292077	0.420247	enriched	0.0258412	0.0813258	enriched	0.0334815	0.11199	depleted	0.327854	0.464628	enriched	0.0338333	0.21591
Annotations derived over miRTarBase (Gene Ontology)	Cul4A-RING E3 ubiquitin ligase complex GO0031464	65	hsa-miR-323a-3p; hsa-let-7d-5p; hsa-miR-6857-3p; hsa-miR-1180-3p; hsa-miR-6735-5p; hsa-miR-330-5p; hsa-let-7e-5p; hsa-miR-1303; hsa-let-7c-5p; hsa-miR-548j-5p; hsa-miR-200c-3p; hsa-miR-548ay-5p; hsa-miR-155-5p; hsa-miR-144-3p; hsa-miR-1273c; hsa-miR-30a-5p; hsa-miR-142-3p; hsa-let-7b-5p; hsa-miR-98-5p; hsa-let-7g-5p; hsa-miR-186-5p; hsa-miR-4685-3p; hsa-miR-1304-3p; hsa-miR-148a-5p; hsa-miR-148b-…	depleted	0.0175115	0.183463	depleted	0.0026442	0.0898545	depleted	0.0392455	0.308857	depleted	0.270208	0.424182	enriched	0.0012958	0.0090174	enriched	0.308917	0.447482	depleted	0.18362	0.363733	enriched	0.000474	0.0056968	enriched	0.000334	0.006714	depleted	0.0375913	0.371606	enriched	0.063305	0.270595
Annotations derived over miRTarBase (Gene Ontology)	Cul4B-RING E3 ubiquitin ligase complex GO0031465	13	hsa-miR-6857-3p; hsa-miR-548j-5p; hsa-miR-548ay-5p; hsa-miR-155-5p; hsa-miR-4511; hsa-miR-30a-5p; hsa-miR-186-5p; hsa-miR-1304-3p; hsa-miR-877-3p; hsa-miR-26b-5p; hsa-miR-192-5p; hsa-miR-27b-3p; hsa-miR-3200-3p	depleted	0.339289	0.438679	depleted	0.384563	0.457505	enriched	0.129817	0.353004	enriched	0.317719	0.44547	enriched	0.267702	0.354864	enriched	0.408117	0.487944	enriched	0.432172	0.494235	enriched	0.441531	0.478875	enriched	0.401111	0.454761	enriched	0.509284	0.546785	enriched	0.506753	0.544525
Annotations derived over miRTarBase (Gene Ontology)	Cul5-RING ubiquitin ligase complex GO0031466	20	hsa-miR-1301-3p; hsa-miR-130b-5p; hsa-miR-6857-3p; hsa-miR-100-5p; hsa-miR-125a-5p; hsa-let-7c-5p; hsa-miR-181d-5p; hsa-miR-335-5p; hsa-miR-19a-3p; hsa-miR-142-3p; hsa-miR-1304-5p; hsa-miR-148b-3p; hsa-miR-93-5p; hsa-miR-192-5p; hsa-miR-182-5p; hsa-miR-342-3p; hsa-miR-150-5p; hsa-miR-222-3p; hsa-miR-484; hsa-miR-331-3p	enriched	0.27651	0.407515	enriched	0.537345	0.556498	enriched	0.13172	0.353635	enriched	0.148845	0.354681	enriched	0.390774	0.449121	enriched	0.202583	0.388738	enriched	0.160424	0.350981	enriched	0.492065	0.514635	enriched	0.752485	0.752641	enriched	0.216856	0.426536	depleted	0.377832	0.476656
Annotations derived over miRTarBase (Gene Ontology)	Cul7-RING ubiquitin ligase complex GO0031467	17	hsa-miR-1301-3p; hsa-miR-6857-3p; hsa-miR-1343-3p; hsa-let-7c-5p; hsa-miR-335-5p; hsa-miR-5001-3p; hsa-miR-1976; hsa-miR-1304-5p; hsa-miR-1304-3p; hsa-miR-6842-3p; hsa-miR-6783-3p; hsa-miR-6820-3p; hsa-miR-151a-5p; hsa-miR-664b-3p; hsa-miR-197-3p; hsa-miR-331-3p; hsa-miR-30c-1-3p	depleted	0.351466	0.447076	enriched	0.444306	0.493841	depleted	0.120611	0.348528	depleted	0.0364053	0.249375	depleted	0.0149933	0.052728	depleted	0.0759684	0.308479	depleted	0.010231	0.206624	depleted	0.0997948	0.194415	depleted	0.0533594	0.149183	enriched	0.0136745	0.362413	enriched	0.214737	0.396621
Annotations derived over miRTarBase (Gene Ontology)	D-aspartate import across plasma membrane GO0070779	17	hsa-miR-1908-5p; hsa-miR-1248; hsa-miR-629-3p; hsa-miR-335-5p; hsa-miR-4659a-3p; hsa-miR-200c-3p; hsa-miR-4659b-3p; hsa-miR-186-5p; hsa-miR-4685-3p; hsa-miR-1255a; hsa-miR-96-5p; hsa-miR-501-5p; hsa-miR-30e-3p; hsa-miR-5010-3p; hsa-miR-500a-5p; hsa-miR-30c-1-3p; hsa-miR-7977	depleted	0.423456	0.480076	enriched	0.600287	0.608727	depleted	0.291663	0.415849	depleted	0.564677	0.584261	depleted	0.319237	0.396639	depleted	0.548664	0.57497	depleted	0.281883	0.413499	enriched	0.231185	0.329595	enriched	0.032114	0.108889	enriched	0.285983	0.449779	enriched	0.450918	0.512572
Annotations derived over miRTarBase (Gene Ontology)	D-gluconate catabolic process GO0046177	6	hsa-let-7e-5p; hsa-miR-19a-3p; hsa-miR-15a-5p; hsa-miR-15b-5p; hsa-miR-339-5p; hsa-miR-484	depleted	0.419448	0.477342	depleted	0.318019	0.428413	depleted	0.613489	0.621447	enriched	0.475665	0.522612	enriched	0.169425	0.269349	enriched	0.382885	0.477134	enriched	0.508937	0.539485	enriched	0.183875	0.287097	enriched	0.567872	0.581999	depleted	0.409916	0.500295	enriched	0.101387	0.316353
Annotations derived over miRTarBase (Gene Ontology)	D-glucose transmembrane transporter activity GO0055056	10	hsa-miR-320a-3p; hsa-miR-1538; hsa-miR-6842-3p; hsa-miR-148b-3p; hsa-miR-1296-5p; hsa-miR-22-3p; hsa-miR-132-3p; hsa-miR-324-3p; hsa-miR-150-5p; hsa-miR-484	depleted	0.117222	0.306579	depleted	0.310473	0.425047	depleted	0.0506094	0.313209	depleted	0.141612	0.354681	depleted	0.44127	0.481739	depleted	0.152698	0.376014	depleted	0.118365	0.319603	depleted	0.452189	0.486978	depleted	0.409491	0.459454	enriched	0.0381142	0.371606	depleted	0.463119	0.517724
Annotations derived over miRTarBase (Gene Ontology)	D-glucuronate catabolic process GO0042840	4	hsa-miR-6861-3p; hsa-miR-1468-5p; hsa-let-7b-5p; hsa-miR-186-5p	enriched	0.0469357	0.245374	enriched	0.0602255	0.24432	enriched	0.038419	0.308218	enriched	0.203302	0.388469	depleted	0.0262119	0.0784734	enriched	0.318034	0.453574	enriched	0.279209	0.411157	depleted	0.0474764	0.122053	depleted	0.0304115	0.105232	enriched	0.54967	0.575095	depleted	0.31396	0.45202
Annotations derived over miRTarBase (Gene Ontology)	D-lactate dehydrogenase activity GO0008720	13	hsa-miR-4707-3p; hsa-miR-454-5p; hsa-miR-548e-3p; hsa-miR-186-5p; hsa-miR-20b-5p; hsa-miR-20a-5p; hsa-miR-93-5p; hsa-miR-106a-5p; hsa-miR-664a-5p; hsa-miR-106b-5p; hsa-miR-17-5p; hsa-miR-425-5p; hsa-miR-150-5p	enriched	0.148154	0.336022	depleted	0.0731133	0.261965	enriched	0.22245	0.397771	enriched	0.0403655	0.254571	enriched	0.0172115	0.0581882	enriched	0.0381193	0.253664	enriched	0.0081428	0.201712	enriched	0.0039505	0.0230148	enriched	0.0926772	0.207767	depleted	0.0262253	0.367738	enriched	0.0198202	0.176396
Annotations derived over miRTarBase (Gene Ontology)	D-lactate dehydrogenase cytochrome activity GO0004458	13	hsa-miR-4707-3p; hsa-miR-454-5p; hsa-miR-548e-3p; hsa-miR-186-5p; hsa-miR-20b-5p; hsa-miR-20a-5p; hsa-miR-93-5p; hsa-miR-106a-5p; hsa-miR-664a-5p; hsa-miR-106b-5p; hsa-miR-17-5p; hsa-miR-425-5p; hsa-miR-150-5p	enriched	0.148154	0.336022	depleted	0.0731133	0.261965	enriched	0.22245	0.397771	enriched	0.0403655	0.254571	enriched	0.0172115	0.0581882	enriched	0.0381193	0.253664	enriched	0.0081428	0.201712	enriched	0.0039505	0.0230148	enriched	0.0926772	0.207767	depleted	0.0262253	0.367738	enriched	0.0198202	0.176396
Annotations derived over miRTarBase (Gene Ontology)	D-ribitol-5-phosphate cytidylyltransferase activity GO0047349	6	hsa-miR-6501-5p; hsa-miR-122-5p; hsa-miR-4511; hsa-miR-548e-3p; hsa-miR-30c-1-3p; hsa-miR-7977	depleted	0.229598	0.386555	depleted	0.247889	0.399571	depleted	0.287864	0.415519	enriched	0.187884	0.379089	enriched	0.0619353	0.139822	depleted	0.260744	0.421582	enriched	0.100193	0.306009	enriched	0.146916	0.250039	enriched	0.044108	0.132957	depleted	0.475466	0.524176	depleted	0.426138	0.49731
Annotations derived over miRTarBase (Gene Ontology)	D-ribose catabolic process GO0019303	6	hsa-miR-1248; hsa-miR-4433b-5p; hsa-miR-5193; hsa-miR-877-3p; hsa-miR-4286; hsa-miR-7977	depleted	0.247889	0.398596	depleted	0.235556	0.392812	depleted	0.362195	0.457365	depleted	0.314003	0.442483	enriched	0.440266	0.481739	depleted	0.195458	0.388738	depleted	0.377911	0.467719	enriched	0.223234	0.322798	depleted	0.293761	0.383807	depleted	0.096621	0.384922	depleted	0.199769	0.388942
Annotations derived over miRTarBase (Gene Ontology)	D-ribose metabolic process GO0006014	3	hsa-miR-191-5p; hsa-miR-148b-3p; hsa-miR-30e-5p	enriched	0.576999	0.589938	enriched	0.58587	0.596442	enriched	0.393949	0.474447	enriched	0.129047	0.354681	enriched	0.39859	0.45485	enriched	0.103366	0.337049	enriched	0.26949	0.405788	enriched	0.477011	0.503685	enriched	0.263978	0.365353	enriched	0.497063	0.53948	enriched	0.396274	0.487409
Annotations derived over miRTarBase (Gene Ontology)	D-serine metabolic process GO0070178	2	hsa-miR-193a-5p; hsa-miR-766-3p	enriched	0.341826	0.440585	enriched	0.364265	0.452307	enriched	0.30188	0.420935	enriched	0.313381	0.442469	depleted	0.576332	0.586606	enriched	0.30764	0.446449	enriched	0.37538	0.466362	enriched	0.646868	0.64978	depleted	0.412806	0.461958	depleted	0.189873	0.416548	depleted	0.58833	0.601965
Annotations derived over miRTarBase (Gene Ontology)	D-serine transmembrane transporter activity GO0042945	18	hsa-miR-92b-3p; hsa-miR-150-3p; hsa-miR-30a-5p; hsa-miR-183-3p; hsa-miR-421; hsa-miR-29b-2-5p; hsa-miR-21-5p; hsa-miR-340-3p; hsa-miR-3613-3p; hsa-miR-26b-5p; hsa-miR-22-3p; hsa-miR-501-5p; hsa-miR-30e-5p; hsa-miR-27a-3p; hsa-miR-30b-5p; hsa-miR-27b-3p; hsa-miR-28-3p; hsa-miR-30d-5p	depleted	0.0282634	0.210689	depleted	0.0518483	0.235732	depleted	0.0761038	0.325639	depleted	0.296618	0.435599	enriched	0.0492965	0.121128	enriched	0.381285	0.476573	depleted	0.03586	0.262163	enriched	0.0616451	0.141407	enriched	0.130767	0.25402	depleted	0.243353	0.439573	enriched	0.0052094	0.110896
Annotations derived over miRTarBase (Gene Ontology)	D-serine transport GO0042942	18	hsa-miR-92b-3p; hsa-miR-150-3p; hsa-miR-30a-5p; hsa-miR-183-3p; hsa-miR-421; hsa-miR-29b-2-5p; hsa-miR-21-5p; hsa-miR-340-3p; hsa-miR-3613-3p; hsa-miR-26b-5p; hsa-miR-22-3p; hsa-miR-501-5p; hsa-miR-30e-5p; hsa-miR-27a-3p; hsa-miR-30b-5p; hsa-miR-27b-3p; hsa-miR-28-3p; hsa-miR-30d-5p	depleted	0.0282634	0.210689	depleted	0.0518483	0.235732	depleted	0.0761038	0.325639	depleted	0.296618	0.435599	enriched	0.0492965	0.121128	enriched	0.381285	0.476573	depleted	0.03586	0.262163	enriched	0.0616451	0.141407	enriched	0.130767	0.25402	depleted	0.243353	0.439573	enriched	0.0052094	0.110896
Annotations derived over miRTarBase (Gene Ontology)	D-tyrosyl-tRNATyr deacylase activity GO0051500	3	hsa-miR-142-3p; hsa-miR-145-5p; hsa-miR-30c-1-3p	depleted	0.0557367	0.256098	depleted	0.0557367	0.239241	depleted	0.0914865	0.330377	depleted	0.221832	0.398916	enriched	0.0058248	0.0268246	depleted	0.194941	0.388738	depleted	0.293129	0.421426	enriched	0.121173	0.22126	enriched	0.0650912	0.16795	depleted	0.16347	0.407876	enriched	0.525753	0.55775
Annotations derived over miRTarBase (Gene Ontology)	D1 dopamine receptor binding GO0031748	25	hsa-miR-6786-3p; hsa-miR-320a-3p; hsa-miR-1299; hsa-miR-155-5p; hsa-miR-142-3p; hsa-let-7b-5p; hsa-miR-10a-5p; hsa-miR-25-5p; hsa-miR-20b-5p; hsa-miR-199b-3p; hsa-miR-20a-5p; hsa-miR-93-5p; hsa-miR-3613-3p; hsa-miR-939-5p; hsa-miR-106b-5p; hsa-miR-17-5p; hsa-miR-15b-5p; hsa-miR-18a-3p; hsa-miR-18a-5p; hsa-miR-27a-3p; hsa-miR-425-3p; hsa-miR-532-3p; hsa-miR-342-3p; hsa-miR-324-3p; hsa-miR-331-3p	depleted	0.068008	0.267115	depleted	0.0508165	0.234124	depleted	0.0784306	0.325639	enriched	0.383787	0.476708	enriched	0.0037755	0.0195892	enriched	0.129453	0.356372	depleted	0.332318	0.444655	enriched	0.0011068	0.0098814	enriched	0.341672	0.416819	depleted	0.210555	0.423722	enriched	0.0020302	0.0876072
Annotations derived over miRTarBase (Gene Ontology)	D5 dopamine receptor binding GO0031752	13	hsa-miR-100-5p; hsa-miR-335-5p; hsa-miR-155-5p; hsa-miR-30a-5p; hsa-miR-98-5p; hsa-miR-93-5p; hsa-miR-26b-5p; hsa-miR-18a-3p; hsa-miR-30e-5p; hsa-miR-30b-5p; hsa-miR-335-3p; hsa-miR-23b-3p; hsa-miR-30d-5p	depleted	0.307229	0.423876	depleted	0.129817	0.314647	depleted	0.267367	0.415519	enriched	0.350354	0.459293	enriched	0.025277	0.0765755	enriched	0.205966	0.390315	enriched	0.248744	0.396837	enriched	0.0535947	0.129301	enriched	0.13406	0.258529	depleted	0.410494	0.500425	enriched	0.0565591	0.259674
Annotations derived over miRTarBase (Gene Ontology)	DBD domain binding GO0050692	17	hsa-miR-6747-3p; hsa-miR-423-3p; hsa-miR-335-5p; hsa-miR-1976; hsa-miR-130a-3p; hsa-miR-20b-5p; hsa-miR-20a-5p; hsa-miR-223-5p; hsa-miR-148b-3p; hsa-miR-130b-3p; hsa-miR-574-3p; hsa-miR-192-5p; hsa-miR-27a-3p; hsa-miR-27b-3p; hsa-miR-877-5p; hsa-miR-3940-3p; hsa-miR-6782-3p	depleted	0.0524868	0.253234	depleted	0.0493167	0.231256	depleted	0.131621	0.353635	depleted	0.241953	0.409661	enriched	0.0767332	0.158254	depleted	0.33464	0.455282	depleted	0.272402	0.407671	enriched	0.0724262	0.157517	enriched	0.176595	0.29016	depleted	0.214861	0.425525	enriched	0.118515	0.328556
Annotations derived over miRTarBase (Gene Ontology)	DBIRD complex GO0044609	8	hsa-miR-1299; hsa-miR-126-5p; hsa-miR-505-5p; hsa-miR-362-5p; hsa-miR-21-5p; hsa-miR-877-3p; hsa-miR-501-5p; hsa-miR-335-3p	depleted	0.158207	0.342365	depleted	0.224461	0.38487	enriched	0.19249	0.384	enriched	0.416393	0.492891	enriched	0.357095	0.42681	enriched	0.541355	0.569948	enriched	0.229128	0.386702	enriched	0.331253	0.411094	depleted	0.240654	0.347814	depleted	0.190471	0.417103	enriched	0.24234	0.413281
Annotations derived over miRTarBase (Gene Ontology)	DEADH-box RNA helicase binding GO0017151	45	hsa-miR-1301-3p; hsa-miR-92b-3p; hsa-miR-323a-3p; hsa-miR-548j-5p; hsa-miR-335-5p; hsa-miR-19a-3p; hsa-miR-548ay-5p; hsa-miR-155-5p; hsa-miR-4511; hsa-miR-142-5p; hsa-miR-4742-3p; hsa-miR-30a-5p; hsa-miR-186-5p; hsa-miR-16-2-3p; hsa-miR-130a-3p; hsa-miR-1304-5p; hsa-miR-20b-5p; hsa-miR-20a-5p; hsa-miR-148a-5p; hsa-miR-223-5p; hsa-miR-134-5p; hsa-miR-93-5p; hsa-miR-15a-5p; hsa-miR-877-3p; hsa-miR-…	depleted	0.0130007	0.170586	depleted	0.0072165	0.124216	depleted	0.113955	0.343191	enriched	0.207179	0.391819	enriched	0.00042	0.0040082	enriched	0.275923	0.42821	enriched	0.189947	0.366853	enriched	0.000436	0.0053574	enriched	0.0179621	0.0781629	depleted	0.0824337	0.381307	enriched	0.185569	0.379707
Annotations derived over miRTarBase (Gene Ontology)	DH domain binding GO0097161	24	hsa-miR-320a-3p; hsa-let-7d-5p; hsa-let-7e-5p; hsa-let-7c-5p; hsa-miR-4755-5p; hsa-miR-335-5p; hsa-miR-361-5p; hsa-let-7b-5p; hsa-miR-10a-5p; hsa-miR-98-5p; hsa-let-7g-5p; hsa-miR-20b-5p; hsa-miR-20a-5p; hsa-miR-22-5p; hsa-miR-21-5p; hsa-miR-130b-3p; hsa-miR-93-5p; hsa-miR-1255a; hsa-miR-106a-5p; hsa-miR-106b-5p; hsa-miR-17-5p; hsa-let-7i-5p; hsa-miR-132-3p; hsa-miR-505-3p	enriched	0.0428677	0.239796	enriched	0.120067	0.30611	enriched	0.0173282	0.295223	enriched	0.0103841	0.17854	enriched	0.0344938	0.0945705	enriched	0.0149657	0.186188	enriched	0.0428677	0.270239	enriched	0.0615262	0.141179	enriched	0.0010288	0.0137701	enriched	0.112026	0.392916	depleted	0.481752	0.5286
Annotations derived over miRTarBase (Gene Ontology)	DN2 thymocyte differentiation GO1904155	10	hsa-miR-1307-3p; hsa-miR-150-3p; hsa-miR-122-5p; hsa-miR-454-3p; hsa-miR-130a-3p; hsa-miR-130b-3p; hsa-miR-26b-5p; hsa-miR-183-5p; hsa-miR-143-3p; hsa-miR-150-5p	depleted	0.578529	0.591252	depleted	0.486382	0.519976	enriched	0.177894	0.375442	enriched	0.0416105	0.25676	enriched	0.0031141	0.0170548	enriched	0.10913	0.337049	enriched	0.0459287	0.272476	enriched	0.0255354	0.0805732	enriched	0.0031141	0.0266123	depleted	0.151212	0.40484	depleted	0.571499	0.588193
Annotations derived over miRTarBase (Gene Ontology)	DN3 thymocyte differentiation GO1904156	10	hsa-miR-1307-3p; hsa-miR-150-3p; hsa-miR-122-5p; hsa-miR-454-3p; hsa-miR-130a-3p; hsa-miR-130b-3p; hsa-miR-26b-5p; hsa-miR-183-5p; hsa-miR-143-3p; hsa-miR-150-5p	depleted	0.578529	0.591252	depleted	0.486382	0.519976	enriched	0.177894	0.375442	enriched	0.0416105	0.25676	enriched	0.0031141	0.0170548	enriched	0.10913	0.337049	enriched	0.0459287	0.272476	enriched	0.0255354	0.0805732	enriched	0.0031141	0.0266123	depleted	0.151212	0.40484	depleted	0.571499	0.588193
Annotations derived over miRTarBase (Gene Ontology)	DNA 5-adenosine monophosphate hydrolase activity GO0033699	9	hsa-miR-6741-3p; hsa-miR-6747-3p; hsa-miR-1307-3p; hsa-miR-1343-3p; hsa-miR-1976; hsa-miR-1304-3p; hsa-miR-6783-3p; hsa-miR-342-3p; hsa-miR-7977	enriched	0.139428	0.328156	enriched	0.211139	0.375102	enriched	0.211139	0.393622	depleted	0.393624	0.481008	depleted	0.0195123	0.0636659	depleted	0.403571	0.485479	depleted	0.190371	0.366853	depleted	0.0505078	0.126944	depleted	0.0054065	0.0371413	enriched	0.606836	0.621006	depleted	0.613555	0.623183
Annotations derived over miRTarBase (Gene Ontology)	DNA 6-4 photolyase activity GO0003914	23	hsa-miR-130b-5p; hsa-let-7d-5p; hsa-let-7e-5p; hsa-let-7c-5p; hsa-miR-504-5p; hsa-let-7b-5p; hsa-miR-10a-5p; hsa-miR-98-5p; hsa-let-7g-5p; hsa-miR-340-5p; hsa-miR-20b-5p; hsa-miR-20a-5p; hsa-miR-140-3p; hsa-miR-130b-3p; hsa-miR-93-5p; hsa-miR-106b-5p; hsa-miR-17-5p; hsa-let-7i-5p; hsa-miR-18a-3p; hsa-miR-532-3p; hsa-miR-324-5p; hsa-miR-6734-3p; hsa-miR-576-5p	depleted	0.246418	0.397068	enriched	0.261137	0.407676	enriched	0.355683	0.45277	enriched	0.082324	0.313337	enriched	0.0344938	0.0945705	enriched	0.118477	0.343996	enriched	0.197698	0.366853	enriched	0.0202324	0.0689728	enriched	0.0085942	0.0502753	enriched	0.393628	0.493021	enriched	0.05408	0.25516
Annotations derived over miRTarBase (Gene Ontology)	DNA ADP-ribosylation GO0030592	18	hsa-miR-1301-3p; hsa-miR-3187-3p; hsa-miR-1303; hsa-miR-335-5p; hsa-miR-142-3p; hsa-miR-454-3p; hsa-miR-130a-3p; hsa-miR-21-5p; hsa-miR-130b-3p; hsa-miR-378a-5p; hsa-miR-339-5p; hsa-miR-221-5p; hsa-miR-93-3p; hsa-miR-30b-5p; hsa-miR-874-3p; hsa-miR-223-3p; hsa-miR-484; hsa-miR-129-1-3p	depleted	0.302009	0.420758	depleted	0.100918	0.288135	depleted	0.551177	0.56944	enriched	0.468504	0.518458	enriched	0.0571764	0.13335	enriched	0.395964	0.484031	enriched	0.4658	0.51261	enriched	0.0311282	0.0919766	enriched	0.396394	0.451232	depleted	0.138657	0.403907	enriched	0.0812697	0.295208
Annotations derived over miRTarBase (Gene Ontology)	DNA N-glycosylase activity GO0019104	33	hsa-miR-320a-3p; hsa-miR-6735-5p; hsa-miR-493-5p; hsa-miR-1303; hsa-miR-125a-5p; hsa-miR-1273h-3p; hsa-miR-335-5p; hsa-miR-19a-3p; hsa-miR-1271-5p; hsa-miR-1226-3p; hsa-miR-146a-5p; hsa-miR-142-5p; hsa-miR-29c-3p; hsa-let-7b-5p; hsa-miR-98-5p; hsa-miR-106b-3p; hsa-miR-93-5p; hsa-miR-146b-5p; hsa-miR-15a-5p; hsa-miR-15b-5p; hsa-miR-96-5p; hsa-miR-196b-5p; hsa-miR-192-5p; hsa-miR-182-5p; hsa-miR-30…	depleted	0.350238	0.446335	depleted	0.297978	0.416342	depleted	0.524186	0.548472	enriched	0.273596	0.425858	enriched	0.0034723	0.0184248	enriched	0.208261	0.391363	enriched	0.185575	0.364599	enriched	0.0054939	0.0289824	enriched	0.178128	0.291995	depleted	0.028995	0.371606	enriched	0.174398	0.370264
Annotations derived over miRTarBase (Gene Ontology)	DNA binding GO0003677	314	hsa-miR-4732-3p; hsa-miR-3613-5p; hsa-miR-3127-3p; hsa-miR-6786-3p; hsa-miR-1301-3p; hsa-miR-1908-5p; hsa-miR-3173-5p; hsa-miR-543; hsa-miR-342-5p; hsa-miR-2110; hsa-miR-6741-3p; hsa-miR-92b-3p; hsa-miR-433-3p; hsa-miR-6747-3p; hsa-miR-193a-5p; hsa-miR-4508; hsa-miR-328-3p; hsa-miR-3605-3p; hsa-miR-7704; hsa-miR-7706; hsa-miR-323a-3p; hsa-miR-6861-3p; hsa-miR-130b-5p; hsa-miR-320a-3p; hsa-miR-124…	depleted	0.193046	0.363316	depleted	0.0822599	0.269228	depleted	0.399631	0.477522	depleted	0.29785	0.436441	enriched	0.0128748	0.0473884	depleted	0.389716	0.481795	depleted	0.203838	0.371371	enriched	0.007699	0.036227	enriched	0.0628172	0.164288	depleted	0.16636	0.408436	depleted	0.405729	0.491805
Annotations derived over miRTarBase (Gene Ontology)	DNA binding, bending GO0008301	100	hsa-miR-6786-3p; hsa-miR-1301-3p; hsa-miR-543; hsa-miR-6741-3p; hsa-miR-92b-3p; hsa-miR-6747-3p; hsa-miR-328-3p; hsa-miR-320a-3p; hsa-miR-1248; hsa-let-7d-5p; hsa-miR-6857-3p; hsa-miR-1307-3p; hsa-miR-6894-3p; hsa-miR-1343-3p; hsa-miR-4707-3p; hsa-miR-330-5p; hsa-miR-1292-5p; hsa-miR-493-5p; hsa-let-7e-5p; hsa-miR-100-5p; hsa-miR-4433b-5p; hsa-miR-494-3p; hsa-let-7c-5p; hsa-miR-181d-5p; hsa-miR-6…	depleted	0.56636	0.580986	depleted	0.535851	0.555137	enriched	0.131055	0.353635	enriched	0.0742281	0.303421	enriched	0.0051514	0.0244775	enriched	0.0289694	0.230306	enriched	0.0512581	0.276365	enriched	0.0136156	0.0529928	enriched	0.0113322	0.0590937	depleted	0.0609095	0.372743	enriched	0.0482206	0.245661
Annotations derived over miRTarBase (Gene Ontology)	DNA biosynthetic process GO0071897	23	hsa-miR-433-3p; hsa-let-7d-5p; hsa-let-7e-5p; hsa-let-7c-5p; hsa-miR-335-5p; hsa-miR-7855-5p; hsa-miR-1226-3p; hsa-let-7b-5p; hsa-miR-99a-5p; hsa-miR-423-5p; hsa-miR-98-5p; hsa-let-7g-5p; hsa-miR-1255a; hsa-miR-26b-5p; hsa-miR-532-5p; hsa-let-7i-5p; hsa-miR-18a-3p; hsa-miR-143-3p; hsa-miR-1294; hsa-miR-532-3p; hsa-miR-6749-3p; hsa-miR-197-3p; hsa-miR-484	depleted	0.560488	0.576063	depleted	0.451327	0.499107	enriched	0.31318	0.427732	depleted	0.424221	0.496386	enriched	0.300472	0.381797	depleted	0.534148	0.565094	enriched	0.64493	0.651037	enriched	0.275801	0.366522	enriched	0.157181	0.272286	enriched	0.191543	0.417127	depleted	0.0357212	0.219786
Annotations derived over miRTarBase (Gene Ontology)	DNA catabolic process GO0006308	6	hsa-miR-335-5p; hsa-miR-421; hsa-miR-589-5p; hsa-miR-6749-3p; hsa-miR-766-3p; hsa-miR-484	depleted	0.166016	0.348039	depleted	0.245938	0.398242	depleted	0.0316318	0.305067	depleted	0.0788444	0.3102	depleted	0.410329	0.462039	depleted	0.121607	0.346605	depleted	0.0435199	0.272201	depleted	0.341716	0.418686	enriched	0.531222	0.551775	enriched	0.14031	0.403907	enriched	0.0515336	0.250649
Annotations derived over miRTarBase (Gene Ontology)	DNA catabolic process, endonucleolytic GO0000737	11	hsa-miR-361-3p; hsa-miR-654-3p; hsa-miR-335-5p; hsa-miR-155-5p; hsa-miR-30a-5p; hsa-miR-877-3p; hsa-miR-26b-5p; hsa-miR-425-5p; hsa-miR-6749-3p; hsa-miR-484; hsa-miR-4286	depleted	0.623604	0.630299	depleted	0.584431	0.595144	depleted	0.562696	0.579564	enriched	0.311331	0.441336	enriched	0.396403	0.453649	depleted	0.340856	0.457893	enriched	0.458621	0.508608	enriched	0.446669	0.48261	enriched	0.548562	0.565284	depleted	0.267192	0.445914	enriched	0.174868	0.370626
Annotations derived over miRTarBase (Gene Ontology)	DNA catabolic process, exonucleolytic GO0000738	16	hsa-miR-2110; hsa-miR-92b-3p; hsa-miR-335-5p; hsa-miR-155-5p; hsa-miR-363-3p; hsa-miR-30a-5p; hsa-miR-25-3p; hsa-miR-186-5p; hsa-miR-26b-5p; hsa-miR-664a-5p; hsa-miR-491-5p; hsa-miR-221-5p; hsa-miR-769-5p; hsa-miR-766-3p; hsa-miR-484; hsa-miR-7977	depleted	0.424069	0.480438	depleted	0.384254	0.457376	depleted	0.289772	0.415519	enriched	0.25884	0.418153	enriched	0.142196	0.240173	enriched	0.583684	0.60067	enriched	0.441658	0.500036	enriched	0.205038	0.30689	enriched	0.130434	0.253647	enriched	0.627581	0.636092	enriched	0.385213	0.480717
Annotations derived over miRTarBase (Gene Ontology)	DNA clamp loader activity GO0003689	30	hsa-miR-6747-3p; hsa-let-7d-5p; hsa-miR-6857-3p; hsa-let-7e-5p; hsa-let-7c-5p; hsa-miR-122-5p; hsa-let-7b-5p; hsa-miR-423-5p; hsa-miR-98-5p; hsa-miR-454-3p; hsa-let-7g-5p; hsa-miR-1976; hsa-miR-130a-3p; hsa-miR-1304-5p; hsa-miR-20a-5p; hsa-miR-134-5p; hsa-miR-3163; hsa-miR-130b-3p; hsa-miR-93-5p; hsa-miR-1255a; hsa-miR-106a-5p; hsa-miR-26b-5p; hsa-miR-17-5p; hsa-miR-378a-5p; hsa-let-7i-5p; hsa-mi…	enriched	0.025811	0.204276	enriched	0.0229079	0.178807	enriched	0.0317898	0.305067	enriched	0.304346	0.438936	enriched	0.0947719	0.183888	enriched	0.245523	0.412209	depleted	0.200049	0.367945	enriched	0.0826814	0.170818	enriched	0.153534	0.272286	enriched	0.0198016	0.362413	depleted	0.370581	0.471597
Annotations derived over miRTarBase (Gene Ontology)	DNA clamp unloader activity GO0061860	11	hsa-miR-409-3p; hsa-miR-3200-5p; hsa-miR-3163; hsa-miR-15a-5p; hsa-miR-15b-5p; hsa-miR-192-5p; hsa-miR-93-3p; hsa-miR-503-5p; hsa-miR-324-3p; hsa-miR-222-3p; hsa-miR-30c-1-3p	depleted	0.0487513	0.247689	depleted	0.0532434	0.237273	depleted	0.0579393	0.316825	depleted	0.227538	0.402809	enriched	0.106956	0.200475	depleted	0.151515	0.374864	depleted	0.284262	0.414647	enriched	0.176326	0.27867	enriched	0.0473447	0.139071	enriched	0.375088	0.486161	enriched	0.606072	0.617182
Annotations derived over miRTarBase (Gene Ontology)	DNA clamp unloading GO0090618	11	hsa-miR-409-3p; hsa-miR-3200-5p; hsa-miR-3163; hsa-miR-15a-5p; hsa-miR-15b-5p; hsa-miR-192-5p; hsa-miR-93-3p; hsa-miR-503-5p; hsa-miR-324-3p; hsa-miR-222-3p; hsa-miR-30c-1-3p	depleted	0.0487513	0.247689	depleted	0.0532434	0.237273	depleted	0.0579393	0.316825	depleted	0.227538	0.402809	enriched	0.106956	0.200475	depleted	0.151515	0.374864	depleted	0.284262	0.414647	enriched	0.176326	0.27867	enriched	0.0473447	0.139071	enriched	0.375088	0.486161	enriched	0.606072	0.617182
Annotations derived over miRTarBase (Gene Ontology)	DNA conformation change GO0071103	14	hsa-miR-1908-5p; hsa-miR-4508; hsa-miR-185-3p; hsa-miR-4511; hsa-miR-30a-5p; hsa-let-7b-5p; hsa-miR-423-5p; hsa-miR-130b-3p; hsa-miR-744-5p; hsa-miR-17-3p; hsa-miR-221-5p; hsa-miR-342-3p; hsa-miR-29a-3p; hsa-miR-484	depleted	0.510773	0.538127	depleted	0.550929	0.567203	enriched	0.379338	0.465354	enriched	0.336589	0.456272	depleted	0.306824	0.38713	depleted	0.422253	0.495247	enriched	0.206812	0.373359	depleted	0.426833	0.478667	depleted	0.313423	0.395963	enriched	0.249949	0.439573	depleted	0.526719	0.558008
Annotations derived over miRTarBase (Gene Ontology)	DNA cytosine deamination GO0070383	26	hsa-miR-92b-3p; hsa-miR-185-3p; hsa-miR-1307-3p; hsa-miR-363-5p; hsa-miR-1306-5p; hsa-miR-122-5p; hsa-miR-363-3p; hsa-miR-25-3p; hsa-miR-423-5p; hsa-miR-454-3p; hsa-miR-1976; hsa-miR-130a-3p; hsa-miR-148a-5p; hsa-miR-130b-3p; hsa-miR-939-5p; hsa-miR-15a-5p; hsa-miR-107; hsa-miR-15b-5p; hsa-miR-378a-5p; hsa-miR-1227-3p; hsa-miR-625-5p; hsa-miR-766-3p; hsa-miR-6833-3p; hsa-miR-4732-5p; hsa-miR-30c-…	depleted	0.325851	0.432014	depleted	0.407424	0.471109	depleted	0.0334357	0.305067	depleted	0.193321	0.382719	enriched	0.576913	0.587156	depleted	0.310687	0.448587	depleted	0.103583	0.308959	enriched	0.389248	0.450346	enriched	0.0332796	0.111486	enriched	0.179368	0.416548	enriched	0.343719	0.456456
Annotations derived over miRTarBase (Gene Ontology)	DNA cytosine-5--methyltransferase activity GO0003886	32	hsa-miR-6747-3p; hsa-miR-1343-3p; hsa-miR-100-5p; hsa-let-7c-5p; hsa-miR-335-5p; hsa-miR-19a-3p; hsa-miR-200c-3p; hsa-miR-155-5p; hsa-miR-29c-3p; hsa-miR-30a-5p; hsa-miR-126-3p; hsa-miR-340-5p; hsa-miR-20a-5p; hsa-miR-148b-3p; hsa-miR-152-3p; hsa-miR-93-5p; hsa-miR-877-3p; hsa-miR-6783-3p; hsa-miR-17-5p; hsa-miR-185-5p; hsa-miR-548q; hsa-miR-18a-3p; hsa-miR-18a-5p; hsa-miR-148a-3p; hsa-miR-30b-5p…	depleted	0.181058	0.354992	depleted	0.114651	0.300446	depleted	0.43865	0.497029	enriched	0.189248	0.37999	enriched	0.0030149	0.0166372	enriched	0.281067	0.431374	enriched	0.0669868	0.2891	enriched	0.0021766	0.0155033	enriched	0.140312	0.264888	depleted	0.0415114	0.371606	enriched	0.640823	0.645677
Annotations derived over miRTarBase (Gene Ontology)	DNA damage checkpoint GO0000077	116	hsa-miR-1301-3p; hsa-miR-1908-5p; hsa-miR-3173-5p; hsa-miR-543; hsa-miR-6741-3p; hsa-miR-92b-3p; hsa-miR-6747-3p; hsa-miR-328-3p; hsa-miR-323a-3p; hsa-miR-320a-3p; hsa-let-7d-5p; hsa-miR-330-3p; hsa-miR-1307-3p; hsa-miR-493-5p; hsa-let-7e-5p; hsa-miR-1234-3p; hsa-miR-654-3p; hsa-miR-1303; hsa-miR-6501-5p; hsa-miR-5695; hsa-miR-100-5p; hsa-miR-1287-5p; hsa-let-7c-5p; hsa-miR-181d-5p; hsa-miR-548j-…	depleted	0.106232	0.301893	depleted	0.101725	0.288193	depleted	0.538481	0.558912	enriched	0.0294731	0.231973	enriched	0.0000133	0.000407	enriched	0.0111675	0.169801	enriched	0.0146149	0.215128	enriched	0.000162	0.00295	enriched	0.0213772	0.0872045	depleted	0.140705	0.403907	enriched	0.0515865	0.250822
Annotations derived over miRTarBase (Gene Ontology)	DNA damage induced protein phosphorylation GO0006975	57	hsa-miR-1908-5p; hsa-miR-543; hsa-miR-4508; hsa-miR-323a-3p; hsa-miR-185-3p; hsa-miR-5695; hsa-miR-100-5p; hsa-miR-423-3p; hsa-miR-181d-5p; hsa-miR-548j-5p; hsa-miR-19a-3p; hsa-miR-1306-5p; hsa-miR-548ay-5p; hsa-miR-1226-3p; hsa-miR-4511; hsa-miR-30a-5p; hsa-let-7b-5p; hsa-miR-374a-5p; hsa-miR-423-5p; hsa-miR-454-3p; hsa-miR-130a-3p; hsa-miR-1304-5p; hsa-miR-421; hsa-miR-130b-3p; hsa-miR-106a-5p;…	depleted	0.0150908	0.176781	depleted	0.0501272	0.232947	depleted	0.0501272	0.313209	depleted	0.32972	0.452763	enriched	0.0102109	0.0399026	depleted	0.289685	0.435317	depleted	0.129091	0.327737	enriched	0.0391993	0.107304	enriched	0.237281	0.344933	depleted	0.150059	0.40484	enriched	0.0950624	0.309234
Annotations derived over miRTarBase (Gene Ontology)	DNA damage response, detection of DNA damage GO0042769	128	hsa-miR-3127-3p; hsa-miR-1301-3p; hsa-miR-543; hsa-miR-92b-3p; hsa-miR-6747-3p; hsa-miR-130b-5p; hsa-miR-320a-3p; hsa-let-7d-5p; hsa-miR-6857-3p; hsa-miR-185-3p; hsa-miR-191-5p; hsa-miR-330-5p; hsa-miR-1292-5p; hsa-miR-493-5p; hsa-let-7e-5p; hsa-miR-3187-3p; hsa-miR-1303; hsa-miR-100-5p; hsa-miR-1287-5p; hsa-let-7c-5p; hsa-miR-181d-5p; hsa-miR-629-3p; hsa-miR-548j-5p; hsa-miR-335-5p; hsa-miR-19a-…	depleted	0.0075433	0.15093	depleted	0.001427	0.0763487	depleted	0.0231272	0.300605	depleted	0.352479	0.460534	enriched	0.000000296	0.0000413	enriched	0.25235	0.41715	depleted	0.107144	0.312293	enriched	0.00000714	0.000508	enriched	0.0013247	0.0160044	depleted	0.0887309	0.381307	enriched	0.0068099	0.119073
Annotations derived over miRTarBase (Gene Ontology)	DNA damage response, signal transduction by p53 class mediator GO0030330	108	hsa-miR-4732-3p; hsa-miR-1301-3p; hsa-miR-543; hsa-miR-342-5p; hsa-miR-2110; hsa-miR-433-3p; hsa-miR-320a-3p; hsa-let-7d-5p; hsa-miR-1180-3p; hsa-miR-191-5p; hsa-miR-330-3p; hsa-miR-1299; hsa-let-7e-5p; hsa-miR-3187-3p; hsa-miR-1287-5p; hsa-miR-125a-5p; hsa-miR-494-3p; hsa-let-7c-5p; hsa-miR-504-5p; hsa-miR-150-3p; hsa-miR-335-5p; hsa-miR-19a-3p; hsa-miR-144-5p; hsa-miR-1271-5p; hsa-miR-200c-3p; …	depleted	0.0278233	0.209595	depleted	0.025532	0.183899	depleted	0.108623	0.339531	enriched	0.0352737	0.246414	enriched	0.000000487	0.0000562	enriched	0.0786124	0.310488	enriched	0.0140454	0.210812	enriched	0.000108	0.0023089	enriched	0.0000106	0.000873	depleted	0.102802	0.387617	enriched	0.0472887	0.242618
Annotations derived over miRTarBase (Gene Ontology)	DNA damage response, signal transduction by p53 class mediator resulting in cell cycle arrest GO0006977	206	hsa-miR-4732-3p; hsa-miR-3127-3p; hsa-miR-1908-5p; hsa-miR-543; hsa-miR-342-5p; hsa-miR-2110; hsa-miR-92b-3p; hsa-miR-433-3p; hsa-miR-193a-5p; hsa-miR-7704; hsa-miR-323a-3p; hsa-miR-6861-3p; hsa-miR-130b-5p; hsa-miR-1248; hsa-let-7d-5p; hsa-miR-1180-3p; hsa-miR-185-3p; hsa-miR-191-5p; hsa-miR-330-3p; hsa-miR-1307-3p; hsa-miR-1299; hsa-miR-370-3p; hsa-miR-6735-5p; hsa-miR-330-5p; hsa-miR-1292-5p; …	depleted	0.0026638	0.11278	depleted	0.000778	0.0567901	depleted	0.0343563	0.305067	depleted	0.442972	0.505298	enriched	0.000000158	0.0000294	enriched	0.637695	0.645666	enriched	0.333488	0.445264	enriched	0.000000199	0.0000941	enriched	0.0000989	0.0032047	depleted	0.0070459	0.340912	enriched	0.153837	0.35902
Annotations derived over miRTarBase (Gene Ontology)	DNA damage response, signal transduction by p53 class mediator resulting in transcription of p21 class mediator GO0006978	61	hsa-miR-2110; hsa-miR-320a-3p; hsa-miR-185-3p; hsa-miR-330-3p; hsa-miR-370-3p; hsa-miR-330-5p; hsa-miR-483-3p; hsa-miR-125a-5p; hsa-miR-504-5p; hsa-miR-150-3p; hsa-miR-335-5p; hsa-miR-19a-3p; hsa-miR-1226-3p; hsa-miR-144-3p; hsa-miR-146a-5p; hsa-miR-30a-5p; hsa-let-7b-5p; hsa-miR-25-3p; hsa-miR-423-5p; hsa-miR-454-3p; hsa-miR-186-5p; hsa-miR-505-5p; hsa-miR-28-5p; hsa-miR-20b-5p; hsa-miR-20a-5p; …	depleted	0.0592346	0.259704	depleted	0.0218563	0.17656	depleted	0.197472	0.386625	enriched	0.752242	0.752761	enriched	0.0036899	0.0192553	enriched	0.574292	0.593617	enriched	0.232802	0.388691	enriched	0.0045937	0.0256127	enriched	0.0429851	0.131144	depleted	0.043028	0.371606	enriched	0.0652245	0.27341
Annotations derived over miRTarBase (Gene Ontology)	DNA dealkylation involved in DNA repair GO0006307	29	hsa-miR-543; hsa-miR-320a-3p; hsa-miR-409-3p; hsa-miR-370-3p; hsa-miR-127-3p; hsa-miR-224-5p; hsa-miR-181d-5p; hsa-miR-335-5p; hsa-miR-1226-3p; hsa-miR-30a-5p; hsa-let-7b-5p; hsa-miR-98-5p; hsa-miR-942-5p; hsa-miR-29b-2-5p; hsa-miR-93-5p; hsa-miR-15a-5p; hsa-miR-15b-5p; hsa-miR-96-5p; hsa-miR-548k; hsa-miR-425-5p; hsa-miR-378a-5p; hsa-miR-221-3p; hsa-miR-503-5p; hsa-miR-222-3p; hsa-miR-484; hsa-m…	depleted	0.388774	0.46629	depleted	0.482496	0.519872	depleted	0.190733	0.383025	depleted	0.353817	0.460997	enriched	0.200547	0.296158	depleted	0.336973	0.456989	enriched	0.53552	0.559443	enriched	0.364679	0.433557	enriched	0.152446	0.272286	depleted	0.0586698	0.372281	depleted	0.209371	0.394257
Annotations derived over miRTarBase (Gene Ontology)	DNA deamination GO0045006	3	hsa-miR-3163; hsa-miR-340-3p; hsa-miR-5690	depleted	0.132099	0.320549	depleted	0.355388	0.447794	depleted	0.115536	0.344003	depleted	0.182331	0.37517	enriched	0.278617	0.364798	depleted	0.141485	0.368103	depleted	0.132099	0.329391	depleted	0.555304	0.567434	enriched	0.0560045	0.153833	enriched	0.467562	0.520421	enriched	0.452505	0.513373
Annotations derived over miRTarBase (Gene Ontology)	DNA demethylation GO0080111	64	hsa-miR-2110; hsa-miR-92b-3p; hsa-miR-6857-3p; hsa-miR-185-3p; hsa-miR-3177-3p; hsa-miR-1307-3p; hsa-miR-493-5p; hsa-miR-100-5p; hsa-miR-363-5p; hsa-miR-125a-5p; hsa-miR-629-3p; hsa-miR-335-5p; hsa-miR-1306-5p; hsa-miR-7855-5p; hsa-miR-122-5p; hsa-miR-363-3p; hsa-miR-4511; hsa-miR-29c-3p; hsa-miR-30a-5p; hsa-miR-142-3p; hsa-let-7b-5p; hsa-miR-10a-5p; hsa-miR-374a-5p; hsa-miR-99a-5p; hsa-miR-25-3p…	depleted	0.131233	0.319092	depleted	0.0928885	0.278863	depleted	0.0959247	0.332139	enriched	0.0781236	0.31008	enriched	0.10851	0.200682	enriched	0.111512	0.33931	enriched	0.200856	0.368821	enriched	0.103968	0.199839	enriched	0.0071115	0.0445493	enriched	0.248116	0.439573	enriched	0.0951126	0.309234
Annotations derived over miRTarBase (Gene Ontology)	DNA demethylation of male pronucleus GO0044727	26	hsa-miR-2110; hsa-miR-6857-3p; hsa-miR-185-3p; hsa-miR-3177-3p; hsa-miR-629-3p; hsa-miR-1306-5p; hsa-miR-7855-5p; hsa-miR-4511; hsa-miR-29c-3p; hsa-miR-142-3p; hsa-miR-374a-5p; hsa-miR-98-5p; hsa-miR-106b-3p; hsa-miR-20b-5p; hsa-miR-20a-5p; hsa-miR-148a-5p; hsa-miR-93-5p; hsa-miR-3613-3p; hsa-miR-15a-5p; hsa-miR-26b-5p; hsa-miR-584-5p; hsa-miR-106b-5p; hsa-miR-17-5p; hsa-miR-15b-5p; hsa-miR-29a-3…	enriched	0.0113872	0.165547	enriched	0.0540714	0.238269	enriched	0.0427228	0.31158	enriched	0.000224	0.0578587	enriched	0.008657	0.0354442	enriched	0.000224	0.0465678	enriched	0.009372	0.203897	enriched	0.0085641	0.0390288	enriched	0.0420394	0.129604	depleted	0.594953	0.61178	enriched	0.0290654	0.205643
Annotations derived over miRTarBase (Gene Ontology)	DNA double-strand break processing GO0000729	75	hsa-miR-543; hsa-miR-2110; hsa-miR-6747-3p; hsa-miR-130b-5p; hsa-miR-320a-3p; hsa-let-7d-5p; hsa-miR-485-3p; hsa-miR-1292-5p; hsa-let-7e-5p; hsa-miR-483-3p; hsa-miR-6501-5p; hsa-miR-100-5p; hsa-let-7c-5p; hsa-miR-181d-5p; hsa-miR-4755-5p; hsa-miR-335-5p; hsa-miR-19a-3p; hsa-miR-1306-5p; hsa-miR-146a-5p; hsa-miR-30a-5p; hsa-let-7b-5p; hsa-miR-548e-3p; hsa-miR-374a-5p; hsa-miR-98-5p; hsa-let-7g-5p;…	depleted	0.0560363	0.256098	depleted	0.0264928	0.187193	enriched	0.181886	0.378305	depleted	0.44722	0.50587	enriched	0.0112106	0.0427157	enriched	0.472453	0.522071	depleted	0.314105	0.433445	enriched	0.0113417	0.047007	enriched	0.127353	0.249443	depleted	0.0790851	0.381307	enriched	0.0296013	0.205747
Annotations derived over miRTarBase (Gene Ontology)	DNA double-strand break processing involved in repair via single-strand annealing GO0010792	31	hsa-miR-92b-3p; hsa-miR-328-3p; hsa-miR-1343-3p; hsa-miR-19a-3p; hsa-miR-495-3p; hsa-miR-6775-3p; hsa-miR-3074-5p; hsa-miR-363-3p; hsa-miR-29c-3p; hsa-miR-30a-5p; hsa-miR-548e-3p; hsa-miR-25-3p; hsa-miR-25-5p; hsa-miR-340-5p; hsa-miR-421; hsa-miR-29b-2-5p; hsa-miR-3163; hsa-miR-210-3p; hsa-miR-15a-5p; hsa-miR-6783-3p; hsa-miR-15b-5p; hsa-miR-744-5p; hsa-miR-1227-3p; hsa-miR-18a-5p; hsa-miR-30e-5p…	depleted	0.084855	0.280353	depleted	0.123036	0.3089	depleted	0.337864	0.443762	enriched	0.10982	0.3445	enriched	0.0823794	0.165972	enriched	0.33342	0.455193	depleted	0.377843	0.467719	enriched	0.0823794	0.170496	enriched	0.308925	0.393158	depleted	0.332707	0.467542	enriched	0.146978	0.357017
Annotations derived over miRTarBase (Gene Ontology)	DNA duplex unwinding GO0032508	42	hsa-miR-342-5p; hsa-miR-2110; hsa-miR-6747-3p; hsa-miR-130b-5p; hsa-miR-320a-3p; hsa-miR-485-3p; hsa-miR-409-3p; hsa-miR-1292-5p; hsa-miR-224-5p; hsa-let-7c-5p; hsa-miR-4755-5p; hsa-miR-335-5p; hsa-miR-1226-3p; hsa-miR-144-3p; hsa-miR-30a-5p; hsa-let-7b-5p; hsa-miR-25-3p; hsa-miR-98-5p; hsa-miR-1976; hsa-miR-1304-3p; hsa-miR-223-5p; hsa-miR-134-5p; hsa-miR-6842-3p; hsa-miR-1296-5p; hsa-miR-3613-3…	enriched	0.164302	0.347125	enriched	0.206945	0.372005	enriched	0.37887	0.465354	depleted	0.529372	0.558046	depleted	0.354408	0.425008	depleted	0.552973	0.578384	enriched	0.535395	0.559352	depleted	0.29504	0.382879	depleted	0.598324	0.607881	enriched	0.212105	0.424825	depleted	0.260594	0.422052
Annotations derived over miRTarBase (Gene Ontology)	DNA end binding GO0045027	7	hsa-miR-100-5p; hsa-miR-361-5p; hsa-miR-26b-5p; hsa-miR-584-5p; hsa-miR-484; hsa-miR-331-3p; hsa-miR-7977	depleted	0.105823	0.301212	depleted	0.125773	0.310609	depleted	0.113493	0.343001	depleted	0.125773	0.353019	enriched	0.375358	0.439767	depleted	0.143608	0.369701	depleted	0.0950786	0.299423	enriched	0.419233	0.4742	enriched	0.337714	0.414167	depleted	0.273162	0.447521	enriched	0.640874	0.645684
Annotations derived over miRTarBase (Gene Ontology)	DNA geometric change GO0032392	49	hsa-miR-6741-3p; hsa-miR-6747-3p; hsa-miR-328-3p; hsa-miR-320a-3p; hsa-miR-1248; hsa-miR-1307-3p; hsa-miR-6894-3p; hsa-miR-4707-3p; hsa-let-7e-5p; hsa-miR-100-5p; hsa-miR-181d-5p; hsa-miR-335-5p; hsa-miR-139-5p; hsa-miR-142-3p; hsa-let-7b-5p; hsa-miR-548e-3p; hsa-miR-374a-5p; hsa-miR-183-3p; hsa-let-7g-5p; hsa-miR-1976; hsa-miR-20b-5p; hsa-miR-1304-3p; hsa-miR-20a-5p; hsa-miR-223-5p; hsa-miR-5193…	depleted	0.225023	0.384696	depleted	0.242889	0.396403	enriched	0.504382	0.534071	enriched	0.0315178	0.238381	enriched	0.0518897	0.125774	enriched	0.0879997	0.326323	enriched	0.115613	0.317506	enriched	0.0433757	0.115653	enriched	0.064434	0.167264	depleted	0.0089166	0.346831	enriched	0.253959	0.418998
Annotations derived over miRTarBase (Gene Ontology)	DNA helicase activity GO0003678	92	hsa-miR-1301-3p; hsa-miR-543; hsa-miR-2110; hsa-miR-6741-3p; hsa-miR-92b-3p; hsa-miR-6747-3p; hsa-miR-130b-5p; hsa-miR-320a-3p; hsa-let-7d-5p; hsa-miR-361-3p; hsa-miR-1180-3p; hsa-miR-501-3p; hsa-miR-485-3p; hsa-miR-409-3p; hsa-miR-1292-5p; hsa-miR-224-5p; hsa-let-7e-5p; hsa-let-7c-5p; hsa-miR-181d-5p; hsa-miR-629-3p; hsa-miR-4755-5p; hsa-miR-335-5p; hsa-miR-4659a-3p; hsa-miR-19a-3p; hsa-miR-6513…	depleted	0.323641	0.431673	depleted	0.474327	0.51438	depleted	0.40624	0.482672	depleted	0.155697	0.358212	enriched	0.412813	0.463971	depleted	0.280764	0.43132	depleted	0.306095	0.427965	enriched	0.613365	0.61887	enriched	0.338741	0.414965	enriched	0.175602	0.41575	enriched	0.287728	0.43935
Annotations derived over miRTarBase (Gene Ontology)	DNA insertion or deletion binding GO0032135	20	hsa-miR-92b-3p; hsa-miR-1343-3p; hsa-miR-1234-3p; hsa-miR-4659a-3p; hsa-miR-4659b-3p; hsa-miR-4742-3p; hsa-miR-20b-5p; hsa-miR-20a-5p; hsa-miR-3163; hsa-miR-93-5p; hsa-miR-106a-5p; hsa-miR-6783-3p; hsa-miR-106b-5p; hsa-miR-17-5p; hsa-miR-18a-3p; hsa-miR-324-3p; hsa-miR-326; hsa-miR-345-5p; hsa-miR-150-5p; hsa-miR-145-5p	depleted	0.234664	0.390531	depleted	0.511845	0.537343	depleted	0.0705089	0.32325	depleted	0.162612	0.360715	enriched	0.13787	0.235139	depleted	0.521049	0.555084	depleted	0.0029301	0.165856	enriched	0.0594838	0.138287	depleted	0.632768	0.638225	enriched	0.347764	0.474323	enriched	0.0186944	0.172858
Annotations derived over miRTarBase (Gene Ontology)	DNA integration GO0015074	8	hsa-miR-181d-5p; hsa-let-7b-5p; hsa-miR-877-3p; hsa-miR-26b-5p; hsa-miR-17-5p; hsa-miR-96-5p; hsa-miR-192-5p; hsa-miR-182-5p	depleted	0.12945	0.318075	depleted	0.112092	0.29761	enriched	0.131921	0.353635	depleted	0.390734	0.479107	enriched	0.160778	0.259948	depleted	0.416393	0.491248	enriched	0.0880007	0.292452	enriched	0.0472486	0.121965	depleted	0.26187	0.364317	depleted	0.036665	0.371606	depleted	0.473618	0.524461
Annotations derived over miRTarBase (Gene Ontology)	DNA ligase ATP activity GO0003910	3	hsa-miR-30a-5p; hsa-miR-26b-5p; hsa-miR-132-3p	depleted	0.341266	0.44031	depleted	0.350659	0.443374	depleted	0.273787	0.415519	depleted	0.384191	0.476708	enriched	0.227096	0.321881	depleted	0.416607	0.491248	depleted	0.260977	0.401158	enriched	0.0745864	0.160174	enriched	0.304948	0.389738	depleted	0.334362	0.467542	enriched	0.156702	0.35902
Annotations derived over miRTarBase (Gene Ontology)	DNA ligase IV complex GO0032807	2	hsa-miR-26b-5p; hsa-miR-132-3p	depleted	0.170843	0.348039	depleted	0.140484	0.321122	depleted	0.246308	0.40992	depleted	0.533668	0.559848	enriched	0.0649141	0.143899	depleted	0.563429	0.585351	depleted	0.39192	0.475218	enriched	0.147753	0.250039	enriched	0.0726358	0.177482	depleted	0.326072	0.463419	enriched	0.529368	0.559792
Annotations derived over miRTarBase (Gene Ontology)	DNA ligase activity GO0003909	3	hsa-miR-30a-5p; hsa-miR-26b-5p; hsa-miR-132-3p	depleted	0.341266	0.44031	depleted	0.350659	0.443374	depleted	0.273787	0.415519	depleted	0.384191	0.476708	enriched	0.227096	0.321881	depleted	0.416607	0.491248	depleted	0.260977	0.401158	enriched	0.0745864	0.160174	enriched	0.304948	0.389738	depleted	0.334362	0.467542	enriched	0.156702	0.35902
Annotations derived over miRTarBase (Gene Ontology)	DNA ligation GO0006266	25	hsa-miR-409-3p; hsa-miR-370-3p; hsa-miR-127-3p; hsa-miR-100-5p; hsa-miR-423-3p; hsa-miR-181d-5p; hsa-miR-548j-5p; hsa-miR-495-3p; hsa-miR-548ay-5p; hsa-miR-1226-3p; hsa-miR-30a-5p; hsa-miR-186-5p; hsa-miR-21-5p; hsa-miR-1296-5p; hsa-miR-877-3p; hsa-miR-26b-5p; hsa-miR-548k; hsa-miR-221-3p; hsa-miR-132-3p; hsa-miR-505-3p; hsa-miR-324-3p; hsa-miR-326; hsa-miR-222-3p; hsa-miR-766-3p; hsa-miR-484	depleted	0.413084	0.476665	depleted	0.355959	0.448358	enriched	0.53204	0.553733	depleted	0.353156	0.46065	enriched	0.0943388	0.183394	depleted	0.593768	0.6088	enriched	0.419397	0.492156	enriched	0.26702	0.359324	enriched	0.557695	0.573636	depleted	0.0279926	0.371606	depleted	0.141126	0.351195
Annotations derived over miRTarBase (Gene Ontology)	DNA ligation involved in DNA recombination GO0051102	2	hsa-miR-26b-5p; hsa-miR-132-3p	depleted	0.170843	0.348039	depleted	0.140484	0.321122	depleted	0.246308	0.40992	depleted	0.533668	0.559848	enriched	0.0649141	0.143899	depleted	0.563429	0.585351	depleted	0.39192	0.475218	enriched	0.147753	0.250039	enriched	0.0726358	0.177482	depleted	0.326072	0.463419	enriched	0.529368	0.559792
Annotations derived over miRTarBase (Gene Ontology)	DNA ligation involved in DNA repair GO0051103	49	hsa-miR-6741-3p; hsa-miR-6747-3p; hsa-miR-328-3p; hsa-miR-320a-3p; hsa-miR-1248; hsa-miR-1307-3p; hsa-miR-6894-3p; hsa-miR-4707-3p; hsa-let-7e-5p; hsa-miR-100-5p; hsa-miR-181d-5p; hsa-miR-139-5p; hsa-miR-155-5p; hsa-miR-142-3p; hsa-let-7b-5p; hsa-miR-548e-3p; hsa-miR-374a-5p; hsa-miR-183-3p; hsa-let-7g-5p; hsa-miR-1976; hsa-miR-20b-5p; hsa-miR-1304-3p; hsa-miR-20a-5p; hsa-miR-223-5p; hsa-miR-5193…	depleted	0.225023	0.384696	depleted	0.242889	0.396403	enriched	0.636478	0.641477	enriched	0.0315178	0.238381	enriched	0.0658166	0.145477	enriched	0.0879997	0.326323	enriched	0.0964399	0.301484	enriched	0.0277288	0.0850694	enriched	0.064434	0.167264	depleted	0.0094783	0.348232	enriched	0.253959	0.418998
Annotations derived over miRTarBase (Gene Ontology)	DNA metabolic process GO0006259	67	hsa-miR-92b-3p; hsa-miR-6747-3p; hsa-miR-320a-3p; hsa-miR-485-3p; hsa-miR-224-5p; hsa-miR-3187-3p; hsa-miR-483-3p; hsa-miR-100-5p; hsa-miR-181d-5p; hsa-miR-335-5p; hsa-miR-19a-3p; hsa-miR-495-3p; hsa-miR-139-5p; hsa-miR-155-5p; hsa-miR-144-3p; hsa-miR-29c-3p; hsa-miR-30a-5p; hsa-miR-5001-3p; hsa-miR-454-3p; hsa-miR-186-5p; hsa-miR-1976; hsa-miR-130a-3p; hsa-miR-20b-5p; hsa-miR-1304-3p; hsa-miR-20…	depleted	0.0160844	0.179714	depleted	0.0022965	0.0875032	depleted	0.0289916	0.303397	depleted	0.238905	0.407829	enriched	0.0125124	0.046484	depleted	0.105302	0.337049	depleted	0.0658613	0.2891	enriched	0.0031024	0.0195275	enriched	0.126715	0.248715	depleted	0.0015593	0.312537	enriched	0.003762	0.098715
Annotations derived over miRTarBase (Gene Ontology)	DNA methylation GO0006306	88	hsa-miR-1301-3p; hsa-miR-1908-5p; hsa-miR-543; hsa-miR-342-5p; hsa-miR-92b-3p; hsa-miR-6747-3p; hsa-miR-328-3p; hsa-miR-320a-3p; hsa-miR-1248; hsa-miR-1180-3p; hsa-miR-1538; hsa-miR-1343-3p; hsa-miR-323b-3p; hsa-miR-493-5p; hsa-miR-1234-3p; hsa-miR-1303; hsa-miR-100-5p; hsa-let-7c-5p; hsa-miR-92b-5p; hsa-miR-181d-5p; hsa-miR-335-5p; hsa-miR-19a-3p; hsa-miR-200c-3p; hsa-miR-139-5p; hsa-miR-155-5p;…	depleted	0.385118	0.463542	depleted	0.372934	0.452307	enriched	0.333413	0.440841	enriched	0.0231341	0.2153	enriched	0.00043	0.0040825	enriched	0.0170408	0.194789	enriched	0.0069163	0.200697	enriched	0.0036666	0.0219556	enriched	0.0051978	0.0363847	depleted	0.169313	0.410558	enriched	0.462787	0.517636
Annotations derived over miRTarBase (Gene Ontology)	DNA methylation involved in gamete generation GO0043046	35	hsa-miR-3127-3p; hsa-miR-6857-3p; hsa-miR-361-3p; hsa-miR-1234-3p; hsa-miR-4326; hsa-miR-548j-5p; hsa-miR-335-5p; hsa-miR-548ay-5p; hsa-miR-122-5p; hsa-miR-5001-3p; hsa-miR-423-5p; hsa-miR-4685-3p; hsa-miR-1976; hsa-miR-20b-5p; hsa-miR-1304-3p; hsa-miR-20a-5p; hsa-miR-24-2-5p; hsa-miR-93-5p; hsa-miR-106a-5p; hsa-miR-106b-5p; hsa-miR-17-5p; hsa-miR-548k; hsa-miR-744-5p; hsa-miR-1227-3p; hsa-miR-22…	depleted	0.193599	0.363316	depleted	0.250502	0.400982	depleted	0.0445939	0.31158	depleted	0.289886	0.43164	enriched	0.0163612	0.0561586	depleted	0.381639	0.476769	depleted	0.125796	0.326431	enriched	0.0393857	0.107629	enriched	0.256373	0.359444	enriched	0.337443	0.469248	enriched	0.0499741	0.247595
Annotations derived over miRTarBase (Gene Ontology)	DNA methylation on adenine GO0032775	4	hsa-miR-99a-5p; hsa-miR-183-3p; hsa-miR-26b-5p; hsa-miR-197-3p	depleted	0.227354	0.385503	depleted	0.257913	0.407135	depleted	0.232324	0.403298	depleted	0.312376	0.441865	enriched	0.357353	0.42681	depleted	0.346822	0.460264	depleted	0.301168	0.425316	enriched	0.357353	0.428327	enriched	0.151954	0.272286	depleted	0.331006	0.466808	enriched	0.379516	0.477454
Annotations derived over miRTarBase (Gene Ontology)	DNA methylation on cytosine within a CG sequence GO0010424	23	hsa-miR-1343-3p; hsa-miR-100-5p; hsa-let-7c-5p; hsa-miR-19a-3p; hsa-miR-155-5p; hsa-miR-30a-5p; hsa-miR-126-3p; hsa-miR-20a-5p; hsa-miR-148b-3p; hsa-miR-152-3p; hsa-miR-877-3p; hsa-miR-6783-3p; hsa-miR-17-5p; hsa-miR-185-5p; hsa-miR-548q; hsa-miR-18a-5p; hsa-miR-148a-3p; hsa-miR-30b-5p; hsa-miR-342-3p; hsa-miR-29a-3p; hsa-miR-140-5p; hsa-miR-484; hsa-miR-1260b	depleted	0.174307	0.349963	depleted	0.137978	0.321122	depleted	0.275455	0.415519	enriched	0.298113	0.436441	enriched	0.0017908	0.0114603	depleted	0.355683	0.465099	enriched	0.0852368	0.2891	enriched	0.0017476	0.0132966	enriched	0.026178	0.0966902	depleted	0.0660904	0.37373	depleted	0.584632	0.599517
Annotations derived over miRTarBase (Gene Ontology)	DNA packaging GO0006323	30	hsa-miR-342-5p; hsa-miR-493-5p; hsa-miR-423-3p; hsa-miR-1271-5p; hsa-miR-361-5p; hsa-let-7b-5p; hsa-miR-186-5p; hsa-miR-223-5p; hsa-miR-6842-3p; hsa-miR-21-5p; hsa-miR-3613-3p; hsa-miR-15a-5p; hsa-miR-877-3p; hsa-miR-107; hsa-miR-664a-5p; hsa-miR-17-5p; hsa-miR-185-5p; hsa-miR-15b-5p; hsa-miR-96-5p; hsa-miR-425-5p; hsa-miR-27a-3p; hsa-miR-183-5p; hsa-miR-335-3p; hsa-miR-27b-3p; hsa-miR-503-5p; hs…	depleted	0.0088818	0.156742	depleted	0.0024053	0.0889318	depleted	0.037132	0.308218	depleted	0.0617387	0.289903	enriched	0.0431152	0.11008	depleted	0.121909	0.347261	depleted	0.0236407	0.243228	enriched	0.048287	0.123285	enriched	0.0023106	0.0222669	enriched	0.322122	0.462695	enriched	0.0445864	0.23709
Annotations derived over miRTarBase (Gene Ontology)	DNA polymerase III complex GO0009360	18	hsa-miR-6747-3p; hsa-miR-3187-3p; hsa-miR-1306-5p; hsa-miR-1976; hsa-miR-20b-5p; hsa-miR-20a-5p; hsa-miR-93-5p; hsa-miR-106a-5p; hsa-miR-106b-5p; hsa-miR-17-5p; hsa-miR-548k; hsa-miR-93-3p; hsa-miR-877-5p; hsa-miR-4454; hsa-miR-150-5p; hsa-miR-874-3p; hsa-miR-766-3p; hsa-miR-30c-1-3p	depleted	0.0353215	0.22819	depleted	0.0329753	0.200253	depleted	0.0461574	0.313209	depleted	0.195224	0.384342	enriched	0.0028217	0.0158103	depleted	0.352615	0.463791	depleted	0.0280238	0.251901	enriched	0.0016151	0.0126268	enriched	0.182926	0.296659	depleted	0.314668	0.458861	enriched	0.006568	0.117911
Annotations derived over miRTarBase (Gene Ontology)	DNA polymerase binding GO0070182	102	hsa-miR-3127-3p; hsa-miR-342-5p; hsa-miR-2110; hsa-miR-6741-3p; hsa-miR-92b-3p; hsa-miR-6747-3p; hsa-miR-328-3p; hsa-miR-320a-3p; hsa-miR-1248; hsa-miR-185-3p; hsa-miR-1307-3p; hsa-miR-1343-3p; hsa-miR-370-3p; hsa-miR-4707-3p; hsa-miR-224-5p; hsa-let-7e-5p; hsa-miR-100-5p; hsa-let-7c-5p; hsa-miR-181d-5p; hsa-miR-548j-5p; hsa-miR-335-5p; hsa-miR-495-3p; hsa-miR-548ay-5p; hsa-miR-7855-5p; hsa-miR-1…	depleted	0.0608475	0.260244	depleted	0.0206376	0.172403	depleted	0.202498	0.389845	enriched	0.303269	0.438936	enriched	0.0268761	0.0797049	enriched	0.351262	0.462995	enriched	0.262592	0.402264	enriched	0.0035759	0.0215266	enriched	0.0956129	0.211465	depleted	0.0075456	0.344729	enriched	0.455418	0.514657
Annotations derived over miRTarBase (Gene Ontology)	DNA polymerase processivity factor activity GO0030337	6	hsa-miR-7855-5p; hsa-miR-30a-5p; hsa-miR-26b-5p; hsa-miR-17-5p; hsa-miR-18a-5p; hsa-miR-877-5p	depleted	0.245938	0.397068	depleted	0.180385	0.352511	depleted	0.336327	0.442465	enriched	0.1096	0.344347	enriched	0.0523158	0.126111	enriched	0.0867159	0.324714	depleted	0.21122	0.376819	enriched	0.0091135	0.0406236	enriched	0.31963	0.400323	depleted	0.183492	0.416548	enriched	0.000922	0.0689108
Annotations derived over miRTarBase (Gene Ontology)	DNA primase activity GO0003896	25	hsa-miR-6747-3p; hsa-miR-130b-5p; hsa-let-7d-5p; hsa-let-7e-5p; hsa-miR-1234-3p; hsa-miR-363-5p; hsa-let-7c-5p; hsa-miR-30a-5p; hsa-let-7b-5p; hsa-miR-98-5p; hsa-let-7g-5p; hsa-miR-20b-5p; hsa-miR-20a-5p; hsa-miR-93-5p; hsa-miR-106a-5p; hsa-miR-15a-5p; hsa-miR-106b-5p; hsa-miR-17-5p; hsa-let-7i-5p; hsa-miR-192-5p; hsa-miR-21-3p; hsa-miR-221-5p; hsa-miR-150-5p; hsa-miR-197-3p; hsa-miR-30c-1-3p	enriched	0.372837	0.458238	enriched	0.325909	0.431618	enriched	0.0414872	0.309425	enriched	0.0318146	0.238696	enriched	0.0047478	0.0231281	enriched	0.0055461	0.132537	enriched	0.0187792	0.230129	enriched	0.0035432	0.0214009	enriched	0.0239679	0.0935871	enriched	0.350365	0.475354	enriched	0.167328	0.364092
Annotations derived over miRTarBase (Gene Ontology)	DNA protection GO0042262	29	hsa-miR-3127-3p; hsa-miR-1343-3p; hsa-miR-323b-3p; hsa-let-7e-5p; hsa-miR-5189-3p; hsa-miR-548ay-3p; hsa-miR-629-3p; hsa-let-7b-5p; hsa-miR-16-2-3p; hsa-miR-106b-3p; hsa-miR-378c; hsa-miR-223-5p; hsa-miR-3163; hsa-miR-939-5p; hsa-miR-26b-5p; hsa-miR-6783-3p; hsa-miR-106b-5p; hsa-miR-17-5p; hsa-miR-378a-3p; hsa-miR-192-5p; hsa-miR-1227-3p; hsa-miR-378i; hsa-miR-550a-3-5p; hsa-miR-652-3p; hsa-miR-3…	depleted	0.14706	0.336022	depleted	0.181458	0.353434	depleted	0.365652	0.45941	depleted	0.26849	0.422913	enriched	0.120248	0.214099	depleted	0.19409	0.388738	depleted	0.239066	0.391882	enriched	0.128723	0.231319	enriched	0.241471	0.348448	depleted	0.189591	0.416548	depleted	0.371386	0.472345
Annotations derived over miRTarBase (Gene Ontology)	DNA recombinase assembly GO0000730	22	hsa-miR-92b-3p; hsa-miR-6747-3p; hsa-miR-328-3p; hsa-miR-7855-5p; hsa-miR-155-5p; hsa-miR-363-3p; hsa-miR-142-3p; hsa-miR-25-3p; hsa-miR-1976; hsa-miR-107; hsa-miR-96-5p; hsa-miR-378a-5p; hsa-miR-192-5p; hsa-miR-550a-3-5p; hsa-miR-221-3p; hsa-miR-23b-3p; hsa-miR-4454; hsa-miR-769-5p; hsa-miR-766-3p; hsa-miR-197-3p; hsa-miR-7977; hsa-miR-5690	depleted	0.125369	0.31378	depleted	0.0826468	0.269483	depleted	0.283658	0.415519	depleted	0.252667	0.415643	enriched	0.126692	0.221841	depleted	0.113759	0.340151	depleted	0.133849	0.330004	enriched	0.112817	0.211324	enriched	0.441274	0.484136	depleted	0.137131	0.403756	enriched	0.0236729	0.190897
Annotations derived over miRTarBase (Gene Ontology)	DNA recombinase complex GO0097519	4	hsa-miR-454-3p; hsa-miR-186-5p; hsa-miR-130a-3p; hsa-miR-130b-3p	enriched	0.147796	0.336022	enriched	0.14027	0.321122	enriched	0.116325	0.344743	enriched	0.0602255	0.286957	enriched	0.133434	0.2302	enriched	0.0532967	0.276102	enriched	0.0532967	0.276365	enriched	0.172217	0.274058	enriched	0.140624	0.264917	depleted	0.0979246	0.384922	enriched	0.186788	0.379929
Annotations derived over miRTarBase (Gene Ontology)	DNA recombination GO0006310	105	hsa-miR-1301-3p; hsa-miR-2110; hsa-miR-6741-3p; hsa-miR-92b-3p; hsa-miR-6747-3p; hsa-miR-328-3p; hsa-miR-130b-5p; hsa-miR-320a-3p; hsa-miR-1248; hsa-miR-191-5p; hsa-miR-485-3p; hsa-miR-409-3p; hsa-miR-1307-3p; hsa-miR-6894-3p; hsa-miR-4707-3p; hsa-miR-1292-5p; hsa-miR-127-3p; hsa-miR-224-5p; hsa-let-7e-5p; hsa-miR-100-5p; hsa-miR-181d-5p; hsa-miR-4755-5p; hsa-miR-335-5p; hsa-miR-7855-5p; hsa-miR-…	depleted	0.0518414	0.252062	depleted	0.08298	0.269625	depleted	0.155458	0.368298	enriched	0.0768774	0.307817	enriched	0.0031782	0.0173013	enriched	0.118921	0.344159	enriched	0.0908753	0.295029	enriched	0.0096328	0.0421686	enriched	0.0156338	0.0713634	depleted	0.0612098	0.372743	enriched	0.0032359	0.096781
Annotations derived over miRTarBase (Gene Ontology)	DNA repair GO0006281	218	hsa-miR-4732-3p; hsa-miR-6786-3p; hsa-miR-1301-3p; hsa-miR-543; hsa-miR-342-5p; hsa-miR-2110; hsa-miR-6741-3p; hsa-miR-92b-3p; hsa-miR-6747-3p; hsa-miR-328-3p; hsa-miR-323a-3p; hsa-miR-6861-3p; hsa-miR-130b-5p; hsa-miR-320a-3p; hsa-let-7d-5p; hsa-miR-6857-3p; hsa-miR-361-3p; hsa-miR-1180-3p; hsa-miR-185-3p; hsa-miR-330-3p; hsa-miR-485-3p; hsa-miR-409-3p; hsa-miR-1307-3p; hsa-miR-1343-3p; hsa-miR-…	depleted	0.0525857	0.253234	depleted	0.105751	0.292388	depleted	0.0743411	0.325639	depleted	0.524693	0.555537	enriched	0.000984	0.0074053	depleted	0.699025	0.701687	depleted	0.286835	0.416054	enriched	0.0187485	0.065706	enriched	0.0324018	0.109487	depleted	0.386775	0.491917	enriched	0.0462255	0.241275
Annotations derived over miRTarBase (Gene Ontology)	DNA repair complex GO1990391	33	hsa-miR-543; hsa-miR-6735-5p; hsa-miR-1292-5p; hsa-miR-100-5p; hsa-miR-181d-5p; hsa-miR-335-5p; hsa-miR-19a-3p; hsa-miR-1306-5p; hsa-miR-7855-5p; hsa-miR-155-5p; hsa-miR-30a-5p; hsa-miR-374a-5p; hsa-miR-25-3p; hsa-miR-4685-3p; hsa-miR-421; hsa-miR-106a-5p; hsa-miR-15a-5p; hsa-miR-26b-5p; hsa-miR-22-3p; hsa-miR-15b-5p; hsa-miR-378a-5p; hsa-miR-18a-3p; hsa-miR-18a-5p; hsa-miR-30e-5p; hsa-miR-221-3p…	depleted	0.218112	0.379504	depleted	0.0992719	0.285617	enriched	0.214895	0.395457	enriched	0.141054	0.354681	enriched	0.0146471	0.0517574	enriched	0.153913	0.377226	enriched	0.182111	0.363633	enriched	0.009195	0.0407162	enriched	0.194174	0.307615	depleted	0.180672	0.416548	enriched	0.0346029	0.218134
Annotations derived over miRTarBase (Gene Ontology)	DNA replication GO0006260	182	hsa-miR-3127-3p; hsa-miR-1301-3p; hsa-miR-543; hsa-miR-2110; hsa-miR-6741-3p; hsa-miR-92b-3p; hsa-miR-6747-3p; hsa-miR-193a-5p; hsa-miR-323a-3p; hsa-miR-130b-5p; hsa-miR-320a-3p; hsa-let-7d-5p; hsa-miR-6857-3p; hsa-miR-361-3p; hsa-miR-1180-3p; hsa-miR-501-3p; hsa-miR-330-3p; hsa-miR-485-3p; hsa-miR-1307-3p; hsa-miR-1343-3p; hsa-miR-330-5p; hsa-miR-1292-5p; hsa-miR-224-5p; hsa-miR-493-5p; hsa-let-…	depleted	0.000977	0.0848233	depleted	0.000624	0.0533682	depleted	0.0101468	0.294632	depleted	0.163878	0.362426	enriched	0.0108304	0.0416722	depleted	0.325248	0.454286	depleted	0.0030715	0.165856	enriched	0.0124349	0.0498515	enriched	0.225627	0.335766	depleted	0.216901	0.426536	enriched	0.0100067	0.139103
Annotations derived over miRTarBase (Gene Ontology)	DNA replication checkpoint GO0000076	38	hsa-miR-2110; hsa-miR-92b-3p; hsa-miR-6747-3p; hsa-let-7d-5p; hsa-miR-361-3p; hsa-miR-1343-3p; hsa-let-7e-5p; hsa-let-7c-5p; hsa-miR-548ay-3p; hsa-miR-142-3p; hsa-let-7b-5p; hsa-miR-10a-5p; hsa-miR-5001-3p; hsa-miR-98-5p; hsa-let-7g-5p; hsa-miR-186-5p; hsa-miR-1976; hsa-miR-1304-3p; hsa-miR-20a-5p; hsa-miR-3613-3p; hsa-miR-877-3p; hsa-miR-6818-3p; hsa-miR-6783-3p; hsa-miR-1270; hsa-let-7i-5p; hsa…	depleted	0.171507	0.348039	enriched	0.188573	0.359832	depleted	0.452166	0.50579	depleted	0.0781821	0.31008	depleted	0.0530568	0.127031	depleted	0.0985451	0.333934	depleted	0.184883	0.364567	depleted	0.133009	0.236211	depleted	0.214496	0.325449	enriched	0.177226	0.416548	enriched	0.51778	0.551966
Annotations derived over miRTarBase (Gene Ontology)	DNA replication factor A complex GO0005662	74	hsa-miR-1301-3p; hsa-miR-92b-3p; hsa-miR-6747-3p; hsa-miR-130b-5p; hsa-miR-320a-3p; hsa-miR-191-5p; hsa-miR-1299; hsa-miR-1343-3p; hsa-miR-493-5p; hsa-let-7e-5p; hsa-miR-483-3p; hsa-miR-1303; hsa-miR-548ay-3p; hsa-miR-181d-5p; hsa-miR-4659a-3p; hsa-miR-628-3p; hsa-miR-495-3p; hsa-miR-1226-3p; hsa-miR-4659b-3p; hsa-miR-363-3p; hsa-miR-144-3p; hsa-miR-30a-5p; hsa-let-7b-5p; hsa-miR-548e-3p; hsa-miR…	depleted	0.0848929	0.280353	depleted	0.0834188	0.270394	depleted	0.0805635	0.325639	depleted	0.258933	0.418202	enriched	0.0078449	0.0330886	enriched	0.197479	0.388738	depleted	0.175622	0.362596	enriched	0.0141393	0.0543378	enriched	0.0177109	0.0774792	enriched	0.213806	0.425178	enriched	0.143144	0.354232
Annotations derived over miRTarBase (Gene Ontology)	DNA replication factor C complex GO0005663	23	hsa-miR-6747-3p; hsa-let-7d-5p; hsa-miR-6857-3p; hsa-let-7e-5p; hsa-let-7c-5p; hsa-miR-122-5p; hsa-let-7b-5p; hsa-miR-98-5p; hsa-miR-454-3p; hsa-let-7g-5p; hsa-miR-1976; hsa-miR-130a-3p; hsa-miR-1304-5p; hsa-miR-20a-5p; hsa-miR-134-5p; hsa-miR-130b-3p; hsa-miR-93-5p; hsa-let-7i-5p; hsa-miR-192-5p; hsa-miR-339-5p; hsa-miR-183-5p; hsa-miR-324-3p; hsa-miR-222-3p	enriched	0.167789	0.348039	enriched	0.179165	0.351898	enriched	0.140423	0.359145	enriched	0.195338	0.384342	enriched	0.0683203	0.149214	enriched	0.102694	0.337049	enriched	0.263827	0.402802	enriched	0.163459	0.266024	enriched	0.116247	0.237271	enriched	0.0778462	0.381307	depleted	0.395172	0.48722
Annotations derived over miRTarBase (Gene Ontology)	DNA replication initiation GO0006270	92	hsa-miR-6741-3p; hsa-miR-92b-3p; hsa-miR-6747-3p; hsa-miR-130b-5p; hsa-miR-320a-3p; hsa-let-7d-5p; hsa-miR-6857-3p; hsa-miR-501-3p; hsa-miR-330-3p; hsa-miR-1307-3p; hsa-let-7e-5p; hsa-miR-1234-3p; hsa-miR-483-3p; hsa-miR-100-5p; hsa-miR-363-5p; hsa-miR-423-3p; hsa-let-7c-5p; hsa-miR-628-3p; hsa-miR-155-5p; hsa-miR-122-5p; hsa-miR-1226-3p; hsa-miR-30a-5p; hsa-let-7b-5p; hsa-miR-10a-5p; hsa-miR-500…	depleted	0.004234	0.123518	depleted	0.0138263	0.150582	depleted	0.0157041	0.295223	depleted	0.0602621	0.287037	enriched	0.0662451	0.146155	depleted	0.143116	0.369701	depleted	0.0367232	0.263137	enriched	0.104277	0.200215	enriched	0.0530937	0.148499	enriched	0.715504	0.716443	enriched	0.0325781	0.214467
Annotations derived over miRTarBase (Gene Ontology)	DNA replication origin binding GO0003688	90	hsa-miR-6741-3p; hsa-miR-92b-3p; hsa-miR-6747-3p; hsa-miR-320a-3p; hsa-miR-6857-3p; hsa-miR-361-3p; hsa-miR-1180-3p; hsa-miR-501-3p; hsa-miR-330-3p; hsa-miR-1307-3p; hsa-miR-330-5p; hsa-miR-6501-5p; hsa-miR-100-5p; hsa-miR-423-3p; hsa-let-7c-5p; hsa-miR-548ay-3p; hsa-miR-335-5p; hsa-miR-1306-5p; hsa-miR-6513-3p; hsa-miR-155-5p; hsa-miR-122-5p; hsa-miR-1226-3p; hsa-miR-144-3p; hsa-miR-142-3p; hsa-…	depleted	0.0251992	0.203517	depleted	0.0630051	0.248034	depleted	0.0354662	0.306967	depleted	0.142855	0.354681	enriched	0.193151	0.293214	depleted	0.129354	0.356356	depleted	0.109901	0.314413	enriched	0.309793	0.393124	enriched	0.491416	0.519998	depleted	0.533862	0.562697	enriched	0.0816626	0.295515
Annotations derived over miRTarBase (Gene Ontology)	DNA replication preinitiation complex assembly GO0071163	13	hsa-miR-2110; hsa-miR-6747-3p; hsa-miR-1343-3p; hsa-miR-4511; hsa-miR-186-5p; hsa-miR-1976; hsa-miR-20a-5p; hsa-miR-421; hsa-miR-26b-5p; hsa-miR-6783-3p; hsa-miR-550a-3-5p; hsa-miR-324-5p; hsa-miR-132-3p	enriched	0.339289	0.438679	enriched	0.239763	0.394003	enriched	0.545933	0.56461	depleted	0.408117	0.489577	depleted	0.120408	0.214358	enriched	0.456638	0.512089	depleted	0.373	0.465771	depleted	0.193685	0.295828	depleted	0.0672692	0.171297	enriched	0.0835917	0.381307	enriched	0.499082	0.540417
Annotations derived over miRTarBase (Gene Ontology)	DNA replication proofreading GO0045004	5	hsa-let-7e-5p; hsa-miR-93-5p; hsa-miR-324-5p; hsa-miR-222-3p; hsa-miR-766-3p	depleted	0.148391	0.336022	depleted	0.16024	0.336176	depleted	0.138413	0.356773	depleted	0.258023	0.417594	enriched	0.0622854	0.140236	depleted	0.314904	0.45146	depleted	0.264074	0.40299	enriched	0.0405021	0.110009	enriched	0.0523158	0.147146	enriched	0.235683	0.437598	enriched	0.222723	0.400144
Annotations derived over miRTarBase (Gene Ontology)	DNA replication, Okazaki fragment processing GO0033567	12	hsa-let-7d-5p; hsa-let-7e-5p; hsa-let-7c-5p; hsa-let-7b-5p; hsa-miR-98-5p; hsa-let-7g-5p; hsa-miR-3613-3p; hsa-let-7i-5p; hsa-miR-18a-3p; hsa-miR-766-3p; hsa-miR-18b-3p; hsa-miR-7977	depleted	0.520555	0.545775	depleted	0.584361	0.595115	depleted	0.355746	0.45277	depleted	0.518271	0.550708	enriched	0.0805984	0.163809	depleted	0.582138	0.599702	depleted	0.267194	0.403934	enriched	0.0561629	0.133075	enriched	0.108133	0.227696	enriched	0.390206	0.492412	depleted	0.440062	0.505383
Annotations derived over miRTarBase (Gene Ontology)	DNA replication, removal of RNA primer GO0043137	34	hsa-miR-6747-3p; hsa-let-7d-5p; hsa-let-7e-5p; hsa-let-7c-5p; hsa-miR-3074-5p; hsa-miR-142-5p; hsa-let-7b-5p; hsa-miR-25-3p; hsa-miR-98-5p; hsa-let-7g-5p; hsa-miR-186-5p; hsa-miR-340-5p; hsa-miR-20b-5p; hsa-miR-20a-5p; hsa-miR-1229-3p; hsa-miR-93-5p; hsa-miR-3613-3p; hsa-miR-106a-5p; hsa-miR-26b-5p; hsa-miR-106b-5p; hsa-miR-17-5p; hsa-miR-548k; hsa-miR-378a-5p; hsa-let-7i-5p; hsa-miR-18a-3p; hsa-…	depleted	0.0237442	0.199575	depleted	0.0154175	0.15643	depleted	0.097762	0.332193	depleted	0.109238	0.344347	enriched	0.0128891	0.0473929	depleted	0.264515	0.424507	depleted	0.217795	0.381676	enriched	0.0115545	0.0474497	enriched	0.0266304	0.0975484	depleted	0.325075	0.463369	enriched	0.422753	0.495153
Annotations derived over miRTarBase (Gene Ontology)	DNA replication, synthesis of RNA primer GO0006269	20	hsa-miR-6747-3p; hsa-miR-130b-5p; hsa-miR-1234-3p; hsa-miR-363-5p; hsa-miR-30a-5p; hsa-let-7b-5p; hsa-miR-20b-5p; hsa-miR-20a-5p; hsa-miR-6885-3p; hsa-miR-93-5p; hsa-miR-106a-5p; hsa-miR-15a-5p; hsa-miR-26b-5p; hsa-miR-106b-5p; hsa-miR-17-5p; hsa-miR-192-5p; hsa-miR-21-3p; hsa-miR-221-5p; hsa-miR-150-5p; hsa-miR-197-3p	depleted	0.234664	0.390531	depleted	0.271806	0.410877	depleted	0.0665949	0.32285	enriched	0.0555097	0.281719	enriched	0.0115454	0.0436932	enriched	0.0350215	0.247655	depleted	0.0455587	0.272476	enriched	0.000878	0.0085373	enriched	0.145548	0.2702	enriched	0.431892	0.500906	enriched	0.0043601	0.103636
Annotations derived over miRTarBase (Gene Ontology)	DNA replication-dependent nucleosome assembly GO0006335	84	hsa-miR-3127-3p; hsa-miR-92b-3p; hsa-miR-328-3p; hsa-miR-130b-5p; hsa-miR-320a-3p; hsa-miR-330-3p; hsa-miR-493-5p; hsa-let-7e-5p; hsa-miR-3187-3p; hsa-miR-6501-5p; hsa-miR-100-5p; hsa-miR-363-5p; hsa-miR-423-3p; hsa-miR-3909; hsa-miR-181d-5p; hsa-miR-335-5p; hsa-miR-19a-3p; hsa-miR-382-5p; hsa-miR-6775-3p; hsa-miR-155-5p; hsa-miR-122-5p; hsa-miR-1226-3p; hsa-miR-144-3p; hsa-miR-29c-3p; hsa-miR-14…	depleted	0.078497	0.27491	depleted	0.0254879	0.183764	depleted	0.100089	0.33363	depleted	0.158753	0.359712	enriched	0.0000754	0.0012737	depleted	0.401162	0.484179	depleted	0.138423	0.33352	enriched	0.001485	0.0119672	enriched	0.0163618	0.0738037	depleted	0.29265	0.450289	enriched	0.0476972	0.243851
Annotations derived over miRTarBase (Gene Ontology)	DNA replication-independent nucleosome assembly GO0006336	83	hsa-miR-3127-3p; hsa-miR-342-5p; hsa-miR-92b-3p; hsa-miR-328-3p; hsa-miR-130b-5p; hsa-miR-320a-3p; hsa-miR-361-3p; hsa-miR-493-5p; hsa-let-7e-5p; hsa-miR-3187-3p; hsa-miR-6501-5p; hsa-miR-100-5p; hsa-miR-423-3p; hsa-miR-335-5p; hsa-miR-19a-3p; hsa-miR-200c-3p; hsa-miR-6775-3p; hsa-miR-155-5p; hsa-miR-122-5p; hsa-miR-1226-3p; hsa-miR-363-3p; hsa-miR-29c-3p; hsa-miR-30a-5p; hsa-miR-142-3p; hsa-let-…	depleted	0.0194391	0.187232	depleted	0.0063949	0.117842	depleted	0.0146753	0.295223	depleted	0.0429876	0.25853	enriched	0.0063122	0.0284459	depleted	0.136131	0.363424	depleted	0.027873	0.251181	enriched	0.0381979	0.105496	enriched	0.0995435	0.215653	enriched	0.15566	0.406011	enriched	0.0501714	0.247595
Annotations derived over miRTarBase (Gene Ontology)	DNA replication-independent nucleosome organization GO0034724	14	hsa-miR-494-3p; hsa-let-7c-5p; hsa-miR-361-5p; hsa-let-7b-5p; hsa-miR-25-3p; hsa-miR-186-5p; hsa-miR-6842-3p; hsa-miR-15a-5p; hsa-miR-877-3p; hsa-miR-15b-5p; hsa-miR-18a-3p; hsa-miR-339-5p; hsa-miR-30e-3p; hsa-miR-484	depleted	0.187531	0.358613	depleted	0.187531	0.358549	depleted	0.127941	0.353004	depleted	0.454315	0.509019	depleted	0.0913816	0.178793	depleted	0.391468	0.482462	depleted	0.32353	0.439691	depleted	0.0154142	0.0577018	enriched	0.358382	0.426634	enriched	0.192853	0.417714	enriched	0.510152	0.546698
Annotations derived over miRTarBase (Gene Ontology)	DNA strand elongation GO0022616	6	hsa-miR-335-5p; hsa-miR-1226-3p; hsa-miR-1255a; hsa-miR-532-5p; hsa-miR-143-3p; hsa-miR-197-3p	depleted	0.336327	0.436395	depleted	0.314003	0.426286	depleted	0.30673	0.424392	depleted	0.385851	0.477383	enriched	0.223234	0.318197	depleted	0.212618	0.392957	depleted	0.2251	0.385117	enriched	0.345138	0.420923	enriched	0.476866	0.507598	depleted	0.388877	0.492412	depleted	0.207763	0.393175
Annotations derived over miRTarBase (Gene Ontology)	DNA strand elongation involved in DNA replication GO0006271	52	hsa-miR-342-5p; hsa-miR-6741-3p; hsa-miR-6747-3p; hsa-miR-3605-3p; hsa-miR-130b-5p; hsa-miR-320a-3p; hsa-miR-501-3p; hsa-miR-1303; hsa-miR-5695; hsa-miR-19a-3p; hsa-miR-142-3p; hsa-let-7b-5p; hsa-miR-423-5p; hsa-miR-186-5p; hsa-miR-1976; hsa-miR-942-5p; hsa-miR-1304-5p; hsa-miR-20b-5p; hsa-miR-1304-3p; hsa-miR-20a-5p; hsa-miR-6885-3p; hsa-miR-3163; hsa-miR-93-5p; hsa-miR-331-5p; hsa-miR-3613-3p; …	depleted	0.0137799	0.173075	depleted	0.0097058	0.134154	depleted	0.0090334	0.289334	depleted	0.0930989	0.327737	enriched	0.185572	0.28577	depleted	0.187498	0.388738	depleted	0.0049827	0.193006	enriched	0.126065	0.227727	depleted	0.512118	0.53611	enriched	0.0705741	0.376762	enriched	0.0176611	0.168385
Annotations derived over miRTarBase (Gene Ontology)	DNA strand elongation involved in mitotic DNA replication GO1902983	4	hsa-miR-19a-3p; hsa-miR-186-5p; hsa-miR-26b-5p; hsa-miR-18a-3p	enriched	0.376354	0.4594	depleted	0.212759	0.376057	enriched	0.526078	0.549104	enriched	0.414351	0.4916	enriched	0.172217	0.272563	enriched	0.390091	0.481807	enriched	0.390091	0.475218	enriched	0.148106	0.250039	depleted	0.294891	0.38419	depleted	0.357593	0.479193	enriched	0.0193665	0.175629
Annotations derived over miRTarBase (Gene Ontology)	DNA strand renaturation GO0000733	35	hsa-miR-2110; hsa-miR-330-3p; hsa-miR-409-3p; hsa-miR-125a-5p; hsa-miR-504-5p; hsa-miR-150-3p; hsa-miR-19a-3p; hsa-miR-30a-5p; hsa-miR-25-3p; hsa-miR-454-3p; hsa-miR-505-5p; hsa-miR-28-5p; hsa-miR-20a-5p; hsa-miR-5193; hsa-miR-106a-5p; hsa-miR-15a-5p; hsa-miR-26b-5p; hsa-miR-106b-5p; hsa-miR-17-5p; hsa-miR-185-5p; hsa-miR-491-5p; hsa-miR-192-5p; hsa-miR-18a-5p; hsa-miR-30e-5p; hsa-miR-27a-3p; hsa…	depleted	0.0846641	0.279893	depleted	0.0340953	0.202412	depleted	0.0417226	0.31016	enriched	0.316976	0.445117	enriched	0.000392	0.0038039	enriched	0.304153	0.444623	enriched	0.188681	0.366853	enriched	0.000551	0.0062777	enriched	0.000112	0.0034438	depleted	0.180744	0.416548	enriched	0.0069962	0.119891
Annotations derived over miRTarBase (Gene Ontology)	DNA strand resection involved in replication fork processing GO0110025	13	hsa-miR-2110; hsa-miR-6747-3p; hsa-miR-130b-5p; hsa-miR-1292-5p; hsa-miR-4755-5p; hsa-miR-155-5p; hsa-miR-30a-5p; hsa-miR-1976; hsa-miR-185-5p; hsa-miR-491-5p; hsa-miR-192-5p; hsa-miR-21-3p; hsa-miR-6734-3p	enriched	0.267367	0.407515	enriched	0.296943	0.415558	enriched	0.0937129	0.332139	enriched	0.506642	0.542466	depleted	0.0466051	0.116549	enriched	0.481425	0.526647	enriched	0.652879	0.65819	depleted	0.0734642	0.159202	depleted	0.0902689	0.205249	enriched	0.181903	0.416548	enriched	0.535562	0.564489
Annotations derived over miRTarBase (Gene Ontology)	DNA synthesis involved in DNA repair GO0000731	37	hsa-miR-543; hsa-miR-92b-3p; hsa-miR-130b-5p; hsa-miR-224-5p; hsa-let-7e-5p; hsa-let-7c-5p; hsa-miR-200c-3p; hsa-miR-155-5p; hsa-miR-144-3p; hsa-miR-142-5p; hsa-miR-29c-3p; hsa-miR-451a; hsa-miR-186-5p; hsa-miR-126-3p; hsa-miR-942-5p; hsa-miR-1304-5p; hsa-miR-20a-5p; hsa-miR-6885-3p; hsa-miR-93-5p; hsa-miR-331-5p; hsa-miR-26b-5p; hsa-miR-107; hsa-miR-22-3p; hsa-miR-744-5p; hsa-miR-192-5p; hsa-miR…	depleted	0.153064	0.338872	depleted	0.0526123	0.237095	depleted	0.428373	0.491803	enriched	0.278915	0.428167	enriched	0.0010106	0.0075548	enriched	0.160317	0.379771	enriched	0.196	0.366853	enriched	0.000712	0.0073788	enriched	0.014238	0.0672862	depleted	0.520447	0.552656	enriched	0.0925498	0.308001
Annotations derived over miRTarBase (Gene Ontology)	DNA synthesis involved in UV-damage excision repair GO1904161	13	hsa-miR-130b-5p; hsa-miR-186-5p; hsa-miR-942-5p; hsa-miR-1304-5p; hsa-miR-6885-3p; hsa-miR-331-5p; hsa-miR-26b-5p; hsa-miR-107; hsa-miR-744-5p; hsa-miR-501-5p; hsa-miR-29a-3p; hsa-miR-625-5p; hsa-miR-150-5p	depleted	0.0267283	0.206638	depleted	0.0477748	0.228381	depleted	0.0283966	0.302626	depleted	0.0427209	0.257531	enriched	0.263834	0.35186	depleted	0.0427209	0.258088	depleted	0.0065567	0.200697	enriched	0.301894	0.386653	enriched	0.288027	0.37845	enriched	0.112743	0.393231	enriched	0.0211071	0.181084
Annotations derived over miRTarBase (Gene Ontology)	DNA topoisomerase ATP-hydrolyzing activator activity GO0072587	2	hsa-miR-192-5p; hsa-miR-484	depleted	0.0977121	0.293805	depleted	0.0719014	0.261029	depleted	0.249258	0.410681	depleted	0.0922339	0.326572	depleted	0.231928	0.325124	depleted	0.0672133	0.298934	depleted	0.226151	0.385117	depleted	0.301579	0.386338	depleted	0.20177	0.31399	depleted	0.314674	0.458861	enriched	0.250737	0.415906
Annotations derived over miRTarBase (Gene Ontology)	DNA topoisomerase activity GO0003916	4	hsa-miR-6747-3p; hsa-miR-320a-3p; hsa-miR-1976; hsa-miR-222-3p	enriched	0.185082	0.357039	enriched	0.194074	0.36255	enriched	0.185082	0.38031	depleted	0.548635	0.57199	depleted	0.0215994	0.0685025	depleted	0.493378	0.534161	depleted	0.557477	0.576441	depleted	0.0743421	0.160004	depleted	0.0282533	0.100346	enriched	0.124397	0.399907	depleted	0.434087	0.502064
Annotations derived over miRTarBase (Gene Ontology)	DNA topoisomerase binding GO0044547	35	hsa-miR-92b-3p; hsa-miR-6735-5p; hsa-miR-493-5p; hsa-miR-363-5p; hsa-miR-423-3p; hsa-miR-494-3p; hsa-miR-155-5p; hsa-miR-30a-5p; hsa-miR-10a-5p; hsa-miR-183-3p; hsa-miR-25-5p; hsa-miR-20b-5p; hsa-miR-20a-5p; hsa-miR-21-5p; hsa-miR-93-5p; hsa-miR-15a-5p; hsa-miR-877-3p; hsa-miR-107; hsa-miR-106b-5p; hsa-miR-17-5p; hsa-miR-15b-5p; hsa-miR-744-5p; hsa-miR-192-5p; hsa-miR-1227-3p; hsa-miR-27a-3p; hsa…	depleted	0.0846641	0.279893	depleted	0.0413064	0.21852	depleted	0.0392227	0.308857	depleted	0.385598	0.477383	enriched	0.0017032	0.0110561	enriched	0.501174	0.540382	depleted	0.22031	0.382278	enriched	0.0011743	0.010252	enriched	0.0338864	0.113126	depleted	0.0939998	0.38258	enriched	0.0169713	0.166278
Annotations derived over miRTarBase (Gene Ontology)	DNA topoisomerase complex ATP-hydrolyzing GO0009330	4	hsa-miR-495-3p; hsa-miR-1226-3p; hsa-miR-186-5p; hsa-miR-21-5p	enriched	0.12954	0.318075	depleted	0.329452	0.432251	enriched	0.038419	0.308218	enriched	0.414351	0.4916	enriched	0.144329	0.242342	enriched	0.390091	0.481807	enriched	0.323726	0.439691	enriched	0.247161	0.340392	enriched	0.777548	0.777548	depleted	0.182383	0.416548	depleted	0.348344	0.459944
Annotations derived over miRTarBase (Gene Ontology)	DNA topoisomerase type I activity GO0003917	11	hsa-miR-6747-3p; hsa-miR-320a-3p; hsa-miR-493-5p; hsa-miR-374a-5p; hsa-miR-186-5p; hsa-miR-1976; hsa-miR-26b-5p; hsa-miR-192-5p; hsa-miR-222-3p; hsa-miR-23a-3p; hsa-miR-484	depleted	0.46621	0.507438	depleted	0.538213	0.557231	enriched	0.284262	0.415519	depleted	0.544358	0.568471	enriched	0.165441	0.265137	depleted	0.373781	0.472572	enriched	0.706245	0.708003	enriched	0.32783	0.408365	enriched	0.41033	0.460253	depleted	0.111253	0.392916	enriched	0.335517	0.453032
Annotations derived over miRTarBase (Gene Ontology)	DNA topoisomerase type II ATP-hydrolyzing activity GO0003918	6	hsa-miR-1248; hsa-miR-495-3p; hsa-miR-1226-3p; hsa-miR-186-5p; hsa-miR-21-5p; hsa-miR-26b-5p	enriched	0.0950693	0.291879	enriched	0.239788	0.394003	enriched	0.0334319	0.305067	enriched	0.136451	0.354681	enriched	0.0768967	0.158258	enriched	0.120619	0.345623	enriched	0.120619	0.321308	enriched	0.130348	0.233026	enriched	0.473081	0.505424	depleted	0.0843266	0.381307	enriched	0.566737	0.584432
Annotations derived over miRTarBase (Gene Ontology)	DNA topological change GO0006265	53	hsa-miR-6741-3p; hsa-miR-6747-3p; hsa-miR-328-3p; hsa-miR-320a-3p; hsa-miR-1248; hsa-miR-1307-3p; hsa-miR-6894-3p; hsa-miR-4707-3p; hsa-miR-493-5p; hsa-let-7e-5p; hsa-miR-100-5p; hsa-miR-181d-5p; hsa-miR-495-3p; hsa-miR-139-5p; hsa-miR-1226-3p; hsa-miR-142-3p; hsa-let-7b-5p; hsa-miR-548e-3p; hsa-miR-374a-5p; hsa-miR-183-3p; hsa-let-7g-5p; hsa-miR-186-5p; hsa-miR-1976; hsa-miR-20b-5p; hsa-miR-1304…	depleted	0.312943	0.42595	depleted	0.318483	0.428874	enriched	0.426033	0.490217	enriched	0.0546804	0.280839	enriched	0.0312403	0.0882616	enriched	0.0949144	0.332968	enriched	0.0969645	0.302212	enriched	0.0599202	0.138901	enriched	0.132746	0.256472	depleted	0.0033169	0.312537	enriched	0.165194	0.363643
Annotations derived over miRTarBase (Gene Ontology)	DNA translocase activity GO0015616	27	hsa-miR-342-5p; hsa-miR-361-3p; hsa-miR-485-3p; hsa-miR-1292-5p; hsa-miR-483-3p; hsa-miR-92b-5p; hsa-miR-181d-5p; hsa-miR-200c-3p; hsa-miR-155-5p; hsa-miR-1226-3p; hsa-miR-30a-5p; hsa-miR-1229-3p; hsa-miR-21-5p; hsa-miR-93-5p; hsa-miR-877-3p; hsa-miR-26b-5p; hsa-miR-17-5p; hsa-miR-192-5p; hsa-miR-30e-5p; hsa-miR-221-5p; hsa-miR-30b-5p; hsa-miR-222-3p; hsa-miR-30d-5p; hsa-miR-331-3p; hsa-miR-4286;…	depleted	0.311321	0.42595	depleted	0.237963	0.393412	depleted	0.303625	0.422928	depleted	0.428115	0.498814	enriched	0.169945	0.270028	enriched	0.316348	0.452653	depleted	0.35515	0.456563	enriched	0.069921	0.154087	depleted	0.39647	0.451232	depleted	0.040987	0.371606	enriched	0.278022	0.43298
Annotations derived over miRTarBase (Gene Ontology)	DNA unwinding involved in DNA replication GO0006268	90	hsa-miR-1301-3p; hsa-miR-3173-5p; hsa-miR-6741-3p; hsa-miR-92b-3p; hsa-miR-6747-3p; hsa-miR-328-3p; hsa-miR-320a-3p; hsa-let-7d-5p; hsa-miR-1180-3p; hsa-miR-185-3p; hsa-miR-501-3p; hsa-miR-409-3p; hsa-miR-224-5p; hsa-let-7e-5p; hsa-miR-483-3p; hsa-miR-423-3p; hsa-let-7c-5p; hsa-miR-335-5p; hsa-miR-628-3p; hsa-miR-7855-5p; hsa-miR-155-5p; hsa-miR-1226-3p; hsa-miR-363-3p; hsa-miR-144-3p; hsa-miR-30…	depleted	0.0332507	0.223235	depleted	0.012126	0.143405	depleted	0.0538483	0.316042	depleted	0.018002	0.205507	enriched	0.0176586	0.0591771	depleted	0.0283744	0.228302	depleted	0.0557655	0.276941	enriched	0.0308253	0.0913608	enriched	0.166512	0.280427	depleted	0.334263	0.467542	enriched	0.439395	0.505169
Annotations derived over miRTarBase (Gene Ontology)	DNA-N1-methyladenine dioxygenase activity GO0043734	5	hsa-let-7b-5p; hsa-miR-942-5p; hsa-miR-6833-3p; hsa-miR-30c-1-3p; hsa-miR-7977	depleted	0.0295015	0.213338	depleted	0.0331904	0.200253	depleted	0.0283546	0.302626	depleted	0.0166862	0.201611	depleted	0.399849	0.455322	depleted	0.0250823	0.218027	depleted	0.0085118	0.203897	depleted	0.21484	0.315601	depleted	0.357631	0.426461	enriched	0.367778	0.485604	depleted	0.546349	0.570471
Annotations derived over miRTarBase (Gene Ontology)	DNA-apurinic or apyrimidinic site endonuclease activity GO0003906	68	hsa-miR-1301-3p; hsa-miR-3173-5p; hsa-miR-543; hsa-miR-92b-3p; hsa-miR-6747-3p; hsa-let-7d-5p; hsa-miR-185-3p; hsa-miR-330-5p; hsa-miR-493-5p; hsa-let-7e-5p; hsa-miR-1303; hsa-miR-100-5p; hsa-let-7c-5p; hsa-miR-181d-5p; hsa-miR-629-3p; hsa-miR-335-5p; hsa-miR-495-3p; hsa-miR-363-3p; hsa-miR-142-3p; hsa-let-7b-5p; hsa-miR-99a-5p; hsa-miR-25-3p; hsa-miR-423-5p; hsa-miR-98-5p; hsa-miR-296-5p; hsa-le…	depleted	0.0571011	0.257765	depleted	0.0827249	0.269483	depleted	0.0738038	0.325639	depleted	0.479614	0.523521	enriched	0.0017473	0.0112521	depleted	0.418865	0.492828	depleted	0.0891237	0.292477	enriched	0.0044788	0.0252043	enriched	0.0897224	0.204326	enriched	0.115905	0.394085	enriched	0.0535881	0.254978
Annotations derived over miRTarBase (Gene Ontology)	DNA-binding transcription activator activity, RNA polymerase II-specific GO0001228	291	hsa-miR-4732-3p; hsa-miR-3613-5p; hsa-miR-3127-3p; hsa-miR-6786-3p; hsa-miR-1301-3p; hsa-miR-1908-5p; hsa-miR-3173-5p; hsa-miR-543; hsa-miR-2110; hsa-miR-6741-3p; hsa-miR-92b-3p; hsa-miR-433-3p; hsa-miR-6747-3p; hsa-miR-193a-5p; hsa-miR-4508; hsa-miR-328-3p; hsa-miR-323a-3p; hsa-miR-130b-5p; hsa-miR-320a-3p; hsa-miR-1248; hsa-let-7d-5p; hsa-miR-6857-3p; hsa-miR-361-3p; hsa-miR-1180-3p; hsa-miR-18…	depleted	0.0047873	0.126248	depleted	0.0012178	0.069517	depleted	0.0178454	0.295669	depleted	0.448745	0.506646	enriched	0.0000589	0.0010873	depleted	0.579194	0.597193	depleted	0.150677	0.343493	enriched	0.000526	0.0061006	enriched	0.000698	0.0107324	depleted	0.134003	0.401779	enriched	0.0905749	0.306386
Annotations derived over miRTarBase (Gene Ontology)	DNA-binding transcription factor activity GO0003700	310	hsa-miR-4732-3p; hsa-miR-3613-5p; hsa-miR-3127-3p; hsa-miR-6786-3p; hsa-miR-1301-3p; hsa-miR-1908-5p; hsa-miR-3173-5p; hsa-miR-543; hsa-miR-342-5p; hsa-miR-2110; hsa-miR-6741-3p; hsa-miR-92b-3p; hsa-miR-433-3p; hsa-miR-6747-3p; hsa-miR-193a-5p; hsa-miR-4508; hsa-miR-7704; hsa-miR-7706; hsa-miR-323a-3p; hsa-miR-6861-3p; hsa-miR-130b-5p; hsa-miR-320a-3p; hsa-miR-1248; hsa-let-7d-5p; hsa-miR-6857-3p…	depleted	0.0378118	0.234055	depleted	0.0035241	0.0953285	depleted	0.168208	0.370345	enriched	0.635083	0.642663	enriched	0.000299	0.003136	enriched	0.462948	0.516687	enriched	0.137262	0.33352	enriched	0.000336	0.0044909	enriched	0.0000743	0.0026721	depleted	0.0054696	0.340912	enriched	0.259069	0.421803
Annotations derived over miRTarBase (Gene Ontology)	DNA-binding transcription factor activity, RNA polymerase II-specific GO0000981	321	hsa-miR-4732-3p; hsa-miR-3613-5p; hsa-miR-3127-3p; hsa-miR-6786-3p; hsa-miR-1301-3p; hsa-miR-1908-5p; hsa-miR-3173-5p; hsa-miR-543; hsa-miR-342-5p; hsa-miR-2110; hsa-miR-6741-3p; hsa-miR-92b-3p; hsa-miR-433-3p; hsa-miR-6747-3p; hsa-miR-193a-5p; hsa-miR-4508; hsa-miR-328-3p; hsa-miR-7704; hsa-miR-7706; hsa-miR-323a-3p; hsa-miR-6861-3p; hsa-miR-130b-5p; hsa-miR-320a-3p; hsa-miR-1248; hsa-let-7d-5p;…	depleted	0.0446382	0.242582	depleted	0.0169788	0.163246	depleted	0.145053	0.360267	depleted	0.404616	0.487618	enriched	0.011689	0.044041	depleted	0.364386	0.468247	depleted	0.204964	0.372037	enriched	0.0117855	0.0480228	enriched	0.0034803	0.0285307	depleted	0.188402	0.416548	enriched	0.263228	0.422442
Annotations derived over miRTarBase (Gene Ontology)	DNA-binding transcription repressor activity, RNA polymerase II-specific GO0001227	274	hsa-miR-4732-3p; hsa-miR-3613-5p; hsa-miR-3127-3p; hsa-miR-6786-3p; hsa-miR-1301-3p; hsa-miR-1908-5p; hsa-miR-543; hsa-miR-342-5p; hsa-miR-2110; hsa-miR-6741-3p; hsa-miR-92b-3p; hsa-miR-433-3p; hsa-miR-6747-3p; hsa-miR-193a-5p; hsa-miR-323a-3p; hsa-miR-6861-3p; hsa-miR-130b-5p; hsa-miR-320a-3p; hsa-miR-1248; hsa-let-7d-5p; hsa-miR-6857-3p; hsa-miR-361-3p; hsa-miR-185-3p; hsa-miR-191-5p; hsa-miR-3…	depleted	0.0056859	0.137171	depleted	0.0028649	0.0908349	depleted	0.0522698	0.315775	enriched	0.742224	0.742941	enriched	0.00000968	0.000337	depleted	0.635213	0.643378	enriched	0.33761	0.447237	enriched	0.0000372	0.0012626	enriched	0.0000557	0.002256	depleted	0.000737	0.312537	depleted	0.261453	0.422052
Annotations derived over miRTarBase (Gene Ontology)	DNA-dependent ATPase activity GO0008094	114	hsa-miR-1301-3p; hsa-miR-342-5p; hsa-miR-92b-3p; hsa-miR-6747-3p; hsa-miR-328-3p; hsa-miR-130b-5p; hsa-miR-320a-3p; hsa-miR-1248; hsa-let-7d-5p; hsa-miR-361-3p; hsa-miR-409-3p; hsa-miR-1343-3p; hsa-miR-493-5p; hsa-let-7e-5p; hsa-miR-1234-3p; hsa-miR-3187-3p; hsa-miR-6501-5p; hsa-miR-100-5p; hsa-miR-423-3p; hsa-let-7c-5p; hsa-miR-335-5p; hsa-miR-4659a-3p; hsa-miR-19a-3p; hsa-miR-495-3p; hsa-miR-78…	depleted	0.0223343	0.196377	depleted	0.0271993	0.188975	depleted	0.167733	0.370345	depleted	0.184615	0.376198	enriched	0.0270414	0.0800969	depleted	0.198474	0.388738	depleted	0.317601	0.436275	enriched	0.0137307	0.0532129	enriched	0.0875872	0.20066	depleted	0.190315	0.41695	enriched	0.0720888	0.285973
Annotations derived over miRTarBase (Gene Ontology)	DNA-dependent DNA replication GO0006261	71	hsa-miR-1301-3p; hsa-miR-342-5p; hsa-miR-6741-3p; hsa-miR-92b-3p; hsa-miR-6747-3p; hsa-let-7d-5p; hsa-miR-6857-3p; hsa-miR-1307-3p; hsa-let-7e-5p; hsa-miR-423-3p; hsa-let-7c-5p; hsa-miR-335-5p; hsa-miR-4659a-3p; hsa-miR-3615; hsa-miR-6513-3p; hsa-miR-122-5p; hsa-miR-4659b-3p; hsa-miR-363-3p; hsa-miR-30a-5p; hsa-let-7b-5p; hsa-miR-25-3p; hsa-miR-98-5p; hsa-miR-454-3p; hsa-let-7g-5p; hsa-miR-16-2-3…	depleted	0.0599611	0.259907	depleted	0.0763898	0.265804	depleted	0.0159172	0.295223	depleted	0.118303	0.348407	enriched	0.0395964	0.10352	depleted	0.324094	0.454286	depleted	0.0437993	0.272201	enriched	0.0348134	0.0990318	enriched	0.0442467	0.133292	enriched	0.292708	0.450289	enriched	0.0443318	0.236542
Annotations derived over miRTarBase (Gene Ontology)	DNA-dependent protein kinase activity GO0004677	16	hsa-miR-543; hsa-miR-100-5p; hsa-miR-181d-5p; hsa-miR-1306-5p; hsa-miR-30a-5p; hsa-miR-374a-5p; hsa-miR-421; hsa-miR-106a-5p; hsa-miR-378a-5p; hsa-miR-18a-3p; hsa-miR-18a-5p; hsa-miR-30e-5p; hsa-miR-30b-5p; hsa-miR-4454; hsa-miR-223-3p; hsa-miR-30d-5p	depleted	0.342392	0.440699	depleted	0.224652	0.38497	depleted	0.399309	0.477468	depleted	0.685479	0.688375	enriched	0.369416	0.43555	enriched	0.34051	0.457893	depleted	0.304244	0.426949	enriched	0.171575	0.274058	depleted	0.301106	0.388699	depleted	0.292356	0.450034	enriched	0.0073075	0.121087
Annotations derived over miRTarBase (Gene Ontology)	DNA-dependent protein kinase complex GO0070418	34	hsa-miR-342-5p; hsa-miR-92b-3p; hsa-miR-185-3p; hsa-miR-100-5p; hsa-miR-125a-5p; hsa-miR-3615; hsa-miR-144-3p; hsa-miR-4473; hsa-miR-361-5p; hsa-miR-4742-3p; hsa-miR-374a-5p; hsa-miR-454-3p; hsa-miR-126-5p; hsa-miR-130a-3p; hsa-miR-20b-5p; hsa-miR-20a-5p; hsa-miR-3163; hsa-miR-374b-5p; hsa-miR-130b-3p; hsa-miR-93-5p; hsa-miR-106a-5p; hsa-miR-877-3p; hsa-miR-629-5p; hsa-miR-106b-5p; hsa-miR-17-5p;…	depleted	0.0988149	0.294731	depleted	0.249057	0.400113	depleted	0.199477	0.387645	enriched	0.222485	0.398916	enriched	0.0047744	0.0232205	enriched	0.160286	0.379771	enriched	0.0459749	0.272476	enriched	0.0237617	0.0769866	enriched	0.0190362	0.0811473	enriched	0.483288	0.530286	enriched	0.169323	0.365076
Annotations derived over miRTarBase (Gene Ontology)	DNA-dependent protein kinase-DNA ligase 4 complex GO0005958	2	hsa-miR-26b-5p; hsa-miR-132-3p	depleted	0.170843	0.348039	depleted	0.140484	0.321122	depleted	0.246308	0.40992	depleted	0.533668	0.559848	enriched	0.0649141	0.143899	depleted	0.563429	0.585351	depleted	0.39192	0.475218	enriched	0.147753	0.250039	enriched	0.0726358	0.177482	depleted	0.326072	0.463419	enriched	0.529368	0.559792
Annotations derived over miRTarBase (Gene Ontology)	DNA-directed 5-3 RNA polymerase activity GO0003899	102	hsa-miR-1301-3p; hsa-miR-6747-3p; hsa-miR-328-3p; hsa-miR-7704; hsa-miR-320a-3p; hsa-let-7d-5p; hsa-miR-1180-3p; hsa-miR-1343-3p; hsa-miR-323b-3p; hsa-let-7e-5p; hsa-miR-1234-3p; hsa-miR-3187-3p; hsa-miR-1303; hsa-miR-6501-5p; hsa-miR-5695; hsa-miR-423-3p; hsa-let-7c-5p; hsa-miR-5189-3p; hsa-miR-548j-5p; hsa-miR-1306-5p; hsa-miR-548ay-5p; hsa-miR-6513-3p; hsa-miR-155-5p; hsa-miR-122-5p; hsa-miR-4…	depleted	0.0072506	0.149479	depleted	0.0122165	0.144123	depleted	0.0055092	0.275329	depleted	0.112765	0.348222	enriched	0.000163	0.0020609	depleted	0.195458	0.388738	depleted	0.0726225	0.2891	enriched	0.000287	0.0040009	enriched	0.0508922	0.145426	depleted	0.0386283	0.371606	enriched	0.0077324	0.124074
Annotations derived over miRTarBase (Gene Ontology)	DNA-directed DNA polymerase activity GO0003887	81	hsa-miR-1301-3p; hsa-miR-6741-3p; hsa-miR-92b-3p; hsa-miR-6747-3p; hsa-miR-130b-5p; hsa-let-7d-5p; hsa-miR-1307-3p; hsa-let-7e-5p; hsa-miR-5695; hsa-let-7c-5p; hsa-miR-335-5p; hsa-miR-4659a-3p; hsa-miR-19a-3p; hsa-miR-3615; hsa-miR-7855-5p; hsa-miR-6513-3p; hsa-miR-155-5p; hsa-miR-122-5p; hsa-miR-4659b-3p; hsa-miR-363-3p; hsa-miR-1273c; hsa-miR-30a-5p; hsa-miR-142-3p; hsa-let-7b-5p; hsa-miR-25-3p…	depleted	0.0062057	0.140653	depleted	0.0199847	0.172403	depleted	0.007604	0.289334	depleted	0.0859722	0.3197	enriched	0.0216613	0.0685387	depleted	0.221631	0.397387	depleted	0.0338371	0.259483	enriched	0.0153747	0.0575985	enriched	0.0225859	0.0901571	enriched	0.112221	0.392916	enriched	0.0119318	0.148053
Annotations derived over miRTarBase (Gene Ontology)	DNA-methyltransferase activity GO0009008	38	hsa-miR-6747-3p; hsa-miR-409-3p; hsa-miR-1343-3p; hsa-miR-370-3p; hsa-miR-127-3p; hsa-miR-100-5p; hsa-let-7c-5p; hsa-miR-181d-5p; hsa-miR-335-5p; hsa-miR-19a-3p; hsa-miR-200c-3p; hsa-miR-155-5p; hsa-miR-29c-3p; hsa-miR-30a-5p; hsa-miR-126-3p; hsa-miR-340-5p; hsa-miR-20a-5p; hsa-miR-148b-3p; hsa-miR-152-3p; hsa-miR-93-5p; hsa-miR-877-3p; hsa-miR-6783-3p; hsa-miR-17-5p; hsa-miR-185-5p; hsa-miR-548q…	depleted	0.428938	0.484359	depleted	0.355291	0.447794	enriched	0.440581	0.498572	enriched	0.098996	0.332949	enriched	0.0031759	0.0173013	enriched	0.103941	0.337049	enriched	0.0408432	0.269683	enriched	0.0027765	0.0182853	enriched	0.141278	0.265666	depleted	0.045742	0.371606	depleted	0.419268	0.493663
Annotations derived over miRTarBase (Gene Ontology)	DNA-templated transcription, elongation GO0006354	2	hsa-miR-17-5p; hsa-miR-18a-5p	depleted	0.1339	0.322816	depleted	0.129598	0.314509	depleted	0.22055	0.397771	enriched	0.188419	0.379368	enriched	0.0248308	0.0754919	enriched	0.142714	0.369353	depleted	0.272821	0.407671	enriched	0.0179594	0.0638821	enriched	0.138834	0.262774	depleted	0.2333	0.436416	enriched	0.0623135	0.268428
Annotations derived over miRTarBase (Gene Ontology)	DNA-templated transcription, initiation GO0006352	56	hsa-miR-92b-3p; hsa-miR-4508; hsa-miR-493-5p; hsa-let-7e-5p; hsa-miR-1234-3p; hsa-miR-100-5p; hsa-miR-423-3p; hsa-let-7c-5p; hsa-miR-5189-3p; hsa-miR-548ay-3p; hsa-miR-181d-5p; hsa-miR-335-5p; hsa-miR-19a-3p; hsa-miR-139-5p; hsa-miR-155-5p; hsa-miR-122-5p; hsa-miR-363-3p; hsa-miR-144-3p; hsa-miR-4511; hsa-miR-361-5p; hsa-miR-142-5p; hsa-miR-4742-3p; hsa-miR-548e-3p; hsa-miR-374a-5p; hsa-miR-99a-5…	enriched	0.0127016	0.168491	enriched	0.0683945	0.256241	enriched	0.0068745	0.285435	enriched	0.0000215	0.0398666	enriched	0.0036504	0.0190903	enriched	0.0000845	0.0362073	enriched	0.0000663	0.151011	enriched	0.0137173	0.053196	enriched	0.0012562	0.0154521	depleted	0.0785645	0.381307	enriched	0.0259772	0.198111
Annotations derived over miRTarBase (Gene Ontology)	DNA-templated transcription, termination GO0006353	36	hsa-miR-92b-3p; hsa-miR-130b-5p; hsa-miR-320a-3p; hsa-miR-1248; hsa-miR-361-3p; hsa-miR-485-3p; hsa-let-7c-5p; hsa-miR-335-5p; hsa-miR-19a-3p; hsa-miR-146a-5p; hsa-miR-30a-5p; hsa-let-7b-5p; hsa-miR-10a-5p; hsa-miR-25-3p; hsa-miR-454-3p; hsa-miR-186-5p; hsa-miR-6885-3p; hsa-miR-21-5p; hsa-miR-93-5p; hsa-miR-26b-5p; hsa-miR-96-5p; hsa-miR-744-5p; hsa-miR-18a-3p; hsa-miR-192-5p; hsa-miR-6820-3p; hs…	depleted	0.404842	0.476329	depleted	0.279761	0.410877	depleted	0.414805	0.485607	enriched	0.413541	0.4916	enriched	0.243694	0.334316	enriched	0.42613	0.497093	depleted	0.554125	0.573545	enriched	0.481268	0.506787	enriched	0.47028	0.503916	enriched	0.475191	0.524176	enriched	0.341192	0.455382
Annotations derived over miRTarBase (Gene Ontology)	DNA-templated viral transcription GO0039695	5	hsa-let-7c-5p; hsa-let-7b-5p; hsa-miR-25-3p; hsa-miR-93-3p; hsa-miR-505-3p	depleted	0.504794	0.532834	depleted	0.512153	0.537355	depleted	0.512153	0.539934	depleted	0.519515	0.551456	depleted	0.0622854	0.140236	depleted	0.377864	0.474771	depleted	0.498852	0.532925	depleted	0.0361568	0.101539	enriched	0.452056	0.490404	enriched	0.0652003	0.373328	depleted	0.23958	0.41128
Annotations derived over miRTarBase (Gene Ontology)	DNARNA helicase activity GO0033677	2	hsa-miR-342-5p; hsa-miR-1260a	enriched	0.30188	0.420659	depleted	0.284498	0.410877	enriched	0.278668	0.415519	enriched	0.296104	0.435417	depleted	0.506976	0.526484	enriched	0.30188	0.442842	enriched	0.296104	0.423022	depleted	0.491671	0.51426	enriched	0.313014	0.395645	depleted	0.433262	0.500906	depleted	0.0150285	0.158719
Annotations derived over miRTarBase (Gene Ontology)	DSIF complex GO0032044	10	hsa-miR-92b-3p; hsa-let-7e-5p; hsa-miR-155-5p; hsa-miR-1229-3p; hsa-miR-26b-5p; hsa-miR-185-5p; hsa-miR-96-5p; hsa-miR-93-3p; hsa-miR-324-3p; hsa-miR-484	depleted	0.336115	0.436395	depleted	0.11641	0.301986	depleted	0.402328	0.47963	depleted	0.486382	0.528111	enriched	0.565878	0.577954	enriched	0.483727	0.528249	depleted	0.301453	0.425316	enriched	0.399292	0.458411	depleted	0.508404	0.533107	depleted	0.580719	0.600731	enriched	0.253166	0.418213
Annotations derived over miRTarBase (Gene Ontology)	DUBm complex GO0071819	16	hsa-let-7d-5p; hsa-miR-361-3p; hsa-miR-1343-3p; hsa-let-7e-5p; hsa-miR-125a-5p; hsa-let-7c-5p; hsa-let-7b-5p; hsa-miR-98-5p; hsa-let-7g-5p; hsa-miR-4685-3p; hsa-miR-6783-3p; hsa-let-7i-5p; hsa-miR-6749-3p; hsa-miR-222-3p; hsa-miR-766-3p; hsa-miR-484	enriched	0.281916	0.407665	enriched	0.292084	0.414457	enriched	0.451494	0.505343	enriched	0.477369	0.522736	enriched	0.635016	0.639115	enriched	0.408538	0.487944	enriched	0.481496	0.521726	enriched	0.580451	0.589434	enriched	0.37933	0.440605	enriched	0.0499183	0.371606	depleted	0.269747	0.427393
Annotations derived over miRTarBase (Gene Ontology)	Dbf4-dependent protein kinase complex GO0031431	7	hsa-miR-30a-5p; hsa-miR-98-5p; hsa-miR-1304-3p; hsa-miR-192-5p; hsa-miR-30e-5p; hsa-miR-30b-5p; hsa-miR-30d-5p	depleted	0.105548	0.301212	depleted	0.113164	0.298728	depleted	0.143073	0.360204	depleted	0.300761	0.438737	enriched	0.146137	0.244016	depleted	0.414685	0.491219	depleted	0.0959765	0.301067	enriched	0.207165	0.308799	enriched	0.20963	0.321229	depleted	0.221489	0.429081	enriched	0.0180877	0.170726
Annotations derived over miRTarBase (Gene Ontology)	Dcp1-Dcp2 complex GO0098745	8	hsa-miR-1299; hsa-miR-155-5p; hsa-miR-126-5p; hsa-miR-17-3p; hsa-miR-27a-3p; hsa-miR-27b-3p; hsa-miR-29a-3p; hsa-miR-625-5p	depleted	0.117078	0.306579	depleted	0.14471	0.323343	depleted	0.14471	0.360267	enriched	0.558802	0.579921	enriched	0.0217562	0.0687232	enriched	0.302132	0.442842	depleted	0.495534	0.530553	enriched	0.0085808	0.0390424	enriched	0.020206	0.0838118	enriched	0.325056	0.463369	enriched	0.0042773	0.103386
Annotations derived over miRTarBase (Gene Ontology)	Derlin-1 retrotranslocation complex GO0036513	33	hsa-miR-1301-3p; hsa-miR-6747-3p; hsa-miR-130b-5p; hsa-miR-361-3p; hsa-miR-1292-5p; hsa-miR-100-5p; hsa-miR-335-5p; hsa-miR-19a-3p; hsa-miR-139-5p; hsa-miR-155-5p; hsa-miR-122-5p; hsa-miR-361-5p; hsa-miR-29c-3p; hsa-miR-30a-5p; hsa-miR-423-5p; hsa-miR-1976; hsa-miR-1304-3p; hsa-miR-140-3p; hsa-miR-21-5p; hsa-miR-1296-5p; hsa-miR-26b-5p; hsa-miR-744-5p; hsa-miR-378a-5p; hsa-miR-18a-3p; hsa-miR-18a…	enriched	0.354825	0.448527	depleted	0.368006	0.452307	enriched	0.600422	0.61103	enriched	0.408887	0.489981	depleted	0.346992	0.419176	enriched	0.329705	0.454286	enriched	0.618786	0.628892	depleted	0.146061	0.249344	depleted	0.284194	0.375143	enriched	0.316276	0.459902	enriched	0.181219	0.376359
Annotations derived over miRTarBase (Gene Ontology)	Derlin-1-VIMP complex GO0036502	7	hsa-miR-139-5p; hsa-miR-30a-5p; hsa-miR-21-5p; hsa-miR-26b-5p; hsa-miR-27a-3p; hsa-miR-93-3p; hsa-miR-27b-3p	depleted	0.183488	0.356026	depleted	0.155367	0.332988	depleted	0.206131	0.390509	depleted	0.269357	0.423437	enriched	0.132556	0.229367	depleted	0.305609	0.445598	depleted	0.414685	0.488703	enriched	0.132556	0.23555	enriched	0.20963	0.321229	depleted	0.285828	0.449779	enriched	0.0802779	0.295208
Annotations derived over miRTarBase (Gene Ontology)	Dsl1NZR complex GO0070939	2	hsa-miR-18a-3p; hsa-miR-222-3p	depleted	0.0995733	0.295782	depleted	0.149509	0.327848	depleted	0.0198058	0.296351	depleted	0.0687584	0.295966	enriched	0.363613	0.431279	depleted	0.0583112	0.285698	depleted	0.0703211	0.2891	enriched	0.542079	0.556311	enriched	0.318706	0.399736	enriched	0.195057	0.418654	enriched	0.197675	0.387939
Annotations derived over miRTarBase (Gene Ontology)	E-box binding GO0070888	140	hsa-miR-1301-3p; hsa-miR-1908-5p; hsa-miR-543; hsa-miR-342-5p; hsa-miR-2110; hsa-miR-92b-3p; hsa-miR-323a-3p; hsa-miR-130b-5p; hsa-miR-320a-3p; hsa-miR-1248; hsa-let-7d-5p; hsa-miR-185-3p; hsa-miR-409-3p; hsa-miR-6735-5p; hsa-miR-224-5p; hsa-let-7e-5p; hsa-miR-1234-3p; hsa-miR-483-3p; hsa-miR-125a-5p; hsa-miR-494-3p; hsa-let-7c-5p; hsa-miR-5189-3p; hsa-miR-335-5p; hsa-miR-4659a-3p; hsa-miR-19a-3p…	depleted	0.0000351	0.0449256	depleted	0.0000283	0.0292706	depleted	0.0136604	0.295223	enriched	0.262976	0.419843	enriched	0.0000337	0.000747	depleted	0.400118	0.484031	enriched	0.0255358	0.245412	enriched	0.000367	0.0048029	enriched	0.000227	0.0053184	depleted	0.0736269	0.377848	enriched	0.149162	0.358982
Annotations derived over miRTarBase (Gene Ontology)	EARP complex GO1990745	31	hsa-miR-6747-3p; hsa-miR-328-3p; hsa-miR-330-3p; hsa-miR-1234-3p; hsa-miR-125a-5p; hsa-miR-5189-3p; hsa-miR-122-5p; hsa-miR-1226-3p; hsa-miR-142-3p; hsa-let-7b-5p; hsa-miR-296-5p; hsa-miR-25-5p; hsa-miR-20b-5p; hsa-miR-20a-5p; hsa-miR-93-5p; hsa-miR-3613-3p; hsa-miR-106a-5p; hsa-miR-877-3p; hsa-miR-106b-5p; hsa-miR-17-5p; hsa-miR-182-5p; hsa-miR-199b-5p; hsa-miR-221-3p; hsa-miR-335-3p; hsa-miR-32…	depleted	0.260375	0.407515	depleted	0.213765	0.376418	depleted	0.490155	0.530834	depleted	0.116108	0.348407	enriched	0.0678277	0.148451	depleted	0.23744	0.407558	depleted	0.247121	0.39636	enriched	0.0474123	0.122053	enriched	0.0867104	0.199694	depleted	0.134094	0.401779	enriched	0.158257	0.35902
Annotations derived over miRTarBase (Gene Ontology)	EGO complex GO0034448	36	hsa-miR-1343-3p; hsa-let-7e-5p; hsa-miR-6501-5p; hsa-miR-494-3p; hsa-miR-335-5p; hsa-miR-4659a-3p; hsa-miR-19a-3p; hsa-miR-155-5p; hsa-miR-4659b-3p; hsa-miR-454-3p; hsa-miR-340-5p; hsa-miR-130a-3p; hsa-miR-20b-5p; hsa-miR-20a-5p; hsa-miR-223-5p; hsa-miR-1229-3p; hsa-miR-3163; hsa-miR-21-5p; hsa-miR-130b-3p; hsa-miR-93-5p; hsa-miR-3613-3p; hsa-miR-106a-5p; hsa-miR-26b-5p; hsa-miR-107; hsa-miR-6783…	depleted	0.0844415	0.279893	depleted	0.102796	0.289687	depleted	0.161386	0.370345	enriched	0.0202415	0.212757	enriched	0.00000187	0.000125	enriched	0.0197697	0.203725	enriched	0.0261337	0.245412	enriched	0.00011	0.0023476	enriched	0.00011	0.0034083	depleted	0.124052	0.399907	enriched	0.0745246	0.288142
Annotations derived over miRTarBase (Gene Ontology)	EKCKEOPS complex GO0000408	10	hsa-miR-1234-3p; hsa-miR-155-5p; hsa-miR-505-5p; hsa-miR-15a-5p; hsa-miR-877-3p; hsa-miR-26b-5p; hsa-miR-1227-3p; hsa-miR-15b-3p; hsa-miR-7977; hsa-miR-5690	depleted	0.170506	0.348039	depleted	0.184373	0.356003	depleted	0.186096	0.38031	depleted	0.0472751	0.267855	enriched	0.0686369	0.149485	depleted	0.0496318	0.271149	depleted	0.277466	0.410382	enriched	0.0784846	0.165506	enriched	0.253065	0.357312	depleted	0.113706	0.393712	enriched	0.0263533	0.198111
Annotations derived over miRTarBase (Gene Ontology)	ELL-EAF complex GO0032783	40	hsa-miR-370-3p; hsa-miR-5695; hsa-miR-1273h-3p; hsa-miR-548ay-3p; hsa-miR-181d-5p; hsa-miR-4755-5p; hsa-miR-335-5p; hsa-miR-19a-3p; hsa-miR-4511; hsa-miR-361-5p; hsa-miR-30a-5p; hsa-miR-142-3p; hsa-let-7b-5p; hsa-miR-126-5p; hsa-miR-1976; hsa-miR-20b-5p; hsa-miR-20a-5p; hsa-miR-148a-5p; hsa-miR-5193; hsa-miR-421; hsa-miR-22-5p; hsa-miR-374b-5p; hsa-miR-93-5p; hsa-miR-15a-5p; hsa-miR-106b-5p; hsa-…	depleted	0.0359352	0.230033	depleted	0.0445137	0.224264	depleted	0.0586243	0.316825	enriched	0.157589	0.358894	enriched	0.0094877	0.0378293	enriched	0.050423	0.272503	enriched	0.2815	0.413186	enriched	0.0136144	0.0529928	enriched	0.0128327	0.0629993	depleted	0.0625964	0.373173	enriched	0.0094051	0.135551
Annotations derived over miRTarBase (Gene Ontology)	EP4 subtype prostaglandin E2 receptor binding GO0031867	23	hsa-miR-2110; hsa-miR-6747-3p; hsa-miR-6857-3p; hsa-miR-1287-5p; hsa-miR-423-3p; hsa-miR-504-5p; hsa-miR-548ay-3p; hsa-miR-10a-5p; hsa-miR-1976; hsa-miR-20b-5p; hsa-miR-20a-5p; hsa-miR-134-5p; hsa-miR-93-5p; hsa-miR-3613-3p; hsa-miR-106a-5p; hsa-miR-106b-5p; hsa-miR-17-5p; hsa-miR-491-5p; hsa-miR-339-5p; hsa-miR-17-3p; hsa-miR-5581-3p; hsa-miR-484; hsa-miR-4732-5p	enriched	0.292806	0.41362	enriched	0.306529	0.42283	enriched	0.218355	0.396534	enriched	0.177378	0.373017	enriched	0.0607647	0.138695	enriched	0.0700663	0.301706	depleted	0.499056	0.533064	enriched	0.120066	0.219626	enriched	0.0759455	0.18289	enriched	0.142184	0.403907	enriched	0.0431756	0.235407
Annotations derived over miRTarBase (Gene Ontology)	ER membrane protein complex GO0072546	54	hsa-miR-6741-3p; hsa-miR-6747-3p; hsa-miR-130b-5p; hsa-miR-1248; hsa-miR-361-3p; hsa-miR-1307-3p; hsa-miR-1343-3p; hsa-miR-3187-3p; hsa-miR-654-3p; hsa-miR-6501-5p; hsa-miR-19a-3p; hsa-miR-7855-5p; hsa-miR-122-5p; hsa-miR-142-3p; hsa-let-7b-5p; hsa-miR-374a-5p; hsa-miR-454-3p; hsa-miR-186-5p; hsa-miR-1976; hsa-miR-505-5p; hsa-miR-130a-3p; hsa-miR-20b-5p; hsa-miR-20a-5p; hsa-miR-140-3p; hsa-miR-31…	depleted	0.0851511	0.280611	depleted	0.0578229	0.241312	depleted	0.0563628	0.316825	depleted	0.456053	0.509266	enriched	0.007239	0.031328	depleted	0.504304	0.542788	depleted	0.115332	0.317391	enriched	0.0037606	0.0222505	enriched	0.15264	0.272286	depleted	0.0299023	0.371606	enriched	0.195205	0.386228
Annotations derived over miRTarBase (Gene Ontology)	ER overload response GO0006983	76	hsa-miR-2110; hsa-miR-6741-3p; hsa-miR-6747-3p; hsa-miR-130b-5p; hsa-miR-330-3p; hsa-miR-409-3p; hsa-miR-224-5p; hsa-miR-6501-5p; hsa-miR-125a-5p; hsa-miR-504-5p; hsa-miR-150-3p; hsa-miR-335-5p; hsa-miR-4659a-3p; hsa-miR-19a-3p; hsa-miR-628-3p; hsa-miR-382-5p; hsa-miR-155-5p; hsa-miR-122-5p; hsa-miR-4659b-3p; hsa-miR-30a-5p; hsa-miR-374a-5p; hsa-miR-25-3p; hsa-miR-454-3p; hsa-miR-1976; hsa-miR-50…	depleted	0.0102527	0.163174	depleted	0.0086082	0.13015	depleted	0.0034252	0.264606	enriched	0.477985	0.522845	enriched	0.0000194	0.000518	depleted	0.518113	0.553143	enriched	0.386334	0.473656	enriched	0.000366	0.0048029	enriched	0.000000305	0.000126	depleted	0.0892309	0.381307	enriched	0.0153629	0.160712
Annotations derived over miRTarBase (Gene Ontology)	ER to Golgi ceramide transport GO0035621	39	hsa-miR-92b-3p; hsa-let-7d-5p; hsa-miR-330-3p; hsa-let-7e-5p; hsa-miR-1234-3p; hsa-miR-5695; hsa-miR-363-5p; hsa-miR-494-3p; hsa-let-7c-5p; hsa-miR-1273h-3p; hsa-miR-548ay-3p; hsa-miR-629-3p; hsa-miR-335-5p; hsa-miR-4659a-3p; hsa-miR-382-5p; hsa-miR-4659b-3p; hsa-miR-144-3p; hsa-let-7b-5p; hsa-miR-98-5p; hsa-let-7g-5p; hsa-miR-223-5p; hsa-miR-6842-3p; hsa-miR-21-5p; hsa-miR-3613-3p; hsa-miR-589-5…	depleted	0.446121	0.494822	depleted	0.395246	0.463909	depleted	0.194756	0.386077	enriched	0.130178	0.354681	enriched	0.110645	0.202995	enriched	0.130178	0.357066	enriched	0.255835	0.401158	enriched	0.13008	0.232886	enriched	0.0182691	0.0790623	depleted	0.315258	0.459482	depleted	0.227177	0.402779
Annotations derived over miRTarBase (Gene Ontology)	ER to Golgi transport vesicle membrane GO0012507	117	hsa-miR-1301-3p; hsa-miR-342-5p; hsa-miR-92b-3p; hsa-miR-6747-3p; hsa-miR-130b-5p; hsa-miR-320a-3p; hsa-let-7d-5p; hsa-miR-185-3p; hsa-miR-501-3p; hsa-miR-191-5p; hsa-miR-485-3p; hsa-miR-6735-5p; hsa-miR-330-5p; hsa-miR-1292-5p; hsa-miR-127-3p; hsa-let-7e-5p; hsa-miR-483-3p; hsa-miR-5695; hsa-let-7c-5p; hsa-miR-181d-5p; hsa-miR-4755-5p; hsa-miR-335-5p; hsa-miR-4659a-3p; hsa-miR-382-5p; hsa-miR-49…	depleted	0.0279444	0.209739	depleted	0.0272908	0.189325	depleted	0.0608819	0.317449	enriched	0.131769	0.354681	enriched	0.0039998	0.020453	enriched	0.0892407	0.327864	enriched	0.102014	0.307954	enriched	0.0514263	0.12798	enriched	0.0456466	0.136179	enriched	0.306387	0.454502	enriched	0.0509827	0.249731
Annotations derived over miRTarBase (Gene Ontology)	ER to Golgi vesicle-mediated transport GO0006888	243	hsa-miR-3613-5p; hsa-miR-1301-3p; hsa-miR-1908-5p; hsa-miR-342-5p; hsa-miR-2110; hsa-miR-6741-3p; hsa-miR-92b-3p; hsa-miR-671-3p; hsa-miR-6747-3p; hsa-miR-328-3p; hsa-miR-7704; hsa-miR-323a-3p; hsa-miR-130b-5p; hsa-miR-320a-3p; hsa-miR-1248; hsa-let-7d-5p; hsa-miR-185-3p; hsa-miR-191-5p; hsa-miR-1538; hsa-miR-330-3p; hsa-miR-485-3p; hsa-miR-409-3p; hsa-miR-1307-3p; hsa-miR-1343-3p; hsa-miR-4707-3…	depleted	0.0000275	0.0449256	depleted	0.0000418	0.0304666	depleted	0.0056113	0.275329	depleted	0.147841	0.354681	enriched	0.00000125	0.000104	depleted	0.15873	0.379298	depleted	0.149262	0.342754	enriched	0.0000098	0.000576	enriched	0.0000954	0.0031214	depleted	0.0243818	0.364821	enriched	0.0076799	0.123775
Annotations derived over miRTarBase (Gene Ontology)	ER ubiquitin ligase complex GO0000835	16	hsa-miR-30a-5p; hsa-let-7b-5p; hsa-miR-25-3p; hsa-miR-20b-5p; hsa-miR-20a-5p; hsa-miR-93-5p; hsa-miR-106a-5p; hsa-miR-106b-5p; hsa-miR-17-5p; hsa-miR-30e-5p; hsa-miR-30b-5p; hsa-miR-28-3p; hsa-miR-766-3p; hsa-miR-30d-5p; hsa-miR-30c-1-3p; hsa-miR-7977	depleted	0.0064724	0.142622	depleted	0.014022	0.150582	depleted	0.002541	0.264606	depleted	0.104673	0.34074	enriched	0.0084531	0.034816	depleted	0.313958	0.450989	depleted	0.0200941	0.234288	enriched	0.0184057	0.0648609	enriched	0.0259728	0.0964166	depleted	0.364647	0.483362	enriched	0.0310864	0.210331
Annotations derived over miRTarBase (Gene Ontology)	ER-associated misfolded protein catabolic process GO0071712	44	hsa-miR-1301-3p; hsa-miR-6741-3p; hsa-miR-92b-3p; hsa-miR-6747-3p; hsa-miR-361-3p; hsa-miR-1307-3p; hsa-miR-1343-3p; hsa-let-7e-5p; hsa-miR-100-5p; hsa-miR-423-3p; hsa-miR-4755-5p; hsa-miR-335-5p; hsa-miR-4659a-3p; hsa-miR-1306-5p; hsa-miR-7855-5p; hsa-miR-6513-3p; hsa-miR-139-5p; hsa-miR-1226-3p; hsa-miR-4659b-3p; hsa-miR-361-5p; hsa-miR-30a-5p; hsa-let-7b-5p; hsa-miR-5001-3p; hsa-miR-1976; hsa-…	enriched	0.140542	0.329728	enriched	0.140542	0.321151	enriched	0.481136	0.525659	depleted	0.2164	0.395722	depleted	0.0079299	0.0333044	depleted	0.211403	0.392608	depleted	0.0338136	0.259483	depleted	0.0485697	0.123919	depleted	0.039627	0.124847	enriched	0.0307123	0.371606	enriched	0.22651	0.402456
Annotations derived over miRTarBase (Gene Ontology)	ER-dependent peroxisome localization GO0106101	2	hsa-miR-324-3p; hsa-miR-4286	depleted	0.0310783	0.218163	depleted	0.0290239	0.192681	depleted	0.0461433	0.313209	depleted	0.0513757	0.273924	enriched	0.113743	0.206162	depleted	0.0734992	0.305348	depleted	0.021509	0.236004	enriched	0.0456012	0.119219	depleted	0.330036	0.407989	depleted	0.0668168	0.374453	enriched	0.019689	0.176214
Annotations derived over miRTarBase (Gene Ontology)	ER-dependent peroxisome organization GO0032581	2	hsa-miR-324-3p; hsa-miR-4286	depleted	0.0310783	0.218163	depleted	0.0290239	0.192681	depleted	0.0461433	0.313209	depleted	0.0513757	0.273924	enriched	0.113743	0.206162	depleted	0.0734992	0.305348	depleted	0.021509	0.236004	enriched	0.0456012	0.119219	depleted	0.330036	0.407989	depleted	0.0668168	0.374453	enriched	0.019689	0.176214
Annotations derived over miRTarBase (Gene Ontology)	ERAD pathway GO0036503	56	hsa-miR-1301-3p; hsa-miR-543; hsa-miR-2110; hsa-miR-92b-3p; hsa-miR-4508; hsa-miR-130b-5p; hsa-miR-361-3p; hsa-miR-1292-5p; hsa-miR-3187-3p; hsa-miR-1303; hsa-miR-100-5p; hsa-miR-423-3p; hsa-miR-4433b-5p; hsa-miR-335-5p; hsa-miR-19a-3p; hsa-miR-7855-5p; hsa-miR-139-5p; hsa-miR-155-5p; hsa-miR-1226-3p; hsa-miR-361-5p; hsa-miR-29c-3p; hsa-miR-30a-5p; hsa-let-7b-5p; hsa-miR-25-3p; hsa-miR-423-5p; hs…	enriched	0.721537	0.721786	depleted	0.637089	0.641113	enriched	0.465131	0.514294	enriched	0.212431	0.394667	enriched	0.248924	0.33859	enriched	0.0998277	0.33552	depleted	0.409669	0.487441	enriched	0.198639	0.300382	depleted	0.226217	0.336507	enriched	0.198815	0.420397	enriched	0.123493	0.331899
Annotations derived over miRTarBase (Gene Ontology)	ERBB signaling pathway GO0038127	47	hsa-miR-6786-3p; hsa-miR-2110; hsa-miR-6741-3p; hsa-miR-92b-3p; hsa-miR-130b-5p; hsa-miR-320a-3p; hsa-miR-185-3p; hsa-miR-1307-3p; hsa-miR-454-5p; hsa-miR-494-3p; hsa-miR-335-5p; hsa-miR-4659a-3p; hsa-miR-19a-3p; hsa-miR-122-5p; hsa-miR-4659b-3p; hsa-miR-142-5p; hsa-miR-30a-5p; hsa-let-7b-5p; hsa-miR-451a; hsa-miR-454-3p; hsa-miR-4685-3p; hsa-miR-130a-3p; hsa-miR-28-5p; hsa-miR-942-5p; hsa-miR-20…	enriched	0.331596	0.434821	enriched	0.432931	0.488298	depleted	0.413123	0.485215	enriched	0.0129982	0.193035	enriched	0.0161136	0.0555058	enriched	0.10997	0.338033	enriched	0.231413	0.388224	enriched	0.141941	0.2459	enriched	0.0662639	0.169681	enriched	0.298803	0.453174	enriched	0.312533	0.45202
Annotations derived over miRTarBase (Gene Ontology)	ERBB2 signaling pathway GO0038128	128	hsa-miR-3127-3p; hsa-miR-1908-5p; hsa-miR-92b-3p; hsa-miR-433-3p; hsa-miR-6747-3p; hsa-miR-193a-5p; hsa-miR-323a-3p; hsa-miR-1248; hsa-miR-330-3p; hsa-miR-409-3p; hsa-miR-1343-3p; hsa-miR-323b-3p; hsa-miR-224-5p; hsa-miR-100-5p; hsa-miR-125a-5p; hsa-miR-454-5p; hsa-miR-494-3p; hsa-miR-4326; hsa-miR-181d-5p; hsa-miR-629-3p; hsa-miR-548j-5p; hsa-miR-335-5p; hsa-miR-4659a-3p; hsa-miR-19a-3p; hsa-miR…	depleted	0.0018666	0.105679	depleted	0.0017135	0.0819055	depleted	0.0147136	0.295223	enriched	0.125065	0.352511	enriched	0.00000636	0.000267	enriched	0.0881026	0.326404	enriched	0.0456216	0.272476	enriched	0.000121	0.0024915	enriched	0.0000108	0.000873	depleted	0.0202473	0.362413	enriched	0.124116	0.332355
Annotations derived over miRTarBase (Gene Ontology)	ERCC4-ERCC1 complex GO0070522	28	hsa-miR-92b-3p; hsa-miR-328-3p; hsa-miR-1343-3p; hsa-miR-19a-3p; hsa-miR-6775-3p; hsa-miR-3074-5p; hsa-miR-363-3p; hsa-let-7b-5p; hsa-miR-548e-3p; hsa-miR-25-3p; hsa-miR-25-5p; hsa-miR-340-5p; hsa-miR-1976; hsa-miR-140-3p; hsa-miR-29b-2-5p; hsa-miR-3163; hsa-miR-106a-5p; hsa-miR-6783-3p; hsa-miR-744-5p; hsa-miR-192-5p; hsa-miR-1227-3p; hsa-miR-550a-3-5p; hsa-miR-221-5p; hsa-miR-532-3p; hsa-miR-67…	depleted	0.138093	0.326465	depleted	0.188965	0.359832	depleted	0.170006	0.370345	depleted	0.171984	0.369555	depleted	0.490793	0.513542	depleted	0.156151	0.377655	depleted	0.0508955	0.276365	depleted	0.496023	0.517617	depleted	0.390412	0.448101	enriched	0.127792	0.40166	enriched	0.36309	0.467442
Annotations derived over miRTarBase (Gene Ontology)	ERK1 and ERK2 cascade GO0070371	123	hsa-miR-6786-3p; hsa-miR-2110; hsa-miR-6741-3p; hsa-miR-92b-3p; hsa-miR-6747-3p; hsa-miR-323a-3p; hsa-miR-130b-5p; hsa-miR-320a-3p; hsa-miR-1248; hsa-let-7d-5p; hsa-miR-185-3p; hsa-miR-1307-3p; hsa-miR-370-3p; hsa-miR-323b-3p; hsa-miR-224-5p; hsa-let-7e-5p; hsa-miR-483-3p; hsa-miR-125a-5p; hsa-miR-454-5p; hsa-miR-494-3p; hsa-let-7c-5p; hsa-miR-548ay-3p; hsa-miR-181d-5p; hsa-miR-548j-5p; hsa-miR-3…	depleted	0.0491932	0.247813	depleted	0.034047	0.202412	depleted	0.498286	0.530866	enriched	0.0299063	0.232999	enriched	0.0000123	0.00039	enriched	0.131816	0.359451	enriched	0.0464275	0.272476	enriched	0.000182	0.0032078	enriched	0.0000417	0.0019502	depleted	0.0026632	0.312537	depleted	0.33924	0.454612
Annotations derived over miRTarBase (Gene Ontology)	ERK5 cascade GO0070375	5	hsa-miR-335-5p; hsa-miR-19a-3p; hsa-miR-155-5p; hsa-miR-21-5p; hsa-miR-132-3p	depleted	0.395869	0.470388	depleted	0.374711	0.452307	enriched	0.117448	0.345762	enriched	0.0440208	0.26112	enriched	0.0275409	0.0808008	enriched	0.0364493	0.249568	enriched	0.0245917	0.245412	enriched	0.10656	0.202203	enriched	0.103494	0.221269	depleted	0.219837	0.428359	enriched	0.271225	0.427491
Annotations derived over miRTarBase (Gene Ontology)	ESCEZ complex GO0035098	103	hsa-miR-3613-5p; hsa-miR-1301-3p; hsa-miR-543; hsa-miR-342-5p; hsa-miR-92b-3p; hsa-miR-328-3p; hsa-miR-320a-3p; hsa-miR-485-3p; hsa-miR-409-3p; hsa-miR-1343-3p; hsa-let-7e-5p; hsa-miR-3187-3p; hsa-miR-483-3p; hsa-miR-6501-5p; hsa-miR-363-5p; hsa-miR-423-3p; hsa-let-7c-5p; hsa-miR-1273h-3p; hsa-miR-181d-5p; hsa-miR-548j-5p; hsa-miR-4755-5p; hsa-miR-4659a-3p; hsa-miR-19a-3p; hsa-miR-495-3p; hsa-miR…	depleted	0.103098	0.298995	depleted	0.053154	0.237273	depleted	0.194364	0.385848	enriched	0.249427	0.414065	enriched	0.00000166	0.000121	enriched	0.313837	0.450884	enriched	0.310665	0.430861	enriched	0.0000906	0.0020692	enriched	0.000702	0.0107598	depleted	0.237281	0.438404	enriched	0.015718	0.161972
Annotations derived over miRTarBase (Gene Ontology)	ESCRT I complex GO0000813	37	hsa-miR-328-3p; hsa-miR-185-3p; hsa-miR-483-3p; hsa-miR-3909; hsa-miR-1273h-3p; hsa-miR-181d-5p; hsa-miR-4755-5p; hsa-miR-19a-3p; hsa-let-7b-5p; hsa-miR-454-3p; hsa-miR-296-5p; hsa-miR-505-5p; hsa-miR-130a-3p; hsa-miR-28-5p; hsa-miR-378c; hsa-miR-20b-5p; hsa-miR-20a-5p; hsa-miR-148b-3p; hsa-miR-421; hsa-miR-152-3p; hsa-miR-130b-3p; hsa-miR-93-5p; hsa-miR-1255a; hsa-miR-3613-3p; hsa-miR-106a-5p; h…	depleted	0.0640154	0.263457	depleted	0.0478853	0.228385	enriched	0.0329195	0.305067	enriched	0.120378	0.348407	enriched	0.0093422	0.0374084	enriched	0.0943292	0.332968	depleted	0.0795724	0.2891	enriched	0.0158514	0.0586353	depleted	0.153826	0.272286	depleted	0.166802	0.408436	enriched	0.530442	0.560805
Annotations derived over miRTarBase (Gene Ontology)	ESCRT II complex GO0000814	4	hsa-miR-155-5p; hsa-miR-186-5p; hsa-miR-21-5p; hsa-miR-1260b	depleted	0.352672	0.447259	depleted	0.364459	0.452307	enriched	0.331182	0.439598	enriched	0.414351	0.4916	enriched	0.0683142	0.149214	enriched	0.390091	0.481807	enriched	0.390091	0.475218	enriched	0.0644813	0.145837	enriched	0.232062	0.340314	depleted	0.135342	0.401779	depleted	0.291729	0.441015
Annotations derived over miRTarBase (Gene Ontology)	ESCRT III complex GO0000815	23	hsa-miR-493-5p; hsa-miR-181d-5p; hsa-miR-4659a-3p; hsa-miR-4659b-3p; hsa-let-7b-5p; hsa-miR-10a-5p; hsa-miR-183-3p; hsa-miR-186-5p; hsa-miR-126-5p; hsa-miR-340-5p; hsa-miR-505-5p; hsa-miR-3613-3p; hsa-miR-15a-5p; hsa-miR-26b-5p; hsa-miR-6818-3p; hsa-miR-15b-5p; hsa-miR-339-5p; hsa-miR-500a-3p; hsa-miR-548o-3p; hsa-miR-223-3p; hsa-miR-484; hsa-miR-30c-1-3p; hsa-miR-7977	depleted	0.0829291	0.278388	depleted	0.142818	0.323045	depleted	0.0797515	0.325639	depleted	0.314705	0.443216	enriched	0.0991278	0.190102	depleted	0.255202	0.418951	depleted	0.466508	0.513272	enriched	0.154334	0.25806	enriched	0.0485913	0.1415	depleted	0.310683	0.457505	enriched	0.260901	0.422052
Annotations derived over miRTarBase (Gene Ontology)	ESCRT III complex disassembly GO1904903	40	hsa-miR-92b-3p; hsa-miR-6747-3p; hsa-miR-1343-3p; hsa-miR-4707-3p; hsa-miR-493-5p; hsa-miR-181d-5p; hsa-miR-19a-3p; hsa-miR-155-5p; hsa-miR-122-5p; hsa-miR-363-3p; hsa-let-7b-5p; hsa-miR-10a-5p; hsa-miR-183-3p; hsa-miR-25-3p; hsa-miR-186-5p; hsa-miR-126-5p; hsa-miR-1976; hsa-miR-505-5p; hsa-miR-199b-3p; hsa-miR-15a-5p; hsa-miR-877-3p; hsa-miR-26b-5p; hsa-miR-6818-3p; hsa-miR-107; hsa-miR-181a-2-3…	depleted	0.113326	0.305387	depleted	0.105073	0.291905	depleted	0.0550296	0.316825	depleted	0.089121	0.32377	enriched	0.154729	0.253708	depleted	0.0894678	0.32806	depleted	0.108179	0.313328	enriched	0.143165	0.246558	enriched	0.215165	0.32569	depleted	0.38978	0.492412	enriched	0.607295	0.618019
Annotations derived over miRTarBase (Gene Ontology)	ESCRT complex disassembly GO1904896	9	hsa-miR-15a-5p; hsa-miR-107; hsa-miR-181a-2-3p; hsa-miR-15b-5p; hsa-miR-532-3p; hsa-miR-324-3p; hsa-miR-1260a; hsa-miR-6509-3p; hsa-miR-1260b	depleted	0.000929	0.0848233	depleted	0.0033843	0.0947053	depleted	0.0089143	0.289334	depleted	0.119666	0.348407	enriched	0.0053287	0.025106	depleted	0.0947622	0.332968	depleted	0.0672607	0.2891	enriched	0.035008	0.0992738	enriched	0.0050009	0.0357308	depleted	0.308183	0.455812	enriched	0.370129	0.471448
Annotations derived over miRTarBase (Gene Ontology)	ESCRT-0 complex GO0033565	11	hsa-miR-130b-5p; hsa-let-7e-5p; hsa-miR-1303; hsa-miR-423-3p; hsa-miR-142-3p; hsa-let-7b-5p; hsa-miR-296-5p; hsa-miR-877-3p; hsa-miR-744-5p; hsa-miR-192-5p; hsa-miR-877-5p	enriched	0.288647	0.410859	enriched	0.423917	0.481917	enriched	0.14646	0.361389	depleted	0.544358	0.568471	depleted	0.087023	0.172288	depleted	0.650817	0.656934	depleted	0.417584	0.490627	depleted	0.350932	0.424076	depleted	0.0038195	0.030174	enriched	0.618156	0.628693	depleted	0.481232	0.528349
Annotations derived over miRTarBase (Gene Ontology)	Edg-2 lysophosphatidic acid receptor binding GO0031755	13	hsa-miR-127-3p; hsa-miR-181d-5p; hsa-miR-186-5p; hsa-miR-340-5p; hsa-miR-3163; hsa-miR-3613-3p; hsa-miR-26b-5p; hsa-miR-4443; hsa-miR-335-3p; hsa-miR-23b-3p; hsa-miR-140-5p; hsa-miR-769-5p; hsa-miR-23a-3p	depleted	0.108085	0.302534	depleted	0.182754	0.354387	depleted	0.468997	0.517337	depleted	0.519583	0.551456	enriched	0.0181493	0.0605199	depleted	0.55927	0.583329	enriched	0.0849907	0.2891	enriched	0.0761334	0.162223	enriched	0.029419	0.10302	depleted	0.0322766	0.371606	depleted	0.214938	0.396657
Annotations derived over miRTarBase (Gene Ontology)	Elg1 RFC-like complex GO0031391	11	hsa-miR-409-3p; hsa-miR-3200-5p; hsa-miR-3163; hsa-miR-15a-5p; hsa-miR-15b-5p; hsa-miR-192-5p; hsa-miR-93-3p; hsa-miR-503-5p; hsa-miR-324-3p; hsa-miR-222-3p; hsa-miR-30c-1-3p	depleted	0.0487513	0.247689	depleted	0.0532434	0.237273	depleted	0.0579393	0.316825	depleted	0.227538	0.402809	enriched	0.106956	0.200475	depleted	0.151515	0.374864	depleted	0.284262	0.414647	enriched	0.176326	0.27867	enriched	0.0473447	0.139071	enriched	0.375088	0.486161	enriched	0.606072	0.617182
Annotations derived over miRTarBase (Gene Ontology)	Elongator holoenzyme complex GO0033588	19	hsa-miR-342-5p; hsa-miR-6501-5p; hsa-miR-4755-5p; hsa-miR-335-5p; hsa-miR-146a-5p; hsa-miR-1304-3p; hsa-miR-146b-5p; hsa-miR-26b-5p; hsa-miR-22-3p; hsa-miR-17-5p; hsa-miR-550a-3-5p; hsa-miR-93-3p; hsa-miR-143-3p; hsa-miR-6734-3p; hsa-miR-766-3p; hsa-miR-6881-3p; hsa-miR-484; hsa-miR-7977; hsa-miR-5690	depleted	0.067638	0.267115	depleted	0.0813585	0.269115	depleted	0.0450723	0.312233	depleted	0.108454	0.344347	enriched	0.132166	0.229075	depleted	0.108454	0.337049	depleted	0.032656	0.256907	enriched	0.306408	0.390194	enriched	0.0254018	0.0954097	enriched	0.241457	0.439573	enriched	0.078101	0.292888
Annotations derived over miRTarBase (Gene Ontology)	ErbB-2 class receptor binding GO0005176	12	hsa-miR-433-3p; hsa-miR-200c-3p; hsa-miR-155-5p; hsa-miR-454-3p; hsa-miR-16-2-3p; hsa-miR-130a-3p; hsa-miR-130b-3p; hsa-miR-877-3p; hsa-miR-26b-5p; hsa-miR-183-5p; hsa-miR-23b-3p; hsa-miR-23a-3p	depleted	0.246232	0.397068	depleted	0.273228	0.410877	enriched	0.249192	0.410681	enriched	0.179164	0.3742	enriched	0.0621762	0.14023	enriched	0.415236	0.491248	enriched	0.110771	0.314765	enriched	0.0109068	0.0457874	enriched	0.0245434	0.0942907	depleted	0.196318	0.419429	depleted	0.470783	0.523297
Annotations derived over miRTarBase (Gene Ontology)	ErbB-3 class receptor binding GO0043125	27	hsa-miR-193a-5p; hsa-miR-1343-3p; hsa-miR-125a-5p; hsa-miR-4326; hsa-miR-155-5p; hsa-miR-25-3p; hsa-miR-126-3p; hsa-miR-134-5p; hsa-miR-22-5p; hsa-miR-21-5p; hsa-miR-1296-5p; hsa-miR-130b-3p; hsa-miR-15a-5p; hsa-miR-107; hsa-miR-6783-3p; hsa-miR-22-3p; hsa-miR-15b-5p; hsa-miR-199b-5p; hsa-miR-221-3p; hsa-miR-143-3p; hsa-miR-23b-3p; hsa-miR-503-5p; hsa-miR-29a-3p; hsa-miR-326; hsa-miR-6734-3p; hsa…	depleted	0.0270638	0.207592	depleted	0.0380859	0.210923	depleted	0.101597	0.334882	depleted	0.268641	0.422913	enriched	0.0172442	0.0582519	enriched	0.172671	0.388738	enriched	0.236667	0.390811	enriched	0.0702792	0.154461	enriched	0.0190551	0.0811929	depleted	0.264506	0.445266	enriched	0.140252	0.35053
Annotations derived over miRTarBase (Gene Ontology)	F-actin capping protein complex GO0008290	70	hsa-miR-1301-3p; hsa-miR-543; hsa-miR-6741-3p; hsa-miR-92b-3p; hsa-miR-6747-3p; hsa-miR-130b-5p; hsa-miR-320a-3p; hsa-miR-1248; hsa-miR-6857-3p; hsa-miR-1538; hsa-miR-330-3p; hsa-miR-1307-3p; hsa-miR-1234-3p; hsa-miR-548j-5p; hsa-miR-382-5p; hsa-miR-548ay-5p; hsa-miR-122-5p; hsa-miR-3074-5p; hsa-miR-363-3p; hsa-miR-4473; hsa-miR-142-5p; hsa-let-7b-5p; hsa-miR-374a-5p; hsa-miR-25-3p; hsa-miR-454-3…	depleted	0.156246	0.341279	depleted	0.281344	0.410877	depleted	0.102913	0.335559	enriched	0.106806	0.344282	enriched	0.000771	0.0061863	enriched	0.128979	0.355526	depleted	0.219934	0.382278	enriched	0.0069324	0.0336099	enriched	0.0018707	0.0195875	enriched	0.151168	0.40484	enriched	0.136892	0.346166
Annotations derived over miRTarBase (Gene Ontology)	F-box domain binding GO1990444	7	hsa-miR-3187-3p; hsa-miR-1303; hsa-miR-335-5p; hsa-miR-19a-3p; hsa-miR-130b-3p; hsa-miR-93-5p; hsa-miR-26b-5p	enriched	0.0654419	0.264119	enriched	0.105548	0.292217	enriched	0.08826	0.326631	enriched	0.003842	0.13105	enriched	0.253088	0.341627	enriched	0.003199	0.109911	enriched	0.025763	0.245412	enriched	0.0812426	0.168963	enriched	0.285368	0.376048	depleted	0.114764	0.393756	enriched	0.153393	0.35902
Annotations derived over miRTarBase (Gene Ontology)	FACT complex GO0035101	32	hsa-miR-3613-5p; hsa-miR-1301-3p; hsa-miR-92b-3p; hsa-miR-6747-3p; hsa-miR-320a-3p; hsa-miR-494-3p; hsa-let-7c-5p; hsa-miR-155-5p; hsa-miR-144-3p; hsa-miR-4511; hsa-miR-361-5p; hsa-let-7b-5p; hsa-miR-25-3p; hsa-miR-186-5p; hsa-miR-20a-5p; hsa-miR-6842-3p; hsa-miR-362-5p; hsa-miR-15a-5p; hsa-miR-877-3p; hsa-miR-15b-5p; hsa-miR-196b-5p; hsa-miR-18a-3p; hsa-miR-339-5p; hsa-miR-1227-3p; hsa-miR-30e-3…	depleted	0.412293	0.476665	enriched	0.380791	0.455528	depleted	0.384912	0.46957	enriched	0.614109	0.62427	enriched	0.483114	0.507432	enriched	0.538607	0.568331	depleted	0.700256	0.702339	enriched	0.242539	0.337025	enriched	0.609792	0.617111	enriched	0.235337	0.437598	enriched	0.322097	0.45202
Annotations derived over miRTarBase (Gene Ontology)	FAD binding GO0071949	76	hsa-miR-6786-3p; hsa-miR-1908-5p; hsa-miR-342-5p; hsa-miR-6741-3p; hsa-miR-6747-3p; hsa-miR-130b-5p; hsa-miR-320a-3p; hsa-let-7d-5p; hsa-miR-6857-3p; hsa-miR-501-3p; hsa-miR-1307-3p; hsa-miR-1343-3p; hsa-miR-4707-3p; hsa-let-7e-5p; hsa-miR-1234-3p; hsa-miR-3187-3p; hsa-miR-423-3p; hsa-miR-494-3p; hsa-let-7c-5p; hsa-miR-504-5p; hsa-miR-4755-5p; hsa-miR-335-5p; hsa-miR-122-5p; hsa-miR-146a-5p; hsa-…	enriched	0.058987	0.259318	enriched	0.104855	0.291713	enriched	0.274734	0.415519	enriched	0.274734	0.426561	enriched	0.315192	0.394637	enriched	0.150127	0.373809	depleted	0.233139	0.388896	enriched	0.251071	0.344436	enriched	0.0754811	0.182104	enriched	0.0380153	0.371606	enriched	0.0865497	0.30282
Annotations derived over miRTarBase (Gene Ontology)	FAD biosynthetic process GO0006747	4	hsa-miR-320a-3p; hsa-let-7b-5p; hsa-miR-98-5p; hsa-miR-877-3p	enriched	0.194074	0.363316	enriched	0.212759	0.376057	enriched	0.0891744	0.326631	enriched	0.493378	0.533166	depleted	0.317138	0.395647	enriched	0.468283	0.519435	enriched	0.279209	0.411157	depleted	0.49745	0.518658	depleted	0.212638	0.324062	depleted	0.239028	0.438775	depleted	0.0893686	0.305531
Annotations derived over miRTarBase (Gene Ontology)	FAD transmembrane transporter activity GO0015230	12	hsa-miR-92b-3p; hsa-miR-483-3p; hsa-miR-629-3p; hsa-miR-363-3p; hsa-let-7b-5p; hsa-miR-25-3p; hsa-miR-98-5p; hsa-miR-4685-3p; hsa-miR-339-5p; hsa-miR-501-5p; hsa-miR-132-3p; hsa-miR-6833-3p	enriched	0.241465	0.394716	enriched	0.259075	0.407277	depleted	0.569287	0.584899	depleted	0.538895	0.564269	enriched	0.349607	0.42178	enriched	0.44789	0.507578	depleted	0.322115	0.438695	enriched	0.181234	0.283921	enriched	0.675156	0.677164	enriched	0.317614	0.460119	enriched	0.185624	0.379707
Annotations derived over miRTarBase (Gene Ontology)	FAD-AMP lyase cyclizing activity GO0034012	2	hsa-miR-6501-5p; hsa-miR-26b-5p	enriched	0.419135	0.477141	enriched	0.487841	0.519976	enriched	0.261075	0.412488	enriched	0.121205	0.348407	enriched	0.0047892	0.0232205	enriched	0.109143	0.337049	enriched	0.183309	0.363633	enriched	0.0026549	0.0177016	enriched	0.0726358	0.177482	depleted	0.539369	0.5671	enriched	0.0249777	0.195103
Annotations derived over miRTarBase (Gene Ontology)	FANCM-MHF complex GO0071821	5	hsa-miR-6747-3p; hsa-miR-146a-5p; hsa-miR-1976; hsa-miR-192-5p; hsa-miR-182-5p	enriched	0.347017	0.444195	enriched	0.417302	0.477693	enriched	0.268743	0.415519	depleted	0.348517	0.458868	depleted	0.38085	0.443083	depleted	0.252047	0.4169	enriched	0.621244	0.630816	depleted	0.38085	0.443849	depleted	0.239111	0.346106	depleted	0.269283	0.44621	depleted	0.340396	0.454767
Annotations derived over miRTarBase (Gene Ontology)	FARSINSTRIPAK complex GO0090443	28	hsa-miR-4508; hsa-let-7d-5p; hsa-miR-1343-3p; hsa-let-7e-5p; hsa-let-7c-5p; hsa-miR-548ay-3p; hsa-miR-155-5p; hsa-miR-30a-5p; hsa-miR-142-3p; hsa-let-7b-5p; hsa-miR-423-5p; hsa-miR-98-5p; hsa-let-7g-5p; hsa-miR-1304-3p; hsa-miR-6783-3p; hsa-miR-584-5p; hsa-let-7i-5p; hsa-miR-18a-3p; hsa-miR-30e-5p; hsa-miR-30b-5p; hsa-miR-618; hsa-miR-342-3p; hsa-miR-6734-3p; hsa-miR-500a-3p; hsa-miR-197-3p; hsa-…	depleted	0.364646	0.454729	depleted	0.399291	0.466265	depleted	0.174253	0.372893	depleted	0.091934	0.326572	depleted	0.631976	0.636629	depleted	0.180779	0.388738	depleted	0.12295	0.322649	enriched	0.427797	0.478667	depleted	0.398538	0.452651	enriched	0.254748	0.4405	enriched	0.407741	0.492082
Annotations derived over miRTarBase (Gene Ontology)	FAT10 activating enzyme activity GO0019780	6	hsa-miR-3127-3p; hsa-miR-501-5p; hsa-miR-660-5p; hsa-miR-6734-3p; hsa-miR-4646-3p; hsa-miR-5690	depleted	0.0194507	0.187232	depleted	0.021282	0.175223	depleted	0.124454	0.35113	depleted	0.161386	0.35988	enriched	0.167176	0.267121	depleted	0.139441	0.366442	depleted	0.1096	0.314413	enriched	0.176635	0.278794	enriched	0.415913	0.464789	depleted	0.151799	0.40484	enriched	0.154151	0.35902
Annotations derived over miRTarBase (Gene Ontology)	FATZ binding GO0051373	10	hsa-miR-6747-3p; hsa-miR-548ay-3p; hsa-miR-5001-3p; hsa-miR-1976; hsa-miR-1304-3p; hsa-miR-5193; hsa-miR-26b-5p; hsa-miR-378a-5p; hsa-miR-6734-3p; hsa-miR-197-3p	depleted	0.43909	0.489947	depleted	0.43909	0.490778	depleted	0.415152	0.485662	depleted	0.363713	0.465481	depleted	0.350932	0.422447	depleted	0.379555	0.4756	depleted	0.263895	0.402802	depleted	0.215921	0.31674	depleted	0.105644	0.224608	enriched	0.424869	0.500906	enriched	0.12079	0.329792
Annotations derived over miRTarBase (Gene Ontology)	FBXO family protein binding GO0098770	33	hsa-miR-3613-5p; hsa-miR-320a-3p; hsa-miR-501-3p; hsa-miR-191-5p; hsa-miR-1303; hsa-miR-494-3p; hsa-miR-504-5p; hsa-miR-4326; hsa-miR-7855-5p; hsa-miR-29c-3p; hsa-let-7b-5p; hsa-miR-183-3p; hsa-miR-502-3p; hsa-miR-340-5p; hsa-miR-942-5p; hsa-miR-20b-5p; hsa-miR-140-3p; hsa-miR-21-5p; hsa-miR-15a-5p; hsa-miR-26b-5p; hsa-miR-107; hsa-miR-22-3p; hsa-miR-378a-3p; hsa-miR-185-5p; hsa-miR-15b-5p; hsa-m…	enriched	0.151365	0.338164	enriched	0.239066	0.394003	enriched	0.165292	0.370345	enriched	0.0273448	0.228257	enriched	0.0052779	0.0249237	enriched	0.0081346	0.150748	enriched	0.0308306	0.254038	enriched	0.0102618	0.0441069	enriched	0.13636	0.261055	depleted	0.198153	0.419725	enriched	0.200204	0.389525
Annotations derived over miRTarBase (Gene Ontology)	FFAT motif binding GO0033149	13	hsa-miR-30a-5p; hsa-miR-142-3p; hsa-miR-126-5p; hsa-miR-421; hsa-miR-877-3p; hsa-miR-22-3p; hsa-miR-339-5p; hsa-miR-30e-5p; hsa-miR-30b-5p; hsa-miR-342-3p; hsa-miR-484; hsa-miR-30d-5p; hsa-miR-331-3p	depleted	0.0172174	0.183463	depleted	0.0060925	0.115926	depleted	0.113236	0.343001	depleted	0.205966	0.391215	enriched	0.230239	0.324451	depleted	0.296943	0.439344	depleted	0.0504807	0.275468	enriched	0.0890054	0.179796	enriched	0.502907	0.529218	depleted	0.11019	0.392916	enriched	0.0057011	0.114014
Annotations derived over miRTarBase (Gene Ontology)	FHA domain binding GO0070975	10	hsa-miR-361-5p; hsa-miR-877-3p; hsa-miR-185-5p; hsa-miR-18a-3p; hsa-miR-17-3p; hsa-miR-18a-5p; hsa-miR-335-3p; hsa-miR-324-5p; hsa-miR-505-3p; hsa-miR-664b-3p	depleted	0.0048705	0.127119	depleted	0.0037053	0.0971615	depleted	0.0037518	0.264606	depleted	0.0716426	0.30065	enriched	0.277953	0.364306	depleted	0.0749439	0.306866	depleted	0.0106263	0.207059	enriched	0.331523	0.411094	enriched	0.124246	0.246284	depleted	0.370039	0.486161	enriched	0.078175	0.292888
Annotations derived over miRTarBase (Gene Ontology)	FHF complex GO0070695	29	hsa-miR-4508; hsa-let-7d-3p; hsa-miR-1307-3p; hsa-miR-330-5p; hsa-miR-1234-3p; hsa-miR-181d-5p; hsa-miR-335-5p; hsa-miR-6513-3p; hsa-miR-139-5p; hsa-miR-1273c; hsa-miR-25-5p; hsa-miR-20b-5p; hsa-miR-1304-3p; hsa-miR-20a-5p; hsa-miR-93-5p; hsa-miR-3613-3p; hsa-miR-106a-5p; hsa-miR-629-5p; hsa-miR-584-5p; hsa-miR-106b-5p; hsa-miR-17-5p; hsa-miR-378a-5p; hsa-miR-192-5p; hsa-miR-17-3p; hsa-miR-143-3p…	enriched	0.436192	0.487915	depleted	0.455059	0.500724	enriched	0.118047	0.34647	enriched	0.171029	0.368353	enriched	0.258308	0.346979	enriched	0.193529	0.388738	enriched	0.058666	0.279907	enriched	0.173243	0.275177	enriched	0.245755	0.35189	enriched	0.138904	0.403907	enriched	0.307837	0.451024
Annotations derived over miRTarBase (Gene Ontology)	FK506 binding GO0005528	31	hsa-miR-543; hsa-miR-92b-3p; hsa-miR-433-3p; hsa-miR-328-3p; hsa-miR-320a-3p; hsa-miR-181d-5p; hsa-miR-4755-5p; hsa-miR-155-5p; hsa-miR-363-3p; hsa-let-7b-5p; hsa-miR-548e-3p; hsa-miR-374a-5p; hsa-miR-25-3p; hsa-miR-423-5p; hsa-miR-98-5p; hsa-miR-505-5p; hsa-miR-374b-5p; hsa-miR-15a-5p; hsa-miR-877-3p; hsa-miR-26b-5p; hsa-miR-15b-5p; hsa-miR-744-5p; hsa-miR-18a-3p; hsa-miR-151a-5p; hsa-miR-93-3p;…	depleted	0.470091	0.510321	depleted	0.51045	0.536992	depleted	0.43083	0.492156	enriched	0.427337	0.498228	enriched	0.29614	0.378614	enriched	0.242737	0.410144	enriched	0.429421	0.492733	enriched	0.196532	0.298128	enriched	0.578034	0.589787	depleted	0.514483	0.550719	enriched	0.382894	0.479452
Annotations derived over miRTarBase (Gene Ontology)	FMN adenylyltransferase activity GO0003919	4	hsa-miR-320a-3p; hsa-let-7b-5p; hsa-miR-98-5p; hsa-miR-877-3p	enriched	0.194074	0.363316	enriched	0.212759	0.376057	enriched	0.0891744	0.326631	enriched	0.493378	0.533166	depleted	0.317138	0.395647	enriched	0.468283	0.519435	enriched	0.279209	0.411157	depleted	0.49745	0.518658	depleted	0.212638	0.324062	depleted	0.239028	0.438775	depleted	0.0893686	0.305531
Annotations derived over miRTarBase (Gene Ontology)	FMN binding GO0010181	29	hsa-miR-543; hsa-miR-92b-3p; hsa-miR-3187-3p; hsa-miR-6501-5p; hsa-miR-335-5p; hsa-miR-382-5p; hsa-miR-200c-3p; hsa-miR-7855-5p; hsa-miR-155-5p; hsa-miR-122-5p; hsa-miR-363-3p; hsa-miR-146a-5p; hsa-miR-30a-5p; hsa-let-7b-5p; hsa-miR-25-3p; hsa-miR-1304-3p; hsa-miR-421; hsa-miR-15a-5p; hsa-miR-532-5p; hsa-miR-15b-5p; hsa-miR-1270; hsa-miR-18a-3p; hsa-miR-339-5p; hsa-miR-18a-5p; hsa-miR-143-3p; hsa…	depleted	0.273503	0.407515	enriched	0.159414	0.335533	enriched	0.226411	0.401116	enriched	0.0736174	0.303274	enriched	0.129286	0.225079	enriched	0.0996333	0.335248	enriched	0.10931	0.313901	enriched	0.174874	0.276874	enriched	0.0476991	0.139612	enriched	0.300297	0.454029	enriched	0.0767974	0.291073
Annotations derived over miRTarBase (Gene Ontology)	FMN biosynthetic process GO0009398	14	hsa-miR-1234-3p; hsa-miR-6501-5p; hsa-miR-495-3p; hsa-miR-186-5p; hsa-miR-20b-5p; hsa-miR-20a-5p; hsa-miR-93-5p; hsa-miR-106a-5p; hsa-miR-15a-5p; hsa-miR-106b-5p; hsa-miR-17-5p; hsa-miR-15b-5p; hsa-miR-503-5p; hsa-miR-150-5p	depleted	0.225377	0.384887	depleted	0.161411	0.337138	depleted	0.125837	0.351543	enriched	0.0064676	0.148809	enriched	0.00000871	0.000313	enriched	0.0043922	0.122232	enriched	0.0198623	0.233185	enriched	0.00000988	0.000576	enriched	0.0016608	0.0181363	depleted	0.273786	0.447521	enriched	0.0000972	0.0317549
Annotations derived over miRTarBase (Gene Ontology)	Fanconi anaemia nuclear complex GO0043240	41	hsa-miR-6786-3p; hsa-miR-6747-3p; hsa-miR-130b-5p; hsa-miR-1180-3p; hsa-miR-1343-3p; hsa-miR-3187-3p; hsa-miR-6501-5p; hsa-miR-7855-5p; hsa-miR-122-5p; hsa-miR-146a-5p; hsa-miR-30a-5p; hsa-miR-1976; hsa-miR-20b-5p; hsa-miR-20a-5p; hsa-miR-140-3p; hsa-miR-5193; hsa-miR-93-5p; hsa-miR-3613-3p; hsa-miR-146b-5p; hsa-miR-106a-5p; hsa-miR-877-3p; hsa-miR-26b-5p; hsa-miR-589-5p; hsa-miR-6783-3p; hsa-miR…	depleted	0.0357041	0.229132	depleted	0.0396387	0.214051	depleted	0.021888	0.300377	depleted	0.202622	0.388469	enriched	0.0475218	0.117839	depleted	0.258167	0.421195	depleted	0.103172	0.308959	enriched	0.159974	0.262052	enriched	0.139637	0.26388	enriched	0.290397	0.449779	enriched	0.120402	0.329792
Annotations derived over miRTarBase (Gene Ontology)	Fas signaling pathway GO0036337	14	hsa-miR-320a-3p; hsa-miR-330-3p; hsa-miR-504-5p; hsa-miR-19a-3p; hsa-miR-146a-5p; hsa-miR-98-5p; hsa-miR-21-5p; hsa-miR-210-3p; hsa-miR-106a-5p; hsa-miR-106b-5p; hsa-miR-17-5p; hsa-miR-196b-5p; hsa-miR-18a-5p; hsa-miR-23a-3p	enriched	0.249789	0.40001	depleted	0.381474	0.455528	enriched	0.0949856	0.332139	enriched	0.0054714	0.144235	enriched	0.000059	0.0010879	enriched	0.000721	0.0767044	enriched	0.0140397	0.210812	enriched	0.0000576	0.0015756	enriched	0.011122	0.05827	depleted	0.0268347	0.368635	enriched	0.1063	0.319018
Annotations derived over miRTarBase (Gene Ontology)	Fc receptor mediated inhibitory signaling pathway GO0002774	14	hsa-let-7d-5p; hsa-let-7e-5p; hsa-let-7c-5p; hsa-miR-122-5p; hsa-let-7b-5p; hsa-miR-98-5p; hsa-let-7g-5p; hsa-miR-1304-3p; hsa-let-7i-5p; hsa-miR-221-3p; hsa-miR-143-3p; hsa-miR-335-3p; hsa-miR-625-5p; hsa-miR-222-3p	depleted	0.634186	0.63939	enriched	0.597125	0.606203	enriched	0.445807	0.501456	enriched	0.232995	0.406535	enriched	0.0332683	0.0919842	enriched	0.157908	0.378306	enriched	0.148424	0.341752	enriched	0.0522081	0.12798	enriched	0.0010386	0.0138188	enriched	0.468777	0.520421	depleted	0.0670716	0.276891
Annotations derived over miRTarBase (Gene Ontology)	Fc receptor mediated stimulatory signaling pathway GO0002431	12	hsa-let-7d-5p; hsa-let-7e-5p; hsa-let-7c-5p; hsa-miR-122-5p; hsa-let-7b-5p; hsa-miR-98-5p; hsa-let-7g-5p; hsa-miR-1304-3p; hsa-let-7i-5p; hsa-miR-221-3p; hsa-miR-625-5p; hsa-miR-222-3p	enriched	0.380485	0.461494	enriched	0.268186	0.410564	enriched	0.645908	0.649807	enriched	0.319877	0.446424	enriched	0.067529	0.14807	enriched	0.203585	0.388738	enriched	0.306592	0.427965	enriched	0.0958868	0.188959	enriched	0.0038105	0.0301474	enriched	0.202132	0.421765	depleted	0.0577433	0.261631
Annotations derived over miRTarBase (Gene Ontology)	Fc receptor signaling pathway GO0038093	16	hsa-miR-504-5p; hsa-miR-335-5p; hsa-miR-19a-3p; hsa-miR-186-5p; hsa-miR-20a-5p; hsa-miR-146b-5p; hsa-miR-877-3p; hsa-miR-199b-5p; hsa-miR-221-3p; hsa-miR-532-3p; hsa-miR-150-5p; hsa-miR-222-3p; hsa-miR-766-3p; hsa-miR-1260a; hsa-miR-30c-1-3p; hsa-miR-1260b	depleted	0.0498213	0.248965	depleted	0.0334077	0.200632	depleted	0.0249322	0.300605	depleted	0.332268	0.454058	enriched	0.0000498	0.000964	depleted	0.415932	0.491248	depleted	0.511856	0.542143	enriched	0.0012193	0.0104419	enriched	0.0049155	0.0353245	depleted	0.0317131	0.371606	enriched	0.21888	0.39908
Annotations derived over miRTarBase (Gene Ontology)	Fc-epsilon receptor signaling pathway GO0038095	232	hsa-miR-3127-3p; hsa-miR-6786-3p; hsa-miR-1301-3p; hsa-miR-1908-5p; hsa-miR-3173-5p; hsa-miR-543; hsa-miR-342-5p; hsa-miR-2110; hsa-miR-6741-3p; hsa-miR-92b-3p; hsa-miR-433-3p; hsa-miR-6747-3p; hsa-miR-4508; hsa-miR-3605-3p; hsa-miR-7706; hsa-miR-323a-3p; hsa-miR-130b-5p; hsa-miR-320a-3p; hsa-miR-1248; hsa-let-7d-5p; hsa-miR-361-3p; hsa-miR-1180-3p; hsa-miR-185-3p; hsa-miR-191-5p; hsa-miR-409-3p;…	depleted	0.0791411	0.275691	depleted	0.0555921	0.239241	depleted	0.0923606	0.331834	enriched	0.258423	0.417865	enriched	0.0080184	0.0334915	enriched	0.165152	0.384579	enriched	0.069698	0.2891	enriched	0.0475847	0.122245	enriched	0.000707	0.0107963	enriched	0.0323325	0.371606	enriched	0.187374	0.380869
Annotations derived over miRTarBase (Gene Ontology)	Fc-gamma receptor I complex binding GO0034988	13	hsa-miR-92b-3p; hsa-miR-200c-3p; hsa-miR-155-5p; hsa-let-7b-5p; hsa-miR-20a-5p; hsa-miR-378a-3p; hsa-miR-221-3p; hsa-miR-23b-3p; hsa-miR-324-5p; hsa-miR-222-3p; hsa-miR-23a-3p; hsa-miR-484; hsa-miR-331-3p	depleted	0.0937129	0.290578	depleted	0.080875	0.269115	depleted	0.080875	0.325639	depleted	0.286869	0.429318	enriched	0.128235	0.223876	depleted	0.339289	0.45787	depleted	0.0562697	0.276941	enriched	0.0605023	0.13987	enriched	0.217204	0.327206	enriched	0.324672	0.463369	enriched	0.153152	0.35902
Annotations derived over miRTarBase (Gene Ontology)	Fc-gamma receptor signaling pathway involved in phagocytosis GO0038096	217	hsa-miR-4732-3p; hsa-miR-3613-5p; hsa-miR-3127-3p; hsa-miR-6786-3p; hsa-miR-1301-3p; hsa-miR-1908-5p; hsa-miR-3173-5p; hsa-miR-543; hsa-miR-342-5p; hsa-miR-2110; hsa-miR-6741-3p; hsa-miR-92b-3p; hsa-miR-433-3p; hsa-miR-6747-3p; hsa-miR-4508; hsa-miR-7706; hsa-miR-323a-3p; hsa-miR-130b-5p; hsa-miR-320a-3p; hsa-miR-1248; hsa-let-7d-5p; hsa-miR-1180-3p; hsa-miR-185-3p; hsa-miR-501-3p; hsa-miR-330-3p…	depleted	0.143183	0.33173	depleted	0.0913535	0.277638	enriched	0.2048	0.390509	enriched	0.296583	0.435599	enriched	0.0027946	0.0157204	enriched	0.353782	0.464002	enriched	0.0815607	0.2891	enriched	0.0044706	0.0251876	enriched	0.0057951	0.0389077	depleted	0.130134	0.401779	depleted	0.101706	0.316513
Annotations derived over miRTarBase (Gene Ontology)	Flemming body GO0090543	85	hsa-miR-3613-5p; hsa-miR-1301-3p; hsa-miR-92b-3p; hsa-miR-320a-3p; hsa-miR-4707-3p; hsa-miR-6735-5p; hsa-miR-3187-3p; hsa-miR-483-3p; hsa-miR-6501-5p; hsa-miR-363-5p; hsa-miR-548ay-3p; hsa-miR-181d-5p; hsa-miR-19a-3p; hsa-miR-3615; hsa-miR-495-3p; hsa-miR-6513-3p; hsa-miR-155-5p; hsa-miR-122-5p; hsa-miR-3074-5p; hsa-miR-363-3p; hsa-miR-30a-5p; hsa-let-7b-5p; hsa-miR-183-3p; hsa-miR-25-3p; hsa-miR…	depleted	0.0081066	0.153845	depleted	0.0171699	0.16443	depleted	0.001163	0.260847	depleted	0.264349	0.420586	enriched	0.000596	0.0051203	depleted	0.454596	0.512052	depleted	0.099186	0.304811	enriched	0.000596	0.0066073	enriched	0.0015344	0.0174062	depleted	0.066809	0.374453	enriched	0.0143975	0.155785
Annotations derived over miRTarBase (Gene Ontology)	Formylglycine-generating oxidase activity GO0120147	2	hsa-miR-148b-3p; hsa-miR-106b-5p	depleted	0.237564	0.392744	depleted	0.278668	0.410877	depleted	0.341826	0.446444	enriched	0.198848	0.386074	enriched	0.10786	0.200682	enriched	0.193598	0.388738	enriched	0.198848	0.366853	enriched	0.130193	0.23295	enriched	0.119781	0.241864	depleted	0.436212	0.500906	enriched	0.169835	0.365076
Annotations derived over miRTarBase (Gene Ontology)	G protein-coupled GABA receptor activity GO0004965	16	hsa-miR-3187-3p; hsa-miR-1303; hsa-miR-335-5p; hsa-miR-144-5p; hsa-miR-1271-5p; hsa-miR-20b-5p; hsa-miR-20a-5p; hsa-miR-93-5p; hsa-miR-26b-5p; hsa-miR-106b-5p; hsa-miR-17-5p; hsa-miR-96-5p; hsa-miR-378a-5p; hsa-miR-182-5p; hsa-miR-4443; hsa-miR-197-3p	enriched	0.254321	0.403855	depleted	0.24251	0.396182	enriched	0.0720606	0.323318	enriched	0.0404856	0.254996	enriched	0.0207958	0.0666013	enriched	0.0458665	0.264207	enriched	0.0812661	0.2891	enriched	0.004524	0.0253505	enriched	0.295346	0.384204	depleted	0.011507	0.350962	enriched	0.270586	0.427491
Annotations derived over miRTarBase (Gene Ontology)	G protein-coupled acetylcholine receptor activity GO0016907	14	hsa-miR-4732-3p; hsa-miR-433-3p; hsa-miR-125a-5p; hsa-miR-4755-5p; hsa-miR-335-5p; hsa-miR-1976; hsa-miR-148a-5p; hsa-miR-148b-3p; hsa-miR-29b-2-5p; hsa-miR-3613-3p; hsa-miR-107; hsa-miR-378a-5p; hsa-miR-339-5p; hsa-miR-4454	enriched	0.166355	0.348039	enriched	0.205293	0.370735	enriched	0.159239	0.370345	enriched	0.365186	0.466176	depleted	0.262151	0.350469	enriched	0.23868	0.408566	enriched	0.383486	0.47168	depleted	0.265891	0.35866	depleted	0.338944	0.414965	enriched	0.0776535	0.381307	enriched	0.18232	0.376359
Annotations derived over miRTarBase (Gene Ontology)	G protein-coupled acetylcholine receptor signaling pathway GO0007213	43	hsa-miR-92b-3p; hsa-miR-501-3p; hsa-miR-127-3p; hsa-miR-224-5p; hsa-miR-1287-5p; hsa-miR-181d-5p; hsa-miR-4755-5p; hsa-miR-335-5p; hsa-miR-155-5p; hsa-miR-363-3p; hsa-miR-4511; hsa-miR-142-3p; hsa-let-7b-5p; hsa-miR-25-3p; hsa-miR-423-5p; hsa-miR-502-3p; hsa-miR-186-5p; hsa-miR-340-5p; hsa-miR-148a-5p; hsa-miR-223-5p; hsa-miR-6885-3p; hsa-miR-29b-2-5p; hsa-miR-3163; hsa-miR-21-5p; hsa-miR-3613-3p…	depleted	0.11429	0.306231	depleted	0.133991	0.318586	enriched	0.214485	0.395369	enriched	0.238658	0.407829	enriched	0.0017151	0.0111131	enriched	0.105035	0.337049	enriched	0.152781	0.345249	enriched	0.0241661	0.0778851	enriched	0.0033443	0.0277772	depleted	0.10925	0.392916	enriched	0.312876	0.45202
Annotations derived over miRTarBase (Gene Ontology)	G protein-coupled glutamate receptor binding GO0035256	5	hsa-let-7d-5p; hsa-miR-485-3p; hsa-miR-19a-3p; hsa-miR-5010-3p; hsa-miR-484	enriched	0.301825	0.420659	enriched	0.393497	0.462605	enriched	0.0975689	0.332193	enriched	0.109806	0.3445	depleted	0.532185	0.54798	enriched	0.0890129	0.327813	enriched	0.202059	0.369906	depleted	0.444835	0.481095	depleted	0.159709	0.272996	enriched	0.269283	0.44621	enriched	0.294321	0.442443
Annotations derived over miRTarBase (Gene Ontology)	G protein-coupled glutamate receptor signaling pathway GO0007216	27	hsa-miR-6747-3p; hsa-let-7d-5p; hsa-miR-485-3p; hsa-miR-127-3p; hsa-miR-493-5p; hsa-miR-548j-5p; hsa-miR-335-5p; hsa-miR-4659a-3p; hsa-miR-19a-3p; hsa-miR-1306-5p; hsa-miR-548ay-5p; hsa-miR-1226-3p; hsa-miR-4659b-3p; hsa-miR-144-3p; hsa-miR-186-5p; hsa-miR-1976; hsa-miR-5193; hsa-miR-877-3p; hsa-miR-26b-5p; hsa-miR-151a-3p; hsa-miR-93-3p; hsa-miR-5010-3p; hsa-miR-6749-3p; hsa-miR-150-5p; hsa-miR-…	enriched	0.163568	0.346331	enriched	0.264145	0.408516	enriched	0.263473	0.414013	enriched	0.31046	0.440984	enriched	0.307338	0.387161	enriched	0.481417	0.526647	enriched	0.170058	0.358543	depleted	0.389388	0.450347	enriched	0.374338	0.436246	enriched	0.119501	0.397145	depleted	0.410721	0.492082
Annotations derived over miRTarBase (Gene Ontology)	G protein-coupled neurotensin receptor activity GO0016492	3	hsa-miR-7704; hsa-miR-335-5p; hsa-miR-26b-5p	enriched	0.282461	0.407665	enriched	0.329283	0.432251	enriched	0.171642	0.370345	enriched	0.0421895	0.25676	enriched	0.577799	0.587646	enriched	0.0357312	0.247655	enriched	0.0930228	0.296035	enriched	0.536923	0.551801	enriched	0.304948	0.389738	depleted	0.311512	0.458183	depleted	0.406089	0.491805
Annotations derived over miRTarBase (Gene Ontology)	G protein-coupled peptide receptor activity GO0008528	50	hsa-miR-342-5p; hsa-miR-6747-3p; hsa-miR-130b-5p; hsa-miR-320a-3p; hsa-miR-1248; hsa-miR-361-3p; hsa-miR-1343-3p; hsa-miR-483-3p; hsa-miR-4433b-5p; hsa-miR-4755-5p; hsa-miR-335-5p; hsa-miR-139-5p; hsa-miR-30a-5p; hsa-miR-142-3p; hsa-let-7b-5p; hsa-miR-10a-5p; hsa-miR-98-5p; hsa-miR-4685-3p; hsa-miR-1976; hsa-miR-148b-3p; hsa-miR-340-3p; hsa-miR-3613-3p; hsa-miR-15a-5p; hsa-miR-26b-5p; hsa-miR-107…	depleted	0.0641406	0.263703	depleted	0.0724707	0.261965	depleted	0.0678101	0.32325	depleted	0.081445	0.312317	enriched	0.140053	0.237883	depleted	0.0606315	0.289727	depleted	0.0488836	0.275415	enriched	0.179123	0.281709	enriched	0.347986	0.420098	depleted	0.23258	0.436011	enriched	0.426215	0.497333
Annotations derived over miRTarBase (Gene Ontology)	G protein-coupled photoreceptor activity GO0008020	12	hsa-miR-1248; hsa-miR-4755-5p; hsa-miR-424-3p; hsa-miR-335-5p; hsa-miR-146a-5p; hsa-miR-186-5p; hsa-miR-421; hsa-miR-21-5p; hsa-miR-501-5p; hsa-miR-183-5p; hsa-miR-30b-5p; hsa-miR-505-3p	depleted	0.37528	0.458972	enriched	0.340619	0.437473	depleted	0.31197	0.427732	enriched	0.324213	0.449822	enriched	0.31851	0.396313	enriched	0.199193	0.388738	enriched	0.395126	0.477729	enriched	0.400915	0.459501	enriched	0.200523	0.313364	depleted	0.383429	0.489746	enriched	0.249246	0.415906
Annotations derived over miRTarBase (Gene Ontology)	G protein-coupled purinergic nucleotide receptor activity GO0045028	8	hsa-miR-330-3p; hsa-miR-1307-3p; hsa-miR-504-5p; hsa-miR-335-5p; hsa-miR-5193; hsa-miR-221-5p; hsa-miR-532-3p; hsa-miR-6749-3p	enriched	0.387921	0.465768	enriched	0.51569	0.540636	enriched	0.426072	0.490217	enriched	0.106232	0.343731	enriched	0.105558	0.198522	enriched	0.196815	0.388738	enriched	0.0168753	0.225536	enriched	0.16326	0.265783	enriched	0.0368363	0.119749	depleted	0.591501	0.609709	enriched	0.599933	0.611919
Annotations derived over miRTarBase (Gene Ontology)	G protein-coupled receptor activity GO0004930	186	hsa-miR-4732-3p; hsa-miR-3613-5p; hsa-miR-3127-3p; hsa-miR-6786-3p; hsa-miR-1908-5p; hsa-miR-2110; hsa-miR-92b-3p; hsa-miR-433-3p; hsa-miR-6747-3p; hsa-miR-328-3p; hsa-miR-7704; hsa-miR-323a-3p; hsa-miR-130b-5p; hsa-miR-320a-3p; hsa-miR-1248; hsa-let-7d-5p; hsa-miR-361-3p; hsa-miR-501-3p; hsa-miR-330-3p; hsa-miR-3177-3p; hsa-miR-1307-3p; hsa-miR-1299; hsa-miR-6894-3p; hsa-miR-6735-5p; hsa-miR-330…	depleted	0.0500458	0.249072	depleted	0.0869332	0.273217	depleted	0.0962998	0.332139	enriched	0.203304	0.388469	enriched	0.000086	0.0013828	enriched	0.204036	0.388738	enriched	0.54863	0.569446	enriched	0.000632	0.0068598	enriched	0.0095435	0.052819	depleted	0.19192	0.417127	enriched	0.0010386	0.0713928
Annotations derived over miRTarBase (Gene Ontology)	G protein-coupled receptor activity involved in regulation of postsynaptic membrane potential GO0099530	4	hsa-miR-548j-5p; hsa-miR-335-5p; hsa-miR-548ay-5p; hsa-miR-5193	enriched	0.0964186	0.293076	enriched	0.0584391	0.242151	enriched	0.155609	0.368355	enriched	0.0173173	0.20431	enriched	0.0490191	0.120569	enriched	0.0697102	0.301421	enriched	0.0025332	0.165747	enriched	0.159858	0.261921	enriched	0.0363364	0.118549	enriched	0.3753	0.486161	depleted	0.0354639	0.219528
Annotations derived over miRTarBase (Gene Ontology)	G protein-coupled receptor binding GO0001664	142	hsa-miR-6786-3p; hsa-miR-1908-5p; hsa-miR-92b-3p; hsa-miR-6747-3p; hsa-miR-328-3p; hsa-miR-130b-5p; hsa-miR-320a-3p; hsa-let-7d-5p; hsa-miR-361-3p; hsa-miR-3177-3p; hsa-miR-409-3p; hsa-miR-1299; hsa-miR-330-5p; hsa-miR-1292-5p; hsa-miR-224-5p; hsa-miR-493-5p; hsa-let-7e-5p; hsa-miR-3187-3p; hsa-miR-483-3p; hsa-miR-1303; hsa-miR-100-5p; hsa-miR-423-3p; hsa-let-7c-5p; hsa-miR-92b-5p; hsa-miR-5189-3…	depleted	0.0023078	0.11278	depleted	0.000193	0.0389663	depleted	0.0234554	0.300605	depleted	0.0660503	0.293194	enriched	0.00000186	0.000125	depleted	0.171985	0.388738	depleted	0.0875397	0.292131	enriched	0.0000392	0.0012908	enriched	0.000173	0.0044295	depleted	0.0433069	0.371606	enriched	0.018276	0.1714
Annotations derived over miRTarBase (Gene Ontology)	G protein-coupled receptor heterodimeric complex GO0038039	16	hsa-miR-3187-3p; hsa-miR-1303; hsa-miR-335-5p; hsa-miR-144-5p; hsa-miR-1271-5p; hsa-miR-20b-5p; hsa-miR-20a-5p; hsa-miR-93-5p; hsa-miR-26b-5p; hsa-miR-106b-5p; hsa-miR-17-5p; hsa-miR-96-5p; hsa-miR-378a-5p; hsa-miR-182-5p; hsa-miR-4443; hsa-miR-197-3p	enriched	0.254321	0.403855	depleted	0.24251	0.396182	enriched	0.0720606	0.323318	enriched	0.0404856	0.254996	enriched	0.0207958	0.0666013	enriched	0.0458665	0.264207	enriched	0.0812661	0.2891	enriched	0.004524	0.0253505	enriched	0.295346	0.384204	depleted	0.011507	0.350962	enriched	0.270586	0.427491
Annotations derived over miRTarBase (Gene Ontology)	G protein-coupled receptor internalization GO0002031	28	hsa-miR-342-5p; hsa-miR-6747-3p; hsa-miR-361-3p; hsa-miR-330-5p; hsa-miR-181d-5p; hsa-miR-335-5p; hsa-miR-382-5p; hsa-miR-122-5p; hsa-miR-30a-5p; hsa-miR-423-5p; hsa-miR-98-5p; hsa-miR-186-5p; hsa-miR-126-3p; hsa-miR-1976; hsa-miR-223-5p; hsa-miR-148b-3p; hsa-miR-29b-2-5p; hsa-miR-3613-3p; hsa-miR-939-5p; hsa-miR-877-3p; hsa-miR-26b-5p; hsa-miR-491-5p; hsa-miR-660-5p; hsa-miR-132-3p; hsa-miR-324-…	enriched	0.181587	0.355325	depleted	0.29621	0.415558	enriched	0.10765	0.338812	enriched	0.258777	0.418098	enriched	0.105799	0.198796	enriched	0.0759711	0.308479	enriched	0.0736533	0.2891	enriched	0.0722062	0.157416	enriched	0.0683373	0.173015	depleted	0.232764	0.436011	enriched	0.379302	0.477454
Annotations derived over miRTarBase (Gene Ontology)	G protein-coupled receptor kinase activity GO0004703	11	hsa-miR-127-3p; hsa-miR-181d-5p; hsa-miR-340-5p; hsa-miR-3163; hsa-miR-3613-3p; hsa-miR-26b-5p; hsa-miR-4443; hsa-miR-335-3p; hsa-miR-23b-3p; hsa-miR-769-5p; hsa-miR-23a-3p	depleted	0.169308	0.348039	depleted	0.178534	0.351135	depleted	0.573696	0.588202	depleted	0.717428	0.718816	enriched	0.0127425	0.0470687	depleted	0.658247	0.663141	enriched	0.14646	0.339764	enriched	0.065353	0.147235	enriched	0.0154994	0.0709285	depleted	0.0576237	0.372281	depleted	0.129636	0.338164
Annotations derived over miRTarBase (Gene Ontology)	G protein-coupled receptor signaling pathway GO0007186	280	hsa-miR-4732-3p; hsa-miR-3127-3p; hsa-miR-6786-3p; hsa-miR-1301-3p; hsa-miR-1908-5p; hsa-miR-3173-5p; hsa-miR-342-5p; hsa-miR-2110; hsa-miR-6741-3p; hsa-miR-92b-3p; hsa-miR-433-3p; hsa-miR-6747-3p; hsa-miR-4508; hsa-miR-328-3p; hsa-miR-7704; hsa-miR-7706; hsa-miR-323a-3p; hsa-miR-130b-5p; hsa-miR-320a-3p; hsa-miR-1248; hsa-let-7d-5p; hsa-miR-6857-3p; hsa-miR-361-3p; hsa-miR-185-3p; hsa-miR-501-3p…	depleted	0.123836	0.31273	depleted	0.0517511	0.235732	depleted	0.28325	0.415519	depleted	0.470043	0.519329	enriched	0.0000336	0.000747	enriched	0.423715	0.495839	enriched	0.43223	0.494235	enriched	0.000409	0.0051503	enriched	0.0426046	0.130541	depleted	0.0650603	0.373328	depleted	0.23646	0.409072
Annotations derived over miRTarBase (Gene Ontology)	G protein-coupled receptor signaling pathway coupled to cGMP nucleotide second messenger GO0007199	4	hsa-miR-1299; hsa-miR-142-3p; hsa-miR-148b-3p; hsa-miR-26b-5p	enriched	0.198659	0.36594	enriched	0.263171	0.407676	enriched	0.1637	0.370345	enriched	0.054975	0.281456	enriched	0.185153	0.285491	enriched	0.0516539	0.274622	enriched	0.054975	0.276941	enriched	0.148106	0.250039	depleted	0.484952	0.51443	depleted	0.543555	0.570178	enriched	0.0380142	0.22387
Annotations derived over miRTarBase (Gene Ontology)	G protein-coupled receptor signaling pathway, coupled to cyclic nucleotide second messenger GO0007187	60	hsa-miR-4732-3p; hsa-miR-2110; hsa-miR-433-3p; hsa-miR-130b-5p; hsa-miR-501-3p; hsa-miR-6735-5p; hsa-miR-3187-3p; hsa-miR-3909; hsa-miR-125a-5p; hsa-miR-504-5p; hsa-miR-4755-5p; hsa-miR-335-5p; hsa-miR-4659a-3p; hsa-miR-382-5p; hsa-miR-495-3p; hsa-miR-155-5p; hsa-miR-122-5p; hsa-miR-4659b-3p; hsa-miR-30a-5p; hsa-miR-502-3p; hsa-miR-98-5p; hsa-miR-454-3p; hsa-miR-4685-3p; hsa-miR-1976; hsa-miR-130…	depleted	0.19647	0.365655	depleted	0.227313	0.387742	depleted	0.0221106	0.300451	depleted	0.289458	0.43164	enriched	0.293221	0.376709	depleted	0.245562	0.412227	depleted	0.153947	0.345927	enriched	0.454355	0.488512	enriched	0.149116	0.272286	enriched	0.411727	0.500633	enriched	0.39582	0.487223
Annotations derived over miRTarBase (Gene Ontology)	G protein-coupled serotonin receptor activity GO0004993	29	hsa-miR-4732-3p; hsa-miR-433-3p; hsa-miR-130b-5p; hsa-miR-125a-5p; hsa-miR-4755-5p; hsa-miR-335-5p; hsa-miR-4685-3p; hsa-miR-1976; hsa-miR-148a-5p; hsa-miR-6885-3p; hsa-miR-148b-3p; hsa-miR-29b-2-5p; hsa-miR-3613-3p; hsa-miR-26b-5p; hsa-miR-107; hsa-miR-22-3p; hsa-miR-96-5p; hsa-miR-378a-5p; hsa-miR-196b-5p; hsa-miR-192-5p; hsa-miR-339-5p; hsa-miR-335-3p; hsa-miR-532-3p; hsa-miR-324-5p; hsa-miR-4…	depleted	0.027914	0.209739	depleted	0.0950676	0.28147	depleted	0.0153199	0.295223	depleted	0.14706	0.354681	enriched	0.282611	0.368497	depleted	0.190053	0.388738	depleted	0.0344229	0.259975	enriched	0.35214	0.424076	depleted	0.268229	0.365744	depleted	0.22197	0.429284	enriched	0.0195812	0.176214
Annotations derived over miRTarBase (Gene Ontology)	G protein-coupled serotonin receptor binding GO0031821	2	hsa-miR-320a-3p; hsa-miR-186-5p	enriched	0.185855	0.357407	enriched	0.206855	0.372005	enriched	0.170843	0.370345	enriched	0.206855	0.391795	depleted	0.145497	0.243425	enriched	0.196214	0.388738	enriched	0.196214	0.366853	depleted	0.186205	0.289594	depleted	0.154624	0.272286	enriched	0.392994	0.492823	depleted	0.300257	0.446964
Annotations derived over miRTarBase (Gene Ontology)	G-protein activated inward rectifier potassium channel activity GO0015467	2	hsa-miR-7977; hsa-miR-5690	depleted	0.0000527	0.0449256	depleted	0.000105	0.0339438	depleted	0.0013695	0.260847	depleted	0.000105	0.0498597	enriched	0.176176	0.277375	depleted	0.000105	0.0362073	depleted	0.00079	0.155013	enriched	0.109804	0.206883	enriched	0.335676	0.41247	depleted	0.0319422	0.371606	enriched	0.282924	0.436095
Annotations derived over miRTarBase (Gene Ontology)	G-protein alpha-subunit binding GO0001965	73	hsa-miR-92b-3p; hsa-miR-6747-3p; hsa-miR-1248; hsa-let-7d-5p; hsa-miR-6857-3p; hsa-miR-191-5p; hsa-miR-6894-3p; hsa-miR-1343-3p; hsa-let-7e-5p; hsa-miR-483-3p; hsa-miR-1303; hsa-miR-6501-5p; hsa-miR-363-5p; hsa-miR-3200-5p; hsa-let-7c-5p; hsa-miR-335-5p; hsa-miR-1271-5p; hsa-miR-122-5p; hsa-miR-3074-5p; hsa-miR-363-3p; hsa-miR-30a-5p; hsa-let-7b-5p; hsa-miR-10a-5p; hsa-miR-374a-5p; hsa-miR-25-3p;…	enriched	0.103106	0.298995	enriched	0.0953998	0.281883	depleted	0.0824907	0.325639	enriched	0.0316577	0.238614	enriched	0.0443089	0.112475	enriched	0.0712422	0.302722	enriched	0.0818167	0.2891	enriched	0.0573587	0.134852	enriched	0.0019199	0.0198691	enriched	0.15864	0.407412	enriched	0.209052	0.394053
Annotations derived over miRTarBase (Gene Ontology)	G-protein beta-subunit binding GO0031681	59	hsa-miR-4732-3p; hsa-miR-3127-3p; hsa-miR-1301-3p; hsa-miR-6747-3p; hsa-let-7d-5p; hsa-miR-1299; hsa-miR-6894-3p; hsa-let-7e-5p; hsa-miR-483-3p; hsa-miR-6501-5p; hsa-miR-100-5p; hsa-miR-363-5p; hsa-miR-1287-5p; hsa-let-7c-5p; hsa-miR-629-3p; hsa-miR-335-5p; hsa-miR-139-5p; hsa-miR-122-5p; hsa-miR-144-3p; hsa-miR-30a-5p; hsa-let-7b-5p; hsa-miR-423-5p; hsa-miR-98-5p; hsa-miR-454-3p; hsa-let-7g-5p; …	enriched	0.0700857	0.269203	enriched	0.115581	0.301247	enriched	0.123635	0.350731	enriched	0.0145526	0.196827	enriched	0.0556009	0.130642	enriched	0.006757	0.143735	enriched	0.0281767	0.252065	enriched	0.14327	0.246558	enriched	0.0358738	0.117649	enriched	0.0676785	0.374556	depleted	0.385598	0.480928
Annotations derived over miRTarBase (Gene Ontology)	G-protein betagamma-subunit complex GO0031680	32	hsa-miR-3127-3p; hsa-miR-1301-3p; hsa-let-7d-5p; hsa-let-7e-5p; hsa-miR-100-5p; hsa-miR-363-5p; hsa-miR-1287-5p; hsa-let-7c-5p; hsa-miR-629-3p; hsa-miR-335-5p; hsa-miR-144-3p; hsa-miR-30a-5p; hsa-let-7b-5p; hsa-miR-423-5p; hsa-miR-98-5p; hsa-let-7g-5p; hsa-miR-186-5p; hsa-miR-942-5p; hsa-miR-15a-5p; hsa-miR-877-3p; hsa-miR-107; hsa-miR-584-5p; hsa-miR-15b-5p; hsa-let-7i-5p; hsa-miR-576-3p; hsa-mi…	enriched	0.451668	0.499217	enriched	0.382879	0.456301	enriched	0.193731	0.385151	enriched	0.247735	0.413196	enriched	0.228102	0.322442	enriched	0.181604	0.388738	enriched	0.177313	0.363272	enriched	0.115712	0.215028	enriched	0.148676	0.272286	enriched	0.2411	0.439573	depleted	0.0341628	0.216868
Annotations derived over miRTarBase (Gene Ontology)	G-protein betagamma-subunit complex binding GO0031683	59	hsa-miR-6786-3p; hsa-miR-1908-5p; hsa-miR-92b-3p; hsa-miR-320a-3p; hsa-miR-409-3p; hsa-miR-1299; hsa-miR-224-5p; hsa-miR-493-5p; hsa-miR-100-5p; hsa-miR-92b-5p; hsa-miR-335-5p; hsa-miR-155-5p; hsa-miR-363-3p; hsa-miR-4511; hsa-miR-30a-5p; hsa-miR-142-3p; hsa-let-7b-5p; hsa-miR-10a-5p; hsa-miR-99a-5p; hsa-miR-25-3p; hsa-miR-98-5p; hsa-miR-186-5p; hsa-miR-20b-5p; hsa-miR-199b-3p; hsa-miR-20a-5p; hs…	depleted	0.0552921	0.256098	depleted	0.0700857	0.259585	depleted	0.0925165	0.331834	enriched	0.200554	0.387298	enriched	0.0005	0.0045728	enriched	0.228036	0.401476	enriched	0.213563	0.378624	enriched	0.0018671	0.0139702	enriched	0.0013564	0.0161628	enriched	0.363245	0.482428	enriched	0.0022062	0.0893526
Annotations derived over miRTarBase (Gene Ontology)	G-protein gamma-subunit binding GO0031682	16	hsa-miR-6747-3p; hsa-miR-4707-3p; hsa-miR-1234-3p; hsa-miR-1976; hsa-miR-20b-5p; hsa-miR-20a-5p; hsa-miR-130b-3p; hsa-miR-93-5p; hsa-miR-106a-5p; hsa-miR-26b-5p; hsa-miR-106b-5p; hsa-miR-17-5p; hsa-miR-425-5p; hsa-miR-27a-3p; hsa-miR-148a-3p; hsa-miR-150-5p	depleted	0.0773703	0.274227	depleted	0.0731272	0.261965	depleted	0.25884	0.412488	enriched	0.0974722	0.331243	enriched	0.0060294	0.0274273	enriched	0.0588277	0.286824	depleted	0.0391851	0.267565	enriched	0.0020735	0.0150273	enriched	0.0597581	0.160128	enriched	0.17914	0.416548	enriched	0.0023445	0.0897347
Annotations derived over miRTarBase (Gene Ontology)	G-quadruplex DNA binding GO0051880	24	hsa-miR-92b-3p; hsa-miR-130b-5p; hsa-miR-485-3p; hsa-miR-224-5p; hsa-miR-125a-5p; hsa-miR-335-5p; hsa-miR-7855-5p; hsa-miR-144-3p; hsa-miR-30a-5p; hsa-let-7b-5p; hsa-miR-10a-5p; hsa-miR-423-5p; hsa-miR-1304-3p; hsa-miR-6842-3p; hsa-miR-1229-3p; hsa-miR-26b-5p; hsa-miR-744-5p; hsa-miR-192-5p; hsa-miR-27a-3p; hsa-miR-221-3p; hsa-miR-335-3p; hsa-miR-324-5p; hsa-miR-197-3p; hsa-miR-6833-3p	enriched	0.482641	0.518955	enriched	0.459882	0.503727	enriched	0.310671	0.427143	depleted	0.687153	0.68977	depleted	0.592301	0.600626	depleted	0.597402	0.611543	depleted	0.456352	0.507613	depleted	0.484649	0.509709	depleted	0.533525	0.553684	depleted	0.384839	0.491091	depleted	0.492129	0.535419
Annotations derived over miRTarBase (Gene Ontology)	G-quadruplex DNA unwinding GO0044806	35	hsa-let-7d-5p; hsa-miR-191-5p; hsa-miR-224-5p; hsa-let-7e-5p; hsa-let-7c-5p; hsa-miR-4755-5p; hsa-miR-144-3p; hsa-miR-361-5p; hsa-miR-30a-5p; hsa-let-7b-5p; hsa-miR-25-3p; hsa-miR-98-5p; hsa-let-7g-5p; hsa-miR-340-5p; hsa-miR-140-3p; hsa-miR-1296-5p; hsa-miR-3613-3p; hsa-miR-15a-5p; hsa-miR-877-3p; hsa-miR-107; hsa-miR-15b-5p; hsa-miR-744-5p; hsa-let-7i-5p; hsa-miR-18a-3p; hsa-miR-192-5p; hsa-miR…	depleted	0.080187	0.276094	depleted	0.125382	0.310171	depleted	0.0968888	0.332193	depleted	0.290491	0.431761	enriched	0.0368027	0.0984309	depleted	0.435305	0.503188	depleted	0.20367	0.371194	enriched	0.0519709	0.12798	enriched	0.0244635	0.0942907	depleted	0.697008	0.698743	enriched	0.48487	0.530558
Annotations derived over miRTarBase (Gene Ontology)	G-quadruplex RNA binding GO0002151	22	hsa-miR-92b-3p; hsa-miR-320a-3p; hsa-miR-370-3p; hsa-let-7e-5p; hsa-miR-125a-5p; hsa-miR-548ay-3p; hsa-miR-335-5p; hsa-miR-30a-5p; hsa-let-7b-5p; hsa-miR-10a-5p; hsa-miR-374a-5p; hsa-miR-1976; hsa-miR-148a-5p; hsa-miR-22-5p; hsa-miR-21-5p; hsa-miR-130b-3p; hsa-miR-26b-5p; hsa-miR-107; hsa-miR-185-5p; hsa-miR-221-3p; hsa-miR-877-5p; hsa-miR-324-3p	enriched	0.0803313	0.276263	enriched	0.190551	0.360002	enriched	0.0144073	0.295223	enriched	0.0244392	0.220638	enriched	0.277312	0.363812	enriched	0.0370732	0.251463	enriched	0.0259112	0.245412	enriched	0.381276	0.44426	enriched	0.280238	0.372543	depleted	0.125094	0.399942	enriched	0.496804	0.538836
Annotations derived over miRTarBase (Gene Ontology)	G-rich single-stranded DNA binding GO1990955	3	hsa-miR-223-5p; hsa-miR-134-5p; hsa-miR-6820-3p	depleted	0.171642	0.348039	depleted	0.141485	0.32209	depleted	0.499885	0.530866	depleted	0.570238	0.589006	enriched	0.648228	0.651508	depleted	0.507147	0.544676	depleted	0.427326	0.492691	enriched	0.591035	0.598589	depleted	0.475201	0.506681	depleted	0.467562	0.520421	enriched	0.372061	0.472788
Annotations derived over miRTarBase (Gene Ontology)	G-rich strand telomeric DNA binding GO0098505	96	hsa-miR-3613-5p; hsa-miR-1301-3p; hsa-miR-3173-5p; hsa-miR-92b-3p; hsa-miR-323a-3p; hsa-miR-1248; hsa-miR-191-5p; hsa-miR-1538; hsa-miR-370-3p; hsa-miR-330-5p; hsa-let-7e-5p; hsa-miR-100-5p; hsa-miR-548ay-3p; hsa-miR-181d-5p; hsa-miR-4755-5p; hsa-miR-3615; hsa-miR-6775-3p; hsa-miR-155-5p; hsa-miR-122-5p; hsa-miR-1226-3p; hsa-miR-361-5p; hsa-miR-29c-3p; hsa-miR-30a-5p; hsa-let-7b-5p; hsa-miR-548e-…	depleted	0.001979	0.106273	depleted	0.0052045	0.109147	depleted	0.000284	0.197942	depleted	0.0440558	0.261147	enriched	0.0587137	0.135556	depleted	0.113439	0.339963	depleted	0.0041909	0.181436	enriched	0.0211603	0.0712649	enriched	0.15472	0.272286	depleted	0.555458	0.579974	enriched	0.0218352	0.184264
Annotations derived over miRTarBase (Gene Ontology)	G0 to G1 transition GO0045023	28	hsa-miR-543; hsa-miR-342-5p; hsa-miR-433-3p; hsa-let-7d-5p; hsa-miR-1180-3p; hsa-miR-191-5p; hsa-let-7e-5p; hsa-miR-494-3p; hsa-let-7c-5p; hsa-miR-144-5p; hsa-miR-122-5p; hsa-miR-361-5p; hsa-let-7b-5p; hsa-miR-423-5p; hsa-miR-98-5p; hsa-let-7g-5p; hsa-miR-25-5p; hsa-miR-942-5p; hsa-miR-21-5p; hsa-miR-331-5p; hsa-miR-107; hsa-let-7i-5p; hsa-miR-192-5p; hsa-miR-1227-3p; hsa-miR-17-3p; hsa-miR-30e-3…	enriched	0.0619743	0.261113	enriched	0.032034	0.199083	enriched	0.0924738	0.331834	enriched	0.0704399	0.29889	depleted	0.354612	0.425218	enriched	0.0090524	0.157753	enriched	0.124011	0.324074	depleted	0.176819	0.279024	enriched	0.463884	0.499091	enriched	0.0889795	0.381307	depleted	0.0956033	0.310147
Annotations derived over miRTarBase (Gene Ontology)	G1 DNA damage checkpoint GO0044783	16	hsa-miR-3127-3p; hsa-miR-493-5p; hsa-miR-424-3p; hsa-miR-19a-3p; hsa-miR-6513-3p; hsa-miR-20b-5p; hsa-miR-20a-5p; hsa-miR-93-5p; hsa-miR-106a-5p; hsa-miR-106b-5p; hsa-miR-17-5p; hsa-miR-15b-5p; hsa-miR-18a-5p; hsa-miR-342-3p; hsa-miR-484; hsa-miR-331-3p	depleted	0.363574	0.453835	depleted	0.364463	0.452307	depleted	0.227641	0.401832	enriched	0.0253732	0.223135	enriched	0.000116	0.0016572	enriched	0.0221213	0.211846	enriched	0.247346	0.396386	enriched	0.0000632	0.0016379	enriched	0.147351	0.272286	depleted	0.364647	0.483362	enriched	0.000675	0.058851
Annotations derived over miRTarBase (Gene Ontology)	G1 to G0 transition GO0070314	4	hsa-miR-6894-3p; hsa-miR-1292-5p; hsa-miR-26b-5p; hsa-miR-18a-3p	enriched	0.312376	0.42595	enriched	0.263171	0.407676	enriched	0.474541	0.520732	enriched	0.214352	0.394667	depleted	0.151954	0.250869	enriched	0.186612	0.388738	enriched	0.360291	0.459108	depleted	0.198636	0.300382	depleted	0.151954	0.272286	enriched	0.0699069	0.375818	enriched	0.0359763	0.219786
Annotations derived over miRTarBase (Gene Ontology)	G1 to G0 transition involved in cell differentiation GO0070315	3	hsa-miR-423-3p; hsa-miR-335-5p; hsa-miR-331-3p	enriched	0.315547	0.426658	enriched	0.329283	0.432251	enriched	0.421479	0.487697	depleted	0.324681	0.449822	depleted	0.497207	0.518778	depleted	0.386172	0.478679	depleted	0.221832	0.382916	depleted	0.508685	0.528586	depleted	0.543858	0.561434	enriched	0.607061	0.621006	enriched	0.413956	0.492082
Annotations derived over miRTarBase (Gene Ontology)	G1S transition of mitotic cell cycle GO0000082	232	hsa-miR-4732-3p; hsa-miR-3613-5p; hsa-miR-3127-3p; hsa-miR-1301-3p; hsa-miR-1908-5p; hsa-miR-342-5p; hsa-miR-2110; hsa-miR-6741-3p; hsa-miR-92b-3p; hsa-miR-6747-3p; hsa-miR-3605-3p; hsa-miR-7704; hsa-miR-7706; hsa-miR-323a-3p; hsa-miR-130b-5p; hsa-miR-320a-3p; hsa-miR-1248; hsa-let-7d-5p; hsa-miR-6857-3p; hsa-miR-361-3p; hsa-miR-1180-3p; hsa-miR-185-3p; hsa-miR-501-3p; hsa-miR-191-5p; hsa-miR-330…	depleted	0.0393834	0.237021	depleted	0.0139686	0.150582	enriched	0.0712938	0.32325	enriched	0.0803692	0.311081	enriched	0.010327	0.0402803	enriched	0.0829075	0.318114	enriched	0.0749951	0.2891	enriched	0.003461	0.0210886	enriched	0.0079553	0.047962	depleted	0.203295	0.421765	enriched	0.150896	0.35902
Annotations derived over miRTarBase (Gene Ontology)	G2M transition of mitotic cell cycle GO0000086	233	hsa-miR-3127-3p; hsa-miR-1301-3p; hsa-miR-1908-5p; hsa-miR-342-5p; hsa-miR-6741-3p; hsa-miR-92b-3p; hsa-miR-433-3p; hsa-miR-6747-3p; hsa-miR-193a-5p; hsa-miR-4508; hsa-miR-328-3p; hsa-miR-7704; hsa-miR-323a-3p; hsa-miR-130b-5p; hsa-miR-320a-3p; hsa-miR-1248; hsa-let-7d-5p; hsa-miR-361-3p; hsa-miR-1180-3p; hsa-miR-185-3p; hsa-miR-501-3p; hsa-miR-330-3p; hsa-miR-485-3p; hsa-miR-409-3p; hsa-miR-1307…	depleted	0.0099938	0.162992	depleted	0.0039169	0.0981014	depleted	0.0704232	0.32325	depleted	0.203574	0.388575	enriched	0.0031782	0.0173013	depleted	0.152395	0.375498	depleted	0.281046	0.4128	enriched	0.019621	0.0677002	enriched	0.0040151	0.0310879	depleted	0.0231988	0.364821	depleted	0.202711	0.391097
Annotations derived over miRTarBase (Gene Ontology)	GABA receptor activity GO0016917	6	hsa-miR-335-5p; hsa-miR-134-5p; hsa-miR-6820-3p; hsa-miR-4443; hsa-miR-335-3p; hsa-miR-6833-3p	depleted	0.16379	0.346331	depleted	0.172008	0.346486	depleted	0.30673	0.424392	depleted	0.119528	0.348407	depleted	0.270176	0.357164	depleted	0.127248	0.353043	depleted	0.274082	0.40845	depleted	0.291327	0.379078	depleted	0.412995	0.462062	depleted	0.357523	0.479193	enriched	0.599642	0.611665
Annotations derived over miRTarBase (Gene Ontology)	GABA receptor binding GO0050811	31	hsa-miR-92b-3p; hsa-miR-224-5p; hsa-miR-6501-5p; hsa-miR-629-3p; hsa-miR-335-5p; hsa-miR-19a-3p; hsa-miR-139-5p; hsa-miR-155-5p; hsa-miR-122-5p; hsa-miR-30a-5p; hsa-miR-374a-5p; hsa-miR-6877-5p; hsa-miR-4685-3p; hsa-miR-20a-5p; hsa-miR-374b-5p; hsa-miR-93-5p; hsa-miR-3613-3p; hsa-miR-15a-5p; hsa-miR-877-3p; hsa-miR-26b-5p; hsa-miR-15b-5p; hsa-miR-143-3p; hsa-miR-335-3p; hsa-miR-503-5p; hsa-miR-32…	depleted	0.132036	0.320549	depleted	0.107934	0.293909	depleted	0.141521	0.359951	enriched	0.238052	0.407829	enriched	0.0018263	0.0116007	enriched	0.197128	0.388738	depleted	0.615968	0.626292	enriched	0.0093278	0.0411411	enriched	0.0078483	0.0476218	depleted	0.198904	0.420397	enriched	0.018272	0.1714
Annotations derived over miRTarBase (Gene Ontology)	GABA receptor complex GO1902710	3	hsa-miR-335-5p; hsa-miR-144-5p; hsa-miR-6833-3p	enriched	0.347912	0.444783	depleted	0.528629	0.549411	enriched	0.333907	0.440841	enriched	0.146061	0.354681	enriched	0.398929	0.45485	enriched	0.210119	0.391363	enriched	0.0842317	0.2891	depleted	0.509982	0.529555	enriched	0.168031	0.28186	depleted	0.250818	0.439573	depleted	0.406089	0.491805
Annotations derived over miRTarBase (Gene Ontology)	GABA-A receptor activity GO0004890	31	hsa-miR-654-3p; hsa-miR-1273h-3p; hsa-miR-424-3p; hsa-miR-335-5p; hsa-miR-4659a-3p; hsa-miR-1271-5p; hsa-miR-7855-5p; hsa-miR-4659b-3p; hsa-miR-374a-5p; hsa-miR-183-3p; hsa-miR-98-5p; hsa-miR-126-5p; hsa-miR-134-5p; hsa-miR-3163; hsa-miR-374b-5p; hsa-miR-26b-5p; hsa-miR-107; hsa-miR-96-5p; hsa-miR-6820-3p; hsa-miR-182-5p; hsa-miR-30e-3p; hsa-miR-4443; hsa-miR-335-3p; hsa-miR-6749-3p; hsa-let-7f-1…	depleted	0.0442186	0.242315	depleted	0.0740688	0.262954	depleted	0.0157797	0.295223	depleted	0.0836115	0.315946	enriched	0.0806169	0.163809	depleted	0.107771	0.337049	depleted	0.163087	0.35314	enriched	0.465607	0.496674	enriched	0.008921	0.0510947	depleted	0.288859	0.449779	enriched	0.14529	0.356141
Annotations derived over miRTarBase (Gene Ontology)	GABA-A receptor complex GO1902711	30	hsa-miR-654-3p; hsa-miR-1273h-3p; hsa-miR-424-3p; hsa-miR-335-5p; hsa-miR-4659a-3p; hsa-miR-1271-5p; hsa-miR-4659b-3p; hsa-miR-374a-5p; hsa-miR-183-3p; hsa-miR-98-5p; hsa-miR-126-5p; hsa-miR-134-5p; hsa-miR-3163; hsa-miR-374b-5p; hsa-miR-26b-5p; hsa-miR-107; hsa-miR-96-5p; hsa-miR-6820-3p; hsa-miR-182-5p; hsa-miR-30e-3p; hsa-miR-4443; hsa-miR-335-3p; hsa-miR-6749-3p; hsa-let-7f-1-3p; hsa-miR-6802…	depleted	0.0523709	0.253234	depleted	0.0811079	0.269115	depleted	0.0188985	0.296351	depleted	0.0771204	0.308053	enriched	0.0806169	0.163809	depleted	0.0916908	0.331366	depleted	0.14069	0.334918	enriched	0.465607	0.496674	enriched	0.008921	0.0510947	depleted	0.288859	0.449779	enriched	0.14529	0.356141
Annotations derived over miRTarBase (Gene Ontology)	GABA-ergic synapse GO0098982	28	hsa-miR-1343-3p; hsa-miR-483-3p; hsa-miR-3909; hsa-miR-181d-5p; hsa-miR-335-5p; hsa-miR-122-5p; hsa-miR-3074-5p; hsa-miR-142-3p; hsa-miR-5001-3p; hsa-miR-20b-5p; hsa-miR-20a-5p; hsa-miR-5193; hsa-miR-93-5p; hsa-miR-210-3p; hsa-miR-877-3p; hsa-miR-26b-5p; hsa-miR-6818-3p; hsa-miR-6783-3p; hsa-miR-106b-5p; hsa-miR-17-5p; hsa-miR-18a-3p; hsa-miR-221-5p; hsa-miR-532-3p; hsa-miR-324-3p; hsa-miR-6793-3…	depleted	0.206021	0.370945	depleted	0.123511	0.309048	depleted	0.0934049	0.332094	depleted	0.234555	0.407137	enriched	0.129286	0.225079	depleted	0.164497	0.384312	depleted	0.462948	0.510906	enriched	0.179302	0.28196	enriched	0.300161	0.38768	depleted	0.385806	0.491321	enriched	0.342135	0.455382
Annotations derived over miRTarBase (Gene Ontology)	GABA-gated chloride ion channel activity GO0022851	30	hsa-miR-654-3p; hsa-miR-1273h-3p; hsa-miR-424-3p; hsa-miR-335-5p; hsa-miR-4659a-3p; hsa-miR-1271-5p; hsa-miR-4659b-3p; hsa-miR-374a-5p; hsa-miR-183-3p; hsa-miR-98-5p; hsa-miR-126-5p; hsa-miR-134-5p; hsa-miR-3163; hsa-miR-374b-5p; hsa-miR-26b-5p; hsa-miR-107; hsa-miR-96-5p; hsa-miR-6820-3p; hsa-miR-182-5p; hsa-miR-30e-3p; hsa-miR-4443; hsa-miR-335-3p; hsa-miR-6749-3p; hsa-let-7f-1-3p; hsa-miR-6802…	depleted	0.0523709	0.253234	depleted	0.0811079	0.269115	depleted	0.0188985	0.296351	depleted	0.0771204	0.308053	enriched	0.0806169	0.163809	depleted	0.0916908	0.331366	depleted	0.14069	0.334918	enriched	0.465607	0.496674	enriched	0.008921	0.0510947	depleted	0.288859	0.449779	enriched	0.14529	0.356141
Annotations derived over miRTarBase (Gene Ontology)	GABAergic neuron differentiation GO0097154	5	hsa-miR-548j-5p; hsa-miR-495-3p; hsa-miR-548ay-5p; hsa-miR-223-5p; hsa-miR-148b-3p	enriched	0.0637731	0.262982	enriched	0.23892	0.393929	enriched	0.0607904	0.317449	enriched	0.0271591	0.228257	enriched	0.0036091	0.0189633	enriched	0.0250823	0.218027	enriched	0.0131467	0.209927	enriched	0.0078911	0.0367489	enriched	0.0244435	0.0942907	depleted	0.171368	0.410847	depleted	0.277408	0.432302
Annotations derived over miRTarBase (Gene Ontology)	GAIT complex GO0097452	36	hsa-miR-342-5p; hsa-miR-320a-3p; hsa-miR-6735-5p; hsa-miR-494-3p; hsa-miR-181d-5p; hsa-miR-548j-5p; hsa-miR-548ay-5p; hsa-miR-155-5p; hsa-let-7b-5p; hsa-miR-25-3p; hsa-miR-423-5p; hsa-miR-106b-3p; hsa-miR-140-3p; hsa-miR-148b-3p; hsa-miR-1229-3p; hsa-miR-29b-2-5p; hsa-miR-93-5p; hsa-miR-877-3p; hsa-miR-26b-5p; hsa-miR-181a-2-3p; hsa-miR-17-5p; hsa-miR-96-5p; hsa-miR-425-5p; hsa-miR-192-5p; hsa-mi…	depleted	0.114806	0.306579	depleted	0.123235	0.308982	depleted	0.109386	0.339998	depleted	0.36356	0.465481	enriched	0.0468341	0.116968	depleted	0.400366	0.484031	depleted	0.1511	0.343493	enriched	0.0417317	0.112322	enriched	0.0685399	0.173316	depleted	0.0167571	0.362413	depleted	0.408306	0.492082
Annotations derived over miRTarBase (Gene Ontology)	GARP complex GO0000938	32	hsa-miR-92b-3p; hsa-miR-6747-3p; hsa-miR-328-3p; hsa-miR-330-3p; hsa-miR-1234-3p; hsa-miR-125a-5p; hsa-miR-122-5p; hsa-miR-1226-3p; hsa-miR-142-3p; hsa-let-7b-5p; hsa-miR-98-5p; hsa-miR-296-5p; hsa-miR-25-5p; hsa-miR-20b-5p; hsa-miR-20a-5p; hsa-miR-21-5p; hsa-miR-93-5p; hsa-miR-106a-5p; hsa-miR-877-3p; hsa-miR-26b-5p; hsa-miR-106b-5p; hsa-miR-17-5p; hsa-miR-182-5p; hsa-miR-199b-5p; hsa-miR-221-3p…	depleted	0.220708	0.381155	depleted	0.241363	0.394891	enriched	0.37451	0.462484	enriched	0.112489	0.348222	enriched	0.0109647	0.0419961	enriched	0.0316412	0.239008	enriched	0.307769	0.428688	enriched	0.0021422	0.0153414	enriched	0.0572398	0.15581	depleted	0.179617	0.416548	enriched	0.116308	0.325831
Annotations derived over miRTarBase (Gene Ontology)	GARP complex binding GO0062069	3	hsa-miR-629-3p; hsa-miR-3613-3p; hsa-miR-7977	depleted	0.427326	0.482877	depleted	0.41953	0.479071	depleted	0.371675	0.461141	depleted	0.411682	0.490749	enriched	0.259767	0.348551	depleted	0.427326	0.498175	depleted	0.3697	0.463559	enriched	0.181723	0.284347	enriched	0.32107	0.401427	enriched	0.353044	0.477098	enriched	0.325153	0.45202
Annotations derived over miRTarBase (Gene Ontology)	GATOR1 complex GO1990130	27	hsa-miR-1248; hsa-miR-4707-3p; hsa-miR-423-3p; hsa-miR-4433b-5p; hsa-miR-335-5p; hsa-miR-4659a-3p; hsa-miR-155-5p; hsa-miR-4659b-3p; hsa-miR-29c-3p; hsa-miR-30a-5p; hsa-miR-186-5p; hsa-miR-20b-5p; hsa-miR-20a-5p; hsa-miR-130b-3p; hsa-miR-93-5p; hsa-miR-26b-5p; hsa-miR-6818-3p; hsa-miR-146b-3p; hsa-miR-106b-5p; hsa-miR-17-5p; hsa-miR-339-5p; hsa-miR-501-5p; hsa-miR-30e-5p; hsa-miR-30b-5p; hsa-miR-…	depleted	0.320162	0.429539	depleted	0.37664	0.452624	depleted	0.186759	0.380739	enriched	0.0502013	0.272196	enriched	0.190025	0.289895	enriched	0.0142616	0.184624	depleted	0.156144	0.348014	enriched	0.0276411	0.0849983	enriched	0.195252	0.308851	depleted	0.473791	0.523789	enriched	0.000348	0.0579663
Annotations derived over miRTarBase (Gene Ontology)	GATOR2 complex GO0061700	79	hsa-miR-4732-3p; hsa-miR-1301-3p; hsa-miR-92b-3p; hsa-miR-323a-3p; hsa-miR-130b-5p; hsa-miR-1248; hsa-let-7d-5p; hsa-miR-1180-3p; hsa-miR-501-3p; hsa-miR-191-5p; hsa-miR-409-3p; hsa-miR-1299; hsa-miR-4707-3p; hsa-miR-330-5p; hsa-let-7e-5p; hsa-miR-1303; hsa-miR-423-3p; hsa-miR-4433b-5p; hsa-let-7c-5p; hsa-miR-335-5p; hsa-miR-19a-3p; hsa-miR-1271-5p; hsa-miR-200c-3p; hsa-miR-363-3p; hsa-let-7b-5p;…	depleted	0.234436	0.39052	depleted	0.275038	0.410877	depleted	0.222023	0.397771	enriched	0.160013	0.35988	enriched	0.0315917	0.0888046	enriched	0.0988588	0.334193	enriched	0.0379273	0.266042	enriched	0.0756504	0.161621	enriched	0.0517317	0.147036	depleted	0.302598	0.454029	depleted	0.134091	0.342915
Annotations derived over miRTarBase (Gene Ontology)	GBD domain binding GO0032427	13	hsa-miR-330-3p; hsa-miR-224-5p; hsa-miR-335-5p; hsa-miR-29c-3p; hsa-miR-21-5p; hsa-miR-26b-5p; hsa-miR-107; hsa-miR-106b-5p; hsa-miR-185-5p; hsa-miR-21-3p; hsa-miR-93-3p; hsa-miR-29a-3p; hsa-miR-484	depleted	0.214108	0.3772	depleted	0.0593601	0.243181	enriched	0.456638	0.508822	enriched	0.190288	0.380843	enriched	0.0255454	0.0772023	enriched	0.168302	0.386905	enriched	0.0892686	0.292477	enriched	0.0452102	0.118689	enriched	0.0240295	0.0937771	depleted	0.0979177	0.384922	enriched	0.0771855	0.291587
Annotations derived over miRTarBase (Gene Ontology)	GDP binding GO0019003	199	hsa-miR-3127-3p; hsa-miR-1301-3p; hsa-miR-1908-5p; hsa-miR-3173-5p; hsa-miR-543; hsa-miR-342-5p; hsa-miR-6741-3p; hsa-miR-92b-3p; hsa-miR-433-3p; hsa-miR-6747-3p; hsa-miR-323a-3p; hsa-miR-320a-3p; hsa-let-7d-5p; hsa-miR-185-3p; hsa-miR-409-3p; hsa-miR-1307-3p; hsa-miR-6894-3p; hsa-miR-1343-3p; hsa-miR-370-3p; hsa-miR-4707-3p; hsa-miR-330-5p; hsa-miR-224-5p; hsa-miR-493-5p; hsa-let-7e-5p; hsa-miR-…	depleted	0.0060375	0.14038	depleted	0.0111283	0.139599	depleted	0.0330792	0.305067	depleted	0.218547	0.396907	enriched	0.000107	0.001582	depleted	0.345053	0.460071	enriched	0.109922	0.314413	enriched	0.000116	0.0024203	enriched	0.0039708	0.0308268	depleted	0.18945	0.416548	enriched	0.166911	0.363643
Annotations derived over miRTarBase (Gene Ontology)	GDP-D-glucose phosphorylase activity GO0080048	3	hsa-miR-483-3p; hsa-miR-21-3p; hsa-miR-5010-3p	depleted	0.333907	0.436395	depleted	0.315547	0.427556	depleted	0.592501	0.603845	depleted	0.413648	0.4916	enriched	0.511626	0.53035	depleted	0.53974	0.568438	depleted	0.371675	0.465003	enriched	0.396625	0.456416	depleted	0.0555474	0.153418	depleted	0.263389	0.444131	enriched	0.289256	0.43935
Annotations derived over miRTarBase (Gene Ontology)	GDP-L-fucose metabolic process GO0046368	2	hsa-miR-122-5p; hsa-miR-26b-5p	enriched	0.419135	0.477141	enriched	0.487841	0.519976	enriched	0.261075	0.412488	enriched	0.121205	0.348407	enriched	0.121829	0.216012	enriched	0.111109	0.338937	enriched	0.183309	0.363633	enriched	0.35249	0.424076	enriched	0.0726358	0.177482	enriched	0.390044	0.492412	enriched	0.541394	0.567214
Annotations derived over miRTarBase (Gene Ontology)	GDP-L-fucose salvage GO0042352	2	hsa-miR-93-3p; hsa-miR-618	depleted	0.0612084	0.260558	depleted	0.0958685	0.28275	depleted	0.0332028	0.305067	depleted	0.0376626	0.251217	depleted	0.125976	0.220934	depleted	0.0353976	0.247655	depleted	0.0223869	0.239622	depleted	0.125976	0.227674	depleted	0.193909	0.307514	enriched	0.153218	0.40484	enriched	0.256637	0.420817
Annotations derived over miRTarBase (Gene Ontology)	GDP-dissociation inhibitor activity GO0005092	24	hsa-miR-323a-3p; hsa-miR-1292-5p; hsa-miR-1287-5p; hsa-miR-155-5p; hsa-miR-122-5p; hsa-miR-142-3p; hsa-miR-186-5p; hsa-miR-505-5p; hsa-miR-106b-3p; hsa-miR-21-5p; hsa-miR-93-5p; hsa-miR-15a-5p; hsa-miR-26b-5p; hsa-miR-15b-5p; hsa-miR-378a-5p; hsa-miR-192-5p; hsa-miR-17-3p; hsa-miR-27a-3p; hsa-miR-151a-5p; hsa-miR-27b-3p; hsa-miR-584-3p; hsa-miR-625-5p; hsa-miR-222-3p; hsa-miR-5100	depleted	0.107882	0.302534	depleted	0.060326	0.24432	depleted	0.231704	0.403298	enriched	0.529909	0.558531	enriched	0.035421	0.0959065	enriched	0.330117	0.454286	enriched	0.565597	0.583049	enriched	0.0306312	0.0910237	enriched	0.0741279	0.18008	depleted	0.491967	0.535903	enriched	0.0335787	0.215457
Annotations derived over miRTarBase (Gene Ontology)	GDP-fucose import into Golgi lumen GO0036085	5	hsa-miR-30a-5p; hsa-miR-26b-5p; hsa-miR-30e-5p; hsa-miR-30b-5p; hsa-miR-30d-5p	depleted	0.170113	0.348039	depleted	0.120792	0.306273	depleted	0.128956	0.353004	depleted	0.23892	0.407829	enriched	0.177011	0.277936	depleted	0.27493	0.427861	depleted	0.11868	0.319603	enriched	0.0918161	0.183506	enriched	0.31963	0.400323	depleted	0.318708	0.460804	enriched	0.000228	0.0493501
Annotations derived over miRTarBase (Gene Ontology)	GDP-fucose transmembrane transporter activity GO0005457	12	hsa-miR-548j-5p; hsa-miR-548ay-5p; hsa-miR-30a-5p; hsa-miR-374a-5p; hsa-miR-374b-5p; hsa-miR-26b-5p; hsa-miR-548k; hsa-miR-21-3p; hsa-miR-30e-5p; hsa-miR-30b-5p; hsa-miR-664b-3p; hsa-miR-30d-5p	depleted	0.142384	0.330646	depleted	0.137764	0.321122	depleted	0.174548	0.373177	enriched	0.445707	0.505459	enriched	0.0010098	0.0075522	enriched	0.265886	0.425093	enriched	0.543653	0.565298	enriched	0.000382	0.004928	enriched	0.0709353	0.177482	depleted	0.0984058	0.384922	enriched	0.0024352	0.0912362
Annotations derived over miRTarBase (Gene Ontology)	GDP-mannose 4,6-dehydratase activity GO0008446	4	hsa-miR-1908-5p; hsa-miR-1307-3p; hsa-miR-654-3p; hsa-miR-744-5p	enriched	0.0460715	0.244672	enriched	0.0666708	0.25425	enriched	0.0190587	0.296351	enriched	0.0261598	0.226415	depleted	0.0068045	0.03003	enriched	0.0389694	0.254512	enriched	0.0686242	0.2891	depleted	0.0581388	0.135989	depleted	0.0436324	0.132076	depleted	0.33366	0.467542	depleted	0.0359976	0.219786
[truncated: 12,641 more rows]
