# Supplementary material for: Multi-omics analysis reveals COVID-19 vaccine induced attenuation of inflammatory responses during breakthrough disease
Source: Nat Commun. 2024 Apr 22;15:3402. doi: 10.1038/s41467-024-47463-6 (PMC11035709; doi:10.1038/s41467-024-47463-6)
Supplement: Supplementary file 13 — Source Data [file 41467_2024_47463_MOESM13_ESM.zip › source_data/Figure3c_pilot_D0_CT7_ChAdOx_PCRpos_C5_BP_2022-08-03.txt]

pathway	pval	padj	log2err	ES	NES	size	leadingEdge
GOBP_DEFENSE_RESPONSE_TO_BACTERIUM	5.49329933454801e-14	1.78312496399429e-10	0.965327754226083	0.514754065979848	2.61510985395112	154	IGHG3 IGHG1 LTF CLEC4E IGHV2-5 SLPI BPI CLEC4D PI3 MPO IGKC ELANE HMGB2 CAMP IGHV3-30 JCHAIN IGHV4-34 TLR2 OAS1 ADGRB1 S100A9 S100A8 IGHV5-51 TNF IGHA2 OAS3 IGLL5 IGHV1-18 AZU1 PGLYRP1 SPON2 TUSC2 IGHV3-21 CYBA MYD88 ISG15 NLRP6 IGHA1 TMF1 LCN2 S100A12 OAS2 RAB1A SLC11A1 ANXA3 NLRP1 TNFSF8 RNASE2 IGHV4-59 DEFA4 ADAM17 IGHV3-7 HP IGLC2 COCH IGLC3 TLR5
GOBP_RESPONSE_TO_BACTERIUM	5.33946837669367e-11	8.66595717537382e-08	0.851339057116899	0.347472614653197	1.92967338126575	384	IGHG3 IGHG1 FKBP5 LTF CLEC4E IGHV2-5 SLPI BPI CLEC4D PABPN1 PI3 MPO IGKC ELANE HMGB2 CAMP IGHV3-30 JCHAIN IGHV4-34 CXCL8 CXCL1 TLR2 WDR83 OAS1 ADGRB1 S100A9 CHD7 S100A8 UPF1 CD24 CXCL5 IGHV5-51 PLAAT3 CHIT1 IRAK3 PF4 TNF ARID5A IGHA2 HMGB1 OAS3 IGLL5 IGHV1-18 PTPN22 B2M IRAK2 AZU1 CARD16 PGLYRP1 SPON2 TUSC2 IFI44 HPGD IGHV3-21 TNFSF4 CCL5 BANK1 CYBA IL18BP MYD88 ISG15 NLRP6 IGHA1 TMF1 LCN2 S100A1…
GOBP_ANTIMICROBIAL_HUMORAL_RESPONSE	1.11400978277822e-08	1.20535858496604e-05	0.747739663149885	0.676187134400285	2.58851939583119	40	LTF SLPI PI3 ELANE CAMP JCHAIN CXCL8 CXCL1 S100A9 CXCL5 PF4 IGHA2 AZU1 PGLYRP1 SPON2 IGHA1 S100A12 SLC11A1 RNASE2 DEFA4
GOBP_TRNA_METABOLIC_PROCESS	1.50806946423672e-08	1.2237983702281e-05	0.73376198835648	-0.461198710142825	-2.1115435939177	150	LSM6 NSUN3 PSTK QTRT2 YARS2 NSUN2 ALKBH1 TRMT112 NSUN6 IARS2 TARBP1 THADA PRORP GTPBP3 DARS2 BCDIN3D MOCS3 TRMT61B DTWD2 TRDMT1 RPP38 DTWD1 RPP25 GTF3C3 TYW5 ELP1 TSEN15 ELP4 METTL8 DTD2 TRMO BRF1 GTF3C4 GTF3C5 LARS2 PTCD1 TRMT13 EXOSC2 NARS2 TRMT10B CDKAL1 POLR2L WARS2 EXOSC7 RARS2 TARS2 TRMT44 TRMT6 TRMT5 GATC THUMPD3 LRRC47 OSGEPL1 FARS2 ELP3 TRIT1 MARS2 POP7 QRSL1 WDR4 NAT10 TYW1B PUS10 MTO1 …
GOBP_HUMORAL_IMMUNE_RESPONSE	2.06316417333144e-08	1.33940618132677e-05	0.73376198835648	0.463513784439767	2.24728291448303	122	IGHG3 IGHG1 LTF IGHV2-5 SLPI PI3 IGKC ELANE CAMP IGHV3-30 JCHAIN IGHV4-34 CXCL8 CXCL1 S100A9 CXCL5 IGHV5-51 PF4 TNF IGHA2 IGLL5 IGHV1-18 AZU1 PGLYRP1 PTPRC SPON2 POU2AF1 IGHV3-21 CR1 IGHA1 S100A12 NOTCH1 TRAF3IP2 SLC11A1 RNASE2 IGHV4-59 DEFA4 TFEB IGHV3-7 IGLC2 IGLC3 CLU IGKV3-20 BST1 PTPN6 IL1B MEF2C ALOX5 IGHV3-33 HLA-A CFH IGHV3-23 RBPJ BCL3
GOBP_PHAGOCYTOSIS	3.10924199859745e-08	1.68209992124122e-05	0.719512826338911	0.385417548779629	1.99859203342432	207	IGHG3 IGHG1 IGHV2-5 JMJD6 IGKC ELANE IGHV3-30 OLFM4 IGHV4-34 TMEM175 TLR2 PIP5K1A CDC42SE1 ADGRB1 TXNDC5 IGHV5-51 TNF UNC13D IGHA2 HMGB1 IGLL5 IGHV1-18 AZU1 PTPRC SPON2 TUSC2 IGHV3-21 CYBA RAC2 MYD88 MYH9 CD300A IGHA1 IL15RA ITGAM ANXA11 ELMO3 SLC11A1 ANXA3 IGHV4-59 ITGAL VAV1 IGHV3-7 RAB27A IGLC2 BIN2 IGLC3 THBS1 CD14 ITGB2 DYSF CORO1A RHOBTB2 DNM2 DOCK2 CEACAM4 CD36 LIMK1 ITGB3 CLEC7A PEAR1 IL1…
GOBP_ADAPTIVE_IMMUNE_RESPONSE	7.78455351735484e-08	3.60980867390483e-05	0.704975715167238	0.311293061680952	1.73398090006291	387	IGHG3 IGHG1 IGKV3-15 IGLV3-25 NFKBID IGLV3-1 IGHV2-5 TNFRSF13B CLEC4D SHLD3 IGKC SCART1 IGHV3-30 JCHAIN LIG4 IGKV1-5 IGHV4-34 IGLV3-19 BATF LIME1 JAK3 IGHV5-51 FUT7 GAPT SAMSN1 TNF UNC13D BTN3A1 ARID5A IGKV4-1 IGHA2 HMGB1 HLA-F PIK3CD IGLL5 IGHV1-18 B2M RSAD2 LILRA6 IGLV2-11 PTPRC IL4R IGKV2-30 AGER NFKB2 DUSP22 IGHV3-21 APLF IGLV1-47 IGLV1-40 CR1 BTNL8 SLC15A4 TNFSF4 PRR7 IL18BP MYD88 SIPA1 LAT …
GOBP_IMMUNE_EFFECTOR_PROCESS	3.76530850114094e-07	0.000152777392433794	0.674962860011025	0.293302758508619	1.67203004518572	445	IGHG3 IGHG1 NFKBID CLEC4E IGHV2-5 CLEC4D MPO SHLD3 IGKC ELANE SCART1 IGHV3-30 LIG4 IGHV4-34 BATF JAK3 STX4 CEBPG IGHV5-51 FUT7 BLK IRAK3 PLEKHM2 GAPT TNF RABGEF1 UNC13D ARID5A IGHA2 HMGB1 HLA-F PIK3CD IGLL5 IGHV1-18 MZB1 PTPN22 B2M RSAD2 AZU1 PGLYRP1 KIF5B PTPRC SPON2 IL4R AGER ANGPT1 TUSC2 POU2AF1 DUSP22 IGHV3-21 APLF CR1 CRK SLC15A4 TNFSF4 RAC2 MYD88 LAT NLRP6 FBXO38 CD300A IGHA1 FADD LAT2 ITGA…
GOBP_REGULATION_OF_B_CELL_ACTIVATION	6.23797963304378e-07	0.000224983132098446	0.659444398037935	0.41606083351033	2.03217457858575	130	IGHG3 IGHG1 IGHV2-5 TNFRSF13B SHLD3 IGKC IGHV3-30 BAD IGHV4-34 IGHV5-51 BLK SAMSN1 IGHA2 IGLL5 IGHV1-18 MZB1 IRS2 PTPRC IGHV3-21 APLF CR1 SLC15A4 TNFSF4 BANK1 CD300A IGHA1 PELI1 IGHV4-59 TBC1D10C IGHV3-7 IGLC2 STAT5B INPP5D TP53BP1 IGLC3 ATAD5 SUPT6H BST1 MNDA PTPN6 MEF2C TNFAIP3 IGHV3-33 STAT6 IGHV3-23 TNIP2 CD19 IGHV3-11 EPHB2 TICAM1
GOBP_LEUKOCYTE_MEDIATED_IMMUNITY	8.00710653445627e-07	0.000259910678108451	0.659444398037935	0.321586661610893	1.76488143018934	309	IGHG3 IGHG1 IGHV2-5 SHLD3 IGKC ELANE SCART1 IGHV3-30 LIG4 IGHV4-34 BATF JAK3 STX4 CEBPG IGHV5-51 FUT7 BLK PLEKHM2 GAPT TNF RABGEF1 UNC13D ARID5A IGHA2 HMGB1 HLA-F PIK3CD IGLL5 IGHV1-18 B2M RSAD2 AZU1 KIF5B PTPRC SPON2 IL4R AGER TUSC2 DUSP22 IGHV3-21 APLF CR1 CRK SLC15A4 TNFSF4 RAC2 MYD88 LAT NLRP6 FBXO38 CD300A IGHA1 FADD LAT2 ITGAM TRAF3IP2 IL18R1 NCR3 ANXA3 IGHV4-59 HLA-B ADAM17 NBN VAV1 IGHV3-…
GOBP_B_CELL_ACTIVATION	1.10794284883198e-06	0.000326943862482601	0.643551836150722	0.355118535693195	1.84752360918658	223	IGHG3 IGHG1 IGHV2-5 TNFRSF13B SHLD3 IGKC IGHV3-30 LIG4 BAD IGHV4-34 BATF JAK3 BAX CEBPG IGHV5-51 BLK GAPT SAMSN1 IGHA2 PIK3CD IGLL5 IGHV1-18 MZB1 IRS2 PTPRC POU2AF1 IGHV3-21 APLF CR1 SLC15A4 TNFSF4 BANK1 CD300A IGHA1 LAT2 BAK1 PELI1 TRAF3IP2 SP3 IGHV4-59 TBC1D10C ADAM17 NBN IGHV3-7 IGLC2 STAT5B INPP5D TP53BP1 IGLC3 TCIRG1 ATAD5 YY1 EZH2 SUPT6H PRKCB GON4L HDAC4 BST1 MNDA KLF6 PTPN6 EP300 MEF2C TN…
GOBP_PHAGOCYTOSIS_RECOGNITION	1.36666727998021e-06	0.000369683499234646	0.643551836150722	0.634453643476253	2.35948469484643	36	IGHG3 IGHG1 IGHV2-5 JMJD6 IGKC IGHV3-30 IGHV4-34 ADGRB1 IGHV5-51 IGHA2 IGLL5 IGHV1-18 SPON2 IGHV3-21 IGHA1 IGHV4-59 IGHV3-7 IGLC2 IGLC3 CD36 CLEC7A PEAR1 IGHV3-33 IGHV3-23
GOBP_NEGATIVE_REGULATION_OF_VIRAL_PROCESS	2.33800720200325e-06	0.00057898007048177	0.627256739718528	0.491766534955425	2.15412642052054	71	LTF SLPI LY6E TRIM11 OASL OAS1 TNF MX1 TRIM62 OAS3 TRIM25 RSAD2 RESF1 APOBEC3A CCL5 ISG15 IFIT1 PPIA APOBEC3G OAS2 IFIT5 SRPK1 TRIM13 IFITM1 IFITM2 SETDB1 IFITM3 SHFL TRIM8 LARP7 PARP10 ZFP36 ZNFX1 IFI16 EIF2AK2 IFIH1
GOBP_B_CELL_RECEPTOR_SIGNALING_PATHWAY	2.49714140072236e-06	0.00057898007048177	0.627256739718528	0.486848765904631	2.15482959524185	75	IGHG3 IGHG1 IGHV2-5 IGKC IGHV3-30 IGHV4-34 LIME1 BAX IGHV5-51 BLK IGHA2 PIK3CD IGLL5 IGHV1-18 PTPN22 PTPRC IGHV3-21 BANK1 CD300A IGHA1 LAT2 IGHV4-59 IGHV3-7 IGLC2 IGLC3 PRKCB MNDA PTPN6 MEF2C CMTM3 IGHV3-33
GOBP_HUMORAL_IMMUNE_RESPONSE_MEDIATED_BY_CIRCULATING_IMMUNOGLOBULIN	5.01018221802606e-06	0.00108420343198084	0.610526878385931	0.54313043227233	2.20011358950236	49	IGHG3 IGHG1 IGHV2-5 IGKC IGHV3-30 IGHV4-34 IGHV5-51 TNF IGHA2 IGLL5 IGHV1-18 PTPRC IGHV3-21 CR1 IGHA1 IGHV4-59 IGHV3-7 IGLC2 IGLC3 CLU PTPN6 IGHV3-33 IGHV3-23 BCL3
GOBP_ADAPTIVE_IMMUNE_RESPONSE_BASED_ON_SOMATIC_RECOMBINATION_OF_IMMUNE_RECEPTORS_BUILT_FROM_IMMUNOGLOBULIN_SUPERFAMILY_DOMAINS	5.93962978866564e-06	0.00120500239337554	0.610526878385931	0.330083435642674	1.75962052494409	247	IGHG3 IGHG1 NFKBID IGHV2-5 SHLD3 IGKC SCART1 IGHV3-30 LIG4 IGHV4-34 BATF JAK3 IGHV5-51 FUT7 GAPT TNF UNC13D ARID5A IGHA2 HMGB1 HLA-F IGLL5 IGHV1-18 B2M RSAD2 PTPRC IL4R AGER NFKB2 DUSP22 IGHV3-21 APLF CR1 SLC15A4 TNFSF4 IL18BP MYD88 FBXO38 IGHA1 FADD NOTCH1 TRAF3IP2 IL18R1 SLC11A1 IGHV4-59 HLA-B ADAM17 NBN IGHV3-7 RAB27A IGLC2 SEMA4A INPP5D TP53BP1 RIPK3 IL17RA RELB ZBTB7B CRACR2A IGLC3 TCIRG1 AT…
GOBP_NCRNA_METABOLIC_PROCESS	7.16911257778081e-06	0.00136887878985156	0.610526878385931	-0.318028432561819	-1.6434089408583	435	LSM6 NSUN3 PSTK QTRT2 RIOK3 HELB NVL MAK16 YARS2 NAF1 NSUN2 GAR1 ALKBH1 SNAPC3 ERI2 TRMT112 INTS14 NSUN6 PRKRA TOE1 SHQ1 IARS2 TARBP1 THADA WDR75 KAT2B PRORP GTPBP3 TSR1 DARS2 BCDIN3D PWP2 FTSJ3 MOCS3 PA2G4 ICE2 RRP8 RRP15 ZCCHC4 TRMT61B UTP15 SPIN1 RRP7A KCNQ1OT1 DDX56 DTWD2 TP53 SND1 TRDMT1 RPP38 FBL DTWD1 RPUSD2 RPP25 SNAPC1 GTF3C3 TYW5 IMP3 ELP1 TSEN15 ELP4 NOP53 POLR1B SNU13 RPL7L1 METTL8 DT…
GOBP_POSITIVE_REGULATION_OF_CELL_ACTIVATION	1.13614829054125e-05	0.00189264361855847	0.593325476396405	0.305838798955197	1.66245725650848	290	IGHG3 IGHG1 NFKBID MMP8 IGHV2-5 CLEC4D SHLD3 BTN2A2 IGKC ZBTB16 IGHV3-30 BAD IGHV4-34 TNFSF14 GP1BA CCDC88B JAK3 CD24 AP3D1 STX4 IGHV5-51 ADAM8 TNF IGHA2 HMGB1 HLA-F IGLL5 IGHV1-18 PTPN22 B2M IRS2 PTPRC IL4R AGER IGHV3-21 TYK2 CR1 TNFSF4 CCL5 MYD88 SOX13 IGHA1 FADD IL15RA PLEK ITGAM PELI1 IGHV4-59 VAV1 IGHV3-7 IGLC2 STAT5B INPP5D TP53BP1 VNN1 CAPN3 ZBTB7B LAMP1 IGLC3 ATAD5 MPL THBS1 NCK2 NECTIN2 …
GOBP_REGULATION_OF_LYMPHOCYTE_ACTIVATION	1.1545377684507e-05	0.00189264361855847	0.593325476396405	0.283399840754334	1.57425969393863	366	IGHG3 IGHG1 NFKBID IGHV2-5 TNFRSF13B SHLD3 BTN2A2 IGKC ZBTB16 IGHV3-30 BAD IGHV4-34 TNFSF14 CCDC88B JAK3 CD24 AP3D1 IGHV5-51 BLK ADAM8 SAMSN1 IGHA2 HMGB1 HLA-F IGLL5 IGHV1-18 MZB1 PTPN22 B2M IRS2 RIPOR2 SDC4 PGLYRP1 PTPRC IL4R AGER DUSP22 IGHV3-21 APLF TYK2 CR1 SLC15A4 TNFSF4 CCL5 BANK1 RHBDD3 RAC2 MYD88 LAT SOX13 CD300A IGHA1 FADD IL15RA PELI1 TNFSF8 IGHV4-59 TBC1D10C VAV1 PRDM1 PDE5A IGHV3-7 IG…
GOBP_IMMUNE_RESPONSE_REGULATING_SIGNALING_PATHWAY	1.18895865015826e-05	0.00189264361855847	0.593325476396405	0.288140088091091	1.59123878241874	361	IGHG3 IGHG1 NFKBID LTF CLEC4E IGHV2-5 CLEC4D BTN2A2 IGKC IGHV3-30 BTN2A1 IGHV4-34 TLR2 OASL LIME1 OAS1 CD24 BAX IGHV5-51 BLK IRAK3 TNF RABGEF1 BTN3A1 IGHA2 HMGB1 OAS3 PIK3CD TRIM25 IGLL5 IGHV1-18 PTPN22 RSAD2 IRAK2 UFD1 PTPRC DUSP22 TLR10 IGHV3-21 GPR108 CR1 BTNL8 SLC15A4 BANK1 CYBA MYD88 NLRP6 CD300A IGHA1 LAT2 PELI1 RELA NCR3 IGHV4-59 PRKD2 VAV1 IGHV3-7 IGLC2 INPP5D BTN2A3P DGKZ IGLC3 TLR5 TRAF…
GOBP_CELLULAR_RESPONSE_TO_BIOTIC_STIMULUS	1.22444596394725e-05	0.00189264361855847	0.593325476396405	0.360944267069094	1.84758662302443	173	LTF BPI PABPN1 HMGB2 CAMP CXCL8 CXCL1 TLR2 UPF1 CXCL5 PF4 TNF ARID5A HMGB1 PTPN22 IRAK2 CARD16 SPON2 ZMPSTE24 TNFSF4 CCL5 CCDC47 MYD88 TMCO1 BCL2L11 NOTCH1 RELA CASP1 DEFA4 MUS81 MAPK3 APAF1 CMPK2 MAPK14 TRIM41 PAF1 CHMP5 SELENOS CDA CD14 ARG1 DDIT3 SBNO2 TLR1 CD36 CLEC7A IL1B MEF2C TNFAIP3 TSPO LITAF SRC ZFP36 TLR6 NFKBIA LILRB2 TNIP2 CEBPE PF4V1 LY96 SERPINE1 EPHB2 TICAM1 AKAP8 NFKB1 BCL10 TXNI…
GOBP_LYMPHOCYTE_MEDIATED_IMMUNITY	1.45049752652213e-05	0.00198848143440498	0.593325476396405	0.328475430981041	1.72944711911878	235	IGHG3 IGHG1 IGHV2-5 SHLD3 IGKC SCART1 IGHV3-30 LIG4 IGHV4-34 BATF CEBPG IGHV5-51 FUT7 PLEKHM2 GAPT TNF UNC13D ARID5A IGHA2 HMGB1 HLA-F IGLL5 IGHV1-18 B2M RSAD2 KIF5B PTPRC IL4R AGER DUSP22 IGHV3-21 APLF CR1 CRK SLC15A4 TNFSF4 MYD88 FBXO38 IGHA1 FADD TRAF3IP2 IL18R1 NCR3 IGHV4-59 HLA-B NBN VAV1 IGHV3-7 RAB27A IGLC2 STAT5B INPP5D TP53BP1 RIPK3 LAMP1 IGLC3 TCIRG1 ATAD5 ARG1 NECTIN2 SUPT6H CORO1A CLU…
GOBP_DEFENSE_RESPONSE_TO_FUNGUS	1.45198492644011e-05	0.00198848143440498	0.593325476396405	0.641690305606449	2.24319884257428	28	LTF CLEC4E CLEC4D MPO ELANE S100A9 S100A8 TRIM62 SPON2 S100A12 DEFA4 IL17RA ARG1 ZBP1
GOBP_NEGATIVE_REGULATION_OF_VIRAL_GENOME_REPLICATION	1.47022656887614e-05	0.00198848143440498	0.593325476396405	0.542827108937912	2.17333009436728	47	LTF SLPI OASL OAS1 TNF MX1 OAS3 RSAD2 RESF1 APOBEC3A CCL5 ISG15 IFIT1 APOBEC3G OAS2 IFIT5 SRPK1 IFITM1 IFITM2 SETDB1 IFITM3 SHFL PARP10 ZNFX1 IFI16 EIF2AK2 IFIH1
GOBP_RESPONSE_TO_FUNGUS	1.56393195958208e-05	0.00203060925632138	0.575610261071129	0.592342753347896	2.20287750728295	36	LTF CLEC4E CLEC4D MPO ELANE S100A9 S100A8 TRIM62 SPON2 CRK MYD88 S100A12 BAK1 DEFA4 IL17RA ARG1 ZBP1
GOBP_ANTIMICROBIAL_HUMORAL_IMMUNE_RESPONSE_MEDIATED_BY_ANTIMICROBIAL_PEPTIDE	1.85542878494994e-05	0.00231643147536442	0.575610261071129	0.678235985529124	2.28468185084264	23	LTF ELANE CAMP CXCL8 CXCL1 S100A9 CXCL5 PF4 PGLYRP1 S100A12 DEFA4
GOBP_REGULATION_OF_CELL_ACTIVATION	2.0014601493018e-05	0.00240619986838283	0.575610261071129	0.268756144360294	1.5331761197278	461	IGHG3 IGHG1 NFKBID MMP8 IGHV2-5 TNFRSF13B BPI CLEC4D SHLD3 BTN2A2 IGKC ZBTB16 IGHV3-30 BAD IGHV4-34 TNFSF14 GP1BA CST7 CCDC88B JAK3 CD24 AP3D1 STX4 IGHV5-51 BLK ADAM8 SAMSN1 TNF RABGEF1 UNC13D IGHA2 HMGB1 HLA-F IGLL5 IGHV1-18 MZB1 PTPN22 B2M IRS2 RIPOR2 SDC4 PGLYRP1 PTPRC ABAT IL4R AGER DUSP22 IGHV3-21 APLF TYK2 CR1 SLC15A4 TNFSF4 CCL5 BANK1 RHBDD3 MMRN1 RAC2 MYD88 LAT SOX13 CD300A IGHA1 FADD IL1…
GOBP_CELLULAR_RESPONSE_TO_MOLECULE_OF_BACTERIAL_ORIGIN	2.5998067902109e-05	0.0030139188717945	0.575610261071129	0.367878647012678	1.86071638449302	150	LTF BPI PABPN1 HMGB2 CAMP CXCL8 CXCL1 TLR2 UPF1 CXCL5 PF4 TNF ARID5A HMGB1 PTPN22 IRAK2 CARD16 SPON2 TNFSF4 CCL5 MYD88 RELA CASP1 DEFA4 MAPK3 CMPK2 MAPK14 TRIM41 PAF1 CHMP5 SELENOS CD14 ARG1 SBNO2 TLR1 CD36 IL1B MEF2C TNFAIP3 TSPO LITAF SRC ZFP36 TLR6 NFKBIA LILRB2 TNIP2 CEBPE PF4V1 LY96 SERPINE1 EPHB2 TICAM1 AKAP8 NFKB1 BCL10
GOBP_CELL_KILLING	3.56228401829356e-05	0.00398730135288997	0.557332238758646	0.394110477613515	1.90625028202663	120	IGHG1 LTF ELANE CEBPG PLEKHM2 UNC13D HLA-F B2M AZU1 PGLYRP1 KIF5B PTPRC AGER TUSC2 CRK MYD88 NLRP6 FADD S100A12 ITGAM NCR3 HLA-B DEFA4 VAV1 RAB27A STAT5B RIPK3 LAMP1 ARG1 NECTIN2 CORO1A CD1C PRF1 PTPN6 CLEC7A STXBP2 RNF19B HLA-A CFH LYST GZMB
GOBP_GRANULOCYTE_MIGRATION	3.72806801902988e-05	0.00402932214785945	0.557332238758646	0.423924211097722	1.94444770185342	90	OLFM4 CXCL8 CXCL1 S100A9 S100A8 CXCL5 CKLF FUT7 ADAM8 PREX1 PF4 PIK3CD RIPOR2 ITGA1 AKIRIN1 CCL5 RAC2 MYD88 CD300A PPIA S100A12 MAPK3 VAV1 IL17RA PPIB THBS1 ITGB2 XCL2 BST1 CCL4 IL1B
GOBP_POSITIVE_REGULATION_OF_B_CELL_ACTIVATION	3.84808954355031e-05	0.00402932214785945	0.557332238758646	0.43127003010623	1.96405403058619	89	IGHG3 IGHG1 IGHV2-5 SHLD3 IGKC IGHV3-30 BAD IGHV4-34 IGHV5-51 IGHA2 IGLL5 IGHV1-18 IRS2 PTPRC IGHV3-21 TNFSF4 IGHA1 PELI1 IGHV4-59 IGHV3-7 IGLC2 STAT5B INPP5D TP53BP1 IGLC3 ATAD5
GOBP_NEUTROPHIL_MIGRATION	3.98779887604624e-05	0.00404512348488941	0.557332238758646	0.440321429253203	1.9425773366654	76	OLFM4 CXCL8 CXCL1 S100A9 S100A8 CXCL5 CKLF FUT7 ADAM8 PREX1 PF4 PIK3CD RIPOR2 ITGA1 CCL5 RAC2 MYD88 PPIA S100A12 VAV1 PPIB ITGB2 XCL2 BST1 CCL4 IL1B
GOBP_NCRNA_PROCESSING	4.70657224945343e-05	0.0046295556126442	0.557332238758646	-0.318495650324325	-1.61089297370743	341	LSM6 NSUN3 QTRT2 RIOK3 HELB NVL MAK16 NAF1 NSUN2 GAR1 ALKBH1 ERI2 TRMT112 INTS14 NSUN6 PRKRA TOE1 SHQ1 TARBP1 THADA WDR75 KAT2B PRORP GTPBP3 TSR1 BCDIN3D PWP2 FTSJ3 MOCS3 PA2G4 RRP8 RRP15 ZCCHC4 TRMT61B UTP15 RRP7A DDX56 DTWD2 TRDMT1 RPP38 FBL DTWD1 RPUSD2 RPP25 TYW5 IMP3 ELP1 TSEN15 ELP4 NOP53 SNU13 RPL7L1 METTL8 TRMO UTP20 RRP9 PES1 DDX27 NOP9 PTCD1 METTL16 HEATR1 TRMT13 YBEY EXOSC2 AGO3 TRMT10…
GOBP_ANTIBACTERIAL_HUMORAL_RESPONSE	5.18230528585474e-05	0.00494757734055426	0.557332238758646	0.702008632711957	2.199418182424	19	LTF SLPI PI3 ELANE CAMP JCHAIN IGHA2 SPON2 IGHA1 RNASE2 DEFA4
GOBP_IMMUNOGLOBULIN_PRODUCTION	6.11473736646719e-05	0.00567098214044357	0.538434096309916	0.378950635264024	1.83256723841597	116	IGKV3-15 IGLV3-25 IGLV3-1 SHLD3 IGKC LIG4 IGKV1-5 IGLV3-19 BATF STX4 GAPT TNF IGKV4-1 MZB1 B2M IGLV2-11 PTPRC IL4R IGKV2-30 APLF IGLV1-47 IGLV1-40 CR1 SLC15A4 TNFSF4 XRCC4 TRAF3IP2 IGLV1-44 NBN PMS2 POLQ TP53BP1 ATAD5 IGLV3-21 YY1 SUPT6H
GOBP_LEUKOCYTE_MEDIATED_CYTOTOXICITY	6.98825372822002e-05	0.00630107544494506	0.538434096309916	0.412677178586682	1.92579064914133	97	IGHG1 ELANE CEBPG PLEKHM2 UNC13D HLA-F B2M AZU1 KIF5B PTPRC AGER TUSC2 CRK MYD88 NLRP6 FADD ITGAM NCR3 HLA-B VAV1 RAB27A STAT5B RIPK3 LAMP1 ARG1 NECTIN2 CORO1A CD1C PRF1 PTPN6 STXBP2 RNF19B HLA-A LYST GZMB
GOBP_TRNA_PROCESSING	7.53350998354772e-05	0.00660912794772862	0.538434096309916	-0.425712573482643	-1.85893652163144	110	LSM6 NSUN3 QTRT2 NSUN2 ALKBH1 TRMT112 NSUN6 TARBP1 THADA PRORP GTPBP3 BCDIN3D MOCS3 TRMT61B DTWD2 TRDMT1 RPP38 DTWD1 RPP25 TYW5 ELP1 TSEN15 ELP4 METTL8 TRMO PTCD1 TRMT13 TRMT10B CDKAL1 TRMT44 TRMT6 TRMT5 THUMPD3 OSGEPL1 FARS2 ELP3 TRIT1 POP7 WDR4 NAT10 TYW1B PUS10 MTO1 POP5 ANKRD16 CTU2 POP1 TRNT1 TYW1 TRMT61A RPUSD4 PUS3 RPP14 ELAC1 THG1L GRSF1
GOBP_MYELOID_LEUKOCYTE_ACTIVATION	8.56176497089791e-05	0.00731354976198279	0.538434096309916	0.336834559008801	1.71508386544447	169	MMP8 BPI CLEC4D JUN JMJD6 CAMP CXCL8 TLR2 BATF CST7 STX4 BLK PREX1 TNF RABGEF1 UNC13D HMGB1 PIK3CD AZU1 PTPRC IL4R AGER CCL5 RAC2 MYD88 LAT CD300A IFNGR1 LAT2 S100A12 ITGAM TRAF3IP2 SLC11A1 ANXA3 RELB THBS1 MILR1 SBNO2 NECTIN2 ITGB2 TLR1 DYSF CLU DOCK2 PTPN6 STXBP2 FGR VAMP8 PSEN1 FPR2 ADAM10 TLR6 SNAP23 PJA2 RBPJ PRKCD TNIP2 STXBP3 KMT2E SPHK1 TICAM1 GRN NMI NOTCH2 PLPP6 SNX6 CD226 PRAM1 HAVCR2 …
GOBP_B_CELL_MEDIATED_IMMUNITY	0.000116906270650232	0.00973019883411933	0.538434096309916	0.367683646816694	1.80136693114535	125	IGHG3 IGHG1 IGHV2-5 SHLD3 IGKC IGHV3-30 LIG4 IGHV4-34 BATF IGHV5-51 GAPT TNF IGHA2 IGLL5 IGHV1-18 B2M PTPRC IL4R IGHV3-21 APLF CR1 SLC15A4 TNFSF4 MYD88 IGHA1 TRAF3IP2 IGHV4-59 NBN IGHV3-7 IGLC2 INPP5D TP53BP1 IGLC3 TCIRG1 ATAD5 NECTIN2 SUPT6H
GOBP_IMMUNE_RESPONSE_REGULATING_CELL_SURFACE_RECEPTOR_SIGNALING_PATHWAY	0.000133406152310496	0.0108259092599968	0.518848077743792	0.30190611979895	1.59918794979533	242	IGHG3 IGHG1 NFKBID CLEC4E IGHV2-5 CLEC4D BTN2A2 IGKC IGHV3-30 BTN2A1 IGHV4-34 LIME1 CD24 BAX IGHV5-51 BLK RABGEF1 BTN3A1 IGHA2 PIK3CD IGLL5 IGHV1-18 PTPN22 PTPRC DUSP22 IGHV3-21 CR1 BTNL8 BANK1 CD300A IGHA1 LAT2 RELA NCR3 IGHV4-59 PRKD2 VAV1 IGHV3-7 IGLC2 INPP5D BTN2A3P DGKZ IGLC3 NECTIN2 PAK2 PRKCB CREBBP MNDA CACNB3 LIMK1 PTPN6 CLEC7A EP300 MEF2C CMTM3 FGR IGHV3-33 PSEN1 SRC ELF1 FPR2 HLA-A IGH…
GOBP_COMPLEMENT_ACTIVATION	0.000154507083388497	0.0122324388458307	0.518848077743792	0.493248554309707	2.00906100390109	50	IGHG3 IGHG1 IGHV2-5 IGKC IGHV3-30 IGHV4-34 IGHV5-51 IGHA2 IGLL5 IGHV1-18 IGHV3-21 CR1 IGHA1 IGHV4-59 IGHV3-7 IGLC2 IGLC3 CLU IL1B IGHV3-33 CFH IGHV3-23
GOBP_RESPIRATORY_BURST	0.000159499443772082	0.0123270284400995	0.518848077743792	0.571703742828602	2.03917793097481	31	MPO JCHAIN CD24 IGHA2 PIK3CD NCF1B CYBA RAC2 IGHA1 SLC11A1 CYBC1 PGAM1 CD52 CLEC7A NCF1 NOXA1 NCF1C GRN NCF2
GOBP_POSITIVE_REGULATION_OF_CYSTEINE_TYPE_ENDOPEPTIDASE_ACTIVITY	0.000187646404437744	0.0141651216001143	0.518848077743792	0.370175127343614	1.77239322427304	109	NKX3-1 NLRP2 IFT57 COL4A3 BAD S100A9 S100A8 BAX P2RX1 TNF MTCH1 ATP2A3 HMGB1 ARL6IP5 HTRA2 ASPH CASP8AP2 PRR7 NLRP6 FADD BCL2L11 PMAIP1 BAK1 NDUFA13 CASP1 NLRP1 UACA APAF1 NLRP12 TNFSF15 CFLAR SENP1 CASP5
GOBP_TRNA_METHYLATION	0.000196619966440855	0.014505191160614	0.518848077743792	-0.568235702143137	-2.00967211347243	36	NSUN3 NSUN2 TRMT112 NSUN6 TARBP1 THADA GTPBP3 BCDIN3D TRMT61B TRDMT1 METTL8 TRMO TRMT13 TRMT10B TRMT44 TRMT6 TRMT5 THUMPD3 WDR4 MTO1
GOBP_ANTIGEN_RECEPTOR_MEDIATED_SIGNALING_PATHWAY	0.0002201937292379	0.0158833076690272	0.518848077743792	0.330123053404799	1.68037041547955	172	IGHG3 IGHG1 NFKBID IGHV2-5 BTN2A2 IGKC IGHV3-30 BTN2A1 IGHV4-34 LIME1 BAX IGHV5-51 BLK BTN3A1 IGHA2 PIK3CD IGLL5 IGHV1-18 PTPN22 PTPRC DUSP22 IGHV3-21 BTNL8 BANK1 CD300A IGHA1 LAT2 RELA IGHV4-59 PRKD2 IGHV3-7 IGLC2 INPP5D BTN2A3P DGKZ IGLC3 NECTIN2 PRKCB MNDA CACNB3 PTPN6 MEF2C CMTM3 IGHV3-33 PSEN1 ELF1 HLA-A IGHV3-23 FCHO1 CD19 CSK SLA2 EIF2B5 IGHV3-11 MS4A1
GOBP_RESPONSE_TO_TYPE_I_INTERFERON	0.000248779682317378	0.0175551923652654	0.49849310876659	0.479059895653035	1.96066622485807	52	IFI27 OAS1 MX1 OAS3 SETD2 UBE2K TYK2 MYD88 ISG15 IFIT1 FADD OAS2 TRIM41 IFITM1 IFITM2 IFITM3 SP100 ZBP1 SHFL USP18 PTPN6
GOBP_SISTER_CHROMATID_SEGREGATION	0.00031070507326275	0.0214584822938486	0.49849310876659	0.326274532267931	1.66655262291165	163	CHFR PSRC1 CCNB1 BUB1B TOP2A RACGAP1 EML3 IK NCAPG PHF13 NCAPH DCTN2 CHMP1B REC8 NEK6 DSN1 KMT5A BUB1 RAB11A KIF18B APC NSMCE2 MCMBP RIOK2 RAD21 FBXW7 DDX11 CDC20 KIF14 ESPL1 RAD51C EML4 CHMP5 NAA50 HECW2 KPNB1 SLF1 STAG1 ANAPC7 MAU2 KIF23 ESCO1 CDC26 DLGAP5 VPS4B TACC3 WAPL STAG3L1 DUSP1 UBE2C SMARCA5 DDX12P CDC6 NSL1 KNTC1 ANAPC5 AKAP8L TUBG1 CHMP1A AKAP8
GOBP_GRANULOCYTE_ACTIVATION	0.000363709308419247	0.0237697276321845	0.49849310876659	0.514182338770044	1.91200541305736	37	CAMP CXCL8 STX4 PREX1 TNF CCL5 MYD88 CD300A ITGAM TRAF3IP2 ANXA3 ITGB2 STXBP2 VAMP8 PRKCD STXBP3 KMT2E GRN PLPP6 PRAM1 SPI1 CD177
GOBP_RESPONSE_TO_MOLECULE_OF_BACTERIAL_ORIGIN	0.000364846826752684	0.0237697276321845	0.49849310876659	0.305966236579516	1.59732270803763	221	LTF SLPI BPI PABPN1 MPO ELANE HMGB2 CAMP CXCL8 CXCL1 TLR2 WDR83 S100A9 S100A8 UPF1 CD24 CXCL5 IRAK3 PF4 TNF ARID5A HMGB1 PTPN22 B2M IRAK2 CARD16 SPON2 HPGD TNFSF4 CCL5 IL18BP MYD88 NOTCH1 PELI1 RELA CASP1 SLC11A1 DEFA4 ADAM17 MAPK3 CMPK2 MAPK14 TRIM41 PTGIR PAF1 CHMP5 SELENOS CD14 ARG1 SBNO2 ALPL TLR1 CD36 IL1B MEF2C TNFAIP3 TSPO LITAF SRC ZFP36 TLR6 PTGS2 FOS NFKBIA LILRB2 TNIP2 CEBPE PF4V1 LY96
GOBP_REGULATION_OF_SYNCYTIUM_FORMATION_BY_PLASMA_MEMBRANE_FUSION	0.000366138749725577	0.0237697276321845	0.49849310876659	0.677153536979666	2.03173770887127	17	TNFSF14 ADGRB1 RIPOR2 IL4R MAPK14 CFLAR FLOT1 CD53
GOBP_POSTTRANSCRIPTIONAL_REGULATION_OF_GENE_EXPRESSION	0.000382558787891278	0.0239044888674414	0.49849310876659	-0.282439359190179	-1.46059287770945	437	ZC3H10 MEG3 DCP1B NSUN3 FTO IMPACT NGRN TENT4A EIF4E2 NAF1 RMND1 DNAJC24 TIAL1 NSUN2 ALKBH1 ACO1 PABPC1 EIF1B PRKCA MLH1 ATG14 GSPT1 SECISBP2 TAF15 PRKRA ZNF706 ACE DPH6 PABPC4 RNF139 ANGEL2 BCDIN3D PA2G4 LIMD1 EEF2 EIF3K EIF4EBP1 EIF4EBP2 UHMK1 ALKBH5 RBM4B ZCCHC4 MYEF2 HSPB1 KCNQ1OT1 RCC1L CNOT6 FASTKD2 TP53 TRDMT1 EIF2AK1 NEURL1 POLR2D RACK1 HNRNPA0 CD28 CSDE1 GUF1 MATR3 GEMIN5 EIF5A EIF3H EIF…
GOBP_PRODUCTION_OF_MOLECULAR_MEDIATOR_OF_IMMUNE_RESPONSE	0.000390119329236465	0.0239044888674414	0.49849310876659	0.30912986328757	1.58254116329953	186	IGKV3-15 IGLV3-25 IGLV3-1 SHLD3 IGKC ELANE LIG4 IGKV1-5 IGLV3-19 BATF JAK3 STX4 IRAK3 GAPT TNF ARID5A IGKV4-1 HLA-F MZB1 PTPN22 B2M RSAD2 IGLV2-11 PTPRC SPON2 IL4R IGKV2-30 ANGPT1 APLF IGLV1-47 IGLV1-40 CR1 SLC15A4 TNFSF4 XRCC4 TRAF3IP2 IGLV1-44 IL18R1 NBN PMS2 POLQ TP53BP1 ATAD5 ARG1 IGLV3-21 YY1 SUPT6H LACC1 IGKV3-20 CD36 IGLV2-23 CLEC7A IL1B IGLV3-9
GOBP_CHROMOSOME_SEGREGATION	0.000409608268839388	0.0239044888674414	0.49849310876659	0.28789913617565	1.53168556975257	251	CHFR PSRC1 CCNB1 TLK2 EME2 RGS14 BUB1B SKA3 CENPH TOP2A RACGAP1 EML3 SIRT7 IK NCAPG PHF13 NCAPH DCTN2 CHMP1B TLK1 PMF1 REC8 NEK6 SYCP2 DSN1 CENPN KMT5A BUB1 RAB11A KIF18B APC SKA2 NSMCE2 MCMBP RIOK2 RAD21 MUS81 MLH3 FBXW7 BRCA1 DDX11 CDC20 SRPK1 KIF14 ESPL1 RAD51C ABRAXAS2 RMI1 EML4 CIAO1 CHMP5 BRIP1 NAA50 HECW2 KPNB1 SLF1 STAG1 ANAPC7 MKI67 MAU2 KIF23 KLHDC8B ESCO1 CDC26 ARL8A AGO4 DLGAP5 ERCC2 …
GOBP_MYELOID_LEUKOCYTE_MIGRATION	0.000411701649172833	0.0239044888674414	0.49849310876659	0.347434277307522	1.71527979851232	136	FLT1 OLFM4 CXCL8 CXCL1 S100A9 S100A8 CXCL5 CKLF FUT7 CREB3 ADAM8 PREX1 PF4 HMGB1 PIK3CD AZU1 RIPOR2 ITGA1 AGER AKIRIN1 CCL5 P2RY12 CCN3 RAC2 MYD88 CD300A PPIA S100A12 CCR1 MAPK3 VAV1 STAT5B IL17RA PPIB THBS1 ITGB2 XCL2 BST1 RIN3 CCL4 IL1B FPR2 DUSP1 JAML
GOBP_NEUTROPHIL_CHEMOTAXIS	0.000416918858547736	0.0239044888674414	0.49849310876659	0.437317352310853	1.85096117438608	61	CXCL8 CXCL1 S100A9 S100A8 CXCL5 CKLF PREX1 PF4 PIK3CD RIPOR2 ITGA1 CCL5 RAC2 PPIA S100A12 VAV1 PPIB ITGB2 XCL2 BST1 CCL4 IL1B
GOBP_RESPONSE_TO_PH	0.000418004959636142	0.0239044888674414	0.49849310876659	-0.620466731509795	-1.92659773619592	22	PAM IMPACT MCOLN1 CHP1 LGMN TRPV1 SERPINF1 RAB11B
GOBP_ENDOCYTOSIS	0.000419764591942132	0.0239044888674414	0.49849310876659	0.251175371268511	1.41075700756793	413	IGHG3 IGHG1 ABCA13 IGHV2-5 ABCA2 RUFY1 JMJD6 HOOK2 IGKC CSNK1G2 SCARF2 NECAB2 SCART1 PSTPIP1 DTNBP1 IGHV3-30 AP1G2 IGHV4-34 CXCL8 LRSAM1 DNM3 RAB27B ADGRB1 CSNK1G3 IGHV5-51 INPPL1 RABGEF1 HSPG2 ARFGAP1 ANKRD13D IGHA2 IGLL5 IGHV1-18 CLTB B2M CAP1 PICK1 SPON2 STON1 GRK2 AGER DENND1C ANGPT1 PDLIM7 IGHV3-21 FCHSD2 EPS15 SIGLEC1 PPT1 RAC2 ROCK1 MYH9 CD300A IGHA1 DGKD ITGAM LGALS3BP RAB1A IGHV4-59 MAPK…
GOBP_TRNA_MODIFICATION	0.000448967209487006	0.025126682103359	0.49849310876659	-0.438513647600367	-1.81251374302826	79	NSUN3 QTRT2 NSUN2 ALKBH1 TRMT112 NSUN6 TARBP1 THADA GTPBP3 BCDIN3D MOCS3 TRMT61B DTWD2 TRDMT1 DTWD1 TYW5 ELP1 ELP4 METTL8 TRMO TRMT13 TRMT10B CDKAL1 TRMT44 TRMT6 TRMT5 THUMPD3 OSGEPL1 ELP3 TRIT1 WDR4 NAT10 TYW1B PUS10 MTO1 ANKRD16 CTU2 TYW1 TRMT61A RPUSD4 PUS3 THG1L
GOBP_GRANULOCYTE_CHEMOTAXIS	0.000518837503976075	0.0285448565746837	0.477270815362862	0.412622114980328	1.82033858887621	73	CXCL8 CXCL1 S100A9 S100A8 CXCL5 CKLF PREX1 PF4 PIK3CD RIPOR2 ITGA1 AKIRIN1 CCL5 RAC2 PPIA S100A12 MAPK3 VAV1 IL17RA PPIB THBS1 ITGB2 XCL2 BST1 CCL4 IL1B
GOBP_DEFENSE_RESPONSE_TO_GRAM_NEGATIVE_BACTERIUM	0.000543208845749864	0.0293875985550677	0.477270815362862	0.536209282304525	1.98569428824858	35	LTF BPI ELANE HMGB2 CAMP ADGRB1 AZU1 TUSC2 SLC11A1 RNASE2 DEFA4
GOBP_VIRAL_GENOME_REPLICATION	0.000564046228522855	0.0300146566850031	0.477270815362862	0.355453524569923	1.70190640039114	109	IFI27 LTF SLPI CXCL8 ROCK2 OASL OAS1 TNF MX1 TOP2A OAS3 RSAD2 GRK2 RESF1 APOBEC3A CCL5 VAPA ISG15 IFIT1 PPIA DEK NOTCH1 APOBEC3G OAS2 ATG16L2 IFIT5 SRPK1 IFITM1 PPIB IFITM2 SETDB1 IFITM3
GOBP_AMYLOID_PRECURSOR_PROTEIN_CATABOLIC_PROCESS	0.000632577503273475	0.03298068351828	0.477270815362862	0.478776723983464	1.88612376646657	45	ABCA2 RANBP9 DHCR24 ROCK2 TNF GGA3 AGER ROCK1 RTN2 IFNGR1 RELA ADAM17 ADAM19 CLU SLC2A13 RTN3 PSEN1 ADAM10 ABCA7 APH1B PICALM
GOBP_ACTIVATION_OF_CYSTEINE_TYPE_ENDOPEPTIDASE_ACTIVITY_INVOLVED_IN_APOPTOTIC_PROCESS	0.000640105687508207	0.03298068351828	0.477270815362862	0.420704070199701	1.80491148237032	64	NKX3-1 IFT57 COL4A3 BAD S100A9 S100A8 BAX P2RX1 TNF MTCH1 ATP2A3 CASP8AP2 PMAIP1 BAK1 CASP1 NLRP1 APAF1 NLRP12 TNFSF15 CFLAR SENP1 CASP5
GOBP_CELL_RECOGNITION	0.000697261616473026	0.0353642376104913	0.477270815362862	0.376298099628336	1.74777887752126	96	IGHG3 IGHG1 IGHV2-5 JMJD6 IGKC IGHV3-30 IGHV4-34 ADGRB1 NEXN IGHV5-51 IGHA2 IGLL5 IGHV1-18 CCT2 CDK5R1 SPON2 EMB IGHV3-21 IGHA1 NCR3 POMZP3 IGHV4-59 IGHV3-7 IGLC2 YWHAZ IGLC3 CXCR4 NCK2 CORO1A DOCK2 CD36 PRF1 CLEC7A PEAR1 B4GALT1 IGHV3-33
GOBP_REGULATION_OF_VIRAL_GENOME_REPLICATION	0.000737891342648258	0.0368491584344038	0.477270815362862	0.406788738381453	1.79460385450094	73	LTF SLPI CXCL8 OASL OAS1 TNF MX1 TOP2A OAS3 RSAD2 RESF1 APOBEC3A CCL5 ISG15 IFIT1 PPIA NOTCH1 APOBEC3G OAS2 IFIT5 SRPK1 IFITM1 IFITM2 SETDB1 IFITM3
GOBP_LEUKOCYTE_HOMEOSTASIS	0.000798872762949433	0.0392900149777858	0.477270815362862	0.405566127850083	1.78921014183112	73	TNFRSF13B TNFSF14 JAK3 BAX GAPT HMGB1 PIK3CD HCAR2 SLC15A4 LAT FADD BCL2L11 PMAIP1 BAK1 TRAF3IP2 ADAM17 STAT5B RIPK3 TCIRG1 MPL SOS2 CAMLG SLC7A11 CORO1A MEF2C TNFAIP3 RPS6
GOBP_LEUKOCYTE_CHEMOTAXIS	0.000866547653569146	0.0419822937833649	0.477270815362862	0.328613835883369	1.64265978777452	144	FLT1 CXCL8 CXCL1 TNFSF14 S100A9 S100A8 CXCL5 CKLF CREB3 ADAM8 PREX1 PF4 HMGB1 PIK3CD AZU1 RIPOR2 ITGA1 AKIRIN1 CCL5 CCN3 RAC2 PPIA S100A12 CCR1 ADAM17 MAPK3 VAV1 PADI2 IL17RA HSD3B7 PPIB THBS1 CXCR4 TRPM2 ITGB2 XCL2 CORO1A BST1 RIN3 CCL4 IL1B ALOX5 FPR2 ADAM10 DUSP1 JAML LYST PLEC SBDS PF4V1 NINJ1 SERPINE1
GOBP_NUCLEAR_CHROMOSOME_SEGREGATION	0.000923748214151939	0.044095392693194	0.477270815362862	0.296302410129282	1.52481863064504	202	CHFR PSRC1 CCNB1 EME2 BUB1B TOP2A RACGAP1 EML3 SIRT7 IK NCAPG PHF13 NCAPH DCTN2 CHMP1B REC8 NEK6 SYCP2 DSN1 KMT5A BUB1 RAB11A KIF18B APC NSMCE2 MCMBP RIOK2 RAD21 MUS81 MLH3 FBXW7 DDX11 CDC20 KIF14 ESPL1 RAD51C ABRAXAS2 RMI1 EML4 CHMP5 BRIP1 NAA50 HECW2 KPNB1 SLF1 STAG1 ANAPC7 MAU2 KIF23 KLHDC8B ESCO1 CDC26 AGO4 DLGAP5 VPS4B TACC3 CENPX WAPL STAG3L1 DUSP1 UBE2C SMARCA5 ACTR3 DDX12P ECT2 KNL1 MSH4 …
GOBP_PORPHYRIN_CONTAINING_COMPOUND_METABOLIC_PROCESS	0.000981221645160003	0.0457480094410292	0.45505986738723	-0.515409080386032	-1.83870849333624	37	TMEM14B TMEM14C UROS ALAD COX10 FECH EIF2AK1 SRRD SLC46A1 HMOX1 ABCB10 FXN IBA57 HMBS HMOX2 PPOX BDH2 SLC25A39 SPTA1 BLVRB IREB2 SLC11A2 UROD BLVRA CPOX SLC6A9
GOBP_RNA_MODIFICATION	0.000989111384358337	0.0457480094410292	0.45505986738723	-0.358432540965374	-1.62917641147797	142	NSUN3 FTO QTRT2 NAF1 ALKBH3 NSUN2 GAR1 ALKBH1 TRMT112 NSUN6 TARBP1 THADA GTPBP3 ADARB1 BCDIN3D FTSJ3 MOCS3 ALKBH5 ZCCHC4 TRMT61B RNMT DTWD2 TRDMT1 FBL DTWD1 RPUSD2 TYW5 ELP1 ELP4 METTL8 TRMO RBM15 METTL16 TRMT13 APOBEC3C TRMT10B CDKAL1 RPUSD3 METTL15 TRMT44 TRMT6 TRMT5 THUMPD3 OSGEPL1 ELP3 TRIT1 TSR3 WDR4 WTAP NAT10 TYW1B PUS10 MTO1 ANKRD16 CTU2 ADARB2 PARN APOBEC3B METTL4 TYW1 TRMT61A RPUSD4 PUS…
GOBP_LEUKOCYTE_MIGRATION	0.00100064962116854	0.0457480094410292	0.45505986738723	0.282033508232586	1.50054407547096	246	FLT1 ELANE MMP9 OLFM4 CXCL8 CXCL1 TNFSF14 S100A9 S100A8 CXCL5 CKLF FUT7 CREB3 ADAM8 PREX1 PF4 TNF RABGEF1 HMGB1 PIK3CD AZU1 RIPOR2 ITGA1 AGER AKIRIN1 CRK CCL5 P2RY12 CCN3 RAC2 ROCK1 MYD88 MYH9 CD300A PPIA FADD S100A12 CCR1 ADAM17 ITGAL MAPK3 TNFRSF18 VAV1 PADI2 STAT5B NLRP12 RIPK3 IL17RA HSD3B7 PPIB THBS1 CXCR4 TRPM2 ITGB2 XCL2 CORO1A GPR15 BST1 RIN3 PLVAP CCL4 IL1B ALOX5 ADTRP B4GALT1 SRC SELL F…
GOBP_ACTIVATION_OF_IMMUNE_RESPONSE	0.00102455918534663	0.0461905432727106	0.45505986738723	0.27331801106861	1.468221932249	268	IGHG3 IGHG1 NFKBID IGHV2-5 BTN2A2 IGKC IGHV3-30 BTN2A1 IGHV4-34 LIME1 BAX IGHV5-51 BLK HSP90AA1 RABGEF1 BTN3A1 IGHA2 HMGB1 PIK3CD IGLL5 IGHV1-18 PTPN22 PTPRC DUSP22 IGHV3-21 CR1 BTNL8 BANK1 CD300A IGHA1 LAT2 RELA NCR3 IGHV4-59 PRKD2 VAV1 IGHV3-7 IGLC2 INPP5D BTN2A3P DGKZ IGLC3 ZBP1 NECTIN2 PAK2 PRKCB CLU CREBBP MNDA CACNB3 LIMK1 PTPN6 CLEC7A IL1B EP300 MEF2C CMTM3 FGR XRCC5 IGHV3-33 PSEN1 SRC ELF…
GOBP_MUSCLE_CONTRACTION	0.00105966957229809	0.047119005913419	0.45505986738723	0.319003354911487	1.62063570160348	154	CHRNE TNNI2 PABPN1 SSPN DAPK3 MKKS RGS2 ROCK2 HSBP1 SETD3 TCAP P2RX1 TNF SLMAP PROK2 ASB3 SCN1B SLC8A3 ABAT GRK2 MYOM2 CALD1 SMTN ASPH TPM4 ROCK1 SPX KCNE1 TNNT1 GHRL KCNIP2 ARHGEF11 PDE5A GSTO1 DOCK4 CXCR4 TPM3 SNTA1 MYL6 JUP SLC9A1 PTGS2 CALM1 GSTM2 SUMO1 KCNJ2 MYH3 SYNM SPHK1 CTTN PPP1R12B PRKACA
GOBP_AMINO_ACID_ACTIVATION	0.00111302771103866	0.0488228101355606	0.45505986738723	-0.601247910655022	-1.87922991542389	23	YARS2 IARS2 DARS2 LARS2 NARS2 WARS2 RARS2 TARS2 GATC LRRC47 FARS2 MARS2 QRSL1 FARSB
GOBP_POSITIVE_REGULATION_OF_DNA_BINDING_TRANSCRIPTION_FACTOR_ACTIVITY	0.00113266811858541	0.0490218761723765	0.45505986738723	0.309628412779238	1.58100506152467	177	LTF NKX3-1 TLR2 S100A9 S100A8 CEBPG IRAK3 ADAM8 TNF TRIM62 TRIM25 IRAK2 PTEN CARD16 AGER TAF12 MYD88 PPIA S100A12 RELA IL18R1 ANXA3 PRKD2 TRIM22 TRIM41 TP53BP1 RIPK3 TRIM13 CAPN3 CFLAR ARHGEF2 FLOT1 DDIT3 TRIM52 PRKCB TRIM8 CLU LRP5 CD36 HDAC4 CLEC7A IL1B EP300 JUP NPM1 IL18RAP CHUK TLR6 HCLS1 STK36 HIPK2 CRTC2 SPHK1 PARK7 EIF2AK2 DDX58 TICAM1 SAV1 BCL10 TFRC ARID5B HDAC5 PPP3CA
GOBP_FATTY_ACID_CATABOLIC_PROCESS	0.00128409590369088	0.0548444118865869	0.45505986738723	-0.41451782520349	-1.70410622203379	77	PEX7 MCEE PCCA ETFBKMT PEX13 HACL1 MLYCD HADHA ACAA2 PLA2G15 ACOX3 CROT PHYH GCDH CPT2 CPT1A PCCB NUDT19 PPARD LPIN1 ECHDC1 MCAT DECR1 HSD17B4 HADHB BDH2 ECH1 IRS1 ACACB AUH ABCD2 NUDT7 ECHDC2 LONP2 ETFB AKT2 TYSND1 ECI1
GOBP_POSITIVE_REGULATION_OF_NF_KAPPAB_TRANSCRIPTION_FACTOR_ACTIVITY	0.00130231563699019	0.0549002150346772	0.45505986738723	0.342684481024029	1.64468974821899	113	LTF TLR2 S100A9 S100A8 IRAK3 ADAM8 TNF TRIM62 TRIM25 IRAK2 CARD16 AGER MYD88 PPIA S100A12 RELA IL18R1 PRKD2 TRIM22 RIPK3 TRIM13 CAPN3 CFLAR ARHGEF2 FLOT1 TRIM52 PRKCB TRIM8 CLU CD36 CLEC7A IL1B EP300 NPM1 IL18RAP CHUK TLR6
GOBP_T_CELL_PROLIFERATION	0.00144833650014284	0.0597498919973626	0.45505986738723	0.324248888353904	1.61511447334875	143	CCND3 BTN2A2 TNFSF14 CCDC88B JAK3 CD24 BAX BTN3A1 HMGB1 PTPN22 SDC4 PTPRC AGER TYK2 CR1 TNFSF4 CCL5 RAC2 FADD PELI1 SLC11A1 TNFSF8 PDE5A STAT5B RIPK3 ZBTB7B LGALS9C ARG1 SOS2 NCK2 TMEM131L CORO1A DOCK2 LMBR1L PTPN6 IL1B TWSG1 RASAL3 RPS6 HLA-A
GOBP_FATTY_ACID_METABOLIC_PROCESS	0.00145867676391145	0.0597498919973626	0.45505986738723	-0.317407051349279	-1.54993279521272	232	PEX7 PDK4 PTGES3 PAM MCEE PCCA PRKAB2 ETFBKMT SLC45A3 PEX13 ERLIN2 PTGDS HACL1 PDK2 CBR1 PRXL2B GSTP1 NDUFAB1 CYP2U1 MLYCD EPHX1 HADHA ADIPOR1 ACAA2 PLA2G15 ALDH3A2 SIRT1 ACOX3 CROT ABHD12 PHYH GCDH CPT2 PLA2G4C CPT1A HACD2 ACACA ACSL5 PCCB GPX4 NUDT19 PPARD OXSM ABHD6 MSMO1 SNCA LPIN1 ECHDC1 MCAT DECR1 HSD17B4 PECR HADHB APPL2 BDH2 ECH1 ALKBH7 PLA2G4A IRS1 ACACB PIBF1 ACSL6
GOBP_REGULATION_OF_VIRAL_PROCESS	0.00150097059323791	0.0597498919973626	0.45505986738723	0.331218807050015	1.61861031647639	123	LTF SLPI LY6E TRIM11 CXCL8 OASL OAS1 TNF MX1 TOP2A TRIM62 OAS3 TRIM25 RSAD2 RSF1 RESF1 APOBEC3A CCL5 ISG15 IFIT1 PPIA NOTCH1 APOBEC3G OAS2 TRIM22 IFIT5 SRPK1 TRIM13 IFITM1 IFITM2 SETDB1 IFITM3 CXCR4 NECTIN2 SHFL TRIM8 LARP7
GOBP_MEMBRANE_INVAGINATION	0.00150233215158238	0.0597498919973626	0.45505986738723	0.379515916098108	1.70316304197302	84	IGHG3 IGHG1 IGHV2-5 IGKC IGHV3-30 IGHV4-34 ADGRB1 IGHV5-51 IGHA2 IGLL5 IGHV1-18 IGHV3-21 RAC2 MYH9 CD300A IGHA1 HGS ITGAM IGHV4-59 IGHV3-7 IGLC2 BIN2 IGLC3 THBS1 ITGB2 RHOBTB2 CD36 CLEC7A IGHV3-33 RAB31 IGHV3-23 FCHO2
GOBP_MONOCARBOXYLIC_ACID_METABOLIC_PROCESS	0.00150939345156615	0.0597498919973626	0.45505986738723	-0.286656464578873	-1.45739739930696	353	PEX7 PDK4 PTGES3 PAM MCEE PCCA PRKAB2 ETFBKMT ALDH5A1 SLC45A3 TIGAR PEX13 ERLIN2 PRMT3 ZBTB20 FAH MPC2 PTGDS HACL1 ENTPD5 BTD PDK2 PC CBR1 PRXL2B GSTP1 NDUFAB1 CYP2U1 MLYCD MYC TP53 SLC2A6 EPHX1 HADHA ADIPOR1 IDNK HK1 LDHB ACAA2 PLA2G15 ALDH3A2 MCCC1 HAGH SIRT1 ACOX3 CROT ABHD12 PHYH GCDH CPT2 BPGM PLA2G4C CPT1A HACD2 ACACA ACSL5 PCCB GPX4 NUDT19 PPARD OXSM ABHD6 MSMO1 SNCA LPIN1 ECHDC1 KIT KYNU …
GOBP_PIGMENT_METABOLIC_PROCESS	0.00155281662267822	0.060728225990524	0.45505986738723	-0.470464157423252	-1.79187500601313	52	TMEM14B TMEM14C UROS ALAD COX10 FECH TRPC1 SRRD CTNS SLC46A1 HMOX1 ABCB10 FXN IBA57 HMBS HMOX2 OPN3 PPOX BDH2 SLC25A39 BLVRB IREB2 SLC11A2 UROD MFSD12 GIPC1 BLVRA CPOX SLC6A9
GOBP_NEGATIVE_REGULATION_OF_RECEPTOR_MEDIATED_ENDOCYTOSIS	0.00169816810968125	0.0656220676669683	0.45505986738723	0.591769397024865	1.95712824965968	22	ABCA2 NECAB2 RABGEF1 ANKRD13D UNC119 RIN3 WDR54 ITGB3 SDCBP PSEN1 PICALM ATXN2 MTMR2
GOBP_CELLULAR_LIPID_CATABOLIC_PROCESS	0.00181805991035957	0.068462989967084	0.45505986738723	-0.348943037687443	-1.59272090499787	146	PEX7 MCEE PCCA ETFBKMT PEX13 HACL1 SCARB1 MLYCD PRDX6 NAPEPLD DDHD2 HADHA ACER2 ACAA2 PNPLA6 PLA2G15 ACOX3 CROT ABHD12 PHYH GCDH LIPE CPT2 SIRT2 PLA2G4C CPT1A GM2A PCCB NUDT19 PPARD SMPDL3A ABHD6 GDE1 FUCA1 LPIN1 ECHDC1 NAGA MCAT DECR1 HSD17B4 HADHB BDH2 ECH1 INPP5F PLA2G4A IRS1 ACACB
GOBP_SUPRAMOLECULAR_FIBER_ORGANIZATION	0.00182665700349611	0.068462989967084	0.45505986738723	0.233433468888339	1.33565562970461	473	ERMN FMN1 ARL3 CDC42EP3 WASHC1 HOOK2 MYO5C PSTPIP1 RANBP9 DAPK3 MKKS PSRC1 ROCK2 WASF3 TCAP CCDC88B ARHGAP18 FCHSD1 BAX INPPL1 ARL2 GMFG PREX1 ARPC2 NAV3 COL5A3 B2M HSP90B1 PGM5 MYO5A GOLGA2 SDC4 CDK5R1 SPAST MDM2 EFEMP2 PICK1 ESPN PFDN2 CAPZA1 DBN1 MYOM2 ARPC3 SSH3 CLIP1 CALD1 FCHSD2 CSNK1D TPM4 PXN MAP1S CFL2 MSRB2 ARFIP1 RAB11A TAOK1 KIF18B RAC2 ROCK1 MYO1F CCDC57 APC TNNT1 GHRL NEBL PLEK PDLI…
GOBP_POSITIVE_REGULATION_OF_IMMUNE_RESPONSE	0.00183495998987563	0.068462989967084	0.45505986738723	0.241523325166208	1.34971491717541	402	IGHG3 IGHG1 NFKBID IGHV2-5 SHLD3 BTN2A2 IGKC ELANE HMGB2 IGHV3-30 BTN2A1 IGHV4-34 LIME1 STX4 BAX IGHV5-51 BLK ADAM8 HSP90AA1 TNF RABGEF1 TRIM62 BTN3A1 ARID5A IGHA2 HMGB1 HLA-F PIK3CD IGLL5 IGHV1-18 PTPN22 B2M RSAD2 PTPRC IL4R DUSP22 UBE2K IGHV3-21 CR1 BTNL8 SLC15A4 TNFSF4 CCL5 BANK1 FBXO38 CD300A IGHA1 FADD LAT2 ITGAM RELA IL18R1 SLC11A1 NCR3 IGHV4-59 HLA-B PRKD2 VAV1 IGHV3-7 TRIM41 IGLC2 STAT5B …
GOBP_TETRAPYRROLE_METABOLIC_PROCESS	0.00215793627815553	0.0795984222601461	0.431707695803346	-0.476066164695516	-1.77125532710626	48	TMEM14B TMEM14C UROS ALAD MMACHC COX10 FECH EIF2AK1 SRRD SLC46A1 HMOX1 ABCB10 FXN IBA57 HMBS HMOX2 MTR PPOX BDH2 CUBN SLC25A39 SPTA1 BLVRB IREB2 SLC11A2 UROD BLVRA CPOX SLC6A9
GOBP_RRNA_METABOLIC_PROCESS	0.00222261243031755	0.0805718849233371	0.431707695803346	-0.314785075569014	-1.5393824121187	235	LSM6 NSUN3 RIOK3 HELB NVL MAK16 NAF1 GAR1 ERI2 TRMT112 SHQ1 WDR75 KAT2B TSR1 PWP2 FTSJ3 PA2G4 RRP8 RRP15 ZCCHC4 TRMT61B UTP15 SPIN1 RRP7A DDX56 TP53 RPP38 FBL RPUSD2 RPP25 GTF3C3 IMP3 NOP53 POLR1B SNU13 RPL7L1 BRF1 GTF3C4 GTF3C5 UTP20 RRP9 PES1 DDX27 NOP9 METTL16 HEATR1 YBEY EXOSC2 NOB1 RPUSD3 FCF1 REXO4 SMARCB1 RIOK1 NOL9 METTL15 DIS3L EXOSC7 DDX54 NOL6 WDR36 RBFA ZNHIT6 POP7 TSR3 RPF2 TENT4B NA…
GOBP_RNA_METHYLATION	0.00223397093133097	0.0805718849233371	0.431707695803346	-0.416141526925016	-1.68671976672331	72	NSUN3 NSUN2 TRMT112 NSUN6 TARBP1 THADA GTPBP3 BCDIN3D FTSJ3 ZCCHC4 TRMT61B RNMT TRDMT1 FBL METTL8 TRMO RBM15 METTL16 TRMT13 TRMT10B METTL15 TRMT44 TRMT6 TRMT5 THUMPD3 WDR4 WTAP
GOBP_POSITIVE_REGULATION_OF_HYDROLASE_ACTIVITY	0.00230185655843309	0.0821079822931187	0.431707695803346	0.245635894044501	1.36412777937672	384	NKX3-1 FLT1 NLRP2 TBC1D3L IFT57 HMGB2 COL4A3 BAD DVL3 PIP5K1A ROCK2 LIMS1 S100A9 S100A8 BAX P2RX1 RGS14 TBC1D10B PREX1 TNF ARHGAP45 PLCB2 TIAM2 MTCH1 ATP2A3 HMGB1 ASAP2 ARL6IP5 RGL2 ITGA1 PTPRC MAP4K4 AGER HTRA2 AGRN ASPH CASP8AP2 CR1 CRK PRR7 CCL5 P2RY12 ROCK1 SEMA4D SIPA1 NLRP6 CD300A FADD BCL2L11 PMAIP1 PLEK BAK1 NDUFA13 CASP1 FLCN NLRP1 RAPGEFL1 RGS6 UACA TBC1D10C PRKD2 SIPA1L2 RAP1A APAF1 VA…
GOBP_NEGATIVE_REGULATION_OF_ENDOCYTOSIS	0.00239641050790262	0.0845516142244773	0.431707695803346	0.48390347097719	1.79960008945315	36	ABCA2 NECAB2 LRSAM1 RABGEF1 ANKRD13D CD300A UNC119 MCTP1 RIN3 WDR54 ITGB3 SDCBP PSEN1 ABCA7 PICALM ATXN2 MTMR2 SYT11 PACSIN2
GOBP_INFLAMMATORY_RESPONSE	0.00242684424486384	0.0847046926755703	0.431707695803346	0.236676760970002	1.35413268626946	471	IGHG1 NFKBID MMP8 NLRP2 MAPK13 PER1 ELANE MIR590 HMGB2 PSTPIP1 SCYL1 MMP9 AKNA CXCL8 ADORA3 CXCL1 TLR2 WDR83 CST7 S100A9 S100A8 CXCL5 FUT7 P2RX1 ADAM8 PF4 TNF RABGEF1 HSPG2 UNC13D HMGB1 PIK3CD IRAK2 AZU1 PROK2 PGLYRP1 PTPRC IL4R AGER PXK LIPA TUSC2 TLR10 ASH1L SIGLEC1 TNFSF4 CCL5 CYBA RHBDD3 CCN3 MYD88 LAT NLRP6 GHRL S100A12 NOTCH1 ALOX5AP TRAF3IP2 RELA IL18R1 CASP1 SLC11A1 NCR3 NLRP1 CCR1 NDST1 …
GOBP_PIGMENT_BIOSYNTHETIC_PROCESS	0.00261294964696675	0.0901049889349315	0.431707695803346	-0.477541439416572	-1.75225001773282	43	TMEM14B TMEM14C UROS ALAD COX10 FECH TRPC1 SRRD CTNS ABCB10 FXN IBA57 HMBS OPN3 PPOX SLC25A39 IREB2 SLC11A2 UROD MFSD12 GIPC1 CPOX SLC6A9
GOBP_RIBONUCLEOPROTEIN_COMPLEX_BIOGENESIS	0.00266252216846895	0.0901049889349315	0.431707695803346	-0.277442697655983	-1.42031504134424	377	YJU2 LSM6 PTGES3 STRAP NSUN3 NGRN RIOK3 DDX28 HELB NVL MAK16 NAF1 HEATR3 GAR1 ERI2 TRMT112 CUL4A PRKRA SHQ1 GEMIN2 EFL1 WDR75 KAT2B TSR1 PWP2 FTSJ3 PA2G4 PRPF19 GEMIN6 DDX20 RRP8 RRP15 ZCCHC4 TRMT61B UTP15 LSG1 RRP7A DDX56 AAR2 FASTKD2 RPP38 FBL RPUSD2 RPP25 POLR2D IMP3 GTPBP10 RIOX2 NOP53 LUC7L2 SNU13 RPL7L1 GEMIN5 UTP20 RRP9 PTBP2 LSM4 NOL3 PES1 RPL38 DDX27 NOP9 SNRPD3 METTL16 HEATR1 YBEY GLUL …
GOBP_MYOBLAST_FUSION	0.00266484255630112	0.0901049889349315	0.431707695803346	0.564331896240613	1.90098854779385	23	TNFSF14 ADGRB1 RIPOR2 IL4R MYH9 MAPK14 CFLAR FLOT1 CD53
GOBP_CELLULAR_EXTRAVASATION	0.00303869974550125	0.101468335309293	0.431707695803346	0.425495320293232	1.76231659409725	54	ELANE OLFM4 FUT7 ADAM8 TNF PIK3CD AZU1 RIPOR2 ITGA1 AGER CRK ROCK1 FADD ITGAL RIPK3 BST1 PLVAP SELL JAML
GOBP_SMOOTH_MUSCLE_CONTRACTION	0.00306343094895587	0.101468335309293	0.431707695803346	0.433574664633348	1.74851958454873	48	DAPK3 MKKS RGS2 ROCK2 SETD3 P2RX1 PROK2 ABAT SMTN ROCK1 SPX GHRL
GOBP_CYTOSKELETON_DEPENDENT_INTRACELLULAR_TRANSPORT	0.00312747217646322	0.10254317863434	0.431707695803346	0.310738873317352	1.56893926158528	148	ARL3 HOOK2 IFT57 MYO5C DTNBP1 RABL2B RAB27B HSBP1 KIF28P CCDC88B AP3D1 TUBA1C SSX2IP BLOC1S1 BORCS5 TRIM46 MYO5A SPAST KIF5B AP3S1 WDR35 MAP1S BLOC1S2 MYO1F MYO10 BICD2 BICDL2 ACTN4 FEZ1 RAB1A PAFAH1B1 MAPK8IP3 RHOT1 COPG1 MAK LAMP1
GOBP_RESPONSE_TO_MECHANICAL_STIMULUS	0.00351379426074787	0.114057761703876	0.431707695803346	0.326178144418144	1.57461038981314	117	MPO JUN BAD MKKS TNFSF14 TCAP PKD2 TNF ENDOG CASP8AP2 CYBA MYD88 MAP3K2 RAF1 FADD BAK1 RELA CASP1 MAPK3 MAPK14 TLR5 RETN THBS1 CXCR4 TMEM120A CASP5 SLC38A2 PDE2A CHEK1 IL1B JUP SLC9A1 SRC KIAA0319 PTGS2 FOS MAP2K4 NFKBIA CNN2 PLEC KCNJ2 MBD2 PTCH1 TNFRSF1A NFKB1 PIK3CA BCL10 TXNIP
GOBP_REGULATION_OF_LEUKOCYTE_PROLIFERATION	0.00361732257896162	0.116255733577321	0.431707695803346	0.298745670259819	1.51635020797465	171	TNFRSF13B BTN2A2 CCDC88B JAK3 CD24 BLK HMGB1 MZB1 PTPN22 IRS2 SDC4 PTPRC AGER TYK2 CR1 TNFSF4 CCL5 RAC2 MYD88 CD300A FADD PELI1 TNFSF8 MAPK3 PDE5A STAT5B INPP5D RIPK3 ZBTB7B LGALS9C ATAD5 MPL ARG1 SOS2 NCK2 TMEM131L CORO1A BST1 MNDA PTPN6 IL1B MEF2C TNFAIP3 TWSG1 RASAL3 HLA-A
GOBP_REGULATION_OF_AMYLOID_PRECURSOR_PROTEIN_CATABOLIC_PROCESS	0.0036625705527783	0.116555921709004	0.431707695803346	0.496354780606628	1.78756854162588	32	ABCA2 RANBP9 ROCK2 TNF GGA3 AGER ROCK1 RTN2 IFNGR1 RELA CLU SLC2A13 RTN3 ABCA7 PICALM FLOT2 CASP3
GOBP_MICROGLIAL_CELL_ACTIVATION	0.00385407558734508	0.11984486509968	0.431707695803346	0.478894267978815	1.75063879839941	34	MMP8 JUN TLR2 CST7 TNF AZU1 PTPRC AGER IFNGR1 ITGAM ITGB2 CLU FPR2 TLR6 SPHK1 GRN IFNGR2 AIF1 SYT11 C5AR1
GOBP_ACETYL_COA_BIOSYNTHETIC_PROCESS	0.00389311888884653	0.11984486509968	0.431707695803346	-0.633057145723035	-1.76559903429585	15	PDK4 MPC2 PDK2 MLYCD
GOBP_REGULATION_OF_NUCLEASE_ACTIVITY	0.00398815734070721	0.11984486509968	0.407017918923954	0.563385835325111	1.79445992541596	20	HMGB2 OASL OAS1 HMGB1 OAS3 GZMA OAS2 DDX11 NPM1 PRKCD
GOBP_ENDODERMAL_CELL_DIFFERENTIATION	0.00399587225183524	0.11984486509968	0.407017918923954	0.589727409360271	1.84763708931907	19	MMP8 MMP9 HSBP1 ITGA5 RTF1 SETD2 PAF1 ITGB2 COL7A1
GOBP_POSITIVE_REGULATION_OF_PEPTIDASE_ACTIVITY	0.00402906411579918	0.11984486509968	0.407017918923954	0.31135441871458	1.53935065015495	138	NKX3-1 NLRP2 IFT57 COL4A3 BAD ROCK2 S100A9 S100A8 BAX P2RX1 TNF MTCH1 ATP2A3 HMGB1 ARL6IP5 AGER HTRA2 ASPH CASP8AP2 CR1 PRR7 NLRP6 FADD BCL2L11 PMAIP1 BAK1 NDUFA13 CASP1 NLRP1 UACA APAF1 NLRP12 TNFSF15 CFLAR SENP1 CASP5
GOBP_MITOTIC_NUCLEAR_DIVISION	0.00404403006882456	0.11984486509968	0.407017918923954	0.277740610968821	1.45032174995355	228	DAPK3 PSRC1 CCNB1 BUB1B TNF RACGAP1 EML3 SIRT7 IK NCAPG GOLGA2 ANLN PHF13 NCAPH SPAST CCDC61 DCTN2 CHMP1B REC8 CUL7 NEK6 DSN1 PKMYT1 KIF15 KMT5A BUB1 NSFL1C RAB11A KIF18B AURKA APC KIF20B NSMCE2 CDC14B TPX2 RIOK2 RAD21 L3MBTL1 CUL9 CDC20 KIF14 ESPL1 ABRAXAS2 EML4 CHMP5 NAA50 KIF11 HECW2 KPNB1 SLF1 STAG1 ANAPC7 LRP5 MKI67 MAU2 KIF23 KLHDC8B CDC26 CHEK2 CHEK1 IL1B REEP3 DLGAP5 BORA VPS4B TOGARAM2 T…
GOBP_CELLULAR_RESPONSE_TO_LIPOPROTEIN_PARTICLE_STIMULUS	0.0040695424842125	0.11984486509968	0.407017918923954	0.552999612066145	1.86281501448921	23	SREBF2 MYD88 ADAM17 CES1 ITGB2 CD36 ADTRP TLR6 TICAM1 TLR4 SOCS5 FCER1G LDLR ITGB1 CD9 AKT1
GOBP_REGULATION_OF_CYSTEINE_TYPE_ENDOPEPTIDASE_ACTIVITY	0.00409813311673692	0.11984486509968	0.407017918923954	0.290818647381739	1.48863049409704	173	LTF NKX3-1 NLRP2 IFT57 COL4A3 MMP9 BAD TNFSF14 DHCR24 CST7 S100A9 S100A8 BAX P2RX1 TNF MTCH1 ATP2A3 HMGB1 ARL6IP5 CARD16 BCL2L12 HTRA2 ASPH CASP8AP2 PRR7 RAF1 NLRP6 FADD BCL2L11 PMAIP1 BAK1 NDUFA13 CASP1 IFI6 NLRP1 MICAL1 UACA APAF1 NLRP12 TNFSF15 CFLAR THBS1 SENP1 CASP5 PAK2
GOBP_REGULATION_OF_NUCLEOTIDE_BIOSYNTHETIC_PROCESS	0.00412586517901822	0.11984486509968	0.407017918923954	-0.584987288589541	-1.78153737731654	20	PDK4 DNAJC30 PDK2 MYC MT-CO2 SNCA SPHK2 PID1 ATPSCKMT NOS3 PINK1
GOBP_CELL_ACTIVATION_INVOLVED_IN_IMMUNE_RESPONSE	0.00419388347250552	0.11984486509968	0.407017918923954	0.268517083686767	1.40608074071908	217	NFKBID CLEC4E CLEC4D SHLD3 LIG4 BATF JAK3 STX4 BLK GAPT RABGEF1 UNC13D HMGB1 HLA-F PIK3CD PGLYRP1 PTPRC IL4R POU2AF1 APLF CR1 SLC15A4 TNFSF4 RAC2 MYD88 LAT CD300A LAT2 ITGAM IL18R1 SLC11A1 ANXA3 LCP1 ITGAL NBN RAB27A SEMA4A TP53BP1 RELB ZBTB7B CRACR2A LAMP1 ATAD5 MILR1 SBNO2 HLX ITGB2 SUPT6H DYSF CORO1A DOCK2 CD1C PTPN6 CLEC7A STXBP2 MYB FGR VAMP8 PSEN1 RPS6
GOBP_RESPONSE_TO_PROTOZOAN	0.00420291045782634	0.11984486509968	0.407017918923954	0.587577368457902	1.84090093418753	19	BATF CCDC88B PF4 IL4R MYD88 SLC11A1 ARG1 CLEC7A LYST BCL3 TSPAN32 NKG7 CD40 IRF4
GOBP_LEUKOCYTE_PROLIFERATION	0.00420896938427712	0.11984486509968	0.407017918923954	0.279068448131372	1.45750139491777	219	CCND3 TNFRSF13B BTN2A2 TNFSF14 CCDC88B JAK3 CD24 BAX BLK GAPT BTN3A1 HMGB1 MZB1 PTPN22 IRS2 SDC4 PTPRC AGER TYK2 CR1 TNFSF4 CCL5 RAC2 MYD88 CD300A FADD PELI1 SLC11A1 TNFSF8 MAPK3 PDE5A STAT5B INPP5D RIPK3 ZBTB7B LGALS9C TCIRG1 ATAD5 MPL ARG1 SOS2 NCK2 TMEM131L CORO1A CLU DOCK2 LMBR1L BST1 AZI2 MNDA PTPN6 IL1B MEF2C TNFAIP3 TWSG1 RASAL3 RPS6 HLA-A LILRB2 PRKCD CD19 GBA IL6ST EPHB2 MS4A1 FCGR3A TIC…
GOBP_ORGANIC_ACID_CATABOLIC_PROCESS	0.0042879980046809	0.121033404549515	0.407017918923954	-0.329685513552045	-1.51747147961663	155	PEX7 MCEE PCCA AASS ETFBKMT ALDH5A1 PEX13 HDC DLST FAH HACL1 HIBADH BCKDHB MLYCD HADHA IDNK GOT1 SARDH ACAA2 PLA2G15 MCCC1 ACOX3 ENOSF1 CROT PHYH GCDH CPT2 CPT1A GLUL ASRGL1 PCCB NUDT19 PPARD LPIN1 ECHDC1 KYNU DBT MCAT DECR1 HSD17B4 HADHB BDH2 ECH1 BLMH AFMID IRS1 ACACB XYLB NOS3
GOBP_ORGANIC_HYDROXY_COMPOUND_TRANSPORT	0.00444879129874097	0.124489453066493	0.407017918923954	0.314457672898236	1.52910070553024	128	ABCA13 LCAT ABCA2 LY6E DTNBP1 ADORA3 OSBPL8 P2RX1 SREBF2 ABCC2 STARD3 MFSD10 ABAT GRK2 EMB VAPA TMF1 GHRL ABCB4 SLC22A1 CES1 AQP9 STARD4 ABCA3 LIPC KDM5B CLU SLC26A6 GRAMD1A CD36 LAMTOR1 OSBPL10 SLC2A13 ITGB3 SLC5A3 OSBPL11 TSPO VPS4B SEC24A SLC16A3 NFKBIA SLC16A1 PARK7 PTCH1 SERAC1 OSBPL5 ABCA7 NFKB1
GOBP_MUSCLE_SYSTEM_PROCESS	0.00463909847136032	0.127668015621481	0.407017918923954	0.277348606086035	1.43445561923366	206	CHRNE TNNI2 PABPN1 SSPN DAPK3 MKKS RGS2 ROCK2 HSBP1 SETD3 TCAP P2RX1 TNF SLMAP PROK2 ASB3 SCN1B SLC8A3 ABAT GRK2 MYOM2 CALD1 SMTN ASPH TPM4 CYBA ROCK1 SPX KCNE1 CAMK2G TNNT1 GHRL NOTCH1 KCNIP2 ARHGEF11 AKAP6 PDE5A GSTO1 CFLAR DOCK4 CXCR4 TPM3 YY1 EZH2 PAK2 SNTA1 MYL6 CAMTA2 HDAC4 KDM4A IL1B JUP SLC9A1 PTGS2 CALM1 GSTM2 SUMO1 KCNJ2 AKAP13 MYH3 SYNM SPHK1 CTTN PPP1R12B IL6ST PRKACA LMNA TNFRSF1A
GOBP_PEPTIDYL_GLUTAMIC_ACID_MODIFICATION	0.00464588138300733	0.127668015621481	0.407017918923954	-0.623984016015761	-1.78050679846842	16	TTLL5 AGBL3 CFAP20 TPGS2 TTLL1 NAA80
GOBP_POSITIVE_REGULATION_OF_CELL_ADHESION	0.00468037395531616	0.127668015621481	0.407017918923954	0.257104612290819	1.3985601151219	292	NFKBID FMN1 BTN2A2 ELANE ZBTB16 BAD OLFM4 TNFSF14 LIMS1 CCDC88B JAK3 CD24 AP3D1 STX4 FUT7 ARL2 ADAM8 PREX1 TNF ARPC2 UNC13D HMGB1 PTPN22 B2M AZU1 SDC4 EFEMP2 PTPRC ITGA5 MAP4K4 IL4R AGER LDB1 ANGPT1 TYK2 CR1 CRK TNFSF4 CCL5 P2RY12 MMRN1 ROCK1 SOX13 MYO10 FADD CEACAM6 RELA FLCN PRKD2 TNFRSF18 VAV1 ADGRG1 STAT5B VNN1 STK4 NID1 ADAM19 ZBTB7B
GOBP_RESPONSE_TO_MUSCLE_STRETCH	0.00475568537402875	0.128641289367478	0.407017918923954	0.618920143094753	1.82153970227697	16	JUN TCAP RAF1 RELA MAPK14 SLC9A1 FOS NFKBIA NFKB1 PIK3CA
GOBP_RIBOSOME_BIOGENESIS	0.00491988289999766	0.130668024275295	0.407017918923954	-0.292997725509691	-1.4470195538619	273	LSM6 NSUN3 NGRN RIOK3 DDX28 HELB NVL MAK16 NAF1 HEATR3 GAR1 ERI2 TRMT112 CUL4A SHQ1 EFL1 WDR75 KAT2B TSR1 PWP2 FTSJ3 PA2G4 RRP8 RRP15 ZCCHC4 TRMT61B UTP15 LSG1 RRP7A DDX56 FASTKD2 RPP38 FBL RPUSD2 RPP25 IMP3 GTPBP10 RIOX2 NOP53 SNU13 RPL7L1 UTP20 RRP9 PES1 RPL38 DDX27 NOP9 METTL16 HEATR1 YBEY GLUL EXOSC2 NOM1 NOB1 RPUSD3 FCF1 REXO4 RIOK1 NOL9 METTL15 C1QBP EXOSC7 DDX54 NOL6 WDR36 RBFA ZNHIT6 NOC2…
GOBP_POSITIVE_REGULATION_OF_PROTEIN_KINASE_ACTIVITY	0.00493570907647693	0.130668024275295	0.407017918923954	0.265540114811913	1.41811777830686	261	CCND3 LTF FLT1 ELANE DVL3 PSRC1 PIK3R5 AGAP2 CCNB1 CD24 OSBPL8 PKD2 ADAM8 HSP90AA1 TNF TAOK2 AZU1 PILRB SDC4 CDK5R1 CAB39 PTPRC AGER ACSL1 ANGPT1 MAP4K2 MARK2 CCL5 TAOK1 LAT CD300A PPIA GHRL S100A12 CAMKK1 ETAA1 TPX2 SLC11A1 CLSPN ADAM17 RAP1A FBXW7 PDE5A MAPRE3 RIPK3 KIF14 STK4 MAP3K10 TNFSF15 THBS1 TXN EZH2 PAK2 MOB3C UNC119 CLU ADNP ITGB3 NCF1 IL1B RAPGEF2 BORA XRCC5 PSEN1 SRC TLR6 PDGFA CALM1…
GOBP_MONOCARBOXYLIC_ACID_CATABOLIC_PROCESS	0.0049513761509123	0.130668024275295	0.407017918923954	-0.386421463945665	-1.62329707600206	85	PEX7 MCEE PCCA ETFBKMT PEX13 FAH HACL1 MLYCD HADHA IDNK ACAA2 PLA2G15 ACOX3 CROT PHYH GCDH CPT2 CPT1A PCCB NUDT19 PPARD LPIN1 ECHDC1 MCAT DECR1 HSD17B4 HADHB BDH2 ECH1 IRS1 ACACB XYLB AUH ABCD2 NUDT7 ECHDC2 LONP2 ETFB AKR1A1 AKT2 TYSND1
GOBP_NEGATIVE_REGULATION_OF_TRANSPORT	0.00502864109109286	0.131636846626512	0.407017918923954	0.257304636155265	1.37704378248621	252	ABCA2 NECAB2 MMP9 OPRL1 LRSAM1 RGS2 TLR2 PIM3 PKD2 RAP1B ATF4 TNF RABGEF1 SREBF2 ANKRD13D HMGB1 HLA-F C4orf3 PPIF UBE2J1 RSAD2 IRS2 ARL6IP5 YRDC PTEN CAB39 ABAT PXK ANGPT1 MIDN ARFIP1 CCN3 SPX CD300A KCNE1 GHRL ERLEC1 NOTCH1 TCAF2 RAP1A BARD1 GSTO1 OS9 SELENOS THBS1 TXN HECW2 SP100 PRKCB NF1 UNC119 DYSF CORO1A MCTP1 YWHAE CD36 RIN3 WDR54 ITGB3 IL1B ADTRP VPS4B VAMP8 SDCBP PSEN1 PTGS2 CALM1 GSTM2 …
GOBP_TUMOR_NECROSIS_FACTOR_SUPERFAMILY_CYTOKINE_PRODUCTION	0.00512471487304003	0.133078595823103	0.407017918923954	0.32088635234824	1.55577340163589	122	MMP8 LTF BPI TLR2 OAS1 IRAK3 ADAM8 PF4 ARID5A FRMD8 HMGB1 OAS3 PTPN22 UBE2J1 AZU1 PTPRC SPON2 AGER ANGPT1 CYBA MYD88 FADD GHRL IFNGR1 OAS2 ARHGEF2 SELENOS THBS1 CD14 TLR1 CLU CD36 PTPN6 CLEC7A TNFAIP3 TSPO PSEN1 ZFP36 BCL3 LY96 PARK7 DDX58 EPHB2 IFIH1 TICAM1 AKAP8 BCL10 HAVCR2 NFKBIL1 STAT3 CD2 VSIR ARRB2 ACP5
GOBP_T_HELPER_1_CELL_DIFFERENTIATION	0.00521206878062011	0.134272819538832	0.407017918923954	0.597259659702458	1.79202338367398	17	JAK3 HMGB1 IL4R TNFSF4 IL18R1 SEMA4A RELB CRACR2A HLX STAT6
GOBP_LYMPHOCYTE_HOMEOSTASIS	0.00552111230757955	0.139827603115762	0.407017918923954	0.408111783883454	1.69031745986956	54	TNFRSF13B TNFSF14 JAK3 BAX GAPT LAT FADD BCL2L11 PMAIP1 BAK1 TRAF3IP2 STAT5B RIPK3 TCIRG1 SOS2 CAMLG CORO1A MEF2C TNFAIP3 RPS6
GOBP_POSITIVE_REGULATION_OF_PROTEIN_SERINE_THREONINE_KINASE_ACTIVITY	0.00557947064964089	0.139827603115762	0.407017918923954	0.30200127288067	1.49658567268121	140	CCND3 LTF FLT1 ELANE DVL3 PSRC1 PIK3R5 CCNB1 CD24 PKD2 ADAM8 TNF TAOK2 CDK5R1 CAB39 PTPRC AGER ACSL1 MAP4K2 TAOK1 S100A12 ETAA1 ADAM17 PDE5A MAPRE3 STK4 MAP3K10 THBS1 EZH2 IL1B RAPGEF2 PSEN1 SRC TLR6 PDGFA CALM1 CSK AKAP13 CDC6 PARP16 FLT3 STRADA PPP2CA
GOBP_SMALL_GTPASE_MEDIATED_SIGNAL_TRANSDUCTION	0.00558264392316242	0.139827603115762	0.407017918923954	0.243465271713637	1.34049009589909	357	JUN ARL3 CDC42EP3 RUFY1 DHCR24 ARHGEF1 ROCK2 DEF6 CDC42SE1 ARHGAP18 RAP1B PREX1 RABGEF1 ARHGAP45 ARFGAP1 TIAM2 CADM4 SSX2IP RACGAP1 DENND3 ARHGAP30 RGL2 RIPOR2 FAM13B MAP4K4 ARHGAP33 SPATA13 RAB18 STK19 CRK RIT1 CELSR1 DOK1 RAC2 ROCK1 RHEB SIPA1 RAF1 LAT ARHGAP9 MYO9B NOTCH1 FOXM1 FLCN RAPGEFL1 ARHGEF11 SIPA1L2 RAP1A NUCB2 VAV1 NCKAP1 GDI2 ADGRG1 ARHGEF18 RAPGEF1 RHOBTB3 KIF14 FGD3 CCDC125 RHOT1 …
GOBP_MYD88_DEPENDENT_TOLL_LIKE_RECEPTOR_SIGNALING_PATHWAY	0.00561771119622908	0.139827603115762	0.407017918923954	0.578541736331017	1.81259197520395	19	TLR2 IRAK3 IRAK2 TLR10 MYD88 CD300A TLR5 TLR1 TLR6 IRF7
GOBP_ACID_SECRETION	0.00564307332352582	0.139827603115762	0.407017918923954	0.558357646266578	1.8212376972782	21	OPRL1 TNF SGK1 ABAT GHRL ABCB4 CES1 HRH2 SLC22A16 NF1 SLC26A6
GOBP_REGULATION_OF_CALCIUM_ION_TRANSPORT_INTO_CYTOSOL	0.00578374019773418	0.141231817244796	0.407017918923954	0.405413972493488	1.65519535725389	51	LIME1 CHD7 PKD2 BAX P2RX1 CYBA BAK1 AKAP6 GSTO1 UBASH3B CAPN3 CORO1A PTPN6 CALM1 GSTM2 CD19 PRKACA P2RX5 ATG5
GOBP_PROTEIN_PEPTIDYL_PROLYL_ISOMERIZATION	0.00578676269056005	0.141231817244796	0.407017918923954	0.493806717057634	1.72100227320604	27	FKBP5 FKBP11 PPIF PPIA FKBP3 RANBP2 PPIB FKBP9
GOBP_REGULATION_OF_RECEPTOR_MEDIATED_ENDOCYTOSIS	0.00633893032894983	0.153553491401277	0.407017918923954	0.36678935576006	1.59337117528923	69	ABCA2 NECAB2 DTNBP1 RABGEF1 ANKRD13D B2M PICK1 ANGPT1 PPT1 DGKD MKLN1 CD63 NUMB FLOT1 UNC119 CLU DNM2 RIN3 WDR54 ITGB3 SDCBP DNAJC6 PSEN1
GOBP_MICROTUBULE_POLYMERIZATION_OR_DEPOLYMERIZATION	0.00646566647560039	0.15546335836888	0.407017918923954	0.347546854884025	1.57352442325739	87	ARL3 RANBP9 PSRC1 ARL2 SKA3 NAV3 GOLGA2 CDK5R1 SPAST CLIP1 CSNK1D MAP1S TAOK1 KIF18B CCDC57 APC SKA2 TPX2 MAPRE3 KIF14 NIN ARHGEF2
GOBP_MITOTIC_SISTER_CHROMATID_SEGREGATION	0.00673885325791047	0.15954813906391	0.407017918923954	0.303306619327991	1.49956195767643	138	PSRC1 CCNB1 BUB1B RACGAP1 EML3 IK NCAPG PHF13 NCAPH DCTN2 CHMP1B REC8 NEK6 DSN1 KMT5A BUB1 RAB11A KIF18B APC NSMCE2 RIOK2 RAD21 CDC20 KIF14 ESPL1 EML4 CHMP5 NAA50 HECW2 KPNB1 SLF1 ANAPC7 MAU2 KIF23 CDC26 DLGAP5 VPS4B TACC3 DUSP1 UBE2C SMARCA5 CDC6 NSL1 KNTC1 ANAPC5 AKAP8L TUBG1 CHMP1A AKAP8
GOBP_LYMPHOCYTE_CHEMOTAXIS	0.00674509512198728	0.15954813906391	0.407017918923954	0.508252022505722	1.76994592822283	26	TNFSF14 CKLF ADAM8 PIK3CD CCL5 ADAM17 PADI2 HSD3B7 XCL2 CCL4 ADAM10 PLEC
GOBP_POSITIVE_REGULATION_OF_KINASE_ACTIVITY	0.00678300776057289	0.15954813906391	0.407017918923954	0.247919979161782	1.36166079695859	306	CCND3 LTF FLT1 ELANE BAD DVL3 PSRC1 PIK3R5 AGAP2 CCNB1 CD24 OSBPL8 PKD2 ADAM8 HSP90AA1 TNF TAOK2 AZU1 PILRB SDC4 CDK5R1 CAB39 PTPRC AGER ACSL1 ANGPT1 MAP4K2 MARK2 CCL5 P2RY12 TAOK1 LAMTOR3 LAT CD300A PPIA EPHB6 GHRL S100A12 CAMKK1 ETAA1 TPX2 SLC11A1 CLSPN ADAM17 NBN RAP1A FBXW7 PDE5A RANBP2 MAPRE3 RIPK3 KIF14 STK4 MAP3K10 DGKZ TNFSF15 THBS1 TXN EZH2 PAK2 MOB3C UNC119 CLU LTK ADNP ITGB3 NCF1 IL1B …
GOBP_T_CELL_ACTIVATION	0.00701422872937348	0.163736111369435	0.407017918923954	0.234524628610823	1.29974114927429	372	CCND3 NFKBID CLEC4E CLEC4D BTN2A2 JMJD6 ZBTB16 LIG4 BAD TNFSF14 BATF CHD7 CCDC88B JAK3 CD24 AP3D1 BAX FUT7 ADAM8 PREX1 BTN3A1 HMGB1 PIK3CD PTPN22 B2M RSAD2 RIPOR2 SDC4 PTPRC IL4R AGER DUSP22 TYK2 CR1 TNFSF4 PRR7 CCL5 RAC2 MYH9 LAT SOX13 CD300A FADD PELI1 TRAF3IP2 SP3 IL18R1 SLC11A1 TNFSF8 ADAM17 LCP1 ITGAL VAV1 PRDM1 PDE5A RAB27A STAT5B SEMA4A VNN1 CDH26 RIPK3 RELB ZBTB7B CRACR2A LGALS9C TCIRG1 A…
GOBP_TETRAPYRROLE_BIOSYNTHETIC_PROCESS	0.00706193949221224	0.163736111369435	0.407017918923954	-0.521281598348613	-1.72386638066373	28	TMEM14B TMEM14C UROS ALAD COX10 FECH SRRD ABCB10 FXN IBA57 HMBS PPOX SLC25A39 SPTA1 IREB2 SLC11A2 UROD CPOX SLC6A9
GOBP_MYELOID_LEUKOCYTE_MEDIATED_IMMUNITY	0.00741742289551002	0.170758544105146	0.407017918923954	0.344193665090686	1.54464649517401	84	IGHG1 ELANE STX4 BLK RABGEF1 UNC13D PIK3CD AZU1 SPON2 IL4R TUSC2 RAC2 MYD88 LAT NLRP6 CD300A LAT2 ITGAM TRAF3IP2 ANXA3 ADAM17 MILR1 ARG1 ITGB2 STXBP2 FGR VAMP8 SNAP23 STXBP3 KMT2E DDX58 FCGR3A TICAM1
GOBP_REGULATION_OF_T_CELL_PROLIFERATION	0.00750715159856438	0.171607141471408	0.407017918923954	0.310339584237535	1.498150449603	117	BTN2A2 CCDC88B JAK3 CD24 HMGB1 PTPN22 SDC4 PTPRC AGER TYK2 CR1 TNFSF4 CCL5 RAC2 FADD PELI1 TNFSF8 PDE5A STAT5B RIPK3 ZBTB7B LGALS9C ARG1 SOS2 NCK2 TMEM131L CORO1A PTPN6 IL1B TWSG1 RASAL3 HLA-A
GOBP_POSITIVE_REGULATION_OF_MICROTUBULE_POLYMERIZATION_OR_DEPOLYMERIZATION	0.00758298495789921	0.172128455757628	0.407017918923954	0.502704139965827	1.75062588289701	26	ARL3 PSRC1 ARL2 NAV3 CDK5R1 SPAST CLIP1
GOBP_FOCAL_ADHESION_ASSEMBLY	0.00792907458488931	0.177659273936139	0.380730400722792	0.397241230129476	1.66566545342826	57	FMN1 TRIP6 DAPK3 PIP5K1A ROCK2 LIMS1 TAOK2 PTEN SDC4 MAP4K4 PEAK1 LDB1 PTPRA DUSP22 ROCK1
GOBP_ACTIVATED_T_CELL_PROLIFERATION	0.00793610435019721	0.177659273936139	0.380730400722792	0.463954711663754	1.71812061327488	35	BTN2A2 JAK3 CD24 BTN3A1 HMGB1 AGER FADD STAT5B RIPK3 ARG1
GOBP_POSITIVE_REGULATION_OF_CYTOKINE_PRODUCTION	0.00802185533684817	0.178348920708282	0.380730400722792	0.237210145693468	1.30781591965395	326	MMP8 CLEC4E NLRP2 MAPK13 ELANE HMGB2 PANX1 TLR2 BATF ROCK2 OAS1 CCDC88B CEBPG IRAK3 ADAM8 PF4 HSP90AA1 ATF4 TNF BTN3A1 ARID5A FRMD8 HMGB1 HLA-F OAS3 PIK3CD PTPN22 B2M RSAD2 AZU1 PTPRC SPON2 IL4R AGER SETD2 TUSC2 POU2AF1 TYK2 TNFSF4 CLEC5A CYBA MYD88 ISG15 FADD TMF1 CD58 IFNGR1 PELI1 RELA OAS2 IL18R1 RAB1A CASP1 SLC11A1 NLRP1 PRKD2 ADAM17 MAPK14 BRCA1 STAT5B NLRP12 IL17RA ZBTB7B TLR5 ARHGEF2 THBS1…
GOBP_REGULATION_OF_WNT_SIGNALING_PATHWAY	0.00834555510681409	0.184283482154548	0.380730400722792	-0.301967817319036	-1.4340234918978	188	SEMA5A IGFBP4 TIAM1 DAAM2 FGFR2 KANK1 RECK PPM1N ZBED3 ZNF703 LIMD1 TRPM4 EGR1 SPIN1 SNX3 NKD1 CSNK2A1 MCC TRABD2A HMGXB4 RACK1 FOXO1 TTC21B GID8 SIAH2 ZRANB1 DRAXIN G3BP1 MLLT3 SFRP2 CYLD KPNA1 NFATC1 WWOX TBL1XR1 HIC1 FUZ MDFIC PRKN RUVBL2 ITGA3 SMAD3 LEF1 NOG AMFR C12orf43 FOXO3 UBE2B DACT1 CTNND1 UBAC2 PPM1A
GOBP_CYTOKINE_MEDIATED_SIGNALING_PATHWAY	0.00850610392102703	0.185652933835381	0.380730400722792	0.249369543966434	1.35401761455971	294	IFI27 TXNDC17 BAD MKKS CXCL8 CXCL1 OASL LIMS1 OAS1 SPPL2B JAK3 CD24 CXCL5 IRAK3 PF4 TNF RABGEF1 MX1 CPNE1 OAS3 IRAK2 LILRA6 CARD16 PTPRC IL4R ACSL1 ANGPT1 UBE2K TYK2 IFNLR1 CCL5 DOK1 MYD88 ISG15 FADD IFNGR1 ACTN4 IL15RA NOTCH1 TRAF3IP2 RELA OAS2 IL18R1 CASP1 CCR1 IL1R2 ADAM17 MAPK3 TNFRSF18 PADI2 TRIM41 PAFAH1B1 STAT5B IL17RA IFITM1 IFITM2 UGCG TRAF3 MPL IFITM3 CXCR4 SP100 ARG1 ZBP1
GOBP_T_CELL_DIFFERENTIATION	0.00852196153464933	0.185652933835381	0.380730400722792	0.271481156551414	1.40777211215857	207	NFKBID CLEC4E CLEC4D BTN2A2 JMJD6 ZBTB16 LIG4 BAD BATF CHD7 JAK3 AP3D1 FUT7 ADAM8 PREX1 HMGB1 PIK3CD PTPN22 B2M RSAD2 PTPRC IL4R CR1 TNFSF4 PRR7 SOX13 FADD TRAF3IP2 SP3 IL18R1 TNFSF8 ADAM17 VAV1 PRDM1 STAT5B SEMA4A VNN1 RIPK3 RELB ZBTB7B CRACR2A
GOBP_IRON_SULFUR_CLUSTER_ASSEMBLY	0.00880786039097809	0.189654548392539	0.380730400722792	-0.54003297363654	-1.67684462621811	22	ISCA1 LYRM4 NUBP1 HSCB FXN NFS1 CIAPIN1 GLRX5 ISCU IBA57
GOBP_LIPID_OXIDATION	0.00882250055676938	0.189654548392539	0.380730400722792	-0.382574680039365	-1.5791575103212	78	PEX7 PDK4 ETFBKMT PEX13 HACL1 MLYCD HADHA ADIPOR1 ACAA2 ACOX3 CROT PHYH GCDH CPT2 CPT1A SAMD1 PPARD ECHDC1 MCAT DECR1 HSD17B4 HADHB APPL2 BDH2 ECH1 IRS1 ACACB AUH ABCD2 POR ECHDC2 LONP2 ETFB AKT2 TYSND1 ECI1
GOBP_NEGATIVE_REGULATION_OF_UBIQUITIN_PROTEIN_TRANSFERASE_ACTIVITY	0.0088816609948255	0.189670207823708	0.380730400722792	0.533046003264003	1.76291541367478	22	BUB1B RPS7 RPL23 CDC20 RPS20 RPL5 RPL11 RPL37 LIMK1 PSEN1 PARK7
GOBP_REGULATION_OF_CELL_JUNCTION_ASSEMBLY	0.00902667161092028	0.191507033000309	0.380730400722792	0.324353493395332	1.52357812372487	98	FMN1 DAPK3 TLR2 LRFN4 ROCK2 LIMS1 ADGRB1 NTNG2 RAP1B TNF PTEN SDC4 MAP4K4 PEAK1 LDB1 AGRN PTPRA DUSP22 ROCK1 SEMA4D GHRL RAP1A SEMA4A RAPGEF1 THBS1 FLOT1 ADNP IL1B MEF2C RAPGEF2 SLC9A1 SRC
GOBP_SISTER_CHROMATID_COHESION	0.00918809853718783	0.193666025011115	0.380730400722792	0.411804240645122	1.62228806561472	45	BUB1B REC8 BUB1 NSMCE2 MCMBP RAD21 FBXW7 DDX11 CDC20 ESPL1 RAD51C NAA50 SLF1 STAG1 MAU2 ESCO1 WAPL STAG3L1 DDX12P
GOBP_ALPHA_BETA_T_CELL_ACTIVATION	0.00959143823245586	0.200597865748973	0.380730400722792	0.300730110615645	1.47334612554248	125	NFKBID ZBTB16 BATF JAK3 AP3D1 FUT7 HMGB1 PTPN22 RSAD2 PTPRC IL4R AGER TYK2 TNFSF4 PRR7 CD300A IL18R1 TNFSF8 PRDM1 SEMA4A CDH26 RELB ZBTB7B CRACR2A LGALS9C TCIRG1 HLX DOCK2 TWSG1 MYB RASAL3 STAT6 HLA-A
GOBP_NEGATIVE_REGULATION_OF_CYTOKINE_PRODUCTION	0.009664306473347	0.200597865748973	0.380730400722792	0.283250304237224	1.4425514218359	191	MMP8 LTF BPI BTN2A2 ELANE MIR590 HDAC7 OAS1 JAK3 CD24 IRAK3 TNF RABGEF1 HMGB1 HLA-F OAS3 NAV3 PTPN22 UFD1 CARD16 PGLYRP1 PTPRC AGER ANGPT1 TUSC2 HOMER2 CR1 TNFSF4 BANK1 NLRP6 GHRL SLC11A1 IL1R2 SRGN SERPINB1 INPP5D NLRP12 RELB LGALS9C SELENOS THBS1 ARG1 DDIT3 YY1 EZH2
GOBP_ASPARTATE_FAMILY_AMINO_ACID_BIOSYNTHETIC_PROCESS	0.00986743372481792	0.200597865748973	0.380730400722792	-0.595440433940068	-1.69905913212767	16	AASS GOT1 MRI1 MTR MTAP ADI1 APIP MTHFD2L MTRR GOT2
GOBP_CELL_CELL_SIGNALING_BY_WNT	0.00989466028952677	0.200597865748973	0.380730400722792	-0.282541598807605	-1.38920410180993	256	SEMA5A IGFBP4 TIAM1 DDB1 DAAM2 FGFR2 KANK1 RECK BRD7 PPM1N AMOTL1 ZBED3 ZNF703 LIMD1 TRPM4 KLF4 EGR1 FZD5 SPIN1 SNX3 NKD1 CSNK2A1 MCC TRABD2A HMGXB4 GATA3 RACK1 FOXO1 TTC21B WNT7A GID8 WNT10A SIAH2 CSNK2A2 ZRANB1 DRAXIN G3BP1 NDRG2 MLLT3 SFRP2 MITF CYLD KPNA1 NFATC1 MESD WWOX WDR61 TBL1XR1 HIC1 KLHL12 FUZ MDFIC PRKN RUVBL2 ITGA3 TCF7 PYGO2 SMAD3 LEF1 FBXW4 NOG BCL9 AMFR C12orf43 FOXO3 UBE2B DACT1…
GOBP_GLIAL_CELL_DEVELOPMENT	0.0100494697162309	0.200597865748973	0.380730400722792	0.354907744768041	1.53125187899144	67	ABCA2 PRDM8 TLR2 WASF3 S100A9 S100A8 TNF PARD3 PTEN PICK1 AGER NSUN5 MYRF IFNGR1 ITGB4 B4GALT5 SH3TC2 NF1 CLU PHGDH IL1B ERCC2 PSEN1 FPR2 PLEC EIF2B5 GRN KRAS
GOBP_HEPATICOBILIARY_SYSTEM_DEVELOPMENT	0.0100582805713505	0.200597865748973	0.380730400722792	0.350963301297538	1.57543573822527	83	UPB1 JUN PHF2 PKD2 CEBPG TNF ACADM ZMPSTE24 RHBDD3 ALDH1A2 AURKA TAF10 MPST NOTCH1 RELA SP3 FBXW7 TYMS CFLAR SEC63 ARG1 HLX EZH2 NF1 ACAT1 SRSF5 RB1CC1 RPS6KA1 TNFAIP3 IGF2R
GOBP_ARF_PROTEIN_SIGNAL_TRANSDUCTION	0.0100611935554615	0.200597865748973	0.380730400722792	0.600212641967525	1.74842013535095	15	ARFGAP1 MAP4K4 MYO9B PSD3 IQSEC1 ARFGEF1 PSD4 CYTH4 CYTH3
GOBP_NEGATIVE_REGULATION_OF_LYMPHOCYTE_ACTIVATION	0.0100757319642257	0.200597865748973	0.380730400722792	0.306302260860163	1.46657085154219	109	TNFRSF13B BTN2A2 JAK3 BLK SAMSN1 HMGB1 HLA-F PTPN22 RIPOR2 SDC4 PGLYRP1 IL4R DUSP22 CR1 TNFSF4 BANK1 RHBDD3 CD300A PELI1 TBC1D10C PDE5A INPP5D ZBTB7B LGALS9C ARG1 HLX TMEM131L MNDA PTPN6 TNFAIP3 TWSG1 FGR
GOBP_POSITIVE_REGULATION_OF_AMYLOID_PRECURSOR_PROTEIN_CATABOLIC_PROCESS	0.0100887778071328	0.200597865748973	0.380730400722792	0.548971490884713	1.68566211552785	18	ABCA2 RANBP9 ROCK2 TNF AGER IFNGR1 RELA CLU SLC2A13
GOBP_RESPONSE_TO_ANGIOTENSIN	0.0101349507032753	0.200597865748973	0.380730400722792	0.574094384436951	1.72251807841745	17	ROCK2 CYBA ROCK1 CA2 RELA NFE2L2 BRIP1 SRC PTGS2 PRKCD CDC6 NFKB1 AGTRAP
GOBP_NATURAL_KILLER_CELL_DIFFERENTIATION	0.0103337315298758	0.203292682096829	0.380730400722792	0.53223003023926	1.73601526042767	21	PIK3CD PGLYRP1 PTPRC NFIL3 TUSC2 IL15RA SP3 PRDM1 STAT5B
GOBP_G_PROTEIN_COUPLED_RECEPTOR_SIGNALING_PATHWAY	0.010503703707235	0.204493801658225	0.380730400722792	0.236669813978488	1.29986271770391	327	GRK5 NECAB2 OPRL1 ADCY4 CXCL8 ADORA3 RGS18 RGS2 PIK3R5 CXCL1 ARHGEF1 ROCK2 GP1BA ADCY9 GPR27 ADGRB1 BAIAP3 PDE3A RGS14 PREX1 PF4 PLCB2 PLCB3 PARD3 GPR160 AZU1 PROK2 HCAR3 CDK5R1 PICK1 GRK2 AGRN HPGD HOMER2 HCAR2 ECE1 OR52K1 CCL5 P2RY12 CELSR1 RAC2 ROCK1 CA2 NLRP6 GHRL DGKD PLEK RELA CCR1 RAPGEFL1 RGS6 ARHGEF11 VAV1 ADGRG1 GIPR PTGIR DGKZ RGS19 S1PR4 MGLL GNAZ HRH2 CXCR4 RGS3 P2RY13 XCL2 LPAR2 GRK…
GOBP_RNA_PHOSPHODIESTER_BOND_HYDROLYSIS_EXONUCLEOLYTIC	0.0105207840039814	0.204493801658225	0.380730400722792	-0.448383797354231	-1.62466994857572	41	ERI2 TOE1 ANGEL2 CNOT6 ANGEL1 REXO2 EXD2 EXOSC2 CNOT2 DIS3L EXOSC7 DCPS ERI1 CNOT7 PDE12 DIS3L2 PARN CPSF3 PAN2 NOCT CNOT1
GOBP_T_HELPER_1_TYPE_IMMUNE_RESPONSE	0.0106203769360754	0.205200854372028	0.380730400722792	0.438880488674074	1.63216305326799	36	JAK3 ARID5A HMGB1 IL4R TNFSF4 IL18BP IL18R1 SLC11A1 SEMA4A RELB CRACR2A HLX IL1B STAT6 BCL3 IL1R1 HAVCR2 TLR4 SOCS5 TBX21 ANXA1 CCR2
GOBP_POSITIVE_REGULATION_OF_LIPID_TRANSPORT	0.0108908497832573	0.208815398010422	0.380730400722792	0.404283161974378	1.59265904540603	45	ABCA13 NKX3-1 ACSL1 TMF1 GHRL ABCB4 CES1 DENND5B ABCA3 DBI RETN IL1B NFKBIA PRKCD PTCH1 ABCA7 TMEM30A PRELID1
GOBP_MICROTUBULE_BASED_MOVEMENT	0.0109361114176746	0.208815398010422	0.380730400722792	0.262165583023269	1.35867177262171	212	DNAH6 ARL3 IFT57 KIFC3 DTNBP1 MKKS RABL2B RAB27B HSBP1 QRICH2 KIF28P AP3D1 SLC26A8 SSX2IP BLOC1S1 BORCS5 TRIM46 SPAST ENKUR KIF5B AP3S1 WDR35 ASH1L KIF15 MAP1S DNAH1 BLOC1S2 KIF18B DYNC1LI2 TMF1 BICD2 BICDL2 KIF20B FEZ1 RAB1A PAFAH1B1 KIF14 MAPK8IP3 RHOT1 COPG1 MAK LAMP1 KIF11 TTLL3 SLC22A16 KIF21B KPNB1 TMEM201 KIF3C KIF23 IFT52 ROPN1L ARL8A IFT20 DLGAP5 KIF27 CFAP45 KIF2A TTC26 KTN1 STK36
GOBP_CELL_SUBSTRATE_ADHESION	0.0110303301961702	0.209382759162388	0.380730400722792	0.257191267980901	1.3341855189862	213	ITGAD FMN1 TRIP6 FERMT3 DAPK3 OLFM4 PIP5K1A ROCK2 LIMS1 NTNG2 ARL2 PREX1 ARPC2 TAOK2 UNC13D COL5A3 PTEN SDC4 ITGA1 EFEMP2 ITGA5 MAP4K4 PEAK1 LDB1 ANGPT1 PTPRA DUSP22 PXN SIGLEC1 CRK RAC2 ROCK1 ITGAX BCL2L11 ACTN4 CEACAM6 ITGAM NOTCH1 RAB1A ITGAL ITGB4 MKLN1 CD63 KIF14 STK4 NID1
GOBP_MICROTUBULE_CYTOSKELETON_ORGANIZATION_INVOLVED_IN_MITOSIS	0.011110528598023	0.209678929239434	0.380730400722792	0.309359762170574	1.48680025866291	114	PSRC1 CCNB1 CENPH RACGAP1 EML3 GOLGA2 SPAST CCDC61 DCTN2 CHMP1B PCNT SETD2 NEK6 KIF15 NSFL1C RAB11A AURKA TPX2 PAFAH1B1 CDC20 ESPL1 ABRAXAS2 DCTN6 CHMP5 KIF11 KPNB1 STAG1 STIL KIF23 CHEK2 DLGAP5 BORA VPS4B TOGARAM2 TACC3 CEP97 KIF2A SBDS TACC1 TUBG1 CHMP1A VCP
GOBP_REGULATION_OF_SISTER_CHROMATID_COHESION	0.0115883806442874	0.217432853013623	0.380730400722792	0.578019180683967	1.70116435543488	16	BUB1 NSMCE2 RAD21 DDX11 ESPL1 SLF1 WAPL
GOBP_REGULATION_OF_CELL_ADHESION	0.0117611952128384	0.219407124487778	0.380730400722792	0.21999674963115	1.26161208562827	474	NFKBID FMN1 BTN2A2 ELANE ZBTB16 FERMT3 BAD DAPK3 AKNA OLFM4 CXCL8 TNFSF14 ROCK2 LIMS1 CCDC88B JAK3 CD24 AP3D1 STX4 FUT7 BLK ARL2 ADAM8 PREX1 TNF ARPC2 UNC13D HMGB1 PTPN22 B2M AZU1 RIPOR2 PTEN SDC4 EFEMP2 PTPRC ABAT ITGA5 MAP4K4 IL4R AGER PEAK1 LDB1 ANGPT1 PTPRA DUSP22 CYTIP TYK2 CR1 CRK TNFSF4 CCL5 P2RY12 MMRN1 RAC2 ROCK1 SEMA4D SIPA1 SOX13 CD300A MYO10 FADD ACTN4 CEACAM6 NOTCH1 PELI1 RELA FLCN P…
GOBP_T_CELL_DIFFERENTIATION_INVOLVED_IN_IMMUNE_RESPONSE	0.0119058426272347	0.220836372388593	0.380730400722792	0.373044088667724	1.5801362686154	60	NFKBID CLEC4E CLEC4D BATF JAK3 HMGB1 IL4R TNFSF4 IL18R1 SEMA4A RELB ZBTB7B CRACR2A HLX MYB STAT6 BCL3 TSC1 FGL2 STAT3 ZFPM1 NLRP3 BCL6 RORC SOCS5 TBX21 ZC3H12A FCER1G IRF4 ANXA1
GOBP_CELLULAR_RESPONSE_TO_OSMOTIC_STRESS	0.0122275479220298	0.225514889516527	0.380730400722792	0.479133024755317	1.67493670572828	28	BAD PKD2 CAB39 ZFAND1 LRRC8D MICU1 CAPN3 RELB ARHGEF2 TSPO XRCC5 PTGS2
GOBP_ACETYL_COA_METABOLIC_PROCESS	0.0124281548123504	0.227919720457001	0.380730400722792	-0.50639550864438	-1.61420943977742	25	PDK4 AASS DLST MPC2 PDK2 MLYCD PMVK ACACA
GOBP_POSITIVE_REGULATION_OF_PROTEIN_POLYMERIZATION	0.0125398326512407	0.228675824640042	0.380730400722792	0.354581127895037	1.53465559108525	66	FMN1 ARL3 CDC42EP3 PSRC1 FCHSD1 ARL2 HSP90AA1 ARPC2 NAV3 CDK5R1 CLIP1 FCHSD2
GOBP_POSITIVE_REGULATION_OF_DEFENSE_RESPONSE	0.0127224934224994	0.230220187469909	0.380730400722792	0.257259341047026	1.30975991251462	193	MMP8 MAPK13 HMGB2 LRSAM1 TLR2 S100A9 S100A8 ADAM8 HSP90AA1 TNF TRIM62 HMGB1 HLA-F UBE2K TLR10 SLC15A4 TNFSF4 CCL5 CYBA FADD S100A12 ALOX5AP CASP1 NCR3 NLRP1 NEAT1 MAPK3 VAV1 TRIM41 STAT5B NLRP12 IL17RA COCH LAMP1 ARG1 ZBP1 NECTIN2 PAK2 CREBBP PDE2A MNDA CLEC7A IL1B EP300 MEF2C VAMP8 XRCC5 SRC FPR2 PTGS2 ZNFX1 NFKBIA IFI16 PARK7 LGALS1 NINJ1 SERPINE1 IL6ST TNFRSF1A GRN IRF7 NMI PLA2G7 KLRC4 TRIM56…
GOBP_NEGATIVE_REGULATION_OF_SIGNAL_TRANSDUCTION_BY_P53_CLASS_MEDIATOR	0.0127812680102378	0.230220187469909	0.380730400722792	-0.525146795411397	-1.63062187838538	22	YJU2 ARMC10 DYRK3 NOP53 SIRT1 CD44 PRKN ZNF385A
GOBP_NATURAL_KILLER_CELL_MEDIATED_IMMUNITY	0.0128372932631095	0.230220187469909	0.380730400722792	0.381285961212398	1.61027671695541	58	CEBPG PLEKHM2 UNC13D HLA-F KIF5B CRK NCR3 HLA-B VAV1 RAB27A STAT5B LAMP1 NECTIN2 CORO1A PTPN6 RNF19B HLA-A LYST GZMB FCGR3A KLRC4 CD226 HAVCR2 ARRB2 NKG7 LAG3 HLA-E ARL8B NCR1 CEACAM1 KLRD1 SLAMF7 VAMP2
GOBP_POSITIVE_REGULATION_OF_TOLL_LIKE_RECEPTOR_SIGNALING_PATHWAY	0.0129345360985944	0.23068958338482	0.380730400722792	0.506855151628842	1.70737441044078	23	LTF TLR2 HMGB1 PTPN22 RSAD2 SLC15A4 CYBA PELI1 TLR5 FLOT1 TLR1
GOBP_REGULATION_OF_MRNA_CATABOLIC_PROCESS	0.0130907186907913	0.232199305302233	0.380730400722792	-0.311320795776165	-1.41747276943472	140	DCP1B FTO TENT4A PABPC1 PRKCA MLH1 SECISBP2 TAF15 PABPC4 ANGEL2 TTC5 NBAS ALKBH5 MYEF2 CNOT6 FASTKD2 POLR2D HNRNPA0 CSDE1 METTL16 EXOSC2 CNOT2 THRAP3 YBX1 PCID2 TENT5C FASTKD3 EXOSC7 TBRG4 HNRNPD FASTK ZC3H12D PUM1 TENT4B DCPS CNOT7 EIF4A3 RBM8A PDE12 ELAVL1 DIS3L2 E2F1 AXIN2 PARN TUT4 CPEB3 TRAF5 TNRC6C PAN2 LARP4B NOCT CNOT1
GOBP_MATURATION_OF_5_8S_RRNA_FROM_TRICISTRONIC_RRNA_TRANSCRIPT_SSU_RRNA_5_8S_RRNA_LSU_RRNA	0.0134547013548489	0.237358481509998	0.380730400722792	-0.526382503490907	-1.64523440328993	23	ERI2 FTSJ3 UTP20 PES1 NOP9 EXOSC2 NOL9 EXOSC7 ERI1
GOBP_CELL_CHEMOTAXIS	0.0138758375831049	0.243464696187883	0.380730400722792	0.267352521685347	1.36493676075362	180	FLT1 HMGB2 CXCL8 CXCL1 TNFSF14 PIP5K1A S100A9 S100A8 CXCL5 CKLF CREB3 ADAM8 PREX1 PF4 HMGB1 PIK3CD AZU1 RIPOR2 ITGA1 AKIRIN1 CRK CCL5 CCN3 RAC2 PPIA S100A12 NOTCH1 CCR1 PRKD2 ADAM17 MAPK3 VAV1 PADI2 IL17RA BIN2 HSD3B7 PPIB DOCK4 THBS1 CXCR4 TRPM2 ITGB2 XCL2 CORO1A BST1 RIN3 CCL4 IL1B ALOX5 FPR2 ADAM10 DUSP1 JAML LYST PRKCD PLEC SBDS PF4V1
GOBP_INTEGRIN_ACTIVATION	0.0139567703138377	0.243495134478429	0.380730400722792	0.566025275677133	1.66586517443546	16	FERMT3 RAP1B MZB1 P2RY12 PLEK KIF14 TLN1 SRC
GOBP_REGULATION_OF_MITOCHONDRIAL_GENE_EXPRESSION	0.0140422135791186	0.243495134478429	0.380730400722792	-0.507657124499469	-1.65528253389098	27	NSUN3 NGRN RMND1 ALKBH1 RCC1L FASTKD2 MTRES1 RPUSD3 FASTKD3 C1QBP UQCC2
GOBP_POSITIVE_REGULATION_OF_APOPTOTIC_SIGNALING_PATHWAY	0.014102614073304	0.243495134478429	0.380730400722792	0.32047463837711	1.48328805043438	95	NKX3-1 TNFRSF12A BAD S100A9 S100A8 BAX TNF PTEN PTPRC HTRA2 RPS7 TNFSF12 FADD BCL2L11 PMAIP1 FLCN APAF1 FBXW7 RIPK3 STK4 THBS1 DDIT3 NCK2 PAK2 NF1 RAD9A
GOBP_NEGATIVE_REGULATION_OF_CELL_ACTIVATION	0.0143233720754348	0.245998231517786	0.380730400722792	0.288907349351936	1.44329889047087	142	TNFRSF13B BPI BTN2A2 CST7 JAK3 BLK SAMSN1 RABGEF1 HMGB1 HLA-F PTPN22 RIPOR2 SDC4 PGLYRP1 PTPRC ABAT IL4R DUSP22 CR1 TNFSF4 BANK1 RHBDD3 CD300A PELI1 TBC1D10C PDE5A INPP5D ALOX12 UBASH3B ZBTB7B LGALS9C MILR1 ARG1 HLX TMEM131L MNDA PTPN6 TNFAIP3 TWSG1 FGR PDGFA LILRB2 PRKCD
GOBP_PROTEIN_K63_LINKED_DEUBIQUITINATION	0.0144493588257689	0.246855888149716	0.380730400722792	-0.494890585099263	-1.63659190054333	28	YOD1 DESI2 USP13 OTUD4 USP20 NOP53 STAMBPL1 ZRANB1 OTUD7B CYLD USP7 ABRAXAS1
GOBP_PLATELET_AGGREGATION	0.0145551122135109	0.247360702853699	0.380730400722792	0.382517457644633	1.56171509350761	51	FERMT3 GP1BA BLK ABAT MYL12A P2RY12 CLIC1 MMRN1 MYH9 PPIA PLEK ALOX12 UBASH3B MPL SLC7A11 TLN1 PTPN6 ITGB3 PEAR1 ACTN1 PRKCD STXBP3 IL6ST
GOBP_REGULATION_OF_RECEPTOR_INTERNALIZATION	0.0147184842389983	0.248834374165565	0.380730400722792	0.430977409829483	1.56035590620458	33	NECAB2 DTNBP1 ANKRD13D PICK1 ANGPT1 MKLN1 CD63 NUMB FLOT1 RIN3 WDR54 ITGB3 SDCBP ATXN2 EGF ARRB2 MTMR2
GOBP_NEGATIVE_REGULATION_OF_G_PROTEIN_COUPLED_RECEPTOR_SIGNALING_PATHWAY	0.0149802714167313	0.2519479845529	0.380730400722792	0.453455139632698	1.61740363785465	31	NECAB2 OPRL1 CXCL8 RGS2 RGS14 GRK2 CCL5 PLEK GIPR DNM2 MGRN1
GOBP_REGULATION_OF_PEPTIDASE_ACTIVITY	0.0152728937528421	0.254417885562862	0.380730400722792	0.247215913789765	1.31912886211515	263	LTF NKX3-1 SLPI NLRP2 ABCA2 PI3 IFT57 COL4A3 MMP9 BAD TNFSF14 DHCR24 ROCK2 CST7 S100A9 S100A8 BAX P2RX1 TNF MTCH1 ATP2A3 HMGB1 ARL6IP5 CARD16 CSTA AGER BCL2L12 PSMA3 HTRA2 ASPH CASP8AP2 CR1 PRR7 TIMP2 ROCK1 RAF1 NLRP6 FADD BCL2L11 PMAIP1 BAK1 NDUFA13 CASP1 IFI6 NLRP1 MICAL1 UACA
GOBP_MANNOSYLATION	0.0152838840680092	0.254417885562862	0.380730400722792	-0.474468419339713	-1.61860490953641	31	PIGB TMTC4 DPY19L4 FKTN RXYLT1 ALG3 PIGM ALG9 ALG11 DPM2 DPM3 TMTC3 POMT2 LARGE2 POMGNT2 B4GAT1 ALG1 TMTC2
GOBP_AMIDE_TRANSPORT	0.0154290588576876	0.255524107408438	0.380730400722792	0.273279990421765	1.38667120809294	159	ABCA13 ABCA2 SNX19 BAD PLEKHA8 PIM3 GPR27 CHD7 S100A8 BAIAP3 STX4 BLK TNF ICA1 IRS2 PTPRN2 PICK1 ABAT SLC19A1 SELENOT SLC15A4 CCL5 MIDN CCN3 VAPA CA2 RAF1 CAMK2G GHRL ABCC5 RAB1A ABCB4 RAB8B AQP9 GIPR UBE2Q1 TCIRG1 TRPM2 PER2 SLC7A11 SLC26A6 LRP5 IL1RN C2CD2L IL1B ALOX5 MGST1
GOBP_REGULATION_OF_RELEASE_OF_SEQUESTERED_CALCIUM_ION_INTO_CYTOSOL	0.0155552403760545	0.256306143455193	0.380730400722792	0.408214444848181	1.58109639634989	41	LIME1 CHD7 PKD2 BAX CYBA AKAP6 GSTO1 UBASH3B CAPN3 CORO1A PTPN6 CALM1 GSTM2 CD19 PRKACA ATG5 DIAPH1 NTSR1 LYN PTK2B
GOBP_GOLGI_TO_ENDOSOME_TRANSPORT	0.0161055043259602	0.262743616030204	0.352487857583619	-0.578198868435602	-1.64986119787135	16	AP4M1 MON2 WIPI1 KLHL20 VPS13C DOP1A AP2A1
GOBP_AMYLOID_PRECURSOR_PROTEIN_METABOLIC_PROCESS	0.0161078187276681	0.262743616030204	0.352487857583619	0.36627196156343	1.55145096310262	60	ABCA2 NECAB2 RANBP9 DHCR24 ROCK2 TNF GGA3 AGER AATF ROCK1 RTN2 IFNGR1 RELA ADAM17 ADAM19 CLU SLC2A13 RTN3 PSEN1 ADAM10
GOBP_PEPTIDE_TRANSPORT	0.0163040108650883	0.264614096340383	0.352487857583619	0.284804788282425	1.40360504063683	133	SNX19 BAD PIM3 GPR27 CHD7 S100A8 BAIAP3 STX4 BLK TNF ICA1 IRS2 PTPRN2 PICK1 ABAT SELENOT SLC15A4 CCL5 MIDN CCN3 CA2 RAF1 CAMK2G GHRL ABCC5 RAB1A RAB8B GIPR UBE2Q1 TCIRG1 TRPM2 PER2 SLC7A11 SLC26A6 LRP5 IL1RN C2CD2L IL1B ALOX5 MGST1 CCDC186 KLF7 RAB11FIP5 STXBP3 SLC16A1 PARK7
GOBP_SYNCYTIUM_FORMATION	0.0170008182736624	0.274497778489206	0.352487857583619	0.44563657663415	1.60491236614156	32	TNFSF14 ADGRB1 RIPOR2 IL4R MYH9 MAPK14 CFLAR FLOT1 SBNO2 CD53 CD109 TCTA
GOBP_REGULATION_OF_BIOLOGICAL_PROCESS_INVOLVED_IN_SYMBIOTIC_INTERACTION	0.0170821168375907	0.274497778489206	0.352487857583619	0.405589437719699	1.50819882739258	37	LTF LY6E TRIM11 CXCL8 TRIM62 TRIM25 TRIM22 IFITM1 IFITM2 IFITM3 ARG1 NECTIN2 TRIM8
GOBP_NEGATIVE_REGULATION_OF_MITOCHONDRION_ORGANIZATION	0.0174914483366226	0.278972448242767	0.352487857583619	-0.461092597084477	-1.61875447469118	35	TIGAR HGF OPA1 TP53 GCLC ACAA2 BCL2L1 USP30 NOL3 FXN ADCK1 PRKN PARL MUL1
GOBP_ORGANELLE_TRANSPORT_ALONG_MICROTUBULE	0.0175324643997303	0.278972448242767	0.352487857583619	0.336109472277006	1.45014660445734	67	DTNBP1 HSBP1 KIF28P AP3D1 BLOC1S1 BORCS5 TRIM46 SPAST KIF5B AP3S1 MAP1S BLOC1S2 BICD2 BICDL2 FEZ1 RAB1A PAFAH1B1 RHOT1 COPG1 LAMP1 TMEM201 KIF3C
GOBP_MONONUCLEAR_CELL_DIFFERENTIATION	0.0177454399438222	0.280983892964131	0.352487857583619	0.235417419647607	1.29040218875686	320	NFKBID CLEC4E CLEC4D JUN BTN2A2 JMJD6 ZBTB16 LIG4 BAD BATF CHD7 JAK3 AP3D1 BAX CEBPG FUT7 BLK ADAM8 PREX1 PDE1B HMGB1 PIK3CD PTPN22 B2M RSAD2 PGLYRP1 PTPRC NFIL3 IL4R AGER TUSC2 POU2AF1 CR1 TNFSF4 PRR7 MYH9 SOX13 FADD IL15RA BAK1 TRAF3IP2 SP3 IL18R1 TNFSF8 HLA-B ADAM17 VAV1 PRDM1 STAT5B SEMA4A INPP5D VNN1 RIPK3 RELB ZBTB7B CRACR2A TCIRG1 TRPM2 SOS2 HLX YY1 EZH2 GON4L TMEM131L DOCK2 LMBR1L HDAC4 A…
GOBP_REGULATION_OF_NIK_NF_KAPPAB_SIGNALING	0.0183554791183645	0.287649325061728	0.352487857583619	0.324371773943508	1.45043460684143	79	MMP8 TRIP6 TNFSF14 TLR2 HDAC7 LIME1 LIMS1 TNF CPNE1 PTPN22 AGER CCN3 ACTN4 RELA IL18R1 UACA NLRP12 PTP4A3 CD14 IL1B EP300 LITAF NFKBIA BCL3 SPHK1 EIF2AK2 ADGRG3 PHB NMI
GOBP_B_CELL_PROLIFERATION	0.0183582105514498	0.287649325061728	0.352487857583619	0.349118900383281	1.50695692597136	65	TNFRSF13B BAX BLK GAPT MZB1 IRS2 PTPRC CD300A PELI1 INPP5D ATAD5 BST1 MNDA MEF2C PRKCD CD19 EPHB2 MS4A1 TICAM1 TFRC PLCL2 CD79A CASP3 TLR4 BCL6 VAV3 CD22 CR2 LYN CD38
GOBP_REGULATION_OF_DEFENSE_RESPONSE	0.0186091397247161	0.287649325061728	0.352487857583619	0.21505816528872	1.21910308931485	426	MMP8 MAPK13 ELANE MIR590 HMGB2 MMP9 AKNA LRSAM1 TLR2 CST7 OAS1 S100A9 S100A8 FUT7 IRAK3 ADAM8 HSP90AA1 TNF RABGEF1 TRIM62 HMGB1 HLA-F OAS3 PTPN22 UFD1 PGLYRP1 PTPRC ZMPSTE24 AGER UBE2K TLR10 ASH1L CR1 IFNLR1 CRK SLC15A4 TNFSF4 CCL5 CYBA RHBDD3 CCN3 MYD88 ISG15 NLRP6 IFIT1 FADD GHRL S100A12 ALOX5AP TRAF3IP2 RELA APOBEC3G CASP1 NCR3 NLRP1 HLA-B NEAT1 MAPK3 VAV1 MAPK14 TRIM41 STAT5B NFE2L2 NLRP12 IL…
GOBP_MITOCHONDRIAL_GENE_EXPRESSION	0.0186430292462868	0.287649325061728	0.352487857583619	-0.348284840860685	-1.48168228080796	94	NSUN3 NGRN MRPS16 YARS2 RMND1 ALKBH1 IARS2 PRORP DARS2 TRMT61B RCC1L FASTKD2 MRPS18A LARS2 MTRES1 RPUSD3 GFM1 FASTKD3 WARS2 C1QBP RARS2 TARS2 TBRG4 UQCC2 FOXO3 TRMT5 GATC PPARGC1B FASTK TRIT1 QRSL1 NOA1 MTERF4 MTO1 MRPS2 MTG1 MRPL2 METTL4 TRNT1 TWNK RPUSD4
GOBP_CYTOKINESIS	0.0187737008174103	0.287649325061728	0.352487857583619	0.288693991221111	1.41079873047388	123	ARL3 ROCK2 SH3GLB1 CCP110 RACGAP1 ANLN SPAST CHMP1B CUL7 SETD2 RAB11A SEPTIN7 ROCK1 AURKA MYH9 APC KIF20B SEPTIN8 CDC14B ANXA11 AHCTF1 FLCN BIN3 KIF14 ESPL1 CHMP5 UNC119 PRPF40A KIF23 KLHDC8B CNTROB VPS4B PLK3 CALM1 USP8 PIK3C3 PLEC ACTR3 ECT2 CDC6 BRCA2 ACTR2 RHOB CHMP1A PLK4 KIF13A MAP10 SEPTIN2 IST1
GOBP_REGULATION_OF_STEROL_TRANSPORT	0.018843360083869	0.287649325061728	0.352487857583619	0.422585559255341	1.52997316848167	33	ABCA13 ABCA2 SREBF2 ABCB4 CES1 ABCA3 LAMTOR1 TSPO SEC24A NFKBIA PTCH1 ABCA7 NFKB1
GOBP_RESPONSE_TO_INTERFERON_BETA	0.018868024359542	0.287649325061728	0.352487857583619	0.476970476387495	1.63461177410802	24	OAS1 HTRA2 UBE2K XAF1 NDUFA13 IFITM1 IFITM2 IFITM3 SHFL MNDA IFI16
GOBP_REGULATION_OF_SMOOTH_MUSCLE_CONTRACTION	0.0188881232548343	0.287649325061728	0.352487857583619	0.450937106039742	1.58486144549754	30	DAPK3 RGS2 SETD3 P2RX1 PROK2 ABAT SPX GHRL DOCK4 PTGS2 SPHK1 CTTN
GOBP_REGULATION_OF_DNA_BINDING	0.0189639419480005	0.287649325061728	0.352487857583619	0.322212017094357	1.44077721267829	79	MMP8 JUN HMGB2 MMP9 CEBPG CPNE1 HMGB1 RSF1 ZMPSTE24 AGER TAF10 GZMA NSD1 FBXW7 GTF2B TXN SP100 DDIT3 PER2 SUMO4 EP300 ERCC2 PSEN1 CALM1 NFKBIA BCL3 IFI16 DOT1L SUMO1 HIPK2 PARK7
GOBP_MITOCHONDRIAL_RNA_METABOLIC_PROCESS	0.0195300351628305	0.294046124483892	0.352487857583619	-0.421672671922387	-1.56184090693993	45	YARS2 PRORP DARS2 TRMT61B FASTKD2 MTRES1 FASTKD3 WARS2 TARS2 TBRG4 FOXO3 TRMT5 PPARGC1B FASTK TRIT1 MTERF4 MTO1 PDE12 METTL4 TRNT1 TWNK RPUSD4 GRSF1 ELAC2
GOBP_NEGATIVE_REGULATION_OF_STRIATED_MUSCLE_CELL_DIFFERENTIATION	0.0195668400765621	0.294046124483892	0.352487857583619	0.498945420336146	1.5892085061854	20	MIR590 RGS2 CCN3 NOTCH1 YY1 EZH2 HDAC4 FRS2 HDAC5
GOBP_GENITALIA_DEVELOPMENT	0.0198929525960211	0.297569235606841	0.352487857583619	0.567650582241777	1.65356681688972	15	DHCR24 CHD7 BAX SYCP2 BAK1
GOBP_PLATELET_ACTIVATION	0.0201771702858249	0.300436214439393	0.352487857583619	0.314744520463819	1.4556710820944	94	FERMT3 GP1BA BLK P2RX1 PF4 ABAT MYL12A P2RY12 CLIC1 MMRN1 MYH9 PPIA DGKD PLEK VAV1 MAPK14 ALOX12 UBASH3B DGKZ MPL GP5 SLC7A11 TLN1 PTPN6 ITGB3 PEAR1 ACTN1 SRC PDGFA PRKCD DGKQ PF4V1 STXBP3
GOBP_INTERMEMBRANE_LIPID_TRANSFER	0.0205382016509703	0.304415536799313	0.352487857583619	0.420950109402165	1.52405201396289	33	PLEKHA8 OSBPL8 STARD3 PRELID2 STARD4 ABCA3 GRAMD1A C2CD2L TSPO PRELID3B OSBPL5 PITPNB PITPNM2 GLTP PITPNA PRELID1 GRAMD1C ATG2A
GOBP_POSITIVE_REGULATION_OF_EXTRINSIC_APOPTOTIC_SIGNALING_PATHWAY	0.0209068360395774	0.306561460738964	0.352487857583619	0.392614526723001	1.45995115688922	37	TNFRSF12A TNF PTEN PTPRC HTRA2 TNFSF12 FADD PMAIP1 STK4 THBS1 PAK2 NF1
GOBP_REGULATION_OF_GLUCOSE_METABOLIC_PROCESS	0.0210600901021493	0.306561460738964	0.352487857583619	-0.354564125128302	-1.47786036987629	81	PDK4 IGFBP4 KHK SLC45A3 TIGAR DDB1 SORBS1 PDK2 LCMT1 KAT2B MLYCD TP53 ADIPOR1 FOXO1 SLC35B4 SIRT1 CLK2 KAT2A DYRK2 USP7 PRKN INPP5K
GOBP_BIOLOGICAL_PROCESS_INVOLVED_IN_SYMBIOTIC_INTERACTION	0.0211735285042138	0.306561460738964	0.352487857583619	0.252375168778809	1.29662223310933	200	IFI27 LTF SAP30 JUN LY6E ELANE CAMP TRIM11 CXCL8 CLDN9 PF4 TRIM62 TRIM25 AZU1 PGLYRP1 CHMP1B ITGA5 GRK2 TUSC2 EPS15 SIGLEC1 CR1 ATG7 CCL5 CLEC5A VAPA MYD88 NLRP6 IFIT1 PPIA TRIM22 IFITM1 PPIB LAMP1 IFITM2 CHMP5 IFITM3 ZNF639 CXCR4 ARG1 SAP30BP NECTIN2 TRIM8 GPR15 ITGB3 CCL4 EP300 VPS4B VAMP8 ANPEP SRC IGF2R
GOBP_DEFENSE_RESPONSE_TO_GRAM_POSITIVE_BACTERIUM	0.0211818123668124	0.306561460738964	0.352487857583619	0.390219329257705	1.51249576295346	43	HMGB2 CAMP TLR2 TNF PGLYRP1 MYD88 NLRP6 TNFSF8 RNASE2 DEFA4 ADAM17
GOBP_NEUTROPHIL_MEDIATED_IMMUNITY	0.0211851501580823	0.306561460738964	0.352487857583619	0.450256733744857	1.56305502324452	29	ELANE AZU1 TUSC2 MYD88 NLRP6 ITGAM ANXA3 ADAM17 ARG1 ITGB2 STXBP2 VAMP8 STXBP3 KMT2E PRAM1 SPI1 CD177
GOBP_RNA_STABILIZATION	0.021249639145492	0.306561460738964	0.352487857583619	-0.416816110574288	-1.55485540937351	47	TENT4A NAF1 NSUN2 PABPC1 TAF15 ANGEL2 TRDMT1 HNRNPA0 CSDE1 METTL16 THRAP3 YBX1 TENT5C HNRNPD TENT4B ELAVL1 TENT2 E2F1 AXIN2 PARN TRAF5 LARP4B NOCT
GOBP_THIOESTER_METABOLIC_PROCESS	0.0218566718984828	0.313661519637196	0.352487857583619	-0.379972427232648	-1.49973501799232	61	PDK4 MCEE AASS DLST MPC2 PDK2 SLC25A1 MLYCD GCDH PMVK HACD2 ACACA ACSL5 NUDT19 OXSM SNCA OGDH HSD17B4 ACACB ACSL6
GOBP_CELLULAR_DEFENSE_RESPONSE	0.0219350477380294	0.313661519637196	0.352487857583619	0.427177113680948	1.5819255329956	35	CLEC5A LGALS3BP RELA ZNF148 TCIRG1 PRF1 MNDA NCF1 LILRB2 LY96 BCL10 NCF2 ADORA2A CCR5 C5AR1 BECN1 PTK2B NCR1 CCR2 CCR3 ITGB1 TYROBP
GOBP_MITOCHONDRIAL_TRANSMEMBRANE_TRANSPORT	0.0223138907283206	0.317679339053196	0.352487857583619	-0.341592570977026	-1.43775294481357	86	PMPCB DNAJC30 MPC2 AFG3L2 CCDC51 MICU3 ATP5MF MT-ATP8 SFXN4 SLC25A32 SLC25A1 MCUB TIMM50 SLC25A51 CPT2 SLC25A3 CPT1A SLC25A15 SFXN1 SMDT1 SLC25A36 ATP5PO SLC25A37 ATPSCKMT TIMM23 STOML2 ATP5MG DNAJC19 TOMM40 SLC25A22 TIMM21 ATP5F1A MRPL18
GOBP_REGULATION_OF_BONE_RESORPTION	0.0231089825707225	0.321454702084729	0.352487857583619	-0.484435433754162	-1.54420850260303	25	PDK4 GPR137B CSF1R SIGLEC15 PRKCA S1PR1 TNFRSF11A
GOBP_POSITIVE_REGULATION_OF_HORMONE_SECRETION	0.023124944751301	0.321454702084729	0.352487857583619	0.356516634223568	1.51012944907734	60	NKX3-1 BAD GPR27 BAIAP3 STX4 BLK IRS2 ABAT SELENOT HCAR2 TMF1 GHRL RAB8B GIPR RETN TRPM2
GOBP_REGULATION_OF_LIPID_TRANSPORT	0.023124944751301	0.321454702084729	0.352487857583619	0.3387060267714	1.50016682671454	74	ABCA13 NKX3-1 ABCA2 SREBF2 IRS2 ACSL1 TMF1 GHRL ABCB4 CES1 DENND5B ABCA3 SURF4 DBI RETN THBS1 KDM5B LAMTOR1 ITGB3 IL1B TSPO SEC24A NFKBIA PRKCD PTCH1 ABCA7 NFKB1 TMEM30A PRELID1
GOBP_MACROPHAGE_ACTIVATION	0.0231872761387708	0.321454702084729	0.352487857583619	0.331591210978839	1.45960306259871	72	MMP8 BPI JUN JMJD6 TLR2 CST7 TNF AZU1 PTPRC IL4R AGER IFNGR1 ITGAM SLC11A1 THBS1 SBNO2 ITGB2 TLR1 DYSF CLU FPR2 TLR6 PJA2 TNIP2 SPHK1 TICAM1 GRN NMI HAVCR2 IFNGR2 AIF1 MYO18A TLR4 SYT11 C5AR1
GOBP_MITOTIC_SPINDLE_ORGANIZATION	0.0231934928709231	0.321454702084729	0.352487857583619	0.311478760254243	1.45354023684583	97	PSRC1 CCNB1 CENPH RACGAP1 EML3 GOLGA2 SPAST CCDC61 DCTN2 CHMP1B PCNT NEK6 KIF15 RAB11A AURKA TPX2 CDC20 ABRAXAS2 DCTN6 CHMP5 KIF11 KPNB1 STAG1 STIL KIF23 CHEK2 DLGAP5 BORA VPS4B TOGARAM2 TACC3 CEP97 KIF2A SBDS TACC1 TUBG1 CHMP1A VCP
GOBP_REGULATION_OF_SYNAPTIC_TRANSMISSION_GABAERGIC	0.023291211414836	0.321454702084729	0.352487857583619	0.542627335807989	1.59700285528388	16	BAIAP3 PTEN KIF5B CA2 PLCL1 NF1 ZDHHC12 KRAS PLCL2 ADORA2A
GOBP_SYNAPTIC_TRANSMISSION_GABAERGIC	0.0233657037442393	0.321454702084729	0.352487857583619	0.520964435513476	1.63220023012842	19	BAIAP3 PTEN KIF5B CA2 PLCL1 EZH2 NF1 ZDHHC12 CLSTN3 KRAS PLCL2 ADORA2A
GOBP_INTERLEUKIN_6_PRODUCTION	0.0235655088307376	0.321454702084729	0.352487857583619	0.301414952276754	1.44352065297647	107	MMP8 BPI MAPK13 TLR2 IRAK3 TNF RABGEF1 ARID5A HMGB1 PTPN22 SPON2 AGER POU2AF1 TNFSF4 BANK1 CYBA MYD88 GHRL HLA-B INPP5D NLRP12 IL17RA ARHGEF2 SELENOS TLR1 CD36 PTPN6 CLEC7A IL1B TNFAIP3 TLR6 LILRB2 CSK GBA DDX58 IFIH1 TICAM1
GOBP_POSITIVE_REGULATION_OF_INTERLEUKIN_6_PRODUCTION	0.0235905230390128	0.321454702084729	0.352487857583619	0.336693964259058	1.45723851069643	66	MMP8 MAPK13 TLR2 TNF ARID5A HMGB1 SPON2 AGER POU2AF1 TNFSF4 CYBA MYD88 IL17RA ARHGEF2 TLR1 CD36 CLEC7A IL1B TLR6 LILRB2 DDX58 IFIH1 TICAM1 BCL10
GOBP_REGULATION_OF_MEMBRANE_REPOLARIZATION	0.0236312231049693	0.321454702084729	0.352487857583619	0.541678004672807	1.59420888521741	16	SCN1B ZMPSTE24 KCNE1 AKAP6 SNTA1 YWHAE CACNB3 KCNJ2
GOBP_CELL_DIVISION	0.0236694192822115	0.321454702084729	0.352487857583619	0.212415976907321	1.21044549109278	450	CCND3 NKX3-1 ARL3 ZBTB16 CDK14 MARK4 LIG4 CHFR AKNA PSRC1 VRK1 CCNB1 ROCK2 WEE1 SH3GLB1 RGS14 BUB1B TUBA1C SKA3 TOP2A CCP110 RACGAP1 EML3 PARD3 ANAPC13 NCAPG GOLGA2 ANLN PHF13 NCAPH SPAST CHMP1B PMF1 AATF CUL7 SETD2 MAEA NEK6 SYCP2 DSN1 KMT5A BUB1 RAB11A KIF18B SEPTIN7 ROCK1 AURKA MYH9 EVI2B APC SKA2 GNL3 KIF20B SEPTIN8 NSMCE2 NOTCH1 CDC14B MCMBP ANXA11 AHCTF1 TPX2 FLCN RAD21 PAFAH1B1 CDC20 HAUS4…
GOBP_CELLULAR_RESPONSE_TO_MECHANICAL_STIMULUS	0.0239452207174328	0.321454702084729	0.352487857583619	0.359495811337162	1.50387658297973	56	BAD TNFSF14 CASP8AP2 CYBA MYD88 MAP3K2 FADD BAK1 CASP1 MAPK3 TLR5 CASP5 SLC38A2 PDE2A CHEK1 IL1B SLC9A1 PTGS2 MAP2K4 CNN2 PLEC KCNJ2 TNFRSF1A NFKB1 BCL10
GOBP_TOLL_LIKE_RECEPTOR_SIGNALING_PATHWAY	0.0240822647096149	0.321454702084729	0.352487857583619	0.312100308897561	1.43432145283787	92	LTF TLR2 OAS1 IRAK3 TNF HMGB1 PTPN22 RSAD2 IRAK2 TLR10 GPR108 SLC15A4 CYBA MYD88 NLRP6 CD300A PELI1 TLR5 TRAF3 CD14 FLOT1 TLR1 CD36 TNFAIP3 TLR6 PJA2 NFKBIA TNIP2 LY96 NINJ1 TICAM1 LRRC14 BCL10 IRF7 NMI FLOT2 HAVCR2 NFKBIL1 ARRB2 IRF3 TLR4
GOBP_REGULATION_OF_MYELINATION	0.0243065814957631	0.321454702084729	0.352487857583619	0.413689848337057	1.49776620181786	33	CST7 WASF3 TNF PARD3 PTEN NSUN5 MYRF RARG ITGAX TG KIF14
GOBP_POSITIVE_REGULATION_OF_RESPONSE_TO_EXTERNAL_STIMULUS	0.0243689640400342	0.321454702084729	0.352487857583619	0.235714262344847	1.2765550027794	279	MMP8 MAPK13 HMGB2 CXCL8 LRSAM1 TNFSF14 TLR2 OASL S100A9 S100A8 STX4 CREB3 ADAM8 HSP90AA1 TNF TRIM62 HMGB1 HLA-F AZU1 RIPOR2 AGER UBE2K TLR10 AKIRIN1 SLC15A4 TNFSF4 CCL5 P2RY12 CYBA RAC2 FADD GHRL S100A12 ALOX5AP CASP1 NCR3 NLRP1 CCR1 NEAT1 PRKD2 ADAM17 MAPK3 VAV1 TRIM41 STAT5B NLRP12 IL17RA COCH LAMP1 THBS1 CXCR4 ARG1 ZBP1 NECTIN2 XCL2 PAK2 CREBBP DDX60 PDE2A MNDA CCL4 CLEC7A IL1B EP300 VAMP8 XRC…
GOBP_CELLULAR_RESPONSE_TO_REACTIVE_OXYGEN_SPECIES	0.0243696301628441	0.321454702084729	0.352487857583619	0.294931774303126	1.39543963695476	102	MAPK13 MPO JUN MMP9 PKD2 ENDOG PPIF PXN CAMKK2 IL18BP RELA MAPK3 NFE2L2 RIPK3 KDM6B TXN ARG1 TRPM2 ANKZF1 EZH2 OSER1 MAP1LC3A MAPK7 CD36 NCF1 TNFAIP3 SRC STAT6 CHUK SETX FOS PRKCD APEX1 DHFR ECT2 SPHK1 PARK7
GOBP_INTERFERON_ALPHA_PRODUCTION	0.0244151466365357	0.321454702084729	0.352487857583619	0.484902751909742	1.54448071191534	20	SETD2 CHUK DDX58 IFIH1 IRF7 NMI TBK1 HAVCR2 IRF3 TLR4 MAVS HSPD1 NLRC3
GOBP_SMALL_MOLECULE_CATABOLIC_PROCESS	0.0244187650972299	0.321454702084729	0.352487857583619	-0.27501696152163	-1.34922520206077	243	PEX7 MCEE PCCA AASS ETFBKMT ALDH5A1 TIGAR PEX13 HDC DLST FAH HACL1 SCARB1 ALDH1B1 HIBADH BCKDHB MLYCD TP53 INPP1 HADHA IDNK HK1 GOT1 SARDH ACAA2 PLA2G15 MCCC1 HAGH CDADC1 ACOX3 ENOSF1 CROT PHYH GCDH CPT2 CPT1A GLUL ASRGL1 ESD APOBEC3C PCCB GLB1 NUDT19 PPARD INPP5B LPIN1 INPP5K ECHDC1 KYNU DBT MCAT INPP4B DECR1 HSD17B4 TKFC HADHB BDH2 ECH1 BLMH AFMID IRS1 ACACB MTAP XYLB NOS3 OXCT1
GOBP_CYCLIC_NUCLEOTIDE_MEDIATED_SIGNALING	0.024498294578472	0.321454702084729	0.352487857583619	0.434521695916463	1.54987100217087	31	OPRL1 GUCY1B1 PDE3A CAP1 AKAP6 GIPR THBS1 MAPK7 ADNP CD36 PDE2A RAPGEF2 MGRN1 DGKQ
GOBP_AMYLOID_BETA_FORMATION	0.0245596938130045	0.321454702084729	0.352487857583619	0.424201410638124	1.57090588687857	35	ABCA2 ROCK2 TNF GGA3 ROCK1 RTN2 IFNGR1 RELA CLU SLC2A13 RTN3 PSEN1 ABCA7 APH1B PICALM
GOBP_TAXIS	0.0246588829905042	0.321456763803922	0.352487857583619	0.229963708401328	1.26576099088625	324	SEMA3B FLT1 ELANE HMGB2 CXCL8 CMTM1 CXCL1 TNFSF14 PIP5K1A EFNA4 S100A9 S100A8 NEXN STX4 CXCL5 CKLF CREB3 ADAM8 PREX1 PF4 HMGB1 PIK3CD AZU1 PROK2 RIPOR2 CDK5R1 ITGA1 SCN1B KIF5B AGER ANGPT1 EMB SEMA4B ECE1 AKIRIN1 CRK CCL5 P2RY12 CMTM5 LYPLA2 CCN3 RAC2 SEMA4D PPIA EPHB6 S100A12 NOTCH1 FEZ1 CCR1 RNASE2 PRKD2 ADAM17 MAPK3 VAV1 PADI2 MAPK14 SEMA4A PLXNC1 IL17RA BIN2 HSD3B7 GDF7 PPIB CRPPA DOCK4 THBS1…
GOBP_T_CELL_HOMEOSTASIS	0.0248723071333148	0.32294203581896	0.352487857583619	0.432749773454289	1.54355083158323	31	TNFSF14 JAK3 BAX FADD BCL2L11 PMAIP1 STAT5B RIPK3 TCIRG1 CORO1A RPS6
GOBP_PROTEIN_TRANSMEMBRANE_IMPORT_INTO_INTRACELLULAR_ORGANELLE	0.0249759311328016	0.322995507797108	0.352487857583619	-0.458088935118958	-1.55025458665213	30	PEX7 PEX13 TIMM50 PEX10 TIMM23 DNAJC19 TOMM40 TIMM21 PEX26 LONP2 PEX1 TIMM23B GRPEL2 TOMM20 PEX12 PEX2 TIMM44
GOBP_NEGATIVE_REGULATION_OF_VIRAL_LIFE_CYCLE	0.0255051817200163	0.327766703772287	0.352487857583619	0.537949678159546	1.61406916881353	17	LY6E TRIM11 TRIM25 PPIA IFITM1 IFITM2 IFITM3 TRIM8
GOBP_POSITIVE_REGULATION_OF_CYCLIN_DEPENDENT_PROTEIN_KINASE_ACTIVITY	0.0255468194868726	0.327766703772287	0.352487857583619	0.461379630165828	1.58118083432478	24	CCND3 PSRC1 CCNB1 PKD2 CDK5R1 ADAM17 MAPRE3
GOBP_REGULATION_OF_CELL_SUBSTRATE_JUNCTION_ORGANIZATION	0.0263683583674586	0.336975162443979	0.352487857583619	0.368035750936072	1.48421430221254	48	FMN1 DAPK3 ROCK2 LIMS1 PTEN SDC4 MAP4K4 PEAK1 LDB1 PTPRA DUSP22 ROCK1
GOBP_ASTROCYTE_DEVELOPMENT	0.0265486415494727	0.337948590076818	0.352487857583619	0.456419449570996	1.56418194235263	24	S100A9 S100A8 TNF AGER IFNGR1 NF1 IL1B PSEN1 FPR2 EIF2B5 GRN KRAS ADORA2A TLR4 C5AR1 NR1D1 LDLR
GOBP_CELL_SUBSTRATE_JUNCTION_ORGANIZATION	0.0269618505510188	0.341867839408621	0.352487857583619	0.341358101037114	1.48543558228485	70	FMN1 TRIP6 DAPK3 PIP5K1A ROCK2 LIMS1 TAOK2 PTEN SDC4 ITGA5 MAP4K4 PEAK1 LDB1 PTPRA DUSP22 ROCK1 RAB8B ITGB4 THBS1 LAMTOR2 IQSEC1 TLN1 ACTN1 SLC9A1 SRC
GOBP_REGULATION_OF_FATTY_ACID_METABOLIC_PROCESS	0.027313100039957	0.344974018403503	0.352487857583619	-0.394745202952755	-1.47523603900465	49	PDK4 ETFBKMT SLC45A3 ERLIN2 PDK2 MLYCD SIRT1 CPT1A PPARD SNCA APPL2 IRS1 ACACB PIBF1 CD74 ABCD2 LONP2 AKT2 TYSND1
GOBP_POSITIVE_REGULATION_OF_PROTEOLYSIS	0.0278031699469875	0.349802673053959	0.352487857583619	0.227770384892343	1.23329333763943	276	NKX3-1 NLRP2 ATP5IF1 IFT57 COL4A3 BAD CHFR ROCK2 S100A9 S100A8 BAX P2RX1 ADAM8 TNF MTCH1 ATP2A3 HMGB1 ARL6IP5 PTEN MDM2 AGER TMEM259 HTRA2 ASPH CASP8AP2 CSNK1D CR1 PRR7 RNFT2 AURKA MYH9 CBFA2T3 NLRP6 FADD BCL2L11 PMAIP1 BAK1 NDUFA13 CASP1 PSMC6 NLRP1 UACA SH3RF3 APAF1 FBXW7 CDC20 NFE2L2 ANKIB1 NLRP12 CAPN3 TNFSF15 CFLAR SENP1 CASP5 PSMC2 CLU DDA1 CLEC7A IL1B PLK3 RNF19B PSEN1 SRC HECTD1 CASP4 RNF…
GOBP_CHONDROITIN_SULFATE_PROTEOGLYCAN_METABOLIC_PROCESS	0.0282245425831901	0.352507146401749	0.352487857583619	0.475741826905517	1.5153019293314	20	CSGALNACT1 CHPF2 B3GAT3 CHST15 PXYLP1 IDUA CHST11 CHSY1 CSGALNACT2 CHST13 CHST12
GOBP_REGULATION_OF_EPITHELIAL_TO_MESENCHYMAL_TRANSITION	0.0282353228787599	0.352507146401749	0.352487857583619	-0.393753760125755	-1.49970515322016	52	TIAM1 EPHA4 ZNF703 CLASP2 GATA3 ADIPOR1 PHLDB2 ACVR1 SFRP2 TGFB3 RGCC FUZ SMAD3 LEF1 NOG CLASP1 ENG LDLRAD4 SPRED1 USF3 DAG1 OLFM1
GOBP_CELL_SURFACE_RECEPTOR_SIGNALING_PATHWAY_INVOLVED_IN_CELL_CELL_SIGNALING	0.0285518502224619	0.35314058243694	0.352487857583619	-0.264175010849494	-1.31205235626679	289	SEMA5A IGFBP4 TIAM1 DDB1 DAAM2 FGFR2 KANK1 S1PR2 RECK CDK5 BRD7 PPM1N BAIAP2 AMOTL1 ZBED3 ZNF703 LIMD1 TRPM4 TRPV1 KLF4 EGR1 FZD5 SPIN1 SNX3 NKD1 CSNK2A1 MCC TRABD2A HMGXB4 GATA3 RACK1 FOXO1 TTC21B WNT7A GID8 WNT10A SIAH2 CSNK2A2 ZRANB1 DRAXIN G3BP1 NDRG2 MLLT3 SFRP2 MITF CYLD KPNA1 NFATC1 MESD WWOX WDR61 TBL1XR1 HIC1 KLHL12 FUZ MDFIC PRKN RUVBL2 ITGA3 TCF7 PYGO2 SMAD3 SNCA LEF1 FBXW4 NOG BCL9 AM…
GOBP_LYMPHOCYTE_ACTIVATION_INVOLVED_IN_IMMUNE_RESPONSE	0.0285742180401912	0.35314058243694	0.352487857583619	0.266595587450731	1.34830659211598	152	NFKBID CLEC4E CLEC4D SHLD3 LIG4 BATF JAK3 GAPT UNC13D HMGB1 HLA-F PGLYRP1 PTPRC IL4R POU2AF1 APLF CR1 SLC15A4 TNFSF4 IL18R1 SLC11A1 LCP1 ITGAL NBN RAB27A SEMA4A TP53BP1 RELB ZBTB7B CRACR2A LAMP1 ATAD5 HLX SUPT6H
GOBP_REGULATION_OF_NEUTROPHIL_MIGRATION	0.0286124378252974	0.35314058243694	0.352487857583619	0.427756073813251	1.52573908515048	31	OLFM4 CXCL8 FUT7 ADAM8 RIPOR2 RAC2 MYD88
GOBP_REGULATION_OF_B_CELL_PROLIFERATION	0.028888413699229	0.353597005952122	0.352487857583619	0.368338757142981	1.50028829630731	50	TNFRSF13B BLK MZB1 IRS2 PTPRC CD300A PELI1 INPP5D ATAD5 BST1 MNDA MEF2C EPHB2 TICAM1 TFRC CASP3 TLR4 BCL6 VAV3 CD22 LYN CD38 CD40 TNFSF13B TNFRSF4
GOBP_DORSAL_VENTRAL_PATTERN_FORMATION	0.0289613390554886	0.353597005952122	0.352487857583619	-0.45709977807295	-1.56198956502053	32	AIDA GORAB TTC21B WNT7A ACVR1 DISP1 NOG HOXB2 TULP3 SUFU TBC1D32 AXIN2 RNF220 ARL13B FKBP8 SMAD2 DYNC2H1 CDK20 TCTN1
GOBP_DOUBLE_STRAND_BREAK_REPAIR_VIA_NONHOMOLOGOUS_END_JOINING	0.0289762179862182	0.353597005952122	0.352487857583619	0.346694515848958	1.47094830185257	62	SHLD3 HMGB2 LIG4 SETMAR SIRT7 HMGB1 APLF IFFO1 XRCC4 DEK NSMCE2 KDM2A POLQ PNKP TP53BP1 DCLRE1A
GOBP_INTERLEUKIN_8_PRODUCTION	0.0294014949118905	0.357177692157419	0.352487857583619	0.350496533964369	1.49086982249178	59	BPI ELANE TLR2 TNF HMGB1 PTPN22 PTPRC MYD88 FADD CD58 RELA RAB1A PRKD2 TLR5 CD14 DDIT3 TLR1 CLEC7A IL1B TLR6 ANXA4 BCL3 PARK7 SERPINE1 DDX58
GOBP_POSITIVE_REGULATION_OF_INFLAMMATORY_RESPONSE	0.0297108263295308	0.357177692157419	0.352487857583619	0.30109931008261	1.3605633185017	86	MMP8 MAPK13 TLR2 S100A9 S100A8 ADAM8 TNF TLR10 TNFSF4 S100A12 ALOX5AP CASP1 NLRP1 NEAT1 STAT5B NLRP12 IL17RA ZBP1 PDE2A IL1B VAMP8 PTGS2 NFKBIA PARK7 LGALS1 NINJ1 SERPINE1 IL6ST TNFRSF1A GRN NMI PLA2G7
GOBP_HORMONE_TRANSPORT	0.0297851605817289	0.357177692157419	0.352487857583619	0.267070427548653	1.3350194177266	144	NKX3-1 SNX19 BAD PIM3 GPR27 CHD7 BAIAP3 STX4 BLK TNF ICA1 IRS2 PTPRN2 PICK1 ABAT SELENOT HCAR2 CCL5 MIDN CCN3 RAF1 TMF1 CAMK2G GHRL RAB1A RAB8B GIPR UBE2Q1 TCIRG1 RETN TRPM2 KDM5B PER2 LRP5 IL1RN C2CD2L IL1B ALOX5 VAMP8 SNAP23 CCDC186 KLF7 RAB11FIP5 STXBP3 SLC16A1 PARK7
GOBP_NEGATIVE_REGULATION_OF_WNT_SIGNALING_PATHWAY	0.029976397221388	0.357177692157419	0.352487857583619	-0.333286202947171	-1.40279168947517	86	IGFBP4 LIMD1 EGR1 NKD1 MCC TRABD2A HMGXB4 RACK1 FOXO1 SIAH2 DRAXIN G3BP1 MLLT3 SFRP2 CYLD NFATC1 WWOX HIC1 FUZ PRKN RUVBL2 NOG AMFR C12orf43 FOXO3 DACT1 CTNND1 UBAC2
GOBP_BONE_RESORPTION	0.0300205634611316	0.357177692157419	0.352487857583619	-0.418234314516272	-1.53090102279563	42	PDK4 GPR137B CSF1R SIGLEC15 NCDN PRKCA ZNF675 S1PR1 TNFRSF11A
GOBP_POSITIVE_REGULATION_OF_LEUKOCYTE_MIGRATION	0.030135266705667	0.357177692157419	0.352487857583619	0.30317086552592	1.37266465063936	88	CXCL8 TNFSF14 FUT7 CREB3 ADAM8 TNF HMGB1 RIPOR2 AGER AKIRIN1 CCL5 P2RY12 RAC2 FADD CCR1 ADAM17 MAPK3 TNFRSF18
GOBP_FATTY_ACID_BIOSYNTHETIC_PROCESS	0.0302076940160584	0.357177692157419	0.352487857583619	-0.336460897870385	-1.42275562906067	88	PDK4 PTGES3 PRKAB2 SLC45A3 ERLIN2 PTGDS CBR1 PRXL2B GSTP1 NDUFAB1 MLYCD SIRT1 HACD2 ACACA GPX4 OXSM MCAT PECR PLA2G4A ACACB PIBF1
GOBP_RRNA_MODIFICATION	0.03021923587614	0.357177692157419	0.352487857583619	-0.453767959785726	-1.53563163613835	30	NSUN3 NAF1 GAR1 TRMT112 FTSJ3 ZCCHC4 TRMT61B FBL RPUSD2 METTL16 RPUSD3 METTL15 TSR3 NAT10
GOBP_PROTEIN_TRANSMEMBRANE_TRANSPORT	0.030259970838968	0.357177692157419	0.352487857583619	-0.393273060393598	-1.509628412592	53	PEX7 PEX13 AP4M1 BLOC1S3 C2CD5 TIMM50 PEX10 SEC62 TIMM23 DNAJC19 TIMM22 TOMM40 SEC61A1 TRAM2 TMED10 TIMM21 PEX26 SEC61A2 LONP2 PEX1 AKT2 TIMM23B HPSE GRPEL2 TOMM20 PEX12
GOBP_CARDIAC_MUSCLE_CELL_DIFFERENTIATION	0.030592560769623	0.359795116877523	0.352487857583619	0.365032887044688	1.49398365232666	52	MIR590 RGS2 TCAP ACADM ZMPSTE24 NEBL AKAP6 NEB KDM6B ALPK3 YY1 SGCB IFT20 MEF2C SLC9A1 RBPJ PLEC AKAP13 LMNA FRS2 ATG5 TSC1 ARRB2 MAML1 MEF2A
GOBP_MITOCHONDRIAL_TRANSLATION	0.0310164039345986	0.363462986179448	0.352487857583619	-0.365017331308636	-1.45123801776722	64	NSUN3 NGRN MRPS16 YARS2 RMND1 ALKBH1 IARS2 DARS2 RCC1L FASTKD2 MRPS18A LARS2 RPUSD3 GFM1 FASTKD3 WARS2 C1QBP RARS2 TARS2 UQCC2 GATC QRSL1 NOA1 MRPS2 MTG1 MRPL2
GOBP_NATURAL_KILLER_CELL_ACTIVATION	0.0316159533981186	0.367115922377315	0.321775918075361	0.342979383911924	1.45167238363908	61	UNC13D HLA-F PIK3CD PTPN22 PGLYRP1 PTPRC NFIL3 TUSC2 TYK2 RHBDD3 IL15RA SP3 IL18R1 NCR3 PRDM1 RAB27A STAT5B LAMP1
GOBP_LIPOPOLYSACCHARIDE_MEDIATED_SIGNALING_PATHWAY	0.0316554877629082	0.367115922377315	0.321775918075361	0.360851855864995	1.47692923853655	53	LTF BPI TLR2 TNF PTPN22 IRAK2 CARD16 CCL5 MYD88 MAPK3 MAPK14 CD14 CD36 IL1B TNFAIP3 NFKBIA LY96 TICAM1 BCL10 NFKBIL1 SPI1 IRF3 TLR4
GOBP_PYROPTOSIS	0.0316674239881849	0.367115922377315	0.321775918075361	0.527354388467898	1.58227896404114	17	ELANE NLRP6 GZMA CASP1 NLRP1 ZBP1 CASP4 GZMB NAIP
GOBP_TRNA_WOBBLE_BASE_MODIFICATION	0.0321583293482037	0.368918988069209	0.321775918075361	-0.559656185319084	-1.56088344790501	15	NSUN3 ALKBH1 GTPBP3 MOCS3 ELP1 ELP4
GOBP_REGULATION_OF_MICROTUBULE_CYTOSKELETON_ORGANIZATION	0.0322131919411767	0.368918988069209	0.321775918075361	0.293567605527823	1.40593855222936	107	ARL3 PSRC1 ARL2 SKA3 EML3 NAV3 CDK5R1 SPAST CHMP1B CLIP1 KIF15 MARK2 MAP1S TAOK1 ROCK1 APC SKA2 BICD2 TPX2 PAFAH1B1 MAPRE3 NIN CEP70 ARHGEF2 CHMP5
GOBP_BIOLOGICAL_PROCESS_INVOLVED_IN_INTERACTION_WITH_SYMBIONT	0.0323200853645755	0.368918988069209	0.321775918075361	0.348108511994361	1.48348672278783	63	IFI27 LTF SAP30 JUN ELANE CAMP PF4 AZU1 TUSC2 CCL5 VAPA MYD88 NLRP6 PPIB ZNF639 ARG1 SAP30BP
GOBP_REGULATION_OF_CELLULAR_EXTRAVASATION	0.0324687119094288	0.368918988069209	0.321775918075361	0.448009640386705	1.56613665189752	28	ELANE OLFM4 FUT7 ADAM8 RIPOR2 AGER FADD RIPK3 BST1 PLVAP
GOBP_CARBOHYDRATE_DERIVATIVE_BIOSYNTHETIC_PROCESS	0.0325097529258778	0.368918988069209	0.287857117255149	-0.242083695640556	-1.24729207598745	428	PDK4 PIGH GALNT5 ST8SIA1 DMAC2L GLCE PIGB TMTC4 GMDS PIGC SOAT1 XXYLT1 DNAJC30 DPY19L4 PIGU FKTN CHP1 POFUT1 FAM20B PMM2 GCNT4 MPC2 NANP SLC26A2 UXS1 ENTPD5 PDK2 NECAB3 NT5E DOLK ATP5MF MT-ATP8 RFT1 CHST2 POMK PIGN RXYLT1 GNE SLC25A1 MLYCD MYC ST3GAL5 GALNT2 SLC35C1 MT-CO2 DCK ACER2 TYW5 PGM3 ALG3 POGLUT1 TBPL1 PGAP3 IMPDH2 ADSL UQCC3 PIGM ALG6 ALG10 PIGO PMM1 GCDH AK5 HACD2 ACACA ACSL5 MAN2A1 AT…
GOBP_REGULATION_OF_MUSCLE_CONTRACTION	0.0325141338923834	0.368918988069209	0.321775918075361	0.31595600092301	1.41220999118409	81	TNNI2 DAPK3 RGS2 SETD3 P2RX1 PROK2 ASB3 SLC8A3 ABAT GRK2 SPX TNNT1 GHRL PDE5A GSTO1 DOCK4 JUP SLC9A1 PTGS2 CALM1 GSTM2 SUMO1 KCNJ2 SPHK1 CTTN PPP1R12B PRKACA
GOBP_REGULATION_OF_HORMONE_SECRETION	0.0327266639793067	0.368918988069209	0.321775918075361	0.279636689202425	1.35229496299547	116	NKX3-1 BAD PIM3 GPR27 CHD7 BAIAP3 STX4 BLK TNF ICA1 IRS2 PICK1 ABAT SELENOT HCAR2 CCL5 MIDN CCN3 TMF1 GHRL RAB8B GIPR TCIRG1 RETN TRPM2 KDM5B PER2 LRP5 C2CD2L IL1B ALOX5 VAMP8
GOBP_POSITIVE_REGULATION_OF_MAPK_CASCADE	0.0328192507817805	0.368918988069209	0.321775918075361	0.234916162802883	1.2543967920792	262	MMP8 FLT1 JUN ELANE NECAB2 DVL3 PIK3R5 ROCK2 CD24 MYDGF RAP1B ADAM8 TNF TAOK2 HMGB1 PTPN22 ARL6IP5 PTEN ITGA1 PTPRC AGER ANGPT1 DUSP22 MAP4K2 CCL5 BANK1 TAOK1 ROCK1 MYD88 LAMTOR3 RAF1 PPIA GHRL S100A12 NOTCH1 CCR1 NDST1 SH3RF3 PRKD2 RAP1A MAPK3 FBXW7 PDE5A MAP3K3 MAP3K10 MAPK8IP3 CRACR2A CFLAR TRAF3 THBS1 LAMTOR2 XCL2 EZH2 CD36 LAMTOR1 CCL4 CLEC7A NCF1 RB1CC1 IL1B RAPGEF2 SDCBP PSEN1 SRC FPR2 TLR…
GOBP_NIK_NF_KAPPAB_SIGNALING	0.0328458372002468	0.368918988069209	0.321775918075361	0.288826379717627	1.36655258460517	102	MMP8 TRIP6 TNFSF14 TLR2 HDAC7 LIME1 LIMS1 TNF CPNE1 PTPN22 AGER NFKB2 CCN3 ACTN4 RELA IL18R1 UACA NLRP12 RIPK3 PTP4A3 RELB TNFSF15 CD14 IL1B EP300 LITAF CHUK TLR6 NFKBIA BCL3 SPHK1 EIF2AK2 ADGRG3 PHB
GOBP_NEGATIVE_REGULATION_OF_RNA_CATABOLIC_PROCESS	0.0331149188208543	0.37065871204308	0.321775918075361	-0.371467204586616	-1.43117566130451	55	TENT4A NAF1 NSUN2 PABPC1 SECISBP2 TAF15 ANGEL2 NBAS TRDMT1 HNRNPA0 CSDE1 METTL16 THRAP3 YBX1 TENT5C HNRNPD TENT4B ELAVL1 TENT2 E2F1 AXIN2 PARN TRAF5 LARP4B NOCT
GOBP_SUPEROXIDE_METABOLIC_PROCESS	0.0334393546243013	0.371777942772034	0.321775918075361	0.380512061220908	1.49023728157467	44	MPO SH3PXD2B PREX1 NCF1B AATF CYBA ITGAM NFE2L2 ALOX12 ITGB2 CD36 BST1 CLEC7A NCF1 NOXA1 FPR2 NCF1C PRKCD NCF4 DHFR NCF2 FANCC ACP5 CD177
GOBP_REGULATION_OF_CARBOHYDRATE_METABOLIC_PROCESS	0.033535340638324	0.371777942772034	0.321775918075361	-0.308040671002996	-1.38266474448745	125	PDK4 IGFBP4 KHK SLC45A3 TIGAR DDB1 ZBTB20 SORBS1 ENTPD5 PDK2 LCMT1 KAT2B MLYCD MYC TP53 SLC2A6 ADIPOR1 FOXO1 SLC35B4 SIRT1 CLK2 KAT2A DYRK2 AP2A1 USP7 PRKN SNCA INPP5K P2RY6 IRS1 ACACB DUSP12 GIT1 CD244 JMJD8 PPP1R3E ARNT
GOBP_STRIATED_MUSCLE_CELL_DEVELOPMENT	0.0335585142428237	0.371777942772034	0.321775918075361	0.432553853440201	1.50159991571964	29	TCAP PGM5 MYOM2 CFL2 TNNT1 NEBL NEB CAPN3 CFLAR PLEC AKAP13 MYH3
GOBP_MATING	0.0338316016190638	0.373416849044121	0.321775918075361	0.530586760989328	1.56156632067578	16	PI3 P2RX1 PTEN ABAT UBE2Q1
GOBP_ACTIN_FILAMENT_ORGANIZATION	0.0339736085643133	0.373416849044121	0.321775918075361	0.22247104208834	1.20904824940998	299	ERMN FMN1 CDC42EP3 WASHC1 MYO5C PSTPIP1 MKKS ROCK2 WASF3 TCAP ARHGAP18 FCHSD1 INPPL1 GMFG PREX1 ARPC2 HSP90B1 MYO5A SDC4 PICK1 ESPN CAPZA1 DBN1 ARPC3 SSH3 CALD1 FCHSD2 TPM4 PXN CFL2 MSRB2 ARFIP1 RAC2 ROCK1 MYO1F GHRL NEBL PLEK PDLIM1 SSH2 ELMO3 MICAL1 LCP1 PHACTR1 CAPZA2 MARCKS NCKAP1 NEB SAMD14 ARHGEF18 RHOBTB3 BIN3 ARPC5L ZYX ARHGEF2 ESAM TPM3 NCK2 PAK2 CORO1A GBA2 ARFGEF1 RHOBTB2 LIMK1 KCTD13 …
GOBP_NEGATIVE_REGULATION_OF_NERVOUS_SYSTEM_DEVELOPMENT	0.0340749839335866	0.373416849044121	0.321775918075361	0.32482498125524	1.41107356039126	69	SEMA3B TRIM11 TLR2 YWHAH TNF B2M TRIM46 PTEN CDK5R1 SEMA4B ULK1 SEMA4D RNF6 NOTCH1 SEMA4A CTDSP1 SYNGAP1 NF1 SEMA3C KDM4A IL1B RAPGEF2 TSPO ASCL2 PSEN1 KIAA0319 DNAJB11
GOBP_ALPHA_BETA_T_CELL_DIFFERENTIATION	0.0342500067301632	0.373416849044121	0.321775918075361	0.313244020189634	1.42654981209552	89	NFKBID ZBTB16 BATF JAK3 AP3D1 FUT7 HMGB1 RSAD2 IL4R TNFSF4 PRR7 IL18R1 TNFSF8 PRDM1 SEMA4A RELB ZBTB7B CRACR2A
GOBP_RNA_PHOSPHODIESTER_BOND_HYDROLYSIS	0.0342816454144017	0.373416849044121	0.321775918075361	-0.312269358489399	-1.40025668834884	121	LACTB2 ERI2 CSTF2T TOE1 PRORP TSR1 ANGEL2 CNOT6 SND1 RPP38 RPP25 UTP20 ANGEL1 NOP9 REXO2 EXD2 YBEY EXOSC2 RNASE6 CNOT2 AGO3 NOB1 NOL9 DIS3L EXOSC7 CPSF6 ZC3H12D POP7 DCPS ENDOV ERI1 CNOT7 POP5 SAMHD1 PDE12 RNASET2 DIS3L2 POP1 PARN RPP14 ELAC1 CPSF3 NCBP1 PAN2 NOCT RNASEH1 CNOT1 ELAC2 SLFN14 RPP30 BMS1 ZC3H12C
GOBP_MONOAMINE_TRANSPORT	0.0348044225508022	0.375906084154561	0.321775918075361	0.434636766451134	1.51478470673379	27	LY6E DTNBP1 ADORA3 P2RX1 PICK1 ABAT GRK2
GOBP_REGULATION_OF_SMALL_MOLECULE_METABOLIC_PROCESS	0.0348189415041783	0.375906084154561	0.287857117255149	-0.270380437225633	-1.29597597640111	206	PDK4 IGFBP4 KHK ETFBKMT SLC45A3 TIGAR ERLIN2 DDB1 PRMT3 DNAJC30 ZBTB20 SORBS1 ENTPD5 PDK2 LCMT1 KAT2B MLYCD MYC EGR1 TP53 SLC2A6 MT-CO2 ADIPOR1 FOXO1 SLC35B4 SIRT1 CLK2 KAT2A CPT1A PPARD DYRK2 USP7 PRKN SNCA PPTC7 SPHK2 INPP5K KIT PID1 APPL2 P2RY6 ATPSCKMT SLC7A7 IRS1 ACACB PIBF1 DUSP12 NOS3 GIT1 PINK1 CD244 JMJD8 PPP1R3E ARNT CD74 FMO5 LPCAT3 ABCD2 POR
GOBP_SYNAPTIC_SIGNALING	0.0351833493550444	0.375906084154561	0.321775918075361	0.222542268692607	1.21998872832826	316	CHRNE LY6E DTNBP1 ADGRB1 SLC1A4 NTNG2 BAIAP3 FCHSD1 GUCY1B1 STX4 CEP89 P2RX1 RGS14 YWHAH RAP1B ATF4 TNF GABRR2 MCTP2 PTEN CDK5R1 PTPRN2 SLC8A3 KIF5B PICK1 ABAT GRK2 DBN1 AGER PXK AGRN PTPRA FCHSD2 PPT1 PRR7 CA2 CACNB1 PRKAR2B PLCL1 GHRL MPZ RELA KCNIP2 SRGN RAP1A LIN7A PAFAH1B1 CDC20 TSHZ3 TSPOAP1 DGKZ SYNGAP1 CACNA1E RETN HRH2 FLOT1 SLC12A4 EZH2 PRKCB RAB8A NF1 RIC3 KCMF1 UNC119 SLC7A11 MCTP1 AD…
GOBP_REGULATION_OF_PHOSPHATIDYLINOSITOL_3_KINASE_SIGNALING	0.0351898813681803	0.375906084154561	0.321775918075361	0.327685564853351	1.42843080488561	68	NKX3-1 FLT1 BTN2A2 PIP5K1A LIME1 MYDGF TNF RGL2 PTEN ANGPT1 CCL5 SEMA4D
GOBP_RESPONSE_TO_ACETYLCHOLINE	0.035195004610791	0.375906084154561	0.321775918075361	0.529097446228149	1.55718312843856	16	LY6E ROCK2 CDK5R1 GRK2 AGRN
GOBP_PYRIMIDINE_NUCLEOSIDE_METABOLIC_PROCESS	0.0352751754641186	0.375906084154561	0.321775918075361	0.50155767025618	1.54007407951318	18	UPB1 TK1 APOBEC3A ERH APOBEC3G CDA TK2 NT5C3A
GOBP_ANTIGEN_PROCESSING_AND_PRESENTATION_OF_PEPTIDE_ANTIGEN	0.0353314254021845	0.375906084154561	0.321775918075361	-0.386871446032395	-1.44581034900414	49	SAR1B HLA-DMB ACE LGMN HFE TAP2 ERAP2 ABCB9 CTSL IDE HLA-DQB1 CTSE HLA-DQA1 HLA-H HLA-DPA1 ERAP1 CD74 LNPEP FCGR2B HLA-DRB5 MR1
GOBP_SARCOMERE_ORGANIZATION	0.0354366179147553	0.375906084154561	0.321775918075361	0.522505865510657	1.56773141110581	17	TCAP MYOM2 CFL2 TNNT1 CAPN3 PLEC AKAP13 MYH3
GOBP_INNER_EAR_MORPHOGENESIS	0.0356543005265569	0.376946058719171	0.321775918075361	-0.434559782189622	-1.525605911672	35	GATA2 FGFR2 WDPCP LRIG1 GATA3 TTC39C MAFB
GOBP_PROTEIN_O_LINKED_GLYCOSYLATION	0.0359782817442471	0.376946058719171	0.321775918075361	-0.357343453796292	-1.42623354934694	66	GALNT5 TMTC4 XXYLT1 FKTN POFUT1 GCNT4 POMK RXYLT1 GALNT2 SLC35C1 PGM3 POGLUT1 B3GALNT2 ST3GAL3 ST6GAL1 EOGT ST6GALNAC4 GALNT6 DPM2 TET1 DPM3 B3GLCT TMTC3 GALNT11 VEGFB POMT2
GOBP_REGULATION_OF_MICROTUBULE_POLYMERIZATION_OR_DEPOLYMERIZATION	0.0360091831548719	0.376946058719171	0.321775918075361	0.356972097351446	1.4968136368985	57	ARL3 PSRC1 ARL2 SKA3 NAV3 CDK5R1 SPAST CLIP1 MAP1S TAOK1 APC SKA2 TPX2 MAPRE3 NIN ARHGEF2
GOBP_MYELOID_CELL_ACTIVATION_INVOLVED_IN_IMMUNE_RESPONSE	0.0360912322988859	0.376946058719171	0.321775918075361	0.322975886568927	1.4030409004264	69	STX4 BLK RABGEF1 UNC13D PIK3CD IL4R RAC2 MYD88 LAT CD300A LAT2 ITGAM ANXA3 MILR1 SBNO2 ITGB2 DYSF DOCK2 PTPN6 STXBP2 FGR VAMP8 SNAP23 STXBP3 TICAM1 GRN NMI SNX6 PRAM1 HAVCR2 VAMP3 SPI1 CD177
GOBP_FOREBRAIN_NEURON_DIFFERENTIATION	0.036115287819366	0.376946058719171	0.321775918075361	-0.54660723046522	-1.5597160583529	16	GATA2 CSF1R FGFR2 SATB2 NRP1 OGDH ZSWIM6 BCL11B
GOBP_REGULATION_OF_PEPTIDE_TRANSPORT	0.0365660219803438	0.378717299432196	0.321775918075361	0.301616018380734	1.4075149728854	97	BAD PIM3 GPR27 CHD7 S100A8 BAIAP3 STX4 BLK TNF ICA1 IRS2 PICK1 ABAT SELENOT CCL5 MIDN CCN3 CA2 GHRL RAB8B GIPR TCIRG1 TRPM2 PER2 SLC26A6 LRP5 C2CD2L IL1B ALOX5
GOBP_POSITIVE_REGULATION_OF_PROTEIN_PHOSPHORYLATION	0.036592532091233	0.378717299432196	0.321775918075361	0.215461820032649	1.22258737397119	431	CCND3 LTF NKX3-1 FLT1 ELANE CAMP DTNBP1 MMP9 DVL3 PSRC1 PIK3R5 AGAP2 CCNB1 ROCK2 CD24 OSBPL8 MYDGF BMP8B PKD2 ADAM8 HSP90AA1 TNF TAOK2 AZU1 PILRB SDC4 CDK5R1 CAB39 PTPRC ITGA5 AGER ACSL1 ANGPT1 UBE2K CSNK1D MAP4K2 MARK2 CAMKK2 CCL5 BANK1 TAOK1 SEMA4D RAF1 LAT CD300A PPIA GHRL S100A12 CAMKK1 ETAA1 TPX2 SLC11A1 FLCN PRKD2 CLSPN ADAM17 NBN RAP1A MAPK3 TNFRSF18 FBXW7 PDE5A MAPRE3 RIPK3 KIF14 STK4 MAP…
GOBP_RNA_CATABOLIC_PROCESS	0.0366350067842605	0.378717299432196	0.276500599254472	-0.267340444385551	-1.30538608908728	237	LSM6 DCP1B FTO TENT4A RNASEH2B NAF1 MTPAP NSUN2 PABPC1 PRKCA MLH1 GSPT1 SECISBP2 TAF15 PABPC4 ANGEL2 TTC5 NBAS ALKBH5 MYEF2 KCNQ1OT1 CNOT6 FASTKD2 SND1 TRDMT1 POLR2D SIDT2 HNRNPA0 CSDE1 SMG9 LSM4 METTL16 EXOSC2 RNASE6 CNOT2 AGO3 THRAP3 YBX1 PCID2 TENT5C FASTKD3 SMG8 DIS3L EXOSC7 TBRG4 CNOT11 HNRNPD FASTK ZC3H12D CTIF PUM1 ZCCHC8 PRPF18 TENT4B DCPS RNPS1 ERI1 LSM5 CNOT7 EIF4A3 RBM8A PDE12 ELAVL1 R…
GOBP_CELLULAR_RESPONSE_TO_CHEMICAL_STRESS	0.0369654004774671	0.380773176059054	0.321775918075361	0.242343260452187	1.28363102954735	241	MAPK13 MPO JUN MMP9 BAD PKD2 STX4 BRF2 ATF4 TNF ENDOG PPIF ARL6IP5 NUDT2 CAB39 ZFAND1 MELK HTRA2 PXN LRRC8D CAMKK2 ATG7 IL18BP PPIA RELA MAPK3 MSRA FBXW7 MICU1 NFE2L2 VNN1 RIPK3 CAPN3 RELB GSKIP KDM6B ARHGEF2 SELENOS TXN ARG1 TRPM2 ANKZF1 MEAK7 DDIT3 EZH2 OSER1 SLC7A11 MAP1LC3A MAPK7 CD36 SUMO4 NCF1 ALOX5 MGST1 TNFAIP3 TSPO XRCC5 SRC MCL1 STAT6 CHUK TLR6 PTGS2 SETX FOS PRKCD CPEB2 PLEC APEX1 DHFR…
GOBP_MRNA_CATABOLIC_PROCESS	0.0372225951387388	0.380773176059054	0.321775918075361	-0.277564730373183	-1.32759921389806	197	LSM6 DCP1B FTO TENT4A MTPAP PABPC1 PRKCA MLH1 GSPT1 SECISBP2 TAF15 PABPC4 ANGEL2 TTC5 NBAS ALKBH5 MYEF2 CNOT6 FASTKD2 SND1 POLR2D HNRNPA0 CSDE1 SMG9 LSM4 METTL16 EXOSC2 CNOT2 AGO3 THRAP3 YBX1 PCID2 TENT5C FASTKD3 SMG8 EXOSC7 TBRG4 CNOT11 HNRNPD FASTK ZC3H12D CTIF PUM1 PRPF18 TENT4B DCPS RNPS1 ERI1 LSM5 CNOT7 EIF4A3 RBM8A PDE12 ELAVL1 TENT2 DIS3L2 E2F1 AXIN2 PARN EXOSC6 TUT4 CPEB3 TRAF5 TNRC6C NUD…
GOBP_PLASMA_MEMBRANE_ORGANIZATION	0.0372964549772724	0.380773176059054	0.321775918075361	0.295742992193455	1.33635997628807	86	S100A9 CAVIN2 STX4 SH3GLB1 PLEKHM2 PTEN PTPRC CHMP1B MYRF CR1 MYH9 BIN3 BIN2 ASAP1 VMP1 UGCG CHMP5 SH3TC2 CXCR4 FLOT1 DYSF CLU DNM2 NSF SPACA6 PRKCD PLEC
GOBP_POSITIVE_REGULATION_OF_NIK_NF_KAPPAB_SIGNALING	0.037303102275656	0.380773176059054	0.321775918075361	0.361072619354244	1.4777753176852	52	MMP8 TRIP6 TNFSF14 TLR2 LIMS1 TNF AGER ACTN4 RELA IL18R1 NLRP12 PTP4A3 CD14 IL1B EP300 SPHK1 EIF2AK2 PHB NMI HAVCR2
GOBP_NEGATIVE_REGULATION_OF_B_CELL_ACTIVATION	0.0377568921809848	0.381508419363571	0.321775918075361	0.439679384740979	1.53114734872905	26	TNFRSF13B BLK SAMSN1 CR1 BANK1 CD300A TBC1D10C INPP5D MNDA TNFAIP3
GOBP_CELL_JUNCTION_ASSEMBLY	0.0378040980178618	0.381508419363571	0.321775918075361	0.249551678962802	1.27294817638912	197	FMN1 TRIP6 DAPK3 DNM3 CLDN9 TLR2 HDAC7 PIP5K1A LRFN4 ROCK2 LIMS1 ADGRB1 NTNG2 ARL2 RAP1B TNF TAOK2 PARD3 PTEN SDC4 ITGA5 CAPZA1 MAP4K4 PEAK1 LDB1 AGRN PTPRA DUSP22 ARVCF ROCK1 SEMA4D APC GHRL FLCN RAP1A ITGB4 SEMA4A RAPGEF1 VMP1 THBS1 ESAM FLOT1 PAK2 TLN1 ADNP LRRC4 IL1B MEF2C ACTN1 RAPGEF2 JUP SDCBP SLC9A1 SRC
GOBP_NEGATIVE_REGULATION_OF_CILIUM_ASSEMBLY	0.0379285144181711	0.381508419363571	0.321775918075361	0.527467408989652	1.55238577682666	16	CCP110 TCHP GDI2 MAK DNM2 CEP97 LIMK2 EVI5L MPHOSPH9 TESK1 CDK10 TBC1D7
GOBP_INSULIN_SECRETION	0.0379315784217753	0.381508419363571	0.321775918075361	0.2940212308201	1.37661042179116	99	SNX19 BAD PIM3 GPR27 BAIAP3 STX4 BLK TNF ICA1 IRS2 PTPRN2 PICK1 ABAT SELENOT CCL5 MIDN CCN3 RAF1 CAMK2G GHRL GIPR TCIRG1 TRPM2 PER2 LRP5 IL1RN C2CD2L IL1B ALOX5 CCDC186 KLF7 RAB11FIP5 STXBP3 SLC16A1 PARK7
GOBP_EXTRACELLULAR_MATRIX_DISASSEMBLY	0.037962790959468	0.381508419363571	0.321775918075361	0.428877657167113	1.50733140958146	30	MMP8 WASHC1 ELANE MMP9 ADAM8 SH3PXD2B
GOBP_REGULATION_OF_ADAPTIVE_IMMUNE_RESPONSE	0.0385283874382806	0.385997363039071	0.321775918075361	0.259728490729233	1.31773057039416	151	NFKBID SHLD3 JAK3 FUT7 SAMSN1 TNF ARID5A HMGB1 HLA-F B2M RSAD2 PTPRC IL4R AGER DUSP22 APLF CR1 SLC15A4 TNFSF4 FBXO38 FADD IL18R1 SLC11A1 HLA-B TP53BP1 RIPK3 ZBTB7B ATAD5 ARG1 NECTIN2 HLX SUPT6H CD1C PTPN6 CLEC7A IL1B MEF2C TNFAIP3 CD48 STAT6 HLA-A
GOBP_REGULATION_OF_SMOOTH_MUSCLE_CELL_DIFFERENTIATION	0.0387215475351153	0.386253148322644	0.321775918075361	-0.528411328695474	-1.56160242868482	18	FGFR2 SIRT1 NFATC1 KIT ANKRD17 ENG OLFM2
GOBP_CELLULAR_AMINO_ACID_METABOLIC_PROCESS	0.0387919058389346	0.386253148322644	0.321775918075361	-0.295747514660809	-1.36899781973972	162	AASS ALDH5A1 HDC YARS2 DLST FAH IARS2 BLOC1S6 HIBADH DARS2 BCKDHB GCLC GOT1 SARDH CTNS MCCC1 ENOSF1 LARS2 GCDH GLUL ASRGL1 MRI1 ODC1 NARS2 PSPH GSS WARS2 RARS2 MTR TARS2 AZIN2 NIT2 KYNU GATC LRRC47 DBT FARS2 MARS2 BLMH AFMID SLC7A7 QRSL1 MTAP ADI1 NOS3 ALDH6A1 FARSB AUH GFPT1 BCAT1 SERINC5 SEPHS1 ETFB APIP HAAO AGMAT SERINC3 MTHFD2L MTRR AASDH SDSL GOT2 ICMT PCBD2 SLC39A8 THNSL2 AARS2 GCAT ACCS
GOBP_POSITIVE_REGULATION_OF_INTERLEUKIN_8_PRODUCTION	0.0392380268314915	0.388865683077692	0.321775918075361	0.373349979169468	1.46218770634568	44	ELANE TLR2 TNF HMGB1 MYD88 FADD CD58 RELA RAB1A PRKD2 TLR5 CD14 DDIT3 TLR1 CLEC7A IL1B PARK7 SERPINE1 DDX58 BCL10 STAT3 CD2
GOBP_VIRAL_LIFE_CYCLE	0.0392938829480847	0.388865683077692	0.321775918075361	0.234785112755194	1.2465603943305	243	IFI27 LTF SLPI LY6E TRIM11 CXCL8 LRSAM1 CLDN9 ROCK2 OASL OAS1 TNF MX1 TOP2A TRIM62 OAS3 TRIM25 RSAD2 CHMP1B ITGA5 GRK2 RESF1 APOBEC3A EPS15 SIGLEC1 CR1 CCL5 CLEC5A VAPA ISG15 IFIT1 PPIA DEK NOTCH1 APOBEC3G OAS2 RAB1A ATG16L2 TRIM22 IFIT5 SRPK1 USP6NL IFITM1 PPIB LAMP1 IFITM2 CHMP5 SETDB1 IFITM3 ZNF639 CXCR4
GOBP_POSITIVE_REGULATION_OF_LYMPHOCYTE_MIGRATION	0.0394408209719001	0.38913344946744	0.321775918075361	0.459654462871444	1.54837583287759	23	TNFSF14 ADAM8 CCL5 FADD ADAM17 XCL2 CCL4 ADAM10 DOCK8 AIF1 OXSR1 PTK2B CCR2
GOBP_GLYCOSYLATION	0.0397417918690829	0.389658546493074	0.321775918075361	-0.279689089566038	-1.32086098362427	180	GALNT5 ST8SIA1 PIGB TMTC4 XXYLT1 COG2 DPY19L4 FKTN CHP1 POFUT1 PMM2 GCNT4 ENTPD5 DOLK RFT1 POMK RXYLT1 ST3GAL5 GALNT2 SLC35C1 ACER2 PGM3 ALG3 POGLUT1 CLN5 PIGM ALG6 ALG10 PMM1 MAN2A1 B3GALNT2 RPN1 B4GALT3 ALG9 NAGPA ALG10B ST3GAL3 ST6GAL1 EOGT ST6GALNAC4 DHDDS ALG11 FUOM B4GALT7 GALNT6 DDOST DPM2 TET1 MAN1C1 DPM3 B3GLCT
GOBP_CELLULAR_RESPONSE_TO_INTERLEUKIN_1	0.0397764829152026	0.389658546493074	0.321775918075361	0.345636822594951	1.44590036190592	56	NKX3-1 MAPK13 CAMP CXCL8 UPF1 IRAK3 IRAK2 CCL5 MYD88 RELA IL1R2 MAPK3 ZBP1 YY1 XCL2 IL1RN CCL4 IL1B
GOBP_MOTOR_NEURON_AXON_GUIDANCE	0.0398541704977512	0.389658546493074	0.321775918075361	-0.553837151606793	-1.54465413847794	15	EPHA4 CDK5 MYCBP2 ALCAM NRP1 NOG PLXNA4
GOBP_SUPEROXIDE_ANION_GENERATION	0.0400204948297249	0.390109688340202	0.321775918075361	0.435764767864318	1.52333144878053	28	SH3PXD2B NCF1B AATF CYBA ITGAM ALOX12 ITGB2 CLEC7A NCF1 NOXA1 FPR2 NCF1C PRKCD NCF4 NCF2 ACP5 CD177
GOBP_EMBRYONIC_PLACENTA_MORPHOGENESIS	0.0401810544789733	0.390502104307627	0.321775918075361	-0.53777149438456	-1.55754251910759	17	CDKN1C ZNF568 FGFR2 DNAJB6 FZD5 ST14 LEF1
GOBP_ENDOTHELIAL_CELL_PROLIFERATION	0.0405894361496918	0.393293461916118	0.321775918075361	0.299828405527838	1.33968343123512	82	FLT1 JUN ATP5IF1 HMGB2 COL4A3 MYDGF TNF HMGB1 PIK3CD PROK2 ANGPT1 CYBA ALDH1A2 THAP1 TNFSF12 GHRL PRKD2 ADAM17 THBS1 ARG1 NF1 ITGB3 LRG1 MEF2C ALOX5
GOBP_POSITIVE_REGULATION_OF_ACTIVATED_T_CELL_PROLIFERATION	0.0409411739495937	0.393951234039216	0.321775918075361	0.517242712663563	1.55193979883027	17	JAK3 CD24 HMGB1 AGER FADD STAT5B
GOBP_CIRCULATORY_SYSTEM_PROCESS	0.0409925320901113	0.393951234039216	0.321775918075361	0.234963291345624	1.27390845825185	283	TNNI2 ABCA2 SLC2A5 CYP4F12 COL4A3 OPRL1 MKKS ADORA3 RGS2 ROCK2 CHD7 TCAP SLC1A4 GUCY1B1 PDE3A P2RX1 TNF ABCC2 ATP2A3 PLCB3 SGK1 AZU1 ASB3 MDM2 ITGA1 SCN1B SLC8A3 ABAT GRK2 SLC19A1 ZMPSTE24 AGER ANGPT1 CELF2 ECE1 CYBA ROCK1 SPX SLC2A3 KCNE1 GHRL ABCC5 KCNIP2 SLC22A1 PDE5A GSTO1 PTP4A3 DOCK4 HRH2 CXCR4 F5 XCL2 SLC38A2 SNTA1 PER2 PTGS1 LRP5 YWHAE CD36 PDE2A SLC2A13 PLVAP SLC24A3 SLC5A3 SLC6A6 JUP AN…
GOBP_PROTEIN_POLYMERIZATION	0.0410214162369855	0.393951234039216	0.321775918075361	0.243933824858431	1.24489351263183	196	FMN1 ARL3 CDC42EP3 PSTPIP1 RANBP9 MKKS PSRC1 WASF3 ARHGAP18 FCHSD1 ARL2 PREX1 HSP90AA1 ARPC2 NAV3 GOLGA2 CDK5R1 CAPZA1 DBN1 ARPC3 SSH3 CLIP1 UBE2K FCHSD2 CSNK1D MSRB2 CCDC57 SSH2 TPX2 CAPZA2 NCKAP1 MAPRE3 ARPC5L NIN
GOBP_SULFUR_COMPOUND_METABOLIC_PROCESS	0.0413793103448276	0.396216051266402	0.261663521711573	-0.266187268738472	-1.28512496057173	213	PDK4 MCEE AASS ISCA1 GLCE LYRM4 DLST MMACHC SLC19A2 ETHE1 MPC2 SLC26A2 BTD AHCYL2 PDK2 CHST2 GSTP1 NUBP1 SLC25A1 MLYCD HSCB GCLC GDAP1 CTNS CLIC5 MCCC1 HAGH MAT2B FXN GCDH NFS1 METTL16 PMVK CIAPIN1 HACD2 ACACA GLRX5 ACSL5 MRI1 GLB1 GPX4 NUDT19 OXSM ISCU IBA57 GSS ST3GAL3 SNCA MTR THTPA OGDH HSD17B4 HLCS BLMH XYLT2 ACACB ACSL6 MTAP TPK1 ADI1
GOBP_POSITIVE_REGULATION_OF_CARBOHYDRATE_METABOLIC_PROCESS	0.0417073149082128	0.398182188800173	0.321775918075361	-0.387385167069417	-1.44130814516614	48	SLC45A3 DDB1 ZBTB20 SORBS1 ENTPD5 KAT2B MYC FOXO1 SIRT1 KAT2A DYRK2 SNCA P2RY6 IRS1 CD244 PPP1R3E ARNT
GOBP_NEUTROPHIL_ACTIVATION_INVOLVED_IN_IMMUNE_RESPONSE	0.0421245264055969	0.400985961033922	0.321775918075361	0.493078066748946	1.51403675949898	18	MYD88 ITGAM ANXA3 ITGB2 STXBP2 VAMP8 STXBP3 PRAM1 SPI1 CD177 FCER1G VAMP2 TYROBP
GOBP_ESTABLISHMENT_OF_ORGANELLE_LOCALIZATION	0.0424397476170878	0.402805323874465	0.321775918075361	0.222173566851926	1.21210654072098	302	MYO5C DTNBP1 MKKS PSRC1 RAB27B CCNB1 HSBP1 KIF28P AP3D1 BLK RABGEF1 TMED2 ARFGAP3 UNC13D EML3 BLOC1S1 PIK3CD PARD3 BORCS5 TRIM46 MYO5A SDC4 SPAST STARD3 DCTN2 KIF5B CHMP1B AP3S1 IL4R CEP19 CSNK1D MAP4K2 MAP1S SAR1A BLOC1S2 NSFL1C RAB11A STARD3NL RAC2 MYH9 LAT MYO1F CD300A BICD2 BICDL2 LAT2 HGS ACTN4 FEZ1 RAB1A RIOK2 LIN7A PAFAH1B1 RAB27A KIF14 ESPL1 RHOT1 COPG1 EML4 YWHAZ LAMP1 TCIRG1 CHMP5 RIPOR…
GOBP_OLIGODENDROCYTE_DEVELOPMENT	0.0428117524649973	0.405151453356797	0.321775918075361	0.455500493194898	1.53438291694354	23	ABCA2 PRDM8 TLR2 WASF3 PTEN NSUN5 MYRF
GOBP_REGULATION_OF_TELOMERASE_ACTIVITY	0.0434083601286174	0.409603305167128	0.276500599254472	-0.411376157187978	-1.48387964584549	39	PTGES3 NVL NAF1 ERCC4 MYC KLF4 TP53 HMBOX1 POT1 MAPKAPK5 PRKCQ PARP3 HNRNPD TERF1
GOBP_MONOSACCHARIDE_METABOLIC_PROCESS	0.0436619718309859	0.410683910873691	0.257206466468838	-0.272833078277047	-1.28773185814975	181	PDK4 IGFBP4 PGM2L1 KHK SLC45A3 TIGAR DDB1 RPIA POFUT1 PMM2 SORBS1 UXS1 PDK2 LCMT1 PC KAT2B SLC25A1 MLYCD MYC TP53 GCLC ADIPOR1 FOXO1 HK1 SLC35B4 SIRT1 CLK2 PMM1 KAT2A CPT1A GALK2 MAN2A1 GLB1 DCXR PPARD DYRK2 USP7 PRKN FUCA1 INPP5K GDPGP1
GOBP_RRNA_METHYLATION	0.043859649122807	0.410683910873691	0.287857117255149	-0.502440595866582	-1.53014726794443	20	NSUN3 TRMT112 FTSJ3 ZCCHC4 TRMT61B FBL METTL16 METTL15
GOBP_EAR_MORPHOGENESIS	0.0439024390243902	0.410683910873691	0.276500599254472	-0.391475648292747	-1.44623820040088	44	GATA2 FGFR2 WDPCP PRKRA LRIG1 GATA3 TTC39C MAFB RPL38 TSHZ1
GOBP_PROTEIN_ACYLATION	0.0442600276625173	0.412839223541756	0.252961123069611	-0.270226123962137	-1.28983104560321	196	GATA2 HHAT ZDHHC1 DLST NAA30 PAXIP1 CLOCK SUPT3H SGF29 KAT7 BRD7 KAT2B NMT2 EPC2 BAG6 GATA3 FOXO1 ZDHHC7 GOLGA7B KAT6B KANSL3 SIRT1 GTF3C4 NAA80 ZDHHC24 YEATS4 VPS72 ZNF451 MLLT3 KAT2A GLUL TAF6 MEAF6 ZDHHC6 SMARCB1 RUVBL2 PYGO2 SNCA LEF1 SPHK2 TAF6L SIN3A THAP7 NAA35 ARRB1 OGDH KAT14 MBIP TRIM16 NOC2L SUPT7L ZDHHC4 PPM1A SELENOK ATXN7 NAT10 POLE3
GOBP_PURINE_CONTAINING_COMPOUND_BIOSYNTHETIC_PROCESS	0.0445103857566766	0.413984848613674	0.261663521711573	-0.290600852141041	-1.31431967865469	134	PDK4 DMAC2L DNAJC30 MPC2 SLC26A2 PDK2 NT5E ATP5MF MT-ATP8 SLC25A1 MLYCD MYC MT-CO2 DCK IMPDH2 ADSL UQCC3 GCDH AK5 HACD2 ACACA ACSL5 ATP5MC2 PRPSAP2 SNCA SPHK2 PID1 ATP5PO AK2 ATPSCKMT ACACB STOML2 ATP5MG ACSL6 MTAP NME7 NOS3 PINK1 PANK3 NME4 ATP5F1A TECR DCAKD
GOBP_GPI_ANCHOR_METABOLIC_PROCESS	0.0446428571428571	0.414030612244898	0.287857117255149	-0.462863617782261	-1.49017143015536	26	PIGH PIGB PIGC PIGU PIGN PGAP3 PIGM PIGO
GOBP_REGULATION_OF_MITOTIC_CELL_CYCLE	0.0451814790255941	0.416669560740985	0.321775918075361	0.216881711253732	1.19446002662432	337	CCND3 NKX3-1 BTN2A2 DAPK3 CHFR PIM3 CCNB1 CDK11B SETMAR WEE1 GTSE1 PKD2 SRA1 EME2 BUB1B GMNN TNF TAOK2 IK PTEN ANLN MDM2 ZMPSTE24 AATF CUL7 MAEA NEK6 PKMYT1 BUB1 RFWD3 RAB11A TAOK1 AURKA THAP1 CCDC57 APC KIF20B NSMCE2 CDC14B RRM2 RIOK2 RAD21 MUS81 CLSPN ADAM17 L3MBTL1 NBN CUL9 PAFAH1B1 BRCA1 STAT5B CTDSP1 RBL1 KIF14 ESPL1 RAD51C CTDSPL PLRG1 JADE1 MEPCE ATAD5 HECW2 SYF2 EZH2 RAD9A ZNF830 SENP2 AN…
GOBP_NEGATIVE_REGULATION_OF_LEUKOCYTE_PROLIFERATION	0.0451841298154118	0.416669560740985	0.321775918075361	0.347701202647787	1.4579400058174	57	TNFRSF13B BTN2A2 BLK SDC4 CR1 CD300A PELI1 PDE5A INPP5D ZBTB7B LGALS9C ARG1 TMEM131L MNDA PTPN6 TNFAIP3 TWSG1
GOBP_FATTY_ACID_BETA_OXIDATION	0.0457262265281365	0.418072562910468	0.321775918075361	-0.36818887879995	-1.42928593171	58	PEX7 ETFBKMT MLYCD HADHA ACAA2 ACOX3 CROT GCDH CPT2 CPT1A PPARD ECHDC1 MCAT DECR1 HSD17B4 HADHB BDH2 ECH1 IRS1 ACACB AUH ABCD2 ECHDC2 LONP2 ETFB AKT2 TYSND1 ECI1
GOBP_NUCLEOSIDE_BISPHOSPHATE_METABOLIC_PROCESS	0.0461538461538462	0.418072562910468	0.261663521711573	-0.326400565931018	-1.36585710480633	82	PDK4 MCEE AASS DLST MPC2 SLC26A2 PDK2 SLC25A1 MLYCD CROT GCDH PMVK HACD2 ACACA ACSL5 NUDT19 OXSM SNCA OGDH HSD17B4 ACACB ACSL6 PANK3 MVK TECR DCAKD NUDT7
GOBP_HISTONE_H3_K14_ACETYLATION	0.0461565188296012	0.418072562910468	0.321775918075361	-0.509335215671393	-1.52616323614931	19	SGF29 KAT7 GATA3 SIRT1 KAT2A MEAF6 KAT14 MBIP KMT2A ING5 YEATS2 WBP2
GOBP_MEIOTIC_CHROMOSOME_SEGREGATION	0.0462316677301426	0.418072562910468	0.321775918075361	0.347302929757512	1.40060299640823	48	CHFR EME2 BUB1B TOP2A SIRT7 NCAPH REC8 SYCP2 BUB1 RAD21 MUS81 MLH3 ESPL1 RAD51C RMI1 BRIP1
GOBP_DNA_DEALKYLATION	0.0462395341512372	0.418072562910468	0.321775918075361	-0.483662500448793	-1.51171093271973	23	FTO ALKBH3 ALKBH1 OTUD4 GATA3 MGMT APOBEC3C ALKBH4 USP7 TDG TET1 ASCC3 APOBEC3B
GOBP_SPLICEOSOMAL_SNRNP_ASSEMBLY	0.0462809917355372	0.418072562910468	0.271288554688953	-0.428769666726182	-1.48150416742193	33	STRAP GEMIN2 PRPF19 GEMIN6 DDX20 AAR2 GEMIN5 LSM4 SNRPD3
GOBP_THIOESTER_BIOSYNTHETIC_PROCESS	0.0462809917355372	0.418072562910468	0.271288554688953	-0.427032227772236	-1.4755008904864	33	PDK4 MPC2 PDK2 SLC25A1 MLYCD GCDH HACD2 ACACA ACSL5 SNCA ACACB ACSL6
GOBP_MITOCHONDRIAL_FUSION	0.0464344941956882	0.418072562910468	0.271288554688953	-0.443200358561735	-1.4889287611204	29	CHCHD3 AFG3L2 OPA1 GDAP1 USP30 ADCK1 MIGA1 ZDHHC6 PRKN PID1 PARL MUL1 MIEF1 STOML2 FIS1
GOBP_POSITIVE_REGULATION_OF_T_CELL_MIGRATION	0.0464954390667526	0.418072562910468	0.321775918075361	0.467129340249648	1.52367137739737	21	TNFSF14 ADAM8 CCL5 FADD ADAM17 XCL2 ADAM10 DOCK8 AIF1 OXSR1
GOBP_REGULATION_OF_CELLULAR_AMIDE_METABOLIC_PROCESS	0.0471204188481675	0.420085776409875	0.237793834423688	-0.242371467816735	-1.23956918698269	374	PDK4 DCP1B NSUN3 FTO IMPACT EPHA4 TIGAR NGRN TENT4A EIF4E2 RMND1 DNAJC24 ALKBH1 ACO1 PABPC1 EIF1B MLH1 GSPT1 SECISBP2 ZNF706 PDK2 DPH6 RNF139 PA2G4 EEF2 EIF3K EIF4EBP1 EIF4EBP2 UHMK1 RBM4B ZCCHC4 HSPB1 RCC1L CNOT6 FASTKD2 TP53 EIF2AK1 NEURL1 POLR2D RACK1 CD28 CSDE1 GUF1 GEMIN5 EIF5A EIF3H EIF1 RPL38 DDX6 ORMDL3 METTL16 IGF2BP2 EXOSC2 CNOT2 AGO3 MAPKAPK5 RPUSD3 YBX1 FASTKD3 EIF2B2 PAIP2B ZNF385A E…
GOBP_NUCLEAR_TRANSCRIBED_MRNA_CATABOLIC_PROCESS_DEADENYLATION_DEPENDENT_DECAY	0.0471626395678479	0.420085776409875	0.321775918075361	-0.366336931193368	-1.42209678827639	58	DCP1B TENT4A PABPC1 MLH1 CNOT6 POLR2D CSDE1 EXOSC2 CNOT2 YBX1 EXOSC7 HNRNPD TENT4B DCPS CNOT7 PDE12 PARN TUT4 CPEB3 TNRC6C PAN2 NOCT CNOT1
GOBP_LEUKOCYTE_DIFFERENTIATION	0.0473648638159203	0.420085776409875	0.321775918075361	0.209149851518889	1.1735173689384	409	NFKBID LTF CLEC4E CLEC4D JUN BTN2A2 JMJD6 ZBTB16 LIG4 MMP9 BAD TLR2 BATF CHD7 JAK3 AP3D1 BAX CEBPG FUT7 BLK ADAM8 PREX1 PF4 TNF PDE1B HMGB1 PIK3CD PTPN22 B2M RSAD2 PGLYRP1 PTPRC NFIL3 IL4R AGER TUSC2 POU2AF1 CR1 TNFSF4 PRR7 MYH9 CBFA2T3 SOX13 EVI2B FADD IL15RA BAK1 TRAF3IP2 SP3 IL18R1 CCR1 TNFSF8 HLA-B ADAM17 VAV1 PRDM1 FBXW7 MAPK14 PAFAH1B1 STAT5B SEMA4A INPP5D VNN1 UBASH3B RIPK3 RELB ZBTB7B CRA…
GOBP_LEUKOCYTE_CELL_CELL_ADHESION	0.0473856231639992	0.420085776409875	0.321775918075361	0.231389385009845	1.23725060863216	266	NFKBID BTN2A2 ELANE ZBTB16 FERMT3 BAD TNFSF14 S100A9 S100A8 CCDC88B JAK3 CD24 AP3D1 FUT7 ADAM8 TNF HMGB1 PTPN22 B2M RIPOR2 SDC4 PTPRC ITGA5 IL4R AGER DUSP22 TYK2 CR1 TNFSF4 CCL5 RAC2 ROCK1 SEMA4D SOX13 CD300A FADD PELI1 RELA ITGAL VAV1 PDE5A STAT5B VNN1 ZBTB7B LGALS9C ARG1 NCK2 HLX ITGB2 TMEM131L CORO1A PTPN6 IL1B ALOX5 ADTRP TWSG1 MYB SRC SELL RASAL3
GOBP_RECEPTOR_INTERNALIZATION	0.0474140327586723	0.420085776409875	0.321775918075361	0.315561284634513	1.37083109713464	69	NECAB2 DTNBP1 CXCL8 DNM3 ANKRD13D PICK1 GRK2 ANGPT1 MKLN1 CD63 NUMB FLOT1 ITGB2 DNM2 CD36 RIN3 WDR54 ITGB3 SDCBP RAB31
GOBP_LEUKOTRIENE_METABOLIC_PROCESS	0.0474958348559532	0.420085776409875	0.321775918075361	0.51633816205111	1.51963136516115	16	CYP4F12 TLR2 CYP4F3 ALOX5AP ALOX12 ALOX5 DPEP2
GOBP_ACTIVATION_OF_CYSTEINE_TYPE_ENDOPEPTIDASE_ACTIVITY	0.0478218932188087	0.420402517798721	0.321775918075361	0.502320224013034	1.50716622644857	17	BAD ASPH NLRP6 FADD BAK1 APAF1
GOBP_NEGATIVE_REGULATION_OF_MYELOID_LEUKOCYTE_DIFFERENTIATION	0.0478547854785479	0.420402517798721	0.266350657088526	-0.427727794071628	-1.51273954920611	36	GATA2 GPR137B CUL4A MYC ZNF675 FBN1 MAFB CDK6 ZBTB46 PIK3R1
GOBP_MATURATION_OF_5_8S_RRNA	0.0479338842975207	0.420402517798721	0.266350657088526	-0.425225954809747	-1.46925977519982	33	MAK16 ERI2 FTSJ3 RRP15 UTP20 PES1 NOP9 EXOSC2 NOL9 EXOSC7
GOBP_NEGATIVE_REGULATION_OF_CELLULAR_CATABOLIC_PROCESS	0.0480769230769231	0.420402517798721	0.241339976815091	-0.268271900220414	-1.27776476316832	191	EPHA4 ETFBKMT TIGAR HGF TENT4A ALAD NAF1 NSUN2 PABPC1 STYX GABARAPL2 SECISBP2 TAF15 POLDIP2 ANGEL2 ZKSCAN3 NBAS CSNK2A1 HFE TP53 TRDMT1 PSMF1 BAG6 HNRNPA0 CSDE1 NOP53 IL10RA USP30 CSNK2A2 EIF3H HMOX1 SIRT2 METTL16 ATRAID RNF5 THRAP3 YBX1 RRAGA USP7 TENT5C DAP
GOBP_NEGATIVE_REGULATION_OF_AMYLOID_PRECURSOR_PROTEIN_CATABOLIC_PROCESS	0.0481792164575244	0.420402517798721	0.321775918075361	0.515516004477057	1.51721167874543	16	GGA3 ROCK1 RTN2 CLU RTN3 ABCA7 PICALM FLOT2
GOBP_PEPTIDYL_PROLINE_MODIFICATION	0.0486649134001501	0.423502168624363	0.321775918075361	0.371756670283782	1.40942217561791	39	FKBP5 FKBP11 PPIF PPIA FKBP3 RANBP2 PPIB FKBP9
GOBP_REGULATION_OF_NITRIC_OXIDE_METABOLIC_PROCESS	0.048941026808344	0.423941349099425	0.321775918075361	0.372812587907777	1.4271679624091	40	MMP8 ROCK2 PKD2 HSP90AA1 TNF SELENOS CLU DNM2 CD36 DDAH2 CLEC7A IL1B TSPO TLR6 PTGS2 TICAM1 AIF1 ACP5 TLR4 KLF2 PTK2B ZC3H12A SOD2 SIRPA
GOBP_NEGATIVE_REGULATION_OF_ION_TRANSMEMBRANE_TRANSPORTER_ACTIVITY	0.04897658838949	0.423941349099425	0.321775918075361	0.3767120322304	1.40096330685725	36	MMP9 OPRL1 PKD2 C4orf3 CAB39 KCNE1 TCAF2 GSTO1 HECW2 YWHAE CALM1 GSTM2 SUMO1 CRBN EPHB2
GOBP_PATTERN_RECOGNITION_RECEPTOR_SIGNALING_PATHWAY	0.0496517711689787	0.427770024196098	0.321775918075361	0.26864533743418	1.32412954597054	137	LTF CLEC4E TLR2 OASL OAS1 IRAK3 TNF HMGB1 OAS3 TRIM25 PTPN22 RSAD2 IRAK2 UFD1 TLR10 GPR108 SLC15A4 CYBA MYD88 NLRP6 CD300A PELI1 RELA TLR5 TRAF3 CD14 FLOT1 TLR1 LACC1 CD36 DDX60 CLEC7A TNFAIP3 TLR6 PJA2 NFKBIA TNIP2 LY96 NINJ1 DDX58 IFIH1 TICAM1 LRRC14 DHX58 PHB BCL10 IRF7 NMI USP15 PUM2 FLOT2 HAVCR2 ERBIN NFKBIL1 ARRB2 ITCH IRF3
GOBP_CHONDROITIN_SULFATE_PROTEOGLYCAN_BIOSYNTHETIC_PROCESS	0.0498861127283065	0.427770024196098	0.321775918075361	0.500780470198557	1.50254633492263	17	CSGALNACT1 CHPF2 B3GAT3 CHST15 PXYLP1 CHST11 CHSY1 CSGALNACT2 CHST13 CHST12
GOBP_OLIGOSACCHARIDE_LIPID_INTERMEDIATE_BIOSYNTHETIC_PROCESS	0.0499353736622686	0.427770024196098	0.321775918075361	-0.506448045392601	-1.51751216903197	19	DOLK RFT1 ALG3 ALG6 ALG10 ALG9 ALG10B DHDDS ALG11
GOBP_VACUOLAR_LOCALIZATION	0.0499779670259238	0.427770024196098	0.321775918075361	0.330232596539315	1.40110401200432	62	BLK PLEKHM2 RABGEF1 UNC13D BLOC1S1 PIK3CD BORCS5 KIF5B IL4R BLOC1S2 RAC2 FAM98A MYH9 LAT CD300A LAT2 FLCN TFEB MILR1 LAMTOR1 STXBP2 FGR VAMP8 PIP4P1 SNAP23
GOBP_CANONICAL_WNT_SIGNALING_PATHWAY	0.0500778216865425	0.427770024196098	0.321775918075361	-0.285299241823025	-1.34074488702061	175	SEMA5A IGFBP4 DAAM2 FGFR2 KANK1 RECK PPM1N ZBED3 ZNF703 LIMD1 TRPM4 KLF4 EGR1 FZD5 NKD1 MCC GATA3 FOXO1 TTC21B WNT7A GID8 WNT10A SIAH2 DRAXIN G3BP1 MLLT3 SFRP2 MITF CYLD KPNA1 TBL1XR1 FUZ PRKN RUVBL2 TCF7 PYGO2 SMAD3 LEF1 NOG BCL9 AMFR FOXO3 UBE2B DACT1 CTNND1 UBAC2 PPM1A
GOBP_NEUROINFLAMMATORY_RESPONSE	0.0502278196107633	0.427925203297999	0.321775918075361	0.448413320513973	1.51050931668734	23	MMP8 MMP9 CST7 TNF PTPRC IL1B PTGS2 SPHK1 GRN SYT11 NR1D1 LDLR LRRK2 PLCG2 STAP1 ITGB1
GOBP_CELL_MATRIX_ADHESION	0.0507250648753657	0.431030263312662	0.321775918075361	0.253858413082032	1.26897580510307	144	ITGAD FMN1 TRIP6 FERMT3 DAPK3 PIP5K1A ROCK2 LIMS1 TAOK2 COL5A3 PTEN SDC4 ITGA1 EFEMP2 ITGA5 MAP4K4 PEAK1 LDB1 PTPRA DUSP22 PXN SIGLEC1 ROCK1 ITGAX BCL2L11 CEACAM6 ITGAM ITGAL ITGB4 MKLN1 CD63 NID1 ZYX THBS1 ITGB2 NF1 CD36 BST1 ITGB3 ACTN1 JUP SLC9A1 SRC
GOBP_RESPONSE_TO_MURAMYL_DIPEPTIDE	0.0510287187845112	0.431131890472329	0.321775918075361	0.482444968926139	1.48138695806444	18	PTPN22 NOTCH1 RELA NLRP1 MAPK14 TRIM41 ARHGEF2 CHMP5 TNFAIP3 NFKBIA
GOBP_POSITIVE_REGULATION_OF_CELL_DEATH	0.0510616780871259	0.431131890472329	0.321775918075361	0.215685163035017	1.21056578765073	404	NKX3-1 JUN TNFRSF12A ZBTB16 MARK4 MMP9 BAD DAPK3 NSMAF S100A9 S100A8 BAX E2F3 BLK ADAM8 ATF4 TNF DDIT4 TOP2A MTCH1 HMGB1 HEBP2 PIK3CD ENDOG IP6K2 ARL6IP5 PTEN CDK5R1 ITGA1 PTPRC MELK HTRA2 STK17B RPS7 HPGD SAP18 RBM5 HCAR2 ATG7 PRR7 CCL5 ALDH1A2 RARG TNFSF12 APC FADD BCL2L11 PMAIP1 GZMA BAK1 ITGAM NOTCH1 FLCN TFPT APAF1 FBXW7 HP BARD1 INPP5D RIPK3 STK4 TRIM13 MAP3K10 STPG1 THBS1 TRPM2 ZBP1 DDIT3 …
GOBP_REGULATION_OF_LIPID_LOCALIZATION	0.0511354830042658	0.431131890472329	0.321775918075361	0.289741439673655	1.33082949276392	93	ABCA13 NKX3-1 ABCA2 OSBPL8 TNF SREBF2 IRS2 ACSL1 TMF1 GHRL ABCB4 CES1 DENND5B ABCA3 SURF4 DBI RETN THBS1 KDM5B PLIN5 CD36 LAMTOR1 ITGB3 IL1B OSBPL11 TSPO SEC24A NFKBIA PRKCD PTCH1 ABCA7 NFKB1 PLIN3
GOBP_PROSTANOID_BIOSYNTHETIC_PROCESS	0.0515097690941385	0.43120146175679	0.266350657088526	-0.504998231566626	-1.49241021543363	18	PTGES3 PTGDS CBR1 PRXL2B SIRT1 PLA2G4A PIBF1 CD74
GOBP_REGULATION_OF_MICROTUBULE_BASED_PROCESS	0.0515614546754779	0.43120146175679	0.321775918075361	0.252321054774426	1.28503051610271	164	ARL3 MARK4 PPP1R35 MKKS PSRC1 ROCK2 ARL2 SKA3 EML3 NAV3 BORCS5 TRIM46 CDK5R1 SPAST CHMP1B CLIP1 CEP295NL KIF15 MARK2 MAP1S TAOK1 ROCK1 AURKA APC SKA2 BICD2 FEZ1 TPX2 PAFAH1B1 BRCA1 MAPRE3 NIN LAMP1 CEP70 CEP295 ARHGEF2 CHMP5
GOBP_STEROL_HOMEOSTASIS	0.0518033784556292	0.43120146175679	0.321775918075361	0.370962757360933	1.432161423055	42	LCAT ABCA2 MIR590 CD24 SREBF2 CES1 CNBP LIPC LRP5 LAMTOR1 HDAC9 SEC24A
GOBP_FOREBRAIN_GENERATION_OF_NEURONS	0.0518783542039356	0.43120146175679	0.266350657088526	-0.489351452861463	-1.49766758531151	21	GATA2 CSF1R FGFR2 SATB2 NRP1 LEF1 OGDH ZSWIM6 BCL11B
GOBP_NEGATIVE_REGULATION_OF_RESPONSE_TO_DNA_DAMAGE_STIMULUS	0.0519520050325106	0.43120146175679	0.321775918075361	-0.357171430524326	-1.4173534720767	63	YJU2 HELB DYRK3 ERCC4 SHLD1 THOC1 ACKR3 BCL2L1 SIRT1 TMEM161A SFRP2 TRIP12 OGG1 CD44 ZNF385A
GOBP_RESPONSE_TO_WOUNDING	0.0520239466640355	0.43120146175679	0.321775918075361	0.222401348446687	1.22413642196549	324	JUN TNFRSF12A DTNBP1 FERMT3 ADORA3 WDR83 GP1BA S100A8 BAX BLK P2RX1 PF4 TNF CADM4 PTEN SDC4 ABAT CHMP1B ITGA5 AGER MYL12A CRK P2RY12 CLIC1 MMRN1 AURKA MYH9 RAF1 NLRP6 PPIA DGKD PLEK SLC11A1 NMNAT1 CCR1 ADAM17 LCP1 VAV1 MAPK14 ITGB4 RAB27A NFE2L2 GIPR ALOX12 UBASH3B MAPK8IP3 DGKZ CFLAR CHMP5 MPL THBS1 RIPOR1 CXCR4 ARHGAP24 ARG1 ELK3 F13A1 GP5 F5 NF1 DYSF SLC7A11 ARFGEF1 TLN1 CD36 PTPN6 ITGB3 CLEC7…
GOBP_GLUTAMATE_METABOLIC_PROCESS	0.0520736207666857	0.43120146175679	0.321775918075361	-0.519179058960536	-1.53431850410292	18	ALDH5A1 BLOC1S6 GCLC GOT1 GLUL
GOBP_CELLULAR_RESPONSE_TO_LIPID	0.0525560448100781	0.433939090111543	0.321775918075361	0.214847942498268	1.18445266257138	360	LTF NKX3-1 BPI PER1 PABPN1 STRN3 HMGB2 CAMP BAD CXCL8 CXCL1 TLR2 ROCK2 RXRB UPF1 KMT2D CXCL5 YWHAH PF4 TNF DDIT4 ARID5A HMGB1 CBX3 PTPN22 SGK1 IRAK2 CARD16 SPON2 TRIP4 LCOR HTRA2 CALCOCO1 TNFSF4 CCL5 ALDH1A2 MYD88 RARG TMF1 RNF6 BCL2L11 NDUFA13 RELA TAF7 CASP1 DEFA4 ABCB4 MAPK3 CES1 PADI2 CMPK2 MAPK14 TRIM41 BRCA1 KLF9 PAF1 SAFB CFLAR CHMP5 SELENOS CD14 ARG1 SBNO2 ARID1A CLU GRAMD1A LTK CD36 DDX1…
GOBP_REACTIVE_NITROGEN_SPECIES_METABOLIC_PROCESS	0.0526789757201315	0.433939090111543	0.321775918075361	0.348492670962173	1.41945278756118	50	MMP8 GCHFR TLR2 ROCK2 PKD2 HSP90AA1 TNF SELENOS CLU DNM2 CD36 DDAH2 CLEC7A IL1B TSPO TLR6 PTGS2
GOBP_MACROPHAGE_DIFFERENTIATION	0.0528052805280528	0.433939090111543	0.252961123069611	-0.413065420535993	-1.46088331577913	36	GATA2 CSF1R L3MBTL3 PRKCA NRROS EIF2AK1 SIRT1 IL31RA ZBTB46 TSPAN2 CD4
GOBP_CATECHOLAMINE_SECRETION	0.052962891866995	0.434135219697641	0.321775918075361	0.509813344668746	1.50042821909347	16	LY6E DTNBP1 ADORA3 ABAT GRK2
GOBP_POSITIVE_REGULATION_OF_TUMOR_NECROSIS_FACTOR_SUPERFAMILY_CYTOKINE_PRODUCTION	0.053960045201288	0.440127076309572	0.321775918075361	0.308536758218245	1.37379969666699	78	MMP8 TLR2 OAS1 ADAM8 PF4 ARID5A FRMD8 HMGB1 OAS3 AZU1 PTPRC SPON2 AGER CYBA MYD88 FADD IFNGR1 OAS2 ARHGEF2 THBS1 CD14 TLR1 CLU CD36 CLEC7A PSEN1 LY96 DDX58 EPHB2 IFIH1 TICAM1
GOBP_REGULATION_OF_CELLULAR_KETONE_METABOLIC_PROCESS	0.054140127388535	0.440127076309572	0.245041785430996	-0.330414966190023	-1.33950272234212	73	PDK4 ETFBKMT SLC45A3 ERLIN2 PRMT3 PDK2 MLYCD EGR1 SIRT1 CPT1A PPARD SNCA PPTC7 APPL2 SLC7A7 IRS1 ACACB PIBF1
GOBP_EXTRINSIC_APOPTOTIC_SIGNALING_PATHWAY_VIA_DEATH_DOMAIN_RECEPTORS	0.054257345725813	0.440127076309572	0.321775918075361	0.306536710167571	1.32255472117332	67	HMGB2 BAD STX4 BAX TNF PTEN CASP8AP2 BLOC1S2 RAF1 FADD PMAIP1 BRCA1 STK4 CFLAR ARHGEF2 THBS1 SP100 NF1 TNFAIP3 BID PARK7 SERPINE1 TMBIM1 TNFRSF1A TMC8 GPX1 SKIL RFFL CRADD SPI1
GOBP_REGULATION_OF_BONE_REMODELING	0.0543859649122807	0.440127076309572	0.257206466468838	-0.450412106990943	-1.46862765787092	27	PDK4 GPR137B CSF1R SIGLEC15 PRKCA S1PR1 TNFRSF11A
GOBP_MONONUCLEAR_CELL_MIGRATION	0.0546305705628717	0.440127076309572	0.321775918075361	0.270652240264166	1.32323611489396	124	FLT1 TNFSF14 CKLF FUT7 CREB3 ADAM8 TNF HMGB1 PIK3CD RIPOR2 AGER AKIRIN1 CRK CCL5 CCN3 FADD S100A12 CCR1 ADAM17 ITGAL MAPK3 PADI2 NLRP12 RIPK3 HSD3B7 THBS1 CXCR4 TRPM2 XCL2 GPR15 CCL4 ALOX5 ADTRP FPR2 ADAM10 DUSP1 JAML
GOBP_RAS_PROTEIN_SIGNAL_TRANSDUCTION	0.0546982777977739	0.440127076309572	0.321775918075361	0.232504152537866	1.23702580873963	246	JUN CDC42EP3 DHCR24 ARHGEF1 ROCK2 CDC42SE1 RAP1B RABGEF1 ARFGAP1 CADM4 SSX2IP DENND3 RGL2 RIPOR2 MAP4K4 STK19 CRK RIT1 CELSR1 DOK1 RAC2 ROCK1 RAF1 LAT MYO9B NOTCH1 FOXM1 FLCN RAPGEFL1 ARHGEF11 RAP1A NCKAP1 ADGRG1 ARHGEF18 RAPGEF1 KIF14 CCDC125 SYNGAP1 RALGDS ARHGEF2 SETDB1 RIPOR1 ARHGAP24 FLOT1 KPNB1 SOS2 NF1 PSD3 G3BP2 IQSEC1 ARFGEF1 DNM2 RASGRP2 RAB30 GRAP2 LIMK1 RAB4A RASGRP4 KCTD13 RAPGEF2 DO…
GOBP_POSITIVE_REGULATION_OF_MONONUCLEAR_CELL_MIGRATION	0.0547774037243171	0.440127076309572	0.321775918075361	0.355904176396517	1.39386297147175	44	TNFSF14 CREB3 ADAM8 TNF HMGB1 AGER CCL5 FADD CCR1 ADAM17 XCL2 CCL4 FPR2 ADAM10 SERPINE1 DOCK8 PLA2G7 AIF1 SPI1 OXSR1
GOBP_POSITIVE_REGULATION_OF_MITOCHONDRIAL_TRANSLATION	0.0548446069469835	0.440127076309572	0.261663521711573	-0.536467336037585	-1.496209650011	15	NGRN RMND1 RCC1L FASTKD2 RPUSD3 FASTKD3 C1QBP UQCC2
GOBP_DEFENSE_RESPONSE_TO_SYMBIONT	0.0549141915913051	0.440127076309572	0.321775918075361	0.246246527191069	1.2863554257324	220	IFI27 TRIM11 TLR2 OASL OAS1 HSP90AA1 MX1 DDIT4 UNC13D OAS3 TRIM25 PTPN22 RSAD2 AZU1 UFD1 IFI44L PTPRC SPON2 ZMPSTE24 SETD2 APOBEC3A IFNLR1 ATG7 MYD88 ISG15 IFIT1 ITGAX FADD IFNGR1 PMAIP1 TRAF3IP2 RELA APOBEC3G OAS2 IFI6 NLRP1 RNASE2 TRIM22 ATAD3A TRIM41 IFIT5 RIPK3 TRIM13 IFITM1 IFITM2 TRAF3 IFITM3 ZBP1 IFIT3 TRIM52 HERC5 CCDC92 SHFL TRIM8 PRF1 DDX60 NCBP3 DDX17 IL1B TNFAIP3 VAMP8 NT5C3A
GOBP_RESPONSE_TO_VIRUS	0.0555769649913124	0.444341941777833	0.321775918075361	0.220779613064144	1.19805338457614	286	IFI27 TRIM11 TLR2 OASL OAS1 BAX IRAK3 HSP90AA1 TNF MX1 DDIT4 UNC13D OAS3 TRIM25 PTPN22 RSAD2 AZU1 UFD1 IFI44L PTPRC SPON2 ZMPSTE24 SETD2 POU2AF1 IFI44 APOBEC3A IFNLR1 ATG7 TNFSF4 CCL5 MYD88 ISG15 IFIT1 ITGAX FADD IFNGR1 PMAIP1 TRAF3IP2 RELA APOBEC3G OAS2 IFI6 NLRP1 RNASE2 TRIM22 ATAD3A MAPK14 TRIM41 IFIT5 RIPK3 IL17RA TRIM13 IFITM1 IFITM2 TRAF3 IFITM3 CXCR4 ZBP1 SAP30BP IFIT3 TRIM52 HERC5 CCDC92 …
GOBP_TRANSPORT_ALONG_MICROTUBULE	0.0558036196240376	0.445057860687042	0.321775918075361	0.280592382564575	1.35718114280326	120	ARL3 IFT57 DTNBP1 RABL2B RAB27B HSBP1 KIF28P AP3D1 SSX2IP BLOC1S1 BORCS5 TRIM46 SPAST KIF5B AP3S1 WDR35 MAP1S BLOC1S2 BICD2 BICDL2 FEZ1 RAB1A PAFAH1B1 MAPK8IP3 RHOT1 COPG1 MAK LAMP1
GOBP_POSITIVE_REGULATION_OF_RELEASE_OF_CYTOCHROME_C_FROM_MITOCHONDRIA	0.0560538116591928	0.445277134007667	0.287857117255149	0.433985246645385	1.46190741526439	23	MMP9 BAD BAX PPIF BCL2L11 PMAIP1
GOBP_POSITIVE_REGULATION_OF_RESPONSE_TO_CYTOKINE_STIMULUS	0.0562364360630568	0.445277134007667	0.321775918075361	0.354333944499805	1.3958858910819	45	TLR2 CPNE1 UBE2K FADD CASP1 ADAM17 TRIM41 PAFAH1B1 CXCR4 ZBP1 CASP4 DDX58 IFIH1 IRF7 IL1R1 TRIM56 TBK1 RNF185 IRF3 TLR4 HIF1A PARP9
GOBP_REGULATION_OF_LYMPHOCYTE_CHEMOTAXIS	0.0563798066633611	0.445277134007667	0.321775918075361	0.505394968629719	1.48742452634817	16	TNFSF14 CCL5 ADAM17 PADI2 XCL2 CCL4 ADAM10 OXSR1 PTK2B CCR2
GOBP_GLUCOSE_METABOLIC_PROCESS	0.056379821958457	0.445277134007667	0.231126709673834	-0.287480780637624	-1.30020832507284	134	PDK4 IGFBP4 PGM2L1 KHK SLC45A3 TIGAR DDB1 SORBS1 PDK2 LCMT1 PC KAT2B SLC25A1 MLYCD MYC TP53 ADIPOR1 FOXO1 HK1 SLC35B4 SIRT1 CLK2 KAT2A CPT1A DCXR PPARD DYRK2 USP7 PRKN INPP5K GDPGP1
GOBP_REGULATION_OF_TISSUE_REMODELING	0.0571895424836601	0.450575861412526	0.241339976815091	-0.393509197751544	-1.42583780200692	41	PDK4 RUNX1 GPR137B CSF1R SIGLEC15 PRKCA TP53 S1PR1 TNFRSF11A
GOBP_RESPONSE_TO_OSMOTIC_STRESS	0.0575203991088916	0.452085267572548	0.321775918075361	0.33750226597161	1.39786694588625	54	MAPK13 BAD PKD2 BAX TNF CAB39 ZFAND1 LRRC8D AQP9 MICU1 CAPN3 RELB ARHGEF2 TSPO PLK3 XRCC5 PTGS2
GOBP_REGULATION_OF_PHOSPHOPROTEIN_PHOSPHATASE_ACTIVITY	0.0577666559303306	0.452924070410273	0.321775918075361	0.353097503534706	1.39101497615792	45	PPP6R2 ROCK2 TNF HSP90B1 ITGA1 PTPRC MGAT5 ROCK1 CD300A BOD1L1
GOBP_REGULATION_OF_SECRETION	0.059154291893195	0.45874956050547	0.321775918075361	0.217831921267712	1.19589683603048	331	NKX3-1 DTNBP1 BAD APBB3 OPRL1 ADORA3 RAB27B TLR2 PIM3 GPR27 CHD7 S100A8 BAIAP3 STX4 BLK P2RX1 RAP1B ADAM8 TNF RABGEF1 UNC13D HLA-F ICA1 MCTP2 RSAD2 SGK1 IRS2 SDC4 PICK1 ABAT GRK2 IL4R SELENOT HCAR2 CCL5 CYBA MIDN ARFIP1 RHBDD3 CCN3 RAC2 SPX NLRP6 CD300A PPIA TMF1 GHRL HGS ITGAM NOTCH1 OAS2 MICAL1 RAP1A CES1 RAB8B RAB27A GIPR LAMP1 TCIRG1 RETN TRPM2 ITGB2 KDM5B PRKCB RAB8A NF1 PER2 WLS MCTP1 LRP5 …
GOBP_DEOXYRIBONUCLEOSIDE_MONOPHOSPHATE_METABOLIC_PROCESS	0.0592255125284738	0.45874956050547	0.282013350011725	0.471781444249499	1.44864372847261	18	UPB1 TK1 TYMS TK2 DNPH1
GOBP_MITOCHONDRIAL_RNA_PROCESSING	0.059245960502693	0.45874956050547	0.248911114434702	-0.488100627232725	-1.4625362824011	19	PRORP TRMT61B FASTKD2 FASTKD3 TBRG4 TRMT5 FASTK TRIT1 MTO1 TRNT1 RPUSD4 ELAC2
GOBP_ACTIN_FILAMENT_SEVERING	0.0593406593406593	0.45874956050547	0.276500599254472	0.517290522375045	1.50686790298508	15	GMFG FMNL1 CFL2 MYH9 CAPG GMFB VILL DSTN FLII SVIL GSN
GOBP_NEGATIVE_REGULATION_OF_VIRAL_ENTRY_INTO_HOST_CELL	0.0593406593406593	0.45874956050547	0.276500599254472	0.517812856647288	1.50838946333739	15	LY6E TRIM11 TRIM25 IFITM1 IFITM2 IFITM3 TRIM8
GOBP_REGULATION_OF_NUCLEAR_DIVISION	0.0597209533819828	0.45874956050547	0.321775918075361	0.282280981120979	1.29476116402111	90	DAPK3 CCNB1 PDE3A BUB1B TNF IK CUL7 PKMYT1 BUB1 AURKA APC KIF20B NSMCE2 RAD21 L3MBTL1 CUL9 CDC20 ESPL1 ANAPC7 LRP5 MKI67 CHEK1 IL1B DLGAP5 BORA DUSP1 SPHK1 KNTC1 ANAPC5
GOBP_ACTIN_NUCLEATION	0.0597530062089174	0.45874956050547	0.321775918075361	0.358471949832627	1.38843373924133	41	FMN1 WASHC1 WASF3 GMFG ARPC2 PICK1 ARPC3 FCHSD2 ARFIP1 NCKAP1 ARPC5L
GOBP_PLATELET_MORPHOGENESIS	0.0601851851851852	0.45874956050547	0.282013350011725	0.453762498725393	1.44529480253873	20	CLEC1B NBEAL2 MYH9 MPL PTPN6 EP300 MEF2C ACTN1 MPIG6B CASP3 ZFPM1
GOBP_POSITIVE_REGULATION_OF_NEUTROPHIL_MIGRATION	0.0601851851851852	0.45874956050547	0.282013350011725	0.456545886816547	1.45416026928156	20	CXCL8 FUT7 ADAM8 RIPOR2 RAC2
GOBP_ENDODERM_FORMATION	0.0602678571428571	0.45874956050547	0.276500599254472	0.425813054959301	1.4592916494058	24	MMP8 MMP9 HSBP1 ITGA5 RTF1 SETD2 PAF1 ITGB2 COL7A1
GOBP_NEGATIVE_REGULATION_OF_CD4_POSITIVE_ALPHA_BETA_T_CELL_ACTIVATION	0.0602678571428571	0.45874956050547	0.276500599254472	0.425705697662182	1.45892372830671	24	JAK3 HMGB1 IL4R TNFSF4 ZBTB7B LGALS9C HLX TWSG1 CBFB VSIR RUNX3 BCL6 SOCS5 TBX21 ZC3H12A ANXA1
GOBP_REGULATION_OF_CYTOSKELETON_ORGANIZATION	0.0602942673061595	0.45874956050547	0.321775918075361	0.2129184396274	1.17381534956636	360	FMN1 ARL3 CDC42EP3 DAPK3 PPP1R35 MKKS PSRC1 ROCK2 WASF3 S100A9 S100A8 ARHGAP18 NEXN FCHSD1 ARL2 GMFG SKA3 ARPC2 TAOK2 EML3 NAV3 SDC4 CDK5R1 SPAST PICK1 PFDN2 CHMP1B CAPZA1 DBN1 ARPC3 SSH3 CLIP1 FCHSD2 PXN KIF15 MARK2 CRK MAP1S CFL2 ARFIP1 TAOK1 CELSR1 RAC2 ROCK1 APC SKA2 BICD2 PLEK SSH2 TPX2 MAPK3 CAPZA2 NCKAP1 PAFAH1B1 BRCA1 NEB ARHGEF18 MAPRE3 RHOBTB3 ARPC5L NIN CEP70 CEP295 ARHGEF2 CHMP5 AFAP1…
GOBP_NEGATIVE_REGULATION_OF_ACTIN_FILAMENT_BUNDLE_ASSEMBLY	0.0604982206405694	0.45874956050547	0.245041785430996	-0.518995366438001	-1.4809270022922	16	WASF2 CLASP2 S1PR1 PHLDB2 PIK3R1 PRKN INPP5K CLASP1
GOBP_AXONEME_ASSEMBLY	0.0607142857142857	0.45874956050547	0.245041785430996	-0.456638511830595	-1.45560176537921	25	TOGARAM1 DNAL1 TTLL1 ARMC2 NEURL1 CFAP44 BBS2 SPEF2 UBE2B
GOBP_DIENCEPHALON_DEVELOPMENT	0.0608228980322004	0.45874956050547	0.245041785430996	-0.485447783275254	-1.48572034500223	21	SEMA5A GATA2 BLOC1S6 MYC TBX19 NRP1 NOG OGDH CREB1 RAB3GAP1
GOBP_RESPONSE_TO_NICOTINE	0.0609480812641084	0.45874956050547	0.276500599254472	0.444483388207085	1.44980534936598	21	BAD MT-ND6 TNF B2M ABAT RELA SLC7A11
GOBP_REGULATION_OF_CELL_SUBSTRATE_ADHESION	0.061356437689938	0.45874956050547	0.321775918075361	0.268605608769393	1.3061377135217	128	FMN1 DAPK3 OLFM4 ROCK2 LIMS1 ARL2 PREX1 ARPC2 UNC13D PTEN SDC4 EFEMP2 ITGA5 MAP4K4 PEAK1 LDB1 PTPRA DUSP22 CRK RAC2 ROCK1 ACTN4 CEACAM6 NOTCH1
GOBP_REGULATION_OF_T_HELPER_1_TYPE_IMMUNE_RESPONSE	0.0613636363636364	0.45874956050547	0.276500599254472	0.440055440010358	1.4553725444246	22	JAK3 ARID5A IL4R TNFSF4 IL18R1 SLC11A1 HLX IL1B IL1R1 HAVCR2 SOCS5 TBX21 ANXA1 CCR2
GOBP_POSITIVE_REGULATION_OF_SMALL_MOLECULE_METABOLIC_PROCESS	0.0615384615384615	0.45874956050547	0.224966093540314	-0.316112903612918	-1.32280731220273	82	SLC45A3 DDB1 ZBTB20 SORBS1 ENTPD5 KAT2B MLYCD MYC MT-CO2 FOXO1 SIRT1 KAT2A CPT1A PPARD DYRK2 SNCA PID1 P2RY6 IRS1 NOS3 PINK1 CD244 PPP1R3E ARNT CD74 ABCD2 POR
GOBP_REGULATION_OF_ALPHA_BETA_T_CELL_ACTIVATION	0.0619324751769032	0.45874956050547	0.321775918075361	0.287333985795287	1.28385627546871	82	NFKBID ZBTB16 JAK3 AP3D1 HMGB1 PTPN22 PTPRC IL4R AGER TYK2 TNFSF4 CD300A PRDM1 ZBTB7B LGALS9C HLX TWSG1 MYB RASAL3 HLA-A
GOBP_DEMETHYLATION	0.0623973727422003	0.45874956050547	0.231126709673834	-0.368321530928467	-1.37395534919179	47	FTO KDM4C ALKBH3 MMACHC ALKBH1 ALKBH5 RIOX1 OTUD4 GATA3 RIOX2 KDM3A APOBEC3C ALKBH4 KDM1B USP7 TDG UBE2B
GOBP_CELLULAR_COMPONENT_ASSEMBLY_INVOLVED_IN_MORPHOGENESIS	0.0624453990045603	0.45874956050547	0.321775918075361	0.330870385092079	1.38412801609749	56	ABCA2 TLR2 TCAP PGM5 MYOM2 CFL2 TMF1 TNNT1 NEBL ITGB4 PAFAH1B1 NEB CAPN3 CFLAR NECTIN2 ERCC2 PLEC KNL1 AKAP13 MYH3
GOBP_POSITIVE_REGULATION_OF_PEPTIDE_SECRETION	0.0625	0.45874956050547	0.287857117255149	0.344720538719395	1.39018873175343	48	BAD GPR27 S100A8 BAIAP3 STX4 BLK IRS2 ABAT SELENOT GHRL RAB8B GIPR TRPM2
GOBP_REGULATION_OF_MITOTIC_NUCLEAR_DIVISION	0.0625081088941945	0.45874956050547	0.287805130535564	0.29846510182022	1.33932178781042	80	DAPK3 CCNB1 BUB1B TNF IK CUL7 PKMYT1 BUB1 AURKA APC KIF20B NSMCE2 RAD21 L3MBTL1 CUL9 ESPL1 ANAPC7 LRP5 MKI67 CHEK1 IL1B DLGAP5 BORA DUSP1 SPHK1 KNTC1 ANAPC5
GOBP_METHYLATION	0.0626666666666667	0.45874956050547	0.206587922696891	-0.251554598782865	-1.24406650610367	281	NSUN3 AASS ETFBKMT KDM4C PCMTD2 SETD4 PRMT3 CAMKMT METTL21A NSUN2 WDR5B PAXIP1 TRMT112 GSPT1 NSUN6 LCMT1 TARBP1 THADA GTPBP3 BCDIN3D FTSJ3 RRP8 ZCCHC4 TRMT61B MYC METTL7A RNMT PRDM5 SPOCD1 TRDMT1 PHF19 FBL RBBP5 NELFE METTL21EP GATA3 CSKMT METTL8 MGMT TRMO KANSL3 SIRT1 RBM15 RAB6A SNRPD3 SMYD3 METTL16 METTL22 TRMT13 KDM3A TRMT10B KDM1B KMT5C WDR61 SMYD2 SMARCB1 METTL15 PYGO2 MTR TRMT44 TRMT6 TRMT…
GOBP_NEGATIVE_REGULATION_OF_DEFENSE_RESPONSE_TO_VIRUS	0.0629496402877698	0.45874956050547	0.241339976815091	-0.464397868104208	-1.45149837685047	23	RIOK3 RNF26 RNF125 PCBP2 ILRUN C1QBP MUL1 TRAF3IP1 TKFC
GOBP_CAMP_MEDIATED_SIGNALING	0.0632054176072235	0.45874956050547	0.271288554688953	0.440199643915917	1.4358327340705	21	OPRL1 PDE3A CAP1 AKAP6 GIPR MAPK7 PDE2A RAPGEF2 MGRN1 DGKQ
GOBP_POSITIVE_REGULATION_OF_SECRETION	0.0632253033092344	0.45874956050547	0.287805130535564	0.251234788626659	1.27922958285488	169	NKX3-1 DTNBP1 BAD APBB3 OPRL1 RAB27B TLR2 GPR27 S100A8 BAIAP3 STX4 BLK ADAM8 UNC13D HLA-F IRS2 SDC4 ABAT GRK2 IL4R SELENOT HCAR2 CYBA PPIA TMF1 GHRL HGS ITGAM RAB8B RAB27A GIPR LAMP1 RETN TRPM2 ITGB2 WLS C2CD2L IL1B VPS4B FGR VAMP8 SDCBP SEC24A
GOBP_REGULATION_OF_TOLL_LIKE_RECEPTOR_SIGNALING_PATHWAY	0.0632408711052126	0.45874956050547	0.287805130535564	0.33022570261175	1.38143111990274	56	LTF TLR2 IRAK3 HMGB1 PTPN22 RSAD2 GPR108 SLC15A4 CYBA NLRP6 CD300A PELI1 TLR5 FLOT1 TLR1 CD36 TNFAIP3 TLR6 PJA2 NINJ1 LRRC14 IRF7 FLOT2 NFKBIL1 ARRB2
GOBP_CORTICAL_CYTOSKELETON_ORGANIZATION	0.0636132315521629	0.45874956050547	0.287857117255149	0.349203304319722	1.39811376004317	47	ROCK2 TNF RACGAP1 ANLN FMNL1 RAC2 ROCK1 PLEK STRIP1 LCP1 NCKAP1 PAFAH1B1 RHOBTB3 RHOBTB2 RHOQ TLN1
GOBP_REGULATION_OF_T_CELL_MEDIATED_IMMUNITY	0.063623614080118	0.45874956050547	0.287805130535564	0.310383069024899	1.34336284360364	66	FUT7 ARID5A HMGB1 HLA-F B2M RSAD2 PTPRC AGER DUSP22 TNFSF4 FBXO38 FADD IL18R1 HLA-B RIPK3 ARG1 NECTIN2 CD1C IL1B
GOBP_NEGATIVE_REGULATION_OF_ENDOTHELIAL_CELL_PROLIFERATION	0.0636363636363636	0.45874956050547	0.271288554688953	0.438951424944505	1.45172129262907	22	FLT1 ATP5IF1 COL4A3 TNF GHRL THBS1 NF1 MEF2C ALOX5
GOBP_REGULATION_OF_ACUTE_INFLAMMATORY_RESPONSE	0.0636363636363636	0.45874956050547	0.271288554688953	0.435117561462981	1.43904175468278	22	FUT7 ADAM8 TNF ASH1L RHBDD3 ALOX5AP SELENOS IL1B PTGS2 PARK7 IL6ST
GOBP_REGULATION_OF_CYCLASE_ACTIVITY	0.0636363636363636	0.45874956050547	0.271288554688953	0.43805348514112	1.44875158286622	22	RGS2 CAP1 MAPK3 MAPK14 P2RY13 NF1 CALM1 AKAP5 STIM1 AKAP9 GNAI2 GUCA1B CCR2
GOBP_REGULATION_OF_RESPIRATORY_BURST	0.0637362637362637	0.45874956050547	0.266350657088526	0.51335377429961	1.49540015118909	15	JCHAIN IGHA2 RAC2 IGHA1 CLEC7A NCF1 NOXA1 GRN
GOBP_PRODUCTION_OF_MOLECULAR_MEDIATOR_INVOLVED_IN_INFLAMMATORY_RESPONSE	0.0639172440582096	0.45874956050547	0.287805130535564	0.324950517074488	1.37235645955552	58	PER1 P2RX1 TNF IL4R MYD88 ALOX5AP IL1R2 MAPK14 IL17RA EZH2 CD36 CLEC7A NCF1 ALOX5 VAMP8 TLR6 SNAP23 SERPINE1 EPHB2 TICAM1 GRN MEFV SNX6 VAMP3 STAT3 TLR4 SNX4 HIF1A LYN ZC3H12A GPSM3 SIRPA
GOBP_STRIATED_MUSCLE_CELL_DIFFERENTIATION	0.0639673276601596	0.45874956050547	0.287805130535564	0.258494219573646	1.27685069014417	139	MIR590 RGS2 TNFSF14 ADGRB1 TCAP PGM5 ACADM RIPOR2 IL4R ZMPSTE24 MYOM2 CFL2 CCN3 MYH9 TNNT1 NEBL NOTCH1 AKAP6 MAPK14 NEB BIN3 CAPN3 KDM6B CFLAR FLOT1 ALPK3 YY1 EZH2 CD53 SGCB HDAC4 IFT20 MEF2C HDAC9 SLC9A1 RBPJ PLEC AKAP13 MYH3 LMNA FRS2 KRAS HDAC5 ATG5 PPP3CA TSC1 ATP11A GPX1 ARRB2 CASP3 MAML1 MTLN
GOBP_REGULATION_OF_LEUKOCYTE_MEDIATED_IMMUNITY	0.0640562675966066	0.45874956050547	0.287805130535564	0.241405912540101	1.2326919374127	187	SHLD3 JAK3 STX4 FUT7 BLK TNF RABGEF1 UNC13D ARID5A HMGB1 HLA-F B2M RSAD2 PTPRC IL4R AGER DUSP22 APLF CR1 CRK SLC15A4 TNFSF4 RAC2 FBXO38 CD300A FADD ITGAM IL18R1 NCR3 HLA-B VAV1 STAT5B TP53BP1 RIPK3 LAMP1 ATAD5 ARG1 NECTIN2 ITGB2 SUPT6H CD1C PTPN6 CLEC7A IL1B STXBP2 FGR VAMP8 STAT6 HLA-A
GOBP_NADH_METABOLIC_PROCESS	0.0640569395017794	0.45874956050547	0.237793834423688	-0.46958408580444	-1.45809531876599	22	TIGAR GPD1L TP53 HK1 MDH2 OGDH
GOBP_LIPOPROTEIN_BIOSYNTHETIC_PROCESS	0.0641627543035994	0.45874956050547	0.222056046145248	-0.321785469237463	-1.32287826227601	77	PIGH HHAT ZDHHC1 PIGB PIGC PIGU ATG101 WIPI1 NMT2 PIGN ZDHHC7 GOLGA7B PGAP3 PIGM WIPI2 PIGO ZDHHC24 GLUL ATG10 ZDHHC6
GOBP_T_CELL_ACTIVATION_INVOLVED_IN_IMMUNE_RESPONSE	0.0644951584676702	0.46011271293639	0.287805130535564	0.301421599117528	1.34724642858162	81	NFKBID CLEC4E CLEC4D BATF JAK3 HMGB1 IL4R TNFSF4 IL18R1 SLC11A1 LCP1 ITGAL RAB27A SEMA4A RELB ZBTB7B CRACR2A HLX CD1C MYB PSEN1 RPS6 STAT6
GOBP_VIRAL_TRANSCRIPTION	0.0646526520627239	0.460224799551758	0.287805130535564	0.348288711648569	1.37207091265171	45	JUN TRIM11 TRIM62 RSF1 CCL5 GTF2B TRIM13 IFITM3 ZNF639 TRIM8 LARP7 CCL4 EP300 ZFP36 SNW1 PSMC3 USF2
GOBP_VESICLE_CYTOSKELETAL_TRAFFICKING	0.0654541291078598	0.464233114326309	0.287805130535564	0.332059798926617	1.37532533490071	54	MYO5C DTNBP1 AP3D1 BLOC1S1 BORCS5 TRIM46 MYO5A KIF5B AP3S1 BLOC1S2 MYO1F BICDL2 ACTN4 RAB1A PAFAH1B1
GOBP_REGULATION_OF_CELL_SHAPE	0.0655017764514632	0.464233114326309	0.287805130535564	0.277940062697985	1.32344599405528	106	ERMN CDC42EP3 DAPK3 CDC42SE1 WASF3 ARHGAP18 MYL12B TAOK2 FMNL1 ZMPSTE24 MARK2 CRK SEPTIN7 RAC2 SEMA4D MYH9 MYO10 MKLN1 SEMA4A ARHGEF18 RHOBTB3 PLXNC1 FGD3 COCH ITGB2 FGD4 CORO1A RHOBTB2 RHOQ PRPF40A
GOBP_HEMATOPOIETIC_STEM_CELL_PROLIFERATION	0.0658362989323843	0.465587421208104	0.234392647294686	-0.508394217562676	-1.45067716069431	16	RUNX1 ACE KAT7 PIM1 SFRP2
GOBP_REGULATION_OF_NERVOUS_SYSTEM_DEVELOPMENT	0.0659920588401782	0.465674397815692	0.287805130535564	0.238737456811544	1.24665285690341	228	SEMA3B HMGB2 TRIM11 LIG4 TLR2 CST7 WASF3 ADGRB1 CHD7 RGS14 YWHAH TNF TIAM2 PARD3 B2M TRIM46 PTEN CDK5R1 DBN1 NSUN5 CUL7 AGRN MYRF SEMA4B SPEN ULK1 RAB11A RHEB RARG SEMA4D ITGAX GHRL RNF6 NOTCH1 PAFAH1B1 CUX1 TG SEMA4A CTDSP1 PLXNC1 KIF14 NIN SYNGAP1 NUMB CXCR4 EIF4G2 EZH2 NF1 PER2 SEMA3C ADNP LIMK1 KDM4A MME IL1B RAPGEF2 TSPO ASCL2 XRCC5 PSEN1 PLXNA2 GOLGA4 KIAA0319 DNAJB11
GOBP_HISTONE_H2A_UBIQUITINATION	0.0661896243291592	0.465770901046623	0.234392647294686	-0.481198940224291	-1.47271669603931	21	SKP1 DDB1 RING1 TRIP12 UBE2B PCGF1 PCGF5 KDM2B UBR5 RNF2
GOBP_DETECTION_OF_LIGHT_STIMULUS	0.066427289048474	0.465770901046623	0.234392647294686	-0.483534863824481	-1.44885550784591	19	CAMKMT NMT2 GRK4 PLEKHB1 OPN3 CACNA2D4 CABP4 NMT1 SLC24A4
GOBP_ENDODERM_DEVELOPMENT	0.0666666666666667	0.465770901046623	0.282013350011725	0.376469879911658	1.3999167104144	37	MMP8 MMP9 HSBP1 ITGA5 RTF1 LDB1 SETD2 BPTF NOTCH1 PAF1 ITGB2 COL7A1
GOBP_POSITIVE_REGULATION_OF_INTERFERON_GAMMA_PRODUCTION	0.0668449197860963	0.465770901046623	0.287857117255149	0.322053160479927	1.36012011639171	58	CEBPG TNF BTN3A1 ARID5A PTPN22 TYK2 TNFSF4 ISG15 FADD IL18R1 SLC11A1 CD14 CLEC7A IL1B HLA-A BCL3 IL1R1 CD226 HAVCR2 BTN3A2 CD2 ZFPM1 IL12RB2 TLR4
GOBP_CARDIOCYTE_DIFFERENTIATION	0.0668655388999431	0.465770901046623	0.287805130535564	0.307951409840032	1.33283842741199	66	MIR590 RGS2 TCAP ACADM ZMPSTE24 NEBL NOTCH1 MAPK3 AKAP6 NEB KDM6B ALPK3 YY1 SEMA3C SGCB IFT20 MEF2C SLC9A1 RBPJ PLEC AKAP13 LMNA FRS2 ATG5 TSC1 ARRB2 MAML1 MEF2A
GOBP_HOMOTYPIC_CELL_CELL_ADHESION	0.0668666789549373	0.465770901046623	0.287805130535564	0.321961615065584	1.36271393298253	61	FERMT3 GP1BA BLK ABAT MYL12A CCL5 P2RY12 CLIC1 MMRN1 MYH9 PPIA PLEK ALOX12 UBASH3B MPL SLC7A11 TLN1 PTPN6 ITGB3 PEAR1 ACTN1 JUP PRKCD STXBP3 IL6ST
GOBP_MUSCLE_HYPERTROPHY	0.0675	0.468173076923077	0.276500599254472	0.339229665399973	1.3680451419212	48	RGS2 ROCK2 TCAP CYBA ROCK1 NOTCH1 AKAP6 PDE5A YY1 EZH2 PAK2 CAMTA2 HDAC4 KDM4A SLC9A1 AKAP13 IL6ST LMNA TNFRSF1A PPP3CA
GOBP_POSITIVE_REGULATION_OF_INTRINSIC_APOPTOTIC_SIGNALING_PATHWAY	0.0675	0.468173076923077	0.276500599254472	0.338936444455869	1.36686264071625	48	NKX3-1 BAD S100A9 S100A8 BAX RPS7 BCL2L11 PMAIP1 FLCN FBXW7 RIPK3 DDIT3 NCK2 RAD9A MCL1 BBC3 BID PARK7 RPL26
GOBP_SPINDLE_ORGANIZATION	0.0677025815598445	0.46845026642984	0.287805130535564	0.250566985224662	1.26724197191551	152	PSRC1 CCNB1 RGS14 CENPH RACGAP1 EML3 GOLGA2 SPAST CCDC61 DCTN2 CHMP1B PCNT NEK6 CSNK1D KIF15 RAB11A AURKA CCDC69 MYH9 TPX2 CDC20 HAUS4 MAPRE3 CEP63 ESPL1 ABRAXAS2 DCTN6 CHMP5 HAUS8 KIF11 KIZ KPNB1 STAG1 STIL KIF23 CHEK2 NEK7 DLGAP5 BORA VPS4B TOGARAM2 TACC3 CEP97 KIF2A LIMK2 SBDS TACC1 TUBG1 CHMP1A VCP ASPM
GOBP_REGULATION_OF_LEUKOCYTE_MIGRATION	0.0682127141135226	0.46845026642984	0.287805130535564	0.260332605338869	1.28315681113632	137	ELANE OLFM4 CXCL8 TNFSF14 FUT7 CREB3 ADAM8 TNF RABGEF1 HMGB1 RIPOR2 AGER AKIRIN1 CRK CCL5 P2RY12 CCN3 RAC2 MYD88 CD300A FADD CCR1 ADAM17 MAPK3 TNFRSF18 PADI2 RIPK3 THBS1 XCL2 BST1 RIN3 PLVAP CCL4 ADTRP FPR2 ADAM10 DUSP1
GOBP_POSITIVE_REGULATION_OF_NERVOUS_SYSTEM_PROCESS	0.0685847309521844	0.46845026642984	0.287805130535564	0.471677604281578	1.47778282311346	19	OPRL1 CST7 WASF3 PARD3 ABAT MYRF ITGAX
GOBP_PURINERGIC_NUCLEOTIDE_RECEPTOR_SIGNALING_PATHWAY	0.0685847309521844	0.46845026642984	0.287805130535564	0.47298661398783	1.48188399739357	19	NECAB2 ADORA3 P2RX1 P2RY12 P2RY13 P2RX5 ADORA2A
GOBP_RESPONSE_TO_REACTIVE_OXYGEN_SPECIES	0.0686363955676438	0.46845026642984	0.287805130535564	0.252470811316242	1.25113445841463	140	MAPK13 MPO JUN MMP9 BAD MT-ND6 PKD2 HEBP2 ENDOG PPIF PXN CAMKK2 CRK IL18BP BAK1 RELA MAPK3 HP NFE2L2 RIPK3 KDM6B TXN ARG1 TRPM2 ANKZF1 EZH2 SESN1 OSER1 MAP1LC3A MAPK7 CD36 NCF1 TNFAIP3 PLK3 SRC STAT6 CHUK SETX FOS PRKCD APEX1 DHFR ECT2 SPHK1 PARK7
GOBP_REGULATION_OF_MONOCYTE_CHEMOTAXIS	0.068649885583524	0.46845026642984	0.261663521711573	0.474557160103619	1.42386567379967	17	CREB3 HMGB1 CCL5 CCN3 CCR1 FPR2 DUSP1 SERPINE1 PLA2G7 AIF1 LYN CCR2 SLAMF8 CXCL10
GOBP_BONE_REMODELING	0.0690208667736758	0.46845026642984	0.216542836735348	-0.359132877087828	-1.36784325891233	52	PDK4 GPR137B CSF1R SIGLEC15 NCDN PRKCA ZNF675 S1PR1 TNFRSF11A MITF TGFB3
GOBP_CYTOKINETIC_PROCESS	0.0691358024691358	0.46845026642984	0.271288554688953	0.386106355766699	1.39052065630723	32	RACGAP1 ANLN SPAST CHMP1B MYH9 KIF20B ANXA11 BIN3 CHMP5 KLHDC8B CNTROB VPS4B PLEC ECT2 CHMP1A
GOBP_REPLICATION_FORK_PROCESSING	0.0691358024691358	0.46845026642984	0.271288554688953	0.384830520410578	1.38592587201985	32	SETMAR EME2 ZGRF1 DNA2 RFWD3 ETAA1 MUS81 DDX11 BOD1L1
GOBP_NEGATIVE_REGULATION_OF_TUMOR_NECROSIS_FACTOR_SUPERFAMILY_CYTOKINE_PRODUCTION	0.0692307692307692	0.46845026642984	0.276500599254472	0.352867936640605	1.36672827248281	41	LTF BPI IRAK3 PTPN22 GHRL SELENOS PTPN6 TNFAIP3 TSPO BCL3 AKAP8 HAVCR2 NFKBIL1 VSIR ARRB2 ACP5 TLR4 SYT11
GOBP_POSITIVE_REGULATION_OF_CELL_SUBSTRATE_ADHESION	0.0692520775623269	0.46845026642984	0.287857117255149	0.288289340391776	1.27185347303468	76	FMN1 OLFM4 LIMS1 ARL2 PREX1 ARPC2 UNC13D SDC4 EFEMP2 ITGA5 MAP4K4 CRK ROCK1 CEACAM6 STK4 NID1
GOBP_POSITIVE_REGULATION_OF_MITOCHONDRIAL_FISSION	0.0692717584369449	0.46845026642984	0.227987202850442	-0.494297133252523	-1.46078549391573	18	DDHD2 RALBP1 PRKN MUL1 MIEF1 PINK1 FIS1 SPIRE1 RALA PGAM5 MFF VPS35 MIEF2 DDHD1
GOBP_STEROL_TRANSPORT	0.069484272940778	0.468702620749404	0.287805130535564	0.309667749127328	1.35646375375821	71	ABCA13 LCAT ABCA2 OSBPL8 SREBF2 STARD3 VAPA ABCB4 CES1 STARD4 ABCA3 LIPC CLU GRAMD1A CD36 LAMTOR1 OSBPL10 OSBPL11 TSPO VPS4B SEC24A NFKBIA PTCH1 SERAC1 OSBPL5 ABCA7 NFKB1
GOBP_AXONAL_TRANSPORT	0.0696517412935323	0.468702620749404	0.271288554688953	0.338196842199132	1.3699682879784	49	DTNBP1 RAB27B HSBP1 AP3D1 BLOC1S1 BORCS5 TRIM46 SPAST KIF5B AP3S1 BLOC1S2 FEZ1 PAFAH1B1 MAPK8IP3
GOBP_REGULATION_OF_FATTY_ACID_OXIDATION	0.0697674418604651	0.468702620749404	0.227987202850442	-0.479050922395959	-1.46614265471308	21	PDK4 ETFBKMT MLYCD CPT1A PPARD APPL2 IRS1 ACACB ABCD2 LONP2 AKT2 TYSND1
GOBP_RETINOIC_ACID_RECEPTOR_SIGNALING_PATHWAY	0.0699774266365689	0.468702620749404	0.257206466468838	0.429218721960134	1.40001542387431	21	RXRB CYP26C1 ALDH1A2 RARG ACTN4 EZH2 ASXL1 CTBP2 SNW1
GOBP_REGULATION_OF_WOUND_HEALING	0.0700808625336927	0.468702620749404	0.282013350011725	0.298682784562049	1.29272307302477	66	TNFRSF12A GP1BA TNF CADM4 PTEN ABAT CRK MMRN1 NFE2L2 ALOX12 UBASH3B THBS1 CXCR4 ARFGEF1 CD36 CLEC7A ALOX5 ADTRP TNFAIP3 SRSF6 PDGFA PRKCD CD109 SERPINE1 EPHB2
GOBP_REGULATION_OF_T_CELL_MIGRATION	0.0701754385964912	0.468702620749404	0.271288554688953	0.405636188454603	1.40815591296189	29	TNFSF14 ADAM8 RIPOR2 CRK CCL5 FADD ADAM17 RIPK3 XCL2
GOBP_REGULATION_OF_CELLULAR_CARBOHYDRATE_METABOLIC_PROCESS	0.0706605222734255	0.470973419506241	0.208955027549354	-0.300575874782547	-1.29253321647794	100	PDK4 IGFBP4 KHK SLC45A3 TIGAR DDB1 SORBS1 PDK2 LCMT1 KAT2B MLYCD TP53 ADIPOR1 FOXO1 SLC35B4 SIRT1 CLK2 KAT2A DYRK2 USP7 PRKN SNCA INPP5K P2RY6 IRS1 ACACB DUSP12 GIT1 CD244 PPP1R3E
GOBP_NEGATIVE_REGULATION_OF_PROTEIN_MODIFICATION_BY_SMALL_PROTEIN_CONJUGATION_OR_REMOVAL	0.0708446866485014	0.471233305043105	0.282013350011725	0.285879726367123	1.26532537041737	75	ADGRB1 BUB1B U2AF2 SIRT7 MINAR1 RPS7 RPL23 PRR7 ISG15 PPIA RELA CDC20 CAPN3 RPS20 RPL5 RPL11 PER2 CAMLG SENP2 USP4 RPL37 LIMK1 TNFAIP3 TSPO PSEN1 PARP10 DNAJA1 PARK7 SPOPL ATG5 OTUB1 SVBP FBXO5 ARRB2
GOBP_ACUTE_INFLAMMATORY_RESPONSE	0.0712401055408971	0.47221414023858	0.276500599254472	0.322570392899072	1.33602211130957	54	IGHG1 ELANE S100A8 FUT7 ADAM8 TNF ASH1L TNFSF4 RHBDD3 NLRP6 ALOX5AP HP VNN1 SELENOS IL1B B4GALT1 PTGS2 PARK7 IL6ST FCGR3A TFRC
GOBP_NUCLEOSIDE_BISPHOSPHATE_BIOSYNTHETIC_PROCESS	0.0714285714285714	0.47221414023858	0.216542836735348	-0.368467838672338	-1.3639306683088	46	PDK4 MPC2 SLC26A2 PDK2 SLC25A1 MLYCD GCDH HACD2 ACACA ACSL5 SNCA ACACB ACSL6 PANK3 TECR DCAKD
GOBP_ROOF_OF_MOUTH_DEVELOPMENT	0.0714285714285714	0.47221414023858	0.216542836735348	-0.368315643748087	-1.36336729939852	46	ITGB8 BBS7 WDPCP SATB2 WFIKKN1 WNT7A ANP32B DHRS3 TGFB3 TSHZ1 PYGO2 DLG1 LEF1 PLEKHA1 TMEM107 TIPARP TBC1D32 ACVR2B SOS1 FZD1 LOXL3 SMAD2 FZD2 CDK20 SGPL1
GOBP_B_CELL_HOMEOSTASIS	0.0719424460431655	0.472670317727534	0.261663521711573	0.411059365005133	1.43696715339557	28	TNFRSF13B BAX GAPT BCL2L11 BAK1 TRAF3IP2 SOS2 CAMLG MEF2C TNFAIP3 BCL10 CASP3 HIF1A LYN PPP2R3C TNFSF13B SPNS2
GOBP_POSITIVE_REGULATION_OF_MAP_KINASE_ACTIVITY	0.07202216066482	0.472670317727534	0.282013350011725	0.287584844571407	1.26874543076486	76	FLT1 ELANE DVL3 PIK3R5 CD24 ADAM8 TNF PTPRC AGER MAP4K2 S100A12 PDE5A MAP3K10 THBS1 EZH2 IL1B PSEN1 SRC TLR6 PDGFA CSK AKAP13
GOBP_REGULATION_OF_BLOOD_CIRCULATION	0.0720461095100865	0.472670317727534	0.287857117255149	0.264010213789059	1.25216114338156	104	ADORA3 RGS2 P2RX1 TNF ATP2A3 ASB3 MDM2 SCN1B SLC8A3 GRK2 ZMPSTE24 AGER CELF2 ECE1 SPX KCNE1 GHRL KCNIP2 PDE5A GSTO1 DOCK4 HRH2 SNTA1 PER2 YWHAE JUP SLC9A1 PTGS2 CALM1 GSTM2 SUMO1 KCNJ2
GOBP_REGULATION_OF_DNA_BIOSYNTHETIC_PROCESS	0.0721966205837174	0.472670317727534	0.206587922696891	-0.303873958403086	-1.29635471667662	92	PTGES3 HGF NVL NAF1 ERCC4 TFDP1 STN1 KAT7 MYC KLF4 TP53 RFC3 HMBOX1 POT1 MAPKAPK5 MEAF6 RGCC TINF2 ATR PRKCQ PARP3 RFC2 HNRNPD TERF1 TENT4B NAT10 FBXO4 ACD CYP1B1 ING5 PARN
GOBP_POSITIVE_REGULATION_OF_LIPID_LOCALIZATION	0.0723439147454519	0.472670317727534	0.287805130535564	0.319141689458601	1.35181704699228	60	ABCA13 NKX3-1 SREBF2 ACSL1 TMF1 GHRL ABCB4 CES1 DENND5B ABCA3 DBI RETN PLIN5 CD36 IL1B OSBPL11 NFKBIA PRKCD PTCH1 ABCA7 NFKB1 PLIN3 TMEM30A PRELID1
GOBP_I_KAPPAB_KINASE_NF_KAPPAB_SIGNALING	0.0729125150460076	0.472670317727534	0.287805130535564	0.230078909509511	1.19721765671489	226	LTF PER1 CLEC4D TBKBP1 TLR2 WDR83 ROCK2 LIME1 CC2D1A TNF CPNE1 TRIM62 TRIM25 IRAK2 CARD16 ANGPT1 NEK6 ASH1L VAPA ROCK1 MYD88 NLRP6 CARD19 FADD S100A12 PELI1 TRAF3IP2 RELA CASP1 TRIM22 IFIT5 NLRP12 MAP3K3 RIPK3 TRIM13 CAPN3 RELB MIER1 SLC20A1 CFLAR TRAF3 TRIM52 PRKCB TRIM8 WLS CD36 SUMO4 TMED4 AZI2 CLEC7A IL1B TNFAIP3 TLE1 LITAF CHUK TLR6 SHISA5 NFKBIA BCL3 TNIP2
GOBP_REGULATION_OF_INFLAMMATORY_RESPONSE	0.0729125150460076	0.472670317727534	0.287805130535564	0.230093435430032	1.19729324247181	226	MMP8 MAPK13 ELANE MIR590 MMP9 AKNA TLR2 CST7 S100A9 S100A8 FUT7 ADAM8 TNF RABGEF1 PGLYRP1 PTPRC AGER TLR10 ASH1L TNFSF4 CCL5 RHBDD3 CCN3 MYD88 NLRP6 GHRL S100A12 ALOX5AP RELA CASP1 NLRP1 NEAT1 MAPK14 STAT5B NLRP12 IL17RA ZYX MGLL SELENOS ZBP1 CASP5 SBNO2 LACC1 MAPK7 USP18 PDE2A BST1 NCF1 IL1B ALOX5 TNFAIP3 FGR VAMP8 SRC FPR2 CASP4 ZFP36 PTGS2 NFKBIA PRKCD SPHK1 PARK7 LGALS1 NINJ1 GBA SERPINE1 IL6…
GOBP_NEGATIVE_REGULATION_OF_NOTCH_SIGNALING_PATHWAY	0.0729537366548043	0.472670317727534	0.222056046145248	-0.463523344646207	-1.43927624337945	22	GATA2 LFNG SLC35C1 NEURL1 CBFA2T2 HIF1AN
GOBP_REGULATION_OF_INTRINSIC_APOPTOTIC_SIGNALING_PATHWAY_BY_P53_CLASS_MEDIATOR	0.0729537366548043	0.472670317727534	0.222056046145248	-0.46414510280899	-1.44120685111077	22	ARMC10 MYC TP53 EIF5A SIRT1 CD44 PRKN ZNF385A
GOBP_SECONDARY_METABOLIC_PROCESS	0.0729537366548043	0.472670317727534	0.222056046145248	-0.463933666999123	-1.44055032638196	22	PAM TRPC1 AKR7A2 CTNS OPN3 BDH2 N6AMT1 CYP1B1 AKR1A1 MFSD12 GIPC1
GOBP_CALCIUM_ION_TRANSPORT_INTO_CYTOSOL	0.0732394366197183	0.473576118062959	0.282013350011725	0.280599334869375	1.26647374490923	85	GP1BA LIME1 CHD7 PKD2 BAX P2RX1 SLC8A3 PTPRC CYBA BAK1 AKAP6 GSTO1 UBASH3B CAPN3 TRPM2 DDIT3 GP5 IBTK CORO1A CACNB3 PTPN6 CALM1 GSTM2 CD19 PRKACA MS4A1 P2RX5 ATG5
GOBP_BIOMINERALIZATION	0.0735694822888284	0.474764492066674	0.276500599254472	0.280829142669426	1.25573289619301	79	LTF ATG4B ROCK2 MINPP1 TUFT1 ATF4 ZMPSTE24 ROCK1 ISG15 NOTCH1 CCR1 SRGN SLC20A1 TCIRG1 SBNO2 ALPL CCDC154 SLC24A3 MEF2C ALOX5 ERCC2 FGR PTGS2
GOBP_METAPHASE_ANAPHASE_TRANSITION_OF_CELL_CYCLE	0.0740740740740741	0.477072310405644	0.271288554688953	0.318018995819496	1.33036687959382	56	CHFR CCNB1 BUB1B IK NEK6 BUB1 APC NSMCE2 RIOK2 RAD21 ESPL1 HECW2 ANAPC7 CDC26 DLGAP5 TACC3 DUSP1 UBE2C CDC6 KNTC1 ANAPC5
GOBP_NEGATIVE_REGULATION_OF_CELL_DEVELOPMENT	0.0742857142857143	0.477487977369166	0.282013350011725	0.277119487454729	1.25471200463978	88	SEMA3B LTF TRIM11 YWHAH TNF B2M TRIM46 PTEN CDK5R1 SEMA4B ULK1 SEMA4D RNF6 ACTN4 NOTCH1 FBXW7 SEMA4A CTDSP1 SYNGAP1 NF1 SEMA3C KDM4A IL1B RAPGEF2 TSPO ASCL2 PSEN1 KIAA0319 DNAJB11
GOBP_LEUKOCYTE_DEGRANULATION	0.074585635359116	0.477999303218484	0.276500599254472	0.313776759420095	1.3280712417248	61	STX4 BLK RABGEF1 UNC13D HLA-F PIK3CD IL4R RAC2 LAT CD300A LAT2 ITGAM ANXA3 RAB27A LAMP1 MILR1 ITGB2 CORO1A STXBP2 FGR VAMP8 SNAP23
GOBP_SECRETORY_GRANULE_ORGANIZATION	0.0746606334841629	0.477999303218484	0.248911114434702	0.401312519856735	1.39753789264513	26	DTNBP1 SNX19 BAIAP3 UNC13D BLOC1S1 BLOC1S2 TMF1 SRGN PAFAH1B1 NECTIN2
GOBP_LIPID_BIOSYNTHETIC_PROCESS	0.0749354005167959	0.477999303218484	0.184706471207739	-0.227790842606255	-1.17714643009795	450	PEX7 PDK4 PTGES3 PIGH PAM SGPP2 ST8SIA1 PRKAB2 SLC45A3 PIGB PTDSS1 PIGC SOCS6 ERLIN2 PRMT3 PIGU ZBTB20 CHP1 SORBS1 ATG14 PTGDS SCARB1 CDS2 DOLK PIP5K1B CBR1 PRXL2B PRPF19 GSTP1 NDUFAB1 CREBL2 ATP1A1 PIGN ERG28 DDX20 MLYCD EGR1 ST3GAL5 CYP4F22 INPP1 CERS5 SGPP1 ACER2 PIP4K2A PGAP3 ACAA2 PIGM PLA2G15 CEPT1 SIRT1 PIGO TMEM150A CDIPT PRLR ORMDL3 DHRS7B PLA2G4C PMVK HACD2 PIK3R1 ACACA CISH ACSL5 GPX4 …
GOBP_SPERM_FLAGELLUM_ASSEMBLY	0.0749542961608775	0.477999303218484	0.222056046145248	-0.517539180824018	-1.44341894574069	15	TTLL1 ARMC2 NEURL1 CFAP44 BBS2 SPEF2 UBE2B
GOBP_MITOTIC_SISTER_CHROMATID_COHESION	0.0755148741418764	0.480629963655943	0.248911114434702	0.468730465754553	1.40638320641145	17	REC8 NSMCE2 RAD21 CDC20 NAA50 SLF1 MAU2
GOBP_POSITIVE_REGULATION_OF_TRANSFERASE_ACTIVITY	0.0761331617700955	0.483616914101233	0.287805130535564	0.208147456533017	1.15420572096874	375	CCND3 LTF FLT1 PABPN1 ELANE BAD DVL3 PSRC1 PIK3R5 AGAP2 CCNB1 CD24 OSBPL8 PKD2 ADAM8 HSP90AA1 TNF TAOK2 AZU1 PILRB PTEN SDC4 CCT2 CDK5R1 CAB39 PTPRC AGER ACSL1 ANGPT1 MAP4K2 MARK2 CCL5 P2RY12 TAOK1 LAMTOR3 LAT CD300A PPIA EPHB6 GHRL S100A12 CDC14B CAMKK1 ETAA1 TPX2 SLC11A1 CLSPN ADAM17 NBN RAP1A MAPK3 FBXW7 PDE5A RANBP2 CDC20 PNKP MAPRE3 RIPK3 KIF14 STK4 MAP3K10 DGKZ TNFSF15 DBI THBS1 TXN EZH2 PA…
GOBP_REGULATION_OF_NUCLEOTIDE_METABOLIC_PROCESS	0.0770465489566613	0.48780431415162	0.204294756516886	-0.352004376843307	-1.34069266472366	52	PDK4 TIGAR DNAJC30 ZBTB20 ENTPD5 PDK2 MYC SLC2A6 MT-CO2 SNCA SPHK2 PID1 ATPSCKMT NOS3 GIT1 PINK1 JMJD8 ARNT
GOBP_CELLULAR_NITROGEN_COMPOUND_CATABOLIC_PROCESS	0.0773263433813893	0.48780431415162	0.183023938384487	-0.237587383934905	-1.20559070516465	350	LSM6 DCP1B FTO NUDT9 TENT4A RNASEH2B NAF1 MTPAP NSUN2 PABPC1 PRKCA MLH1 GSPT1 SECISBP2 DPYSL4 TAF15 ENTPD5 NT5E PABPC4 ANGEL2 TTC5 NBAS ALKBH5 MLYCD MYEF2 KCNQ1OT1 CNOT6 FASTKD2 SND1 TRDMT1 POLR2D SIDT2 HNRNPA0 NUDT15 CSDE1 SMG9 HMOX1 CDADC1 LSM4 METTL16 EXOSC2 DCTPP1 OGG1 PDE8A APOBEC3C RNASE6 NUDT19 CNOT2 AGO3 THRAP3 SMPDL3A YBX1 REXO4 PCID2 TENT5C FASTKD3 NEIL2 SMG8 HMOX2 DIS3L EXOSC7 TBRG4 KY…
GOBP_CELLULAR_RESPONSE_TO_CAMP	0.0775	0.48780431415162	0.257206466468838	0.389433970453483	1.38905012969054	31	PKD2 RAP1B KCNE1 RAP1A AKAP6 AQP9 RAPGEF1 SLC26A6 PDE2A RAPGEF2 APEX1
GOBP_POSITIVE_REGULATION_OF_CELL_KILLING	0.0775	0.48780431415162	0.257206466468838	0.334696838419571	1.3497651606513	48	HLA-F B2M PTPRC FADD ITGAM NCR3 HLA-B VAV1 STAT5B LAMP1 ARG1 NECTIN2 CD1C PRF1 CLEC7A HLA-A
GOBP_CYTOCHROME_COMPLEX_ASSEMBLY	0.0776859504132231	0.48780431415162	0.206587922696891	-0.404250208537977	-1.39678343667129	33	COX10 COX18 OXA1L BCS1L UQCC3 COX17 COX20 TTC19 UQCC1 FASTKD3 MT-CO3 UQCC2 COA4 COX14 SCO1
GOBP_POSITIVE_REGULATION_OF_PATTERN_RECOGNITION_RECEPTOR_SIGNALING_PATHWAY	0.0776942355889724	0.48780431415162	0.257206466468838	0.373980456352662	1.38492726739918	35	LTF TLR2 OASL HMGB1 PTPN22 RSAD2 SLC15A4 CYBA PELI1 TLR5 FLOT1 TLR1 DDX60 PJA2 NINJ1 DHX58 USP15 PUM2
GOBP_POSITIVE_REGULATION_OF_CYTOSKELETON_ORGANIZATION	0.0778443113772455	0.48780431415162	0.282013350011725	0.252366240430191	1.23997881726875	132	FMN1 ARL3 CDC42EP3 PPP1R35 PSRC1 ROCK2 WASF3 FCHSD1 ARL2 ARPC2 NAV3 SDC4 CDK5R1 SPAST PFDN2 CLIP1 FCHSD2 PXN CFL2
GOBP_MITOCHONDRIAL_FISSION	0.0780730897009967	0.487943188886585	0.206587922696891	-0.418984574894489	-1.41791846336127	30	COX10 OPA1 DDHD2 GDAP1 RALBP1 TMEM135 PRKN MUL1 MIEF1 PINK1 FIS1 SPIRE1 RALA PGAM5 MFF
GOBP_MITOTIC_DNA_INTEGRITY_CHECKPOINT_SIGNALING	0.078167115902965	0.487943188886585	0.266350657088526	0.294715955470196	1.27555431821587	66	SETMAR GTSE1 EME2 TAOK2 MDM2 RFWD3 TAOK1 CDC14B MUS81 CLSPN NBN BRCA1 SYF2 RAD9A ZNF830 DTL CHEK2 CHEK1 PLK3 NAE1 CDK2 CDC6 RPL26 UIMC1
GOBP_CLEAVAGE_INVOLVED_IN_RRNA_PROCESSING	0.0785714285714286	0.488151760586074	0.213927855492356	-0.434337009732231	-1.39833112410782	26	ERI2 TSR1 UTP20 NOP9 EXOSC2 NOB1 NOL9 EXOSC7
GOBP_CEREBELLAR_CORTEX_FORMATION	0.0786106032906764	0.488151760586074	0.216542836735348	-0.513619318686364	-1.4324864337999	15	CDK5 TTLL1 TTC21B WNT7A
GOBP_POSITIVE_REGULATION_OF_VASCULAR_ASSOCIATED_SMOOTH_MUSCLE_CELL_PROLIFERATION	0.0786516853932584	0.488151760586074	0.241339976815091	0.450997419785075	1.41299106461075	19	JUN MMP9 TNF HPGD
GOBP_T_CELL_MIGRATION	0.0790816326530612	0.488800210819561	0.257206466468838	0.342596257551061	1.32790804836704	43	TNFSF14 ADAM8 PIK3CD RIPOR2 CRK CCL5 FADD ADAM17 ITGAL RIPK3 XCL2 GPR15 ADAM10 PLEC
GOBP_POSITIVE_REGULATION_OF_OXIDATIVE_STRESS_INDUCED_CELL_DEATH	0.0791208791208791	0.488800210819561	0.237793834423688	0.502888209021637	1.46491394716671	15	TNF ENDOG FBXW7 TRPM2 MCL1 TLR6 PARK7 TLR4
GOBP_REACTIVE_OXYGEN_SPECIES_BIOSYNTHETIC_PROCESS	0.0792079207920792	0.488800210819561	0.252961123069611	0.374455394374093	1.36885359774287	34	MMP8 MPO MIR590 ADGRB1 CYBA RAB27A ACOX1 CFLAR CD36 NCF1 SLC5A3 ALOX5 TLR6 PARK7
GOBP_INNER_MITOCHONDRIAL_MEMBRANE_ORGANIZATION	0.0796019900497513	0.490299923532244	0.204294756516886	-0.392793999956537	-1.37897907943423	35	CHCHD3 AFG3L2 IMMT OPA1 MYC UQCC3 ADCK1 TRMT10B MICOS10 TIMM22 TIMM9 TIMM10B PINK1 TMEM11 CHCHD6
GOBP_VESICLE_LOCALIZATION	0.0797546012269939	0.490309537088678	0.282013350011725	0.243553874175248	1.21316495244622	143	MYO5C DTNBP1 MKKS RAB27B AP3D1 TMED2 ARFGAP3 BLOC1S1 BORCS5 TRIM46 MYO5A PTEN SDC4 STARD3 DCTN2 KIF5B AP3S1 CEP19 CSNK1D MAP4K2 SAR1A BLOC1S2 RAB11A STARD3NL MYO1F BICDL2 HGS ACTN4 RAB1A LIN7A PAFAH1B1 RAB27A
GOBP_POSITIVE_REGULATION_OF_SUPRAMOLECULAR_FIBER_ORGANIZATION	0.08	0.490888468809074	0.282013350011725	0.264331491084961	1.27668389245617	119	FMN1 ARL3 CDC42EP3 PSRC1 ROCK2 WASF3 FCHSD1 ARL2 ARPC2 NAV3 SDC4 CDK5R1 SPAST EFEMP2 CLIP1 FCHSD2 PXN CFL2
GOBP_INTEGRIN_MEDIATED_SIGNALING_PATHWAY	0.0803324099722992	0.491998118434119	0.266350657088526	0.280050985942574	1.23550811352861	76	ITGAD FERMT3 LIMS1 ITGA1 ITGA5 PTPRA MYH9 ISG15 LAT ITGAX PLEK ITGAM ITGAL VAV1 ITGB4 CD63 ZYX ITGB2 TLN1 BST1 ITGB3 FGR SRC ADAM10
GOBP_RETINA_HOMEOSTASIS	0.0808080808080808	0.493979341436969	0.252961123069611	0.370354122181604	1.37731872445853	36	IGHG3 LTF IGKC JCHAIN MKKS IGHA2 B2M
GOBP_POSITIVE_REGULATION_OF_LEUKOCYTE_APOPTOTIC_PROCESS	0.0812641083521445	0.494882548887623	0.237793834423688	0.424239470396229	1.38377421949026	21	BAX BLK ADAM8 PIK3CD HCAR2 CCL5 MEF2C RAPGEF2
GOBP_NEGATIVE_REGULATION_OF_ION_TRANSPORT	0.0813008130081301	0.494882548887623	0.261663521711573	0.287437583621605	1.25079795411414	70	MMP9 OPRL1 RGS2 PKD2 ATF4 TNF C4orf3 PPIF ARL6IP5 CAB39 ABAT PXK KCNE1 TCAF2 GSTO1 HECW2 YWHAE PTGS2 CALM1 GSTM2 LILRB2 SUMO1 CRBN EPHB2
GOBP_TRANSITION_METAL_ION_HOMEOSTASIS	0.0814132104454685	0.494882548887623	0.193813302725311	-0.301376468316633	-1.28570019046964	92	SLC31A1 SLC30A7 ACO1 FRRS1 COMMD1 TFR2 NUBP1 MYC STEAP3 HFE EIF2AK1 SLC46A1 HMOX1 FXN CCDC115 SLC31A2 ISCU NEO1 PRKN HMOX2 BTBD9 SLC30A9 CYB561A3 EPB42 BDH2 SLC25A37 ARF1 SCO1 ATP13A2 SRI NCOA4 ANKRD9 SLC30A5 IREB2 SLC30A1 SLC11A2
GOBP_REGULATION_OF_G_PROTEIN_COUPLED_RECEPTOR_SIGNALING_PATHWAY	0.082043562563769	0.496152386574465	0.287805130535564	0.298022388691369	1.31997444921393	74	GRK5 NECAB2 OPRL1 CXCL8 RGS18 RGS2 ROCK2 GPR27 RGS14 GRK2 HOMER2 CCL5 ROCK1 PLEK RGS6 GIPR MGLL RGS3 GRK6 DNM2 GIT2 RASGRP4 MGRN1 RGS9
GOBP_AMINOGLYCAN_METABOLIC_PROCESS	0.0821917808219178	0.496152386574465	0.261663521711573	0.281054144561862	1.2514298159345	78	CSGALNACT1 CHPF2 CHIT1 B4GALT4 PGLYRP1 ANGPT1 B3GNT9 B3GAT3 ABCC5 ST3GAL6 NDST1 CHST15 PXYLP1 B3GNT8 IDUA B4GALT5 NAGLU SGSH CHI3L2 CHST11 CHSY1 IL1B B3GNT2 ST3GAL2
GOBP_PROTEIN_METHYLATION	0.0822320117474303	0.496152386574465	0.188204146308491	-0.268554416334069	-1.23818134705539	157	AASS ETFBKMT KDM4C PCMTD2 SETD4 PRMT3 CAMKMT METTL21A WDR5B PAXIP1 TRMT112 GSPT1 LCMT1 RRP8 PRDM5 PHF19 FBL RBBP5 NELFE METTL21EP GATA3 CSKMT KANSL3 SIRT1 RAB6A SNRPD3 SMYD3 METTL22 KDM3A KMT5C WDR61 SMYD2 SMARCB1 PYGO2
GOBP_POSITIVE_REGULATION_OF_NUCLEOTIDE_METABOLIC_PROCESS	0.0822898032200358	0.496152386574465	0.208955027549354	-0.470693889490634	-1.44056582804076	21	ZBTB20 ENTPD5 MYC MT-CO2 PID1 NOS3 PINK1 ARNT
GOBP_POSITIVE_REGULATION_OF_PROTEIN_SECRETION	0.0823863636363636	0.496152386574465	0.266350657088526	0.278793974993184	1.24569807977006	82	BAD APBB3 TLR2 GPR27 BAIAP3 STX4 BLK ADAM8 IRS2 ABAT HCAR2 PPIA GHRL
GOBP_POSITIVE_REGULATION_OF_CALCIUM_ION_TRANSPORT_INTO_CYTOSOL	0.0833333333333333	0.500925925925926	0.237793834423688	0.404468546080734	1.40964321302263	27	PKD2 BAX P2RX1 BAK1 AKAP6 GSTO1 CAPN3 CALM1 GSTM2 CD19 P2RX5
GOBP_CELLULAR_AMINO_ACID_CATABOLIC_PROCESS	0.083596214511041	0.501536000581681	0.193813302725311	-0.328553156350461	-1.30378836916344	63	AASS ALDH5A1 HDC DLST FAH HIBADH BCKDHB GOT1 SARDH MCCC1 ENOSF1 GLUL ASRGL1 KYNU DBT BLMH AFMID NOS3 ALDH6A1 AUH
GOBP_INTRACELLULAR_PROTEIN_TRANSMEMBRANE_TRANSPORT	0.083743842364532	0.501536000581681	0.197822021315103	-0.364822490650089	-1.35127250972028	45	PEX7 PEX13 C2CD5 TIMM50 PEX10 SEC62 TIMM23 DNAJC19 TOMM40 SEC61A1 TRAM2 TIMM21 PEX26 SEC61A2 LONP2 PEX1 AKT2 TIMM23B GRPEL2 TOMM20 PEX12
GOBP_ALPHA_AMINO_ACID_METABOLIC_PROCESS	0.0840840840840841	0.502646292701541	0.188204146308491	-0.282074666031906	-1.24644954797895	115	AASS ALDH5A1 DLST FAH BLOC1S6 HIBADH GCLC GOT1 SARDH MCCC1 GCDH GLUL ASRGL1 MRI1 ODC1 PSPH MTR AZIN2 NIT2 KYNU BLMH AFMID SLC7A7 MTAP ADI1 NOS3 ALDH6A1 AUH GFPT1 BCAT1 SERINC5 SEPHS1 APIP HAAO AGMAT SERINC3 MTHFD2L MTRR SDSL GOT2 ICMT PCBD2 SLC39A8 THNSL2 GCAT
GOBP_NEGATIVE_REGULATION_OF_PROTEASOMAL_PROTEIN_CATABOLIC_PROCESS	0.084297520661157	0.502995867768595	0.197822021315103	-0.397835041735714	-1.37461746484584	33	ALAD STYX GABARAPL2 HFE PSMF1 BAG6 NOP53 EIF3H
GOBP_MITOTIC_CELL_CYCLE_CHECKPOINT_SIGNALING	0.084985835694051	0.505375118442984	0.261663521711573	0.263526977283691	1.24802941151709	103	CHFR CCNB1 SETMAR GTSE1 EME2 BUB1B TAOK2 IK MDM2 BUB1 RFWD3 TAOK1 APC CDC14B MUS81 CLSPN NBN BRCA1 SYF2 RAD9A ZNF830 DTL CHEK2 CHEK1 PLK3 NAE1 DUSP1 CDK2 CDC6 KNTC1 RPL26 UIMC1
GOBP_ACTIN_FILAMENT_POLYMERIZATION	0.0851063829787234	0.505375118442984	0.271288554688953	0.259837649924982	1.25222951804209	118	FMN1 CDC42EP3 PSTPIP1 MKKS WASF3 ARHGAP18 FCHSD1 PREX1 ARPC2 CAPZA1 DBN1 ARPC3 SSH3 FCHSD2 MSRB2 SSH2 CAPZA2 NCKAP1 ARPC5L ESAM NCK2 CORO1A GBA2 ARFGEF1 MSRB1 HCLS1 PRKCD ARPC5 PLEKHG2 ADD3 DBNL CTTN TRIOBP CAPG ARPC1B SSH1 HAX1 VASP MICALL2 CDC42EP1 AIF1
GOBP_REGULATION_OF_UBIQUITIN_PROTEIN_LIGASE_ACTIVITY	0.0852017937219731	0.505375118442984	0.231126709673834	0.407214260274556	1.37172761354999	23	PTEN RPS7 RPL23 CDC14B CDC20 RPS20 RPL5 RPL11 RPL37 UBE2C
GOBP_POSITIVE_REGULATION_OF_PROTEIN_CONTAINING_COMPLEX_ASSEMBLY	0.085319028005778	0.505375118442984	0.287805130535564	0.254799058844947	1.2691782840808	143	FMN1 ARL3 CDC42EP3 PSRC1 FCHSD1 BAX SH3GLB1 ARL2 RAP1B HSP90AA1 TNF ARPC2 NAV3 CDK5R1 CLIP1 FCHSD2 P2RY12 MYD88 ISG15 BCL2L11 PLEK BAK1 PSMC6 LCP1 NCKAP1 ABCA3 ASAP1 NIN NCK2 SLF1 CLU CD36 CLEC7A NEK7 SRC TLR6 BID SUMO1 PARK7 CTTN CRBN CAPG
GOBP_CELLULAR_RESPONSE_TO_CADMIUM_ION	0.0856481481481482	0.505479797979798	0.234392647294686	0.425924946193511	1.3566284405041	20	JUN MMP9 MAPK3 NCF1 CHUK FOS SUMO1
GOBP_NEGATIVE_REGULATION_OF_CATION_CHANNEL_ACTIVITY	0.0856481481481482	0.505479797979798	0.234392647294686	0.427278624266711	1.36094008787249	20	MMP9 OPRL1 PKD2 KCNE1 GSTO1 CALM1 GSTM2 SUMO1 CRBN EPHB2
GOBP_PHOTOTRANSDUCTION	0.0859232175502742	0.506182875078385	0.206587922696891	-0.508050328200432	-1.41695449597976	15	CAMKMT NMT2 GRK4 PLEKHB1 OPN3 CABP4 NMT1 SLC24A4
GOBP_PEPTIDYL_LYSINE_DIMETHYLATION	0.0863636363636364	0.507855731225296	0.231126709673834	0.418461379122169	1.38395562627774	22	SETD3 SETMAR KMT2D KMT2B SETD2 ASH1L SETD1B EHMT1
GOBP_NEGATIVE_REGULATION_OF_MUSCLE_CONTRACTION	0.0869565217391304	0.509385449234075	0.231126709673834	0.463086289237925	1.38944836720865	17	RGS2 GRK2 TNNT1 PDE5A DOCK4 PTGS2 GUCY1A1 ZC3H12A ADRA2A ADRB2 DOCK5
GOBP_POSITIVE_REGULATION_OF_NEURON_DIFFERENTIATION	0.0869565217391304	0.509385449234075	0.195789002148949	-0.393268449410231	-1.36607599399091	34	GATA2 IMPACT CYB5D2 TCF12 NRCAM PRPF19
GOBP_REGULATION_OF_MONONUCLEAR_CELL_MIGRATION	0.0874074036785359	0.509385449234075	0.287805130535564	0.292638019197788	1.29945645516761	77	TNFSF14 CREB3 ADAM8 TNF HMGB1 RIPOR2 AGER AKIRIN1 CRK CCL5 CCN3 FADD CCR1 ADAM17 MAPK3 PADI2 RIPK3 THBS1 XCL2 CCL4 ADTRP FPR2 ADAM10 DUSP1 SERPINE1 STK10 C3AR1 DOCK8 PLA2G7
GOBP_REGULATION_OF_LYMPHOCYTE_MEDIATED_IMMUNITY	0.0875	0.509385449234075	0.271288554688953	0.249194084648284	1.22457429046694	135	SHLD3 FUT7 TNF ARID5A HMGB1 HLA-F B2M RSAD2 PTPRC AGER DUSP22 APLF CR1 CRK SLC15A4 TNFSF4 FBXO38 FADD IL18R1 NCR3 HLA-B VAV1 STAT5B TP53BP1 RIPK3 LAMP1 ATAD5 ARG1 NECTIN2 SUPT6H
GOBP_INOSITOL_LIPID_MEDIATED_SIGNALING	0.0876276261793149	0.509385449234075	0.287805130535564	0.263505971590874	1.26467813416857	113	NKX3-1 FLT1 BTN2A2 PIK3R5 PIP5K1A LIME1 MYDGF TNF PLCB2 PLCB3 PIK3CD RGL2 PTEN ANGPT1 CCL5 SEMA4D PLCL1
GOBP_CD4_POSITIVE_ALPHA_BETA_T_CELL_ACTIVATION	0.0878620358655229	0.509385449234075	0.287805130535564	0.286897912669983	1.28741559054262	80	NFKBID BATF JAK3 FUT7 HMGB1 RSAD2 IL4R AGER TNFSF4 IL18R1 SEMA4A CDH26 RELB ZBTB7B CRACR2A LGALS9C TCIRG1 HLX
GOBP_POSITIVE_REGULATION_OF_TRANSLATION	0.0878787878787879	0.509385449234075	0.184706471207739	-0.286138072764423	-1.25425125674332	112	IMPACT NGRN TENT4A RMND1 PABPC1 EEF2 UHMK1 ZCCHC4 RCC1L FASTKD2 POLR2D CD28 CSDE1 GUF1 EIF5A RPUSD3 YBX1 FASTKD3 EIF2AK4 C1QBP UQCC2 ITGA2 HNRNPD BACE1-AS EIF5A2 CTIF MIF4GD TENT4B PLXNB2 NAT10 PINK1 POLDIP3 EIF4A3 ELAVL1 CYP1B1 TARBP2 HABP4 CPEB3 RPUSD4 JMJD4 LARP4B PRKDC
GOBP_ANTERIOR_POSTERIOR_AXIS_SPECIFICATION	0.0880361173814898	0.509385449234075	0.227987202850442	0.411255960877774	1.34142491678779	21	TMED2 LDB1 PLD6 AURKA BASP1 DDIT3 WLS ETS2 FRS2 TASOR TDRD7
GOBP_REGULATION_OF_CHOLESTEROL_EFFLUX	0.0880361173814898	0.509385449234075	0.227987202850442	0.412612893436143	1.34585092714959	21	ABCA2 SREBF2 CES1 ABCA3 LAMTOR1 NFKBIA PTCH1 ABCA7 EGF
GOBP_REGULATION_OF_SPINDLE_ORGANIZATION	0.0883838383838384	0.509420637342517	0.241339976815091	0.362656951643872	1.34869353447949	36	PSRC1 EML3 CHMP1B KIF15 TPX2 CHMP5 BORA VPS4B TACC3 CEP97 CHMP1A
GOBP_REACTIVE_OXYGEN_SPECIES_METABOLIC_PROCESS	0.0884657297613254	0.509420637342517	0.287805130535564	0.247323860138912	1.2414479660086	146	MMP8 MPO ATP5IF1 MIR590 ADGRB1 SH3PXD2B PREX1 TNF DDIT4 NCF1B AATF TUSC2 COQ7 CYBA RAC2 PMAIP1 ITGAM FOXM1 NDUFA13 IFI6 VAV1 MAPK14 HP BRCA1 RAB27A NFE2L2 ALOX12 RIPK3 ACOX1 CFLAR THBS1 ITGB2 PLIN5 SESN1 CD36 BST1 CLEC7A NCF1 SLC5A3 ALOX5 TSPO NOXA1 FPR2 TLR6 NCF1C PRKCD NCF4 DHFR
GOBP_T_CELL_CHEMOTAXIS	0.0886363636363636	0.509420637342517	0.227987202850442	0.482561766173037	1.42022428206947	16	TNFSF14 PIK3CD CCL5 ADAM17 XCL2 ADAM10 PLEC OXSR1 CXCL16 CCR2
GOBP_NEGATIVE_REGULATION_OF_PROTEOLYSIS_INVOLVED_IN_CELLULAR_PROTEIN_CATABOLIC_PROCESS	0.0886699507389163	0.509420637342517	0.191892240384838	-0.362490175498597	-1.34263380616174	45	EPHA4 ALAD STYX GABARAPL2 CSNK2A1 HFE PSMF1 BAG6 NOP53 CSNK2A2 EIF3H
GOBP_RESPONSE_TO_PURINE_CONTAINING_COMPOUND	0.0897481503831382	0.51470405679093	0.287805130535564	0.290890935718632	1.28750536341483	75	PER1 PANX1 PKD2 PDE3A P2RX1 RAP1B HSP90B1 P2RY12 KCNE1 RAP1A AKAP6 AQP9 RAPGEF1 TRPM2 SLC26A6 PDE2A CHEK1 IL1B RAPGEF2 PTGS2 FOS GSTM2 APEX1 DGKQ
GOBP_GLUCOSE_6_PHOSPHATE_METABOLIC_PROCESS	0.0902654867256637	0.516757971625228	0.197822021315103	-0.493583534751355	-1.42956134740176	17	TIGAR RPIA TP53 HK1 PGLS G6PC3 GPI HKDC1 DERA RPE TALDO1
GOBP_REGULATION_OF_CELL_DEVELOPMENT	0.0908091831224797	0.51872259367689	0.287805130535564	0.220361379647283	1.1947407775787	283	SEMA3B LTF HMGB2 TRIM11 LIG4 BAD OLFM4 TLR2 ROCK2 LIMS1 CHD7 PDE3A RGS14 YWHAH PREX1 TNF TIAM2 ARPC2 UNC13D B2M TRIM46 PTEN CDK5R1 DBN1 CUL7 SEMA4B SPEN ULK1 CRK RAB11A ROCK1 AURKA RHEB SEMA4D RNF6 ACTN4 NOTCH1 FBXW7 PDE5A PAFAH1B1 CUX1 SEMA4A CTDSP1 PLXNC1 KIF14 NIN SYNGAP1 NUMB MPL CXCR4 EIF4G2 EZH2 NF1 PER2 SEMA3C DNM2 ADNP LIMK1 KDM4A MME CLEC7A IL1B RAPGEF2 TSPO ASCL2 HDAC9 XRCC5 PSEN1 PLXNA…
GOBP_MONOCYTE_CHEMOTAXIS	0.0911270983213429	0.51872259367689	0.231126709673834	0.400823492231855	1.40118494232406	28	FLT1 CREB3 HMGB1 CCL5 CCN3 S100A12 CCR1 XCL2 CCL4 FPR2 DUSP1 SERPINE1 PLA2G7 AIF1
GOBP_REGULATION_OF_NERVOUS_SYSTEM_PROCESS	0.0911602209944751	0.51872259367689	0.248911114434702	0.307875581948556	1.30309429917893	61	OPRL1 ROCK2 CST7 WASF3 TNF PARD3 PTEN SLC8A3 ABAT MYRF CCN3 SPX ITGAX GHRL
GOBP_CELLULAR_MODIFIED_AMINO_ACID_METABOLIC_PROCESS	0.091324200913242	0.51872259367689	0.181383128498408	-0.286790257972115	-1.24745719840247	108	PTDSS1 CTSB MMACHC GCNT4 ETHE1 CKB GSTP1 SLC25A32 PCYOX1L GCLC GATA3 GDAP1 SARDH CTNS PLA2G15 CLIC5 SLC46A1 HAGH CROT ABHD12 ALDH9A1 CPT2 CPT1A GPX4 PCYOX1 GSS
GOBP_NUCLEOTIDE_SUGAR_BIOSYNTHETIC_PROCESS	0.0914076782449726	0.51872259367689	0.199915231309662	-0.499269360939386	-1.39246434146365	15	GMDS PMM2 UXS1 PGM3 PMM1
GOBP_NEGATIVE_REGULATION_OF_VASCULATURE_DEVELOPMENT	0.0918635170603675	0.520399609734647	0.241339976815091	0.324814223279514	1.32612842876528	51	COL4A3 ROCK2 ADGRB1 PF4 TNF HSPG2 MINAR1 ROCK1 GHRL HGS SEMA4A THBS1 NF1
GOBP_REGULATION_OF_CANONICAL_WNT_SIGNALING_PATHWAY	0.0922619047619048	0.521745893479343	0.178219874951973	-0.27009284245525	-1.2343285201314	149	SEMA5A IGFBP4 DAAM2 FGFR2 KANK1 RECK PPM1N ZBED3 ZNF703 LIMD1 TRPM4 EGR1 NKD1 MCC FOXO1 TTC21B GID8 SIAH2 DRAXIN G3BP1 MLLT3 SFRP2 CYLD KPNA1 TBL1XR1 FUZ PRKN RUVBL2 SMAD3 NOG AMFR FOXO3 UBE2B DACT1 CTNND1 UBAC2 PPM1A
GOBP_POSITIVE_REGULATION_OF_SUBSTRATE_ADHESION_DEPENDENT_CELL_SPREADING	0.0925	0.521797839506173	0.234392647294686	0.387563029432076	1.36212721202188	30	OLFM4 LIMS1 PREX1 ARPC2 UNC13D CRK
GOBP_POSITIVE_REGULATION_OF_MUSCLE_CONTRACTION	0.0925925925925926	0.521797839506173	0.224966093540314	0.420823085066419	1.34037832421865	20	RGS2 PROK2 ABAT SPX GHRL GSTO1 PTGS2 SPHK1 CTTN
GOBP_POSTSYNAPTIC_SIGNAL_TRANSDUCTION	0.0931818181818182	0.524208287379865	0.222056046145248	0.412236075313284	1.3633670017082	22	LY6E CDK5R1 GRK2 AGRN PRR7 RELA
GOBP_NEURON_RECOGNITION	0.0935251798561151	0.525229643274999	0.195789002148949	-0.440200361240567	-1.37586787906248	23	SEMA5A EPHA4 ROBO3 PALLD NRCAM
GOBP_DNA_CATABOLIC_PROCESS	0.0943820224719101	0.529123257854338	0.219250346703755	0.435671640065592	1.36497484799438	19	SETMAR BAX ENDOG MUS81 APAF1
GOBP_REGULATION_OF_PROTEIN_SERINE_THREONINE_KINASE_ACTIVITY	0.0946969696969697	0.529123257854338	0.287857117255149	0.215459889931399	1.15588352987707	255	CCND3 LTF FLT1 ELANE DTNBP1 DVL3 RGS2 PSRC1 PIK3R5 CCNB1 LIME1 CD24 PKD2 RGS14 IRAK3 ADAM8 TNF TAOK2 PTPN22 PTEN CDK5R1 CAB39 SLC8A3 PTPRC AGER ACSL1 PKMYT1 MAP4K2 TAOK1 PRKAR2B CD300A APC HGS S100A12 ETAA1 ADAM17 PDE5A MAPRE3 STK4 MAP3K10
GOBP_REGULATION_OF_INSULIN_SECRETION	0.0947075208913649	0.529123257854338	0.245041785430996	0.274958171779313	1.23425705404729	83	BAD PIM3 GPR27 BAIAP3 STX4 BLK TNF ICA1 IRS2 PICK1 ABAT CCL5 MIDN CCN3 GHRL GIPR TCIRG1 TRPM2 PER2 LRP5 C2CD2L IL1B ALOX5
GOBP_MICROTUBULE_BASED_TRANSPORT	0.0948919092077884	0.529242503932098	0.287805130535564	0.256687081257853	1.26726173488914	136	ARL3 IFT57 DTNBP1 RABL2B RAB27B HSBP1 KIF28P AP3D1 SSX2IP BLOC1S1 BORCS5 TRIM46 SPAST KIF5B AP3S1 WDR35 MAP1S DNAH1 BLOC1S2 BICD2 BICDL2 FEZ1 RAB1A PAFAH1B1 MAPK8IP3 RHOT1 COPG1 MAK LAMP1 TMEM201 KIF3C IFT52 ROPN1L ARL8A IFT20 KIF27 CFAP45 TTC26 STK36 SPAG16 ARHGAP21 CEP131 IFT88 BLOC1S5 SPG7 KIF13A KIF5C FLOT2 RHOT2 CFAP54 MAP1A KIF1B SPG11 IFT46
GOBP_CELL_CYCLE_G2_M_PHASE_TRANSITION	0.0952380952380952	0.530262190639549	0.252961123069611	0.25822754779348	1.24876250388952	116	CDK14 CHFR CCNB1 WEE1 TAOK2 MELK PKMYT1 RAB11A TAOK1 AURKA CCDC57 CDC14B FOXM1 RAD21 CLSPN NBN BRCA1 KIF14 FBXL17 RAD51C ATAD5 SYF2 ZNF830 DNM2 DTL ING4 GPR132 CHEK2 CHEK1 ARPP19 VPS4B PLK3 NPM1 NAE1 CALM1 CDK2 FBXL3 CDC6 BACH1 AKAP8L AKAP8 UIMC1
GOBP_AXO_DENDRITIC_TRANSPORT	0.0962566844919786	0.535015749761922	0.237793834423688	0.30979952699675	1.30836961229939	58	DTNBP1 RAB27B HSBP1 AP3D1 BLOC1S1 BORCS5 TRIM46 SPAST KIF5B AP3S1 BLOC1S2 FEZ1 PAFAH1B1 MAPK8IP3
GOBP_INTRINSIC_APOPTOTIC_SIGNALING_PATHWAY_BY_P53_CLASS_MEDIATOR	0.0968253968253968	0.537256817256817	0.179782316298324	-0.330741836162685	-1.29492555460084	60	ARMC10 PDK2 RRP8 MYC TP53 BAG6 EIF5A CDIP1 TMEM109 SIRT1 E2F2 WWOX DYRK2 HIPK1 CD44 PRKN ZNF385A
GOBP_PROTEIN_TARGETING_TO_PEROXISOME	0.0973451327433628	0.539218943489686	0.190023305279108	-0.490498928347417	-1.42062743089817	17	PEX7 PEX13 HACL1 PEX10 PEX3 PEX26 LONP2 PEX1
GOBP_REGULATION_OF_SMALL_GTPASE_MEDIATED_SIGNAL_TRANSDUCTION	0.0978260869565217	0.540959928894156	0.276500599254472	0.230202544473135	1.19302349131611	212	ARHGEF1 DEF6 CDC42SE1 ARHGAP18 PREX1 RABGEF1 ARHGAP45 ARFGAP1 TIAM2 CADM4 SSX2IP RACGAP1 DENND3 ARHGAP30 RGL2 RIPOR2 FAM13B MAP4K4 SPATA13 STK19 CRK SIPA1 RAF1 ARHGAP9 MYO9B NOTCH1 FOXM1 FLCN ARHGEF11 SIPA1L2 VAV1 ADGRG1 ARHGEF18 KIF14 FGD3 CCDC125 SYNGAP1 GMIP ARHGEF2 ARHGAP24 FLOT1 SOS2 NF1 FGD4 PSD3 ARHGAP27 IQSEC1 ARFGEF1 TSC2 DNM2 DOCK2
GOBP_T_CELL_MEDIATED_IMMUNITY	0.0980392156862745	0.541216486594638	0.241339976815091	0.275953620879914	1.23840394683159	84	SCART1 FUT7 ARID5A HMGB1 HLA-F B2M RSAD2 PTPRC AGER DUSP22 TNFSF4 FBXO38 FADD IL18R1 HLA-B RAB27A RIPK3 ARG1 NECTIN2 CD1C PRF1 IL1B
GOBP_POSITIVE_REGULATION_OF_ATP_METABOLIC_PROCESS	0.0982456140350877	0.541356707908312	0.188204146308491	-0.459608259016027	-1.39970441808173	20	ZBTB20 ENTPD5 MYC MT-CO2 PID1 PINK1 ARNT
GOBP_REGULATION_OF_VASCULAR_ENDOTHELIAL_GROWTH_FACTOR_RECEPTOR_SIGNALING_PATHWAY	0.0983981693363844	0.541356707908312	0.216542836735348	0.455750654703959	1.36743846179247	17	CADM4 ITGA5 HGS PRKD2 PRKCB ITGB3 IL1B
GOBP_REGULATION_OF_CELL_CYCLE_PROCESS	0.0986217578785037	0.541668741241325	0.287805130535564	0.198861263422433	1.14022664153935	477	CCND3 NKX3-1 BTN2A2 MARK4 DAPK3 CHFR PPP1R35 PSRC1 CCNB1 ROCK2 SETMAR WEE1 GTSE1 PKD2 PDE3A SH3GLB1 EME2 BUB1B TNF CCP110 RACGAP1 TAOK2 EML3 DNA2 IK PTEN ANLN SPAST MDM2 NUDT16 CHMP1B ZMPSTE24 CUL7 HINFP SETD2 NEK6 CEP295NL RPL23 PKMYT1 KIF15 BUB1 RFWD3 NSFL1C RAB11A TAOK1 AURKA APC KIF20B NSMCE2 CDC14B AHCTF1 RRM2 ETAA1 TPX2 CDC5L FLCN RIOK2 RAD21 MUS81 CLSPN ADAM17 L3MBTL1 NBN CUL9 FBXW7 MAPK14…
GOBP_CYTOSOLIC_CALCIUM_ION_TRANSPORT	0.0991501416430595	0.541903171953256	0.241339976815091	0.260590757995793	1.23295861760108	102	GP1BA LIME1 CHD7 PKD2 BAX P2RX1 MCUR1 ATP2A3 SLC8A3 PTPRC CYBA BAK1 AKAP6 MICU1 GSTO1 UBASH3B CAPN3 TRPM2 DDIT3 GP5 IBTK CORO1A YWHAE CACNB3 PTPN6 MICU2 SLC35G1 CALM1 GSTM2 CD19 PRKACA MS4A1
GOBP_NEGATIVE_REGULATION_OF_STRESS_ACTIVATED_PROTEIN_KINASE_SIGNALING_CASCADE	0.0991735537190083	0.541903171953256	0.181383128498408	-0.391462933485182	-1.35260027085796	33	AIDA FKTN GSTP1 MYC ZNF675 FOXO1 F2RL1 SFRP2 CYLD PRKN DLG1 DACT1 PINK1 DUSP10
GOBP_PROTEIN_PALMITOYLATION	0.0992779783393502	0.541903171953256	0.190023305279108	-0.441739806838381	-1.38778630849758	24	HHAT ZDHHC1 ZDHHC7 GOLGA7B ZDHHC24 GLUL ZDHHC6 ZDHHC4 SELENOK
GOBP_NEGATIVE_REGULATION_OF_INTERLEUKIN_2_PRODUCTION	0.099537037037037	0.541903171953256	0.216542836735348	0.415896447887418	1.32468631985777	20	HDAC7 NAV3 PTPRC HOMER2 CR1 TNFAIP3 ZFP36 HAVCR2 LAG3 TBX21
GOBP_ANTEROGRADE_AXONAL_TRANSPORT	0.1	0.541903171953256	0.231126709673834	0.34920309126482	1.32391593739867	39	DTNBP1 RAB27B AP3D1 BLOC1S1 BORCS5 TRIM46 SPAST KIF5B AP3S1 BLOC1S2 FEZ1 MAPK8IP3
GOBP_CARDIAC_SEPTUM_DEVELOPMENT	0.1	0.541903171953256	0.176694268938498	-0.329772629558934	-1.29113090190904	60	FGFR2 CITED2 DCTN5 FGFRL1 TP53 GATA3 AP2B1 MATR3 ACVR1 RBM15 DHRS3 TAB1 ZBTB14 MIR17HG NRP1 NOG ENG ROBO1 NOS3 SUFU SNX17 HEG1
GOBP_POSITIVE_REGULATION_OF_INSULIN_SECRETION	0.1	0.541903171953256	0.227987202850442	0.336873676617313	1.30477929638884	41	BAD GPR27 BAIAP3 STX4 BLK IRS2 ABAT GHRL GIPR TRPM2
GOBP_REGULATION_OF_DNA_BINDING_TRANSCRIPTION_FACTOR_ACTIVITY	0.1	0.541903171953256	0.287857117255149	0.212258764084635	1.15268055850263	288	LTF NKX3-1 NLRP2 ADORA3 TLR2 S100A9 S100A8 PKD2 CEBPG IRAK3 ADAM8 TNF TRIM62 TRIM25 SGK1 IRAK2 PTEN CARD16 AGER TNFSF4 TAF12 MYD88 PPIA S100A12 PELI1 RELA IL18R1 ANXA3 PRKD2 TRIM22 MAPK3 TRIM41 NLRP12 TP53BP1 RIPK3 TRIM13 CAPN3 MAP3K10 CFLAR TRAF3 ARHGEF2 SP100 FLOT1 DDIT3 TRIM52 EZH2 COMMD6 PRKCB G3BP2 TRIM8 CLU LRP5 CD36 HDAC4 CLEC7A IL1B EP300 TNFAIP3 JUP NPM1 PARP10 IL18RAP CHUK TLR6 HCLS1 ST…
GOBP_POSITIVE_REGULATION_OF_CELLULAR_CARBOHYDRATE_METABOLIC_PROCESS	0.100334448160535	0.542035675308178	0.181383128498408	-0.383659326242431	-1.33269728664095	34	SLC45A3 DDB1 SORBS1 KAT2B FOXO1 SIRT1 KAT2A DYRK2 SNCA P2RY6 IRS1 CD244 PPP1R3E
GOBP_POSITIVE_REGULATION_OF_CELL_CELL_ADHESION	0.100358422939068	0.542035675308178	0.271288554688953	0.234439110435071	1.19643812356559	196	NFKBID BTN2A2 ELANE ZBTB16 BAD TNFSF14 CCDC88B JAK3 CD24 AP3D1 FUT7 ADAM8 TNF HMGB1 PTPN22 B2M PTPRC IL4R AGER TYK2 CR1 TNFSF4 CCL5 MMRN1 SOX13 MYO10 FADD CEACAM6 RELA VAV1 STAT5B VNN1 ADAM19 ZBTB7B FLOT1 NCK2 HLX ITGB2 CORO1A PTPN6 IL1B ALOX5 MYB SRC RASAL3 HLA-A LILRB2 FCHO1 AFDN CSK LGALS1 IL6ST ZMIZ1 CBFB PIK3CA BCL10 TFRC YES1
GOBP_RNA_5_END_PROCESSING	0.100538599640934	0.542106801386163	0.188204146308491	-0.463182288164762	-1.38787140194256	19	PRORP RPP38 RPP25 UTP20 NOP9 POP7 POP5 POP1 RPP14 THG1L RPP30 NOP14
GOBP_MEMBRANE_PROTEIN_ECTODOMAIN_PROTEOLYSIS	0.100755667506297	0.542376279810018	0.224966093540314	0.371450908263583	1.34483990426194	33	SPPL2B ADAM8 TNF TIMP2 ROCK1 MYH9 ADAM17 ADAM19 IL1B PSEN1 ADAM10
GOBP_POSITIVE_REGULATION_OF_T_CELL_MEDIATED_IMMUNITY	0.101036269430052	0.542602422358427	0.227987202850442	0.334528409294112	1.29150075903937	42	ARID5A HLA-F B2M RSAD2 PTPRC TNFSF4 FBXO38 FADD IL18R1 HLA-B NECTIN2 CD1C IL1B HLA-A
GOBP_REGULATION_OF_MYELOID_LEUKOCYTE_DIFFERENTIATION	0.101538461538462	0.542602422358427	0.172324344900946	-0.302237601179664	-1.26474466652153	82	GATA2 RUNX1 GPR137B PRKCA CUL4A SLC9B2 MYC ZNF675 KLF10 FBN1 MAFB CDK6 MITF ZBTB46 PIK3R1 CD4 IL23A LEF1 FOXP1 PPARGC1B
GOBP_RECEPTOR_MEDIATED_ENDOCYTOSIS	0.101734017579074	0.542602422358427	0.287805130535564	0.242189887417489	1.23277886093476	172	ABCA2 NECAB2 DTNBP1 AP1G2 CXCL8 DNM3 RABGEF1 HSPG2 ANKRD13D CLTB B2M CAP1 PICK1 GRK2 ANGPT1 PDLIM7 FCHSD2 EPS15 SIGLEC1 PPT1 DGKD ITGAM MKLN1 CD63 NUMB CD14 FLOT1 ITGB2 AMN GAK UNC119 ARHGAP27 CLU DNM2 CD36 LMBR1L RIN3 WDR54 ITGB3 GPR107 SDCBP DNAJC6 PSEN1 IGF2R FPR2 RAB31 FCHO2 FCHO1 DBNL CTTN ITSN2 SERPINE1 CLTCL1 PICALM TFRC RNASEK
GOBP_OOCYTE_DIFFERENTIATION	0.101809954751131	0.542602422358427	0.211400189384923	0.382124423735209	1.33071692372265	26	KMT2D PDE3A REC8 PLD6 AURKA PDE5A TUT7
GOBP_REGULATION_OF_ACTIN_NUCLEATION	0.101809954751131	0.542602422358427	0.211400189384923	0.391252684075935	1.35041493989202	25	FMN1 WASF3 GMFG PICK1 FCHSD2 ARFIP1 NCKAP1 CORO1A
GOBP_POSITIVE_REGULATION_OF_PLASMA_MEMBRANE_BOUNDED_CELL_PROJECTION_ASSEMBLY	0.101928374655647	0.542602422358427	0.234392647294686	0.275429197563108	1.22304083965629	77	CDC42EP3 WASHC1 MARK4 PPP1R35 DNM3 ARPC2 CCP110 RIPOR2 ANLN AGRN AKIRIN1 P2RY12 SEPTIN7 RAC2 FAM98A APC
GOBP_NEGATIVE_REGULATION_OF_INTRINSIC_APOPTOTIC_SIGNALING_PATHWAY_IN_RESPONSE_TO_DNA_DAMAGE	0.101967799642218	0.542602422358427	0.186432558434075	-0.45637165115492	-1.39673239916448	21	ACKR3 BCL2L1 SIRT1 TMEM161A SFRP2 CD44 ZNF385A
GOBP_NEGATIVE_REGULATION_OF_ION_TRANSMEMBRANE_TRANSPORT	0.102362204724409	0.542997454923469	0.227987202850442	0.320968245827714	1.31042634532901	51	MMP9 OPRL1 RGS2 PKD2 TNF C4orf3 PPIF ARL6IP5 CAB39 KCNE1 TCAF2 GSTO1 HECW2 YWHAE CALM1 GSTM2 SUMO1 CRBN EPHB2
GOBP_REGULATION_OF_NON_CANONICAL_WNT_SIGNALING_PATHWAY	0.102376599634369	0.542997454923469	0.188204146308491	-0.491173353552899	-1.36988454291023	15	TIAM1 DAAM2 NKD1 MLLT3 SFRP2
GOBP_N_TERMINAL_PROTEIN_AMINO_ACID_MODIFICATION	0.102888086642599	0.543209321494137	0.186432558434075	-0.4391425201984	-1.37962657559054	24	HHAT NAA30 KAT2B NMT2 NAA80 METAP1 NAA35 PPM1A NMT1 NAA15 NTMT1
GOBP_OLIGODENDROCYTE_DIFFERENTIATION	0.102902374670185	0.543209321494137	0.227987202850442	0.3113098559835	1.28938321748794	54	ABCA2 PRDM8 TLR2 WASF3 PTEN SLC8A3 NSUN5 MYRF SUZ12 RHEB SOX13 NOTCH1 B4GALT5 CXCR4 NF1 CLU
GOBP_HORMONE_METABOLIC_PROCESS	0.102918586789555	0.543209321494137	0.170932335370056	-0.293959547605022	-1.25230204044384	95	CORIN CPA3 PRMT3 CTSB GCNT4 ACE ATP1A1 EGR1 HFE GATA3 DHRS3 ALDH9A1 DISP1 LIPE CTSL IDE PCSK5 HSD17B4 PLEKHA1 DHRS4 SELENOM ARNT TIPARP FURIN ESR1 DPP4 POR CYP1B1 DHCR7 CTSK SLC16A10 SLC30A5
GOBP_REGULATION_OF_MYELOID_CELL_APOPTOTIC_PROCESS	0.103837471783296	0.546591172198952	0.208955027549354	0.404143117443225	1.31822441315995	21	PIK3CD PTEN MAEA HCAR2 CLEC5A ADAM17 SELENOS SLC7A11 MEF2C
GOBP_VENTRICULAR_SEPTUM_DEVELOPMENT	0.103896103896104	0.546591172198952	0.175204047558551	-0.358438479726768	-1.31202490129889	42	FGFR2 CITED2 DCTN5 FGFRL1 GATA3 AP2B1 MATR3 ACVR1 RBM15 MIR17HG NOG ROBO1 NOS3 SUFU HEG1
GOBP_PROTON_TRANSMEMBRANE_TRANSPORT	0.104199066874028	0.546607649275589	0.170932335370056	-0.292622207504315	-1.24951153180227	98	DMAC2L SLC33A1 DNAJC30 CHP1 MT-CO1 NNT SLC9B2 ATP5MF MT-ATP8 ATP1A1 MT-CO2 CTNS SLC46A1 COX17 SLC25A3 SLC22A18 ATP6V1H ATP5MC2 COX7A2L MT-CYB SLC9A9 SPHK2 MT-CO3 ATP6V0E2 HVCN1 ATP5PO ATPSCKMT STOML2 ATP5MG TESC SLC25A22 CLCN3 MFSD3 ATP6V1F ATP5F1A MT-ND5 SLC30A5 SLC11A2 CYC1
GOBP_POSITIVE_REGULATION_OF_CHEMOKINE_PRODUCTION	0.104325699745547	0.546607649275589	0.222056046145248	0.326152513411202	1.28486615205405	45	TLR2 OAS1 TNF HMGB1 OAS3 AZU1 IL4R AGER TNFSF4 MYD88 ADAM17 IL17RA
GOBP_PHOSPHATIDYLINOSITOL_3_KINASE_SIGNALING	0.104404418530766	0.546607649275589	0.287805130535564	0.286506825091123	1.30478550636145	89	NKX3-1 FLT1 BTN2A2 PIK3R5 PIP5K1A LIME1 MYDGF TNF PIK3CD RGL2 PTEN ANGPT1 CCL5 SEMA4D NF1 TSC2 LTK PTPN6 NCF1 PEAR1 FGR SRC PDGFA HCLS1
GOBP_TRANSCRIPTION_BY_RNA_POLYMERASE_III	0.104746317512275	0.547514567866094	0.175204047558551	-0.34011971981393	-1.28014078690117	50	POLR3C SNAPC3 ICE2 SNAPC1 TBP GTF3C3 PRDX5 BRF1 GTF3C4 GTF3C5 POLR3H NAB2 ICE1 POLR2L
GOBP_POSITIVE_REGULATION_OF_MRNA_METABOLIC_PROCESS	0.105343511450382	0.549416594641314	0.16823816568964	-0.286913860842939	-1.23797366265278	104	DCP1B FTO TENT4A PABPC1 MLH1 TTC5 PRPF19 PRDX6 CNOT6 POLR2D CSDE1 METTL16 TRA2A EXOSC2 CNOT2 THRAP3 YBX1 NUP98 EXOSC7 HNRNPD ZC3H12D PUM1 TENT4B DCPS CDC73 CNOT7 PDE12 DIS3L2 PARN TUT4 CPEB3 TNRC6C NCBP1 PAN2 NOCT CNOT1 NCL
GOBP_POLYSACCHARIDE_CATABOLIC_PROCESS	0.105494505494506	0.549416594641314	0.204294756516886	0.480984628025492	1.40110878984044	15	CHIT1 PYGM PHKG2 RB1CC1 PYGL MGAM AOAH PPP1R3B PPP1R3D
GOBP_NEGATIVE_REGULATION_OF_REGULATED_SECRETORY_PATHWAY	0.10561797752809	0.549416594641314	0.206587922696891	0.4299417602344	1.34702292931904	19	RAP1B RABGEF1 HLA-F CD300A NOTCH1 RAP1A
GOBP_ARP2_3_COMPLEX_MEDIATED_ACTIN_NUCLEATION	0.105793450881612	0.549448866498741	0.219250346703755	0.369950963701664	1.33940934733995	33	WASHC1 WASF3 GMFG ARPC2 PICK1 ARPC3 FCHSD2 ARFIP1 NCKAP1 ARPC5L
GOBP_REGULATION_OF_AMINO_ACID_TRANSPORT	0.106094808126411	0.550133781435031	0.206587922696891	0.402723409798216	1.31359364451284	21	DTNBP1 RGS2 TNF ARL6IP5 ABAT
GOBP_POSITIVE_REGULATION_OF_TRANSCRIPTION_FROM_RNA_POLYMERASE_II_PROMOTER_INVOLVED_IN_CELLULAR_RESPONSE_TO_CHEMICAL_STIMULUS	0.106481481481481	0.550380396319887	0.208955027549354	0.409266742544346	1.30356981353206	20	JUN CREB3 ATF4 NOTCH1 RELA NFE2L2 EP300 RBPJ
GOBP_TYPE_2_IMMUNE_RESPONSE	0.106481481481481	0.550380396319887	0.208955027549354	0.385780656598925	1.34451266868485	27	BATF RSAD2 IL4R TNFSF4 TRAF3IP2 ARG1 HLX STAT6 BCL3 NLRP3 BCL6 SOCS5 TBX21 DENND1B ANXA1 CCR2
GOBP_INTERFERON_BETA_PRODUCTION	0.106965174129353	0.550578978547161	0.216542836735348	0.320148054147016	1.29685622960713	49	HMGB2 TLR2 OAS1 HSP90AA1 OAS3 ISG15 OAS2 RELB TRAF3 FLOT1 YY1 DDX58 IFIH1 TICAM1 DHX58 IRF7 NMI TRIM56 TBK1 IRF3 TLR4
GOBP_REGULATION_OF_CELL_CELL_ADHESION	0.106995884773663	0.550578978547161	0.282013350011725	0.211690465934966	1.14949317445467	300	NFKBID BTN2A2 ELANE ZBTB16 FERMT3 BAD AKNA TNFSF14 CCDC88B JAK3 CD24 AP3D1 FUT7 BLK ADAM8 TNF HMGB1 PTPN22 B2M RIPOR2 SDC4 PTPRC ABAT IL4R AGER DUSP22 TYK2 CR1 TNFSF4 CCL5 MMRN1 SOX13 CD300A MYO10 FADD CEACAM6 NOTCH1 PELI1 RELA VAV1 PDE5A MAPK14 STAT5B ALOX12 VNN1 UBASH3B ADAM19 ZBTB7B LGALS9C FLOT1 ARG1 NCK2 HLX ITGB2 TMEM131L CORO1A MAPK7 IL1RN PTPN6 IL1B ALOX5 ADTRP TWSG1 MYB SRC RASAL3
GOBP_MORPHOGENESIS_OF_A_POLARIZED_EPITHELIUM	0.10702875399361	0.550578978547161	0.170932335370056	-0.329845713548137	-1.27597997922209	57	TIAM1 ASTN2 NKD1 MYO9A ZDHHC7 WNT7A MLLT3 SFRP2 FUZ DACT1 TRAF3IP1 ARHGEF19 PRICKLE1 FZD1 NPHP3 ACTG1 FZD2 FZD3 DAAM1 ACTB DVL1 AHI1 DVL2 CELSR2 CDC42 RAP2A EXOC5 SH3BP1
GOBP_POSITIVE_REGULATION_OF_IMMUNE_EFFECTOR_PROCESS	0.10801393728223	0.554767785471706	0.257206466468838	0.233323814261098	1.1912072092555	180	NFKBID SHLD3 STX4 BLK TNF RABGEF1 UNC13D ARID5A HLA-F MZB1 PTPN22 B2M RSAD2 PTPRC SPON2 IL4R CR1 TNFSF4 RAC2 FBXO38 CD300A FADD ITGAM IL18R1 NCR3 HLA-B VAV1 STAT5B TP53BP1 LAMP1 ATAD5 ARG1 NECTIN2 HLX ITGB2 LACC1 CD1C CD36 DDX60 PTPN6 CLEC7A IL1B STXBP2 MYB FGR VAMP8 STAT6 HLA-A
GOBP_REGULATION_OF_TYPE_I_INTERFERON_MEDIATED_SIGNALING_PATHWAY	0.10831234256927	0.555167040401353	0.216542836735348	0.367110582953153	1.32912573438083	33	OAS1 OAS3 UBE2K ISG15 FADD TRIM41 ZBP1 USP18 PTPN6 IRF7 TRIM56 YTHDF3 TBK1 RNF185 IRF3
GOBP_MONOCARBOXYLIC_ACID_BIOSYNTHETIC_PROCESS	0.108433734939759	0.555167040401353	0.16440575583821	-0.279805483904948	-1.23225395306004	113	PDK4 PTGES3 PRKAB2 SLC45A3 ERLIN2 PRMT3 PTGDS CBR1 PRXL2B GSTP1 NDUFAB1 MLYCD SIRT1 HACD2 ACACA GPX4 OXSM GAMT MCAT PECR OSBP PLA2G4A ACACB PIBF1
GOBP_VASCULAR_PROCESS_IN_CIRCULATORY_SYSTEM	0.108761329305136	0.555620763520056	0.237793834423688	0.245464717069477	1.20972514631866	133	ABCA2 MKKS RGS2 ROCK2 SLC1A4 PDE3A P2RX1 TNF ABCC2 ATP2A3 AZU1 ITGA1 SLC19A1 AGER ANGPT1 ECE1 ROCK1 SLC2A3 ABCC5 SLC22A1 PTP4A3 DOCK4 HRH2 SLC38A2 SNTA1 PER2 CD36 PDE2A SLC2A13 PLVAP SLC24A3 SLC5A3 SLC6A6 SRC PTGS2 SLC4A4
GOBP_GENE_SILENCING_BY_RNA	0.108864696734059	0.555620763520056	0.166933848713193	-0.289880867118518	-1.23780587058858	98	ZC3H10 MEG3 EIF4E2 TIAL1 PABPC1 PRKRA BCDIN3D LIMD1 KCNQ1OT1 CNOT6 TP53 SPOCD1 SND1 TSN DDX6 CNOT2 AGO3 MIR17HG SNIP1 SMAD3 MIR3142HG CNOT11 PUM1 ERI1 PUS10 CNOT7 ESR1 ELAVL1
GOBP_POSITIVE_REGULATION_OF_LEUKOCYTE_CELL_CELL_ADHESION	0.109233882427407	0.555807275888412	0.287805130535564	0.239115588101581	1.22095692602858	177	NFKBID BTN2A2 ELANE ZBTB16 BAD TNFSF14 CCDC88B JAK3 CD24 AP3D1 FUT7 ADAM8 TNF HMGB1 PTPN22 B2M PTPRC IL4R AGER TYK2 CR1 TNFSF4 CCL5 SOX13 FADD RELA VAV1 STAT5B VNN1 ZBTB7B NCK2 HLX ITGB2 CORO1A PTPN6 IL1B ALOX5 MYB SRC RASAL3 HLA-A LILRB2 FCHO1 CSK LGALS1 IL6ST ZMIZ1 CBFB PIK3CA BCL10 TFRC YES1
GOBP_ORGANELLE_FISSION	0.109243697478992	0.555807275888412	0.282013350011725	0.208698952924079	1.14623822772139	327	DAPK3 CHFR PSRC1 CCNB1 PDE3A EME2 BUB1B TNF INF2 TOP2A RACGAP1 EML3 SIRT7 IK NCAPG GOLGA2 ANLN PHF13 NCAPH SPAST CCDC61 DCTN2 CHMP1B REC8 CUL7 NEK6 SYCP2 DSN1 PKMYT1 KIF15 KMT5A BUB1 NSFL1C RAB11A KIF18B AURKA APC BCL2L11 KIF20B NSMCE2 CDC14B TPX2 RIOK2 RAD21 MUS81 L3MBTL1 CUL9 MLH3 ACOT8 CDC20 KIF14 ESPL1 RAD51C ABRAXAS2 RMI1 EML4 CHMP5 BRIP1 NAA50 KIF11 HECW2 KPNB1 SLF1 STAG1 ANAPC7 LRP5 MKI67 …
GOBP_POSITIVE_REGULATION_OF_FOCAL_ADHESION_ASSEMBLY	0.109839816933638	0.556770137961727	0.204294756516886	0.449938385516765	1.34999927579278	17	FMN1 LIMS1 SDC4 MAP4K4 ROCK1
GOBP_REGULATION_OF_CELL_MORPHOGENESIS	0.109965635738832	0.556770137961727	0.252961123069611	0.228048710481663	1.18457654620467	208	ERMN CDC42EP3 DAPK3 DVL3 OLFM4 CDC42SE1 LIMS1 WASF3 NTNG2 ARHGAP18 MYL12B PREX1 ARPC2 TAOK2 UNC13D CPNE5 DBN1 FMNL1 ZMPSTE24 CUL7 LARP4 MARK2 CRK SEPTIN7 RAC2 SEMA4D MYH9 MYO10 ACTN4 STRIP1 PAFAH1B1 MKLN1 CUX1 SEMA4A ARHGEF18 RHOBTB3 PLXNC1 FGD3 COCH MPL CXCR4 ITGB2 FGD4 CORO1A RHOBTB2 DNM2 RHOQ PRPF40A PDZD8 AGO4 FGR SRC PLXNA2 SS18L2 ZMYM4 MOV10 ARAP1 DBNL TRIOBP ITSN2 ACTR2 EPHB2 PEAK3 RHOB PL…
GOBP_POSITIVE_REGULATION_OF_PHOSPHATIDYLINOSITOL_3_KINASE_SIGNALING	0.11	0.556770137961727	0.213927855492356	0.322910514174288	1.28805270806484	46	NKX3-1 FLT1 MYDGF TNF RGL2 ANGPT1 CCL5 SEMA4D PTPN6 NCF1 FGR SRC PDGFA HCLS1 FLT3 HAX1
GOBP_REGULATION_OF_RESPONSE_TO_CYTOKINE_STIMULUS	0.110119047619048	0.556770137961727	0.234392647294686	0.25478401787705	1.23210993882664	116	TLR2 OAS1 SPPL2B CD24 IRAK3 RABGEF1 CPNE1 OAS3 IRAK2 CARD16 PTPRC ANGPT1 UBE2K CCL5 ISG15 FADD CASP1 IL1R2 ADAM17 PADI2 TRIM41 PAFAH1B1 CXCR4 ARG1 ZBP1 MAPK7 USP18 IL1RN PTPN6 TNFAIP3 CASP4 SPHK1 DDX58 IFIH1 TNFRSF1A NAIP IRF7 IL1R1 TRIM56 YTHDF3 TBK1 IKBKB RFFL
GOBP_MESENCHYME_MORPHOGENESIS	0.110320284697509	0.55692013083688	0.178219874951973	-0.440960032108775	-1.3692153929775	22	MYC ACVR1 TGFB3 SMAD3 LEF1 ACTA2 NOG ENG ROBO1 NOS3 DCHS1
GOBP_MYELOID_DENDRITIC_CELL_ACTIVATION	0.110609480812641	0.557012447136152	0.20207170902116	0.401443246507888	1.30941803832457	21	CLEC4D BATF HMGB1 RELB DOCK2 PSEN1 RBPJ NOTCH2 HAVCR2 TSPAN32 CD2 SPI1
GOBP_SEQUESTERING_OF_CALCIUM_ION	0.110803324099723	0.557012447136152	0.224966093540314	0.274108438385584	1.20929122413977	76	GP1BA LIME1 CHD7 PKD2 BAX HSP90B1 PTPRC CYBA AKAP6 GSTO1 UBASH3B CAPN3 TRPM2 DDIT3 GP5 IBTK CORO1A PTPN6 PSEN1 CALM1 GSTM2 CD19 PRKACA ATG5 GP9 CCR5 MTLN DIAPH1 ITPR3 NTSR1 LYN TPCN2 PTK2B
GOBP_MICROTUBULE_POLYMERIZATION	0.110853370563757	0.557012447136152	0.287805130535564	0.313120622964981	1.33438359245615	63	ARL3 RANBP9 PSRC1 ARL2 NAV3 GOLGA2 CDK5R1 CLIP1 CSNK1D CCDC57 TPX2 MAPRE3 NIN
GOBP_REGULATION_OF_EMBRYONIC_DEVELOPMENT	0.111111111111111	0.557444616177228	0.170932335370056	-0.376170890826922	-1.32062044939551	35	WDPCP ZBED3 CLASP2 BAG6 RACK1 POGLUT1 PHLDB2 SFRP2 TRIP12 CLASP1 RBM19 TDG DAG1 UTP25
GOBP_REGULATION_OF_ENDOCYTOSIS	0.11144578313253	0.558260821062026	0.234392647294686	0.235561664518811	1.18337082376172	145	ABCA13 ABCA2 RUFY1 NECAB2 DTNBP1 LRSAM1 RABGEF1 ARFGAP1 ANKRD13D B2M PICK1 STON1 ANGPT1 PPT1 ROCK1 CD300A DGKD MKLN1 CD63 NUMB CD14 FLOT1 UNC119 CLU MCTP1 TSC2 DNM2 CD36 RIN3 WDR54 ITGB3 RAB4A SDCBP DNAJC6 PSEN1 SRC RAB31
GOBP_POSITIVE_REGULATION_OF_WNT_SIGNALING_PATHWAY	0.111801242236025	0.558347734254992	0.16440575583821	-0.296200068633955	-1.24644272412731	87	SEMA5A DAAM2 FGFR2 KANK1 RECK PPM1N ZBED3 TRPM4 SPIN1 NKD1 CSNK2A1 TTC21B GID8 ZRANB1 MLLT3 SFRP2 TBL1XR1 SMAD3 LEF1 UBE2B DACT1
GOBP_VENTRICULAR_SEPTUM_MORPHOGENESIS	0.111913357400722	0.558347734254992	0.178219874951973	-0.429991607940386	-1.350877727184	24	FGFR2 CITED2 FGFRL1 ACVR1 RBM15 MIR17HG NOG ROBO1 NOS3
GOBP_POSITIVE_REGULATION_OF_CELL_JUNCTION_ASSEMBLY	0.111979166666667	0.558347734254992	0.216542836735348	0.335683334120796	1.28503305819271	40	FMN1 LIMS1 ADGRB1 SDC4 MAP4K4 AGRN ROCK1 SEMA4D GHRL SEMA4A FLOT1 ADNP
GOBP_LONG_CHAIN_FATTY_ACID_METABOLIC_PROCESS	0.112698412698413	0.559737555990158	0.165656695205483	-0.32480446760654	-1.27167947735933	60	PTGES3 PAM PTGDS HACL1 CBR1 GSTP1 CYP2U1 EPHX1 ABHD12 CPT2 PLA2G4C CPT1A ACSL5 GPX4 ABHD6
GOBP_LIPID_MODIFICATION	0.112759643916914	0.559737555990158	0.159646701919906	-0.265086017772223	-1.20365630659271	136	PEX7 PDK4 SGPP2 ETFBKMT PEX13 SOAT1 HACL1 MLYCD SLC35C1 SGPP1 HADHA ADIPOR1 ACAA2 ACOX3 CROT PHYH GCDH CPT2 CPT1A SAMD1 PPARD PLPP1 INPP5B SPHK2 INPP5K ECHDC1 MCAT INPP4B DECR1 HSD17B4 HADHB APPL2 BDH2 MTMR9 ECH1 DGKE INPP5F IRS1 ACACB
GOBP_PYRIMIDINE_RIBONUCLEOTIDE_METABOLIC_PROCESS	0.112866817155756	0.559737555990158	0.199915231309662	0.39953275660485	1.30318644777514	21	UPB1 UCK1 ENTPD4
GOBP_LYMPHOCYTE_MIGRATION	0.112947658402204	0.559737555990158	0.222056046145248	0.287223597213681	1.23922816396013	67	TNFSF14 CKLF FUT7 ADAM8 PIK3CD RIPOR2 CRK CCL5 FADD ADAM17 ITGAL PADI2 RIPK3 HSD3B7 XCL2 GPR15 CCL4 ADTRP ADAM10 PLEC GBA STK10 DOCK8
GOBP_NEGATIVE_REGULATION_OF_ALPHA_BETA_T_CELL_ACTIVATION	0.11358024691358	0.561436280614363	0.208955027549354	0.367558790374774	1.32372358752947	32	JAK3 HMGB1 IL4R TNFSF4 CD300A ZBTB7B LGALS9C HLX TWSG1 CBFB ADORA2A VSIR ITCH RUNX3 BCL6 SOCS5 TBX21 ZC3H12A ANXA1
GOBP_POSITIVE_REGULATION_OF_INTERFERON_ALPHA_PRODUCTION	0.113636363636364	0.561436280614363	0.199915231309662	0.470027748125436	1.38333549801956	16	SETD2 CHUK DDX58 IFIH1 IRF7 TBK1 IRF3 TLR4 MAVS HSPD1
GOBP_RIBOSE_PHOSPHATE_BIOSYNTHETIC_PROCESS	0.114754098360656	0.565445263243473	0.158514105424824	-0.266482060612051	-1.20419826493951	133	PDK4 DMAC2L DNAJC30 MPC2 SLC26A2 PDK2 ATP5MF MT-ATP8 SLC25A1 MLYCD MYC MT-CO2 IMPDH2 ADSL UQCC3 GCDH AK5 HACD2 ACACA ACSL5 ATP5MC2 PRPSAP2 SNCA SPHK2 PID1 ATP5PO AK2 DHODH ATPSCKMT ACACB STOML2 ATP5MG ACSL6 UMPS NME7 PINK1 PANK3 NME4 ATP5F1A TECR DCAKD
GOBP_REGULATION_OF_MUSCLE_SYSTEM_PROCESS	0.114803625377644	0.565445263243473	0.231126709673834	0.251030885415854	1.21901203664227	121	TNNI2 DAPK3 RGS2 ROCK2 SETD3 P2RX1 PROK2 ASB3 SLC8A3 ABAT GRK2 ROCK1 SPX CAMK2G TNNT1 GHRL NOTCH1 AKAP6 PDE5A GSTO1 DOCK4 YY1 HDAC4 JUP SLC9A1 PTGS2 CALM1 GSTM2 SUMO1 KCNJ2 SPHK1 CTTN PPP1R12B IL6ST PRKACA LMNA TNFRSF1A
GOBP_REGULATION_OF_IMMUNE_EFFECTOR_PROCESS	0.114970386241741	0.565445263243473	0.287805130535564	0.221015461766229	1.18252569266211	258	NFKBID SHLD3 JAK3 STX4 FUT7 BLK IRAK3 TNF RABGEF1 UNC13D ARID5A HMGB1 HLA-F MZB1 PTPN22 B2M RSAD2 PGLYRP1 PTPRC SPON2 IL4R AGER ANGPT1 DUSP22 APLF CR1 CRK SLC15A4 TNFSF4 RAC2 FBXO38 CD300A FADD ITGAM IL18R1 NCR3 HLA-B VAV1 STAT5B TP53BP1 RIPK3 ZBTB7B LAMP1 ATAD5 ARG1 NECTIN2 HLX ITGB2 SUPT6H LACC1 CD1C CD36 DDX60 PTPN6 CLEC7A NCF1 IL1B STXBP2 MYB FGR VAMP8 STAT6 HLA-A CFH
GOBP_ORGANIC_CYCLIC_COMPOUND_CATABOLIC_PROCESS	0.115334207077326	0.566376454119518	0.147331213699377	-0.230302117035899	-1.17451270063833	362	LSM6 DCP1B FTO NUDT9 TENT4A RNASEH2B NAF1 MTPAP FAH NSUN2 PABPC1 PRKCA MLH1 GSPT1 SECISBP2 DPYSL4 TAF15 ENTPD5 SCARB1 NT5E PABPC4 ANGEL2 TTC5 NBAS ALKBH5 MLYCD MYEF2 KCNQ1OT1 CNOT6 FASTKD2 SND1 TRDMT1 POLR2D SIDT2 HNRNPA0 NUDT15 CSDE1 SMG9 HMOX1 CDADC1 LSM4 METTL16 EXOSC2 DCTPP1 OGG1 PDE8A APOBEC3C RNASE6 NUDT19 CNOT2 AGO3 THRAP3 SMPDL3A YBX1 REXO4 PCID2 TENT5C FASTKD3 NEIL2 SMG8 HMOX2 DIS3L EXOS…
GOBP_IRON_ION_HOMEOSTASIS	0.115873015873016	0.56675992998863	0.163180127180689	-0.323027846033457	-1.26472362108626	60	ACO1 FRRS1 TFR2 NUBP1 MYC STEAP3 HFE EIF2AK1 SLC46A1 HMOX1 FXN CCDC115 ISCU NEO1 HMOX2 BTBD9 CYB561A3 EPB42 BDH2 SLC25A37 ATP13A2 SRI NCOA4 IREB2 SLC11A2
GOBP_REGULATION_OF_PHOSPHATASE_ACTIVITY	0.116022099447514	0.56675992998863	0.219250346703755	0.297722129058744	1.26011945039762	61	PPP1R35 PPP6R2 ROCK2 TNF HSP90B1 ITGA1 PTPRC MGAT5 ROCK1 SEMA4D CD300A PLEK RIPK3 BOD1L1
GOBP_PURINE_CONTAINING_COMPOUND_TRANSMEMBRANE_TRANSPORT	0.116483516483516	0.56675992998863	0.193813302725311	0.473436466962014	1.37912098774252	15	SLC17A9 SLC19A1 LRRC8D SLC22A1 AQP9 SLC35B3
GOBP_ER_NUCLEUS_SIGNALING_PATHWAY	0.116580310880829	0.56675992998863	0.211400189384923	0.3264795044996	1.26042666678668	42	ATF4 SREBF2 TMED2 CCDC47 TMCO1 BCL2L11 FBXW7 NFE2L2 ZBTB7B SELENOS DDIT3 NCK2
GOBP_BLASTOCYST_GROWTH	0.116704805491991	0.56675992998863	0.197822021315103	0.448500362010296	1.34568461681992	17	TAF8 RTF1 NBN ZNF830 CHEK1 PELO SBDS BRCA2 PALB2 ZPR1 NDEL1 CTR9
GOBP_PODOSOME_ASSEMBLY	0.116704805491991	0.56675992998863	0.197822021315103	0.448362542793966	1.34527110277394	17	SH3PXD2B TNF LCP1 BIN2 ASAP1 SRC DBNL CAPG
GOBP_REGULATION_OF_VIRAL_TRANSCRIPTION	0.116704805491991	0.56675992998863	0.197822021315103	0.448173585095725	1.34470415235586	17	TRIM11 TRIM62 RSF1 TRIM13 IFITM3 TRIM8 LARP7 ZFP36
GOBP_ACTIVATION_OF_PROTEIN_KINASE_ACTIVITY	0.116809116809117	0.56675992998863	0.222056046145248	0.265062895195447	1.22681977908748	95	AGAP2 OSBPL8 TAOK2 PILRB CDK5R1 CAB39 ANGPT1 MARK2 CCL5 CD300A PPIA TPX2 SLC11A1 CLSPN RIPK3 KIF14 TNFSF15 TXN MOB3C ADNP ITGB3 BORA SRC TLR6 PRKCD DGKQ ECT2 PARK7 STRADA PHB PIK3CA
GOBP_INTERFERON_GAMMA_PRODUCTION	0.116999250382024	0.566835174238883	0.287805130535564	0.288051522012595	1.29303166613451	83	CEBPG TNF BTN3A1 ARID5A HMGB1 PTPN22 PGLYRP1 TYK2 CR1 TNFSF4 ISG15 NLRP6 FADD IL18R1 SLC11A1 RIPK3 LGALS9C CD14 DDIT3 CLEC7A IL1B HLA-A BCL3 IL1R1 CD226 HAVCR2 BTN3A2 CD2 VSIR ZFPM1 IL12RB2 TLR4
GOBP_PHENOL_CONTAINING_COMPOUND_BIOSYNTHETIC_PROCESS	0.117229129662522	0.567102466295897	0.172324344900946	-0.467754390516716	-1.38234430753443	18	HDC TRPC1 GATA3 CTNS OPN3 SNCA
GOBP_RESPONSE_TO_ATP	0.118451025056948	0.571693220919424	0.195789002148949	0.433685788063083	1.33166788279413	18	PANX1 P2RX1 HSP90B1 P2RY12 IL1B PTGS2 DGKQ SSH1 P2RX5
GOBP_TOR_SIGNALING	0.11864406779661	0.571693220919424	0.158514105424824	-0.28194685860486	-1.21291900256882	102	EPM2A GPR137B DYRK3 TTI1 SH3BP4 AKT1S1 TBCK SESN3 EIF4EBP1 EIF4EBP2 CASTOR2 GATA3 TNFAIP8L1 CTNS WDR24 SIRT1 SLC38A9 MAPKAPK5 RRAGA MIOS ITFG2 SEH1L SIK3 UBR1
GOBP_BRANCHING_INVOLVED_IN_BLOOD_VESSEL_MORPHOGENESIS	0.118829981718464	0.571693220919424	0.173747838999571	-0.482706946946984	-1.34627169938046	15	ACVR1 RBM15 SFRP2 NRP1 LEF1 ENG
GOBP_CHROMOSOME_SEPARATION	0.119891008174387	0.571693220919424	0.213927855492356	0.269898445272904	1.20685607319426	79	CHFR CCNB1 EME2 BUB1B TOP2A IK NCAPH NEK6 BUB1 APC NSMCE2 RIOK2 RAD21 MUS81 ESPL1 RMI1 HECW2 ANAPC7 CDC26 DLGAP5 TACC3 CENPX DUSP1 UBE2C TOP3A CDC6 KNTC1 ANAPC5
GOBP_REGULATION_OF_MYOBLAST_DIFFERENTIATION	0.12	0.571693220919424	0.204294756516886	0.377726109223212	1.32755441822724	30	TNFSF14 SRA1 TNF RIPOR2 TRIP4 AKIRIN1 CMTM5 NOTCH1 MAPK14 CAPN3 DDIT3
GOBP_LIPID_CATABOLIC_PROCESS	0.120331950207469	0.571693220919424	0.148261500475107	-0.250917356376316	-1.19329132061354	192	PEX7 MCEE PCCA ETFBKMT PEX13 HACL1 SCARB1 MLYCD PRDX6 NAPEPLD DDHD2 NCEH1 HADHA ACER2 ACAA2 PNPLA6 PLA2G15 ACOX3 CROT ABHD12 PHYH GCDH LIPE CPT2 SIRT2 PLA2G4C CPT1A GM2A PCCB NUDT19 LDAH PPARD SMPDL3A ABHD6 TBL1XR1 GDE1 FUCA1 LPIN1 ECHDC1 NAGA MCAT DECR1 HSD17B4 HADHB BDH2 ECH1 PAFAH2 INPP5F PLA2G4A IRS1 ACACB
GOBP_REGULATION_OF_CALCIUM_ION_TRANSMEMBRANE_TRANSPORT	0.120547945205479	0.571693220919424	0.213927855492356	0.269339615783879	1.19926936615624	78	OPRL1 LIME1 CHD7 PKD2 BAX P2RX1 C4orf3 CYBA CACNB1 AKAP6 GSTO1 UBASH3B CAPN3 CRACR2A VMP1 CORO1A YWHAE CACNB3 PTPN6 SLC9A1 CALM1 GSTM2 CD19 SUMO1
GOBP_CELL_MORPHOGENESIS_INVOLVED_IN_DIFFERENTIATION	0.120689655172414	0.571693220919424	0.271288554688953	0.20009678464555	1.1145895795615	387	SEMA3B DTNBP1 SDC2 FERMT3 CLEC1B OLFM4 DNM3 NBEAL2 EFNA4 LIMS1 ADGRB1 NTNG2 NEXN YWHAH PREX1 HSP90AA1 ATF4 TIAM2 ARPC2 TAOK2 UNC13D PARD3 TRIM46 PTEN CDK5R1 SPAST SCN1B KIF5B DBN1 PEAK1 COL18A1 CUL7 EMB SEMA4B PXN ECE1 MARK2 ULK1 CRK MAP1S LYPLA2 RAB11A RAC2 ROCK1 S100A6 SEMA4D MYH9 EPHB6 RILPL2 RNF6 ACTN4 NOTCH1 FEZ1 RAB1A SZT2 PHACTR1 PAFAH1B1 CUX1 SEMA4A PLXNC1 KIF14 GDF7 NIN SYNGAP1 CRPPA NUM…
GOBP_DETECTION_OF_OTHER_ORGANISM	0.120879120879121	0.571693220919424	0.190023305279108	0.466147345457414	1.35788776818572	15	TLR2 PGLYRP1 HLA-B TLR1 CLEC7A HLA-A TLR6 NAIP TLR4
GOBP_NEGATIVE_REGULATION_OF_B_CELL_PROLIFERATION	0.120879120879121	0.571693220919424	0.190023305279108	0.46563395163393	1.35639225137121	15	TNFRSF13B BLK CD300A INPP5D MNDA
GOBP_NEURON_PROJECTION_ARBORIZATION	0.120879120879121	0.571693220919424	0.190023305279108	0.468854708427436	1.36577431971681	15	DVL3 NTNG2 TAOK2 ROCK1 PHACTR1
GOBP_REGULATION_OF_CELLULAR_AMINE_METABOLIC_PROCESS	0.120879120879121	0.571693220919424	0.190023305279108	0.468235190418061	1.36396966302339	15	PDE1B ABAT ITGAM ITGB2 SLC7A11 BCKDK PARK7
GOBP_REGULATION_OF_CYSTEINE_TYPE_ENDOPEPTIDASE_ACTIVITY_INVOLVED_IN_APOPTOTIC_SIGNALING_PATHWAY	0.120879120879121	0.571693220919424	0.190023305279108	0.466321446750529	1.35839492545831	15	MMP9 BAX HTRA2 PRR7
GOBP_GLUTAMINE_FAMILY_AMINO_ACID_METABOLIC_PROCESS	0.120915032679739	0.571693220919424	0.161978948883402	-0.354082681054519	-1.28298010457752	41	ALDH5A1 FAH BLOC1S6 GCLC GOT1 GLUL ASRGL1 NIT2 SLC7A7 NOS3 GFPT1
GOBP_PEROXISOMAL_TRANSPORT	0.121052631578947	0.571693220919424	0.16823816568964	-0.448446931556241	-1.36571338539105	20	PEX7 PEX13 HACL1 PEX10 PEX3 ABCD2 PEX26 LONP2 PEX1
GOBP_PHOSPHATIDYLINOSITOL_DEPHOSPHORYLATION	0.121076233183857	0.571693220919424	0.191892240384838	0.382656039355527	1.28900165559463	23	MTMR10 INPPL1 PTEN INPP5D SYNJ2 MTMR3 PIP4P1 SACM1L PIP4P2 MTMR6
GOBP_FEMALE_MEIOTIC_NUCLEAR_DIVISION	0.121348314606742	0.571693220919424	0.191892240384838	0.420700420964386	1.31806948249048	19	TOP2A NCAPH SYCP2 AURKA MLH3 RAD51C
GOBP_NEGATIVE_REGULATION_OF_CYTOKINE_PRODUCTION_INVOLVED_IN_IMMUNE_RESPONSE	0.121348314606742	0.571693220919424	0.191892240384838	0.422415382360018	1.32344251794894	19	JAK3 IRAK3 TNF HLA-F ANGPT1
GOBP_CELLULAR_COMPONENT_MORPHOGENESIS	0.121739130434783	0.572703213610586	0.271288554688953	0.198303784152517	1.11049144888486	400	SEMA3B ABCA2 DTNBP1 SDC2 DVL3 DNM3 TLR2 EFNA4 ADGRB1 TCAP NTNG2 WEE1 NEXN BAX YWHAH HSP90AA1 CPNE1 TIAM2 TAOK2 PARD3 SGK1 PGM5 CPNE5 TRIM46 PTEN CDK5R1 SPAST ITGA1 SCN1B KIF5B DBN1 MAP4K4 MYOM2 CUL7 EMB SEMA4B ECE1 MARK2 ULK1 MAP1S CFL2 LYPLA2 RAB11A TAOK1 RAC2 ROCK1 AURKA S100A6 SEMA4D EPHB6 TMF1 TNNT1 RNF6 KIF20B NEBL NOTCH1 FEZ1 SZT2 PHACTR1 ITGB4 NCKAP1 PAFAH1B1 CUX1 SEMA4A NEB PLXNC1 CAPN3 G…
GOBP_NEURAL_TUBE_PATTERNING	0.122082585278276	0.573487802913583	0.169570644405628	-0.448163897737495	-1.34287055646594	19	GORAB IFT140 TULP3 TMEM107 SUFU TBC1D32 RNF220 KDM2B ARL13B FKBP8 CDK20 TCTN1
GOBP_POSITIVE_REGULATION_OF_LOCOMOTION	0.122362869198312	0.573973805516939	0.266350657088526	0.205342189298309	1.13093985882916	343	SEMA3B FLT1 TRIP6 JUN WASHC1 MIR590 FERMT3 MMP9 DAPK3 CXCL8 TNFSF14 HDAC7 ROCK2 STX4 FUT7 CREB3 ADAM8 TNF HMGB1 PIK3CD IRS2 AZU1 RIPOR2 PTPRC ITGA5 MAP4K4 MGAT5 AGER ANGPT1 SEMA4B AKIRIN1 CRK CCL5 P2RY12 RAB11A RAC2 SEMA4D ITGAX APC FADD ACTN4 KIF20B CEACAM6 NOTCH1 ANXA3 CCR1 CPNE3 TCAF2 PRKD2 ADAM17 MALAT1 MAPK3 TNFRSF18 MAPK14 NFE2L2 SEMA4A MAP3K3 STK4 NUMB ARHGEF2 DOCK4 THBS1 RIPOR1 CXCR4
GOBP_POSITIVE_REGULATION_OF_NITRIC_OXIDE_METABOLIC_PROCESS	0.12280701754386	0.575225943646996	0.20207170902116	0.383090031419288	1.32988749104223	29	MMP8 PKD2 HSP90AA1 TNF CLU DNM2 CD36 DDAH2 CLEC7A IL1B TLR6 PTGS2 TICAM1 AIF1 TLR4 KLF2 PTK2B SOD2
GOBP_POSITIVE_REGULATION_OF_HEMOPOIESIS	0.123123123123123	0.575631894380266	0.222056046145248	0.249348341832281	1.20371795735174	117	NFKBID BTN2A2 ZBTB16 BAD AP3D1 ADAM8 PF4 TNF HMGB1 PTPRC IL4R AGER CR1 TNFSF4 SOX13 EVI2B FADD IL15RA CCR1 STAT5B INPP5D VNN1 ZBTB7B
GOBP_GLYCOLIPID_BIOSYNTHETIC_PROCESS	0.123333333333333	0.575631894380266	0.161978948883402	-0.336625231911531	-1.25803092739197	49	PIGH ST8SIA1 PIGB PIGC PIGU PIGN ST3GAL5 PGAP3 PIGM PIGO
GOBP_ALPHA_BETA_T_CELL_PROLIFERATION	0.123425692695214	0.575631894380266	0.20207170902116	0.362363260935364	1.31193803084889	33	PTPN22 PTPRC TYK2 TNFSF4 ZBTB7B LGALS9C DOCK2 TWSG1 RASAL3 HLA-A
GOBP_CARBOHYDRATE_TRANSPORT	0.123839009287926	0.57673088113143	0.155241966228839	-0.287825571341582	-1.22447490957793	94	SLC45A3 MFSD4B SORBS1 SLC35D1 ACE RFT1 CREBL2 SLC2A8 MYC MFSD2B SLC2A6 SLC35C1 SLC37A2 ZDHHC7 ITLN1 C2CD5 SLC35B4 PIK3R1 PPARD OPN3 INPP5K PID1 TMEM144 APPL2 AQP3 IRS1
GOBP_REGULATION_OF_STEM_CELL_POPULATION_MAINTENANCE	0.124561403508772	0.577249920609717	0.165656695205483	-0.44351104533131	-1.35068149329456	20	ZNF706 MYC KAT2A KDM3A CNOT2 TAF6L TAL1 ELAVL1 WDR43 KDM2B CNOT1 TAF5L
GOBP_DICARBOXYLIC_ACID_METABOLIC_PROCESS	0.124605678233439	0.577249920609717	0.156312403073186	-0.312056242851278	-1.23832412530639	63	ALDH5A1 DLST BLOC1S6 SLC25A32 GCLC GOT1 SLC46A1 PHYH GLUL L2HGDH MDH2 NIT2 KYNU OGDH GRHPR
GOBP_REGULATION_OF_MAP_KINASE_ACTIVITY	0.124620060790274	0.577249920609717	0.222056046145248	0.250202862382872	1.21307420979374	122	FLT1 ELANE DTNBP1 DVL3 RGS2 PIK3R5 LIME1 CD24 RGS14 IRAK3 ADAM8 TNF PTPN22 PTPRC AGER MAP4K2 CD300A HGS S100A12 PDE5A MAP3K10 THBS1 EZH2 NF1 PTPN6 IL1B PSEN1 SRC DUSP1 TLR6 PDGFA PRKCD DNAJA1 CSK AKAP13 GBA
GOBP_ENDOCRINE_HORMONE_SECRETION	0.125	0.577249920609717	0.190023305279108	0.384676076326459	1.27221924575988	22	NKX3-1 HCAR2 TMF1 GHRL RAB8B RETN IL1B RAB11FIP5
GOBP_REGULATION_OF_ACTIN_FILAMENT_BUNDLE_ASSEMBLY	0.125198098256735	0.577249920609717	0.156312403073186	-0.310849729627596	-1.24066723061629	66	BBS4 EPHA1 WASF2 ALMS1 BAG4 MTSS1 CLASP2 S1PR1 PHLDB2 TGFB3 PIK3R1 RGCC PRKN SMAD3 NRP1 INPP5K CLASP1 EVL S100A10 CD47
GOBP_REGULATION_OF_VIRAL_ENTRY_INTO_HOST_CELL	0.12531328320802	0.577249920609717	0.199915231309662	0.381189151505523	1.32328863382341	29	LY6E TRIM11 TRIM62 TRIM25 TRIM22 IFITM1 IFITM2 IFITM3 NECTIN2 TRIM8
GOBP_ENSHEATHMENT_OF_NEURONS	0.125356125356125	0.577249920609717	0.213927855492356	0.262563634365537	1.20666543021327	92	ABCA2 TLR2 CST7 WASF3 TNF PARD3 PTEN SLC8A3 NSUN5 MYRF RARG ITGAX MPZ ITGB4 TG KIF14 B4GALT5 SH3TC2 CXCR4 SBF2 NF1 CLU MARVELD1 ERCC2 NAB1
GOBP_RECEPTOR_METABOLIC_PROCESS	0.125373134328358	0.577249920609717	0.219250346703755	0.249583080534139	1.19951019516053	114	ABCA2 NECAB2 DTNBP1 CXCL8 DNM3 SH3GLB1 ANKRD13D PICK1 GRK2 ANGPT1 ECE1 PLEKHJ1 MKLN1 CD63 NUMB CHMP5 FLOT1 ITGB2 CAMLG DNM2 CD36 LAMTOR1 RIN3 WDR54 NSF ITGB3 SDCBP PSEN1 RAB31
GOBP_NUCLEOBASE_CONTAINING_SMALL_MOLECULE_CATABOLIC_PROCESS	0.125560538116592	0.577293918876002	0.188204146308491	0.381476469719992	1.28502819886923	23	UPB1 ENTPD4 APOBEC3A APOBEC3G CDA
GOBP_CYTOPLASMIC_TRANSLATION	0.125748502994012	0.577340368767416	0.219250346703755	0.245240317609698	1.20148884006781	125	EIF4A1 RPL22L1 EIF2S2 RPL31 RPL34 RPS7 RPS24 RPL23 RPS3A RPL35 RPS18 RPL27 SLBP RPS21 RPL27A RPS27A RPL6 CNBP RPS20 RPL5 RPL11 EIF5 RPS27 RPS9 RPS29 RPL37 ETF1 RPL32 RPL41 RPS6 NEMF RPS23 CPEB2 RPL24 DPH3 RPS25 RPS8 DPH5 RPS15A RPL26 RPS14 RPL21 RPL7 DPH7 ZC3H15
GOBP_REGULATION_OF_VESICLE_MEDIATED_TRANSPORT	0.126050420168067	0.577909129753596	0.261663521711573	0.205341054322703	1.1327022902899	349	ABCA13 ABCA2 RUFY1 NECAB2 DTNBP1 OLFM4 LRSAM1 RAB27B TLR2 BAIAP3 BET1L STX4 BLK P2RX1 RAP1B TNF RABGEF1 ARFGAP1 ANKRD13D UNC13D HMGB1 HLA-F B2M AZU1 SDC4 CDK5R1 PICK1 PTPRC STON1 IL4R ANGPT1 PPT1 CYBA SAR1A ARFIP1 RAB11A RAC2 ROCK1 CD300A DGKD HGS IL15RA ITGAM NOTCH1 SLC11A1 MICAL1 RAP1A MAPK3 RAB8B DENND10 RAB27A MKLN1 CD63 LAMP1 NUMB CD14 FLOT1 ITGB2 PRKCB RAB8A UNC119 DYSF CORO1A CLU MCTP1 TSC…
GOBP_PIGMENT_CELL_DIFFERENTIATION	0.126334519572954	0.578394711613269	0.165656695205483	-0.432425587907073	-1.34271527614016	22	HPS6 BLOC1S6 BLOC1S3 USP13 MITF MREG HPS4 KIT
GOBP_REGULATION_OF_LEUKOCYTE_MEDIATED_CYTOTOXICITY	0.126684636118598	0.578945759187917	0.206587922696891	0.286477575162039	1.23656830252376	65	HLA-F B2M PTPRC AGER CRK FADD ITGAM NCR3 HLA-B VAV1 STAT5B RIPK3 LAMP1 ARG1 NECTIN2 CD1C
GOBP_POSITIVE_REGULATION_OF_CELL_CYCLE	0.126811594202899	0.578945759187917	0.241339976815091	0.224477567918175	1.16335383004919	212	CCND3 NKX3-1 MIR590 MARK4 PPP1R35 PSRC1 CCNB1 ROCK2 PKD2 TNF RACGAP1 CDK5R1 SPAST MDM2 NUDT16 NSFL1C RAB11A AURKA CCDC57 BCL2L11 KIF20B NSMCE2 CDC14B RRM2 RAD21 ADAM17 PAFAH1B1 DDX11 STAT5B MAPRE3 KIF14 ESPL1 PAF1 RAD51C PLRG1 CEP295 MEPCE ATAD5 SLF1 EZH2 ANAPC7 LRP5 STIL DTL KIF23 CHEK2 CHEK1 IL1B DLGAP5 VPS4B SRC NPM1 UBE2C APEX1 ECT2 KMT2E CDC6 SPHK1 RPS15A BRCA2 WIZ ANAPC5
GOBP_NEGATIVE_REGULATION_OF_LIPID_LOCALIZATION	0.127098321342926	0.57939221463552	0.193813302725311	0.375834384514798	1.31382888128011	28	ABCA2 OSBPL8 TNF SREBF2 IRS2 CES1 THBS1 ITGB3 NFKBIA NFKB1
GOBP_POSITIVE_REGULATION_OF_CELL_CYCLE_PROCESS	0.12779552715655	0.57939221463552	0.224966093540314	0.231060722903656	1.17142640397554	161	CCND3 PPP1R35 CCNB1 ROCK2 TNF RACGAP1 SPAST MDM2 NUDT16 NSFL1C RAB11A AURKA KIF20B NSMCE2 CDC14B RRM2 RAD21 ADAM17 DDX11 KIF14 ESPL1 PAF1 RAD51C PLRG1 CEP295 MEPCE ATAD5 SLF1 EZH2 ANAPC7 LRP5 STIL DTL KIF23 CHEK2 IL1B DLGAP5 VPS4B NPM1 UBE2C APEX1 ECT2 KMT2E CDC6 SPHK1 WIZ ANAPC5
GOBP_REGULATION_OF_T_HELPER_CELL_DIFFERENTIATION	0.12781954887218	0.57939221463552	0.197822021315103	0.37846347222115	1.31382650615736	29	NFKBID JAK3 IL4R TNFSF4 ZBTB7B HLX MYB NLRP3 BCL6 SOCS5 TBX21 ZC3H12A IRF4 ANXA1
GOBP_MITOCHONDRIAL_CYTOCHROME_C_OXIDASE_ASSEMBLY	0.128070175438597	0.57939221463552	0.163180127180689	-0.44146272612836	-1.34444348215841	20	COX18 OXA1L BCS1L COX17 COX20 FASTKD3 COA4 COX14 SCO1 TIMM21 SMIM20 SURF1 TACO1
GOBP_NEGATIVE_REGULATION_OF_ALPHA_BETA_T_CELL_DIFFERENTIATION	0.128089887640449	0.57939221463552	0.186432558434075	0.417253164892315	1.30726910578415	19	JAK3 HMGB1 IL4R TNFSF4 ZBTB7B HLX CBFB RUNX3 BCL6 SOCS5 TBX21 ZC3H12A ANXA1
GOBP_NEGATIVE_REGULATION_OF_BLOOD_PRESSURE	0.128089887640449	0.57939221463552	0.186432558434075	0.417323577123473	1.30748970982555	19	OPRL1 MKKS TNF ABAT
GOBP_RESPIRATORY_CHAIN_COMPLEX_IV_ASSEMBLY	0.128158844765343	0.57939221463552	0.165656695205483	-0.421799550269971	-1.32514125223329	24	COX10 COX18 OXA1L BCS1L COX17 COX20 FASTKD3 MT-CO3 COA4 COX14 SCO1 TIMM21
GOBP_CYTOSKELETON_DEPENDENT_CYTOKINESIS	0.128342245989305	0.579414367846013	0.204294756516886	0.271056064672063	1.19580070083012	73	ARL3 ROCK2 RACGAP1 ANLN SPAST CHMP1B CUL7 SEPTIN7 ROCK1 APC KIF20B SEPTIN8 BIN3 ESPL1 CHMP5 UNC119 KIF23 KLHDC8B CNTROB VPS4B USP8 PLEC ACTR3 ECT2 ACTR2 RHOB CHMP1A
GOBP_POSITIVE_REGULATION_OF_STEROL_TRANSPORT	0.128668171557562	0.580079006772009	0.186432558434075	0.392971015843084	1.28178351774454	21	ABCA13 ABCB4 CES1 ABCA3 NFKBIA PTCH1 ABCA7
GOBP_TRANSLATIONAL_ELONGATION	0.129720853858785	0.582984109607786	0.156312403073186	-0.334516601845625	-1.24785231354971	47	DNAJC24 ALKBH1 EEF2K SECISBP2 EFL1 DPH6 EEF2 RACK1 EIF5A RPLP2 MTRES1 GFM1 EIF5A2 EIF4A3 ASCC2 ASCC3 CPEB3 SEPSECS TRNAU1AP TUFM HBS1L
GOBP_PYRIMIDINE_NUCLEOSIDE_MONOPHOSPHATE_METABOLIC_PROCESS	0.129840546697039	0.582984109607786	0.186432558434075	0.428894951439308	1.31695722489572	18	UPB1 UCK1 TYMS CDA
GOBP_NAD_METABOLIC_PROCESS	0.129893238434164	0.582984109607786	0.163180127180689	-0.430069065935619	-1.33539809108424	22	TIGAR GPD1L TP53 HK1
GOBP_RESPONSE_TO_TOXIC_SUBSTANCE	0.130030959752322	0.582984109607786	0.219250346703755	0.243200811440942	1.18787077921248	130	MPO TXNDC17 TLR2 S100A9 BAX IPCEF1 ATF4 TNF HTRA2 SELENOT TRPM6 CCL5 SELENOF MPST BAK1 ALOX5AP TXNRD1 CES1 HP TYMS NFE2L2 GSTO1 SLC30A4 SELENOS BRIP1 TXN ARG1 KDM5B GSTM1 SESN1 SLC7A11 PTGS1 GSTO2 CD36 SRSF9 CCL4 MGST1 WAPL PTGS2 FOS GSTM2
GOBP_NEGATIVE_REGULATION_OF_METAPHASE_ANAPHASE_TRANSITION_OF_CELL_CYCLE	0.130325814536341	0.583500129634431	0.195789002148949	0.348790017428426	1.29164184258267	35	CHFR CCNB1 BUB1B IK BUB1 APC RAD21
GOBP_CELLULAR_KETONE_METABOLIC_PROCESS	0.131462333825702	0.586622248350643	0.14641623786055	-0.266867895039632	-1.19242052343846	119	PDK4 ETFBKMT SLC45A3 COQ6 ERLIN2 PRMT3 PDK2 UBIAD1 NDUFA9 CBR1 MLYCD EGR1 AKR7A2 HAGH SIRT1 CPT1A PPARD SNCA PPTC7 KYNU APPL2 AFMID SLC7A7 IRS1 ACACB PIBF1 COQ2 DHRS4 OXCT1 NMT1 CD74
GOBP_POSITIVE_REGULATION_OF_TELOMERASE_ACTIVITY	0.131578947368421	0.586622248350643	0.160801401070022	-0.404710523170623	-1.31961165904392	27	PTGES3 NVL NAF1 MYC KLF4 HMBOX1 POT1 MAPKAPK5 PRKCQ
GOBP_SIGNALING_RECEPTOR_LIGAND_PRECURSOR_PROCESSING	0.131578947368421	0.586622248350643	0.160801401070022	-0.439840468835404	-1.33950301240907	20	CORIN CPA3 ACE DISP1 CTSL PCSK5
GOBP_LIPOSACCHARIDE_METABOLIC_PROCESS	0.131746031746032	0.586622248350643	0.152144922367565	-0.302442801791907	-1.23088146148516	74	PIGH ITGB8 ST8SIA1 PIGB PIGC PIGU PIGN ST3GAL5 PGAP3 PIGM PIGO GM2A GLB1 B4GALT3 FUCA1 ST3GAL3 NAGA KIT ST6GALNAC4 DPM2 SUMF1 DPM3
GOBP_NEGATIVE_REGULATION_OF_CELL_JUNCTION_ASSEMBLY	0.131944444444444	0.586700913242009	0.186432558434075	0.399854257695561	1.27358977889029	20	TLR2 ROCK2 TNF PTEN DUSP22 ROCK1 THBS1 IL1B SRC
GOBP_NEGATIVE_REGULATION_OF_JNK_CASCADE	0.132142857142857	0.586779362907954	0.161978948883402	-0.408264411138898	-1.31439140614111	26	AIDA FKTN GSTP1 ZNF675 F2RL1 SFRP2 CYLD PRKN DACT1 PINK1 DUSP10
GOBP_GLOMERULUS_DEVELOPMENT	0.1325	0.587342472752044	0.193813302725311	0.366989336990014	1.2898190087132	30	COL4A3 CD24 COL4A4 ANGPT1 NOTCH1 NID1 CFLAR BASP1 ASXL1 MEF2C PDGFA
GOBP_CELLULAR_IRON_ION_HOMEOSTASIS	0.132786885245902	0.587342472752044	0.154190966581424	-0.344338418248353	-1.26348615990043	43	ACO1 FRRS1 TFR2 NUBP1 MYC HFE SLC46A1 HMOX1 FXN CCDC115 ISCU CYB561A3 ATP13A2 SRI NCOA4 IREB2 SLC11A2
GOBP_SIGNAL_TRANSDUCTION_IN_ABSENCE_OF_LIGAND	0.1328125	0.587342472752044	0.197822021315103	0.329375929758678	1.26088761427921	40	BAD BAX PF4 TNF BCL2A1 HTRA2 FADD BCL2L11 BAK1 IFI6 NF1 MAPK7 IL1B MCL1
GOBP_WOUND_HEALING	0.133333333333333	0.587909895196989	0.245041785430996	0.214775020634539	1.14913670750787	258	TNFRSF12A DTNBP1 FERMT3 GP1BA S100A8 BLK P2RX1 PF4 TNF CADM4 PTEN SDC4 ABAT CHMP1B ITGA5 MYL12A CRK P2RY12 CLIC1 MMRN1 MYH9 RAF1 NLRP6 PPIA DGKD PLEK SLC11A1 ADAM17 LCP1 VAV1 MAPK14 RAB27A NFE2L2 ALOX12 UBASH3B DGKZ CFLAR CHMP5 MPL THBS1 CXCR4 ARHGAP24 ELK3 F13A1 GP5 F5 NF1 DYSF SLC7A11 ARFGEF1 TLN1 CD36 PTPN6 ITGB3 CLEC7A PEAR1 ALOX5 ACTN1 ADTRP TNFAIP3 SRSF6 B4GALT1 SRC JAML PDGFA CNN2 PRKCD MP…
GOBP_NEGATIVE_REGULATION_OF_CELLULAR_PROTEIN_CATABOLIC_PROCESS	0.133440514469453	0.587909895196989	0.152144922367565	-0.322644581354942	-1.24307359138432	55	EPHA4 ALAD STYX GABARAPL2 CSNK2A1 HFE PSMF1 BAG6 NOP53 CSNK2A2 EIF3H ATRAID USP7 RGP1 ATP13A2 SUFU FURIN BAG5 LAPTM4B
GOBP_CHROMOSOME_CONDENSATION	0.133484162895928	0.587909895196989	0.183023938384487	0.366298123206749	1.26428387117927	25	TOP2A NCAPG PHF13 NCAPH KMT5A ACIN1 WAPL SMARCA5 AKAP8L CHMP1A AKAP8
GOBP_NEURON_MIGRATION	0.133748055987558	0.587938772878817	0.149207542435322	-0.291417394143686	-1.22081337781052	83	PEX7 GATA2 PEX13 BBS4 ALKBH1 ULK4 CCR4 CDK5 ASTN2 NRCAM POMK GATA3 SATB2 TUBB2A NEO1 PCM1 WDR62 ITGA3 NRP1
GOBP_REGULATION_OF_SYNAPSE_STRUCTURE_OR_ACTIVITY	0.134078212290503	0.587938772878817	0.204294756516886	0.254239444796527	1.19816616022226	101	DTNBP1 DNM3 TLR2 LRFN4 ADGRB1 NTNG2 TNF PTEN CDK5R1 DBN1 AGRN PPT1 SEMA4D GHRL SRGN MAPK14 PAFAH1B1 CDC20 SEMA4A ABHD17A SYNGAP1 YWHAZ SLC7A11 ABHD17B ADNP MEF2C ABHD17C LILRB2 CLSTN3 TANC2 DBNL ACTR2 EPHB2 VCP
GOBP_NCRNA_CATABOLIC_PROCESS	0.134304207119741	0.587938772878817	0.152144922367565	-0.348122537394831	-1.25866765063268	40	NSUN2 KCNQ1OT1 SND1 TRDMT1 EXOSC2 DIS3L EXOSC7 ZCCHC8 TENT4B TENT2 DIS3L2 POP1 PARN EXOSC6 TUT4 NUDT16L1 ELAC2 SLFN14
GOBP_NEGATIVE_REGULATION_OF_CD4_POSITIVE_ALPHA_BETA_T_CELL_DIFFERENTIATION	0.134396355353075	0.587938772878817	0.183023938384487	0.425231106184737	1.30570708669122	18	JAK3 HMGB1 IL4R TNFSF4 ZBTB7B HLX CBFB RUNX3 BCL6 SOCS5 TBX21 ZC3H12A ANXA1
GOBP_SKELETAL_MUSCLE_CONTRACTION	0.134396355353075	0.587938772878817	0.183023938384487	0.42597185518466	1.3079816174219	18	TNNI2 TCAP TNF SLC8A3 TNNT1 GSTO1 GSTM2 KCNJ2 MYH3 SYNM
GOBP_CARBOHYDRATE_METABOLIC_PROCESS	0.134889753566796	0.589303014909584	0.134273452883202	-0.223728693415771	-1.14795927176701	398	PDK4 PTGES3 IGFBP4 ST8SIA1 PGM2L1 KHK SLC45A3 TIGAR DDB1 RPIA ZBTB20 POFUT1 PMM2 SORBS1 GCNT4 NANP UXS1 ENTPD5 PDK2 LCMT1 PC ALDH1B1 KAT2B CHST2 POMK SLC2A8 GPD1L GNE SLC25A1 MLYCD MYC ST3GAL5 TP53 SLC2A6 INPP1 GCLC ADIPOR1 IDNK FOXO1 HK1 PGM3 LDHB GOT1 AKR7A2 SLC35B4 SIRT1 CLK2 ENOSF1 PMM1 BPGM KAT2A CPT1A GALK2 GM2A MAN2A1 GLB1 CS DCXR PPARD DYRK2 AP2A1 INPP5B USP7 GLB1L B4GALT3 LANCL1 PRKN CHI…
GOBP_ANTIGEN_PROCESSING_AND_PRESENTATION_OF_EXOGENOUS_PEPTIDE_ANTIGEN_VIA_MHC_CLASS_II	0.135379061371841	0.590645743565855	0.160801401070022	-0.417051598730195	-1.31022490999221	24	HLA-DMB LGMN CTSL HLA-DQB1 CTSE HLA-DQA1 HLA-DPA1 CD74 FCGR2B HLA-DRB5
GOBP_GLIAL_CELL_DIFFERENTIATION	0.13595166163142	0.592347776718912	0.211400189384923	0.247675674770984	1.20271905279373	121	ABCA2 PRDM8 TLR2 WASF3 S100A9 S100A8 TNF PARD3 PTEN SLC8A3 PICK1 AGER NSUN5 MYRF SUZ12 RHEB SOX13 IFNGR1 NOTCH1 MAPK3 ITGB4 B4GALT5 SH3TC2 CXCR4 NF1 CLU PHGDH KDM4A METTL14 IL1B ERCC2 PSEN1 NAB1 FPR2 PLEC CSK EIF2B5 GBA IL6ST GRN KRAS
GOBP_REGULATION_OF_PROTEIN_KINASE_ACTIVITY	0.13716814159292	0.595256132756133	0.257206466468838	0.19219390112135	1.09064820909766	439	CCND3 LTF FLT1 ELANE DTNBP1 ZGPAT DVL3 RGS2 PSRC1 PIK3R5 AGAP2 CCNB1 LIME1 CD24 OSBPL8 PKD2 RGS14 IRAK3 ADAM8 HSP90AA1 TNF TAOK2 GGNBP2 PTPN22 AZU1 PILRB PTEN SDC4 CDK5R1 CAB39 SLC8A3 PTPRC AGER ACSL1 ANGPT1 DUSP22 PKMYT1 MAP4K2 MARK2 CAMKK2 CCL5 TAOK1 PRKAR2B LAT CD300A PPIA APC GHRL HGS S100A12 TAF7 CAMKK1 ETAA1 TPX2 SLC11A1 CLSPN ADAM17 RAP1A FBXW7 PDE5A MAPRE3 UBASH3B RIPK3 KIF14 STK4 MAP3K10…
GOBP_MOTILE_CILIUM_ASSEMBLY	0.137184115523466	0.595256132756133	0.159646701919906	-0.415203033610999	-1.30441738863445	24	BBOF1 TTLL1 ARMC2 NEURL1 ATMIN CFAP44 BBS2 SPEF2 UBE2B
GOBP_EXIT_FROM_MITOSIS	0.1375	0.595256132756133	0.158514105424824	-0.405285733047932	-1.30480166778134	26	CDKN1C CDC14A EPS8 CLASP2 SIRT2 CHMP7 RGCC CDC23 CLASP1
GOBP_LENS_DEVELOPMENT_IN_CAMERA_TYPE_EYE	0.137704918032787	0.595256132756133	0.151148761385484	-0.355669814975963	-1.27401485930062	38	CDKN1C CITED2 CRYBG3 GATA3 WNT7A CTNS TMOD1 HIPK1 PYGO2 DLG1 SMAD3 ABI2 SPRED1 NF2 TBC1D32 MAF
GOBP_PROTEIN_MANNOSYLATION	0.137745974955277	0.595256132756133	0.158514105424824	-0.43616327616392	-1.33488435927645	21	TMTC4 DPY19L4 FKTN RXYLT1 DPM2 DPM3 TMTC3 POMT2 LARGE2 POMGNT2 B4GAT1 TMTC2
GOBP_ASPARTATE_FAMILY_AMINO_ACID_METABOLIC_PROCESS	0.138461538461538	0.595256132756133	0.154190966581424	-0.397101800546515	-1.31320661583256	28	AASS DLST BLOC1S6 GOT1 ASRGL1 MRI1 MTR NIT2 MTAP ADI1 APIP MTHFD2L MTRR SDSL GOT2 GCAT
GOBP_CARDIAC_CELL_DEVELOPMENT	0.138461538461538	0.595256132756133	0.191892240384838	0.340147248784011	1.26484970772685	37	RGS2 TCAP ZMPSTE24 NEBL NOTCH1 AKAP6 NEB ALPK3 YY1 SGCB PLEC AKAP13 LMNA ATG5 MAML1 MEF2A PI16 JAG1 VEGFA TGFBR3
GOBP_POSITIVE_REGULATION_OF_LYMPHOCYTE_DIFFERENTIATION	0.138586956521739	0.595256132756133	0.197822021315103	0.266589789330725	1.19628563299671	80	NFKBID BTN2A2 ZBTB16 BAD AP3D1 ADAM8 PTPRC IL4R CR1 TNFSF4 SOX13 IL15RA STAT5B INPP5D VNN1 ZBTB7B
GOBP_REGULATION_OF_FIBROBLAST_MIGRATION	0.13859649122807	0.595256132756133	0.156312403073186	-0.402450263821065	-1.31224178744589	27	AKAP12 WDPCP BAG4 FER ACTA2 APPL2
GOBP_DNA_CATABOLIC_PROCESS_ENDONUCLEOLYTIC	0.138636363636364	0.595256132756133	0.179782316298324	0.460825771592677	1.35625322289756	16	SETMAR BAX ENDOG MUS81 APAF1
GOBP_NEGATIVE_REGULATION_OF_T_CELL_RECEPTOR_SIGNALING_PATHWAY	0.138636363636364	0.595256132756133	0.179782316298324	0.380617062079904	1.25879507836015	22	BTN2A2 PTPN22 DUSP22 DGKZ PTPN6 ELF1 SLA2
GOBP_PERK_MEDIATED_UNFOLDED_PROTEIN_RESPONSE	0.139588100686499	0.59855082540076	0.179782316298324	0.438169157247934	1.31468677490155	17	ATF4 TMED2 NFE2L2 DDIT3 NCK2 ABCA7
GOBP_REGULATION_OF_VIRAL_INDUCED_CYTOPLASMIC_PATTERN_RECOGNITION_RECEPTOR_SIGNALING_PATHWAY	0.140350877192982	0.600737636654461	0.155241966228839	-0.435398689538892	-1.32597588798623	20	RIOK3 BIRC2 RNF125 NOP53 C1QBP ZCCHC3 ANKRD17 TKFC PUM1
GOBP_CARDIAC_SEPTUM_MORPHOGENESIS	0.140468227424749	0.600737636654461	0.151148761385484	-0.367701402540962	-1.27726508373933	34	FGFR2 CITED2 FGFRL1 TP53 ACVR1 RBM15 DHRS3 MIR17HG NRP1 NOG ENG ROBO1 NOS3
GOBP_VACUOLAR_TRANSPORT	0.140762463343109	0.601039302353363	0.140406238523342	-0.259104626061649	-1.1780560169673	135	VPS53 VTI1B AP3S2 ATG14 AP4M1 RAB12 STAM HMGXB4 ALS2 CACNG8 NDFIP2 USE1 RILP VPS13C SNF8 VPS28 WASH3P TMEM50B SNAPIN CHMP7 AKTIP VPS51 CHMP4BP1 PRKN NAGPA TSG101 UBXN6 RNF215 HOOK1 M6PR RBSN RNF157 PINK1 CHMP6 ATP13A2 TMEM106B VPS37C LEPROTL1 SCARB2 MON1B NCOA4 VPS33A PIK3R4
GOBP_BILE_ACID_METABOLIC_PROCESS	0.140909090909091	0.601039302353363	0.178219874951973	0.379912275664134	1.25646417478315	22	ACAA1 CYP27A1 CES1 ACOT8 STARD4 HSD3B7 GBA2
GOBP_CENTRAL_NERVOUS_SYSTEM_NEURON_DIFFERENTIATION	0.141965678627145	0.604298224711069	0.144630528034484	-0.296600403283335	-1.22046596427532	76	GATA2 EPHA4 CSF1R FGFR2 CDK5 ADARB1 TTLL1 SATB2 TTC21B SCYL3 WNT7A DRAXIN C21orf91 ISL2 MYCBP2 NRP1 SIN3A PLXNA4 OGDH ZSWIM6 TULP3 BCL11B SUFU ARHGAP35 TAL1
GOBP_NEGATIVE_REGULATION_OF_SECRETION	0.142045454545455	0.604298224711069	0.199915231309662	0.267772455043718	1.196846824469	81	PIM3 RAP1B TNF RABGEF1 HLA-F RSAD2 ABAT MIDN CCN3 SPX CD300A GHRL NOTCH1 RAP1A NF1 IL1B ADTRP VPS4B VAMP8 KLF7 DPH3 RAB11FIP5 ATP9A STXBP3 TNFRSF1A PPP3CA VAMP3 SREBF1 RAB33B EGF HMGCR SPI1 SYT11 PFKL
GOBP_POSITIVE_REGULATION_OF_CALCIUM_ION_TRANSPORT	0.14247311827957	0.604581858819147	0.193813302725311	0.290380215812736	1.22998949623557	60	JAK3 PKD2 BAX P2RX1 CCL5 BAK1 CCR1 AKAP6 GSTO1 CAPN3 CRACR2A VMP1 CACNB3 CCL4 TSPO SLC9A1 CALM1 GSTM2 CD19 SUMO1
GOBP_EXTERNAL_ENCAPSULATING_STRUCTURE_ORGANIZATION	0.142857142857143	0.604581858819147	0.206587922696891	0.24651109086546	1.19517516270222	122	MMP8 CSGALNACT1 WASHC1 ELANE COL4A3 COL9A2 MMP9 COL8A2 NTNG2 ADAM8 SH3PXD2B TNF COL5A3 EFEMP2 COL4A4 COL18A1 NFKB2
GOBP_REGULATION_OF_FATTY_ACID_BIOSYNTHETIC_PROCESS	0.142857142857143	0.604581858819147	0.155241966228839	-0.409866527653564	-1.3065092535246	25	PDK4 SLC45A3 ERLIN2
GOBP_REGULATION_OF_MICROTUBULE_POLYMERIZATION	0.142857142857143	0.604581858819147	0.188204146308491	0.332437573118963	1.25120576089103	38	ARL3 PSRC1 ARL2 NAV3 CDK5R1 CLIP1 MAPRE3 NIN GBA2
GOBP_NEGATIVE_REGULATION_OF_TRANSMEMBRANE_TRANSPORT	0.143243243243243	0.605314685314685	0.193813302725311	0.271871545728545	1.19090185690391	71	MMP9 OPRL1 RGS2 PKD2 TNF C4orf3 PPIF IRS2 ARL6IP5 CAB39 KCNE1 TCAF2 GSTO1 SELENOS THBS1 HECW2 PRKCB YWHAE IL1B CALM1 GSTM2 SUMO1 STXBP3 CRBN EPHB2
GOBP_NEGATIVE_REGULATION_OF_INTERLEUKIN_6_PRODUCTION	0.143589743589744	0.605314685314685	0.188204146308491	0.335687464082966	1.24826583884122	37	BPI IRAK3 TNF RABGEF1 PTPN22 BANK1 GHRL INPP5D NLRP12 SELENOS PTPN6 TNFAIP3 CSK GBA HAVCR2 ARRB2 TLR4 SYT11 KLF2 SOCS5 ZC3H12A SIRPA
GOBP_REGULATION_OF_LYMPHOCYTE_MIGRATION	0.143589743589744	0.605314685314685	0.188204146308491	0.321698317871451	1.24600208914101	41	TNFSF14 ADAM8 RIPOR2 CRK CCL5 FADD ADAM17 PADI2 RIPK3 XCL2 CCL4 ADTRP ADAM10
GOBP_NEGATIVE_REGULATION_OF_HYDROLASE_ACTIVITY	0.144876325088339	0.609946240255187	0.222056046145248	0.222943839365538	1.14541355338118	200	LTF GCHFR SLPI PI3 ATP5IF1 MIR590 COL4A3 MMP9 PPP1R35 MKKS RGS2 TNFSF14 DHCR24 ROCK2 CST7 ARL2 TNF TMED2 CARD16 CSTA MGAT5 BCL2L12 CR1 TIMP2 ROCK1 SEMA4D RAF1 GZMA IFI6 MICAL1
GOBP_POSITIVE_REGULATION_OF_CALCIUM_MEDIATED_SIGNALING	0.145454545454545	0.611587376354216	0.175204047558551	0.377641336723598	1.24895361614981	22	TNF HINT1 AKAP6 CCL4 CLEC7A SLC9A1 P2RX5
GOBP_AMYLOID_BETA_CLEARANCE	0.145833333333333	0.61238680465718	0.176694268938498	0.365447018613331	1.27364640464481	27	TNF RAB11A ROCK1 IFNGR1 ITGAM ITGB2 CLU CD36 MME ABCA7 PICALM HMGCR C5AR1 IGF1R LDLR
GOBP_NUCLEAR_TRANSCRIBED_MRNA_CATABOLIC_PROCESS	0.146084337349398	0.612509204712813	0.139599673451922	-0.268293212643948	-1.18155429709874	113	DCP1B TENT4A MTPAP PABPC1 MLH1 GSPT1 SECISBP2 NBAS CNOT6 POLR2D CSDE1 SMG9 LSM4 EXOSC2 CNOT2 THRAP3 YBX1 PCID2 SMG8 EXOSC7 HNRNPD CTIF PRPF18 TENT4B DCPS RNPS1 ERI1 CNOT7 EIF4A3 RBM8A PDE12 TENT2 DIS3L2 PARN EXOSC6 TUT4 CPEB3 TNRC6C NCBP1 PAN2 NOCT CNOT1
GOBP_MATURATION_OF_LSU_RRNA	0.146428571428571	0.612509204712813	0.153158808683073	-0.404441368827842	-1.30208326998751	26	MAK16 FTSJ3 RRP15 SNU13 RPL7L1 PES1 NOL9 ZNHIT6 RPF2 RPL7A
GOBP_NEGATIVE_REGULATION_OF_DNA_BIOSYNTHETIC_PROCESS	0.146428571428571	0.612509204712813	0.153158808683073	-0.403204645614893	-1.29810168766359	26	ERCC4 STN1 TP53 POT1 TINF2 PARP3 TERF1 TENT4B NAT10 ACD
GOBP_POSITIVE_REGULATION_OF_EXTRACELLULAR_MATRIX_ORGANIZATION	0.146902654867257	0.612979131966178	0.152144922367565	-0.460379191800372	-1.33339192134401	17	RUNX1 CLASP2 PHLDB2 RGCC SMAD3 CLASP1 DAG1
GOBP_ARACHIDONIC_ACID_METABOLIC_PROCESS	0.147008547008547	0.612979131966178	0.149207542435322	-0.395321148455428	-1.30731803989739	28	PTGES3 PTGDS CBR1 CYP2U1 EPHX1 ABHD12 PLA2G4C GPX4 ABHD6
GOBP_REGULATION_OF_AUTOPHAGY_OF_MITOCHONDRION	0.147107438016529	0.612979131966178	0.14641623786055	-0.372774986320829	-1.28802883833116	33	TIGAR BNIP3L FBXO7 FZD5 TP53 USP30 CSNK2A2 VPS13C PRKN PARL AMBRA1 PINK1 ATP13A2
GOBP_INFLAMMATORY_RESPONSE_TO_ANTIGENIC_STIMULUS	0.1475	0.613105510533557	0.183023938384487	0.307729596139218	1.22749778114961	46	IGHG1 ELANE HMGB2 FUT7 TNF HMGB1 NLRP6 NOTCH1 MAPK14 SELENOS IL1RN FGR SRC RBPJ PARK7 FCGR3A YES1 NOTCH2 GPX1
GOBP_REGULATION_OF_LIPID_BIOSYNTHETIC_PROCESS	0.147515527950311	0.613105510533557	0.141225119642531	-0.27778537633382	-1.19280737963374	101	PDK4 SLC45A3 ERLIN2 PRMT3 ZBTB20 CHP1 SORBS1 SCARB1 CREBL2 ATP1A1 DDX20 EGR1
GOBP_REGULATION_OF_SYSTEM_PROCESS	0.148126733621721	0.61457591060714	0.249246554383295	0.220240193627381	1.16996591599061	244	NKX3-1 TNNI2 DAPK3 OPRL1 ADORA3 RGS2 ROCK2 CST7 WASF3 SETD3 P2RX1 TNF ATP2A3 PARD3 SGK1 PROK2 ASB3 PTEN MDM2 SCN1B SLC8A3 ABAT GRK2 ZMPSTE24 AGER MYRF CELF2 ECE1 CYBA CCN3 ROCK1 SPX KCNE1 ITGAX CAMK2G TNNT1 GHRL NOTCH1 KCNIP2 AKAP6 RAB8B PDE5A TSHZ3 GSTO1 MGLL DOCK4 RETN HRH2 YY1 SNTA1 PER2
GOBP_CELLULAR_RESPONSE_TO_INTERFERON_GAMMA	0.148247978436658	0.61457591060714	0.190023305279108	0.268338364051584	1.18117575199366	72	DAPK3 TLR2 STX4 TNF KIF5B CCL5 CD58 CASP1 ZYX SP100 ARG1 XCL2 SLC26A6 CCL4 STX8 ACTR3 STXBP3 ACTR2 RAB43 NMI AIF1 VAMP3
GOBP_NUCLEIC_ACID_PHOSPHODIESTER_BOND_HYDROLYSIS	0.148611111111111	0.615295493197279	0.132147260608774	-0.242852238576477	-1.16512153054056	205	DCP1B LACTB2 ERCC4 ALKBH1 ASTE1 ERI2 CSTF2T TOE1 TATDN1 PRORP TSR1 ERCC5 ANGEL2 TDP1 CNOT6 SND1 HARBI1 RPP38 RPP25 APTX TSEN15 UTP20 TATDN3 ANGEL1 G3BP1 NOP9 TSN REXO2 EXD2 YBEY EXOSC2 OGG1 RNASE6 CNOT2 AGO3 NOB1 REXO4 NEIL2 NOL9 DIS3L EXOSC7 ANKLE1 CPSF6 XPA ZC3H12D ZRANB3 POP7 DFFB DCPS ENDOV ERI1 CNOT7 POP5 SAMHD1 PDE12 FANCM RNASET2 DIS3L2 POP1 PARN XPC HORMAD1 RAD50 ERCC1 DFFA RPP14 ELAC1 PL…
GOBP_REGULATION_OF_TOR_SIGNALING	0.149230769230769	0.617073983341499	0.139599673451922	-0.287903239874813	-1.20476104126265	82	EPM2A GPR137B DYRK3 TTI1 SH3BP4 AKT1S1 TBCK SESN3 CASTOR2 TNFAIP8L1 CTNS WDR24 SIRT1 SLC38A9 MAPKAPK5 RRAGA MIOS ITFG2 SEH1L SIK3 UBR1
GOBP_UBIQUITIN_DEPENDENT_ERAD_PATHWAY	0.149732620320856	0.617110266159696	0.188204146308491	0.265909845325739	1.17309745414791	73	RNF175 TRIM25 UBXN4 UBE2J1 HSP90B1 UFD1 TMUB2 CCDC47 ERLEC1 PSMC6 FAM8A1 NFE2L2 UBXN10 TRIM13 OS9 SELENOS ANKZF1 UBE2J2 RNF121
GOBP_REGULATION_OF_INNATE_IMMUNE_RESPONSE	0.149825783972125	0.617110266159696	0.216542836735348	0.227308357974751	1.16049600680945	180	HMGB2 OAS1 IRAK3 ADAM8 HSP90AA1 TRIM62 HMGB1 HLA-F OAS3 PTPN22 UBE2K CR1 CRK SLC15A4 CCL5 ISG15 FADD NCR3 HLA-B VAV1 TRIM41 STAT5B NFE2L2 COCH LAMP1 ARG1 ZBP1 NECTIN2 PAK2 CREBBP USP18 MNDA PTPN6 CLEC7A NCF1 EP300 TNFAIP3 FGR XRCC5 SRC FPR2 HLA-A CFH ZNFX1 IFI16 DHX58 GRN IRF7 NMI KLRC4 TRIM56 USP15 CD226 YTHDF3 TBK1 HAVCR2 IKBKB SPI1 ARRB2 RNF185 IRF3 TLR4 PARP9 AKIRIN2 AIM2 SERPING1 LAG3 CGAS L…
GOBP_CELLULAR_OXIDANT_DETOXIFICATION	0.15	0.617110266159696	0.186432558434075	0.299583010149463	1.2436997448289	55	MPO TXNDC17 S100A9 IPCEF1 SELENOT SELENOF ALOX5AP TXNRD1 HP NFE2L2 GSTO1 SELENOS TXN SESN1 PTGS1 GSTO2 CD36 MGST1 PTGS2 GSTM2 DHFR PARK7 GLRX GPX1 FANCC GSTZ1
GOBP_CELLULAR_RESPONSE_TO_INSULIN_STIMULUS	0.15	0.617110266159696	0.135740943810425	-0.258516701618522	-1.17705077836112	140	PDK4 KANK1 SORBS1 EEF2K PDK2 KAT2B BAIAP2 RAB12 SESN3 SLC2A8 EIF4EBP2 MYC GCLC ADIPOR1 FOXO1 ZDHHC7 GOT1 PIP4K2A C2CD5 SIRT1 SHC1 TBC1D4 PIK3R1 IDE PIK3R3 FER LPIN1 PRKCQ INPP5K PID1
GOBP_SENSORY_PERCEPTION_OF_LIGHT_STIMULUS	0.150554675118859	0.618608196754198	0.141225119642531	-0.303576189397593	-1.2074820112854	65	BBS4 BBS7 HPS1 OPA1 CRYBG3 MYO9A BBS9 CLIC5 RABGGTA DHRS3 ABLIM1 NOB1 BBS2 BBS10 CACNA2D4 WDR36 TGFBI CABP4 DNAJC19 ATXN7 SPATA7
GOBP_NEGATIVE_REGULATION_OF_TRANSFORMING_GROWTH_FACTOR_BETA_RECEPTOR_SIGNALING_PATHWAY	0.151067323481117	0.619095914877958	0.143758989039275	-0.335011244042134	-1.24085410336041	45	STRAP NRROS TP53 FBN1 WFIKKN1 SIRT1 ZNF451 TGFB3 MIR17HG GLG1 PPM1A LDLRAD4 SPRED1 PMEPA1
GOBP_MATURATION_OF_SSU_RRNA	0.151162790697674	0.619095914877958	0.144630528034484	-0.334762186945653	-1.23916490245253	46	LSM6 RIOK3 HELB TSR1 PWP2 SNU13 UTP20 NOP9 HEATR1 NOB1 RIOK1 TSR3 NAT10 RPS28 UTP25
GOBP_TUBULIN_DEACETYLATION	0.151245551601424	0.619095914877958	0.150169802128406	-0.460024978058596	-1.31265798462044	16	SGF29 NEK3 SIRT2 KAT2A KAT14 MBIP
GOBP_NEGATIVE_REGULATION_OF_TELOMERE_MAINTENANCE_VIA_TELOMERE_LENGTHENING	0.152057245080501	0.619480426536893	0.150169802128406	-0.427030176660451	-1.30693236894356	21	ERCC4 STN1 POT1 TINF2 TERF1 TENT4B NAT10 ACD
GOBP_CEREBELLAR_CORTEX_DEVELOPMENT	0.152136752136752	0.619480426536893	0.14641623786055	-0.38936477519895	-1.28762044911334	28	TTBK2 CDK5 TTLL1 TTC21B WNT7A
GOBP_REGULATION_OF_CHEMOTAXIS	0.152238805970149	0.619480426536893	0.197822021315103	0.24039205885297	1.176895367317	126	SEMA3B ELANE CXCL8 TNFSF14 STX4 CREB3 HMGB1 AZU1 RIPOR2 AGER SEMA4B AKIRIN1 CCL5 P2RY12 CCN3 RAC2 SEMA4D NOTCH1 CCR1 PRKD2 ADAM17 MAPK3 PADI2 SEMA4A THBS1 CXCR4 XCL2 SEMA3C BST1 RIN3 CCL4 FPR2 ADAM10 DUSP1
GOBP_POSITIVE_REGULATION_OF_CELL_SUBSTRATE_JUNCTION_ORGANIZATION	0.152272727272727	0.619480426536893	0.170932335370056	0.375166187964795	1.24076768497067	22	FMN1 LIMS1 SDC4 MAP4K4 ROCK1
GOBP_INTERLEUKIN_1_MEDIATED_SIGNALING_PATHWAY	0.152466367713004	0.619480426536893	0.169570644405628	0.369938442090218	1.24616160540811	23	IRAK3 IRAK2 MYD88 RELA IL1R2 MAPK3 ZBP1 IL1RN IL1B TNIP2 IL1R1 IKBKB
GOBP_PROTEIN_K11_LINKED_UBIQUITINATION	0.152631578947368	0.619480426536893	0.148261500475107	-0.393117781976431	-1.28181200827061	27	CDC27 ANAPC10 RNF26 ANAPC1 UBE2H CDC23 PRKN UBE2D3 UBE2B UBE2E2 CDC16
GOBP_POSITIVE_REGULATION_OF_T_CELL_MEDIATED_CYTOTOXICITY	0.152808988764045	0.619480426536893	0.169570644405628	0.402747949503355	1.26182374659646	19	HLA-F B2M PTPRC FADD HLA-B NECTIN2 CD1C HLA-A
GOBP_MESODERM_DEVELOPMENT	0.152866242038217	0.619480426536893	0.140406238523342	-0.311896013530491	-1.21274768152909	59	FGFR2 CITED2 KLF4 NUP133 POGLUT1 ACVR1 RPL38 SFRP2 TBX19 MESD ITGA3 SMAD3 LEF1 NOG ITGA2 NF2 EPB41L5 GPI TAL1 ACVR2B EXT2 EXOC4 ARMC5 SMAD2
GOBP_POSITIVE_REGULATION_OF_POSTTRANSCRIPTIONAL_GENE_SILENCING	0.153846153846154	0.621618099976309	0.149207542435322	-0.42416731371925	-1.29817053324622	21	EIF4E2 TIAL1 LIMD1 TP53 DDX6
GOBP_REGULATION_OF_ANDROGEN_RECEPTOR_SIGNALING_PATHWAY	0.153846153846154	0.621618099976309	0.149207542435322	-0.423750776007162	-1.29689571322514	21	RNF14 KDM4C TRIM68 SIRT1 FOXP1
GOBP_STRESS_FIBER_ASSEMBLY	0.153968253968254	0.621618099976309	0.139599673451922	-0.294746862626674	-1.19956053471461	74	BBS4 EPHA1 SORBS1 WASF2 ALMS1 TNFAIP1 BAG4 CLASP2 S1PR1 PHLDB2 TGFB3 PIK3R1 RGCC SMAD3 NRP1 INPP5K CLASP1 ARRB1 EVL S100A10 CD47
GOBP_ACUTE_INFLAMMATORY_RESPONSE_TO_ANTIGENIC_STIMULUS	0.154545454545455	0.62317334839074	0.169570644405628	0.448621940951526	1.32033621117846	16	IGHG1 ELANE FUT7 NLRP6 SELENOS PARK7 FCGR3A
GOBP_NEGATIVE_REGULATION_OF_IMMUNE_RESPONSE	0.154798761609907	0.623420322811115	0.199915231309662	0.239293982336002	1.16878857259631	130	OAS1 JAK3 IRAK3 SAMSN1 RABGEF1 HLA-F OAS3 PGLYRP1 PTPRC IL4R DUSP22 CR1 CRK TNFSF4 ISG15 NLRP6 CD300A HLA-B MAPK14 INPP5D ZBTB7B SELENOS ARG1 HLX USP18 PTPN6 TNFAIP3 FGR SRC STAT6 HLA-A IFI16 DHX58 GRN YES1 NMI USP15 FGL2 YTHDF3 GPX1 HAVCR2
GOBP_FEMALE_GAMETE_GENERATION	0.155080213903743	0.62377989384331	0.184706471207739	0.265281030827625	1.17032335345236	73	PANX1 RGS2 KMT2D PDE3A TOP2A NCAPH IL4R REC8 SYCP2 HPGD PLD6 AURKA POMZP3 MLH3 PDE5A RAD51C TUT7 YTHDC1
GOBP_POSITIVE_REGULATION_OF_DNA_BINDING	0.155612244897959	0.625145231359871	0.179782316298324	0.324980660976549	1.22313994587647	38	MMP8 HMGB2 MMP9 CEBPG HMGB1 GTF2B TXN SUMO4 EP300 ERCC2 CALM1 HIPK2 PARK7
GOBP_POSITIVE_REGULATION_OF_NEURON_DEATH	0.155913978494624	0.625433526011561	0.184706471207739	0.288299637560919	1.2211766045285	60	BAD BAX ATF4 TNF DDIT4 CDK5R1 ITGA1 BCL2L11 ITGAM FBXW7 TRPM2 DDIT3 ITGB2 NF1 CLU ZNF746 MCL1 TLR6 FOS
GOBP_POSITIVE_REGULATION_OF_INNATE_IMMUNE_RESPONSE	0.15606936416185	0.625433526011561	0.191892240384838	0.246953302932628	1.18269578337536	107	HMGB2 ADAM8 HSP90AA1 TRIM62 HMGB1 HLA-F UBE2K SLC15A4 CCL5 FADD NCR3 VAV1 TRIM41 STAT5B COCH LAMP1 ZBP1 NECTIN2 PAK2 CREBBP MNDA CLEC7A EP300 XRCC5 SRC FPR2 ZNFX1 IFI16 IRF7 NMI KLRC4 TRIM56 CD226 TBK1 HAVCR2 IKBKB SPI1 RNF185 IRF3 TLR4 PARP9 AKIRIN2 AIM2 LAG3 CGAS LYN
GOBP_REGULATION_OF_METAL_ION_TRANSPORT	0.156583629893238	0.626115397517612	0.213927855492356	0.221077859240046	1.13299748044401	199	PER1 OPRL1 LIME1 CHD7 JAK3 PKD2 BAX P2RX1 YWHAH ATF4 SLMAP C4orf3 B2M CAB39 SCN1B KIF5B HOMER2 CCL5 CYBA KCNG1 CACNB1 KCNE1 CAMK2G ACTN4 BAK1 CCR1 KCNIP2 AKAP6 CRACR2B CD63 GSTO1 UBASH3B CAPN3 CRACR2A VMP1 KCNAB3 HECW2 CXCR4 SNTA1 CORO1A DNM2 YWHAE CACNB3 PTPN6 CCL4 TSPO SLC9A1 KCNAB2 PTGS2 CALM1 GSTM2 LILRB2 CD19 SUMO1 KCNJ2
GOBP_NEGATIVE_REGULATION_OF_IMMUNE_SYSTEM_PROCESS	0.156626506024096	0.626115397517612	0.227987202850442	0.205806881284467	1.11680434289138	286	LTF TNFRSF13B BPI BTN2A2 CST7 OAS1 JAK3 BLK IRAK3 SAMSN1 TNF RABGEF1 HMGB1 HLA-F OAS3 PTPN22 RIPOR2 SDC4 PGLYRP1 PTPRC IL4R ANGPT1 DUSP22 CR1 CRK TNFSF4 BANK1 RHBDD3 CCN3 ISG15 NLRP6 CD300A FADD PELI1 HLA-B TBC1D10C PADI2 FBXW7 PDE5A MAPK14 INPP5D UBASH3B DGKZ ZBTB7B LGALS9C SELENOS THBS1 MILR1 ARG1 HLX NF1 TMEM131L TAPBPL USP18 MNDA RIN3 PTPN6 ADTRP TNFAIP3 TWSG1 FGR SRC ELF1 STAT6 HLA-A DUSP1
GOBP_POSITIVE_REGULATION_OF_RELEASE_OF_SEQUESTERED_CALCIUM_ION_INTO_CYTOSOL	0.156818181818182	0.626115397517612	0.16823816568964	0.369811097872445	1.22305707311426	22	PKD2 BAX AKAP6 GSTO1 CAPN3 CALM1 GSTM2 CD19
GOBP_RNA_PHOSPHODIESTER_BOND_HYDROLYSIS_ENDONUCLEOLYTIC	0.157142857142857	0.626640926640927	0.138022242496643	-0.307845326677089	-1.20528078637903	60	LACTB2 PRORP TSR1 SND1 RPP38 RPP25 UTP20 NOP9 YBEY AGO3 NOB1 NOL9 ZC3H12D POP7 ENDOV POP5 RNASET2 POP1 RPP14 ELAC1 CPSF3 RNASEH1 ELAC2 SLFN14 RPP30 BMS1 ZC3H12C
GOBP_REGULATION_OF_PROTEIN_POLYMERIZATION	0.157575757575758	0.627327191908781	0.195789002148949	0.233221398286024	1.1651077279112	142	FMN1 ARL3 CDC42EP3 MKKS PSRC1 ARHGAP18 FCHSD1 ARL2 HSP90AA1 ARPC2 NAV3 CDK5R1 CAPZA1 DBN1 ARPC3 SSH3 CLIP1 FCHSD2 SSH2 CAPZA2 NCKAP1 MAPRE3 ARPC5L NIN ESAM NCK2 CORO1A GBA2 ARFGEF1 HCLS1 PRKCD ARPC5 PLEKHG2 ADD3 DBNL CTTN TRIOBP CAPG ARPC1B SSH1 HAX1
GOBP_ORGANIC_ACID_BIOSYNTHETIC_PROCESS	0.157746478873239	0.627327191908781	0.128788713061714	-0.248110561155043	-1.16837285444482	178	PDK4 PTGES3 PRKAB2 AASS SLC45A3 ERLIN2 PRMT3 UROS NANP PTGDS CBR1 PRXL2B GSTP1 NDUFAB1 MLYCD GOT1 SIRT1 HACD2 ACACA GLUL MRI1 GPX4 PSPH OXSM MTR KYNU GAMT MCAT PECR OSBP PLA2G4A ACACB PIBF1 MTAP ADI1 CD74 ABCD2 BCAT1 TECR OSBPL1A SERINC5 SEPHS1 AKR1A1 APIP HAAO SERINC3 FASN MTHFD2L MTRR PRKAB1 DAGLB MECR EIF6 SDSL GOT2
GOBP_REGULATION_OF_ION_TRANSPORT	0.157894736842105	0.627327191908781	0.227987202850442	0.204171549193449	1.11993235952507	308	PER1 DTNBP1 MMP9 OPRL1 RGS2 LIME1 CHD7 KCNH3 JAK3 PKD2 BAX P2RX1 YWHAH ATF4 TNF SLMAP C4orf3 PPIF B2M ARL6IP5 CAB39 SCN1B KIF5B ABAT ZMPSTE24 PXK HOMER2 CCL5 P2RY12 CYBA KCNG1 KCNJ15 CLIC1 CA2 CACNB1 KCNE1 CAMK2G ACTN4 BAK1 CCR1 KCNIP2 TCAF2 NDUFA4 AKAP6 CES1 CRACR2B CD63 GSTO1 UBASH3B CAPN3 CRACR2A VMP1 CACNA1E KCNAB3 TCIRG1 HECW2 CXCR4 CLIC4 KCNK7 SNTA1 PER2 CORO1A DNM2 YWHAE ANTKMT CACNB3 PTPN…
GOBP_AMINOGLYCAN_BIOSYNTHETIC_PROCESS	0.158311345646438	0.627415727579256	0.181383128498408	0.296659234304003	1.22870326998152	54	CSGALNACT1 CHPF2 B4GALT4 ANGPT1 B3GNT9 B3GAT3 ABCC5 ST3GAL6 NDST1 CHST15 PXYLP1 B3GNT8 B4GALT5 CHST11 CHSY1 IL1B B3GNT2 ST3GAL2 CSGALNACT2
GOBP_CORTICAL_ACTIN_CYTOSKELETON_ORGANIZATION	0.158690176322418	0.627415727579256	0.176694268938498	0.34266573231303	1.24062302820026	33	ROCK2 TNF RACGAP1 ANLN FMNL1 ROCK1 PLEK STRIP1 LCP1 NCKAP1 RHOQ TLN1
GOBP_NEGATIVE_REGULATION_OF_WOUND_HEALING	0.158690176322418	0.627415727579256	0.176694268938498	0.342667977446844	1.24063115671866	33	GP1BA TNF PTEN ABAT CRK MMRN1 ALOX12 UBASH3B THBS1 ALOX5 ADTRP PDGFA PRKCD CD109 SERPINE1
GOBP_VASCULAR_ENDOTHELIAL_GROWTH_FACTOR_RECEPTOR_SIGNALING_PATHWAY	0.158690176322418	0.627415727579256	0.176694268938498	0.345071960578954	1.24933478988609	33	FLT1 CADM4 ITGA5 HGS PRKD2 VAV1 MAPK14 PAK2 PRKCB ITGB3 IL1B SRC
GOBP_MYOBLAST_DIFFERENTIATION	0.159203980099502	0.627729102533744	0.175204047558551	0.303209553854904	1.22824172659991	49	TNFSF14 SRA1 TNF RIPOR2 TRIP4 HINFP AKIRIN1 CMTM5 NOTCH1 MAPK14 CAPN3 DDIT3 DDX17 MEF2C RBPJ PLEC LGALS1
GOBP_CELL_JUNCTION_MAINTENANCE	0.159212880143113	0.627729102533744	0.14641623786055	-0.421181229527688	-1.28903157703272	21	CSF1R ERC1 MTSS1 F2RL1 CBLN3 CNTNAP1 DLG1
GOBP_NEGATIVE_REGULATION_OF_MRNA_CATABOLIC_PROCESS	0.159349593495935	0.627729102533744	0.13880510939114	-0.333727275256974	-1.23289695309837	44	TENT4A PABPC1 SECISBP2 TAF15 ANGEL2 NBAS HNRNPA0 CSDE1 METTL16 THRAP3 YBX1 TENT5C HNRNPD TENT4B ELAVL1 E2F1 AXIN2 TRAF5 LARP4B NOCT
GOBP_NADP_METABOLIC_PROCESS	0.160071942446043	0.628088005785847	0.14641623786055	-0.410766358469368	-1.28387045577324	23	TIGAR RPIA NNT TP53 DCXR PGLS FMO5 DERA NADK2 NOCT RPE
GOBP_PURINE_CONTAINING_COMPOUND_METABOLIC_PROCESS	0.160213618157543	0.628088005785847	0.12384217120105	-0.232747083216921	-1.14946141623911	273	PDK4 MCEE DMAC2L AASS NUDT9 TIGAR DLST DNAJC30 ZBTB20 MPC2 SLC26A2 ENTPD5 PDK2 BLOC1S6 EFL1 NT5E OPA1 ATP5MF MT-ATP8 SLC25A1 MLYCD MYC SLC2A6 MT-CO2 DCK HK1 TJP2 IMPDH2 NUDT15 ADSL UQCC3 CROT GCDH AK5 BPGM PMVK HACD2 ACACA ACSL5 PDE8A NUDT19 ATP5MC2 OXSM PRPSAP2 DLG1 SNCA SPHK2 PID1 OGDH ATP5PO AK2 HSD17B4 ATPSCKMT ACACB STOML2 ATP5MG ACSL6 MTAP NME7 NUDT4 NOS3 GIT1 PINK1 JMJD8 ARNT PANK3 NT5C GP…
GOBP_RESPONSE_TO_INSULIN	0.160228898426323	0.628088005785847	0.128788713061714	-0.248532867780826	-1.16400906239497	174	PDK4 KHK KANK1 SORBS1 EEF2K PDK2 KAT2B BAIAP2 RAB12 SESN3 ZBED3 SLC2A8 EIF4EBP2 MYC EGR1 GCLC HADHA ADIPOR1 FOXO1 ZDHHC7 GOT1 PIP4K2A C2CD5 SIRT1 SHC1 TBC1D4 VPS13C CRY2 PIK3R1 IDE PIK3R3 FER LPIN1 PRKCQ INPP5K PID1
GOBP_REGULATION_OF_MITOCHONDRIAL_MEMBRANE_PERMEABILITY	0.16030534351145	0.628088005785847	0.176694268938498	0.304779566239891	1.20066819171077	45	ATP5IF1 BAD BAX HEBP2 PPIF BLOC1S2 NAIF1 BCL2L11 PMAIP1 BAK1 RHOT1 STPG1
GOBP_REGULATION_OF_RAS_PROTEIN_SIGNAL_TRANSDUCTION	0.160493827160494	0.628088005785847	0.195789002148949	0.238984288354865	1.16735951180705	131	CDC42SE1 RABGEF1 ARFGAP1 CADM4 SSX2IP DENND3 RGL2 RIPOR2 MAP4K4 STK19 CRK RAF1 MYO9B NOTCH1 FOXM1 FLCN ADGRG1 ARHGEF18 KIF14 CCDC125 SYNGAP1 ARHGEF2 ARHGAP24 FLOT1 NF1 PSD3 IQSEC1 ARFGEF1 DNM2 RASGRP4 KCTD13 RASAL3 DENND4B EPS8L2 AKAP13 PSD4 EPHB2 RALGPS2 ABL2 PRAG1 KRAS
GOBP_POSITIVE_REGULATION_OF_LEUKOCYTE_PROLIFERATION	0.160818713450292	0.628088005785847	0.190023305279108	0.246336157990819	1.17296009189639	106	CCDC88B JAK3 CD24 HMGB1 PTPN22 IRS2 PTPRC AGER TYK2 TNFSF4 CCL5 MYD88 FADD PELI1 MAPK3 STAT5B ATAD5 MPL NCK2 CORO1A BST1 IL1B MEF2C RASAL3 HLA-A LILRB2 IL6ST EPHB2 FCGR3A TICAM1
GOBP_REGULATION_OF_MONOCYTE_DIFFERENTIATION	0.160877513711152	0.628088005785847	0.147331213699377	-0.454435804308667	-1.26742336400049	15	MYC CDK6 ZBTB46 CD4 FOXP1 CD74
GOBP_RESPONSE_TO_ELECTRICAL_STIMULUS	0.161001788908766	0.628088005785847	0.14551614609036	-0.420449826674628	-1.28679310744522	21	AKAP12 MT-CO1 NR4A1
GOBP_CELLULAR_RESPONSE_TO_INTERFERON_BETA	0.161363636363636	0.628088005785847	0.165656695205483	0.445699197784325	1.31173430545926	16	OAS1 HTRA2 UBE2K NDUFA13 IFITM2 MNDA IFI16
GOBP_NEGATIVE_REGULATION_OF_INNATE_IMMUNE_RESPONSE	0.161375661375661	0.628088005785847	0.179782316298324	0.290933188867743	1.21705899248844	56	OAS1 IRAK3 HLA-F OAS3 CR1 CRK ISG15 HLA-B ARG1 USP18 TNFAIP3 HLA-A IFI16 DHX58 GRN NMI USP15 YTHDF3 HAVCR2 ARRB2
GOBP_REGULATION_OF_ORGANIC_ACID_TRANSPORT	0.161616161616162	0.628270731264743	0.175204047558551	0.330739151212684	1.22999366982442	36	DTNBP1 RGS2 TNF IRS2 ARL6IP5 ABAT ACSL1
GOBP_PROTEIN_N_LINKED_GLYCOSYLATION	0.162420382165605	0.629588878779543	0.135740943810425	-0.31066261131972	-1.20597260111385	58	PMM2 ENTPD5 DOLK RFT1 PGM3 ALG3 ALG6 ALG10 PMM1 RPN1 ALG9 ALG10B ST6GAL1 DHDDS ALG11 B4GALT7 DDOST MAN1C1
GOBP_POSITIVE_REGULATION_OF_SMOOTH_MUSCLE_CONTRACTION	0.162637362637363	0.629588878779543	0.161978948883402	0.447259096301846	1.30286627607441	15	PROK2 ABAT SPX GHRL PTGS2 SPHK1 CTTN
GOBP_B_CELL_DIFFERENTIATION	0.162921348314607	0.629588878779543	0.184706471207739	0.25508566950761	1.1797531280663	94	BAD JAK3 BAX CEBPG PTPRC POU2AF1 CR1 BAK1 TRAF3IP2 SP3 ADAM17 STAT5B INPP5D TCIRG1 YY1 EZH2 GON4L HDAC4 KLF6 PTPN6 EP300 HDAC9 RBPJ SYVN1 BCL3 CD19 LGALS1 MS4A1 FLT3 ADGRG3 PLCL2 HDAC5 NOTCH2 CD79A ZFP36L2 SPI1 FNIP1
GOBP_SODIUM_ION_HOMEOSTASIS	0.163157894736842	0.629588878779543	0.142901149386948	-0.423937205449669	-1.29107074952809	20	CORIN ATP1B1 ACE ATP1A1
GOBP_REGULATION_OF_ANIMAL_ORGAN_MORPHOGENESIS	0.163232963549921	0.629588878779543	0.135002033828631	-0.316469261200025	-1.21480730956097	53	TIAM1 HGF CITED2 NKD1 GATA3 WNT7A WNT10A MLLT3 SFRP2 NOG DACT1 ARHGEF19 ROBO1 PRICKLE1 FZD1 NPHP3 FZD2 FZD3 DAAM1 DVL1 AHI1 DVL2 CELSR2 CDC42
GOBP_VESICLE_TRANSPORT_ALONG_MICROTUBULE	0.163265306122449	0.629588878779543	0.175204047558551	0.323533227465532	1.21769219479797	38	DTNBP1 AP3D1 BLOC1S1 BORCS5 TRIM46 KIF5B AP3S1 BLOC1S2 BICDL2 RAB1A PAFAH1B1
GOBP_NEGATIVE_REGULATION_OF_FATTY_ACID_METABOLIC_PROCESS	0.163375224416517	0.629588878779543	0.144630528034484	-0.430635254235173	-1.29034803206607	19	ETFBKMT ERLIN2 SIRT1 APPL2 ACACB PIBF1
GOBP_PYRUVATE_METABOLIC_PROCESS	0.164012738853503	0.629588878779543	0.135002033828631	-0.295832597792802	-1.19930575382322	73	PDK4 TIGAR ZBTB20 MPC2 ENTPD5 PDK2 PC MYC SLC2A6 HK1 LDHB
GOBP_CELLULAR_PIGMENTATION	0.1640625	0.629588878779543	0.176694268938498	0.318306765943922	1.21851362670617	40	DTNBP1 MKKS RAB27B AP3D1 BLOC1S1 MYO5A DCTN2 BLOC1S2 RAB11A RAB1A RAB27A CD63
GOBP_SOMATIC_STEM_CELL_POPULATION_MAINTENANCE	0.164259927797834	0.629588878779543	0.144630528034484	-0.402925693532614	-1.26584643758637	24	GATA2 CUL4A MYC KLF10 WNT7A VPS72 TAF6L NOG KIT BCL9
GOBP_CHAPERONE_COFACTOR_DEPENDENT_PROTEIN_REFOLDING	0.164285714285714	0.629588878779543	0.143758989039275	-0.399064351036655	-1.27207574223253	25	PTGES3 ST13 DNAJB4
GOBP_NCRNA_TRANSCRIPTION	0.164451827242525	0.629588878779543	0.138022242496643	-0.326293155938361	-1.20781570474961	46	SNAPC3 ICE2 SPIN1 TP53 SNAPC1 GTF3C3 NOP53 POLR1B BRF1 GTF3C4 GTF3C5 ICE1 SMARCB1 POLR2L
GOBP_INSULIN_RECEPTOR_SIGNALING_PATHWAY	0.164615384615385	0.629588878779543	0.132147260608774	-0.285487715044046	-1.18994266551208	81	PDK4 KANK1 SORBS1 PDK2 BAIAP2 SESN3 SLC2A8 EIF4EBP2 ADIPOR1 FOXO1 PIP4K2A C2CD5 SIRT1 SHC1 PIK3R1 IDE PIK3R3 FER PRKCQ INPP5K PID1
GOBP_POSITIVE_REGULATION_OF_RESPONSE_TO_BIOTIC_STIMULUS	0.164670658682635	0.629588878779543	0.190023305279108	0.236720718570477	1.1631059532197	132	HMGB2 OASL ADAM8 HSP90AA1 TRIM62 HMGB1 HLA-F UBE2K SLC15A4 CCL5 CYBA FBXO38 FADD NCR3 VAV1 TRIM41 STAT5B COCH LAMP1 ARG1 ZBP1 NECTIN2 PAK2 CREBBP DDX60 MNDA CLEC7A EP300 XRCC5 SRC FPR2 ZNFX1 IFI16 LY96 DHX58 GRN IRF7 NMI KLRC4 TRIM56 USP15 CD226 PUM2 TBK1 HAVCR2 IKBKB SPI1 RNF185 IRF3 TLR4 PARP9 AKIRIN2 AIM2 LAG3 CGAS LYN
GOBP_REGULATION_OF_NEUROGENESIS	0.164874551971326	0.629626818469323	0.208955027549354	0.220274314231104	1.12398649061898	192	SEMA3B HMGB2 TRIM11 LIG4 TLR2 CHD7 RGS14 YWHAH TNF TIAM2 B2M TRIM46 PTEN CDK5R1 DBN1 CUL7 SEMA4B SPEN ULK1 RAB11A RHEB SEMA4D RNF6 NOTCH1 PAFAH1B1 CUX1 SEMA4A CTDSP1 PLXNC1 NIN SYNGAP1 NUMB CXCR4 EIF4G2 EZH2 NF1 PER2 SEMA3C ADNP LIMK1 KDM4A MME IL1B RAPGEF2 TSPO ASCL2 XRCC5 PSEN1 PLXNA2 GOLGA4 KIAA0319 DNAJB11 SNW1 SS18L2 DBNL ACTR2 IL6ST EPHB2 SPART PLXND1 ASPM METRN PPP3CA ZFYVE27 PRUNE1 DYNLT1…
GOBP_RESPONSE_TO_INTERFERON_GAMMA	0.165730337078652	0.630488721804511	0.183023938384487	0.255709025114726	1.16452873228899	89	DAPK3 TLR2 STX4 TNF KIF5B CCL5 CD58 CASP1 SLC11A1 IFITM1 IFITM2 ZYX IFITM3 SP100 ARG1 XCL2 SHFL SLC26A6 CCL4 STX8 ACTR3 STXBP3 ACTR2 RAB43 MEFV NMI AIF1 VAMP3
GOBP_NEGATIVE_REGULATION_OF_TRANSPORTER_ACTIVITY	0.16580310880829	0.630488721804511	0.175204047558551	0.314199093299433	1.21301616308747	42	MMP9 OPRL1 PKD2 C4orf3 PPIF CAB39 KCNE1 TCAF2 GSTO1 HECW2 YWHAE CALM1 GSTM2 SUMO1 CRBN EPHB2
GOBP_VASODILATION	0.165919282511211	0.630488721804511	0.161978948883402	0.361800924549268	1.2187498504535	23	MKKS RGS2 TNF ITGA1
GOBP_REGULATION_OF_NEUROTRANSMITTER_RECEPTOR_ACTIVITY	0.166071428571429	0.630488721804511	0.142901149386948	-0.390009658487715	-1.25562093937666	26	LYNX1 CNIH3 HOMER1 RASGRF2 CACNG8
GOBP_TRICARBOXYLIC_ACID_CYCLE	0.166071428571429	0.630488721804511	0.142901149386948	-0.391028310934223	-1.25890045134245	26	DLST ACO1 NNT CS MDH2 OGDH ACO2 IREB2 FH PDHB SDHD DLAT MDH1 SUCLG1 SUCLA2 SUCLG2 SDHA
GOBP_REGULATION_OF_SUBSTRATE_ADHESION_DEPENDENT_CELL_SPREADING	0.166666666666667	0.632009345794393	0.175204047558551	0.316421457370199	1.21129645624856	40	OLFM4 LIMS1 PREX1 ARPC2 UNC13D CRK ACTN4
GOBP_REGULATION_OF_CYTOKINESIS	0.167582417582418	0.634740405452191	0.179782316298324	0.283151371834602	1.20134876823027	62	SH3GLB1 CCP110 RACGAP1 SPAST SETD2 RAB11A AURKA KIF20B CDC14B AHCTF1 FLCN KIF14 PRPF40A KIF23 PLK3 CALM1 PIK3C3 ECT2 CDC6 BRCA2 PLK4 KIF13A MAP10
GOBP_FC_GAMMA_RECEPTOR_SIGNALING_PATHWAY	0.167919799498747	0.635277003698056	0.170932335370056	0.3647616626723	1.26626101598747	29	CLEC4E CLEC4D PTPRC VAV1 LIMK1 FGR SRC PRKCD FCGR3A YES1 VAV3 LYN FCER1G PTPRJ MYO1G PRKCE
GOBP_CELL_ADHESION_MEDIATED_BY_INTEGRIN	0.168449197860963	0.63573732718894	0.176694268938498	0.281453103748916	1.19718712787204	59	ITGAD FERMT3 ITGA1 ITGA5 CRK CCL5 P2RY12 MMRN1 CCN3 ITGAX ITGAM ADAM17 ITGAL ITGB4
GOBP_POSTSYNAPTIC_SPECIALIZATION_ORGANIZATION	0.169230769230769	0.63573732718894	0.158514105424824	0.439676648230656	1.2807785958825	15	LRFN4 NTNG2 PTEN SYNGAP1 LRRC4 ZDHHC12 LILRB2
GOBP_REGULATION_OF_LEUKOCYTE_DEGRANULATION	0.169230769230769	0.63573732718894	0.172324344900946	0.313093612180558	1.21267433866275	41	STX4 BLK RABGEF1 UNC13D HLA-F IL4R RAC2 CD300A ITGAM LAMP1 ITGB2 STXBP2 FGR VAMP8
GOBP_ESTABLISHMENT_OF_MITOCHONDRION_LOCALIZATION	0.169336384439359	0.63573732718894	0.161978948883402	0.425897291451075	1.27786615574197	17	HSBP1 SPAST MAP1S FEZ1 RHOT1 NECTIN2
GOBP_POSITIVE_REGULATION_OF_LEUKOCYTE_ADHESION_TO_VASCULAR_ENDOTHELIAL_CELL	0.169336384439359	0.63573732718894	0.161978948883402	0.424443974227447	1.27350560935929	17	ELANE FUT7 TNF RELA ITGB2 ALOX5
GOBP_CD4_POSITIVE_ALPHA_BETA_T_CELL_DIFFERENTIATION	0.169811320754717	0.63573732718894	0.176694268938498	0.275748376025107	1.19025616951757	65	NFKBID BATF JAK3 FUT7 HMGB1 RSAD2 IL4R TNFSF4 IL18R1 SEMA4A RELB ZBTB7B CRACR2A HLX
GOBP_NEGATIVE_REGULATION_OF_RELEASE_OF_CYTOCHROME_C_FROM_MITOCHONDRIA	0.169911504424779	0.63573732718894	0.140406238523342	-0.447020827970851	-1.29470221787804	17	HGF OPA1 BCL2L1 NOL3 FXN PRKN PARL
GOBP_ALPHA_AMINO_ACID_CATABOLIC_PROCESS	0.17	0.63573732718894	0.135740943810425	-0.320530271049215	-1.19788107342833	49	AASS DLST FAH HIBADH GOT1 SARDH MCCC1 GLUL ASRGL1 KYNU BLMH AFMID NOS3 ALDH6A1 AUH HAAO MTRR SDSL GOT2 THNSL2 GCAT SCLY QDPR
GOBP_FC_RECEPTOR_MEDIATED_STIMULATORY_SIGNALING_PATHWAY	0.17	0.63573732718894	0.169570644405628	0.348428914510632	1.24279150153579	31	BLK RABGEF1 PTPRC VAV1 LIMK1 FGR SRC PRKCD CSK YES1 CD226 VAV3 LYN FCER1G PLSCR1 PTPRJ MYO1G PRKCE
GOBP_POSITIVE_REGULATION_OF_TYPE_I_INTERFERON_PRODUCTION	0.17	0.63573732718894	0.169570644405628	0.296957013009753	1.19756802085227	48	HMGB2 TLR2 OAS1 HSP90AA1 OAS3 PTPN22 SETD2 MYD88 ISG15 OAS2 CD14 FLOT1 CHUK DDX58 IFIH1 TICAM1 DHX58 IRF7 TRIM56 TBK1
GOBP_CARDIAC_CHAMBER_MORPHOGENESIS	0.170418006430868	0.63656714484994	0.132846300606183	-0.31460869442001	-1.21211321142004	55	FGFR2 CITED2 FGFRL1 TP53 GATA3 ACVR1 FHL2 RBM15 DHRS3 SFRP2 MIR17HG ADAMTS1 NRP1 NOG ENG PTCD2 ROBO1 NOS3
GOBP_MITOTIC_SPINDLE_ASSEMBLY	0.171503957783641	0.639724280777818	0.173747838999571	0.292381946336409	1.21098759790825	54	RACGAP1 EML3 GOLGA2 CCDC61 CHMP1B KIF15 RAB11A TPX2 CDC20 ABRAXAS2 CHMP5 KIF11 KPNB1 STAG1 KIF23 CHEK2 VPS4B TOGARAM2 CEP97 KIF2A
GOBP_DE_NOVO_PROTEIN_FOLDING	0.171900826446281	0.639724280777818	0.134273452883202	-0.360310821427952	-1.24496209722229	33	PTGES3 ST13 DNAJB4 ENTPD5
GOBP_LIPOPROTEIN_METABOLIC_PROCESS	0.172043010752688	0.639724280777818	0.128788713061714	-0.271500798149016	-1.16750487763449	100	PIGH HHAT ZDHHC1 PIGB PIGC PIGU ATG101 WIPI1 NMT2 PIGN ZDHHC7 GOLGA7B PGAP3 PIGM WIPI2 PIGO ZDHHC24 ABHD12 GLUL APOL3 SAMD1 ATG10 ZDHHC6
GOBP_PROTEASOMAL_PROTEIN_CATABOLIC_PROCESS	0.172099087353325	0.639724280777818	0.117249716749792	-0.216780981051822	-1.11475449305213	416	SKP1 KLHDC2 RNF14 FOXRED2 SOCS6 ERLIN2 FBXL4 DDB1 BBS7 ALAD YOD1 NHLRC3 FEM1A STYX ASB2 CLOCK PSME4 GABARAPL2 CDC27 CUL4A KLHL42 TNFAIP1 GID4 RAD23A COMMD1 RNF139 KLHDC3 TRIM2 PRPF19 DERL1 DESI1 USP13 WWP1 TRAF4 KLHL20 HFE WDR26 GCLC PSMF1 BAG6 DNAJB2 RACK1 BIRC2 ZER1 NUDT15 PCBP2 NOP53 ANAPC1 GID8 FBXL16 SIAH2 EIF3H SIRT1 SPSB2 USP5 UBE2H MKRN2 UBE2G2 CDC34 SIRT2 DET1 RNF5 CANX SHARPIN TBL1XR1 U…
GOBP_NEGATIVE_REGULATION_OF_CANONICAL_WNT_SIGNALING_PATHWAY	0.172741679873217	0.639724280777818	0.130777137971974	-0.293843741508223	-1.19101799522921	72	IGFBP4 LIMD1 EGR1 NKD1 MCC FOXO1 SIAH2 DRAXIN G3BP1 MLLT3 SFRP2 CYLD FUZ PRKN RUVBL2 NOG AMFR FOXO3 DACT1 CTNND1 UBAC2
GOBP_MESONEPHROS_DEVELOPMENT	0.17283950617284	0.639724280777818	0.166933848713193	0.341091442093076	1.22840426953922	32	FMN1 ZBTB16 GZF1 PKD2 SDC4
GOBP_MICROTUBULE_ORGANIZING_CENTER_LOCALIZATION	0.172932330827068	0.639724280777818	0.16823816568964	0.360597716971759	1.25180598232341	29	PARD3 KIF5B AURKA DYNC1LI2 BICD2 RANBP2 PAFAH1B1 NIN IFT20 DLGAP5 PLXNA2 ARPC5
GOBP_NEGATIVE_REGULATION_OF_MUSCLE_CELL_DIFFERENTIATION	0.173267326732673	0.639724280777818	0.166933848713193	0.338882786621997	1.23881489931807	34	MIR590 RGS2 CCN3 NOTCH1 YY1 EZH2 HDAC4 FRS2 HDAC5 PI16 BMPR2 RBPMS2 SMAD4 HDAC1 XBP1 DNMT1
GOBP_RESPONSE_TO_ISCHEMIA	0.173553719008264	0.639724280777818	0.133554954557592	-0.359798737117581	-1.24319272056447	33	TIGAR CSF1R EEF2K MLYCD EGR1 TP53 NOL3 MAP2K3
GOBP_MYELOID_LEUKOCYTE_DIFFERENTIATION	0.173784977908689	0.639724280777818	0.125033367555272	-0.251277441986554	-1.15519441317905	153	GATA2 ITGB8 RUNX1 GPR137B CSF1R SIGLEC15 L3MBTL3 CITED2 PRKCA CUL4A SLC9B2 MYC ZNF675 NRROS EIF2AK1 TNFRSF11A KLF10 GATA3 FBN1 F2RL1 MAFB SIRT1 CDK6 IL31RA MITF ZBTB46 DHRS7B PIK3R1 TSPAN2 CD4 IL23A LEF1 FOXP1 KIT
GOBP_ASSOCIATIVE_LEARNING	0.173803526448363	0.639724280777818	0.16823816568964	0.340556067086893	1.23298497450964	33	OPRL1 RGS14 PDE1B TAFA2 PPT1 SYNGAP1 NF1 SLC7A11 IFT20 NRGN FOS ACTR2 ABCA7 KRAS ADCY3 TSC1 HMGCR MAP1A
GOBP_VASCULAR_ENDOTHELIAL_GROWTH_FACTOR_SIGNALING_PATHWAY	0.173814898419865	0.639724280777818	0.158514105424824	0.374262585050894	1.2207608029246	21	FLT1 CADM4 PIK3CD PRKD2 CD63 PTP4A3 FLT4 FLT3 PIK3CA
GOBP_CELLULAR_RESPONSE_TO_NITROGEN_COMPOUND	0.173913043478261	0.639724280777818	0.224966093540314	0.192848256746526	1.08315567815597	413	CCND3 MAPK13 JUN LY6E CAMP DTNBP1 ROCK2 PIP4K2C JAK3 OSBPL8 GUCY1B1 PKD2 PDE3A FUT7 RAP1B ATF4 TNF MZB1 PTPN22 IRS2 HSP90B1 MYO5A CDK5R1 MDM2 AP3S1 GRK2 AGER AGRN PTPRA LAMTOR4 RPL23 PXN CRK P2RY12 CYBA NAMPT ROCK1 LAMTOR3 CA2 CACNB1 IFIT1 KCNE1 APC GHRL BCL2L11 RELA RAP1A MAPK3 AKAP6 RAB8B AQP9 TRIM41 LEPROT BRCA1 DDX11 STAT5B NFE2L2 RAPGEF1 ZBTB7B CFLAR ARHGEF2 CHMP5 SELENOS BRIP1 GNAZ HRH2 RRA…
GOBP_MAPK_CASCADE	0.174022347482074	0.639724280777818	0.249246554383295	0.194195025329605	1.10540529758729	451	MMP8 FLT1 MAPK13 PER1 PABPN1 JUN BTN2A2 ELANE NECAB2 RANBP9 DVL3 RGS2 PIK3R5 ROCK2 CD24 MYDGF RGS14 IRAK3 RAP1B ADAM8 TNF TAOK2 HMGB1 PTPN22 ARL6IP5 PTEN ITGA1 PTPRC MAP4K4 AGER ANGPT1 DUSP22 ASH1L MAP4K2 CAMKK2 CCL5 BANK1 MAP3K6 RHBDD3 TAOK1 ROCK1 MYD88 LAMTOR3 MAP3K2 RAF1 NLRP6 CD300A PPIA GHRL S100A12 NOTCH1 FOXM1 FLCN CCR1 NDST1 TBC1D10C SH3RF3 PRKD2 RAP1A MAPK3 FBXW7 PDE5A MAPK14 PAFAH1B1 NL…
GOBP_MAINTENANCE_OF_CELL_NUMBER	0.174772036474164	0.641753428048797	0.126875729929857	-0.275451243834409	-1.17713232361716	93	GATA2 KDM4C MED6 MED27 CUL4A ZNF706 MYC KLF4 PHF19 KLF10 FOXO1 WNT7A VPS72 DDX6 KAT2A KDM3A CNOT2 PCM1 TAF6L NOG KIT BCL9 FOXO3 TET1 CDC73 TAL1 ELAVL1 SS18 DIS3L2 FANCD2 TUT4 WDR43 MED21 KDM2B CNOT1 TAF5L
GOBP_OVULATION_CYCLE_PROCESS	0.175438596491228	0.642746821908043	0.137250779610133	-0.421058906055902	-1.28230509247345	20	PAM SIRT1 TGFB3 ADAMTS1 FOXO3 PLEKHA1 NOS3 CASP2 ESR1
GOBP_POSITIVE_REGULATION_OF_GLUCOSE_METABOLIC_PROCESS	0.175438596491228	0.642746821908043	0.137250779610133	-0.383154814778854	-1.24932644903781	27	SLC45A3 DDB1 SORBS1 KAT2B FOXO1 SIRT1 KAT2A DYRK2
GOBP_MITOTIC_CYTOKINESIS	0.176315789473684	0.645232302854091	0.170932335370056	0.292584796937606	1.21464710936235	55	ARL3 ROCK2 RACGAP1 ANLN SPAST CHMP1B CUL7 ROCK1 APC KIF20B ESPL1 CHMP5 UNC119 KIF23 KLHDC8B CNTROB VPS4B USP8 ECT2 RHOB CHMP1A
GOBP_HETEROTYPIC_CELL_CELL_ADHESION	0.177083333333333	0.646805217047625	0.169570644405628	0.311419336198503	1.19214778125237	40	ITGAD TNF PTPRC ITGA5 AGER ITGAX CD58 CEACAM6 FLOT1 ITGB2 MAPK7 IL1RN ITGB3 IL1B JUP LILRB2 NINJ1
GOBP_REGULATION_OF_GENE_SILENCING_BY_RNA	0.177257525083612	0.646805217047625	0.132846300606183	-0.354374048227513	-1.23097055180238	34	ZC3H10 EIF4E2 TIAL1 LIMD1 KCNQ1OT1 TP53
GOBP_REGULATION_OF_PEPTIDYL_THREONINE_PHOSPHORYLATION	0.1775	0.646805217047625	0.165656695205483	0.354857015422857	1.24717880803193	30	DDIT4 CADM4 PARD3 AZU1 CAB39 UBE2K SPRED2 CALM1 DGKQ SPHK1
GOBP_T_HELPER_17_TYPE_IMMUNE_RESPONSE	0.177777777777778	0.646805217047625	0.16440575583821	0.338298953107758	1.21834741976558	32	NFKBID BATF ARID5A NOTCH1 TRAF3IP2 IL17RA ZBTB7B CLEC7A EPHB2 PHB STAT3 RORC TBX21 ZC3H12A IRF4
GOBP_POSITIVE_REGULATION_OF_DNA_BIOSYNTHETIC_PROCESS	0.177884615384615	0.646805217047625	0.129442887745046	-0.311595892768192	-1.20234401721875	56	PTGES3 HGF NVL NAF1 MYC KLF4 RFC3 HMBOX1 POT1 MAPKAPK5 RGCC ATR PRKCQ RFC2
GOBP_MESENCHYME_DEVELOPMENT	0.177941176470588	0.646805217047625	0.123257226381337	-0.25376117195115	-1.15451523166554	139	SEMA5A TIAM1 EPHA4 HGF FGFR2 CITED2 ZNF703 MYC CLASP2 NUP133 GATA3 ADIPOR1 POGLUT1 PHLDB2 POLR1B ACVR1 WNT10A SFRP2 TGFB3 PHACTR4 KLHL12 RGCC FUZ SMAD3 NRP1 LEF1 ACTA2 NOG CLASP1 ENG SEMA7A LDLRAD4 ZFP64 SPRED1 USF3 DAG1 OLFM1 ROBO1 NOS3 TAPT1 DCHS1 EPB41L5 NOLC1
GOBP_PROTEASOME_MEDIATED_UBIQUITIN_DEPENDENT_PROTEIN_CATABOLIC_PROCESS	0.178851174934726	0.648147485873686	0.114750719227023	-0.220991346703962	-1.1258967703144	357	SKP1 KLHDC2 RNF14 FOXRED2 ERLIN2 FBXL4 DDB1 BBS7 YOD1 NHLRC3 FEM1A STYX ASB2 CLOCK CDC27 CUL4A KLHL42 TNFAIP1 GID4 RAD23A COMMD1 KLHDC3 TRIM2 DERL1 DESI1 WWP1 TRAF4 KLHL20 HFE WDR26 GCLC PSMF1 BAG6 DNAJB2 RACK1 BIRC2 ZER1 PCBP2 NOP53 ANAPC1 GID8 FBXL16 SIAH2 EIF3H SIRT1 SPSB2 USP5 UBE2H MKRN2 UBE2G2 CDC34 SIRT2 DET1 RNF5 CANX SHARPIN TBL1XR1 USP7 CDC23 KLHDC1 UBQLN1 PRKN PPP2CB FBXW4 RNF144A DCAF…
GOBP_RIBONUCLEOPROTEIN_COMPLEX_SUBUNIT_ORGANIZATION	0.17930029154519	0.648147485873686	0.122107920287081	-0.249956583526517	-1.15521750924144	160	YJU2 PTGES3 STRAP DDX28 NAF1 DYRK3 PRKRA SHQ1 GEMIN2 PWP2 PRPF19 GEMIN6 DDX20 RRP7A AAR2 FASTKD2 POLR2D NOP53 LUC7L2 SNU13 GEMIN5 PTBP2 LSM4 NOL3 RPL38 SNRPD3
GOBP_SYNAPTIC_VESICLE_CYTOSKELETAL_TRANSPORT	0.179545454545455	0.648147485873686	0.156312403073186	0.435862170471072	1.28278301666475	16	DTNBP1 AP3D1 BLOC1S1 BORCS5 TRIM46 AP3S1 BLOC1S2
GOBP_HISTONE_UBIQUITINATION	0.179611650485437	0.648147485873686	0.129442887745046	-0.333268761292299	-1.20496251677404	40	SKP1 DDB1 RING1 PHC1 TRIP12 UBE2B WDR70 PCGF1 CDC73 PCGF5 UBE2N CBX8 KDM2B UBR5 RNF2
GOBP_GLIOGENESIS	0.179738562091503	0.648147485873686	0.190023305279108	0.221746994907774	1.12961854138501	168	ABCA2 PRDM8 TLR2 WASF3 S100A9 S100A8 TNF PARD3 AZU1 PTEN CDK5R1 SLC8A3 PICK1 AGER NSUN5 MYRF SUZ12 P2RY12 RHEB SOX13 IFNGR1 NOTCH1 MAPK3 ITGB4 PAFAH1B1 ADGRG1 B4GALT5 SH3TC2 CXCR4 EZH2 NF1 CLU PHGDH KDM4A METTL14 IL1B TSPO ERCC2 ASCL2 PSEN1 NAB1 FPR2
GOBP_KILLING_OF_CELLS_OF_ANOTHER_ORGANISM	0.17995444191344	0.648147485873686	0.156312403073186	0.407992339908428	1.25277403695564	18	LTF PGLYRP1 S100A12 DEFA4 PRF1 CLEC7A
GOBP_STRIATED_MUSCLE_ADAPTATION	0.17995444191344	0.648147485873686	0.156312403073186	0.4089000953092	1.25556137457636	18	TCAP CAMK2G TNNT1 CFLAR EZH2 CAMTA2 HDAC4 KDM4A LMNA PPP3CA
GOBP_POSITIVE_REGULATION_OF_B_CELL_PROLIFERATION	0.18	0.648147485873686	0.16440575583821	0.347260025434912	1.23862225682318	31	IRS2 PTPRC PELI1 ATAD5 BST1 MEF2C EPHB2 TICAM1 TFRC TLR4 BCL6 VAV3 CD38 CD40 TNFSF13B TNFRSF4
GOBP_SUBSTRATE_ADHESION_DEPENDENT_CELL_SPREADING	0.18010752688172	0.648147485873686	0.170932335370056	0.271560192924072	1.18377184276342	68	FERMT3 OLFM4 LIMS1 NTNG2 PREX1 ARPC2 UNC13D PEAK1 PXN CRK ACTN4 RAB1A
GOBP_CELLULAR_TRANSITION_METAL_ION_HOMEOSTASIS	0.180379746835443	0.648408259388536	0.127505315300183	-0.293094216615881	-1.18609680423831	71	SLC31A1 SLC30A7 ACO1 FRRS1 TFR2 NUBP1 MYC HFE SLC46A1 HMOX1 FXN CCDC115 SLC31A2 ISCU SLC30A9 CYB561A3 ARF1 SCO1 ATP13A2 SRI NCOA4 ANKRD9 SLC30A5 IREB2 SLC30A1 SLC11A2
GOBP_POSITIVE_REGULATION_OF_CELLULAR_COMPONENT_BIOGENESIS	0.180672268907563	0.648741354949059	0.216542836735348	0.200360645700459	1.10044170425884	327	FMN1 ARL3 CDC42EP3 WASHC1 MARK4 PPP1R35 LRSAM1 PSRC1 DNM3 ROCK2 LIMS1 ADGRB1 PIP4K2C FCHSD1 BAX SH3GLB1 ARL2 RAP1B HSP90AA1 TNF ARPC2 CCP110 RAB3GAP2 NAV3 RIPOR2 ANLN SDC4 CDK5R1 MAP4K4 CLIP1 AGRN RESF1 FCHSD2 PXN AKIRIN1 ULK1 P2RY12 SEPTIN7 RAC2 ROCK1 MYD88 SEMA4D FAM98A ISG15 APC GHRL HGS BCL2L11 PLEK BAK1
GOBP_INCLUSION_BODY_ASSEMBLY	0.181494661921708	0.649254104508709	0.135740943810425	-0.443503624335995	-1.26551513822059	16	DNAJB6 DNAJB2 CDC34 PRKN DNAJB1 BAG5 DNAJA4 SACS
GOBP_REGULATION_OF_ALPHA_BETA_T_CELL_DIFFERENTIATION	0.182058047493404	0.649254104508709	0.16823816568964	0.293281175016956	1.2003227560065	52	NFKBID ZBTB16 JAK3 AP3D1 HMGB1 IL4R TNFSF4 PRDM1 ZBTB7B HLX
GOBP_PROTEIN_O_LINKED_MANNOSYLATION	0.182300884955752	0.649254104508709	0.135002033828631	-0.437860681911462	-1.26817177303722	17	TMTC4 FKTN RXYLT1 DPM2 DPM3 TMTC3 POMT2 LARGE2 POMGNT2 B4GAT1 TMTC2
GOBP_VIRAL_TRANSLATION	0.182300884955752	0.649254104508709	0.135002033828631	-0.439463522296214	-1.2728140645619	17	EIF3F PCBP2 CSDE1 EIF2AK4 EIF3L EIF3G
GOBP_MESODERM_MORPHOGENESIS	0.182421227197347	0.649254104508709	0.130105630751129	-0.35213454323256	-1.23623621622927	35	FGFR2 KLF4 ACVR1 SFRP2 TBX19 ITGA3 SMAD3 LEF1 NOG ITGA2 NF2 EPB41L5 GPI TAL1 EXT2 EXOC4 ARMC5 SMAD2
GOBP_RESPONSE_TO_CAMP	0.1825	0.649254104508709	0.163180127180689	0.295568589051334	1.17898892985873	46	PER1 PKD2 RAP1B KCNE1 RAP1A AKAP6 AQP9 RAPGEF1 SLC26A6 PDE2A RAPGEF2 FOS APEX1 DGKQ
GOBP_REGULATION_OF_SUPEROXIDE_METABOLIC_PROCESS	0.183035714285714	0.649254104508709	0.153158808683073	0.357600968463414	1.22552397353803	24	AATF CYBA ITGAM NFE2L2 ITGB2 CD36 BST1 CLEC7A FPR2 PRKCD DHFR ACP5 CD177
GOBP_POSITIVE_REGULATION_OF_HISTONE_ACETYLATION	0.183274021352313	0.649254104508709	0.135002033828631	-0.407448437454876	-1.26515927019487	22	PAXIP1 KAT7 BRD7 GATA3 KAT2A SMARCB1 RUVBL2 SPHK2 ARRB1
GOBP_POSITIVE_REGULATION_OF_TORC1_SIGNALING	0.183274021352313	0.649254104508709	0.135002033828631	-0.442404413782198	-1.26237859655646	16	GPR137B CTNS RRAGA MIOS SEH1L SIK3
GOBP_POSITIVE_REGULATION_OF_ALPHA_BETA_T_CELL_ACTIVATION	0.183288409703504	0.649254104508709	0.169570644405628	0.294214755508983	1.20419049467954	53	NFKBID ZBTB16 AP3D1 PTPN22 PTPRC IL4R TYK2 TNFSF4 ZBTB7B HLX MYB RASAL3 HLA-A
GOBP_SECOND_MESSENGER_MEDIATED_SIGNALING	0.183544303797468	0.649254104508709	0.184706471207739	0.222026234751747	1.1274640819581	160	OPRL1 CXCL8 GUCY1B1 PDE3A TNF MCTP2 AZU1 CAP1 PTPRC ZMPSTE24 HINT1 HOMER2 CAMKK2 P2RY12 LAT LAT2 PLEK CCR1 TBC1D10C AKAP6 PDE5A SAMD14 GIPR GSTO1 THBS1 CXCR4 TRPM2 MCTP1 MAPK7 ADNP CD36 DDAH2 PDE2A BST1 CCL4 CLEC7A RAPGEF2 MGRN1 SLC9A1 FPR2 CALM1 GSTM2 DGKQ SLA2 SPHK1 PRKACA P2RX5 PPP2CA FPR1 PPP3CA
GOBP_NECROTIC_CELL_DEATH	0.18407960199005	0.649254104508709	0.161978948883402	0.294943588400612	1.19475794103802	49	OLFM4 BAX TNF HEBP2 PPIF NLRP6 FADD PELI1 RIPK3 CFLAR ARHGEF2 ZBP1 SLC6A6 TSPO NINJ1 IPMK PYGL TMEM123
GOBP_PEROXISOME_ORGANIZATION	0.18407960199005	0.649254104508709	0.129442887745046	-0.374106992755273	-1.25681004198014	29	PEX7 PEX13 HACL1 TMEM135 PEX10 PEX11B FIS1 PEX3 ABCD2 PEX26 LONP2 PEX1 MFF
GOBP_PHOSPHOLIPID_CATABOLIC_PROCESS	0.18407960199005	0.649254104508709	0.129442887745046	-0.351846959393277	-1.23522659770659	35	SCARB1 PRDX6 NAPEPLD PNPLA6 PLA2G15 ABHD12 PLA2G4C SMPDL3A ABHD6 GDE1 INPP5F PLA2G4A
GOBP_POSITIVE_REGULATION_OF_PEPTIDYL_LYSINE_ACETYLATION	0.184210526315789	0.649254104508709	0.133554954557592	-0.378249396813893	-1.23333169138157	27	PAXIP1 KAT7 BRD7 GATA3 KAT2A SMARCB1 RUVBL2 SPHK2 ARRB1
GOBP_REGULATION_OF_MITOTIC_SPINDLE_ASSEMBLY	0.184269662921348	0.649254104508709	0.153158808683073	0.389040297985295	1.21887718357389	19	EML3 CHMP1B KIF15 CHMP5 VPS4B CEP97 CHMP1A
GOBP_POSITIVE_REGULATION_OF_MITOCHONDRION_ORGANIZATION	0.184491978609626	0.649254104508709	0.16823816568964	0.279084207307498	1.18711080507029	59	ATP5IF1 MMP9 BAD BAX PPIF HTRA2 PLD6 CAMKK2 AURKA BCL2L11 PMAIP1
GOBP_POSITIVE_REGULATION_OF_VACUOLE_ORGANIZATION	0.184510250569476	0.649254104508709	0.154190966581424	0.406693458514252	1.24878571480216	18	LRSAM1 PIP4K2C SH3GLB1 RAB3GAP2 ULK1
GOBP_APOPTOTIC_CELL_CLEARANCE	0.184615384615385	0.649254104508709	0.16440575583821	0.324209034047867	1.20558288630534	37	JMJD6 ADGRB1 TXNDC5 HMGB1 RAC2 THBS1 RHOBTB2 CD36 ITGB3 PEAR1
GOBP_REGULATION_OF_PEPTIDYL_LYSINE_ACETYLATION	0.184887459807074	0.649507245166409	0.126875729929857	-0.312079378091406	-1.2023683512425	55	GATA2 PAXIP1 KAT7 BRD7 GATA3 SIRT1 ZNF451 KAT2A SMARCB1 RUVBL2 PYGO2 SNCA SPHK2 SIN3A THAP7 ARRB1 NOC2L
GOBP_POSITIVE_REGULATION_OF_T_CELL_PROLIFERATION	0.185483870967742	0.650897994768963	0.16823816568964	0.268261841664735	1.1693938321047	68	CCDC88B JAK3 CD24 HMGB1 PTPN22 PTPRC AGER TYK2 TNFSF4 CCL5 FADD STAT5B NCK2 CORO1A IL1B RASAL3 HLA-A LILRB2
GOBP_GRANULOCYTE_DIFFERENTIATION	0.185737976782753	0.651085823581875	0.128788713061714	-0.372504129429829	-1.2514252329219	29	GATA2 RUNX1 L3MBTL3 CITED2 CUL4A ZBTB46 DHRS7B LEF1 TESC CEBPA TAL1
GOBP_PROGRAMMED_NECROTIC_CELL_DEATH	0.186224489795918	0.652087048411598	0.163180127180689	0.316788235429859	1.19230585590427	38	BAX TNF PPIF NLRP6 FADD PELI1 RIPK3 CFLAR ARHGEF2 ZBP1
GOBP_AMINE_TRANSPORT	0.18796992481203	0.656104825494084	0.160801401070022	0.326058699821015	1.20746305451058	35	DTNBP1 ADORA3 RGS2 TNF ARL6IP5 ABAT GRK2 AQP9 SLC22A16 PER2
GOBP_REGULATION_OF_T_CELL_MEDIATED_CYTOTOXICITY	0.18796992481203	0.656104825494084	0.160801401070022	0.351653078982223	1.22075489459316	29	HLA-F B2M PTPRC AGER FADD HLA-B RIPK3 NECTIN2 CD1C HLA-A
GOBP_POSITIVE_REGULATION_OF_NEURON_APOPTOTIC_PROCESS	0.188118811881188	0.656104825494084	0.159646701919906	0.332095002091296	1.21400157464669	34	BAX ATF4 TNF CDK5R1 ITGA1 BCL2L11 ITGAM FBXW7 DDIT3 NF1
GOBP_PLACENTA_DEVELOPMENT	0.188180404354588	0.656104825494084	0.123257226381337	-0.279849459049523	-1.17235268122755	83	GATA2 ITGB8 CDKN1C ZNF568 CTSB FGFR2 CITED2 TPPP3 ALKBH1 DNAJB6 FZD5 BIRC2 RBM15 ST14
GOBP_REGULATION_OF_RRNA_PROCESSING	0.188612099644128	0.656284712072493	0.132846300606183	-0.440520623992633	-1.25700329776496	16	TRMT112 SHQ1 WDR75 KAT2B UTP15 HEATR1 RIOK1
GOBP_IRE1_MEDIATED_UNFOLDED_PROTEIN_RESPONSE	0.188636363636364	0.656284712072493	0.152144922367565	0.427863914987215	1.25924340484997	16	BAX BCL2L11 BAK1 VAPB PARP16 ERN1 TMEM33 DNAJB9 FICD XBP1
GOBP_CELLULAR_RESPONSE_TO_VASCULAR_ENDOTHELIAL_GROWTH_FACTOR_STIMULUS	0.188916876574307	0.656556939357817	0.160801401070022	0.331830884965657	1.20139540822363	33	FLT1 CADM4 PIK3CD NOTCH1 RELA PRKD2 MAPK14 CD63 PTP4A3
GOBP_HINDBRAIN_DEVELOPMENT	0.189147286821705	0.656654644944659	0.122679189568808	-0.27795993377396	-1.16629894273285	84	GATA2 TTBK2 MT-CO1 CDK5 CKB TP53 TTLL1 TTC21B WNT7A MAFB PTBP2 KAT2A PSMG1 LEF1 NOG HNRNPD OGDH HOXB2 HOXB3 DIXDC1 CD3E ATF5 FCGR2B ATRN KDM2B ARL13B CRKL SEMA4C SSTR3 RORA MT-ND4
GOBP_REGULATION_OF_ARP2_3_COMPLEX_MEDIATED_ACTIN_NUCLEATION	0.189931350114416	0.658451239920888	0.152144922367565	0.415424446969778	1.24644333670642	17	WASF3 GMFG PICK1 FCHSD2 ARFIP1 NCKAP1
GOBP_ADULT_LOCOMOTORY_BEHAVIOR	0.190082644628099	0.658451239920888	0.126875729929857	-0.354253542102362	-1.22403271424467	33	EPHA4 EPS8 PBX3 CTNS TMOD1 ABHD12 FXN PRKN SNCA BTBD9 INPP5F PUM1
GOBP_MICROTUBULE_DEPOLYMERIZATION	0.19047619047619	0.658451239920888	0.159646701919906	0.348753786301716	1.21069007235179	29	NAV3 SPAST MAP1S TAOK1 KIF18B APC TPX2 KIF14 ARHGEF2
GOBP_REGULATION_OF_EPIDERMIS_DEVELOPMENT	0.19047619047619	0.658451239920888	0.159646701919906	0.34906447542581	1.2117686218985	29	ROCK2 GRHL1 ROCK1 NOTCH1 TMEM79 KRT10 EZH2 MAFG SRSF6 NAB1 NCOA3 ZFP36 KLF7 CD109 PTCH1
GOBP_TELOMERE_CAPPING	0.190713101160862	0.658568857838467	0.126875729929857	-0.348724622404095	-1.22426503162487	35	ERCC4 STN1 POT1 MAPKAPK5 USP7 TINF2 PRKCQ HNRNPD TERF1 ACD MAP2K7 RAD50 ERCC1 PRKDC TERF2IP TNKS2
GOBP_EMBRYONIC_SKELETAL_SYSTEM_MORPHOGENESIS	0.190954773869347	0.658702652475983	0.127505315300183	-0.359665256023566	-1.22903883081648	32	FGFR2 SATB2 TGFB3 FUZ DLG1 SMAD3 NOG HOXB2 IFT140 TULP3 HOXB3 EIF4A3
GOBP_NEGATIVE_REGULATION_OF_INTRINSIC_APOPTOTIC_SIGNALING_PATHWAY_BY_P53_CLASS_MEDIATOR	0.191956124314442	0.660091509913574	0.133554954557592	-0.446346696504883	-1.24486280841216	15	ARMC10 SIRT1 CD44 PRKN ZNF385A
GOBP_REGULATION_OF_FATTY_ACID_BETA_OXIDATION	0.191956124314442	0.660091509913574	0.133554954557592	-0.446365954509949	-1.24491651906905	15	ETFBKMT MLYCD CPT1A IRS1 ACACB ABCD2 LONP2 AKT2 TYSND1
GOBP_PHOTORECEPTOR_CELL_MAINTENANCE	0.192100538599641	0.660091509913574	0.132147260608774	-0.417262745053253	-1.25027887670321	19	BBS4 CROCC BBS2 BBS10 IQCB1 SPATA7 CLCN3 SLC2A1 DRAM2 NPHP4 NPHP3 ERCC6 CDH23
GOBP_LOW_DENSITY_LIPOPROTEIN_PARTICLE_CLEARANCE	0.192170818505338	0.660091509913574	0.131457611642763	-0.436922529752245	-1.2467363180153	16	SOAT1 SCARB1 NCEH1 HMOX1
GOBP_VIRAL_PROCESS	0.192468619246862	0.660415579360797	0.208955027549354	0.199943463909335	1.09768923894439	331	IFI27 LTF SLPI JUN LY6E TRIM11 LIG4 CXCL8 LRSAM1 CLDN9 ROCK2 OASL OAS1 TNF MX1 TOP2A TRIM62 OAS3 TRIM25 RSAD2 RSF1 CHMP1B ITGA5 GRK2 MGAT5 RESF1 APOBEC3A EPS15 SIGLEC1 CR1 ATG7 CCL5 CLEC5A VAPA ISG15 IFIT1 PPIA DEK NOTCH1 APOBEC3G OAS2 RAB1A ATG16L2 TRIM22 GALNT1 GTF2B IFIT5 SRPK1 TRIM13 USP6NL IFITM1 PPIB LAMP1 IFITM2 CHMP5 SETDB1 IFITM3 ZNF639 MOGS CXCR4 NECTIN2 SHFL TRIM8 LARP7 GPR15 ITGB3 CCL…
GOBP_NEGATIVE_REGULATION_OF_DNA_METABOLIC_PROCESS	0.193199381761978	0.662157374303475	0.120985142145252	-0.27605681049331	-1.15967215875787	85	HELB ERCC4 MLH1 STN1 SHLD1 TP53 THOC1 GATA3 TRIP12 POT1 OGG1 TINF2 PARP3 ANKLE1 ZNF91 TERF1 ZRANB3 TENT4B NAT10 BLM KMT2A MSH3 ACD RAD50 ERCC1 DFFA ZNF93 NUDT16L1 MSH6 TERF2IP UBR5 TNKS2 ERCC6 SHLD2 CDKN1A RTEL1 HNRNPA1 NDFIP1
GOBP_NEGATIVE_REGULATION_OF_ADAPTIVE_IMMUNE_RESPONSE	0.193384223918575	0.662157374303475	0.159646701919906	0.295197763981515	1.18189046509896	47	JAK3 SAMSN1 HLA-F PTPRC IL4R DUSP22 CR1 TNFSF4 ZBTB7B ARG1
GOBP_REGULATION_OF_ACTOMYOSIN_STRUCTURE_ORGANIZATION	0.19375	0.662710748155954	0.121543282035469	-0.29676420243516	-1.17131569182536	61	BBS4 EPHA1 WASF2 ALMS1 BAG4 CLASP2 S1PR1 PHLDB2 TGFB3 PIK3R1 RGCC SMAD3 NRP1 INPP5K CLASP1 EVL S100A10 CD47
GOBP_NEGATIVE_REGULATION_OF_PEPTIDYL_TYROSINE_PHOSPHORYLATION	0.194300518134715	0.663068329130035	0.160801401070022	0.307842663983954	1.18847614478815	42	ZGPAT SAMSN1 CADM4 GGNBP2 PTPRC DUSP22 SEMA4D CD300A LRRK1 IBTK PTPN6 PSEN1 PRKCD PPP2CA SH3BP5L SNX6
GOBP_SENSORY_PERCEPTION_OF_MECHANICAL_STIMULUS	0.194594594594595	0.663068329130035	0.16440575583821	0.262125460240417	1.14821025681662	71	COL4A3 MKKS CHD7 TIMM8B TNF ZNF354A RIPOR2 ESPN HOMER2 KCNE1 COCH CXCR4 TMEM120A DDIT3 TIMM10 PKHD1L1
GOBP_SIGNAL_RELEASE	0.195035460992908	0.663068329130035	0.190023305279108	0.211347838852514	1.10404984113257	220	NKX3-1 DTNBP1 SNX19 BAD ADORA3 PIM3 GPR27 CHD7 BAIAP3 STX4 BLK P2RX1 RAP1B TNF ICA1 MCTP2 IRS2 PTPRN2 PICK1 ABAT SELENOT HCAR2 PPT1 CCL5 MIDN CCN3 RAF1 TMF1 CAMK2G GHRL RAB1A RAP1A LIN7A RAB8B GIPR UBE2Q1 TCIRG1 RETN TRPM2 KDM5B PRKCB NF1 PER2 WLS MCTP1 LRP5 LIN7C IL1RN C2CD2L CTBP2 IL1B MEF2C ALOX5 STXBP2 VAMP8 PSEN1
GOBP_CHEMOKINE_PRODUCTION	0.195054945054945	0.663068329130035	0.165656695205483	0.28020826604573	1.18886182002541	62	ELANE MIR590 TLR2 OAS1 TNF HMGB1 OAS3 AZU1 IL4R AGER TNFSF4 MYD88 ADAM17 IL17RA
GOBP_EMBRYONIC_SKELETAL_SYSTEM_DEVELOPMENT	0.195121951219512	0.663068329130035	0.12384217120105	-0.321217328730053	-1.18668114725934	44	FGFR2 SATB2 TGFB3 PCSK5 FUZ DLG1 SMAD3 NOG HOXB2 IFT140 TULP3 HOXB3 TAPT1 EIF4A3 MMP14 DEAF1 SMAD2 MBTD1 CDK20 HOXB4
GOBP_MUSCLE_ADAPTATION	0.195187165775401	0.663068329130035	0.163180127180689	0.277867815298515	1.18193676777525	59	RGS2 ROCK2 TCAP CYBA ROCK1 CAMK2G TNNT1 NOTCH1 AKAP6 PDE5A CFLAR YY1 EZH2 CAMTA2 HDAC4 KDM4A IL1B SLC9A1 IL6ST LMNA TNFRSF1A PPP3CA
GOBP_REGULATION_OF_ENDOTHELIAL_CELL_DEVELOPMENT	0.195454545454545	0.663068329130035	0.149207542435322	0.422995781193504	1.24491603308776	16	ROCK2 TNF ROCK1 IL1B PPP1R12A TNFRSF1A S1PR3 IKBKB VCL CLDN5 VEGFA
GOBP_ZYMOGEN_ACTIVATION	0.195488721804511	0.663068329130035	0.157402899305283	0.322095758278675	1.19278745928129	35	BAD DHCR24 ASPH NLRP6 FADD BAK1 APAF1 HP THBS1
GOBP_REGULATION_OF_PROTEIN_SECRETION	0.195718654434251	0.663155273792879	0.175204047558551	0.224534564468703	1.1336885212238	148	BAD APBB3 TLR2 PIM3 GPR27 BAIAP3 STX4 BLK ADAM8 TNF ICA1 RSAD2 IRS2 PICK1 ABAT HCAR2 CCL5 MIDN ARFIP1 RHBDD3 CCN3 PPIA GHRL
GOBP_REGULATION_OF_MITOCHONDRIAL_FISSION	0.196043165467626	0.663562163824728	0.130777137971974	-0.396955869203178	-1.24070509234205	23	DDHD2 RALBP1 TMEM135 PRKN MUL1 MIEF1 PINK1 FIS1 SPIRE1 RALA PGAM5 MFF VPS35
GOBP_T_CELL_DIFFERENTIATION_IN_THYMUS	0.196808510638298	0.665458776595745	0.161978948883402	0.280916383831831	1.17790571663008	57	JMJD6 LIG4 ADAM8 B2M PTPRC PRR7 FADD ADAM17 STAT5B VNN1 RIPK3 SOS2 TMEM131L DOCK2 CD3D IL1B RPS6
GOBP_AORTA_DEVELOPMENT	0.1975	0.665819547670423	0.156312403073186	0.349166262574837	1.2271781146672	30	NKX3-1 CHD7 PKD2 EFEMP2 NOTCH1 NDST1 PRDM1 PDE2A ADAMTS6 HECTD1 RBPJ
GOBP_REGULATION_OF_DNA_STRAND_ELONGATION	0.197508896797153	0.665819547670423	0.129442887745046	-0.435371455334264	-1.24231040569181	16	INO80C INO80D ACTR8 POT1 RUVBL2
GOBP_NERVE_DEVELOPMENT	0.197674418604651	0.665819547670423	0.124434168630393	-0.358037711183337	-1.22141237119008	31	CITED2 AFG3L2 ADARB1 LRIG1 ACKR3 MAFB NRP1 PLXNA4 HOXB2 HOXB3 DAG1
GOBP_REGULATION_OF_T_CELL_RECEPTOR_SIGNALING_PATHWAY	0.197916666666667	0.665819547670423	0.159646701919906	0.305138306978514	1.16810330431014	40	BTN2A2 PTPN22 DUSP22 CD300A RELA PRKD2 DGKZ NECTIN2 PTPN6 ELF1 SLA2 BCL10 CD226
GOBP_EXCRETION	0.198245614035088	0.665819547670423	0.128142916898415	-0.410460816341182	-1.25002936046489	20	CORIN ACE TRPV1 HMOX1 SLC22A18 GRHPR ABCG2
GOBP_SMOOTHENED_SIGNALING_PATHWAY	0.198449612403101	0.665819547670423	0.119348440591015	-0.276207686933339	-1.15894664699052	84	TTBK2 HHAT BBS7 TCTN3 FGFR2 WDPCP GORAB KIAA0586 KCTD6 RACK1 IFT122 TTC21B TUBD1 DYRK2 HIPK1 FUZ CFAP410 WDR11 IFT140 TULP3 B9D1 SSNA1 SUFU TCTN2 TBC1D32 POR
GOBP_B_CELL_APOPTOTIC_PROCESS	0.198645598194131	0.665819547670423	0.147331213699377	0.366892648011981	1.19672171748969	21	BAX BLK IRS2 PTEN BAK1 TRAF3IP2
GOBP_EMBRYONIC_ORGAN_MORPHOGENESIS	0.198795180722892	0.665819547670423	0.117249716749792	-0.260320705411764	-1.14644364302737	113	GATA2 BBS4 BBS7 FGFR2 CITED2 WDPCP ASB2 PRKRA FZD5 LRIG1 GATA3 FBN1 SATB2 TTC39C ACVR1 MAFB RPL38 TGFB3 PHACTR4 TSHZ1 HIPK1 FUZ DLG1 SMAD3 NOG HOXB2 ENG IFT140 TULP3
GOBP_RESPONSE_TO_INTERLEUKIN_1	0.198910081743869	0.665819547670423	0.163180127180689	0.259821217554125	1.14998843227442	75	NKX3-1 MAPK13 CAMP CXCL8 UPF1 IRAK3 IRAK2 CCL5 CYBA MYD88 RELA IL1R2 MAPK3 ZBP1 YY1 XCL2 HDAC4 IL1RN CCL4 IL1B SRC
GOBP_NEGATIVE_REGULATION_OF_T_CELL_PROLIFERATION	0.198966408268734	0.665819547670423	0.158514105424824	0.299338641039835	1.17232973184122	44	BTN2A2 SDC4 CR1 PELI1 PDE5A ZBTB7B LGALS9C ARG1 TMEM131L PTPN6 TWSG1 LILRB2 HAVCR2 VSIR CASP3 ITCH
GOBP_NUCLEOSIDE_TRIPHOSPHATE_METABOLIC_PROCESS	0.2	0.668589083419156	0.118815039412263	-0.275211736898719	-1.15476771567254	84	DMAC2L DNAJC30 EFL1 OPA1 ATP5MF MT-ATP8 MYC MT-CO2 TBPL1 IMPDH2 NUDT15 UQCC3 AK5 DCTPP1 ATP5MC2 SMPDL3A SPHK2 PID1 ATP5PO ATPSCKMT STOML2 ATP5MG NME7 PINK1 SAMHD1 NME4 ATP5F1A
GOBP_NEGATIVE_REGULATION_OF_IMMUNE_EFFECTOR_PROCESS	0.201680672268908	0.673513849984438	0.16440575583821	0.256174079184015	1.14963880425214	84	JAK3 IRAK3 TNF RABGEF1 HLA-F PGLYRP1 PTPRC IL4R ANGPT1 DUSP22 CR1 CRK TNFSF4 CD300A HLA-B ZBTB7B ARG1 HLX
GOBP_NEGATIVE_REGULATION_OF_PROTEIN_MATURATION	0.202197802197802	0.674546830353614	0.143758989039275	0.423400464279403	1.23336605279817	15	CST7 CARD16 BCL2L12 IL1R2 THBS1 SERPINE1 SERPINE2 CARD8 LRRK2 TMEM59
GOBP_DNA_DEPENDENT_DNA_REPLICATION_MAINTENANCE_OF_FIDELITY	0.202631578947368	0.675299902734248	0.158514105424824	0.308266618523402	1.16871556821823	39	SETMAR EME2 ZGRF1 DNA2 RFWD3 POLD1 ETAA1 MUS81 DDX11 BOD1L1 ZNF830 POLE CENPX
GOBP_ENDOTHELIAL_CELL_DEVELOPMENT	0.203562340966921	0.677706009003719	0.155241966228839	0.292262537769936	1.1701386285485	47	ROCK2 RAP1B TNF COL18A1 ROCK1 MYD88 RAB1A RAP1A RAPGEF1 CLIC4 PDE2A IL1B RAPGEF2 PPP1R12A AFDN TNFRSF1A S1PR3 GPX1 IKBKB VCL
GOBP_MESONEPHRIC_TUBULE_MORPHOGENESIS	0.204494382022472	0.678890128276631	0.144630528034484	0.38326276190916	1.20077595617677	19	FMN1 GZF1 PKD2
GOBP_POSITIVE_REGULATION_OF_TRANSCRIPTION_FROM_RNA_POLYMERASE_II_PROMOTER_IN_RESPONSE_TO_STRESS	0.204494382022472	0.678890128276631	0.144630528034484	0.383281632270603	1.20083507769484	19	ATF4 NOTCH1 NFE2L2 DDIT3 MAPK7 RBPJ HIF1A KLF2 ATF6 VEGFA CEBPB GCN1 HSF1
GOBP_POSITIVE_REGULATION_OF_NATURAL_KILLER_CELL_MEDIATED_CYTOTOXICITY	0.204545454545455	0.678890128276631	0.14551614609036	0.359219184233819	1.18802698621837	22	HLA-F NCR3 VAV1 STAT5B LAMP1 NECTIN2 KLRC4 CD226 LAG3 HLA-E KLRD1 AP1G1
GOBP_NEGATIVE_REGULATION_OF_AXONOGENESIS	0.205	0.679703779366701	0.153158808683073	0.336110014763347	1.19885191077106	31	SEMA3B TRIM46 PTEN CDK5R1 SEMA4B ULK1 SEMA4D RNF6 SEMA4A SYNGAP1 SEMA3C PSEN1 KIAA0319 EPHB2 SPART
GOBP_NEGATIVE_REGULATION_OF_CELL_CYCLE_G1_S_PHASE_TRANSITION	0.205882352941176	0.680369116905692	0.158514105424824	0.278669047738485	1.17689693552459	58	NKX3-1 BTN2A2 WEE1 GTSE1 PKD2 PTEN MDM2 RFWD3 APC CTDSP1 RBL1 CTDSPL JADE1 EZH2
GOBP_CEREBELLAR_CORTEX_MORPHOGENESIS	0.206039076376554	0.680369116905692	0.126253987849115	-0.42634554735414	-1.25996966009576	18	CDK5 TTLL1 TTC21B WNT7A
GOBP_COCHLEA_DEVELOPMENT	0.206039076376554	0.680369116905692	0.126253987849115	-0.425303265378855	-1.25688942699781	18	GATA2 EPHA4 GATA3
GOBP_REGULATION_OF_SYSTEMIC_ARTERIAL_BLOOD_PRESSURE_MEDIATED_BY_A_CHEMICAL_SIGNAL	0.206039076376554	0.680369116905692	0.126253987849115	-0.424808427558639	-1.25542704362355	18	CORIN CPA3 ACE F2RL1 PCSK5
GOBP_KINETOCHORE_ORGANIZATION	0.206741573033708	0.681995067141683	0.143758989039275	0.382345413227646	1.19790186991098	19	CENPH CENPN DLGAP5 CENPX KNTC1 CENPT CENPF SMC2 SMC4 CENPK
GOBP_CELL_DEATH_IN_RESPONSE_TO_HYDROGEN_PEROXIDE	0.207079646017699	0.682416782714164	0.12563992130984	-0.423923044229942	-1.2278043241643	17	HGF SIGMAR1 STK25 RACK1 PDE8A FOXO3 PINK1
GOBP_ACTIN_POLYMERIZATION_OR_DEPOLYMERIZATION	0.207430340557276	0.682417483406581	0.170932335370056	0.22591400236277	1.12328349974044	141	FMN1 CDC42EP3 PSTPIP1 MKKS WASF3 ARHGAP18 FCHSD1 PREX1 ARPC2 CAPZA1 DBN1 ARPC3 SSH3 FCHSD2 CFL2 MSRB2 GHRL PLEK SSH2 MICAL1 CAPZA2 NCKAP1 ARPC5L ESAM NCK2 CORO1A GBA2 ARFGEF1 MSRB1 HCLS1 PRKCD ARPC5 PLEKHG2 ADD3 DBNL CTTN TRIOBP CAPG ABI1 ARPC1B SSH1 HAX1 PIK3CA
GOBP_POSITIVE_REGULATION_OF_MIRNA_TRANSCRIPTION	0.207705192629816	0.682417483406581	0.121543282035469	-0.355053508605878	-1.2132796865585	32	GATA2 ATOH8 MYC KLF4 EGR1 TP53 GATA3
GOBP_POSITIVE_REGULATION_OF_I_KAPPAB_KINASE_NF_KAPPAB_SIGNALING	0.207831325301205	0.682417483406581	0.16823816568964	0.219885571683407	1.11558781627036	151	LTF CLEC4D CC2D1A TNF TRIM62 TRIM25 CARD16 NEK6 VAPA MYD88 FADD S100A12 PELI1 TRAF3IP2 RELA CASP1 TRIM22 IFIT5 MAP3K3 TRIM13 MIER1 SLC20A1 CFLAR TRIM52 PRKCB TRIM8 WLS CD36 TMED4 CLEC7A IL1B LITAF CHUK TLR6 SHISA5 TNIP2 ECT2 AKAP13 LGALS1 TICAM1 TNFRSF1A BCL10 TFRC C18orf32 S100A4 TBK1 IKBKB EEF1D
GOBP_PEPTIDYL_CYSTEINE_MODIFICATION	0.207920792079208	0.682417483406581	0.120433371642259	-0.341444867993619	-1.20758380176929	36	HHAT ZDHHC1 ACE ZDHHC7 GOLGA7B ZDHHC24 RAB6A ZDHHC6 HMBS
GOBP_HINDBRAIN_MORPHOGENESIS	0.208185053380783	0.682594629569719	0.12563992130984	-0.394366499325789	-1.22453882899374	22	CDK5 TTLL1 TTC21B WNT7A
GOBP_RESPONSE_TO_IRON_ION	0.208771929824561	0.683828137447554	0.124434168630393	-0.40485112917018	-1.23294545528417	20	ALAD ACO1 TFR2 HFE HMOX1 FXN SNCA
GOBP_ACTIN_FILAMENT_BASED_TRANSPORT	0.209090909090909	0.683978063838172	0.143758989039275	0.412380223158183	1.21367345577161	16	MYO5C MYO5A MYO1F ACTN4
GOBP_CELLULAR_RESPONSE_TO_HYDROGEN_PEROXIDE	0.209239130434783	0.683978063838172	0.158514105424824	0.272570519225985	1.16157672783848	63	MAPK13 ENDOG PPIF IL18BP RELA NFE2L2 RIPK3 KDM6B TXN ARG1 TRPM2 ANKZF1 EZH2 OSER1 MAP1LC3A MAPK7 TNFAIP3 SRC STAT6 SETX PRKCD APEX1 ECT2 SPHK1 PARK7 RHOB
GOBP_EPITHELIAL_TO_MESENCHYMAL_TRANSITION	0.210200927357032	0.686065520736731	0.115240003147781	-0.273790198112442	-1.15237477932074	86	TIAM1 EPHA4 HGF FGFR2 ZNF703 CLASP2 GATA3 ADIPOR1 PHLDB2 POLR1B ACVR1 SFRP2 TGFB3 KLHL12 RGCC FUZ SMAD3 LEF1 NOG CLASP1 ENG LDLRAD4 SPRED1 USF3 DAG1 OLFM1 EPB41L5 NOLC1
GOBP_MICROTUBULE_CYTOSKELETON_ORGANIZATION	0.210300429184549	0.686065520736731	0.20207170902116	0.18938842754836	1.06532522169941	411	TXNDC9 ARL3 HOOK2 MARK4 RANBP9 PPP1R35 PSRC1 CCNB1 ROCK2 CCDC88B WEE1 PKD2 ARL2 RGS14 TUBA1C SKA3 CENPH CCP110 SSX2IP RACGAP1 EML3 PARD3 NAV3 TRIM46 GOLGA2 CDK5R1 SPAST CCDC61 DCTN2 CHMP1B CLIP1 CUL7 PCNT SETD2 NEK6 CEP19 CSNK1D CEP295NL NINL KIF15 MARK2 MAP1S DNAH1 NSFL1C RAB11A TAOK1 KIF18B ROCK1 AURKA CCDC69 MYH9 DYNC1LI2 CCDC57 APC SKA2 BICD2 CDC14B TPX2 CUL9 PAFAH1B1 BRCA1 CDC20 HAUS4 MAPRE3…
GOBP_REGULATION_OF_CELLULAR_RESPONSE_TO_TRANSFORMING_GROWTH_FACTOR_BETA_STIMULUS	0.210769230769231	0.686904541241891	0.114750719227023	-0.276004506956996	-1.15041566202274	81	STRAP CDKN1C CITED2 ZNF703 NRROS TP53 FBN1 WFIKKN1 SIRT1 ZNF451 TGFB3 MIR17HG ITGA3 SMAD3 BCL9 GLG1 ENG PPM1A LDLRAD4 SPRED1
GOBP_RIBOSE_PHOSPHATE_METABOLIC_PROCESS	0.211512717536814	0.687026892430279	0.105520936843198	-0.225141948656098	-1.11152241302587	267	PDK4 MCEE DMAC2L AASS NUDT9 TIGAR RNASEH2B RPIA DLST DNAJC30 ZBTB20 MPC2 SLC26A2 ENTPD5 PDK2 EFL1 NT5E OPA1 ATP5MF MT-ATP8 SLC25A1 MLYCD MYC SLC2A6 MT-CO2 HK1 TJP2 IMPDH2 ADSL UQCC3 CROT GCDH AK5 BPGM PMVK HACD2 ACACA ACSL5 PDE8A NUDT19 ATP5MC2 OXSM PRPSAP2 DLG1 SNCA SPHK2 PID1 OGDH ATP5PO AK2 HSD17B4 DHODH ATPSCKMT ACACB STOML2 ATP5MG ACSL6 UMPS NME7 NUDT4 GIT1 PINK1 JMJD8 ARNT PANK3 NT5C GPI MV…
GOBP_POSITIVE_REGULATION_OF_LIPID_BIOSYNTHETIC_PROCESS	0.211666666666667	0.687026892430279	0.119887845115423	-0.311190139376496	-1.16297526900164	49	SLC45A3 ZBTB20 CHP1 SORBS1 SCARB1 CREBL2
GOBP_REGULATION_OF_T_CELL_ACTIVATION	0.211764705882353	0.687026892430279	0.191892240384838	0.205392290513021	1.09366582469455	245	NFKBID BTN2A2 ZBTB16 BAD TNFSF14 CCDC88B JAK3 CD24 AP3D1 ADAM8 HMGB1 PTPN22 B2M RIPOR2 SDC4 PTPRC IL4R AGER DUSP22 TYK2 CR1 TNFSF4 CCL5 RAC2 LAT SOX13 CD300A FADD PELI1 TNFSF8 VAV1 PRDM1 PDE5A STAT5B VNN1 RIPK3 ZBTB7B LGALS9C ARG1 SOS2 NCK2 HLX
GOBP_REGULATION_OF_CYTOSOLIC_CALCIUM_ION_CONCENTRATION	0.211920529801325	0.687026892430279	0.175204047558551	0.217622937079499	1.10808578916018	169	OPRL1 GP1BA LIME1 CHD7 JAK3 CD24 PKD2 BAX P2RX1 HMGB1 PROK2 SLC8A3 PTPRC SELENOT CYBA GHRL BAK1 CCR1 AKAP6 GIPR GSTO1 UBASH3B TSPOAP1 CAPN3 PTGIR S1PR4 CXCR4 TRPM2 DDIT3 CD52 GP5 LPAR2 RIC3 IBTK CORO1A YWHAE CD36 CACNB3 PTPN6
GOBP_EXTRINSIC_APOPTOTIC_SIGNALING_PATHWAY	0.212025316455696	0.687026892430279	0.170932335370056	0.217750889632262	1.10313956218041	156	IFI27 TNFRSF12A HMGB2 BAD STX4 BAX PF4 TNF PTEN PTPRC BCL2A1 BCL2L12 HTRA2 CASP8AP2 BLOC1S2 TNFSF12 RAF1 FADD BCL2L11 PMAIP1 BAK1 NDUFA13 RELA IFI6 BRCA1 STK4 CFLAR ARHGEF2 THBS1 SP100 PAK2 NF1 MAPK7 RB1CC1 IL1B TNFAIP3 SRC MCL1 BID PARK7 CTTN SERPINE1 LMNA MLLT11 TMBIM1 TNFRSF1A BCL10 TMC8 PSME3 GPX1 SKIL RFFL SIVA1
GOBP_PROTEIN_LOCALIZATION_TO_CELL_CELL_JUNCTION	0.212389380530973	0.687026892430279	0.12384217120105	-0.421207784095878	-1.21994014178683	17	ZDHHC7 TJP2 MPP7 TJP3 LSR PECAM1 ACTG1 ACTB JAK1 DSP
GOBP_PROTEIN_POLYUBIQUITINATION	0.2125	0.687026892430279	0.107554375265169	-0.23471414183345	-1.12241400695929	201	SKP1 RNF14 NHLRC3 KLHL3 CDC27 KLHL42 TRIM2 PRPF19 ANAPC10 WWP1 KLHL20 UBE3C TPP2 TRIM68 TRAF1 BIRC2 RNF26 RNF125 ANAPC1 SHPRH UBE2H DZIP3 MKRN2 UBE2G2 CDC34 TRIP12 AKTIP RNF5 UBE3B SHARPIN MKRN1 TRIM44 CDC23 IRF2BP1 PRKN TRIM58 RNF144A RNF187 AMFR UBE2D3 ZNRF1 MUL1 UBE2B ERCC8 UBE2E2 RNF115 UBE4A CDC16 ARIH1 BLMH UBE3A AMBRA1 FBXO4 NOD2 FBXO22 ANAPC4 TRIM27 LNPEP
GOBP_REGULATION_OF_DNA_DAMAGE_RESPONSE_SIGNAL_TRANSDUCTION_BY_P53_CLASS_MEDIATOR	0.2125	0.687026892430279	0.124434168630393	-0.372485900750198	-1.19920388232964	26	YJU2 DYRK3 TP53 SIRT1 SMYD2 HIC1 CD44 ZNF385A ATR
GOBP_POSITIVE_REGULATION_OF_CANONICAL_WNT_SIGNALING_PATHWAY	0.21283255086072	0.687379482503475	0.115240003147781	-0.2874141675948	-1.15467097407844	67	SEMA5A DAAM2 FGFR2 KANK1 RECK PPM1N ZBED3 TRPM4 TTC21B GID8 SFRP2 TBL1XR1 SMAD3 UBE2B DACT1 PPM1A
GOBP_POSITIVE_REGULATION_OF_RECEPTOR_MEDIATED_ENDOCYTOSIS	0.213032581453634	0.687379482503475	0.150169802128406	0.316351060484743	1.17151365076366	35	DTNBP1 B2M PICK1 ANGPT1 PPT1 DGKD CD63 CLU DNM2
GOBP_HEMOSTASIS	0.213414634146341	0.687928403613728	0.166933848713193	0.225640961245233	1.13261014213827	146	DTNBP1 FERMT3 GP1BA BLK P2RX1 PF4 ABAT MYL12A P2RY12 CLIC1 MMRN1 MYH9 PPIA DGKD PLEK VAV1 MAPK14 RAB27A NFE2L2 ALOX12 UBASH3B DGKZ MPL THBS1 F13A1 GP5 F5 SLC7A11 TLN1 CD36 PTPN6 ITGB3 PEAR1 ACTN1 ADTRP SRC PDGFA PRKCD MPIG6B DGKQ PF4V1 STXBP3 SERPINE1 IL6ST EPHB2
GOBP_POSITIVE_REGULATION_OF_VIRAL_GENOME_REPLICATION	0.213675213675214	0.688062464783064	0.120985142145252	-0.366367002580909	-1.21156733852593	28	DDB1 PABPC1 RAD23A ADARB1 STAU1 CD28
GOBP_ADENYLATE_CYCLASE_ACTIVATING_G_PROTEIN_COUPLED_RECEPTOR_SIGNALING_PATHWAY	0.213903743315508	0.688062464783064	0.155241966228839	0.276301860616583	1.16689964557729	58	OPRL1 ADCY4 ADCY9 ADGRB1 PF4 ADGRG1 GIPR PTGIR S1PR4 LPAR2 S1PR5 RAPGEF2 GNAL ADGRE3 GNB1 AKAP13 ADGRG3 S1PR3 ADCY3 ADORA2A
GOBP_REGULATION_OF_PHAGOCYTOSIS	0.214092140921409	0.688062464783064	0.156312403073186	0.263484744408992	1.14656606521195	70	OLFM4 TLR2 TNF HMGB1 AZU1 PTPRC CYBA CD300A IL15RA SLC11A1 RAB27A DYSF DNM2 DOCK2 CD36 CLEC7A IL1B FGR FPR2 RAB31 CNN2 CSK PIP4P2 SPHK1 ABCA7
GOBP_REGULATION_OF_SUPRAMOLECULAR_FIBER_ORGANIZATION	0.21455938697318	0.68888206737383	0.188204146308491	0.204160549769556	1.08834632388908	247	FMN1 ARL3 CDC42EP3 DAPK3 MKKS PSRC1 ROCK2 WASF3 ARHGAP18 FCHSD1 ARL2 GMFG ARPC2 NAV3 SDC4 CDK5R1 SPAST EFEMP2 PICK1 PFDN2 CAPZA1 DBN1 ARPC3 SSH3 CLIP1 FCHSD2 PXN MAP1S CFL2 ARFIP1 TAOK1 ROCK1 APC PLEK SSH2 TPX2 PFDN5 CAPZA2 NCKAP1 ARHGEF18 MAPRE3 ARPC5L NIN ARHGEF2 ESAM NCK2 PAK2 CORO1A CLU GBA2 ARFGEF1 LIMK1 PSEN1 SLC9A1 HCLS1 PRKCD ARPC5 PLEKHG2 ADD3 ARAP1 DBNL AKAP13 PARK7 CTTN TRIOBP SYNPO CA…
GOBP_T_CELL_MEDIATED_CYTOTOXICITY	0.215384615384615	0.689953956807547	0.151148761385484	0.317002463930259	1.17878499762755	37	HLA-F B2M PTPRC AGER FADD HLA-B RAB27A RIPK3 NECTIN2 CD1C PRF1 HLA-A
GOBP_ADULT_BEHAVIOR	0.215530903328051	0.689953956807547	0.115240003147781	-0.304169976685645	-1.16759494942912	53	EPHA4 BBS4 CDK5 EPS8 HOMER1 PBX3 CTNS TMOD1 ABHD12 FXN USP46 BBS2 PRKN SNCA BTBD9 INPP5F PUM1 NRXN1 NRXN3
GOBP_NUCLEOTIDE_EXCISION_REPAIR	0.215530903328051	0.689953956807547	0.115240003147781	-0.304307764379805	-1.16812386493073	53	HUS1 DDB1 ERCC4 CUL4A RAD23A COMMD1 KAT7 ERCC5 TP53 SIRT1 OGG1 USP7 RAD52 SLC30A9 ERCC8 XPA
GOBP_DOSAGE_COMPENSATION	0.215909090909091	0.690376685958419	0.141225119642531	0.40846945757655	1.20216370794271	16	UPF1 SUZ12 CDYL BRCA1 YTHDC1 SMCHD1
GOBP_TRANSITION_METAL_ION_TRANSPORT	0.21608832807571	0.690376685958419	0.114750719227023	-0.292928908814011	-1.16242165665291	63	SLC31A1 SLC30A7 MCOLN1 TFR2 PGRMC2 STEAP3 TRPC1 HFE SLC46A1 RAB11B COX17 ARHGAP1 SLC31A2 ISCU SFXN1 SLC30A9 SLC25A37 FKBP4 FLVCR2 SLC30A5 IREB2 SLC30A1 SLC11A2 SLC30A6 SLC39A6 SLC6A9
GOBP_REGULATION_OF_PROTEOLYSIS	0.217194570135747	0.691229252087859	0.204294756516886	0.184753638117976	1.05705747897429	471	LTF NKX3-1 SLPI NLRP2 ABCA2 PI3 ATP5IF1 IFT57 COL4A3 MMP9 BAD CHFR TNFSF14 DHCR24 ROCK2 CST7 QRICH2 S100A9 S100A8 TLK2 BAX P2RX1 ADAM8 TNF MTCH1 ATP2A3 HMGB1 ARL6IP5 PTEN CARD16 MDM2 CSTA AGER TMEM259 BCL2L12 PSMA3 HTRA2 UBE2K RPS7 ASPH CASP8AP2 CSNK1D RPL23 CR1 PRR7 TIMP2 RNFT2 ROCK1 AURKA MYH9 RAF1 CBFA2T3 NLRP6 FADD TMF1 BCL2L11 PMAIP1 BAK1 NDUFA13 CASP1 PSMC6 IFI6 NLRP1 MICAL1 IL1R2 UACA SH3R…
GOBP_POSITIVE_REGULATION_OF_ESTABLISHMENT_OF_PROTEIN_LOCALIZATION_TO_MITOCHONDRION	0.217283950617284	0.691229252087859	0.147331213699377	0.328251054966175	1.18216099157121	32	SH3GLB1 SREBF2 UBL5 ABLIM3 HTRA2 RAC2 FBXW7 LEPROT UBE2J2 TOMM7 UBE2L3 GZMB BBC3 NPEPPS MICALL2
GOBP_REGULATION_OF_NATURAL_KILLER_CELL_ACTIVATION	0.2175	0.691229252087859	0.148261500475107	0.333044017414112	1.18791597724007	31	HLA-F PTPN22 PGLYRP1 TYK2 RHBDD3 IL15RA PRDM1 STAT5B LAMP1
GOBP_NEGATIVE_REGULATION_OF_PRODUCTION_OF_MOLECULAR_MEDIATOR_OF_IMMUNE_RESPONSE	0.217592592592593	0.691229252087859	0.142056643575821	0.340675572033098	1.18731360599596	27	JAK3 IRAK3 TNF HLA-F ANGPT1 CR1
GOBP_REGULATION_OF_COLLAGEN_METABOLIC_PROCESS	0.217699115044248	0.691229252087859	0.122107920287081	-0.417695161633831	-1.20976656640149	17	RUNX1 TGFB3 PPARD RGCC ITGA2 ENG HDAC2 VIM CST3 CIITA
GOBP_SYNAPTIC_VESICLE_LOCALIZATION	0.217821782178218	0.691229252087859	0.147331213699377	0.32346780673595	1.18246412698798	34	DTNBP1 AP3D1 BLOC1S1 BORCS5 TRIM46 PTEN KIF5B AP3S1 BLOC1S2 LIN7A RAB27A
GOBP_HISTONE_MONOUBIQUITINATION	0.217857142857143	0.691229252087859	0.122679189568808	-0.377416377510569	-1.20306967361355	25	SKP1 DDB1 RING1
GOBP_REGULATION_OF_EPITHELIAL_CELL_DIFFERENTIATION	0.21832884097035	0.691229252087859	0.154190966581424	0.263541462118966	1.14062860797086	66	MMP9 BAD ROCK2 GRHL1 CD24 TNF ROCK1 NOTCH1 STAT5B APOLD1 SPRED2 EZH2 MAFG IL1B SRSF6 NCOA3 PPP1R12A ZFP36 KLF7 CD109 PTCH1 SERPINE1 TNFRSF1A S1PR3
GOBP_NEGATIVE_REGULATION_OF_PHOSPHORUS_METABOLIC_PROCESS	0.218623481781377	0.691229252087859	0.191892240384838	0.195097078454584	1.07015660249053	308	ABCA2 JUN WASHC1 DTNBP1 ZGPAT PPP1R35 RGS2 ROCK2 PIP4K2C BAX RGS14 IRAK3 SAMSN1 TNF RABGEF1 DDIT4 CADM4 TMED2 GGNBP2 PPP4R2 PARD3 PTPN22 IRS2 PTEN SLC8A3 PTPRC NPRL2 MGAT5 ANGPT1 DUSP22 MIDN ROCK1 SEMA4D CBFA2T3 PRKAR2B CD300A PPIA APC PLEK BAK1 TAF7 FLCN MICAL1 NLRP12 CTDSP1 UBASH3B BOD1L1 CTDSPL GSKIP SPRED2 MLLT1 CDA PPP4R3B NCK2 LRRK1 PAK2 NF1 IBTK TSC2 SMCR8 LRP5 YWHAE HDAC4 PTPN6 ARPP19 IL1…
GOBP_PROSTANOID_METABOLIC_PROCESS	0.218803418803419	0.691229252087859	0.119348440591015	-0.364481324145104	-1.20533144285932	28	PTGES3 PTGDS CBR1 PRXL2B GSTP1 SIRT1
GOBP_REGULATION_OF_HORMONE_METABOLIC_PROCESS	0.218861209964413	0.691229252087859	0.122107920287081	-0.391873564575971	-1.21679807159036	22	PRMT3 ATP1A1 EGR1 GATA3
GOBP_POSITIVE_REGULATION_OF_PROTEIN_BINDING	0.219092331768388	0.691229252087859	0.11331290842208	-0.286419820305481	-1.15067623727497	67	TIAM1 NVL EPB41 CDK5 ACE LFNG POLDIP2 DERL1 HFE IDE AKTIP PRKN NRP1 PPP2CB AMFR DACT1
GOBP_RESPONSE_TO_OXIDATIVE_STRESS	0.219123505976096	0.691229252087859	0.190023305279108	0.196661665551002	1.07799644674219	307	MAPK13 MPO JUN MSRB3 MMP9 BAD DHCR24 MT-ND6 PKD2 STX4 RGS14 IPCEF1 BRF2 ATF4 TNF HEBP2 ENDOG PPIF ARL6IP5 NUDT2 ZFAND1 MELK HTRA2 PXN CAMKK2 CRK MSRB2 IL18BP PPIA BAK1 PDLIM1 NDUFA6 RELA MAPK3 MSRA FBXW7 HP NFE2L2 PNKP VNN1 RIPK3 MTF1 GSKIP KDM6B SELENOS TXN ARG1 TRPM2 ANKZF1 MEAK7 EZH2 SESN1 OSER1 SLC7A11 MAP1LC3A PTGS1 MCTP1 PSMB5 MAPK7 CD36 SUMO4 NCF1 ALOX5 MGST1 TNFAIP3 ERCC2 PLK3 PSEN1 SRC M…
GOBP_NEURON_FATE_COMMITMENT	0.219378427787934	0.691361530679257	0.12384217120105	-0.440089921406218	-1.22741263642272	15	GATA2 SATB2 ISL2 BCL11B SUFU EHMT2 OLIG1
GOBP_AMYLOID_BETA_METABOLIC_PROCESS	0.22020725388601	0.693300432700281	0.150169802128406	0.30089011111551	1.16163469557968	42	ABCA2 ROCK2 TNF GGA3 ROCK1 RTN2 IFNGR1 RELA CLU SLC2A13 MME RTN3 PSEN1 ABCA7 APH1B PICALM
GOBP_HEMATOPOIETIC_PROGENITOR_CELL_DIFFERENTIATION	0.22093023255814	0.693702036719231	0.159646701919906	0.246134050231241	1.13053367026172	93	FLT1 TNFRSF13B LIG4 BATF TOP2A ANLN SLC8A3 PTPRC TMEM91 CEBPD BLOC1S2 PLEK NOTCH1 ZSWIM9 FLCN NFE2L2 SOS2 LMBR1L PTPN6 METTL14 PUS7 ERCC2 MYB XRCC5 PSEN1 SBDS NUDT21 EIF2AK2 FLT4 FLT3
GOBP_ENDOCARDIAL_CUSHION_DEVELOPMENT	0.221052631578947	0.693702036719231	0.120433371642259	-0.397329065679122	-1.21003754339401	20	CITED2 ACVR1 TGFB3 NOG ENG ROBO1 NOS3 DCHS1
GOBP_PEPTIDYL_LYSINE_METHYLATION	0.221212121212121	0.693702036719231	0.110564716336619	-0.257635172472161	-1.12931227827389	112	ETFBKMT KDM4C SETD4 CAMKMT METTL21A WDR5B PAXIP1 TRMT112 PRDM5 PHF19 RBBP5 NELFE METTL21EP GATA3 CSKMT KANSL3 SIRT1 SMYD3 METTL22 KDM3A KMT5C WDR61 SMYD2 SMARCB1 PYGO2
GOBP_RESPONSE_TO_ENDOPLASMIC_RETICULUM_STRESS	0.221453287197232	0.693702036719231	0.175204047558551	0.206360314259394	1.07008640732542	207	JUN RNF175 CXCL8 UFC1 BAX CREB3 ATF4 TMED2 ATP2A3 TRIM25 UBXN4 UBE2J1 HSP90B1 UFD1 TMUB2 TMEM259 MANF RNFT2 CCDC47 TMX1 TMCO1 BCL2L11 PMAIP1 BAK1 ERLEC1 PSMC6 FAM8A1 APAF1 NFE2L2 UBXN10 TRIM13 OS9 SELENOS THBS1 FLOT1 ANKZF1 DDIT3 NCK2 UBE2J2 RNF121 CLU NRBF2 EP300 ALOX5 ERP27 VAPB CASP4 ECPAS SYVN1 RCN3 BBC3 PARK7 PARP16 AUP1 EIF2AK2 EIF2B5 CREB3L4 ABCA7 NGLY1 VCP PIGBOS1 ATXN3
GOBP_APICAL_JUNCTION_ASSEMBLY	0.221938775510204	0.693702036719231	0.148261500475107	0.308530088752448	1.16122440924311	38	CLDN9 ROCK2 ARL2 TNF PARD3 ROCK1 APC ESAM PAK2 AFDN ECT2 PRKACA MICALL2 IKBKB VCL
GOBP_MULTICELLULAR_ORGANISMAL_MOVEMENT	0.222222222222222	0.693702036719231	0.140406238523342	0.338687042761644	1.18038323571485	27	TNNI2 TCAP TNF SLC8A3 TNNT1 GSTO1 GSTM2 KCNJ2 HIPK2 MYH3 SYNM
GOBP_RESPONSE_TO_HYDROGEN_PEROXIDE	0.222222222222222	0.693702036719231	0.155241966228839	0.245891311966977	1.1278497050731	90	MAPK13 BAD MT-ND6 ENDOG PPIF CRK IL18BP BAK1 RELA HP NFE2L2 RIPK3 KDM6B TXN ARG1 TRPM2 ANKZF1 EZH2 OSER1 MAP1LC3A MAPK7 TNFAIP3 SRC STAT6 SETX PRKCD APEX1 ECT2 SPHK1 PARK7 RHOB
GOBP_NEGATIVE_REGULATION_OF_CATABOLIC_PROCESS	0.222371967654987	0.693702036719231	0.102821842840815	-0.226812424287886	-1.1092205034474	233	EPHA4 ETFBKMT TIGAR HGF TENT4A ALAD NAF1 NSUN2 PABPC1 STYX GABARAPL2 SECISBP2 TAF15 POLDIP2 ANGEL2 ZKSCAN3 NBAS SNX3 CSNK2A1 HFE TP53 TRDMT1 PSMF1 BAG6 ZDHHC7 HNRNPA0 CSDE1 NOP53 IL10RA USP30 CSNK2A2 EIF3H HMOX1 RILP SIRT2 METTL16 ATRAID MYCBP2 RNF5 THRAP3 YBX1 RRAGA USP7 TENT5C DAP SMAD3 SNCA AZIN2 HNRNPD MTMR9 ACACB TENT4B SF3B3 RGP1 GIT1 PINK1 ATP13A2 SUFU FURIN BAG5 LAPTM4B ELAVL1 TENT2 SLC4A…
GOBP_LATE_ENDOSOME_TO_VACUOLE_TRANSPORT_VIA_MULTIVESICULAR_BODY_SORTING_PATHWAY	0.222419928825623	0.693702036719231	0.120985142145252	-0.426934418223659	-1.21823574744931	16	STAM SNF8 VPS28 TMEM50B CHMP7 CHMP4BP1 CHMP6 LEPROTL1
GOBP_REGULATION_OF_SMAD_PROTEIN_SIGNAL_TRANSDUCTION	0.22247191011236	0.693702036719231	0.138022242496643	0.376025200422508	1.17810041689079	19	TOB1 VEPH1 CCN3 PBLD KIAA0319 SH2B1 TGFBR1 BMPR2 PARP1 SMAD4 DAB2
GOBP_SINGLE_STRANDED_VIRAL_RNA_REPLICATION_VIA_DOUBLE_STRANDED_DNA_INTERMEDIATE	0.222727272727273	0.693831792008376	0.13880510939114	0.406669332922913	1.19686577320553	16	CXCL8 TOP2A RESF1 APOBEC3A APOBEC3G SETDB1
GOBP_REGULATION_OF_PRODUCTION_OF_MOLECULAR_MEDIATOR_OF_IMMUNE_RESPONSE	0.223880597014925	0.695663875598086	0.160801401070022	0.226812805132965	1.11041496496531	126	SHLD3 JAK3 STX4 IRAK3 TNF ARID5A HLA-F MZB1 PTPN22 B2M RSAD2 PTPRC SPON2 IL4R ANGPT1 APLF CR1 SLC15A4 TNFSF4
GOBP_SMOOTH_MUSCLE_CELL_DIFFERENTIATION	0.223931623931624	0.695663875598086	0.11776578836269	-0.361939940818079	-1.19692714604217	28	FGFR2 ACVR1 SIRT1 NFATC1 KIT ANKRD17 ENG OLFM2 MRTFB
GOBP_NEGATIVE_REGULATION_OF_ERK1_AND_ERK2_CASCADE	0.223958333333333	0.695663875598086	0.149207542435322	0.29983609908776	1.14780586404884	40	BTN2A2 RANBP9 RGS14 PTEN PTPRC NLRP6 FLCN TBC1D10C NLRP12 SPRED2
GOBP_POSITIVE_REGULATION_OF_LEUKOCYTE_CHEMOTAXIS	0.224598930481283	0.696372052016751	0.151148761385484	0.273166149570601	1.15365666523679	58	CXCL8 TNFSF14 CREB3 HMGB1 RIPOR2 AKIRIN1 CCL5 RAC2 CCR1 ADAM17 MAPK3 THBS1 XCL2 CCL4 FPR2 ADAM10 SERPINE1 C3AR1 PLA2G7 AIF1 SPI1 OXSR1 C5AR1
GOBP_CARDIAC_CHAMBER_DEVELOPMENT	0.224615384615385	0.696372052016751	0.110564716336619	-0.272375275432177	-1.13978265957187	82	FGFR2 CITED2 DCTN5 FGFRL1 TP53 GATA3 AP2B1 MATR3 ACVR1 FHL2 RBM15 DHRS3 SFRP2 TAB1 ZBTB14 MIR17HG ADAMTS1 NRP1 NOG ENG PTCD2 ROBO1 NOS3 SUFU SNX17 HEG1
GOBP_PROTEIN_K48_LINKED_DEUBIQUITINATION	0.225	0.696898854961832	0.120433371642259	-0.367588475527335	-1.18343681214296	26	YOD1 DESI2 USP13 OTUD4 USP20 OTUD3 USP5 OTUD7B USP7
GOBP_PROTEIN_AUTOPHOSPHORYLATION	0.226837060702875	0.701919064863235	0.165656695205483	0.217936898462355	1.10489153695667	161	GRK5 FLT1 JUN DAPK3 VRK1 PIM3 IRAK3 TAOK2 PTPRC PEAK1 MELK STK17B NEK6 AATK MARK2 ULK1 CAMKK2 TAOK1 AURKA STK16 RIOK2 PRKD2 NBN CLK1 MAPK3 NLRP12 MAP3K3 RIPK3 STK4 MAP3K10 MAK ULK3 MKNK1 PAK2
GOBP_CYCLIC_NUCLEOTIDE_METABOLIC_PROCESS	0.227790432801822	0.702802510582397	0.137250779610133	0.390760622838565	1.19986263238826	18	ADCY4 ADCY9 GUCY1B1 PDE5A PDE2A
GOBP_ATP_BIOSYNTHETIC_PROCESS	0.227868852459016	0.702802510582397	0.11378726182188	-0.316284631341331	-1.16054797580198	43	DMAC2L DNAJC30 ATP5MF MT-ATP8 MYC MT-CO2 UQCC3 ATP5MC2 SPHK2 PID1 ATP5PO ATPSCKMT STOML2 ATP5MG PINK1
GOBP_REGULATION_OF_STRIATED_MUSCLE_CELL_DIFFERENTIATION	0.227979274611399	0.702802510582397	0.147331213699377	0.299723310646461	1.15713007459815	42	MIR590 RGS2 CCN3 NOTCH1 AKAP6 MAPK14 YY1 EZH2 HDAC4 MEF2C HDAC9 FRS2 HDAC5 ATP11A ARRB2 MAML1
GOBP_COLLAGEN_BIOSYNTHETIC_PROCESS	0.228007181328546	0.702802510582397	0.119887845115423	-0.40196561922566	-1.20444283329111	19	RUNX1 SERPINH1 TGFB3 PPARD RGCC ITGA2 ENG TRAM2
GOBP_POSITIVE_REGULATION_OF_CALCIUM_ION_TRANSMEMBRANE_TRANSPORT	0.228205128205128	0.702802510582397	0.14641623786055	0.314735237275617	1.17035423423985	37	PKD2 BAX P2RX1 AKAP6 GSTO1 CAPN3 CRACR2A VMP1 CACNB3 SLC9A1 CALM1 GSTM2 CD19 SUMO1
GOBP_REGULATION_OF_IMMUNOGLOBULIN_PRODUCTION	0.228723404255319	0.702928816466552	0.149207542435322	0.27398496498536	1.14884170202101	57	SHLD3 STX4 TNF MZB1 PTPRC IL4R APLF CR1 SLC15A4 TNFSF4
GOBP_GLUTAMATE_RECEPTOR_SIGNALING_PATHWAY	0.22883295194508	0.702928816466552	0.137250779610133	0.401151665513883	1.20361915177524	17	NECAB2 CDK5R1 HOMER2
GOBP_BLASTOCYST_FORMATION	0.229235880398671	0.702928816466552	0.114266502484433	-0.348104442398234	-1.18752594805219	31	KDM4C CITED2 RRP7A RPL7L1 CCNB1IP1 CNOT2 TET1 FURIN CNOT1 MFNG LATS1
GOBP_NEGATIVE_REGULATION_OF_CELL_CYCLE_PHASE_TRANSITION	0.229452054794521	0.702928816466552	0.170932335370056	0.212575814797162	1.0861390997473	183	NKX3-1 BTN2A2 CHFR CCNB1 SETMAR WEE1 GTSE1 PKD2 EME2 BUB1B TAOK2 DNA2 IK PTEN MDM2 HINFP BUB1 RFWD3 TAOK1 APC CDC14B ETAA1 CDC5L RAD21 MUS81 CLSPN NBN MAPK14 BRCA1 TP53BP1 CTDSP1 CEP63 RBL1 CTDSPL JADE1 BRIP1 SYF2 EZH2 RAD9A ZNF830 DTL GPR132 CHEK2 CHEK1
GOBP_NEGATIVE_REGULATION_OF_TELOMERE_MAINTENANCE_VIA_TELOMERASE	0.229537366548043	0.702928816466552	0.118815039412263	-0.425359392842066	-1.21374149226375	16	STN1 POT1 TINF2 TERF1 TENT4B NAT10 ACD
GOBP_NEGATIVE_REGULATION_OF_COAGULATION	0.229545454545455	0.702928816466552	0.136490437780413	0.351025619823202	1.16092883539468	22	GP1BA ABAT ALOX12 UBASH3B THBS1 ADTRP PDGFA PRKCD SERPINE1 SERPING1 SERPINE2 PROS1 CEACAM1
GOBP_VASCULAR_ASSOCIATED_SMOOTH_MUSCLE_CELL_PROLIFERATION	0.23019801980198	0.70392056154768	0.142901149386948	0.319357887628684	1.16743996752616	34	JUN MMP9 TNF PTEN EFEMP2 HPGD
GOBP_SENSORY_ORGAN_MORPHOGENESIS	0.23030303030303	0.70392056154768	0.107972360317345	-0.257820647181976	-1.117493133944	106	GATA2 BBS4 FGFR2 CITED2 WDPCP PRKRA RING1 FZD5 LRIG1 GATA3 FBN1 IFT122 TTC39C MAFB RPL38 PHACTR4 MAN2A1 TSHZ1 HIPK1 ABI2 NOG
GOBP_SOMATIC_DIVERSIFICATION_OF_IMMUNE_RECEPTORS	0.231805929919137	0.70784764677095	0.149207542435322	0.25945290258159	1.12709043985743	69	SHLD3 HMGB2 LIG4 BATF HMGB1 PTPRC APLF SLC15A4 TNFSF4 XRCC4 NBN PMS2 POLQ TP53BP1 ATAD5 YY1 SUPT6H
GOBP_METENCEPHALON_DEVELOPMENT	0.2328125	0.709117872177574	0.109250039480711	-0.289750750178644	-1.1436338939046	61	TTBK2 MT-CO1 CDK5 CKB TP53 TTLL1 TTC21B WNT7A PTBP2 KAT2A
GOBP_REGULATION_OF_PROTEIN_CONTAINING_COMPLEX_ASSEMBLY	0.232931726907631	0.709117872177574	0.184706471207739	0.199186653428455	1.08087989189936	286	NCLN LCAT FMN1 ARL3 CDC42EP3 MKKS PSRC1 ARHGAP18 FCHSD1 BAX SH3GLB1 ARL2 RAP1B HSP90AA1 TNF ARPC2 HMGB1 NAV3 CDK5R1 CAPZA1 DBN1 ARPC3 SSH3 CLIP1 FCHSD2 ULK1 P2RY12 SAR1A MYD88 RAF1 ISG15 BCL2L11 PLEK SEPTIN8 BAK1 SSH2 PSMC6 LCP1 CAPZA2 NCKAP1 MAPRE3 KIF14 ARPC5L ABCA3 ASAP1 NIN ESAM NCK2 SLF1 CORO1A CLU GBA2 ARFGEF1 CD36 CLEC7A NEK7 EP300 SRC TLR6 HCLS1 PRKCD ARPC5 PLEKHG2 ADD3 BID SUMO1 DBNL PAR…
GOBP_REGULATION_OF_NUCLEAR_TRANSCRIBED_MRNA_CATABOLIC_PROCESS_DEADENYLATION_DEPENDENT_DECAY	0.233096085409253	0.709117872177574	0.11776578836269	-0.386728221938559	-1.20082138021632	22	TENT4A PABPC1 CSDE1 YBX1 HNRNPD TENT4B CNOT7 CPEB3 TNRC6C CNOT1
GOBP_ANTIGEN_PROCESSING_AND_PRESENTATION_OF_PEPTIDE_OR_POLYSACCHARIDE_ANTIGEN_VIA_MHC_CLASS_II	0.233333333333333	0.709117872177574	0.116739204791222	-0.364896752959755	-1.18979364752015	27	HLA-DMB LGMN CTSL HLA-DQB1 CTSE HLA-DQA1 HLA-DPA1 CD74 FCGR2B HLA-DRB5
GOBP_ADIPOSE_TISSUE_DEVELOPMENT	0.233660130718954	0.709117872177574	0.111918316325105	-0.329303027531272	-1.17477998864433	37	FTO BBS4 PAXIP1 TRPM4 PGRMC2 SIRT1 DHRS7B PPARD TBL1XR1
GOBP_NEGATIVE_REGULATION_OF_TELOMERE_MAINTENANCE	0.233830845771144	0.709117872177574	0.112843355675562	-0.348165361861869	-1.16965929942906	29	ERCC4 STN1 POT1 TINF2 TERF1 TENT4B NAT10 ACD RAD50 ERCC1 TERF2IP TNKS2 RTEL1 HNRNPA1
GOBP_ANTIGEN_PROCESSING_AND_PRESENTATION	0.233846153846154	0.709117872177574	0.107972360317345	-0.272349935176372	-1.1351830244808	81	SAR1B HLA-DMB RAB5B RFTN1 ACE LGMN HFE TAP2 ERAP2 RAB6A ABCB9 CTSL IDE HLA-DQB1 CTSE HLA-DQA1 NOD1 HLA-H HLA-DPA1 ERAP1 CD74 CCR7 NOD2 LNPEP CD1D FCGR2B HLA-DRB5 MR1
GOBP_CELLULAR_MODIFIED_AMINO_ACID_BIOSYNTHETIC_PROCESS	0.234188034188034	0.709117872177574	0.114750719227023	-0.355089126057101	-1.17427165756144	28	PTDSS1 CKB GCLC HAGH ALDH9A1 GSS GAMT
GOBP_RRNA_TRANSCRIPTION	0.234188034188034	0.709117872177574	0.114750719227023	-0.354946007544526	-1.17379836789793	28	SPIN1 TP53 GTF3C3 NOP53 POLR1B BRF1 GTF3C4 GTF3C5
GOBP_POSITIVE_REGULATION_OF_INSULIN_SECRETION_INVOLVED_IN_CELLULAR_RESPONSE_TO_GLUCOSE_STIMULUS	0.234624145785877	0.70915389657002	0.135002033828631	0.38701178927014	1.18835153057579	18	BAD GPR27 BAIAP3 STX4 GHRL
GOBP_SPINDLE_ASSEMBLY	0.23463687150838	0.70915389657002	0.151148761385484	0.236103646301079	1.1126967317343	101	RACGAP1 EML3 GOLGA2 CCDC61 CHMP1B NEK6 CSNK1D KIF15 RAB11A AURKA CCDC69 TPX2 CDC20 HAUS4 MAPRE3 CEP63 ABRAXAS2 CHMP5 HAUS8 KIF11 KPNB1 STAG1 KIF23 CHEK2 NEK7 VPS4B TOGARAM2 CEP97 KIF2A
GOBP_BODY_MORPHOGENESIS	0.235087719298246	0.709818499890663	0.116234148779716	-0.363481916256786	-1.18518038717235	27	CLASP2 IFT122 PHLDB2 RRAS TGFB3 FUZ LEF1 NOG CLASP1 PLEKHA1 DAG1 TIPARP RAB3GAP1
GOBP_SOMATIC_DIVERSIFICATION_OF_IMMUNOGLOBULINS	0.235294117647059	0.709818499890663	0.147331213699377	0.272010959403841	1.14877797570079	58	SHLD3 LIG4 BATF PTPRC APLF SLC15A4 TNFSF4 XRCC4 NBN PMS2 POLQ TP53BP1 ATAD5 YY1 SUPT6H
GOBP_CARBOHYDRATE_DERIVATIVE_TRANSPORT	0.235576923076923	0.710011784872509	0.110122263835536	-0.297782524715773	-1.14904286395926	56	SLC33A1 SLC29A3 SLC35D1 SCARB1 RFT1 SLC35C1 LRRC8C SLC37A2 LRRC8A SLC35B4 RALBP1
GOBP_NEGATIVE_REGULATION_OF_HISTONE_MODIFICATION	0.236065573770492	0.71040404040404	0.11146266692298	-0.326275408929668	-1.16872363551255	38	AASS KDM4C SIRT1 ZNF451 TRIP12 KDM3A SMARCB1 SNCA SPHK2 SIN3A THAP7 UBE2B NOC2L
GOBP_INNER_EAR_RECEPTOR_CELL_STEREOCILIUM_ORGANIZATION	0.236363636363636	0.71040404040404	0.134273452883202	0.397555179318619	1.17004196915245	16	SDC4 IFT20 TRIOBP IFT88 TRIP11 IFT27 TTC8 WHRN
GOBP_PLASMA_MEMBRANE_TUBULATION	0.236363636363636	0.71040404040404	0.134273452883202	0.398965872226394	1.17419376994275	16	CAVIN2 SH3GLB1 PLEKHM2 BIN3 BIN2 ASAP1 DNM2
GOBP_DETECTION_OF_MECHANICAL_STIMULUS	0.237020316027088	0.711688977876326	0.133554954557592	0.357488477802907	1.16604741865828	21	MKKS TCAP PKD2 TNF CXCR4 TMEM120A JUP
GOBP_VASCULAR_TRANSPORT	0.237467018469657	0.711688977876326	0.14551614609036	0.278713197469186	1.14069985331399	52	ABCA2 SLC1A4 ABCC2 ATP2A3 SLC19A1 AGER SLC2A3 ABCC5 SLC22A1 SLC38A2 CD36 SLC2A13 SLC24A3 SLC5A3 SLC6A6 SLC4A4
GOBP_MYELOID_CELL_APOPTOTIC_PROCESS	0.237556561085973	0.711688977876326	0.133554954557592	0.333103171789148	1.14971096178392	25	PIK3CD PTEN MAEA HCAR2 CLEC5A ADAM17 SELENOS SLC7A11 MEF2C IRF7 CCR5 IRF3 PLEKHO2
GOBP_LEUKOCYTE_TETHERING_OR_ROLLING	0.237668161434978	0.711688977876326	0.132846300606183	0.340006375140267	1.14533349899997	23	ELANE FUT7 TNF ROCK1
GOBP_NEGATIVE_REGULATION_OF_ORGANELLE_ASSEMBLY	0.238461538461538	0.713272225012557	0.142901149386948	0.311802015880391	1.15944694559438	37	PHF23 CCP110 TCHP FEZ1 BRCA1 GDI2 MAK SMCR8 DNM2 CEP97 LIMK2 EVI5L MDM1 MPHOSPH9 TESK1 STYXL1 CDK10 BECN1 TBC1D7
GOBP_NEGATIVE_REGULATION_OF_AXON_EXTENSION	0.238636363636364	0.713272225012557	0.133554954557592	0.347963546298232	1.15080179836238	22	SEMA3B TRIM46 CDK5R1 SEMA4B SEMA4D RNF6 SEMA4A SEMA3C KIAA0319
GOBP_PEPTIDYL_TYROSINE_DEPHOSPHORYLATION	0.239247311827957	0.714440454639879	0.14641623786055	0.272076635273735	1.15245938026861	60	PTPN22 PTEN PTPRN2 PTPRC SSH3 PTPRA DUSP22 DUSP18 PTPN12 CDC14B SSH2 DUSP28 UBASH3B PTP4A3 MTMR3 PTPN6 DUSP23 DNAJC6 DUSP1 MTMR6 PTPRE SSH1 PPP2CA
GOBP_INTERLEUKIN_10_PRODUCTION	0.239583333333333	0.714786305147059	0.143758989039275	0.29832938149222	1.14203798187292	40	MMP8 TLR2 JAK3 HMGB1 AGER TUSC2 TNFSF4 ISG15
GOBP_MITOCHONDRIAL_MEMBRANE_ORGANIZATION	0.239938080495356	0.715187336352549	0.106729884364606	-0.263560995031594	-1.12124792823422	94	BNIP3L CHCHD3 AFG3L2 IMMT OPA1 COX18 MYC RCC1L OXA1L VDAC2 TP53 GCLC BCS1L ACAA2 UQCC3 BCL2L1 TIMM50 NOL3 ADCK1 TRMT10B MICOS10 SNCA MUL1 ALKBH7 TIMM22 TIMM9 TIMM10B PINK1 NMT1
GOBP_REGULATION_OF_ESTABLISHMENT_OF_PLANAR_POLARITY	0.240464344941957	0.716098407047332	0.11101149245045	-0.334102690740448	-1.17293192096809	35	TIAM1 NKD1 WNT7A MLLT3 SFRP2 DACT1 ARHGEF19 PRICKLE1 FZD1 NPHP3 FZD2 FZD3 DAAM1 DVL1 DVL2 CELSR2 CDC42
GOBP_PHOSPHATIDYLINOSITOL_BIOSYNTHETIC_PROCESS	0.240909090909091	0.71621528078221	0.105125131597001	-0.256819676519866	-1.11315454487283	106	PIGH PIGB PIGC SOCS6 PIGU ATG14 PIP5K1B PIGN INPP1 PIP4K2A PGAP3 PIGM PIGO TMEM150A CDIPT PIK3R1 CISH PIK3R3 INPP5K FAM126A INPP4B DPM2 DGKE INPP5F
GOBP_CELLULAR_RESPONSE_TO_LIGHT_STIMULUS	0.240944881889764	0.71621528078221	0.107554375265169	-0.273152225469831	-1.12902338459034	79	IMPACT DDB1 CAMKMT ERCC4 NMT2 MYC TP53 GRK4 SIRT1 TMEM161A CRY2 PIK3R1 RUVBL2 EIF2AK4 ATR OPN3 EIF2S1 SDE2 XPA NOC2L COPS9 POLK NMT1 RHNO1 TENT2 XPC SLC24A4 ERCC1 BMF AKT2
GOBP_REGULATION_OF_HISTONE_MODIFICATION	0.241176470588235	0.716247779990313	0.103197466945307	-0.244502852339981	-1.1123934565786	139	GATA2 AASS KDM4C PAXIP1 SGF29 KAT7 BRD7 RRP8 HPF1 TP53 PHF19 NELFE GATA3 KANSL3 SIRT1 ZNF451 KAT2A TRIP12 KDM3A WDR61 SMARCB1 RUVBL2 PYGO2 SNCA SPHK2 SIN3A THAP7 ARRB1 UBE2B KAT14 MBIP WDR70 ZNF304 NOC2L
GOBP_POSITIVE_REGULATION_OF_ENDOTHELIAL_CELL_MIGRATION	0.242566510172144	0.719717451571096	0.106729884364606	-0.274508809900802	-1.12852124206096	77	SEMA5A GATA2 ATOH8 PRKCA LGMN SCARB1 HSPB1 GATA3 AAMP WNT7A SIRT1 HMOX1 RRAS
GOBP_MAST_CELL_ACTIVATION	0.242966751918159	0.720246645412185	0.141225119642531	0.277229578040009	1.12918959316081	50	BLK RABGEF1 UNC13D PIK3CD IL4R RAC2 LAT CD300A LAT2 S100A12 MILR1 NECTIN2 PTPN6 STXBP2 FGR VAMP8 SNAP23
GOBP_AMINE_BIOSYNTHETIC_PROCESS	0.243339253996448	0.72069271758437	0.114750719227023	-0.408831130070754	-1.20820968622416	18	HDC GATA3 ODC1 SNCA AZIN2 SAT2 AGMAT VPS35
GOBP_REGULATION_OF_BIOMINERALIZATION	0.244274809160305	0.722647237401336	0.140406238523342	0.282455739455743	1.13087491169521	47	LTF ROCK2 ATF4 ZMPSTE24 ROCK1 ISG15 NOTCH1 CCR1 SRGN
GOBP_CORONARY_VASCULATURE_DEVELOPMENT	0.244444444444444	0.722647237401336	0.111918316325105	-0.352113024357032	-1.16442975697942	28	DCTN5 ACE AP2B1 TAB1 ARID2 ZBTB14 NRP1 SPRED1 SUFU SNX17 VEGFB PRICKLE1
GOBP_REGULATION_OF_ANTIGEN_RECEPTOR_MEDIATED_SIGNALING_PATHWAY	0.24468085106383	0.722687936809091	0.143758989039275	0.268428311234071	1.12554219157702	57	BTN2A2 BLK PTPN22 PTPRC DUSP22 CD300A RELA PRKD2 DGKZ NECTIN2 PRKCB PTPN6 CMTM3 ELF1 CD19 SLA2 BCL10 PLCL2 CD226
GOBP_MRNA_SPLICE_SITE_SELECTION	0.24537037037037	0.72365618033193	0.132846300606183	0.329849929731599	1.14958436018738	27	CELF2 SF3A3 SF1 SLU7 KHDC4 YTHDC1 ISY1 SRSF9 SRSF5 SRSF6 SETX
GOBP_BILE_ACID_BIOSYNTHETIC_PROCESS	0.245454545454545	0.72365618033193	0.131457611642763	0.392481620370655	1.15511001200311	16	CYP27A1 CES1 ACOT8 STARD4 HSD3B7
GOBP_MITOTIC_METAPHASE_PLATE_CONGRESSION	0.246113989637306	0.724941933178489	0.141225119642531	0.292937361841347	1.13093182718742	42	PSRC1 CCNB1 EML3 DCTN2 CHMP1B RAB11A KIF14 EML4 CHMP5 KPNB1
GOBP_LUNG_ALVEOLUS_DEVELOPMENT	0.246402877697842	0.725134851321119	0.114750719227023	-0.376910631183624	-1.17805271504381	23	PTGES3 FGFR2 ACE TGFB3 MAN2A1 CREB1 NKIRAS2 NKIRAS1 TMEM38B
GOBP_MITOTIC_CHROMOSOME_CONDENSATION	0.247139588100687	0.726548686816638	0.131457611642763	0.393388645524758	1.18032691510322	17	NCAPG PHF13 NCAPH KMT5A SMARCA5 AKAP8L CHMP1A AKAP8 SMC2 SMC4 PLK1 BAZ1B NCAPD2 NCAPH2
GOBP_GLYCEROPHOSPHOLIPID_CATABOLIC_PROCESS	0.247330960854093	0.726548686816638	0.11378726182188	-0.382365218725409	-1.18727391395167	22	SCARB1 PRDX6 PNPLA6 PLA2G15 ABHD12 PLA2G4C GDE1 INPP5F PLA2G4A
GOBP_REGULATION_OF_B_CELL_APOPTOTIC_PROCESS	0.247727272727273	0.727054907118198	0.130777137971974	0.391829910875191	1.15319197017884	16	BAX BLK IRS2 PTEN
GOBP_PEPTIDYL_SERINE_MODIFICATION	0.248201438848921	0.727788500906592	0.16823816568964	0.205029768410456	1.06545245135582	214	MAPK13 CSNK1G2 VRK1 ROCK2 CSNK1G3 MORC3 TLK2 BAX HSP90AA1 TNF DDIT4 GGNBP2 SGK1 PTEN CDK5R1 CAB39 TLK1 GRK2 ANGPT1 NEK6 CSNK1D MARK2 ULK1 ROCK1 AURKA RAF1 PLCL1 BAK1 PRKD2 CLSPN NSD1 CLK1 MAPK14 GALNT1 MAST3 STK4 MAP3K10 ULK3 TXN NCK2 MKNK1 PAK2 PRKCB
GOBP_POSITIVE_REGULATION_OF_ATP_DEPENDENT_ACTIVITY	0.249586776859504	0.731081081081081	0.108394255853397	-0.337574385405978	-1.16640214456503	33	DNAJC24 ATP1B1 GABARAPL2 AHSA2P AHSA1 DNAJB2 POT1
GOBP_MAST_CELL_ACTIVATION_INVOLVED_IN_IMMUNE_RESPONSE	0.25	0.731081081081081	0.141225119642531	0.29791659501436	1.12947604995841	39	BLK RABGEF1 UNC13D PIK3CD IL4R RAC2 LAT CD300A LAT2 MILR1 PTPN6 STXBP2 FGR VAMP8 SNAP23
GOBP_RESPONSE_TO_PROGESTERONE	0.25	0.731081081081081	0.128788713061714	0.331808156310412	1.1371301703157	24	BAD TLR2 TYMS THBS1 TSPO SRC FOS TXNIP SREBF1 FOSB CD38 IGF1R NCOA2
GOBP_GLYCEROLIPID_CATABOLIC_PROCESS	0.250819672131148	0.732817871951129	0.107554375265169	-0.320702372885062	-1.1487609329348	38	SCARB1 PRDX6 DDHD2 PNPLA6 PLA2G15 ABHD12 LIPE PLA2G4C ABHD6 GDE1 INPP5F PLA2G4A
GOBP_REGULATION_OF_KERATINOCYTE_DIFFERENTIATION	0.251716247139588	0.733797251872383	0.130105630751129	0.391420358465008	1.17442124848142	17	ROCK2 GRHL1 ROCK1 NOTCH1 SRSF6 NCOA3 ZFP36 CD109
GOBP_APPENDAGE_MORPHOGENESIS	0.252032520325203	0.733797251872383	0.142901149386948	0.25622527131379	1.1149761319088	70	FMN1 ZBTB16 CHD7 BAX ASPH ECE1 ALDH1A2 RARG BCL2L11 BAK1 NOTCH1 SEMA3C LRP5 CREBBP CHST11 PBX2 IFT52 C2CD3 PSEN1 PLXNA2
GOBP_PEPTIDYL_L_CYSTEINE_S_PALMITOYLATION	0.252220248667851	0.733797251872383	0.112378519110475	-0.403522651684351	-1.19252165629245	18	ZDHHC1 ZDHHC7 GOLGA7B ZDHHC24 ZDHHC6 ZDHHC4
GOBP_MATURATION_OF_LSU_RRNA_FROM_TRICISTRONIC_RRNA_TRANSCRIPT_SSU_RRNA_5_8S_RRNA_LSU_RRNA	0.252285191956124	0.733797251872383	0.114266502484433	-0.421949734469707	-1.17681957898165	15	FTSJ3 RPL7L1 PES1 NOL9 ZNHIT6 RPF2
GOBP_POSITIVE_REGULATION_OF_MRNA_SPLICING_VIA_SPLICEOSOME	0.252285191956124	0.733797251872383	0.114266502484433	-0.422051113968091	-1.1771023268278	15	PRPF19 PRDX6 TRA2A THRAP3 NUP98
GOBP_IMMUNOGLOBULIN_PRODUCTION_INVOLVED_IN_IMMUNOGLOBULIN_MEDIATED_IMMUNE_RESPONSE	0.252659574468085	0.734116812889923	0.141225119642531	0.264923741959005	1.11084724168796	57	SHLD3 LIG4 BATF GAPT B2M PTPRC APLF SLC15A4 TNFSF4 TRAF3IP2 NBN TP53BP1 ATAD5 SUPT6H
GOBP_REGULATION_OF_RAC_PROTEIN_SIGNAL_TRANSDUCTION	0.252847380410023	0.734116812889923	0.129442887745046	0.382169752560047	1.17348365860116	18	CADM4 SSX2IP CRK ARHGAP24 NF1 DNM2
GOBP_POSITIVE_REGULATION_OF_EPITHELIAL_TO_MESENCHYMAL_TRANSITION	0.253731343283582	0.734448484848485	0.107554375265169	-0.342923355791856	-1.15204881366831	29	TIAM1 ZNF703 ACVR1 TGFB3 RGCC SMAD3 LEF1 ENG OLFM1
GOBP_RNA_DESTABILIZATION	0.253846153846154	0.734448484848485	0.102821842840815	-0.267194806290537	-1.11810444782258	82	DCP1B FTO TENT4A PABPC1 MLH1 CNOT6 POLR2D CSDE1 METTL16 EXOSC2 CNOT2 YBX1 EXOSC7 HNRNPD ZC3H12D PUM1 TENT4B DCPS CNOT7 PDE12 DIS3L2 PARN TUT4 CPEB3 TNRC6C PAN2 NOCT CNOT1
GOBP_DETECTION_OF_EXTERNAL_BIOTIC_STIMULUS	0.254004576659039	0.734448484848485	0.129442887745046	0.391245856358646	1.17389767075434	17	TLR2 PGLYRP1 HLA-B TLR1 CLEC7A HLA-A TLR6 LY96 NAIP
GOBP_POSITIVE_REGULATION_OF_T_HELPER_CELL_DIFFERENTIATION	0.254004576659039	0.734448484848485	0.129442887745046	0.391317875153303	1.17411375660912	17	NFKBID IL4R TNFSF4 HLX MYB
GOBP_SKELETAL_MUSCLE_ORGAN_DEVELOPMENT	0.254263565891473	0.734448484848485	0.103197466945307	-0.26528032877848	-1.11309627535661	84	RYR1 NR4A1 CITED2 ASB2 CDK5 HOMER1 FGFRL1 EGR1 NEURL1 ACVR1 IGSF8 GTF3C5 DISP1 HMG20B POPDC2 CNTNAP1 ZNF689 MAFF BCL9 UQCC2
GOBP_DEVELOPMENTAL_PIGMENTATION	0.254385964912281	0.734448484848485	0.11101149245045	-0.353574520459301	-1.15287602576682	27	HPS6 BLOC1S6 BLOC1S3 USP13 HPS5 MITF MREG HPS4 KIT
GOBP_RESPONSE_TO_FOOD	0.254545454545455	0.734448484848485	0.128788713061714	0.389042591047769	1.14498862797833	16	MPO MKKS SPX GHRL NUCB2 PLEC SLC16A1 BCL10 SREBF1
GOBP_TELENCEPHALON_GLIAL_CELL_MIGRATION	0.254945054945055	0.734748202741611	0.126253987849115	0.404926674748085	1.17955188206209	15	CDK5R1 P2RY12 PAFAH1B1 ADGRG1
GOBP_PROTEIN_HOMOTETRAMERIZATION	0.255102040816327	0.734748202741611	0.137250779610133	0.302363566471529	1.13801527517875	38	UPB1 TK1 PKD2 B2M GOLGA2 ACOT13 CRYZ ALDH1A2
GOBP_HISTONE_H2A_ACETYLATION	0.256140350877193	0.737084733109369	0.110564716336619	-0.380441653698927	-1.15860812563453	20	EPC2 YEATS4 VPS72 MEAF6 RUVBL2 SPHK2 EPC1 DMAP1 MBTD1 ACTB
GOBP_AMYLOID_FIBRIL_FORMATION	0.256944444444444	0.738113871363174	0.129442887745046	0.361713326713344	1.15210576584948	20	B2M MDM2 PFDN2 PFDN5 RIPK3 CLU CD36 PSEN1
GOBP_EMBRYONIC_PLACENTA_DEVELOPMENT	0.2569558101473	0.738113871363174	0.105920292736253	-0.300030501256721	-1.12925319997103	50	GATA2 CDKN1C ZNF568 FGFR2 CITED2 DNAJB6 FZD5
GOBP_ORGANOPHOSPHATE_BIOSYNTHETIC_PROCESS	0.257180156657963	0.738113871363174	0.0922597260527354	-0.209396217813708	-1.07382376703766	394	PDK4 PIGH DMAC2L NMNAT3 PIGB PTDSS1 PIGC SOCS6 DNAJC30 PIGU CHP1 MPC2 ATG14 CKB SLC26A2 PDK2 CDS2 DOLK ATP5MF PIP5K1B MT-ATP8 MOCS3 PIGN SLC25A1 MLYCD MYC INPP1 MT-CO2 DCK TBPL1 PIP4K2A PGAP3 IMPDH2 ADSL GPHN UQCC3 PIGM CEPT1 PIGO TMEM150A CDIPT GCDH ORMDL3 AK5 NFS1 DHRS7B PLA2G4C PMVK PDXK HACD2 PIK3R1 ACACA CISH ACSL5 ATP5MC2 PIK3R3 PPARD PRPSAP2 SNCA LPIN1 SPHK2 INPP5K FAM126A PID1 KYNU SELENO…
GOBP_NEGATIVE_REGULATION_OF_CHEMOTAXIS	0.257575757575758	0.738596209444266	0.135740943810425	0.307510111329908	1.14360664274536	36	SEMA3B ELANE SEMA4B CCN3 SEMA4D NOTCH1 PADI2 SEMA4A THBS1 SEMA3C RIN3 DUSP1
GOBP_CELL_JUNCTION_DISASSEMBLY	0.258007117437722	0.738759710041346	0.11101149245045	-0.413743832580491	-1.18059707913309	16	EPHA4 CDK5 TGFB3 PIK3R1
GOBP_CRANIAL_NERVE_DEVELOPMENT	0.258527827648115	0.738759710041346	0.11146266692298	-0.388665794004075	-1.16459146689062	19	CITED2 ADARB1 ACKR3 MAFB NRP1 PLXNA4 HOXB2 HOXB3
GOBP_GLYCEROL_ETHER_METABOLIC_PROCESS	0.258527827648115	0.738759710041346	0.11146266692298	-0.389138439093893	-1.16600769246787	19	PEX7 NCEH1 LIPE DHRS7B PLA2G4C
GOBP_ICOSANOID_BIOSYNTHETIC_PROCESS	0.258928571428571	0.738759710041346	0.11101149245045	-0.356806443738849	-1.14872447979934	26	PTGES3 PTGDS CBR1 PRXL2B SIRT1 PLA2G4A PIBF1 CD74
GOBP_ORGANELLE_LOCALIZATION	0.258928571428571	0.738759710041346	0.184706471207739	0.189584954015685	1.05370433699067	392	MYO5C DTNBP1 MKKS PSRC1 RAB27B CCNB1 HSBP1 KIF28P AP3D1 STX4 BLK PLEKHM2 RABGEF1 TMED2 ARFGAP3 UNC13D EML3 BLOC1S1 PIK3CD PARD3 BORCS5 TRIM46 MYO5A PTEN SDC4 SPAST STARD3 DCTN2 KIF5B CHMP1B AP3S1 IL4R CEP19 CSNK1D MAP4K2 STX10 MARK2 MAP1S SAR1A BLOC1S2 NSFL1C RAB11A IFFO1 STARD3NL RAC2 FAM98A MYH9 LAT MYO1F CD300A BICD2 BICDL2 LAT2 HGS ACTN4 PLEK FEZ1 RAB1A FLCN RIOK2 TFEB LIN7A RAB8B PAFAH1B1 RA…
GOBP_BLOOD_VESSEL_MORPHOGENESIS	0.259259259259259	0.738759710041346	0.176694268938498	0.192044202095585	1.05532557875291	335	FLT1 JUN ATP5IF1 TNFRSF12A JMJD6 CAMP COL4A3 CXCL8 COL8A2 HDAC7 ROCK2 ADGRB1 CHD7 MYDGF PKD2 BAX MEIS1 ADAM8 PF4 TNF HSPG2 PIK3CD PROK2 PTEN EFEMP2 ITGA5 COL18A1 CUL7 MINAR1 ANGPT1 SETD2 HPGD CALD1 CCN3 ROCK1 TNFSF12 MYH9 ITGAX GHRL HGS BAK1 NOTCH1 ANXA3 PRKD2 RAP1A PRDM1 FBXW7 MAPK14 BRCA1 ADGRG1 NFE2L2 SEMA4A APOLD1 MAP3K3 STK4 YWHAZ THBS1 CXCR4 SP100 ARHGAP24 CLIC4 ELK3 PRKCB NF1 LRP5 MAPK7 IT…
GOBP_MESENCHYMAL_CELL_DIFFERENTIATION	0.259314456035768	0.738759710041346	0.0995791200495904	-0.244780951771908	-1.09762983648825	121	SEMA5A TIAM1 EPHA4 HGF FGFR2 CITED2 ZNF703 CLASP2 GATA3 ADIPOR1 PHLDB2 POLR1B ACVR1 WNT10A SFRP2 TGFB3 PHACTR4 KLHL12 RGCC FUZ SMAD3 NRP1 LEF1 NOG CLASP1 ENG SEMA7A LDLRAD4 ZFP64 SPRED1 USF3 DAG1 OLFM1 TAPT1 EPB41L5 NOLC1
GOBP_HETEROPHILIC_CELL_CELL_ADHESION_VIA_PLASMA_MEMBRANE_CELL_ADHESION_MOLECULES	0.259593679458239	0.738759710041346	0.126875729929857	0.34985904210659	1.14116190667147	21	CEACAM8 SCARF2 ITGA5 CEACAM6 ITGAL CD164 JAML
GOBP_CELLULAR_COMPONENT_DISASSEMBLY_INVOLVED_IN_EXECUTION_PHASE_OF_APOPTOSIS	0.259681093394077	0.738759710041346	0.127505315300183	0.379774844702639	1.16612989704442	18	BAX TOP2A ENDOG APAF1 ACIN1
GOBP_RESPONSE_TO_CHEMOKINE	0.26	0.739019264448336	0.134273452883202	0.276034093226813	1.11319008553783	48	CXCL8 CXCL1 CXCL5 PF4 RIPOR2 CCL5 CCR1 PADI2 MPL CXCR4 XCL2 CCL4 WBP1L DUSP1 PF4V1
GOBP_REGULATION_OF_CELL_KILLING	0.260387811634349	0.739474047738493	0.142056643575821	0.25116967166449	1.10809167898244	76	HLA-F B2M PTPRC AGER CRK FADD ITGAM NCR3 HLA-B VAV1 STAT5B RIPK3 LAMP1 ARG1 NECTIN2 CD1C PRF1 CLEC7A HLA-A CFH
GOBP_REGULATION_OF_ANATOMICAL_STRUCTURE_SIZE	0.260869565217391	0.7395023805867	0.172324344900946	0.19657726612237	1.0666660049231	280	SEMA3B FMN1 CDC42EP3 MKKS RGS2 ROCK2 ARHGAP18 FCHSD1 P2RX1 TNF ARPC2 TRIM46 PTEN CDK5R1 ITGA1 CAPZA1 DBN1 ARPC3 SSH3 SEMA4B LAMTOR4 FCHSD2 ECE1 ULK1 CFL2 RAB11A ROCK1 RARG SEMA4D RNF6 PLEK SSH2 CAPZA2 VAV1 NCKAP1 PAFAH1B1 SEMA4A NEB ARPC5L DOCK4 HRH2 ESAM SLC12A9 NCK2 EIF4G2 SLC12A4 SNTA1 PER2 ASXL1 CORO1A GBA2 SEMA3C ARFGEF1 DNM2 ADNP RIN3 LIMK1 RB1CC1 GOLGA4 KIAA0319 PTGS2 CLNS1A HCLS1 PRKCD AR…
GOBP_RNA_POLYMERASE_II_PREINITIATION_COMPLEX_ASSEMBLY	0.261160714285714	0.7395023805867	0.12563992130984	0.327677436379217	1.12297389908019	24	TAF8 HMGB1 TAF12 TAF10 TAF7 PSMC6 GTF2B TAF4
GOBP_LAMELLIPODIUM_MORPHOGENESIS	0.261425959780622	0.7395023805867	0.111918316325105	-0.417424591912663	-1.1641989374128	15	KANK1 WASF2 CD44 ARHGEF7 CORO1B ENPP2 ARPIN
GOBP_REGULATION_OF_CELL_AGING	0.261728395061728	0.7395023805867	0.132846300606183	0.316273617089174	1.13902553283333	32	MIR590 B2M PTEN ZMPSTE24 NEK6 FOXM1 MAP3K3 RBL1 NEK4
GOBP_VITAMIN_TRANSPORT	0.26173285198556	0.7395023805867	0.11101149245045	-0.3645994130391	-1.14543916049441	24	SLC19A2 SCARB1 SLC2A8 SLC25A32 SLC2A6 SLC46A1 SLC5A6 ABCG2 CUBN
GOBP_NEGATIVE_REGULATION_OF_CELL_GROWTH	0.261764705882353	0.7395023805867	0.14641623786055	0.229480431258546	1.09874902828994	109	SEMA3B OSGIN2 RGS2 PSRC1 IP6K2 TRIM46 CDK5R1 MINAR1 SEMA4B TCHP ULK1 PPT1 CCN3 SEMA4D SIPA1 NAIF1 RNF6 NDUFA13 FLCN SEMA4A JADE1 CDA YY1 EAF2 SEMA3C
GOBP_ERYTHROCYTE_DEVELOPMENT	0.262458471760797	0.740284619594965	0.105520936843198	-0.337389893005571	-1.14178751989749	30	L3MBTL3 CITED2 FAM210B ABCB10 BPGM TRIM58 EPB42 SH2B3 TMOD3 TAL1 SLC4A1 SLC11A2 DMTN
GOBP_CARDIAC_MUSCLE_CELL_PROLIFERATION	0.2625	0.740284619594965	0.110122263835536	-0.360749621618412	-1.14994196171182	25	RUNX1 FGFR2 CITED2 PIM1 MAPK11 ARID2 MIR17HG NOG
GOBP_RESPONSE_TO_FIBROBLAST_GROWTH_FACTOR	0.262725779967159	0.740284619594965	0.104732821580651	-0.305176060229133	-1.13034703556116	45	FGFR2 NR4A1 FGFBP3 FGFRL1 MYC GCLC GATA3 FUZ CD44 NOG
GOBP_RIBONUCLEOSIDE_TRIPHOSPHATE_BIOSYNTHETIC_PROCESS	0.263242375601926	0.74105586677206	0.103197466945307	-0.293026191624492	-1.12588312835482	54	DMAC2L DNAJC30 ATP5MF MT-ATP8 MYC MT-CO2 IMPDH2 UQCC3 ATP5MC2 SPHK2 PID1 ATP5PO ATPSCKMT STOML2 ATP5MG NME7 PINK1 NME4 ATP5F1A
GOBP_NEGATIVE_REGULATION_OF_CELL_PROJECTION_ORGANIZATION	0.263456090651558	0.74105586677206	0.142901149386948	0.233048563929342	1.10368761898154	103	SEMA3B DTNBP1 DNM3 YWHAH CCP110 B2M TRIM46 PTEN CDK5R1 MINAR1 SEMA4B TCHP ULK1 SEMA4D RNF6 PAFAH1B1 GDI2 SEMA4A SYNGAP1 MAK ARHGAP24 GAK SEMA3C DNM2 DENND5A RAPGEF2 PSEN1 KIAA0319 CEP97 PRKCD LIMK2 KREMEN1 EVI5L EPHB2 SPART PRAG1
GOBP_CELL_CELL_ADHESION_VIA_PLASMA_MEMBRANE_ADHESION_MOLECULES	0.264044943820225	0.741724880851342	0.142056643575821	0.24100384565969	1.09755962949267	89	CEACAM8 SCARF2 CLDN9 LRFN4 NTNG2 NEXN ITGA5 EMB ARVCF CELSR1 CEACAM6 MPZ ITGAM ITGAL MAPK14 CDH26 ESAM MILR1 NECTIN2 ITGB2 CD164 MAPK7 LRRC4 IL1RN
GOBP_POSITIVE_REGULATION_OF_SMOOTH_MUSCLE_CELL_PROLIFERATION	0.264150943396226	0.741724880851342	0.13880510939114	0.27407107068983	1.1217444808993	53	JUN ELANE MMP9 TNF HPGD CCL5 CYBA MYD88
GOBP_REGULATION_OF_AXONOGENESIS	0.264623955431755	0.741999390429747	0.141225119642531	0.247284601223691	1.1100334332401	83	SEMA3B TIAM2 TRIM46 PTEN CDK5R1 DBN1 SEMA4B MARK2 ULK1 RAB11A SEMA4D RNF6 PAFAH1B1 SEMA4A PLXNC1 NIN SYNGAP1 EIF4G2 PAK2 SEMA3C ADNP LIMK1 PSEN1 PLXNA2 GOLGA4 KIAA0319 DBNL EPHB2 SPART PLXND1 METRN ZFYVE27 SKIL IST1
GOBP_POSITIVE_REGULATION_OF_LEUKOCYTE_MEDIATED_IMMUNITY	0.264705882352941	0.741999390429747	0.14551614609036	0.229253830723286	1.09766406816257	109	SHLD3 STX4 TNF ARID5A HLA-F B2M RSAD2 PTPRC TNFSF4 FBXO38 FADD ITGAM IL18R1 NCR3 HLA-B VAV1 STAT5B TP53BP1 LAMP1 ATAD5 ARG1 NECTIN2 ITGB2 CD1C CLEC7A IL1B STAT6 HLA-A
GOBP_HISTONE_H3_K4_TRIMETHYLATION	0.265446224256293	0.743432652231171	0.126253987849115	0.38828238862134	1.16500605486208	17	KMT2D RTF1 SETD1B ARID4A KMT2E CTR9 ZNF335 NFYA NFYB BEND3 SETD1A
GOBP_ADRENERGIC_RECEPTOR_SIGNALING_PATHWAY	0.265909090909091	0.744086990595611	0.12563992130984	0.385692121536042	1.13512788373698	16	RGS2 ADCY9 RAPGEF2 AKAP13 GNAI2 ADRA2A ADRB2 PDE4D ATP2B4
GOBP_CELL_COMMUNICATION_INVOLVED_IN_CARDIAC_CONDUCTION	0.26654740608229	0.744635597198391	0.109250039480711	-0.377975415620476	-1.15679952457338	21	ATP1B1 ATP1A1 TRPM4 NUP155
GOBP_MEMBRANE_LIPID_BIOSYNTHETIC_PROCESS	0.266563944530046	0.744635597198391	0.0999276973731092	-0.255371469583595	-1.09859322322142	102	PIGH SGPP2 ST8SIA1 PIGB PIGC PIGU PIGN ST3GAL5 CYP4F22 CERS5 SGPP1 ACER2 PGAP3 PIGM PIGO ORMDL3 HACD2 PLPP1 B4GALT3 ST3GAL3 SPHK2 ST6GALNAC4 OSBP DPM2
GOBP_BLOOD_VESSEL_REMODELING	0.266816143497758	0.744699227681618	0.124434168630393	0.332459356046689	1.11991087631561	23	CHD7 BAX MDM2 BAK1 SEMA3C MEF2C RBPJ FLT4 TMBIM1 ATG5
GOBP_AMINOGLYCAN_CATABOLIC_PROCESS	0.267415730337079	0.745326180257511	0.124434168630393	0.363201132025047	1.13792215142266	19	CHIT1 PGLYRP1 IDUA NAGLU SGSH CHI3L2
GOBP_MODULATION_BY_HOST_OF_SYMBIONT_PROCESS	0.2675	0.745326180257511	0.132147260608774	0.283820190238788	1.13212592527487	46	IFI27 LTF SAP30 JUN CCL5 VAPA PPIB ZNF639 SAP30BP CCL4 EP300 IGF2R SNW1
GOBP_POSITIVE_REGULATION_OF_DNA_TEMPLATED_TRANSCRIPTION_ELONGATION	0.267857142857143	0.745681205586866	0.108820126769161	-0.354284300270273	-1.14060453691501	26	TCERG1 KAT7 CDK13 THOC1
GOBP_KINETOCHORE_ASSEMBLY	0.268131868131868	0.745806378711263	0.122679189568808	0.395738448481015	1.15278656808796	15	CENPH CENPN DLGAP5 CENPX KNTC1 CENPT CENPF CENPK
GOBP_POSITIVE_REGULATION_OF_LYMPHOCYTE_MEDIATED_IMMUNITY	0.268571428571429	0.746196372662398	0.142056643575821	0.242958347504635	1.10004084534585	88	SHLD3 TNF ARID5A HLA-F B2M RSAD2 PTPRC TNFSF4 FBXO38 FADD IL18R1 NCR3 HLA-B VAV1 STAT5B TP53BP1 LAMP1 ATAD5 NECTIN2 CD1C IL1B STAT6 HLA-A
GOBP_PYRIMIDINE_NUCLEOTIDE_CATABOLIC_PROCESS	0.26879271070615	0.746196372662398	0.125033367555272	0.375310521233486	1.15242182464291	18	UPB1 MBD4 ENTPD4 NTHL1
GOBP_REGULATION_OF_MAST_CELL_ACTIVATION	0.269135802469136	0.746196372662398	0.130777137971974	0.314931995149861	1.13419382521778	32	BLK RABGEF1 UNC13D IL4R RAC2 CD300A MILR1 NECTIN2 PTPN6 STXBP2 FGR VAMP8
GOBP_CELL_FATE_COMMITMENT	0.269349845201238	0.746196372662398	0.0995791200495904	-0.257442564742899	-1.09521874556088	94	GATA2 FGFR2 KLF4 TP53 GATA3 SATB2 WNT7A ACVR1 WNT10A SFRP2 MITF CTSL ISL2 DOCK7 TBX19 TM2D3 IL23A NRP1 LY9 SMAD5
GOBP_REGULATION_OF_GLUCONEOGENESIS	0.269421487603306	0.746196372662398	0.103576326612592	-0.330387425017	-1.14156943695149	33	DDB1 PDK2 KAT2B FOXO1 SLC35B4 SIRT1 CLK2 KAT2A USP7
GOBP_CHROMOSOME_ORGANIZATION_INVOLVED_IN_MEIOTIC_CELL_CYCLE	0.26980198019802	0.74661315236383	0.130777137971974	0.308244094030811	1.12681254813366	34	BUB1B SIRT7 NCAPH REC8 SYCP2 BUB1 RAD21 MLH3 RAD51C BRIP1
GOBP_NEGATIVE_REGULATION_OF_LIPID_TRANSPORT	0.270454545454545	0.747781477466316	0.124434168630393	0.383910445982354	1.12988424642152	16	ABCA2 SREBF2 IRS2 THBS1 ITGB3 NFKB1 EGF
GOBP_INSULIN_SECRETION_INVOLVED_IN_CELLULAR_RESPONSE_TO_GLUCOSE_STIMULUS	0.271052631578947	0.748277946726267	0.135002033828631	0.295098852740885	1.11879328684247	39	BAD PIM3 GPR27 BAIAP3 STX4 PTPRN2 SELENOT RAF1 GHRL
GOBP_RESPONSE_TO_THYROID_HORMONE	0.271095152603232	0.748277946726267	0.108394255853397	-0.384539361748747	-1.15222709660799	19	CTSB ACE GCLC CTSL KIT
GOBP_ETHER_METABOLIC_PROCESS	0.27158273381295	0.748986876768763	0.108394255853397	-0.365744589874277	-1.1431527037614	23	PEX7 NCEH1 EPHX1 LIPE DHRS7B PLA2G4C
GOBP_REGULATION_OF_EXTRACELLULAR_MATRIX_ORGANIZATION	0.271973466003317	0.749427733995557	0.103197466945307	-0.33833718994318	-1.13664161892343	29	RUNX1 CLASP2 PRDM5 PHLDB2 RGCC SMAD3 CLASP1 ZNF469 DAG1 DPP4
GOBP_REGULATION_OF_POTASSIUM_ION_TRANSPORT	0.272264631043257	0.749593717019858	0.132147260608774	0.276139085289915	1.10558476982819	47	ATF4 CAB39 KIF5B KCNG1 KCNE1 KCNIP2 AKAP6 CD63 KCNAB3 DNM2 YWHAE KCNAB2 SUMO1 KCNJ2 CRBN
GOBP_REGULATION_OF_TRANSLATIONAL_INITIATION	0.272583201267829	0.749595874066662	0.10027910675413	-0.276938476283566	-1.12249696771525	72	IMPACT ALKBH1 EIF1B EIF3K EIF4EBP1 EIF4EBP2 UHMK1 HSPB1 EIF2AK1 POLR2D CSDE1 EIF3H EIF1 EIF2B2 PAIP2B EIF2AK4 EIF2S1 CTIF MIF4GD BZW2
GOBP_REGULATION_OF_EXTRINSIC_APOPTOTIC_SIGNALING_PATHWAY_VIA_DEATH_DOMAIN_RECEPTORS	0.272727272727273	0.749595874066662	0.131457611642763	0.302499732072187	1.12497342454963	36	HMGB2 STX4 PTEN RAF1 PMAIP1 BRCA1 STK4 CFLAR ARHGEF2 THBS1 SP100 TNFAIP3 PARK7 SERPINE1 TMBIM1 TMC8 GPX1 SKIL RFFL
GOBP_ISOPRENOID_BIOSYNTHETIC_PROCESS	0.27313769751693	0.750088803840909	0.123257226381337	0.347030024517621	1.13193428435136	21	PDSS1 IDI1 ALDH1A2 GGPS1 MVD CRPPA
GOBP_NEGATIVE_REGULATION_OF_PROTEIN_TYROSINE_KINASE_ACTIVITY	0.273542600896861	0.750371682057729	0.122679189568808	0.330749871153149	1.11415236571769	23	ZGPAT GGNBP2 PTPRC DUSP22 IBTK PSEN1 SH3BP5L SNX6 SOCS5 SOCS4 MVP
GOBP_GLANDULAR_EPITHELIAL_CELL_DIFFERENTIATION	0.273703041144902	0.750371682057729	0.107554375265169	-0.3733389544418	-1.14260956441846	21	FGFR2 CLOCK SIDT2 CDK6 IL31RA
GOBP_REGULATION_OF_TUBE_SIZE	0.274193548387097	0.751082074316047	0.135740943810425	0.26494335821141	1.12224431952199	60	MKKS RGS2 ROCK2 P2RX1 TNF ITGA1 ECE1 ROCK1 DOCK4 HRH2 SNTA1 PER2
GOBP_REGULATION_OF_SYSTEMIC_ARTERIAL_BLOOD_PRESSURE	0.274509803921569	0.751203596562779	0.101713902282311	-0.318847535628866	-1.13748029313147	37	CORIN CPA3 BBS4 ACE TRPV1 F2RL1
GOBP_POSITIVE_REGULATION_OF_STRESS_ACTIVATED_PROTEIN_KINASE_SIGNALING_CASCADE	0.274787535410765	0.751203596562779	0.139599673451922	0.239763451370497	1.10049171842283	91	MMP8 TNF TAOK2 HMGB1 ARL6IP5 AGER DUSP22 MAP4K2 TAOK1 MYD88 SH3RF3 MAP3K3 MAP3K10 MAPK8IP3 CRACR2A TRAF3 CLEC7A NCF1 RB1CC1 IL1B SDCBP PJA2 RELL1 RNF13 HIPK2 SPHK1 EIF2AK2 FLT4 NAIP
GOBP_BIOLOGICAL_PROCESS_INVOLVED_IN_INTRASPECIES_INTERACTION_BETWEEN_ORGANISMS	0.275395033860045	0.751203596562779	0.122679189568808	0.345554602021989	1.12712178632895	21	LTF MKKS PTEN ATXN1L CIC
GOBP_NEGATIVE_REGULATION_OF_NIK_NF_KAPPAB_SIGNALING	0.275395033860045	0.751203596562779	0.122679189568808	0.344842937252031	1.12480049510004	21	HDAC7 CPNE1 CCN3 RELA UACA NLRP12 LITAF ADGRG3 NMI SPI1 NLRP3
GOBP_XENOBIOTIC_TRANSPORT	0.275395033860045	0.751203596562779	0.122679189568808	0.345214226604576	1.12601155788385	21	ABCC2 SLC19A1 ABCC5 ABCB4 SLC22A1 ABCA3
GOBP_NEGATIVE_REGULATION_OF_LYMPHOCYTE_DIFFERENTIATION	0.277227722772277	0.755350082372323	0.128788713061714	0.306026680364692	1.11870660355346	34	JAK3 HMGB1 PGLYRP1 IL4R CR1 TNFSF4 ZBTB7B HLX TMEM131L CBFB FGL2 RUNX3 BCL6 LAG3 SOCS5 TBX21 ZC3H12A ANXA1
GOBP_CELLULAR_CARBOHYDRATE_BIOSYNTHETIC_PROCESS	0.2775	0.755350082372323	0.129442887745046	0.272290125573905	1.09809141557619	48	CSGALNACT1 UGP2 IRS2 ACADM B3GNT9 GYG1 NDST1 B3GNT8 B4GALT5 PHKG2 SELENOS PER2 IMPA1 B3GNT2 B4GALT1 CSGALNACT2
GOBP_REGULATION_OF_CALCIUM_ION_TRANSPORT	0.277777777777778	0.755350082372323	0.14551614609036	0.222687091371284	1.08775307388788	131	OPRL1 LIME1 CHD7 JAK3 PKD2 BAX P2RX1 C4orf3 HOMER2 CCL5 CYBA CACNB1 CAMK2G BAK1 CCR1 AKAP6 CRACR2B GSTO1 UBASH3B CAPN3 CRACR2A VMP1 CXCR4 CORO1A YWHAE CACNB3 PTPN6 CCL4 TSPO SLC9A1 PTGS2 CALM1 GSTM2 LILRB2 CD19 SUMO1
GOBP_REGULATION_OF_NEURAL_PRECURSOR_CELL_PROLIFERATION	0.278135048231511	0.755350082372323	0.0999276973731092	-0.312648932702954	-1.12775954421986	39	GATA2 TP53 FOXO1 PTBP2 SIRT2 LIMS2 WDR62 FOXO3 APPL2 NF2
GOBP_REGULATION_OF_ATP_DEPENDENT_ACTIVITY	0.278582930756844	0.755350082372323	0.0999276973731092	-0.292821918677273	-1.11234581312637	51	DNAJC24 ATP1B1 METTL21A GABARAPL2 THADA OXA1L TP53 AHSA2P AHSA1 DNAJB2 SIRT1 POT1
GOBP_SPECIFICATION_OF_SYMMETRY	0.278740157480315	0.755350082372323	0.0985499803531691	-0.281294074643126	-1.11837060950288	64	PKD1L1 RTTN BBS4 BBS7 DAAM2 AIDA CITED2 ASB2 PSKH1
GOBP_POSITIVE_REGULATION_OF_ACTIN_FILAMENT_POLYMERIZATION	0.279487179487179	0.755350082372323	0.130777137971974	0.304484087269062	1.13223496637569	37	FMN1 CDC42EP3 FCHSD1 ARPC2 FCHSD2 NCKAP1 NCK2
GOBP_POSITIVE_REGULATION_OF_INTERFERON_BETA_PRODUCTION	0.279596977329975	0.755350082372323	0.129442887745046	0.310362053468775	1.12366739450077	33	HMGB2 TLR2 OAS1 HSP90AA1 OAS3 ISG15 OAS2 FLOT1 DDX58 IFIH1 TICAM1 DHX58 IRF7 TRIM56 TBK1 IRF3 TLR4
GOBP_PURINE_NUCLEOSIDE_METABOLIC_PROCESS	0.279646017699115	0.755350082372323	0.105520936843198	-0.392125312048175	-1.13570885164213	17	BLOC1S6 NT5E MTAP OARD1 ICMT PTGDR ADA2 ADAL ENPP4
GOBP_NEGATIVE_REGULATION_OF_COLD_INDUCED_THERMOGENESIS	0.27970297029703	0.755350082372323	0.128142916898415	0.305628178412605	1.11724984571524	34	ATF4 ACOT13 RHEB PLCL1 NOTCH1 IL18R1 FLCN ADAM17 DDIT3
GOBP_REGULATION_OF_NECROTIC_CELL_DEATH	0.28	0.755350082372323	0.128788713061714	0.318293571420058	1.11867309861369	30	OLFM4 HEBP2 PPIF FADD PELI1 RIPK3 CFLAR ARHGEF2 ZBP1 SLC6A6 TSPO
GOBP_REGULATION_OF_INTRINSIC_APOPTOTIC_SIGNALING_PATHWAY_IN_RESPONSE_TO_DNA_DAMAGE	0.280265339966833	0.755350082372323	0.101350743797099	-0.33618030405226	-1.12939557461095	29	ACKR3 BCL2L1 SIRT1 TMEM161A SFRP2 CD44 ZNF385A
GOBP_NUCLEOSIDE_TRIPHOSPHATE_BIOSYNTHETIC_PROCESS	0.280757097791798	0.755350082372323	0.0982123351217438	-0.279383848183156	-1.1086711685849	63	DMAC2L DNAJC30 ATP5MF MT-ATP8 MYC MT-CO2 TBPL1 IMPDH2 UQCC3 AK5 ATP5MC2 SPHK2 PID1 ATP5PO ATPSCKMT STOML2 ATP5MG NME7 PINK1 NME4 ATP5F1A
GOBP_DNA_TEMPLATED_TRANSCRIPTION_TERMINATION	0.281464530892448	0.755350082372323	0.122107920287081	0.382127250409537	1.14653812148317	17	ZMPSTE24 SSU72 MTERF1 PCF11 TTF2 TTF1 SETX POLR2A
GOBP_DNA_MODIFICATION	0.281538461538462	0.755350082372323	0.0965629554309422	-0.263280575906887	-1.09738098616209	81	FTO ALKBH3 ALKBH1 PARP2 MYC SPOCD1 OTUD4 GATA3 MGMT CDADC1 OGG1 APOBEC3C ALKBH4 KDM1B USP7 NEIL2 PARP3 TDG TET1 N6AMT1 MPHOSPH8 KMT2A ASCC3 CYP1B1 EXOSC6 APOBEC3B EHMT2 METTL4 DMAP1
GOBP_T_HELPER_17_CELL_DIFFERENTIATION	0.282167042889391	0.755350082372323	0.120985142145252	0.343999650155029	1.12204988129371	21	NFKBID BATF ZBTB7B STAT3 RORC TBX21 ZC3H12A IRF4
GOBP_PROTEIN_TARGETING_TO_MEMBRANE	0.282208588957055	0.755350082372323	0.096240602328129	-0.25585778267289	-1.09278949941156	96	ZDHHC1 CHP1 ARL6IP1 CDK5 SRP68 BAG6 ZDHHC7 GOLGA7B C2CD5 ZDHHC24 YIF1B BHLHE40-AS1 ZDHHC6 ANK3 INPP5K SSR1 TCAF1 SEC62 MIEF1 ZDHHC4 STOM SEC61A1 FIS1 TRAM2 PEX3 VPS37C PEX26 SEC61A2 SRP19 RAB3IP PRKCI DMTN FYN AKT2 SIL1 MFF
GOBP_POSITIVE_REGULATION_OF_INTERLEUKIN_2_PRODUCTION	0.282392026578073	0.755350082372323	0.100990587455923	-0.332189340001335	-1.12418792180667	30	CD83 RUNX1 CD28 MALT1 CD4 PRKCQ STOML2 CD86 GLMN SPTBN1 CD3E
GOBP_CELLULAR_RESPONSE_TO_ARSENIC_CONTAINING_SUBSTANCE	0.282407407407407	0.755350082372323	0.122679189568808	0.356162894527201	1.13442689019754	20	MAPK13 ATF4 PPIF ZFAND1 GSTO1 SLC38A2 GSTO2 CPEB2 VCP ZFAND2A
GOBP_NEGATIVE_REGULATION_OF_INTERFERON_GAMMA_PRODUCTION	0.282407407407407	0.755350082372323	0.122679189568808	0.32071712144626	1.11775493527904	27	HMGB1 PGLYRP1 CR1 TNFSF4 NLRP6 LGALS9C DDIT3
GOBP_NEGATIVE_REGULATION_OF_PHOSPHOPROTEIN_PHOSPHATASE_ACTIVITY	0.282407407407407	0.755350082372323	0.122679189568808	0.355588162121638	1.13259628991448	20	ROCK2 TNF MGAT5 ROCK1 BOD1L1
GOBP_POSITIVE_REGULATION_OF_ALPHA_BETA_T_CELL_PROLIFERATION	0.282407407407407	0.755350082372323	0.122679189568808	0.351563833299323	1.11977825945375	20	PTPN22 PTPRC TYK2 TNFSF4 RASAL3 HLA-A
GOBP_POLYSACCHARIDE_BIOSYNTHETIC_PROCESS	0.282442748091603	0.755350082372323	0.129442887745046	0.274390259171075	1.09858295217519	47	CSGALNACT1 UGP2 IRS2 ACADM B3GNT9 GYG1 NDST1 B3GNT8 B4GALT5 PHKG2 SELENOS PER2
GOBP_POSITIVE_REGULATION_OF_INTERLEUKIN_12_PRODUCTION	0.2825	0.755350082372323	0.128142916898415	0.314179139446899	1.12062790487074	31	TLR2 HMGB1 AGER TNFSF4 RELA MAPK14 CD36 CLEC7A
GOBP_REGULATION_OF_ACTIN_FILAMENT_LENGTH	0.283582089552239	0.756208361984421	0.141225119642531	0.225749090196649	1.08496270924926	114	FMN1 CDC42EP3 MKKS ARHGAP18 FCHSD1 ARPC2 CAPZA1 DBN1 ARPC3 SSH3 FCHSD2 CFL2 PLEK SSH2 CAPZA2 NCKAP1 NEB ARPC5L ESAM NCK2 CORO1A GBA2 ARFGEF1 HCLS1 PRKCD ARPC5 PLEKHG2 ADD3 DBNL CTTN TRIOBP CAPG ARPC1B SSH1 HAX1 PIK3CA VASP
GOBP_ESTABLISHMENT_OF_TISSUE_POLARITY	0.283606557377049	0.756208361984421	0.0999276973731092	-0.305397207160879	-1.12059858578345	43	TIAM1 ASTN2 NKD1 WNT7A MLLT3 SFRP2 FUZ DACT1 ARHGEF19 PRICKLE1 FZD1 NPHP3 FZD2 FZD3 DAAM1 DVL1 DVL2 CELSR2 CDC42 EXOC5
GOBP_NEGATIVE_REGULATION_OF_CHEMOKINE_PRODUCTION	0.283752860411899	0.756208361984421	0.121543282035469	0.379383862160338	1.13830683411394	17	ELANE MIR590 OAS1 OAS3
GOBP_V_D_J_RECOMBINATION	0.283752860411899	0.756208361984421	0.121543282035469	0.379310031836025	1.1380853129289	17	HMGB2 LIG4 HMGB1 XRCC4 YY1
GOBP_NADH_DEHYDROGENASE_COMPLEX_ASSEMBLY	0.284210526315789	0.756307965084561	0.131457611642763	0.263812447880787	1.0952005387366	55	NDUFB6 MT-ND6 TMEM126B NDUFC2 NDUFB1 NDUFB7 NDUFAF8 NDUFA6 TMEM186 NDUFA13 NDUFB3 TMEM126A
GOBP_POSITIVE_REGULATION_OF_MYELOID_CELL_DIFFERENTIATION	0.28436018957346	0.756307965084561	0.09754492162472	-0.276646043161723	-1.11646560847546	70	GATA2 RUNX1 PRKCA SLC9B2 FAM210B KAT7 KLF10 MAPK11 ABCB10 SMAP1 CD4 PITHD1 IL23A LEF1 FOXO3 PPARGC1B TESC CREB1 ARNT CD74 TAL1
GOBP_MUSCLE_CELL_DEVELOPMENT	0.284507042253521	0.756307965084561	0.136490437780413	0.241470703245968	1.09112233182845	86	RGS2 TCAP PGM5 RIPOR2 EFEMP2 ZMPSTE24 MYOM2 CFL2 TNNT1 ACTN4 NEBL NOTCH1 AKAP6 NEB BIN3 CAPN3 CFLAR ALPK3 YY1 DYSF SGCB ACTN1 HDAC9 PLEC AKAP13 MYH3 LMNA ATG5 PPP3CA
GOBP_LIPID_EXPORT_FROM_CELL	0.284722222222222	0.756307965084561	0.122107920287081	0.350397056107908	1.11606191661976	20	NKX3-1 TMF1 GHRL RETN KDM5B IL1B
GOBP_REGULATION_OF_NOTCH_SIGNALING_PATHWAY	0.285714285714286	0.758322625861465	0.09754492162472	-0.285070495911811	-1.11611241656578	60	GATA2 POFUT1 LFNG SLC35C1 NEURL1 POGLUT1 CBFA2T2 HIF1AN TSPAN5 AAK1 TM2D3 KIT BMP2K ARRB1 ROBO1 NOS3 NOD2 GALNT11 EPN2 PRKCI MMP14 SYNJ2BP LLGL1 MFNG
GOBP_REGULATION_OF_EXTRINSIC_APOPTOTIC_SIGNALING_PATHWAY	0.286118980169972	0.758731451321028	0.136490437780413	0.229821514839175	1.08737707895101	102	TNFRSF12A HMGB2 STX4 PF4 TNF PTEN PTPRC BCL2L12 HTRA2 TNFSF12 RAF1 FADD PMAIP1 RELA IFI6 BRCA1 STK4 CFLAR ARHGEF2 THBS1 SP100 PAK2 NF1 MAPK7 RB1CC1 IL1B TNFAIP3 SRC MCL1 BID PARK7 CTTN SERPINE1 LMNA TMBIM1 BCL10 TMC8 PSME3 GPX1 SKIL RFFL
GOBP_PROTEIN_TARGETING	0.286479250334672	0.758731451321028	0.0875697115548511	-0.217501800582738	-1.07107539993152	259	PEX7 ZDHHC1 PEX13 PMPCB BNIP3L CHP1 ARL6IP1 CDK5 HACL1 BAG4 AP4M1 SRP68 FBXO7 FZD5 AP4S1 TRAK2 BAG6 ZDHHC7 GDAP1 GOLGA7B IMMP2L C2CD5 TIMM50 CSNK2A2 ZDHHC24 YIF1B VPS13C BHLHE40-AS1 WASH3P TRMT10B PITRM1 ZDHHC6 HPS4 PRKN NAGPA ANK3 INPP5K PEX10 UBE2D3 PARL SSR1 AIP TCAF1 SEC62 RNF215 MIEF1 HERPUD1 ZDHHC4 TIMM23 DNAJC19 TIMM22 STOM M6PR TIMM9 TOMM40 TIMM10B SEC61A1 PINK1 FIS1 MTERF4 TRAM2 PEX3 VPS…
GOBP_REGULATION_OF_NEURON_PROJECTION_REGENERATION	0.286725663716814	0.758731451321028	0.103958471559957	-0.391107980875496	-1.13276236493912	17	EPHA4 HGF KLF4
GOBP_DICARBOXYLIC_ACID_TRANSPORT	0.286821705426357	0.758731451321028	0.129442887745046	0.283647500285772	1.11087695458336	44	DTNBP1 SLC1A4 SLC26A8 TNF ABCC2 ARL6IP5 ABAT SLC19A1 LRRC8D ABCC5 SLC25A11 NF1 PER2 SLC7A11 SLC26A6
GOBP_DNA_DEPENDENT_DNA_REPLICATION	0.287037037037037	0.758731451321028	0.142901149386948	0.220314330846835	1.07616292046599	131	LRWD1 SETMAR UPF1 EME2 GMNN ZGRF1 SIRT7 ENDOG DNA2 ZMPSTE24 RFWD3 POLD1 MCMBP ETAA1 MUS81 NBN RECQL POLQ DDX11 PNKP BOD1L1 ATAD5 WDHD1 DDX23 MCM10 POLE2 ZNF830 SENP2 POLE ORC4 CDK2AP1 CENPX CDK2 WDR18 POLG2 CDC6 BRCA2
GOBP_REGULATION_OF_BODY_FLUID_LEVELS	0.287769784172662	0.760049405552856	0.155241966228839	0.20061133254016	1.04774043418893	219	DTNBP1 CYP4F12 FERMT3 OPRL1 GP1BA GRHL1 BLK P2RX1 PF4 ABAT MYL12A MTX1 P2RY12 CYBA CLIC1 MMRN1 MYH9 NLRP6 PPIA DGKD PLEK TRAF3IP2 OAS2 VAV1 MAPK14 RAB27A STAT5B NFE2L2 ALOX12 UBASH3B TMEM79 DGKZ ZBTB7B UGCG MPL THBS1 F13A1 GP5 F5 SLC7A11 TLN1 CD36 PTPN6 ITGB3 PEAR1 ACTN1 ADTRP VAMP8 SRC PDGFA PRKCD MPIG6B PLEC DGKQ PF4V1 STXBP3 GBA SERPINE1 IL6ST EPHB2 PRKACA
GOBP_REGULATION_OF_MACROPHAGE_DIFFERENTIATION	0.288256227758007	0.760501947663789	0.103958471559957	-0.403468786018757	-1.15127775397704	16	GATA2 PRKCA ZBTB46
GOBP_CELLULAR_RESPONSE_TO_TOXIC_SUBSTANCE	0.288409703504043	0.760501947663789	0.132147260608774	0.252517902159201	1.0969640755011	69	MPO TXNDC17 S100A9 IPCEF1 TNF SELENOT SELENOF ALOX5AP TXNRD1 HP NFE2L2 GSTO1 SELENOS TXN GSTM1 SESN1 PTGS1 GSTO2 CD36 MGST1 PTGS2 GSTM2 DHFR PARK7 ABTB2 GLRX GPX1 FANCC GSTZ1
GOBP_CELLULAR_COMPONENT_DISASSEMBLY	0.288702928870293	0.760657229799489	0.16823816568964	0.190769751828025	1.05210652730054	350	MMP8 MTRF1L ATP5IF1 WASHC1 ELANE PHF23 ATG4B MMP9 VRK1 MAP1LC3B2 UFC1 UPF1 BAX PLAAT3 IRAK3 ADAM8 SH3PXD2B TNF SREBF2 DDIT4 TOP2A ENDOG NAV3 GOLGA2 SPAST KIF5B CHMP1B CAPZA1 MAP4K4 ZMPSTE24 ZFAND1 HTRA2 NEK6 ASPH RPL23 MARK2 ULK1 CAMKK2 MAP1S CFL2 ATG7 GLE1 MRPL58 TAOK1 KIF18B APC PLEK ITGAM TPX2 MICAL1 LCP1 APAF1 CAPZA2 PADI2 FBXW7 PAFAH1B1 KIF14 VMP1 ARHGEF2 CHMP5 FLOT1 ARID1A GAK PRKCB SHFL MT…
GOBP_INTESTINAL_ABSORPTION	0.289048473967684	0.760949997160667	0.104343952581949	-0.377107205795041	-1.12995751297647	19	ACO1 EPB41 SCARB1 TJP2 SLC46A1
GOBP_NEGATIVE_REGULATION_OF_MITOTIC_CELL_CYCLE_PHASE_TRANSITION	0.290123456790123	0.763161054084879	0.142056643575821	0.219519954056547	1.07228265156428	131	BTN2A2 CHFR CCNB1 WEE1 GTSE1 PKD2 BUB1B TAOK2 IK PTEN MDM2 BUB1 RFWD3 TAOK1 APC CDC14B RAD21 CLSPN NBN BRCA1 CTDSP1 RBL1 CTDSPL JADE1 SYF2 EZH2 ZNF830 DTL GPR132 CHEK2 CHEK1 PLK3 NAE1 DUSP1
GOBP_OVULATION_CYCLE	0.290697674418605	0.763745789577967	0.0992333343771191	-0.331448482131218	-1.12168072675533	30	PAM EGR1 SERPINF1 SIRT1 TGFB3 ADAMTS1 FOXO3 PLEKHA1 NOS3 CASP2 ESR1 CYP1B1
GOBP_REGULATION_OF_SYNAPSE_ASSEMBLY	0.290816326530612	0.763745789577967	0.127505315300183	0.293578671064161	1.10495128773775	38	TLR2 LRFN4 ADGRB1 NTNG2 AGRN SEMA4D GHRL SEMA4A ADNP MEF2C CLSTN3 EPHB2
GOBP_POSITIVE_REGULATION_OF_PROTEIN_KINASE_B_SIGNALING	0.291208791208791	0.764158234651363	0.132846300606183	0.261324998180631	1.10874428274167	62	PIK3R5 OSBPL8 MYDGF ADAM8 HSP90AA1 TNF CPNE1 PIK3CD ANGPT1 P2RY12
GOBP_MAMMARY_GLAND_DUCT_MORPHOGENESIS	0.291814946619217	0.765130304302083	0.103197466945307	-0.402771997056287	-1.14928950194985	16	CSF1R FGFR2
GOBP_REGULATION_OF_PLATELET_DERIVED_GROWTH_FACTOR_RECEPTOR_SIGNALING_PATHWAY	0.292307692307692	0.765598193255726	0.116739204791222	0.389602354058988	1.13491211778528	15	PTPN12 HGS PTGIR IFT20 SRC
GOBP_GMP_METABOLIC_PROCESS	0.292639138240575	0.765598193255726	0.103576326612592	-0.375745150221478	-1.12587627319959	19	TJP2 IMPDH2 ADSL DLG1
GOBP_REGULATION_OF_MACROPHAGE_DERIVED_FOAM_CELL_DIFFERENTIATION	0.292906178489703	0.765598193255726	0.119348440591015	0.376040806141081	1.12827629804454	17	PF4 CD36 ITGB3 NFKBIA NFKB1
GOBP_NEUTRAL_AMINO_ACID_TRANSPORT	0.292982456140351	0.765598193255726	0.102080107662747	-0.343802911004304	-1.12101441351267	27	SLC7A8 SLC38A6 CTNS SLC43A1 SLC38A9 SFXN1 SLC1A5 SLC1A7 SERINC5 SERINC3 MFSD12 SLC6A9 SLC38A7
GOBP_CILIUM_ORGANIZATION	0.293172690763052	0.765598193255726	0.0862865626267245	-0.217026899768515	-1.06873677754698	259	TTBK2 TOGARAM1 DNAL1 RTTN BBS4 BBS7 BBOF1 TCTN3 WDPCP TBC1D22B TMEM216 CDC14A FNBP1L CFAP20 GORAB KIAA0586 TBC1D9B CEP164 TTLL1 ARMC2 NEURL1 CROCC BBS9 IFT122 TBC1D30 TTC21B TTC39C DYNLL2 FAM149B1 HYLS1 ATMIN RILP TTC17 ABLIM1 CFAP44 NUDCD3 CYLD SEPTIN9 PTPDC1 BBS2 PCM1 FUZ BBS10 FAM161B ARF4 CFAP410 IFT43 BBIP1 IQCB1 SPEF2 UBE2B WDR11 TRAF3IP1 TTC30B IFT140 POC1B CLUAP1 TBC1D5 TBC1D19 TBC1D24 PI…
GOBP_REGULATION_OF_CHROMOSOME_SEPARATION	0.293956043956044	0.765912571147901	0.132147260608774	0.259737860993495	1.10201040999925	62	CHFR CCNB1 BUB1B IK NEK6 BUB1 APC NSMCE2 RIOK2 RAD21 ESPL1 HECW2 ANAPC7 CDC26 DLGAP5 TACC3 DUSP1 UBE2C CDC6 KNTC1 ANAPC5
GOBP_REGULATION_OF_ENDOTHELIAL_CELL_DIFFERENTIATION	0.293981481481481	0.765912571147901	0.119887845115423	0.316446058645514	1.10286953875611	27	ROCK2 TNF ROCK1 NOTCH1 APOLD1 IL1B PPP1R12A TNFRSF1A S1PR3 IKBKB VCL JAG1 CLDN5 VEGFA CEACAM1
GOBP_NEGATIVE_REGULATION_OF_EXOCYTOSIS	0.294117647058824	0.765912571147901	0.118287526124085	0.31660642013757	1.10255585685424	26	RAP1B RABGEF1 HLA-F CD300A NOTCH1 RAP1A VPS4B ATP9A STXBP3 RAB33B SPI1 GNAI2 ANXA1 CCR2 ADRA2A CEACAM1
GOBP_SPHINGOID_METABOLIC_PROCESS	0.294332723948812	0.765912571147901	0.104343952581949	-0.406619163462031	-1.13406255214888	15	SGPP2 SGPP1 ACER2 PLPP1 SPHK2
GOBP_POSITIVE_REGULATION_OF_MEMBRANE_PERMEABILITY	0.294554455445545	0.765912571147901	0.124434168630393	0.303934140578161	1.11105714607936	34	ATP5IF1 BAX HEBP2 PPIF BLOC1S2 BCL2L11 RHOT1 STPG1 SLC9A1 GZMB BBC3 BID SPG7 RHOT2 CHCHD10
GOBP_CELL_AGING	0.294943820224719	0.765912571147901	0.133554954557592	0.236570578346065	1.07737001294582	89	MIR590 LIMS1 MORC3 B2M PTEN ZMPSTE24 NEK6 NSMCE2 FOXM1 MAPK14 MAP3K3 RBL1 ULK3 NEK4 CHEK2 CHEK1 MME NPM1 MAP2K4 PRKCD CDK2 BRCA2 SERPINE1 VASH1 LMNA ZMIZ1
GOBP_VESICLE_DOCKING_INVOLVED_IN_EXOCYTOSIS	0.294964028776978	0.765912571147901	0.103197466945307	-0.359654562149438	-1.12411802258669	23	VTI1B SNPH BLOC1S6 RAB12
GOBP_COGNITION	0.295180722891566	0.765912571147901	0.13880510939114	0.212410868011518	1.06707016342491	145	DTNBP1 OPRL1 TLR2 CHD7 SLC1A4 RGS14 TNF PDE1B B2M SGK1 ARL6IP5 PTEN SLC8A3 ITGA5 AGER NSUN5 TAFA2 PPT1 ATXN1L PRKAR2B CIC PAFAH1B1 SYNGAP1 NF1 SLC7A11 ADNP PAIP2 MME IFT20 EP300 MEF2C DGCR2 PSEN1 NRGN PTGS2 FOS PJA2 LILRB2 ACTR2 EPHB2 ABCA7 PICALM KRAS ADCY3 TSC1 HMGCR MAP1A CASP3 MFSD2A NIPBL SLC6A4 ST3GAL4 SYT11 MGAT3 C5AR1 HIF1A
GOBP_NEGATIVE_REGULATION_OF_CATALYTIC_ACTIVITY	0.295454545454545	0.766010746442056	0.173747838999571	0.181365478845455	1.03673011587781	470	LTF GCHFR SLPI PI3 ATP5IF1 WASHC1 MIR590 DTNBP1 ZGPAT COL4A3 MMP9 PPP1R35 MKKS PRPSAP1 RGS2 TNFSF14 DHCR24 ROCK2 CDC42SE1 PPP1R12C CST7 PIP4K2C DUS2 ARL2 RGS14 IRAK3 BUB1B GMFG TNF TMED2 GGNBP2 PTPN22 IRS2 PTEN CARD16 CSTA SLC8A3 PTPRC NPRL2 MGAT5 BCL2L12 DUSP22 RPS7 RPL23 CR1 MIDN TIMP2 ROCK1 SEMA4D RAF1 PRKAR2B IFIT1 CD300A PPIA APC GZMA NOTCH1 TAF7 ANXA3 IFI6 MICAL1 PHACTR1 HP SERPINB1 CDC20 U…
GOBP_MEIOTIC_CELL_CYCLE	0.29607250755287	0.766622154043107	0.13880510939114	0.218206145631734	1.07538657532303	133	OSGIN2 CHFR SLC26A8 PDE3A EME2 BUB1B TOP2A SIRT7 GOLGA2 NCAPH STK35 REC8 SYCP2 PLD6 PKMYT1 BUB1 AURKA MYH9 BCL2L11 RAD21 MUS81 NBN MLH3 CDC20 ESPL1 RAD51C RMI1 BRIP1
GOBP_MICROTUBULE_NUCLEATION	0.296296296296296	0.766622154043107	0.12384217120105	0.308073562167672	1.10949391393894	32	RANBP9 GOLGA2 CSNK1D CCDC57 TPX2 NIN
GOBP_REGULATION_OF_BLOOD_PRESSURE	0.296398891966759	0.766622154043107	0.132147260608774	0.249629209198588	1.1012955812333	76	SLC2A5 CYP4F12 OPRL1 MKKS P2RX1 TNF PLCB3 SGK1 ABAT ECE1 CYBA SPX
GOBP_POSITIVE_REGULATION_OF_ORGANELLE_ASSEMBLY	0.297520661157025	0.768910880665368	0.131457611642763	0.251117565710569	1.08344844543582	67	MARK4 PPP1R35 LRSAM1 PIP4K2C SH3GLB1 TNF CCP110 RAB3GAP2 SDC4 ULK1 SEPTIN7 LCP1 ASAP1 CEP295 KCTD17 G3BP2 STIL VPS4B SDCBP SRC
GOBP_TRANSCRIPTION_PREINITIATION_COMPLEX_ASSEMBLY	0.297979797979798	0.768953823953824	0.125033367555272	0.297966965440025	1.1081164112692	36	TAF8 BRF2 HMGB1 TAF12 TAF10 TAF7 PSMC6 GTF2B BAZ2A TAF4
GOBP_CHAPERONE_MEDIATED_PROTEIN_FOLDING	0.298076923076923	0.768953823953824	0.0956031492204301	-0.284551237273142	-1.0979877644988	56	PTGES3 ST13 DNAJB4 DNAJC24 DNAJB6 HSPB1 CSNK2A1 DNAJB2
GOBP_CELLULAR_RESPONSE_TO_FATTY_ACID	0.298401420959147	0.768953823953824	0.101713902282311	-0.371222246428925	-1.09706497594666	18	PDK4 CPT1A PID1 IRS1 SMARCD1 E2F1
GOBP_SKELETAL_SYSTEM_MORPHOGENESIS	0.298484848484848	0.768953823953824	0.0922597260527354	-0.249688342570784	-1.08224462043091	106	PEX7 FGFR2 CITED2 PRKRA BMP1 SERPINH1 SATB2 COL13A1 WNT7A ATG9B DHRS3 SFRP2 TGFB3 WWOX NAB2 FUZ DLG1 SMAD3 NOG SPEF2 PPARGC1B GLG1 HOXB2 IFT140 TULP3 PLEKHA1 TMEM107 HOXB3 TIPARP ZFAND5 EIF4A3 THRA POR
GOBP_REGULATION_OF_PATTERN_RECOGNITION_RECEPTOR_SIGNALING_PATHWAY	0.298913043478261	0.769446264179568	0.130105630751129	0.242930036635083	1.09011569190067	80	LTF TLR2 OASL IRAK3 HMGB1 PTPN22 RSAD2 UFD1 GPR108 SLC15A4 CYBA NLRP6 CD300A PELI1 TLR5 FLOT1 TLR1 CD36 DDX60 TNFAIP3 TLR6 PJA2 NINJ1 LRRC14 DHX58 IRF7 USP15 PUM2 FLOT2 ERBIN NFKBIL1 ARRB2
GOBP_REGULATION_OF_PROTEIN_TARGETING_TO_MEMBRANE	0.3	0.771632329635499	0.101713902282311	-0.348910507211308	-1.11220306018461	25	CHP1 CDK5 C2CD5 ANK3 INPP5K TCAF1 MIEF1 STOM FIS1 DMTN FYN AKT2 MFF
GOBP_MAINTENANCE_OF_LOCATION_IN_CELL	0.300911854103344	0.772903479996232	0.138022242496643	0.212867307676856	1.06407134536082	144	TAF8 GP1BA LIME1 S100A9 CHD7 S100A8 MORC3 AP3D1 PKD2 BAX ARL2 HSP90B1 PTPRC DBN1 CYBA LCN2 SRGN AKAP6 PAFAH1B1 BARD1 GSTO1 UBASH3B CAPN3 SLC30A4 OS9 TXN SP100 TRPM2 DDIT3 GP5 IBTK CORO1A
GOBP_POSITIVE_REGULATION_OF_CHEMOTAXIS	0.301136363636364	0.772903479996232	0.132846300606183	0.244447047366707	1.09223026615841	82	CXCL8 TNFSF14 STX4 CREB3 HMGB1 AZU1 RIPOR2 AGER AKIRIN1 CCL5 P2RY12 RAC2 CCR1 PRKD2 ADAM17 MAPK3 THBS1 CXCR4 XCL2
GOBP_EAR_DEVELOPMENT	0.301391035548686	0.772903479996232	0.0928481214159878	-0.255535847273118	-1.07346675170841	85	GATA2 EPHA4 FGFR2 WDPCP PRKRA LRIG1 GATA3 MYCL TTC39C MAFB ANP32B SLC4A7 RPL38 TGFB3 TSHZ1
GOBP_REGULATION_OF_GLIAL_CELL_DIFFERENTIATION	0.301507537688442	0.772903479996232	0.09754492162472	-0.325667263086309	-1.11286176675506	32	EPHA4 SLC45A3 DAAM2 PRPF19 CLCF1 TNFRSF21 NOG DAG1 DUSP10
GOBP_REGULATION_OF_ERBB_SIGNALING_PATHWAY	0.30188679245283	0.772903479996232	0.128788713061714	0.264278335136999	1.08166382944037	53	ZGPAT MMP9 ITGA1 SHKBP1 PTPN12 DGKD IFI6 ADAM17 FBXW7 SH3TC2 WDR54 NCF1 PSEN1 RBPJ MVB12A RNF126 SNX6 EGF PLAUR RHBDF2 SOCS5 SOCS4 HIP1 PTPRJ ADRA2A MVP CEACAM1
GOBP_GLUTATHIONE_METABOLIC_PROCESS	0.301980198019802	0.772903479996232	0.0965629554309422	-0.314870717452075	-1.11359933532141	36	MMACHC ETHE1 GSTP1 GCLC GDAP1 CTNS CLIC5 HAGH GPX4 GSS
GOBP_NEGATIVE_REGULATION_OF_LIPID_STORAGE	0.302272727272727	0.772903479996232	0.116739204791222	0.377496599377848	1.11100769770232	16	OSBPL8 TNF CES1 ITGB3 NFKBIA
GOBP_STRIATED_MUSCLE_CELL_PROLIFERATION	0.302479338842975	0.772903479996232	0.0965629554309422	-0.322784801647037	-1.11530051197847	33	RUNX1 FGFR2 CITED2 PIM1 MAPK11 KPNA1 PPARD ARID2 MIR17HG NOG
GOBP_NEGATIVE_REGULATION_OF_PROTEIN_CATABOLIC_PROCESS	0.302936630602782	0.772903479996232	0.0925528864684773	-0.253591082857698	-1.06735730555931	86	EPHA4 ALAD STYX GABARAPL2 SNX3 CSNK2A1 HFE PSMF1 BAG6 NOP53 CSNK2A2 EIF3H RILP SIRT2 ATRAID MYCBP2 USP7 SMAD3 SNCA AZIN2 SF3B3 RGP1 ATP13A2 SUFU FURIN BAG5 LAPTM4B
GOBP_REGULATION_OF_TRANSMEMBRANE_TRANSPORT	0.303149606299213	0.772903479996232	0.158514105424824	0.192399644377705	1.04194766477852	277	MMP9 OPRL1 RGS2 LIME1 CHD7 KCNH3 OSBPL8 PKD2 BAX P2RX1 YWHAH TNF SLMAP C4orf3 PPIF IRS2 ARL6IP5 CAB39 SCN1B ZMPSTE24 ACSL1 CYBA KCNG1 KCNJ15 CLIC1 CA2 CACNB1 RTN2 KCNE1 ACTN4 KCNIP2 ASPSCR1 TCAF2 NDUFA4 AKAP6 MAPK14 AZIN1 NFE2L2 CD63 GSTO1 UBASH3B CAPN3 CRACR2A VMP1 CACNA1E KCNAB3 TCIRG1 SELENOS THBS1 HECW2 CLIC4 KCNK7 PRKCB SNTA1 PER2 CORO1A SLC26A6 DNM2 RHOQ YWHAE ANTKMT CACNB3 PTPN6 ARPP19 IL1…
GOBP_POSITIVE_REGULATION_OF_PROTEIN_TYROSINE_KINASE_ACTIVITY	0.304132231404959	0.772903479996232	0.096240602328129	-0.322453873487131	-1.11415707417009	33	EPHA4 AFAP1L2 CSF1R ACE NEURL1
GOBP_MYELOID_CELL_DEVELOPMENT	0.304416403785489	0.772903479996232	0.0934449219410994	-0.275354339442417	-1.09268098091489	63	SIGLEC15 L3MBTL3 CITED2 WASF2 SLC9B2 PABPC4 FAM210B NRROS FBN1 PIP4K2A ABCB10 BPGM TSPAN2 ZNF385A TRIM58 FOXP1 KIT EPB42 SH2B3
GOBP_KERATINOCYTE_DIFFERENTIATION	0.304582210242588	0.772903479996232	0.128142916898415	0.263149615394535	1.07704409654261	53	PIP5K1A ROCK2 GRHL1 CSTA KAZN ROCK1 NOTCH1 STK4 TMEM79 UGCG CLIC4 KRT10 SRSF6 NCOA3 ZFP36 RBPJ PLEC CD109
GOBP_REGULATION_OF_ANION_TRANSPORT	0.304909560723514	0.772903479996232	0.125033367555272	0.27977428353953	1.09570789009602	44	DTNBP1 RGS2 ATF4 TNF ARL6IP5 ABAT CA2 TCAF2 CES1
GOBP_CYTOPLASMIC_TRANSLATIONAL_INITIATION	0.304932735426009	0.772903479996232	0.115240003147781	0.325226767780152	1.09554743423979	23	EIF4A1 EIF2S2 SLBP EIF5
GOBP_NEGATIVE_REGULATION_OF_MITOTIC_CELL_CYCLE	0.305031446540881	0.772903479996232	0.139599673451922	0.208989000241931	1.06747886233076	163	BTN2A2 CHFR CCNB1 SETMAR WEE1 GTSE1 PKD2 EME2 BUB1B TNF TAOK2 IK PTEN MDM2 BUB1 RFWD3 TAOK1 APC CDC14B RAD21 MUS81 CLSPN NBN BRCA1 CTDSP1 RBL1 CTDSPL JADE1 SYF2 EZH2 RAD9A ZNF830 DTL GPR132 CHEK2 CHEK1
GOBP_NUCLEOSIDE_CATABOLIC_PROCESS	0.305239179954442	0.772903479996232	0.116234148779716	0.361482466360084	1.10996164480011	18	UPB1 APOBEC3A APOBEC3G CDA
GOBP_POSITIVE_REGULATION_OF_RHO_PROTEIN_SIGNAL_TRANSDUCTION	0.305263157894737	0.772903479996232	0.0995791200495904	-0.366894812540589	-1.11735217984067	20	F2RL1 MCF2L GPR35 ARHGEF3 ARRB1 ROBO1 NET1
GOBP_POSITIVE_REGULATION_OF_RECEPTOR_SIGNALING_PATHWAY_VIA_STAT	0.305429864253394	0.772903479996232	0.115734447701689	0.315133024707054	1.08768670973558	25	TNF MGAT5 TYK2 CCL5 CD300A NOTCH1
GOBP_REGULATION_OF_MAST_CELL_ACTIVATION_INVOLVED_IN_IMMUNE_RESPONSE	0.305429864253394	0.772903479996232	0.115734447701689	0.315747197309393	1.08980653636329	25	BLK RABGEF1 UNC13D IL4R RAC2 CD300A PTPN6 STXBP2 FGR VAMP8
GOBP_FAT_SOLUBLE_VITAMIN_METABOLIC_PROCESS	0.305494505494506	0.772903479996232	0.11378726182188	0.385601562572208	1.12325780745637	15	CYP4F12 TNF CYP4F3 CYP26C1 ALDH1A2 CYP27A1
GOBP_DIGESTIVE_TRACT_MORPHOGENESIS	0.306194690265487	0.773241573847287	0.0999276973731092	-0.384323230594189	-1.11311175653944	17	BBS7 FGFR2 SFRP2 SMAD3 DACT1 EPB41L5 ACVR2B SMAD2
GOBP_GLUCOSAMINE_CONTAINING_COMPOUND_METABOLIC_PROCESS	0.306194690265487	0.773241573847287	0.0999276973731092	-0.384423313439698	-1.11340162554318	17	NANP CHST2 GNE PGM3 CHI3L1
GOBP_SKELETAL_SYSTEM_DEVELOPMENT	0.306342780026991	0.773241573847287	0.0843144320642653	-0.214937249636051	-1.05680618389037	256	PEX7 ITGB8 RUNX1 CDKN1C HAPLN3 RYR1 SIGLEC15 FGFR2 CITED2 WASF2 DYM PRKRA BMP1 SLC9B2 SERPINH1 FGFRL1 TP53 FBN1 SATB2 WFIKKN1 COL13A1 WNT7A PIP4K2A ATG9B MAPK11 RPL38 DHRS3 SFRP2 TGFB3 KAT2A PCSK5 WWOX NAB2 PRPSAP2 ANKH RPL13 FUZ CD44 CMKLR1 CHI3L1 ZNF385A DLG1 SMAD3 SMAD5 NOG FOXP1 KIT SPEF2 PPARGC1B GLG1 HOXB2 ENG IFT140 TULP3 SH2B3 TGFBI PLEKHA1 TMEM107 RAI1 HOXB3 TAPT1 SUFU DCHS1 TIPARP ZFAND…
GOBP_POSITIVE_REGULATION_OF_BINDING	0.306766917293233	0.77371050002629	0.0902635484340068	-0.238880921238196	-1.0704149024397	127	TIAM1 ZNF618 EPHA4 NVL EPB41 CDK5 ACE LFNG POLDIP2 DERL1 MYC KLF4 HFE GATA3 CLN5 SIRT2 HMBOX1 IDE AKTIP GPSM1 PRKN PYGO2 NRP1 PPP2CB EIF2S1 AMFR ITGA2 DACT1
GOBP_TORC1_SIGNALING	0.30718954248366	0.774174887346243	0.0949751525905595	-0.307043736305098	-1.11253960160207	41	GPR137B DYRK3 SESN3 CASTOR2 CTNS RRAGA MIOS ITFG2 SEH1L SIK3 MFSD8
GOBP_NON_CANONICAL_WNT_SIGNALING_PATHWAY	0.307443365695793	0.774213471721136	0.0943563635421779	-0.306157780301187	-1.10694038064406	40	TIAM1 DAAM2 FZD5 NKD1 WNT7A MLLT3 SFRP2 DACT1 ARHGEF19 PRICKLE1 FZD1 NPHP3 FZD2 FZD3 DAAM1 DVL1 DVL2 NLK CELSR2 CDC42
GOBP_NEGATIVE_REGULATION_OF_PHOSPHATASE_ACTIVITY	0.30787037037037	0.774687769164513	0.116739204791222	0.314547750632637	1.09625360524902	27	PPP1R35 ROCK2 TNF MGAT5 ROCK1 SEMA4D BOD1L1
GOBP_VIRAL_RNA_GENOME_REPLICATION	0.308270676691729	0.775094203362784	0.122107920287081	0.314105754320027	1.09041029333752	29	CXCL8 ROCK2 TOP2A RESF1 APOBEC3A APOBEC3G ATG16L2 SETDB1
GOBP_AMINO_ACID_IMPORT_ACROSS_PLASMA_MEMBRANE	0.309090909090909	0.776555023923445	0.115240003147781	0.332096471630262	1.09832544485666	22	RGS2 SLC1A4 TNF ARL6IP5 PER2 SLC7A11 SLC6A6 PSEN1
GOBP_NEPHRON_MORPHOGENESIS	0.310267857142857	0.778909098442161	0.11378726182188	0.316781086108647	1.08563133108315	24	FMN1 GZF1 PKD2
GOBP_NUCLEAR_TRANSCRIBED_MRNA_POLY_A_TAIL_SHORTENING	0.310526315789474	0.778955503131864	0.0985499803531691	-0.340600289153048	-1.11057184557221	27	TENT4A PABPC1 MLH1 CNOT6 CNOT2 TENT4B CNOT7 PARN TUT4 CPEB3 TNRC6C PAN2 CNOT1 SAMD4A
GOBP_TRANSLATIONAL_INITIATION	0.311248073959938	0.779850589225589	0.0908241419007155	-0.247399350280773	-1.0642976292184	102	IMPACT EIF4E2 EIF2B1 ALKBH1 EIF1B EIF3F EIF3K EIF4EBP1 EIF4EBP2 UHMK1 HSPB1 EIF2AK1 POLR2D CSDE1 EIF3H EIF1 EIF3J EIF2B2 PAIP2B EIF2AK4 EIF3L EIF2S1 EIF3G CTIF MIF4GD BZW2
GOBP_PYRIMIDINE_DEOXYRIBONUCLEOTIDE_METABOLIC_PROCESS	0.311363636363636	0.779850589225589	0.114750719227023	0.331971333698503	1.09791158266206	22	UPB1 MBD4 CMPK2 TYMS NTHL1
GOBP_POSITIVE_REGULATION_OF_ORGANELLE_ORGANIZATION	0.311965811965812	0.780627229311563	0.163180127180689	0.189152643596555	1.04241595707876	358	FMN1 ATP5IF1 ARL3 CDC42EP3 MARK4 LIG4 MMP9 BAD PPP1R35 LRSAM1 PSRC1 ROCK2 WASF3 PIP4K2C FCHSD1 BAX SH3GLB1 ARL2 TNF ARPC2 CCP110 RAB3GAP2 NAV3 PPIF NCAPG NCAPH SDC4 CCT2 CDK5R1 SPAST PFDN2 CLIP1 HTRA2 RESF1 FCHSD2 PLD6 PXN ULK1 CAMKK2 CFL2 SEPTIN7 AURKA GNL3 BCL2L11 PMAIP1 PLEK NSMCE2 RAD21 LCP1 NBN MAPK3 NCKAP1 DDX11 PNKP ESPL1 ASAP1 NIN SURF4 CEP295 SETDB1
GOBP_GLAND_MORPHOGENESIS	0.312154696132597	0.780627229311563	0.128142916898415	0.258417103951363	1.09375954026006	61	NKX3-1 BAX TNF RARG NOTCH1 FBXW7 GDF7 CFLAR ARG1 KDM5B SEMA3C LRP5 RPS6KA1 TNFAIP3 TWSG1 SRC STAT6 PDGFA BTBD7 PTCH1 FRS2 PLXND1 NOTCH2
GOBP_RESPIRATORY_GASEOUS_EXCHANGE_BY_RESPIRATORY_SYSTEM	0.313531353135314	0.781371443442054	0.0943563635421779	-0.312593195277177	-1.10554445107981	36	FTO TAS2R4 TRAF4 TTLL1 PBX3 MAFB BPGM MAN2A1
GOBP_REGULATION_OF_LIPID_METABOLIC_PROCESS	0.313725490196078	0.781371443442054	0.0850427463764322	-0.221769730219414	-1.06139477341981	204	PDK4 ETFBKMT SLC45A3 ERLIN2 PRMT3 BBS4 ZBTB20 CHP1 SORBS1 ATG14 PDK2 SCARB1 CREBL2 ATP1A1 DDX20 MLYCD EGR1 ADIPOR1 PIP4K2A SIRT1 ORMDL3 CPT1A PPARD ABHD6 TBL1XR1 PLPP1 SNCA LPIN1 SPHK2 KIT VAV2 APPL2 MTMR9 BCL11B IRS1 ACACB STOML2 PIBF1 DNAJC19 CREB1 AMBRA1 CD74 CCR7 NOD2 THRA FMO5 LPCAT3 ABCD2 POR DHCR7 NPC2 LONP2 PIK3R4 TTC39B LGALS12 PNPLA2 FITM2 AKT2
GOBP_GLAND_DEVELOPMENT	0.313953488372093	0.781371443442054	0.154190966581424	0.199155425324689	1.04212760868313	230	UPB1 NKX3-1 JUN LY6E PHF2 PKD2 BAX CEBPG TNF IRS2 ACADM PTEN ZMPSTE24 MTX1 ASH1L RHBDD3 ALDH1A2 AURKA RARG RAF1 TAF10 FADD MPST BCL2L11 NOTCH1 RELA SP3 OAS2 MAPK3 FBXW7 TYMS TG STAT5B RIPK3 GDF7 ZBTB7B CFLAR SEC63 ARG1 HLX KDM5B EZH2 NF1 ASXL1 EAF2 SEMA3C WLS LRP5 ACAT1 SRSF5 RB1CC1 RPS6KA1 TNFAIP3 TSPO TWSG1 PSEN1 SRC IGF2R STAT6 PDGFA RBPJ BTBD7
GOBP_REGULATION_OF_HISTONE_METHYLATION	0.3140625	0.781371443442054	0.0911073131586733	-0.276312971215778	-1.09059555156638	61	AASS KDM4C PAXIP1 RRP8 PHF19 NELFE GATA3 KANSL3 SIRT1 KDM3A WDR61 SMARCB1 PYGO2
GOBP_REGULATION_OF_PROTEIN_ACETYLATION	0.3140625	0.781371443442054	0.0911073131586733	-0.276303492968194	-1.09055814132608	61	GATA2 PAXIP1 KAT7 BRD7 GATA3 SIRT1 ZNF451 KAT2A SMARCB1 RUVBL2 PYGO2 SNCA SPHK2 SIN3A THAP7 ARRB1 NOC2L
GOBP_ANTIGEN_PROCESSING_AND_PRESENTATION_OF_PEPTIDE_ANTIGEN_VIA_MHC_CLASS_I	0.314285714285714	0.781371443442054	0.0988903007520636	-0.344894670853382	-1.11037498989674	26	SAR1B ACE HFE TAP2 ERAP2 ABCB9 IDE HLA-H ERAP1 LNPEP
GOBP_NEGATIVE_REGULATION_OF_HISTONE_METHYLATION	0.314387211367673	0.781371443442054	0.0985499803531691	-0.367253378519909	-1.08533586752435	18	AASS KDM4C SIRT1 KDM3A SMARCB1
GOBP_ENDOSOME_ORGANIZATION	0.31496062992126	0.781371443442054	0.0913924325943768	-0.265312666474531	-1.08410363395024	75	RAB5B BLOC1S6 STAM SNX3 ALS2 RNF26 RILP SNF8 VPS28 WASH3P CHMP7 AKTIP PRKN TSG101 PHETA1 HOOK1 SNX33 CHMP6 LAPTM4B CLCN3 VPS37C SCARB2 ALS2CL PDCD6IP VPS11
GOBP_MAMMARY_GLAND_DEVELOPMENT	0.31496062992126	0.781371443442054	0.0913924325943768	-0.265646605728422	-1.08546815515261	75	PAM CSF1R FGFR2 ZNF703 NEURL1 TNFRSF11A MT-CO2 GATA3 MGMT PRLR TGFB3 PYGO2 LEF1 ITGA2 SLC29A1 CREB1 UMPS ROBO1 ARHGAP35 ESR1 SOCS2
GOBP_SOMATIC_DIVERSIFICATION_OF_IMMUNOGLOBULINS_INVOLVED_IN_IMMUNE_RESPONSE	0.315245478036176	0.781371443442054	0.122679189568808	0.278583539791661	1.09104446176688	44	SHLD3 LIG4 BATF PTPRC APLF SLC15A4 TNFSF4 NBN TP53BP1 ATAD5 SUPT6H
GOBP_ERBB_SIGNALING_PATHWAY	0.315340909090909	0.781371443442054	0.129442887745046	0.244330833718671	1.09207118562031	81	ZGPAT MMP9 ITGA1 SHKBP1 PTPN12 DGKD IFI6 CPNE3 ADAM17 FBXW7 SH3TC2 NCK2 CAMLG WDR54 NCF1 PSEN1 SRC RBPJ MVB12A PIK3CA RNF126 SNX6 ERBIN EGF PLAUR RHBDF2 SOCS5 PTK2B SOCS4 HIP1 PTPRJ ADRA2A MVP CEACAM1 KIF16B
GOBP_IMPORT_ACROSS_PLASMA_MEMBRANE	0.315340909090909	0.781371443442054	0.129442887745046	0.241471319038966	1.07893421460682	82	SLC2A5 RGS2 SLC1A4 P2RX1 TNF IRS2 ARL6IP5 SLC8A3 SLC19A1 ACSL1 LRRC8D SLC15A4 KCNJ15 SLC2A3 THBS1 SLC12A9 TRPM2 SLC12A4 PER2 SLC7A11 CD36 SLC5A3 SLC6A6 PSEN1 SLC9A1
GOBP_MEMBRANE_LIPID_METABOLIC_PROCESS	0.316417910447761	0.783163712932093	0.0880945010398517	-0.234165175467021	-1.06705292256456	145	PIGH SGPP2 ITGB8 ST8SIA1 PIGB PIGC PIGU PIGN ST3GAL5 CYP4F22 CERS5 SGPP1 ACER2 TEX2 PGAP3 PIGM PLA2G15 PIGO ORMDL3 HACD2 GM2A GLB1 SMPDL3A PLPP1 B4GALT3 FUCA1 ST3GAL3 SPHK2 NAGA KIT ST6GALNAC4
GOBP_MITOTIC_G2_DNA_DAMAGE_CHECKPOINT_SIGNALING	0.316546762589928	0.783163712932093	0.117249716749792	0.312042105399363	1.09082603173312	28	TAOK2 TAOK1 CDC14B CLSPN NBN BRCA1 SYF2 DTL CHEK1
GOBP_CARBOHYDRATE_TRANSMEMBRANE_TRANSPORT	0.316957210776545	0.783411550820227	0.0913924325943768	-0.272003619024944	-1.09572198443333	69	SLC45A3 MFSD4B SORBS1 ACE CREBL2 SLC2A8 MYC SLC2A6 ZDHHC7 ITLN1 C2CD5 PIK3R1 PPARD OPN3 INPP5K PID1 TMEM144 APPL2 IRS1
GOBP_REGULATION_OF_HEMATOPOIETIC_PROGENITOR_CELL_DIFFERENTIATION	0.31712962962963	0.783411550820227	0.114750719227023	0.310026205998018	1.08049523598068	27	NOTCH1 FLCN NFE2L2 SOS2 METTL14 PUS7 MYB NUDT21 EIF2AK2 SPI1 FNIP1 ITCH
GOBP_CARDIAC_MUSCLE_CELL_ACTION_POTENTIAL	0.318257956448911	0.783532843538895	0.0943563635421779	-0.319874598097275	-1.09306722144884	32	ATP1B1 ATP1A1 GPD1L TRPM4 TMEM161B NUP155 DLG1 ANK3 KCNH2
GOBP_PURINE_NUCLEOSIDE_MONOPHOSPHATE_METABOLIC_PROCESS	0.318257956448911	0.783532843538895	0.0943563635421779	-0.320264482475353	-1.09439952428366	32	NT5E DCK TJP2 IMPDH2 ADSL DLG1 AK2 NT5C
GOBP_METANEPHROS_DEVELOPMENT	0.318295739348371	0.783532843538895	0.119887845115423	0.311795273888044	1.08238951813383	29	NKX3-1 FMN1 PKD2 BASP1 NF1 ACAT1 PDGFA PTCH1
GOBP_REGULATION_OF_REACTIVE_OXYGEN_SPECIES_BIOSYNTHETIC_PROCESS	0.318295739348371	0.783532843538895	0.119887845115423	0.311898260364185	1.0827470331176	29	MMP8 MIR590 ADGRB1 CYBA RAB27A CFLAR CD36 SLC5A3 ALOX5 TLR6 PARK7
GOBP_POSITIVE_REGULATION_OF_CALCIUM_ION_TRANSMEMBRANE_TRANSPORTER_ACTIVITY	0.318385650224215	0.783532843538895	0.112378519110475	0.323403052972831	1.08940413277791	23	PKD2 AKAP6 GSTO1 CRACR2A VMP1 CACNB3 SLC9A1 CALM1 GSTM2 SUMO1
GOBP_VASCULOGENESIS	0.318770226537217	0.78388496616652	0.0922597260527354	-0.303056904165562	-1.09572889025985	40	ITGB8 CITED2 PAXIP1 WNT7A ACKR3 HIF1AN RRAS WARS2 ENG SPRED1 TIPARP RIN2 HEG1 GLMN
GOBP_REGULATION_OF_UBIQUITIN_PROTEIN_TRANSFERASE_ACTIVITY	0.321899736147757	0.789592091258023	0.122679189568808	0.263767961210706	1.07953292988663	52	BUB1B PTEN RPS7 RPL23 CDC14B FBXW7 CDC20 RPS20 RPL5 RPL11 BMI1 RPL37 LIMK1 UBE2L3 PSEN1 UBE2C TOPORS PARK7
GOBP_RETROGRADE_TRANSPORT_ENDOSOME_TO_GOLGI	0.321928460342146	0.789592091258023	0.0894366833718621	-0.255198565993736	-1.06908451459696	83	VPS53 PREPL VTI1B STX5 ERC1 TMEM87A SNX3 EIPR1 CLN5 HEATR5B WASHC2A RAB6A WASH3P USP7 VPS51 PRKN PHETA1
GOBP_NEGATIVE_REGULATION_OF_DNA_TEMPLATED_TRANSCRIPTION_ELONGATION	0.322064056939502	0.789592091258023	0.0972150808846466	-0.392233842864736	-1.1192194124928	16	TCERG1 VHL NELFE
GOBP_POSITIVE_REGULATION_OF_PROTEIN_TARGETING_TO_MEMBRANE	0.322064056939502	0.789592091258023	0.0972150808846466	-0.35753969759365	-1.11018872890726	22	CHP1 CDK5 C2CD5 ANK3 TCAF1 MIEF1 STOM FIS1 FYN AKT2 MFF
GOBP_VASOCONSTRICTION	0.3225	0.789612610449084	0.118815039412263	0.301144674757541	1.07413600575337	31	MKKS P2RX1 ECE1 DOCK4 HRH2 SNTA1 PER2
GOBP_ANIMAL_ORGAN_MATURATION	0.322727272727273	0.789612610449084	0.112378519110475	0.373274931066003	1.0985829341433	16	LTF ZBTB16 ALDH1A2 SEMA4D CCDC154 IFT80 THBS3 SNX10
GOBP_NEGATIVE_REGULATION_OF_LOCOMOTION	0.322802197802198	0.789612610449084	0.0824344091527096	-0.223009453123272	-1.06218213991191	191	SEMA5A EPHA4 EPHA1 KANK1 S1PR2 CITED2 RECK IGFBP3 ADARB1 CD200R1 CCL28 KLF4 CLASP2 MCC C5 GATA3 ADIPOR1 MAP2K5 PHLDB2 SERPINF1 HMOX1 SRGAP3 SCAI RRAS SFRP2 MITF RAP2B PPARD ABHD6 ARID2 RGCC FUZ CD200 NRP1 ST6GAL1 NOG CLASP1 FOXO3 EVL TCAF1 ENG WASL SEMA7A LDLRAD4 SPRED1 PATZ1 DAG1 ROBO1 DUSP10 CD74 NF2
GOBP_REGULATION_OF_MIRNA_TRANSCRIPTION	0.323529411764706	0.790497304378495	0.0919686140000427	-0.302221787852397	-1.09506779554906	41	GATA2 ATOH8 MYC KLF4 EGR1 TP53 GATA3 PPARD SMAD3 FOXO3
GOBP_ENDOTHELIUM_DEVELOPMENT	0.32409972299169	0.790497304378495	0.12563992130984	0.245565937175894	1.08336953989259	76	ROCK2 RAP1B TNF COL18A1 ROCK1 MYD88 ITGAX NOTCH1 RAB1A PRKD2 RAP1A APOLD1 RAPGEF1 KDM6B CXCR4 CLIC4 FSTL1 PDE2A IL1B RAPGEF2 PPP1R12A RBPJ AFDN RHOB TNFRSF1A S1PR3 GPX1 IKBKB
GOBP_POSITIVE_REGULATION_OF_CELLULAR_AMIDE_METABOLIC_PROCESS	0.324483775811209	0.790497304378495	0.0860347242455604	-0.234584227892141	-1.06191883642394	131	IMPACT EPHA4 NGRN TENT4A RMND1 PABPC1 EEF2 UHMK1 ZCCHC4 RCC1L FASTKD2 POLR2D CD28 CSDE1 GUF1 EIF5A RPUSD3 YBX1 FASTKD3 EIF2AK4 C1QBP SPHK2 UQCC2 ITGA2 HNRNPD BACE1-AS EIF5A2 CTIF MIF4GD TENT4B PLXNB2 NAT10 PINK1 POLDIP3 NOD2 EIF4A3 ELAVL1 CYP1B1 TARBP2 HABP4 CPEB3 RPUSD4 JMJD4 LARP4B PRKDC
GOBP_POSITIVE_CHEMOTAXIS	0.324561403508772	0.790497304378495	0.0959206777921745	-0.335181635592524	-1.09290361604665	27	SEMA5A HGF ALKBH1 CCR4 S1PR1 F2RL1 LGALS3 SMAD3 NRP1 ITGA2
GOBP_CELL_CYCLE_DNA_REPLICATION	0.324937027707809	0.790497304378495	0.118815039412263	0.299304306062639	1.08363276372671	33	UPF1 GMNN DNA2 ZMPSTE24 ATAD5 ZNF830 SENP2 BRCA2 WIZ FBXO5 ZPR1 BCL6 MCM4 RTF2
GOBP_SYNAPTIC_VESICLE_TRANSPORT	0.324937027707809	0.790497304378495	0.118815039412263	0.300025248133344	1.0862429381637	33	DTNBP1 AP3D1 BLOC1S1 BORCS5 TRIM46 KIF5B AP3S1 BLOC1S2 LIN7A RAB27A
GOBP_NEUROMUSCULAR_JUNCTION_DEVELOPMENT	0.325	0.790497304378495	0.096887770327544	-0.342087919680545	-1.10133876356865	26	AFG3L2 ALS2 GPHN COLQ MESD CNTNAP1 ANK3 PPFIBP1
GOBP_POSITIVE_REGULATION_OF_NATURAL_KILLER_CELL_MEDIATED_IMMUNITY	0.325112107623318	0.790497304378495	0.11101149245045	0.322811369137456	1.08741100745139	23	HLA-F NCR3 VAV1 STAT5B LAMP1 NECTIN2 KLRC4 CD226 LAG3 HLA-E KLRD1
GOBP_CYTOSOLIC_TRANSPORT	0.325408618127786	0.79054748202773	0.0862865626267245	-0.231522504768076	-1.05999832835486	150	VPS53 PREPL VTI1B STX5 ERC1 TMEM87A ATG14 AP4M1 MON2 WIPI1 SNX3 KLHL20 EIPR1 CLN5 PIP4K2A HEATR5B WASHC2A RAB6A RILP VPS13C SNF8 DOP1A WASH3P AKTIP AP2A1 USP7 VPS51 PRKN PHETA1
GOBP_SKELETAL_MUSCLE_CELL_DIFFERENTIATION	0.325619834710744	0.79054748202773	0.0922597260527354	-0.318234047875418	-1.09957654360859	33	NR4A1 CITED2 ASB2 EGR1 GTF3C5 HMG20B ZNF689 MAFF BCL9 UQCC2 ATF3 KLF5
GOBP_NEGATIVE_REGULATION_OF_ANTIGEN_RECEPTOR_MEDIATED_SIGNALING_PATHWAY	0.326139088729017	0.791216354270843	0.115240003147781	0.308990623904149	1.08015876794808	28	BTN2A2 PTPN22 DUSP22 CD300A DGKZ PTPN6 ELF1 SLA2 PLCL2
GOBP_CELLULAR_COMPONENT_MAINTENANCE	0.326732673267327	0.792064419287336	0.0919686140000427	-0.309693828430851	-1.09529029655236	36	CSF1R ERC1 HOMER1 MTSS1 F2RL1 CBLN3 CNTNAP1 ITGA3 DLG1
GOBP_REGULATION_OF_CYTOPLASMIC_TRANSLATION	0.327402135231317	0.793095023105115	0.096240602328129	-0.355810947029286	-1.10482082317661	22	PABPC1 CSDE1 YBX1 ZNF385A HNRNPD
GOBP_RIBOSOMAL_LARGE_SUBUNIT_BIOGENESIS	0.328050713153724	0.793893374050268	0.0894366833718621	-0.271239986150311	-1.07886394077123	65	DDX28 NVL MAK16 HEATR3 FTSJ3 RRP15 FASTKD2 NOP53 SNU13 RPL7L1 PES1 RPL38
GOBP_TISSUE_REMODELING	0.328220858895706	0.793893374050268	0.0875697115548511	-0.2506179507881	-1.05976088896006	88	PDK4 RUNX1 GPR137B CSF1R SIGLEC15 NCDN PRKCA ACE ZNF675 TP53 S1PR1 TNFRSF11A NOL3 MITF TGFB3
GOBP_NON_MOTILE_CILIUM_ASSEMBLY	0.328502415458937	0.793982755457714	0.0902635484340068	-0.282953170153649	-1.0748572905778	51	TOGARAM1 BBS4 BBS7 TMEM216 GORAB IFT122 ATMIN SEPTIN9 BBS2 PCM1 FUZ BBS10 IFT140 PIBF1 TMEM107 CEP126 TBC1D32
GOBP_REGULATION_OF_CATION_TRANSMEMBRANE_TRANSPORT	0.32890365448505	0.794361058376839	0.138022242496643	0.205638125446793	1.04687955866479	170	MMP9 OPRL1 RGS2 LIME1 CHD7 PKD2 BAX P2RX1 YWHAH SLMAP C4orf3 PPIF CAB39 SCN1B CYBA KCNG1 CACNB1 KCNE1 ACTN4 KCNIP2 NDUFA4 AKAP6 CD63 GSTO1 UBASH3B CAPN3 CRACR2A VMP1 KCNAB3 TCIRG1 HECW2 SNTA1 CORO1A DNM2 YWHAE ANTKMT CACNB3 PTPN6 MEF2C SLC9A1 KCNAB2 CALM1 GSTM2 CD19 SUMO1 KCNJ2 PARK7 CRBN EPHB2 PRKACA
GOBP_POSITIVE_REGULATION_OF_DEVELOPMENTAL_GROWTH	0.329545454545455	0.79531936465022	0.126253987849115	0.24284550823063	1.08543231347279	81	MIR590 MKKS CHD7 CPNE5 DBN1 AGRN RAB11A SEMA4D GHRL NOTCH1 AKAP6 MAPK14 PAFAH1B1 STAT5B CAPN3 PPIB BASP1 CXCR4 EIF4G2 HLX ADNP LIMK1 MEF2C GOLGA4 RBPJ DBNL ITSN2
GOBP_PROTEIN_ACETYLATION	0.330434782608696	0.796505642039371	0.0840745577910723	-0.229791700853359	-1.06658961689459	164	GATA2 NAA30 PAXIP1 CLOCK SUPT3H SGF29 KAT7 BRD7 KAT2B EPC2 BAG6 GATA3 FOXO1 KAT6B KANSL3 SIRT1 GTF3C4 NAA80 YEATS4 VPS72 ZNF451 MLLT3 KAT2A TAF6 MEAF6 SMARCB1 RUVBL2 PYGO2 SNCA LEF1 SPHK2 TAF6L SIN3A THAP7 NAA35 ARRB1 KAT14 MBIP TRIM16 NOC2L SUPT7L ATXN7 NAT10 POLE3
GOBP_PEPTIDYL_THREONINE_DEPHOSPHORYLATION	0.330895795246801	0.796505642039371	0.0972150808846466	-0.396368441898689	-1.1054732467199	15	DUSP5 PDP1 PPP2CB PPM1A DUSP10 PGAM5 PPM1G
GOBP_REGULATION_OF_TRANSLATIONAL_ELONGATION	0.330960854092527	0.796505642039371	0.0956031492204301	-0.388135411576491	-1.10752474630828	16	DNAJC24 ALKBH1 DPH6 EIF5A
GOBP_NEURON_DEATH_IN_RESPONSE_TO_OXIDATIVE_STRESS	0.331018518518519	0.796505642039371	0.111918316325105	0.308151899526203	1.07396295201763	27	ATF4 TNF ENDOG ARL6IP5 FBXW7 TRPM2 MEAK7 SLC7A11 MCL1 TLR6 PARK7 TSC1 TLR4 HIF1A
GOBP_POSITIVE_REGULATION_OF_CELL_MORPHOGENESIS_INVOLVED_IN_DIFFERENTIATION	0.331578947368421	0.797263157894737	0.120433371642259	0.254542797456208	1.05671817666289	55	OLFM4 LIMS1 PREX1 ARPC2 UNC13D DBN1 CUL7 CRK PAFAH1B1 CUX1 MPL DNM2 SS18L2 DBNL TRIOBP ACTR2 EPHB2
GOBP_LYMPHOCYTE_APOPTOTIC_PROCESS	0.332446808510638	0.797882710655642	0.120985142145252	0.25254011652188	1.05892167224973	57	JAK3 BAX BLK ADAM8 IRS2 PTEN CCL5 FADD BCL2L11 BAK1 TRAF3IP2 RIPK3
GOBP_NEGATIVE_REGULATION_OF_T_CELL_DIFFERENTIATION	0.3325	0.797882710655642	0.116739204791222	0.305048169443436	1.07212087072714	30	JAK3 HMGB1 IL4R TNFSF4 ZBTB7B HLX TMEM131L CBFB FGL2 RUNX3 BCL6 LAG3 SOCS5 TBX21 ZC3H12A ANXA1
GOBP_REGULATION_OF_MICROTUBULE_DEPOLYMERIZATION	0.332574031890661	0.797882710655642	0.110564716336619	0.355971423171745	1.09303953340841	18	NAV3 SPAST MAP1S TAOK1 APC TPX2 ARHGEF2
GOBP_POSITIVE_REGULATION_OF_VASCULATURE_DEVELOPMENT	0.333333333333333	0.797935103244838	0.086794975677172	-0.249254289525051	-1.06185241440434	95	SEMA5A GATA2 ITGB8 RUNX1 HGF EPHA1 PRKCA KLF4 HSPB1 C5 SIRT1 HMOX1 RRAS SFRP2 TMIGD2 HIPK1 WARS2 CHI3L1 NRP1
GOBP_POTASSIUM_ION_TRANSPORT	0.333333333333333	0.797935103244838	0.124434168630393	0.238909408475239	1.07215971092363	84	TMEM175 KCNH3 PKD2 ATF4 CAB39 KIF5B KCNG1 KCNJ15 KCNE1 KCNIP2 AKAP6 CD63 KCNAB3 SLC12A9 KCNK7 SLC12A4 DNM2 YWHAE NSF SLC24A3 VPS4B SLC9A1 KCNAB2 CDK2 SUMO1 KCNJ2 CRBN
GOBP_REGULATION_OF_GENERATION_OF_PRECURSOR_METABOLITES_AND_ENERGY	0.333333333333333	0.797935103244838	0.086794975677172	-0.248816267857873	-1.05998639089181	95	KHK ETFBKMT TIGAR ZBTB20 SORBS1 ENTPD5 MYC TP53 SLC2A6 NOP53 COX17 IDE DYRK2 ISCU COX7A2L OPN3 SNCA SPHK2 INPP5K UQCC2 IRS1 NOA1 GIT1 PINK1 JMJD8 PPP1R3E ARNT
GOBP_PEPTIDYL_THREONINE_MODIFICATION	0.334269662921348	0.799138328973688	0.124434168630393	0.229348796051246	1.0607219138652	94	VRK1 ROCK2 DDIT4 CADM4 PARD3 AZU1 CDK5R1 CAB39 GRK2 UBE2K MARK2 ULK1 ROCK1 PRKD2 CLK1 GALNT1 MAP3K10 SPRED2
GOBP_REGULATION_OF_T_CELL_DIFFERENTIATION	0.334328358208955	0.799138328973688	0.128788713061714	0.219850368679706	1.05661312488303	114	NFKBID BTN2A2 ZBTB16 BAD JAK3 AP3D1 ADAM8 HMGB1 PTPRC IL4R CR1 TNFSF4 SOX13 PRDM1 STAT5B VNN1 ZBTB7B SOS2 HLX TMEM131L
GOBP_IN_UTERO_EMBRYONIC_DEVELOPMENT	0.334688346883469	0.799336118857948	0.0797705918628453	-0.212249373365747	-1.04232637493637	255	GATA2 CDKN1C KDM4C RNASEH2B ZNF568 DHX35 FGFR2 NSUN2 CITED2 ALKBH1 CUL4A DNAJB6 MYC KLF4 FZD5 RRP7A BTF3 TP53 TTLL1 C5 GATA3 RAD51B ALS2 ACVR1 RPL7L1 BCL2L1 CCDC24 SMG9 OTUD7B CPT2 TGFB3 ST14 KAT2A CCNB1IP1 MAN2A1 CNOT2 KIDINS220 PSPH TAB1 TBL1XR1 YBX1 INPP5B RPL13 TENT5C SMARCB1 SMAD3 MAFF LEF1 INPP5K NOG SIN3A MBNL1 UBE2B TET1 B9D1 NOS3 NMT1 ARNT FURIN EPB41L5 ZFAND5 STMN3 GPI PEMT CEBPA HEG1
GOBP_OUTFLOW_TRACT_MORPHOGENESIS	0.334967320261438	0.799336118857948	0.0899860794997137	-0.307150256452112	-1.09575055380458	37	RYR1 FGFR2 CITED2 ACVR1 DHRS3 SFRP2 MIR17HG NRP1 NOG ENG ROBO1
GOBP_REGULATION_OF_CELL_MATRIX_ADHESION	0.335149863760218	0.799336118857948	0.122107920287081	0.239605923274455	1.0714024802355	79	FMN1 DAPK3 ROCK2 LIMS1 PTEN SDC4 EFEMP2 MAP4K4 PEAK1 LDB1 PTPRA DUSP22 ROCK1 CEACAM6
GOBP_MITOCHONDRIAL_OUTER_MEMBRANE_PERMEABILIZATION_INVOLVED_IN_PROGRAMMED_CELL_DEATH	0.335839598997494	0.800393053117375	0.116234148779716	0.30746877168792	1.06737017363511	29	ATP5IF1 BAX PPIF BLOC1S2 BCL2L11 RHOT1 STPG1 GZMB BBC3 BID SPG7 RHOT2 CHCHD10
GOBP_PURINE_NUCLEOSIDE_MONOPHOSPHATE_BIOSYNTHETIC_PROCESS	0.336283185840708	0.800520233014548	0.0943563635421779	-0.375074049512502	-1.0863234404013	17	DCK IMPDH2 ADSL
GOBP_RIBONUCLEOSIDE_TRIPHOSPHATE_METABOLIC_PROCESS	0.336507936507937	0.800520233014548	0.0880945010398517	-0.269011253950694	-1.0776436218278	68	DMAC2L DNAJC30 EFL1 OPA1 ATP5MF MT-ATP8 MYC MT-CO2 IMPDH2 UQCC3 ATP5MC2 SPHK2 PID1 ATP5PO ATPSCKMT STOML2 ATP5MG NME7 PINK1 NME4 ATP5F1A
GOBP_P_BODY_ASSEMBLY	0.336842105263158	0.800520233014548	0.0937465422491719	-0.357491850816045	-1.08871612552546	20	LIMD1 CNOT6 LSM4 DDX6 CNOT2 CNOT7 LSM14A PAN2 NOCT CNOT1
GOBP_HOMEOSTASIS_OF_NUMBER_OF_CELLS	0.336879432624114	0.800520233014548	0.141225119642531	0.196290671562799	1.02539342692757	220	TNFRSF13B ATP5IF1 JMJD6 HMGB2 TNFSF14 JAK3 BAX CEBPG GAPT HMGB1 PIK3CD B2M LDB1 LIPA MAEA RPS24 HCAR2 SLC15A4 CCN3 ISG15 LAT FADD BCL2L11 PMAIP1 BAK1 NOTCH1 TRAF3IP2 SP3 ADAM17 MAPK14 ADGRG1 STAT5B INPP5D RIPK3 TCIRG1 MPL MYCT1 SOS2 EZH2 FSTL1 ASXL1 CAMLG SLC7A11 CORO1A ARID4A
GOBP_PROTEIN_ADP_RIBOSYLATION	0.337209302325581	0.800717919055477	0.0905428948469474	-0.317613023438696	-1.0748590690985	30	KAT2B PARP2 HPF1 SIRT1 SIRT2 TINF2 ARF4 PARP3
GOBP_MRNA_METHYLATION	0.338078291814947	0.801729981974975	0.0943563635421779	-0.386900082987803	-1.10399979872301	16	NSUN2 TRMT61B METTL8 METTL16 TRMT6 WTAP
GOBP_INTRACILIARY_TRANSPORT	0.338129496402878	0.801729981974975	0.112843355675562	0.306650342163519	1.07197769174043	28	ARL3 IFT57 RABL2B SSX2IP WDR35 MAK IFT52 IFT20 TTC26 CEP131 IFT88
GOBP_PROTEIN_KINASE_C_ACTIVATING_G_PROTEIN_COUPLED_RECEPTOR_SIGNALING_PATHWAY	0.338461538461539	0.801760493335986	0.107140237276725	0.375991493005932	1.09526366345313	15	PARD3 AZU1 PICK1 DGKD DGKZ DGKQ ADORA2A DGKG
GOBP_MEMBRANE_REPOLARIZATION	0.338636363636364	0.801760493335986	0.109250039480711	0.324914606339944	1.0745732340874	22	SCN1B ZMPSTE24 KCNE1 KCNIP2 AKAP6 SNTA1 YWHAE CACNB3 KCNJ2
GOBP_MEMBRANE_BIOGENESIS	0.339473684210526	0.802647272727273	0.118815039412263	0.282322198361287	1.07035380625679	39	UBXN2A STX4 PTEN SPAST CHMP1B NSFL1C UGCG CHMP5 FLOT1 GAK SERINC1 REEP3 EPHB2 CHMP1A PICALM ANKLE2 FLOT2
GOBP_BONE_MINERALIZATION	0.339572192513369	0.802647272727273	0.119887845115423	0.252043704231879	1.07209149356824	59	LTF MINPP1 TUFT1 ATF4 ZMPSTE24 ISG15 CCR1 SRGN SBNO2 ALPL CCDC154 SLC24A3 MEF2C ALOX5 ERCC2 FGR PTGS2 SBDS
GOBP_O_GLYCAN_PROCESSING	0.339966832504146	0.802647272727273	0.0899860794997137	-0.320785764651579	-1.07767771826206	29	GALNT5 XXYLT1 POFUT1 GCNT4 GALNT2 ST3GAL3 ST6GAL1 ST6GALNAC4 GALNT6
GOBP_CELLULAR_RESPONSE_TO_CARBOHYDRATE_STIMULUS	0.34	0.802647272727273	0.124434168630393	0.233707962913565	1.0581579424127	88	MAPK13 SLC2A5 BAD PIM3 GPR27 BAIAP3 STX4 ENDOG IRS2 PTPRN2 AGER SELENOT CYBA RAF1 GHRL
GOBP_RESPONSE_TO_TESTOSTERONE	0.340807174887892	0.803864943910831	0.107972360317345	0.319488607008573	1.07621806798415	23	NKX3-1 BAD ROCK2 CFLAR THBS1
GOBP_REGULATION_OF_LYMPHOCYTE_APOPTOTIC_PROCESS	0.341145833333333	0.803864943910831	0.11776578836269	0.281899675186803	1.07914324271599	40	JAK3 BAX BLK ADAM8 IRS2 PTEN CCL5 FADD RIPK3
GOBP_NEGATIVE_REGULATION_OF_TOR_SIGNALING	0.341584158415842	0.803864943910831	0.0894366833718621	-0.301962934434054	-1.06794854027239	36	EPM2A SH3BP4 AKT1S1 SESN3 CASTOR2 TNFAIP8L1 SIRT1 MAPKAPK5 ITFG2 UBR1
GOBP_PERIPHERAL_NERVOUS_SYSTEM_DEVELOPMENT	0.341584158415842	0.803864943910831	0.0894366833718621	-0.303017045304555	-1.07167660102775	36	RUNX1 CITED2 CDK5 ALDH3A2 SIRT2 ISL2 NAB2 CNTNAP1 PLXNA4
GOBP_REGULATION_OF_MEMBRANE_PERMEABILITY	0.342318059299191	0.803864943910831	0.119887845115423	0.257265653435793	1.05296165020332	53	ATP5IF1 BAD BAX HEBP2 PPIF BLOC1S2 NAIF1 BCL2L11 PMAIP1 BAK1 RHOT1 STPG1
GOBP_POSITIVE_REGULATION_OF_SYNAPSE_ASSEMBLY	0.342592592592593	0.803864943910831	0.109684061970549	0.338120908551584	1.07696072974735	20	ADGRB1 AGRN SEMA4D GHRL SEMA4A ADNP CLSTN3 EPHB2
GOBP_REGULATION_OF_ION_TRANSMEMBRANE_TRANSPORT	0.342960288808664	0.803864943910831	0.141225119642531	0.195498113187568	1.02122017525434	218	MMP9 OPRL1 RGS2 LIME1 CHD7 KCNH3 PKD2 BAX P2RX1 YWHAH TNF SLMAP C4orf3 PPIF ARL6IP5 CAB39 SCN1B ZMPSTE24 CYBA KCNG1 KCNJ15 CLIC1 CACNB1 KCNE1 ACTN4 KCNIP2 TCAF2 NDUFA4 AKAP6 CD63 GSTO1 UBASH3B CAPN3 CRACR2A VMP1 CACNA1E KCNAB3 TCIRG1 HECW2 CLIC4 KCNK7 SNTA1 PER2 CORO1A DNM2 YWHAE ANTKMT CACNB3 PTPN6 MEF2C PSEN1 SLC9A1 KCNAB2 CALM1 GSTM2 CD19 SUMO1 KCNJ2 PARK7 CRBN EPHB2 PRKACA
GOBP_REGULATION_OF_RECEPTOR_SIGNALING_PATHWAY_VIA_STAT	0.343007915567282	0.803864943910831	0.118287526124085	0.257926046178912	1.05562350729613	52	JAK3 TNF GGNBP2 CDK5R1 PTPRC MGAT5 TYK2 CCL5 CD300A HGS NOTCH1 LEPROT
GOBP_NEGATIVE_REGULATION_OF_TRANSLATIONAL_INITIATION	0.343362831858407	0.803864943910831	0.0931454575337804	-0.37329283859346	-1.08116453597651	17	EIF4EBP1 EIF4EBP2 EIF2AK1 PAIP2B EIF2AK4 EIF2S1
GOBP_EPITHELIAL_CELL_DIFFERENTIATION_INVOLVED_IN_KIDNEY_DEVELOPMENT	0.343820224719101	0.803864943910831	0.107554375265169	0.34340078857192	1.07588696641245	19	MMP9 CD24 NOTCH1 BASP1 ASXL1 MEF2C
GOBP_DIVALENT_INORGANIC_CATION_HOMEOSTASIS	0.343873517786561	0.803864943910831	0.148261500475107	0.194423141158747	1.038173626138	262	ELANE OPRL1 GP1BA LIME1 S100A9 CHD7 S100A8 JAK3 CD24 AP3D1 PKD2 BAX P2RX1 ATF4 MCUR1 ATP2A3 HMGB1 HSP90B1 PROK2 SLC8A3 PTPRC SELENOT CCL5 CYBA CCDC47 TMCO1 GHRL BAK1 SLC11A1 CCR1 AKAP6 MICU1 GIPR GSTO1 UBASH3B TSPOAP1 CAPN3 PTGIR SLC30A4 SLC39A7 S1PR4 TCIRG1 CXCR4 TRPM2 DDIT3 CD52 GP5 KCTD17 PRKCB LPAR2 RIC3 IBTK CORO1A YWHAE CD36 CACNB3 PTPN6 PDZD8 SLC24A3 VAPB PSEN1 MICU2 FPR2 SLC35G1 CALM1 GST…
GOBP_IMPORT_INTO_CELL	0.344117647058824	0.803864943910831	0.12563992130984	0.218439315365123	1.0458843230399	109	SLC2A5 LRSAM1 RGS2 SLC1A4 P2RX1 STEAP4 TNF IRS2 ARL6IP5 SLC8A3 SLC19A1 ACSL1 LRRC8D SLC15A4 KCNJ15 SPX SLC2A3 SLC6A12 SLC22A1 THBS1 SLC12A9 FLOT1 TRPM2 SLC12A4 PER2 SLC7A11 CD36 ITGB3 SLC5A3 SLC6A6 PSEN1 SLC9A1
GOBP_REGULATION_OF_LEUKOCYTE_CHEMOTAXIS	0.34435261707989	0.803864943910831	0.120985142145252	0.243015909796628	1.07910993096294	77	CXCL8 TNFSF14 CREB3 HMGB1 RIPOR2 AKIRIN1 CCL5 CCN3 RAC2 CCR1 ADAM17 MAPK3 PADI2 THBS1 XCL2 BST1 RIN3 CCL4 FPR2 ADAM10 DUSP1
GOBP_RESPONSE_TO_AMINE	0.344582593250444	0.803864943910831	0.0931454575337804	-0.359071554136917	-1.06115630108868	18	UROS NR4A1 TRDMT1 SLC18A2
GOBP_SULFUR_COMPOUND_BIOSYNTHETIC_PROCESS	0.34472049689441	0.803864943910831	0.0855356947987884	-0.245703131257393	-1.05504656879684	101	PDK4 GLCE MPC2 SLC26A2 PDK2 CHST2 GSTP1 SLC25A1 MLYCD GCLC HAGH MAT2B GCDH METTL16 HACD2 ACACA ACSL5 MRI1 GSS ST3GAL3 SNCA MTR XYLT2 ACACB ACSL6 MTAP TPK1 ADI1 SLC10A7 TECR DSE UST AKR1A1 APIP EXT2 PDHX PDHB MTHFD2L MTRR
GOBP_REGULATION_OF_RUFFLE_ASSEMBLY	0.344765342960289	0.803864943910831	0.0940503465727813	-0.344028705262315	-1.08081345512036	24	KANK1 WDPCP EPS8
GOBP_POSITIVE_REGULATION_OF_JNK_CASCADE	0.345013477088949	0.803864943910831	0.119348440591015	0.244003386547008	1.05997613259881	69	MMP8 TNF TAOK2 HMGB1 AGER DUSP22 MAP4K2 TAOK1 MYD88 SH3RF3 MAP3K10 MAPK8IP3 CRACR2A TRAF3 NCF1 RB1CC1 IL1B SDCBP PJA2 HIPK2 FLT4 NAIP
GOBP_REGULATION_OF_DENDRITIC_SPINE_DEVELOPMENT	0.345088161209068	0.803864943910831	0.114750719227023	0.29584244509669	1.07109907847668	33	DTNBP1 DNM3 PTEN DBN1 PAFAH1B1 ASAP1 EIF4G2 MEF2C PSEN1 TANC2 DBNL ACTR2 EPHB2
GOBP_NUCLEOSIDE_PHOSPHATE_BIOSYNTHETIC_PROCESS	0.345221112696148	0.803864943910831	0.0808589150280032	-0.225715227245545	-1.05722670270825	170	PDK4 DMAC2L NMNAT3 DNAJC30 MPC2 SLC26A2 PDK2 ATP5MF MT-ATP8 SLC25A1 MLYCD MYC MT-CO2 DCK TBPL1 IMPDH2 ADSL UQCC3 GCDH AK5 HACD2 ACACA ACSL5 ATP5MC2 PRPSAP2 SNCA SPHK2 PID1 KYNU ATP5PO AK2 DHODH ATPSCKMT AFMID ACACB STOML2 ATP5MG ACSL6 UMPS NME7 NOS3 PINK1 PANK3 NMRK1 NME4 ATP5F1A TECR DCAKD
GOBP_GOLGI_ORGANIZATION	0.345794392523364	0.80462265098985	0.129442887745046	0.215011817148825	1.04552933394633	128	ZFP69B UBXN2A KIFC3 VRK1 PLEKHM2 TMED2 TMED1 MYO5A GOLGA2 CUL7 GOLGB1 BET1 CSNK1D NSFL1C TMED3 RAB1A MAPK3 COG5 USP6NL VMP1 YWHAZ SURF4 COG8 GAK COG6 ARFGEF1 DNM2 RAB30 TMED4
GOBP_DETECTION_OF_BIOTIC_STIMULUS	0.346153846153846	0.804882080670046	0.107554375265169	0.308884367710261	1.06611936948164	25	TLR2 PGLYRP1 HLA-B TLR1 CLEC7A TSPO HLA-A TLR6 LY96 NAIP TLR4 NLRP3
GOBP_PROTEIN_IMPORT_INTO_MITOCHONDRIAL_MATRIX	0.346975088967972	0.806214129413053	0.0928481214159878	-0.382122103814772	-1.0903660770536	16	TIMM50 TIMM23 DNAJC19 TOMM40 TIMM21 TIMM23B GRPEL2 TOMM20
GOBP_MUSCLE_CELL_DIFFERENTIATION	0.347670250896057	0.807036081673245	0.139599673451922	0.201822417102711	1.02983260267704	192	MIR590 RGS2 TNFSF14 ADGRB1 SETD3 TCAP PGM5 ACADM RIPOR2 MDM2 EFEMP2 IL4R ZMPSTE24 MYOM2 CFL2 CCN3 MYH9 TNNT1 ACTN4 NEBL NOTCH1 AKAP6 MAPK14 NEB BIN3 CAPN3 KDM6B CFLAR FLOT1 ALPK3 YY1 EZH2 HIRA SUPT6H DYSF CD53 SGCB HDAC4 IFT20 MEF2C ACTN1 HDAC9 SLC9A1 RBPJ PLEC AKAP13 MYH3 NINJ1 LMNA FRS2 KRAS HDAC5 ATG5 PPP3CA TSC1 ATP11A GPX1 SMARCD3 ARRB2 CASP3 SYNE1 HDGFL2 MAML1 MTLN
GOBP_VASCULATURE_DEVELOPMENT	0.347826086956522	0.807036081673245	0.155241966228839	0.183226228415757	1.02838507943349	404	NKX3-1 FLT1 JUN ATP5IF1 TNFRSF12A JMJD6 CAMP COL4A3 CXCL8 COL8A2 HDAC7 ROCK2 ADGRB1 CHD7 MYDGF PKD2 BAX MEIS1 ADAM8 PF4 TNF HSPG2 TMED2 UNC13D GGNBP2 PIK3CD PROK2 PTEN MDM2 EFEMP2 ITGA5 COL18A1 CUL7 MINAR1 ANGPT1 SETD2 HPGD CALD1 ALDH1A2 CCN3 ROCK1 TNFSF12 MYH9 ITGAX GHRL HGS BAK1 NOTCH1 ANXA3 NDST1 PRKD2 RAP1A PRDM1 FBXW7 MAPK14 BRCA1 ADGRG1 NFE2L2 SEMA4A APOLD1 MAP3K3 STK4 YWHAZ CFLAR THBS1 CXC…
GOBP_CELLULAR_RESPONSE_TO_ALKALOID	0.348294434470377	0.80754552449346	0.0931454575337804	-0.354760444970703	-1.06299806511625	19	RYR1 TRPV1 BCL2L1 BLM TMEM38B EHMT2 CASP6
GOBP_ELECTRON_TRANSPORT_CHAIN	0.348765432098765	0.807650200709949	0.128142916898415	0.212682005289053	1.0388815246955	131	NDUFB6 NDOR1 CCNB1 MT-ND6 STEAP4 COX5B NDUFC2 UQCRH NDUFB1 COQ9 AFG1L ASPH CYBA NDUFB7 SDHAF2 NDUFA6 NDUFA13 NDUFB3 NDUFA4 SDHB COA6 COX4I1 NDUFA5 PHGDH NCF1 NQO2 COX7C NDUFS5 PLEC BID PDIA5 POLG2 COX15 NDUFA2 CYB5A CHCHD2 PARK7 GBA UQCR10 CYCS NCF2 NDUFS3 P4HA2 UQCRQ MT-ND2
GOBP_UNSATURATED_FATTY_ACID_BIOSYNTHETIC_PROCESS	0.348837209302326	0.807650200709949	0.0886261133285098	-0.317718698311356	-1.08386780653166	31	PTGES3 PTGDS CBR1 PRXL2B SIRT1 PLA2G4A PIBF1 CD74 ABCD2
GOBP_INORGANIC_ANION_TRANSMEMBRANE_TRANSPORT	0.349917081260365	0.808453954134101	0.0883594442500905	-0.306055230941977	-1.07446590494534	35	SLC26A2 SLC20A2 SLC4A8 SLC37A2 LRRC8A XPR1 SLC25A3 SLC5A6 ANKH PCYOX1 CLCN6 SLC12A2 CLCN3 SLC4A1
GOBP_REGULATION_OF_MACROPHAGE_MIGRATION	0.35	0.808453954134101	0.0925528864684773	-0.335686657406994	-1.07005011289354	25	MTUS1 CSF1R CD200R1 C5 CD200 CMKLR1
GOBP_RESPONSE_TO_ZINC_ION	0.35	0.808453954134101	0.0925528864684773	-0.335434178497551	-1.0692452995964	25	PAM KHK ALAD
GOBP_FACE_DEVELOPMENT	0.350617283950617	0.808453954134101	0.112378519110475	0.296977964496602	1.06953430818457	32	MKKS CHD7 ASPH ANKRD11 ALDH1A2 RARG RAF1 MAPK3 CRISPLD2
GOBP_PHENOL_CONTAINING_COMPOUND_METABOLIC_PROCESS	0.350649350649351	0.808453954134101	0.0870515867946735	-0.294064266682361	-1.07639012631557	42	HDC CTSB FAH GCNT4 TRPC1 GATA3 CTNS PRKN OPN3 SNCA BTBD9
GOBP_REGULATION_OF_SPINDLE_ASSEMBLY	0.350678733031674	0.808453954134101	0.106729884364606	0.307316459964124	1.06070771064598	25	EML3 CHMP1B KIF15 CHMP5 VPS4B CEP97 CHMP1A
GOBP_POSITIVE_REGULATION_OF_T_CELL_CYTOKINE_PRODUCTION	0.352272727272727	0.81106988718104	0.106729884364606	0.320658239883787	1.06049637395551	22	ARID5A B2M RSAD2 TNFSF4 IL18R1 IL1B HLA-A IL1R1 NLRP3 TBX21 DENND1B
GOBP_GLUCOSE_CATABOLIC_PROCESS	0.352313167259786	0.81106988718104	0.0919686140000427	-0.381664977007517	-1.08906168885264	16	TIGAR TP53 HK1
GOBP_REGULATION_OF_PROTEIN_DEPHOSPHORYLATION	0.352941176470588	0.811939800725393	0.117249716749792	0.242532286004843	1.06996417117397	73	PPP6R2 ROCK2 TNF HSP90B1 ITGA1 PTPRC MGAT5 ROCK1 CD300A PPIA BOD1L1 YWHAE ARPP19 PPP1R12A CALM1 LILRB2 PRKCD CNEP1R1 GBA PPP2R5D ANKLE2 TSC1 PPP1R8 IKBKB
GOBP_NEGATIVE_REGULATION_OF_CELL_AGING	0.353846153846154	0.813244873494396	0.104343952581949	0.371179687112337	1.08124686719875	15	MIR590 PTEN FOXM1 MAP3K3 RBL1
GOBP_REGULATION_OF_CARDIAC_MUSCLE_CELL_PROLIFERATION	0.354203935599284	0.813244873494396	0.0919686140000427	-0.352515855281244	-1.07888015183343	21	RUNX1 FGFR2 CITED2 PIM1 MAPK11 MIR17HG NOG
GOBP_NEGATIVE_REGULATION_OF_INTERLEUKIN_1_PRODUCTION	0.354260089686099	0.813244873494396	0.105520936843198	0.316994013254987	1.06781486733476	23	CARD16 GHRL IL1R2 SERPINB1 NLRP12 TNFAIP3 MEFV ARRB2 ACP5 NLRP3 CARD8 ZC3H12A CD33 CEACAM1
GOBP_REGULATION_OF_REGULATED_SECRETORY_PATHWAY	0.354929577464789	0.813306855295334	0.120433371642259	0.236310748921808	1.06657900414706	85	DTNBP1 BAIAP3 STX4 BLK P2RX1 RAP1B RABGEF1 UNC13D HLA-F IL4R RAC2 CD300A ITGAM NOTCH1 MICAL1 RAP1A RAB27A LAMP1 ITGB2 PRKCB
GOBP_CELLULAR_RESPONSE_TO_CALCIUM_ION	0.355	0.813306855295334	0.112378519110475	0.267501425217775	1.06703225828376	46	JUN PKD2 CPNE1 ENDOG PPIF CPNE5 ALOX5AP CPNE3 CAPN3 CLIC4 TRPM2 RASGRP2 MEF2C FOS ECT2
GOBP_LOCOMOTORY_BEHAVIOR	0.355038759689923	0.813306855295334	0.0838361057159929	-0.248836935723843	-1.04410103681924	84	EPHA4 PEX13 EPS8 BLOC1S6 EGR1 DDHD2 PBX3 ALS2 CTNS TMOD1 SLC18A2 ABHD12 FXN ANKH PRKN ZNF385A SNCA BTBD9 INPP5F PUM1 UBE3A GIT1 CLCN3 DPP4 TAL1
GOBP_CELLULAR_CARBOHYDRATE_METABOLIC_PROCESS	0.355555555555556	0.813916314057358	0.0778840111977068	-0.218818760193552	-1.04095392307974	190	PDK4 PTGES3 IGFBP4 KHK SLC45A3 TIGAR DDB1 SORBS1 PDK2 LCMT1 KAT2B POMK GNE MLYCD TP53 INPP1 ADIPOR1 IDNK FOXO1 HK1 GOT1 SLC35B4 SIRT1 CLK2 ENOSF1 KAT2A GALK2 GLB1 DYRK2 INPP5B USP7 PRKN SNCA INPP5K INPP4B TKFC P2RY6 PLA2G4A IRS1 ACACB COQ2 DUSP12 XYLB GIT1 CD244 PPP1R3E
GOBP_REGULATION_OF_GLYCOGEN_METABOLIC_PROCESS	0.355871886120996	0.814066344149933	0.0913924325943768	-0.346612192765664	-1.07625797163259	22	KHK SORBS1 DYRK2 INPP5K IRS1 PPP1R3E EPM2AIP1 AKT2 PPP1CB INSR
GOBP_AUTOPHAGY_OF_MITOCHONDRION	0.356807511737089	0.815390090222101	0.0840745577910723	-0.256609466661569	-1.05493602972583	77	TIGAR BNIP3L CISD2 GABARAPL2 ATG14 WIPI1 FBXO7 FZD5 TP53 WIPI2 ATG9B USP30 ULK2 CSNK2A2 VPS13C PRKN PARL MUL1 ATG2B AMBRA1 PINK1 FIS1 ATP13A2
GOBP_CENTRAL_NERVOUS_SYSTEM_NEURON_DEVELOPMENT	0.357377049180328	0.815390090222101	0.0865399737444125	-0.29851868159255	-1.06929860256328	38	GATA2 EPHA4 FGFR2 CDK5 ADARB1 DRAXIN MYCBP2 NRP1 PLXNA4 OGDH
GOBP_DEVELOPMENT_OF_PRIMARY_FEMALE_SEXUAL_CHARACTERISTICS	0.357487922705314	0.815390090222101	0.0855356947987884	-0.278192777005685	-1.05677393325642	51	LFNG MYC IMMP2L COL9A3 BCL2L1 SIRT1 EIF2B2 ADAMTS1 KIT FOXO3 PLEKHA1 UBE3A NOS3 CASP2 TIPARP ESR1
GOBP_NEGATIVE_REGULATION_OF_EPITHELIAL_TO_MESENCHYMAL_TRANSITION	0.357522123893805	0.815390090222101	0.0908241419007155	-0.370051968363577	-1.07177803402418	17	EPHA4 GATA3 ADIPOR1 SFRP2 FUZ NOG LDLRAD4 SPRED1 USF3
GOBP_REGULATION_OF_INSULIN_SECRETION_INVOLVED_IN_CELLULAR_RESPONSE_TO_GLUCOSE_STIMULUS	0.358024691358025	0.815390090222101	0.11101149245045	0.295629248573996	1.06467705234854	32	BAD PIM3 GPR27 BAIAP3 STX4
GOBP_REGULATION_OF_CARBOHYDRATE_BIOSYNTHETIC_PROCESS	0.358161648177496	0.815390090222101	0.0845557442441281	-0.267350686252062	-1.0633941515465	65	DDB1 SORBS1 PDK2 KAT2B FOXO1 SLC35B4 SIRT1 CLK2 KAT2A DYRK2 AP2A1 USP7 SNCA INPP5K P2RY6 IRS1 CD244 PPP1R3E
GOBP_PROTEIN_HOMOOLIGOMERIZATION	0.358208955223881	0.815390090222101	0.12384217120105	0.217846994444766	1.04698479665505	114	UPB1 JMJD6 TK1 PKD2 STEAP4 IKZF4 B2M GOLGA2 SPAST SHKBP1 ACOT13 KCNG1 CRYZ ALDH1A2 ALOX5AP KCTD7 NLRP1 FUS POLQ MICU1 TP53BP1 ABCA3 TRPM2 TMEM120A KCTD17 G3BP2
GOBP_ICOSANOID_METABOLIC_PROCESS	0.359424920127796	0.817506807634778	0.0847985102819124	-0.276133048488051	-1.0681971206544	57	PTGES3 PTGDS CBR1 PRXL2B GSTP1 CYP2U1 CYP4F22 EPHX1 SIRT1 ABHD12 PLA2G4C GPX4 ABHD6
GOBP_POSITIVE_REGULATION_OF_GTPASE_ACTIVITY	0.35973597359736	0.817506807634778	0.130777137971974	0.205263976581983	1.0489781004989	174	TBC1D3L DVL3 PIP5K1A LIMS1 RGS14 TBC1D10B PREX1 ARHGAP45 TIAM2 ASAP2 RGL2 MAP4K4 AGRN CRK CCL5 SEMA4D SIPA1 FLCN RAPGEFL1 RGS6 TBC1D10C SIPA1L2 RAP1A VAV1 RAPGEF1 USP6NL CCDC125 ASAP1 ADAP1 ARAP3 RALGDS GMIP RUNDC1 ARHGAP24 SOS2 XCL2 EZH2 NF1 ARHGAP27 IQSEC1 TSC2 SMCR8 RASGRP2 CCL4 RASGRP4 TBC1D13 RAPGEF2 TBC1D15 RSU1 RASGRP3 ABR AFDN ARAP1 ECT2
GOBP_HISTONE_H3_ACETYLATION	0.359937402190923	0.817506807634778	0.0835990603684159	-0.262475001248727	-1.0544792133921	67	SUPT3H SGF29 KAT7 KAT2B GATA3 KAT6B SIRT1 ZNF451 KAT2A TAF6 MEAF6 SMARCB1 LEF1 SPHK2 TAF6L SIN3A KAT14 MBIP TRIM16 SUPT7L ATXN7 POLE3
GOBP_PEPTIDE_CATABOLIC_PROCESS	0.360146252285192	0.817506807634778	0.0922597260527354	-0.384580598788085	-1.07259690284933	15	ACE ERAP2 NAALADL1 IDE ERAP1 LNPEP
GOBP_PYRIMIDINE_NUCLEOSIDE_TRIPHOSPHATE_METABOLIC_PROCESS	0.362186788154898	0.821564160971906	0.105125131597001	0.342190332832395	1.05072356203024	18	UCK1 ENTPD4 CMPK2 TYMS
GOBP_PLASMA_LIPOPROTEIN_PARTICLE_CLEARANCE	0.363148479427549	0.823170366076693	0.0905428948469474	-0.351295882413731	-1.07514640626478	21	SOAT1 SCARB1 NCEH1 HMOX1
GOBP_CELLULAR_RESPONSE_TO_EXTRACELLULAR_STIMULUS	0.364285714285714	0.823724497608912	0.0780892306943345	-0.224663236181529	-1.0512598322428	169	PDK4 PRKAB2 IMPACT GABARAPL2 ATG14 ASGR1 PDK2 SESN3 TTC5 WIPI1 RRP8 TP53 PIM1 KLF10 FOXO1 GDAP1 NUDT15 WIPI2 WDR24 SIRT1 HMOX1 XPR1 SFRP2 GLUL DCTPP1 RRAGA MIOS DAP ITFG2 EIF2AK4 SEH1L
GOBP_MEMBRANE_PROTEIN_PROTEOLYSIS	0.364583333333333	0.823724497608912	0.11331290842208	0.276654182355767	1.05906291399771	40	SPPL2B ADAM8 TNF TIMP2 ROCK1 MYH9 ADAM17 ADAM19 IL1B PSEN1 ADAM10
GOBP_RENAL_FILTRATION	0.364835164835165	0.823724497608912	0.102449405629826	0.365441279579994	1.06453087927569	15	JCHAIN IGHA2 CYBA IGHA1 IGKV3-20
GOBP_REGULATION_OF_POLYSACCHARIDE_METABOLIC_PROCESS	0.364842454394693	0.823724497608912	0.0860347242455604	-0.314044147751204	-1.05502929953785	29	KHK SORBS1 DYRK2 AP2A1 INPP5K IRS1 PPP1R3E EPM2AIP1 AKT2 PPP1CB INSR
GOBP_ADENYLATE_CYCLASE_INHIBITING_G_PROTEIN_COUPLED_RECEPTOR_SIGNALING_PATHWAY	0.365107913669065	0.823724497608912	0.0905428948469474	-0.3393180254667	-1.06055517698997	23	AKAP12 HRH4 PTGDR2 S1PR1
GOBP_PROTEIN_K48_LINKED_UBIQUITINATION	0.365203761755486	0.823724497608912	0.0828962134571565	-0.268149209007951	-1.06142785333494	62	SKP1 KLHL3 UBE3C BIRC2 UBE2H UBE2G2 CDC34 RNF5 TRIM44 PRKN RNF187 AMFR UBE2D3 ZNRF1 UBE2B UBE2E2 RNF115
GOBP_NEGATIVE_REGULATION_OF_PROTEOLYSIS	0.365439093484419	0.823724497608912	0.0774767547848578	-0.22139897898881	-1.04044983496649	175	EPHA4 HGF ALAD CTSB NR4A1 RECK STYX GABARAPL2 ARL6IP1 CDK5 DNAJB6 SERPINH1 KLF4 CSNK2A1 HFE TP53 PSMF1 C5 BAG6 BIRC2 WFIKKN1 MAP2K5 NOP53 SERPINF1 PRDX5 SIAH2 CSNK2A2 EIF3H NOL3 SFRP2
GOBP_REGULATION_OF_RESPONSE_TO_DNA_DAMAGE_STIMULUS	0.365785813630042	0.823724497608912	0.0764767053228531	-0.217584998917617	-1.04096933228482	200	YJU2 TIGAR HELB RNASEH2B DYRK3 ERCC4 PAXIP1 CUL4A KAT7 FIGNL1 MYC SHLD1 TP53 EPC2 THOC1 ACKR3 BCL2L1 MGMT SIRT1 TMEM161A YEATS4 VPS72 SFRP2 TRIP12 POT1 OGG1 KMT5C MEAF6 ARID2 SMYD2 HIC1 ABRAXAS1 WRNIP1 CD44 RUVBL2 ZNF385A ATR PARP3 ANKLE1 RAD52
GOBP_ESTABLISHMENT_OF_ENDOTHELIAL_BARRIER	0.365789473684211	0.823724497608912	0.11378726182188	0.278786773304956	1.05695012887065	39	ROCK2 RAP1B TNF ROCK1 MYD88 RAB1A RAP1A RAPGEF1 PDE2A IL1B RAPGEF2 PPP1R12A AFDN TNFRSF1A S1PR3 IKBKB VCL
GOBP_SPERMATID_DIFFERENTIATION	0.365930599369085	0.823724497608912	0.083129129135339	-0.252645227341011	-1.04490820984874	80	BBS4 NSUN2 PSME4 TTLL1 CCDC136 ARMC2 NEURL1 TBPL1 MAST2 CFAP44 CCNB1IP1 OSBP2 TSSK6 KDM3A BBS2 PITHD1 PYGO2 KIT SPEF2 UBE2B HOOK1 SMARCA2 STRBP YTHDC2 RIMBP3
GOBP_POSITIVE_REGULATION_OF_CELL_PROJECTION_ORGANIZATION	0.366906474820144	0.824925665201149	0.135740943810425	0.194657195421896	1.01664353587058	219	CDC42EP3 WASHC1 MARK4 DVL3 PPP1R35 RGS2 DNM3 S100A9 TIAM2 ARPC2 CCP110 RIPOR2 ANLN SCN1B DBN1 CUL7 AGRN MARK2 AKIRIN1 P2RY12 RAB11A SEPTIN7 RAC2 SEMA4D FAM98A FBXO38 APC FEZ1 ENC1 RAP1A RAB8B NCKAP1 PAFAH1B1 CUX1 NFE2L2 RAPGEF1 PLXNC1 NIN CFLAR EIF4G2 KCTD17 EZH2 DNM2 RHOQ LTK ADNP ATF1 LIMK1 EP300 RAPGEF2 SRC PLXNA2 GOLGA4 EPS8L2 SETX SS18L2 ACTR3 ARAP1 DBNL CEP135 ACTR2 EPHB2 P3H1 ABL2 PLXND1 G…
GOBP_DEVELOPMENTAL_MATURATION	0.36697247706422	0.824925665201149	0.12384217120105	0.206189873403821	1.04106507264757	148	LTF ZBTB16 SNX19 BAIAP3 AP3D1 SLC26A8 PDE3A TRPC4AP MTCH1 PTEN CDK5R1 PICK1 REC8 AGRN MAEA TUSC2 PLD6 ALDH1A2 AURKA SEMA4D KCNIP2 TYMS CDC20 CD63 KIF14 TMEM79 TUT7 YWHAZ B4GALT5 DDIT3 NF1 SLC26A6 CCDC154
GOBP_CENTRAL_NERVOUS_SYSTEM_NEURON_AXONOGENESIS	0.367713004484305	0.825894155277697	0.103197466945307	0.313336147173831	1.05549310849751	23	HSP90AA1 PTEN SCN1B EPHB6 SZT2 PAFAH1B1 NIN B4GALT5
GOBP_CELL_DIFFERENTIATION_INVOLVED_IN_KIDNEY_DEVELOPMENT	0.368055555555556	0.825894155277697	0.105125131597001	0.333467738093468	1.06213975380215	20	MMP9 CD24 NOTCH1 BASP1 ASXL1 MEF2C PTCH1 NOTCH2
GOBP_POSITIVE_REGULATION_OF_RESPONSE_TO_ENDOPLASMIC_RETICULUM_STRESS	0.368421052631579	0.825894155277697	0.110122263835536	0.302588703298003	1.05042913791268	29	BAX TMEM259 RNFT2 BCL2L11 PMAIP1 BAK1 NFE2L2 DDIT3 NCK2
[truncated: 1,799 more rows]
