# Supplementary material for: Multi-omics analysis reveals COVID-19 vaccine induced attenuation of inflammatory responses during breakthrough disease
Source: Nat Commun. 2024 Apr 22;15:3402. doi: 10.1038/s41467-024-47463-6 (PMC11035709; doi:10.1038/s41467-024-47463-6)
Supplement: Supplementary file 13 — Source Data [file 41467_2024_47463_MOESM13_ESM.zip › source_data/Figure6d_follow_upD0_CT7_MENACWY_BTM.txt]

ID	Title	cerno	N1	AUC	cES	P.Value	adj.P.Val
LI.M4.0	cell cycle and transcription	1034.23682436085	268	0.682973614851528	1.92954631410606	5.32255897088743e-34	1.84160540392705e-31
LI.M4.1	cell cycle (I)	558.116643252328	106	0.789089209419468	2.63262567571853	5.94323289409292e-33	1.02817929067808e-30
LI.M6	mitotic cell division	136.260162954791	23	0.822592732501462	2.96217745553894	7.23293927023174e-11	7.16606439721555e-09
LI.M4.2	PLK1 signaling events	135.862827832855	23	0.815589052446871	2.95353973549685	8.28446751123185e-11	7.16606439721555e-09
LI.M103	cell cycle (III)	179.936583622222	42	0.67060902800747	2.14210218597884	5.99514656405516e-09	4.14864142232617e-07
LI.M4.5	mitotic cell cycle in stimulated CD4 T cells	122.68422141084	24	0.745600051386261	2.5559212793925	1.8333412666425e-08	1.05722679709717e-06
LI.M4.12	C-MYC transcriptional network	73.3041819575526	10	0.888169408470423	3.66520909787763	5.21233409729196e-08	2.57638228237574e-06
LI.M4.9	mitotic cell cycle in stimulated CD4 T cells	86.2560920744439	14	0.871457581001731	3.08057471694442	7.54118473121651e-08	3.26156239625114e-06
LI.M4.4	mitotic cell cycle - DNA replication	115.900062980729	24	0.734335949361175	2.41458464543184	1.52236257049953e-07	5.85263832658707e-06
LI.M47.0	enriched in B cells (I)	162.793646875255	43	0.729111866796337	1.89294938227041	1.1277137732878e-06	3.90188965557578e-05
LI.M10.0	E2F1 targets (Q3)	114.715159237865	26	0.734408103635099	2.20606075457433	1.26864312642895e-06	3.9904592885856e-05
LI.M15	Ran mediated mitosis	71.6585561705619	13	0.759929120032747	2.75609831425238	3.79351680181717e-06	0.000109379734452395
LI.M4.6	cell division in stimulated CD4 T cells	71.1627469190689	13	0.814376353236457	2.73702872765649	4.48629994653635e-06	0.000119404598577044
LI.M8	E2F transcription factor network	59.8256923880363	11	0.80157709834271	2.71934965400165	2.37151607857358e-05	0.000586103259418899
LI.M4.10	cell cycle (II)	51.9029341510424	9	0.851898517585204	2.88349634172458	3.87211988393015e-05	0.000877025086934185
LI.M22.0	mismatch repair (I)	96.609363857908	24	0.696520332609254	2.01269508037308	4.05560733842398e-05	0.000877025086934185
LI.M4.7	mitotic cell cycle	66.2213597671067	14	0.710549481328839	2.36504856311095	6.16670859824985e-05	0.00125510657352615
LI.M10.1	E2F1 targets (Q4)	77.623074467104	18	0.717443751799709	2.15619651297511	6.95923943776636e-05	0.00133772046970398
LI.M4.11	mitotic cell cycle in stimulated CD4 T cells	42.6237311986856	8	0.801077902988731	2.66398319991785	0.000318316774036907	0.00579671599035631
LI.M46	cell division stimulated CD4+ T cells	71.4460114374558	18	0.742199964200384	1.98461142881822	0.000396075543620095	0.00685210690462765
LI.M47.1	enriched in B cells (II)	111.007023095276	33	0.69265647641752	1.68192459235266	0.000442033637392022	0.00728303040655426
LI.M47.2	enriched in B cells (III)	84.1265934558981	24	0.692584612150515	1.75263736366454	0.000978892872811685	0.0153953151814929
LI.M226	proteasome	47.7487667573365	11	0.808667040044805	2.17039848896984	0.00117096274647824	0.0176153526209335
LI.S2	B cell surface signature	172.310445147101	61	0.61962352897818	1.41238069792706	0.00185022507109497	0.0266740781082858
LI.M7.3	T cell activation (II)	85.6863634526052	26	0.68495986458002	1.64781468178087	0.00225532195955961	0.0294960446245141
LI.M76	DNA repair	70.1167841630203	20	0.655978984238179	1.75291960407551	0.00225957472722397	0.0294960446245141
LI.M106.0	nuclear pore complex	59.3632911826441	16	0.720494257300931	1.85510284945763	0.00230171446491873	0.0294960446245141
LI.M156.0	plasma cells & B cells, immunoglobulins	86.8341837535858	27	0.6729199763262	1.60804043988122	0.00305685585973411	0.0377740045524286
LI.M182	enriched in DNA interacting proteins	52.561695837382	14	0.634644432662779	1.87720342276364	0.00330269289157115	0.0394045427752972
LI.M7.0	enriched in T cells (I)	151.329328861063	54	0.626169354524105	1.40119748945429	0.00378770866914889	0.0428665846114984
LI.M69	enriched in B cells (VI)	62.6718930943339	18	0.734627567260473	1.74088591928705	0.00384064775420939	0.0428665846114984
LI.M230	cell cycle, mitotic phase	46.3358738444109	12	0.718873252584658	1.93066141018379	0.00403320251662733	0.043609002211033
