# Supplementary material for: Multi-omics analysis reveals COVID-19 vaccine induced attenuation of inflammatory responses during breakthrough disease
Source: Nat Commun. 2024 Apr 22;15:3402. doi: 10.1038/s41467-024-47463-6 (PMC11035709; doi:10.1038/s41467-024-47463-6)
Supplement: Supplementary file 13 — Source Data [file 41467_2024_47463_MOESM13_ESM.zip › source_data/Figure4h_ONT_stage1_DGE_ChAdOx_placebo_CT.txt]

ensembl_transcript_id	hgnc_symbol	logFC	AveExpr	t	P.Value	adj.P.Val	B
ENST00000619718	LY6E	-1.39339908	8.827302967	-5.444416086	2.91E-06	0.032911799	4.179317047
ENST00000409719	CHCHD5	3.278984309	-0.915657558	5.956047108	5.60E-07	0.025339954	3.982763714
ENST00000353172	KCTD14	-4.347608551	-1.65654624	-5.651734918	1.49E-06	0.027451554	3.579874989
ENST00000429120	LY6E	-1.395531689	6.381390178	-5.123510996	8.13E-06	0.072048236	3.425001222
ENST00000632424	LY6E	-1.417114547	6.443131592	-5.07277859	9.56E-06	0.072048236	3.26962971
ENST00000288383	MX1	-2.924980969	-2.861576074	-5.590325476	1.82E-06	0.027451554	3.10796784
ENST00000292494	LY6E	-1.603065157	7.066537981	-4.939135525	1.46E-05	0.09443202	2.753880566
ENST00000610745	CYP1B1	1.844131215	3.657720571	4.850839014	1.93E-05	0.09713412	2.738572025
ENST00000392583	OAS2	-1.259119027	5.844953124	-4.855415683	1.91E-05	0.09713412	2.679536335
ENST00000215794	USP18	-1.955188217	3.632259287	-4.62410755	3.94E-05	0.117550033	2.106170758
ENST00000262776	LGALS3BP	-1.557702709	4.667088017	-4.544602596	5.06E-05	0.117550033	1.864161454
ENST00000273047	RAB5A	0.989546671	5.403612332	4.536372938	5.19E-05	0.117550033	1.848461754
ENST00000388975	SEPTIN14	2.095699906	2.114049513	4.590238782	4.38E-05	0.117550033	1.80147322
ENST00000625293	TREX1	-1.096984998	6.088768377	-4.524934714	5.37E-05	0.117550033	1.727570564
ENST00000613997	IFI27	-2.423599938	6.566545134	-4.605245208	4.18E-05	0.117550033	1.678983452
ENST00000418698	TAF4B	4.44865812	-1.559130794	4.755733927	2.61E-05	0.115531495	1.570026435
ENST00000621160	IFI27	-2.435708065	6.520843816	-4.554363095	4.90E-05	0.117550033	1.526649813
ENST00000632519	LY6E	-2.731066776	0.591537384	-4.446269436	6.86E-05	0.134967757	1.496624719
ENST00000403946	OTOF	-2.970962895	-2.892480546	-4.732184521	2.81E-05	0.115531495	1.31574413
ENST00000651911	WDR26	1.094159568	6.314401563	4.350343061	9.23E-05	0.159692396	1.250147161
ENST00000452357	OAS1	-1.818278295	5.997126872	-4.338993507	9.56E-05	0.159692396	1.153757546
ENST00000263549	PARP12	-0.992187473	4.84288951	-4.275493688	0.000116216	0.171634291	1.080458922
ENST00000625437	IFI27	-2.523834301	-2.947414381	-4.633224752	3.83E-05	0.117550033	1.044314536
ENST00000342315	OAS2	-1.560052712	4.432083316	-4.257431734	0.000122833	0.171634291	1.025725684
ENST00000310613	SULT1B1	1.162993883	5.449916171	4.241391027	0.000129017	0.171634291	1.003301617
ENST00000246024	TMX4	0.921634305	5.833068666	4.248814544	0.000126118	0.171634291	0.99742929
ENST00000373935	IPMK	1.452885975	4.08505462	4.218469013	0.000138385	0.173581795	0.994044831
ENST00000215832	MAPK1	0.829491583	6.348257446	4.25280594	0.000124586	0.171634291	0.961871072
ENST00000371569	UBE2A	3.162683536	-0.778740192	4.505338311	5.71E-05	0.117550033	0.938984839
ENST00000479348	PCIF1	-6.078089901	1.591328303	-4.367952553	8.74E-05	0.158204576	0.921108759
ENST00000252593	BST2	-0.898044377	8.285665542	-4.328143049	9.89E-05	0.159692396	0.908862515
ENST00000415374	PNPT1	-2.965177214	-2.649534846	-4.527580775	5.33E-05	0.117550033	0.878097409
ENST00000361005	PRSS3	-3.152314076	-2.134217804	-4.505079954	5.72E-05	0.117550033	0.859593519
ENST00000438323	IFI35	-1.14518732	6.60331807	-4.244092789	0.000127954	0.171634291	0.835599138
ENST00000419548	SIGLEC1	-2.986850013	0.14550743	-4.156792115	0.000167016	0.173581795	0.81512309
ENST00000272163	LBR	1.117719767	6.642287797	4.198821736	0.000146941	0.173581795	0.781566961
ENST00000333229	BRWD1	1.255579153	2.890569506	4.147429565	0.00017184	0.173581795	0.777515629
ENST00000523505	CCDC71L	1.269800977	3.169814767	4.124802804	0.000184066	0.177137825	0.735489314
ENST00000415816	IFI35	-1.194843372	5.758263954	-4.17998837	0.000155627	0.173581795	0.733610211
ENST00000627913	IFI27	-2.792354207	-2.337377806	-4.429814328	7.22E-05	0.136110238	0.688863814
ENST00000634384	ATRIP	-0.892957886	5.332956694	-4.145796171	0.000172695	0.173581795	0.682820105
ENST00000339598	OTOF	-2.742184527	-0.498270914	-4.135884922	0.000177975	0.175000078	0.659219666
ENST00000515088	DDX60L	-1.401862911	4.201098605	-4.10426727	0.000195893	0.183408204	0.639817456
ENST00000596315	EMP3	-0.611190768	7.576033364	-4.158796459	0.000166001	0.173581795	0.522018408
ENST00000221200	KCTD9	1.212248982	2.684466704	4.013412114	0.000257729	0.209970098	0.423799482
ENST00000265175	SEC24B	0.913994652	3.508628803	3.954695552	0.000307394	0.218233482	0.27907725
ENST00000466424	SHISA5	-1.054970831	5.544455175	-4.004658947	0.000264604	0.209970098	0.269643319
ENST00000477657	AMY2B	3.599314447	-1.548484871	4.195736458	0.000148331	0.173581795	0.189156168
ENST00000455997	SACM1L	3.10724448	-1.727614553	4.167074337	0.000161871	0.173581795	0.139664223
ENST00000251642	DHX58	-1.338803208	3.658708967	-3.918767478	0.000342245	0.227648212	0.138857604
ENST00000344754	SIGLEC1	-1.679397719	2.809700383	-3.905296522	0.000356276	0.232489756	0.124614627
ENST00000527884	E2F8	2.560693657	-2.655973299	4.211458612	0.000141381	0.173581795	0.09387341
ENST00000395822	ZBP1	-0.996606056	4.207700737	-3.901991097	0.000359804	0.232489756	0.067207732
ENST00000327839	CLECL1P	1.563482582	2.482459091	3.865776913	0.000400737	0.240023694	0.045882122
ENST00000376495	OTUD1	1.11445431	3.825173348	3.851739725	0.000417788	0.242268765	0.002776609
ENST00000323716	ARMC10	3.801930726	0.120180138	3.976058685	0.000288333	0.215000108	-0.028780019
ENST00000366663	C1orf198	-2.839551216	2.110238242	-3.968669001	0.000294793	0.215060742	-0.039068843
ENST00000530443	OR52I1	-2.536525169	-0.937928588	-4.099586164	0.000198691	0.183408204	-0.058436496
ENST00000318220	NBPF3	1.690908578	1.333057291	3.891578401	0.000371138	0.236436068	-0.061868104
ENST00000263636	LY75	1.143087839	4.064381829	3.827662411	0.000448685	0.244368013	-0.072773608
ENST00000520466	LY6E	-3.846009414	0.99675443	-3.814085886	0.000467071	0.244368013	-0.087412305
ENST00000649529	ISG15	-1.872291117	10.42959263	-4.149258821	0.000170887	0.173581795	-0.088509393
ENST00000426002	SHISA5	-0.822117885	8.596027101	-4.010447018	0.000260038	0.209970098	-0.089934325
ENST00000395473	LGALS9	-0.814038767	7.069728233	-3.921069768	0.000339901	0.227648212	-0.095732634
ENST00000355897	GPR160	1.083525065	3.430587941	3.810152784	0.000472532	0.244368013	-0.103021249
ENST00000521699	LY6E	-1.793716074	1.28136983	-3.80607008	0.000478266	0.244368013	-0.108293832
ENST00000356433	DLL3	2.406422015	-1.357265253	4.077369999	0.00021251	0.192241153	-0.11348338
ENST00000650810	MXI1	-4.226864679	-2.265299836	-3.985225996	0.00028051	0.215000108	-0.187099985
ENST00000591126	SMAD4	4.1539826	-1.49974919	3.947615318	0.000313978	0.218484915	-0.199710252
ENST00000490668	SFPQ	3.34049127	-2.914113348	4.045200799	0.000234193	0.203707648	-0.213609057
ENST00000378946	GK	1.032498687	4.91990441	3.789358324	0.000502448	0.244368013	-0.224214624
ENST00000612828	CNTNAP3B	2.219081905	2.506442601	3.805865216	0.000478556	0.244368013	-0.227062493
ENST00000550023	KRR1	2.747905659	-1.660907895	4.03705229	0.000240019	0.204835675	-0.23087287
ENST00000341119	SLC25A40	0.981920847	3.879340717	3.756740651	0.000553097	0.255240288	-0.25598683
ENST00000488554	MYO1G	3.439693195	-1.73704457	3.974186705	0.000289956	0.215000108	-0.256541059
ENST00000555081	IFI27	-2.105146449	-2.498086755	-4.018137875	0.00025409	0.209970098	-0.26511351
ENST00000588156	PIK3C3	4.114319256	-2.287244486	3.953180719	0.000308791	0.218233482	-0.269352722
ENST00000632978	LY6E	-2.562011583	-0.704288458	-3.875553054	0.000389262	0.237928635	-0.277547066
ENST00000618200	IFI27	-2.628651325	-1.566142812	-3.923470548	0.000337474	0.227648212	-0.279287409
ENST00000379483	KBTBD7	1.176567305	2.777904805	3.740572416	0.000579999	0.255240288	-0.284886
ENST00000532933	DRAP1	-0.963726271	3.320197399	-3.741667779	0.000578138	0.255240288	-0.296623361
ENST00000648081	DSC2	3.213377846	2.80605187	3.764946441	0.000539909	0.255240288	-0.299041513
ENST00000340042	GLI4	3.766664783	-1.041855914	3.881230813	0.000382745	0.237928635	-0.307240659
ENST00000359933	ATG2B	1.021783323	3.163271906	3.723070458	0.000610545	0.2556995	-0.323683105
ENST00000616170	SH3GLB1	2.963225544	0.826589413	3.842846353	0.000428952	0.24252425	-0.326489265
ENST00000567622	FBXO31	2.464127896	-1.694259783	3.985963224	0.00027989	0.215000108	-0.365438054
ENST00000471229	ARMCX3	5.887556672	0.119646364	3.811238098	0.000471019	0.244368013	-0.365651996
ENST00000025301	AKAP11	1.050263494	3.805983538	3.697718445	0.000657559	0.265554149	-0.408323746
ENST00000468581	SLC33A1	3.980596474	-1.59313826	3.852121501	0.000417315	0.242268765	-0.410926487
ENST00000448387	GOLGA8N	4.397680691	-0.938964188	3.813769125	0.000467508	0.244368013	-0.42305461
ENST00000321348	CYBRD1	1.173485678	4.472703056	3.69861218	0.000655844	0.265554149	-0.424477973
ENST00000265348	CUL7	-2.758691471	0.963623812	-3.843762023	0.00042779	0.24252425	-0.425072397
ENST00000469381	GSE1	3.557930614	2.021954581	3.716440498	0.000622516	0.258321501	-0.427936595
ENST00000409947	MAP3K2	1.167846564	5.506199859	3.724991934	0.000607117	0.2556995	-0.449817331
ENST00000303221	EMB	0.86646889	5.738085809	3.733388602	0.000592354	0.2556995	-0.456123692
ENST00000408968	IFITM1	-0.831059631	11.91212156	-4.059057014	0.000224602	0.199195406	-0.458639299
ENST00000259030	RTP4	-1.167478402	5.178981127	-3.747393172	0.0005685	0.255240288	-0.464901556
ENST00000262803	UPF1	3.602938441	-0.331473041	3.793555336	0.000496266	0.244368013	-0.481952745
ENST00000521988	TRIQK	1.062490887	2.741060415	3.653939914	0.000747086	0.271618245	-0.497941635
ENST00000532788	IRF7	-2.593155889	-2.326757447	-3.86362769	0.000403303	0.240023694	-0.506036249
ENST00000374647	ELP1	3.443140302	-1.429718873	3.813332871	0.000468111	0.244368013	-0.516978851
ENST00000359570	INPP5D	5.377833078	0.829125042	3.730262183	0.00059781	0.2556995	-0.540113878
ENST00000323557	FBXO9	1.239721506	5.530044123	3.671698933	0.000709436	0.271618245	-0.565777672
ENST00000532326	IRF7	-2.889789648	-0.992977306	-3.790536006	0.000500706	0.244368013	-0.569432244
ENST00000294066	MAP4K2	1.097814396	2.843823775	3.616192739	0.000833611	0.274595434	-0.592944731
ENST00000263805	ZNF106	0.919610323	4.998010154	3.652489331	0.000750245	0.271618245	-0.597963589
ENST00000319921	RNF213	-0.879260517	3.3716051	-3.627071999	0.00080773	0.274595434	-0.598062889
ENST00000450142	PPP1R12A	1.053494195	5.414561586	3.65753753	0.000739307	0.271618245	-0.63282202
ENST00000551241	OAS1	-1.33098287	2.047183549	-3.600564709	0.000872189	0.274595434	-0.642415532
ENST00000528718	DGAT1	4.227480555	1.787517527	3.672886511	0.000706985	0.271618245	-0.651114217
ENST00000563468	GSPT1	3.752667766	6.537458127	3.631482903	0.000797459	0.274595434	-0.656194825
ENST00000616764	IFI27	-2.173840261	6.032625172	-3.791971759	0.00049859	0.244368013	-0.65782562
ENST00000612328	NAIP	-3.923637137	-2.157273619	-3.739848528	0.000581233	0.255240288	-0.683991603
ENST00000389032	STK38L	0.982052189	4.57212393	3.610156536	0.000848313	0.274595434	-0.684616337
ENST00000574285	HAPSTR1	0.770431985	5.53903491	3.633155546	0.000793597	0.274595434	-0.685612371
ENST00000507358	MANBA	1.191009676	3.794064686	3.590256269	0.00089857	0.275847344	-0.685903832
ENST00000545012	TRIM46	3.523310422	-1.920622791	3.797849462	0.000490017	0.244368013	-0.692040755
ENST00000554573	RALGAPA1	4.035333385	-1.012880245	3.70537077	0.000643012	0.264400696	-0.694342076
ENST00000373212	SH3BGRL	0.427871748	8.082062921	3.742407761	0.000576883	0.255240288	-0.711917806
ENST00000552215	CHPT1	2.057933825	0.301222061	3.728866153	0.000600262	0.2556995	-0.727298406
ENST00000367511	NIBAN1	0.855196529	6.915888422	3.664839223	0.000723757	0.271618245	-0.727364361
ENST00000415035	STAT1	-2.64422255	-1.355995666	-3.757879135	0.000551249	0.255240288	-0.732427656
ENST00000355476	RBPJ	1.151289201	5.004691451	3.599761505	0.000874218	0.274595434	-0.736836314
ENST00000368468	MAN1A1	0.90819133	4.760316025	3.586886994	0.000907358	0.275847344	-0.75205027
ENST00000216277	PAPOLA	0.72939751	5.843241112	3.625185381	0.000812162	0.274595434	-0.752606161
ENST00000337198	AZIN1	0.795075074	5.124502056	3.593114047	0.000891181	0.275847344	-0.773542044
ENST00000274400	GTF2H2	3.310616506	-2.596902734	3.756227579	0.000553932	0.255240288	-0.775856115
ENST00000582730	SRSF1	1.403778516	4.768767409	3.574620619	0.000940054	0.281586634	-0.78348082
ENST00000438792	KTN1	2.498254041	-0.716108689	3.660347217	0.000733286	0.271618245	-0.797166026
ENST00000361355	AMY2B	1.283743564	2.223659624	3.535083533	0.001053326	0.301537996	-0.802266819
ENST00000633934	LY6E	-1.939159687	-2.863361706	-3.746338532	0.000570263	0.255240288	-0.809793054
ENST00000415385	MAP2K4	4.25457881	-1.184603451	3.666452178	0.000720365	0.271618245	-0.84492586
ENST00000643962	ZYX	-4.267732111	-1.327802318	-3.629277826	0.000802578	0.274595434	-0.860991473
ENST00000675061	C1orf21	-3.30265187	-2.956099745	-3.692920962	0.000666841	0.266919276	-0.86589934
ENST00000675868	OAS1	-2.290765492	0.64111378	-3.516428633	0.001111217	0.308991467	-0.887630612
ENST00000262134	LPCAT2	0.805181724	5.204983802	3.545184594	0.0010232	0.298582992	-0.895176881
ENST00000399808	IFITM3	-1.67285796	10.95806042	-3.879629474	0.000384572	0.237928635	-0.89880685
ENST00000403230	DDX17	1.04610045	7.686533226	3.644149894	0.000768657	0.271618245	-0.900418847
ENST00000362020	IFI6	-1.398705397	5.126745955	-3.586376449	0.000908697	0.275847344	-0.926323864
ENST00000573760	XAF1	-2.662207697	-1.008702499	-3.603212705	0.000865534	0.274595434	-0.930321206
ENST00000222462	WNT16	2.824481254	-1.814713862	3.670474644	0.000711972	0.271618245	-0.93731028
ENST00000286548	GNAQ	1.147597154	5.104390485	3.517877373	0.001106614	0.308991467	-0.952459226
ENST00000646544	OPA1	3.459386596	2.865314181	3.469274411	0.001271472	0.310337382	-0.95795731
ENST00000543561	CES4A	-1.888882063	-2.900949215	-3.660756808	0.000732412	0.271618245	-0.960422428
ENST00000638894	TOP3A	-3.211584972	-1.35989457	-3.623849643	0.000815314	0.274595434	-0.961225339
ENST00000392276	C19orf12	4.013565946	-1.945615266	3.60699223	0.000856119	0.274595434	-0.964302959
ENST00000369645	MOV10	-4.217342223	-1.948078824	-3.591298202	0.000895869	0.275847344	-0.964560214
ENST00000310706	JUP	-1.417566821	3.412324141	-3.496594608	0.001176111	0.310337382	-0.965774454
ENST00000260197	SORL1	0.882749774	8.000067664	3.61948039	0.000825707	0.274595434	-0.970060227
ENST00000455146	COG6	1.166874477	1.974108509	3.465440455	0.001285433	0.310337382	-0.971927241
ENST00000336032	PNRC1	0.796492214	7.937186897	3.620176203	0.000824043	0.274595434	-0.975289336
ENST00000268896	PCTP	0.615553622	5.094403186	3.510682738	0.001129654	0.308991467	-0.97698071
ENST00000264904	USO1	1.483538037	2.267939803	3.461190255	0.001301082	0.310337382	-0.994515436
ENST00000261438	KLF3	0.727909451	5.94243316	3.537386605	0.001046383	0.301458397	-0.995704705
ENST00000512773	PLRG1	3.319359479	-2.571195352	3.648501943	0.000758995	0.271618245	-0.995849505
ENST00000261233	IRAK3	1.099285913	5.050469029	3.504077496	0.001151212	0.308991467	-1.004015091
ENST00000341469	TRIM14	-0.597328741	4.481641349	-3.493532158	0.001186449	0.310337382	-1.019136623
ENST00000428135	SNX13	1.082244911	3.534533933	3.456825021	0.001317344	0.310337382	-1.019435226
ENST00000281741	TXNDC16	1.320604041	1.234028288	3.48480708	0.001216383	0.310337382	-1.023006523
ENST00000521145	ZNF596	2.194631955	-3.11131657	3.649426665	0.000756957	0.271618245	-1.024801253
ENST00000225719	CPD	1.190450226	5.690021078	3.50307805	0.001154508	0.308991467	-1.030269236
ENST00000646946	CACNA2D4	-3.784779163	-1.485873991	-3.571361199	0.000948931	0.282375554	-1.03032812
ENST00000493962	FBXO11	2.222614738	-2.668996243	3.659223176	0.000735689	0.271618245	-1.034432527
ENST00000497831	GLMP	3.079590058	-1.845204275	3.612216317	0.000843268	0.274595434	-1.037425414
ENST00000472708	HLA-DQB1	2.423307328	-3.076799724	3.644953666	0.000766864	0.271618245	-1.040094313
ENST00000418596	HYCC2	1.107367246	4.851745044	3.474530126	0.00125257	0.310337382	-1.0531561
ENST00000651004	MXI1	3.820840852	5.13154494	3.432620658	0.001411103	0.310610178	-1.070310222
ENST00000367696	RC3H1	0.958604882	4.727201773	3.465034499	0.00128692	0.310337382	-1.070763891
ENST00000494959	MYO7B	3.868432476	2.781184303	3.452730847	0.001332773	0.310610178	-1.076849862
ENST00000407381	TBC1D22A	3.538354554	-2.426994763	3.575746198	0.000937007	0.281586634	-1.078060622
ENST00000478188	POLR2B	1.734797291	2.827581467	3.415005885	0.001483315	0.310610178	-1.088840712
ENST00000381410	SNX18	0.886216458	5.285915872	3.47502661	0.001250798	0.310337382	-1.089668223
ENST00000555443	KLHDC2	1.58326778	1.751961569	3.435880896	0.001398111	0.310610178	-1.10066683
ENST00000283632	RMND5A	0.646689228	5.53697492	3.476200289	0.001246619	0.310337382	-1.101667518
ENST00000369774	SH3PXD2A	3.406643586	-0.65287364	3.509942301	0.001132052	0.308991467	-1.103750765
ENST00000295612	EIF4E3	-4.596372266	-0.588525933	-3.509568126	0.001133265	0.308991467	-1.106739257
ENST00000294353	ZYG11B	1.106226422	3.225034455	3.406487743	0.001519489	0.313826595	-1.116168164
ENST00000283943	TRIP12	1.572428844	5.095654084	3.450327825	0.001341909	0.310610178	-1.122126773
ENST00000322244	UBA6	0.919402454	3.571787418	3.415047735	0.001483139	0.310610178	-1.129782821
ENST00000392210	PPP1R14B	-4.194429249	-1.414727748	-3.506124447	0.00114449	0.308991467	-1.130640028
ENST00000394620	CCL8	-3.421497966	-0.635628844	-3.509997221	0.001131874	0.308991467	-1.139260538
ENST00000328046	KLHL15	1.141823547	1.978905928	3.389392228	0.001594651	0.314824943	-1.161744761
ENST00000258884	ABHD17C	2.095669856	-0.101117217	3.508454772	0.001136882	0.308991467	-1.163743223
ENST00000369248	FHIP2A	1.042876503	4.257208614	3.416211972	0.00147826	0.310610178	-1.164627851
ENST00000220592	AGO2	0.697699553	5.085414476	3.4312575	0.001416569	0.310610178	-1.17550629
ENST00000439240	ATF6B	-2.423706451	1.027211519	-3.437673739	0.001391016	0.310610178	-1.178709893
ENST00000404138	ZBTB40	-2.45167077	-3.002056944	-3.550017346	0.001009081	0.297372365	-1.181910159
ENST00000641833	OR1D2	3.762235214	-2.962225802	3.54175774	0.001033327	0.299605125	-1.19409249
ENST00000347635	NUP50	0.726624061	5.912707058	3.457857729	0.001313479	0.310337382	-1.202742644
ENST00000632753	IRF7	-4.234405557	-2.568943728	-3.488663508	0.001203064	0.310337382	-1.224350837
ENST00000381024	ATAD2B	4.415007424	-1.404463208	3.484530209	0.001217345	0.310337382	-1.226938494
ENST00000344337	KPNA1	0.573502331	4.948839135	3.41132279	0.001498854	0.310984639	-1.227631318
ENST00000399455	USP47	4.372272767	0.795895487	3.397826562	0.001557135	0.314824943	-1.240156239
ENST00000334660	CHP1	0.485755077	5.820881845	3.434140897	0.001405031	0.310610178	-1.243977114
ENST00000556946	PPP2R5C	-0.5507536	4.942909065	-3.418013801	0.001470738	0.310610178	-1.249538445
ENST00000553612	GTF2A1	0.838196012	4.412858783	3.383158003	0.001622934	0.314824943	-1.257624295
ENST00000261951	CNOT6	0.808628465	3.924530076	3.366099839	0.001702791	0.316996451	-1.269053705
ENST00000650641	CCDC39	1.967680171	-2.310712681	3.532761018	0.001060373	0.301646006	-1.279390818
ENST00000477973	RYBP	0.804644259	5.21337714	3.394786784	0.001570558	0.314824943	-1.287395712
ENST00000565296	CCNDBP1	1.061005633	2.375713061	3.331179689	0.001878117	0.320562688	-1.288998158
ENST00000517654	CYRIB	0.636334406	6.871819994	3.465592645	0.001284876	0.310337382	-1.295518147
ENST00000413089	HLA-DQB1	5.911520569	-0.327233523	3.377168471	0.001650557	0.314824943	-1.296418177
ENST00000640477	KIR2DL1	-2.004848862	-3.248127918	-3.481928465	0.001226417	0.310337382	-1.304078737
ENST00000216392	PYGL	0.816910555	6.560775149	3.43392915	0.001405875	0.310610178	-1.308452847
ENST00000361157	IFI6	-1.223045812	8.409042416	-3.599868116	0.000873948	0.274595434	-1.309006373
ENST00000486882	IFI44L	-1.811961924	2.533647395	-3.355950297	0.001752071	0.318108979	-1.311194977
ENST00000457836	BCKDHA	2.343310382	-0.492726078	3.462294585	0.001296999	0.310337382	-1.318238162
ENST00000369577	ZNF292	1.061907655	4.000369056	3.346014555	0.001801628	0.318108979	-1.319453954
ENST00000485101	EIF4A2	1.004242844	3.986050618	3.347297191	0.001795156	0.318108979	-1.322756662
ENST00000547879	YLPM1	2.114974589	-0.976840712	3.479822639	0.001233807	0.310337382	-1.322918559
ENST00000398598	MX1	-1.371039571	7.56294278	-3.54884902	0.001012477	0.297372365	-1.323281476
ENST00000589228	PRKAR1A	0.686091323	7.00329352	3.453927737	0.001328244	0.310610178	-1.325691045
ENST00000360760	SPATS2L	-1.405466335	2.259672276	-3.342398349	0.001819995	0.318108979	-1.326660893
ENST00000619835	MIER2	-3.510052066	0.042340285	-3.424706976	0.001443119	0.310610178	-1.328140885
ENST00000251241	DHX40	0.683539317	3.914222404	3.337934375	0.001842914	0.318108979	-1.335142326
ENST00000486774	LGALS9	-2.114514206	-0.877548668	-3.458097921	0.001312582	0.310337382	-1.338700348
ENST00000529565	CASP4	0.922647455	3.650459916	3.328583672	0.001891816	0.3215019	-1.346405825
ENST00000338523	SNX10	0.927378155	5.726369753	3.396121242	0.001564652	0.314824943	-1.349114847
ENST00000376170	ABI1	2.539651767	-2.944105177	3.483749662	0.001220059	0.310337382	-1.350610206
ENST00000340828	CCNG1	0.684752014	5.019340455	3.368328598	0.001692148	0.316996451	-1.360093097
ENST00000300141	DPP8	0.90801564	3.93508257	3.324246613	0.001914916	0.32198356	-1.367882983
ENST00000494854	SHISA5	-0.990677893	3.822621508	-3.343511102	0.001814324	0.318108979	-1.368296631
ENST00000651490	TYMP	-1.146462396	4.915047287	-3.361021743	0.001727279	0.318108979	-1.373406014
ENST00000619493	ARFRP1	-2.851758826	-0.870493188	-3.422784059	0.001451003	0.310610178	-1.377783942
ENST00000442697	DNAJB14	0.881249057	4.265878255	3.335272985	0.001856708	0.318108979	-1.378560467
ENST00000326793	ACAP2	0.915876581	5.917727532	3.392758617	0.001579575	0.314824943	-1.38011605
ENST00000260045	THAP12	1.042126379	4.058880567	3.322821009	0.001922568	0.322072822	-1.385418011
ENST00000636934	CLN8	2.254715811	-3.084944792	3.464815377	0.001287724	0.310337382	-1.386897603
ENST00000369239	PNISR	0.99241336	5.72770683	3.386661585	0.001606981	0.314824943	-1.387520682
ENST00000612072	NLRP2	2.770707656	-2.530992183	3.459239147	0.001308327	0.310337382	-1.389993526
ENST00000445409	OAS1	-1.541449271	2.486564597	-3.303571812	0.002028776	0.326560781	-1.390350576
ENST00000330714	MX2	-0.865343633	7.203120225	-3.466573922	0.001281291	0.310337382	-1.391481105
ENST00000252797	ZNF764	-3.416205833	0.070795036	-3.39606404	0.001564905	0.314824943	-1.395548658
ENST00000559127	NDUFAF1	-2.141773498	-1.413638947	-3.447528616	0.001352627	0.310610178	-1.396961979
ENST00000264235	GSK3B	0.615930385	4.444566412	3.327435639	0.001897905	0.3215019	-1.400831615
ENST00000298307	KLHDC2	0.912551285	4.123833131	3.311497504	0.001984386	0.32326471	-1.402494171
ENST00000520694	DNPEP	-2.902737324	-1.148979434	-3.417163464	0.001474283	0.310610178	-1.406294339
ENST00000523256	SLC25A32	-2.903381501	-2.890846352	-3.422513086	0.001452117	0.310610178	-1.410111443
ENST00000223122	C1GALT1	3.0438334	-2.784671433	3.435783555	0.001398498	0.310610178	-1.414006401
ENST00000531688	IFITM3	-1.592996716	0.18190826	-3.279810879	0.002167591	0.330885715	-1.433191259
ENST00000469430	INTS6	2.9898448	-1.888339774	3.412425652	0.001494184	0.310984639	-1.434014405
ENST00000369367	SCAF11	0.701783238	5.459121064	3.356748857	0.001748145	0.318108979	-1.435092317
ENST00000398988	KSR1	2.645717309	-2.801651955	3.439028035	0.00138568	0.310610178	-1.435626664
ENST00000408947	TAS2R40	2.531603769	-1.534278943	3.418135492	0.001470232	0.310610178	-1.441846027
ENST00000325658	PPM1A	1.169739401	1.970400648	3.266923339	0.002246615	0.330885715	-1.442238238
ENST00000426126	ZDHHC17	1.086752086	3.68174249	3.28867105	0.002114804	0.330885715	-1.443961933
ENST00000526680	LONRF1	3.514463243	-0.274206361	3.341859588	0.001822747	0.318108979	-1.445727771
ENST00000351989	DGCR8	-3.230559681	-1.913812406	-3.385438082	0.001612535	0.314824943	-1.44753079
ENST00000367634	RALGPS2	1.258191207	3.350851819	3.272183768	0.002214034	0.330885715	-1.45178671
ENST00000322716	EPM2AIP1	0.944849574	2.833693888	3.26441874	0.002262288	0.330885715	-1.455419679
ENST00000228872	CDKN1B	0.683103868	6.03819401	3.365233937	0.001706943	0.316996451	-1.460285818
ENST00000360820	SCYL2	0.910081376	4.352248033	3.303831035	0.00202731	0.326560781	-1.460792141
ENST00000366997	LPGAT1	0.898647808	5.717455088	3.345434155	0.001804564	0.318108979	-1.463250976
ENST00000400798	KAZN	2.961367219	0.373056619	3.349458295	0.001784302	0.318108979	-1.464189445
ENST00000393006	WDR33	1.352673997	2.273118088	3.25635838	0.002313433	0.330885715	-1.465161086
ENST00000354366	NRDE2	0.972659141	2.288783072	3.25314456	0.002334131	0.330885715	-1.472167551
ENST00000503561	PARP8	2.236614035	-0.041771296	3.311051687	0.001986858	0.32326471	-1.47588287
ENST00000327305	NETO1	2.198896289	-2.053161979	3.418658823	0.001468055	0.310610178	-1.478903692
ENST00000258526	PLXNC1	0.912373096	6.600268427	3.375877345	0.00165657	0.314824943	-1.485276872
ENST00000262052	SLC11A2	3.296523721	-1.745040411	3.373130425	0.001669433	0.315941997	-1.485531457
ENST00000519749	ITK	5.155812833	2.507569988	3.259106372	0.002295874	0.330885715	-1.487367569
ENST00000313115	ATOX1	-0.492845775	6.454006929	-3.381612121	0.001630021	0.314824943	-1.487874694
ENST00000400335	KREMEN1	1.696645791	2.813111561	3.246770374	0.002375704	0.330885715	-1.491034389
ENST00000381039	RBBP6	3.686620042	-2.774091925	3.386194955	0.001609097	0.314824943	-1.491562862
ENST00000275767	TMEM140	-0.762103454	7.677412494	-3.444870729	0.001362879	0.310610178	-1.495728901
ENST00000295050	SPRTN	1.037628858	1.960249318	3.238326484	0.002431859	0.330885715	-1.507909866
ENST00000394236	PROS1	2.21609965	0.944336726	3.315185091	0.00196405	0.322398446	-1.509868821
ENST00000554709	MAX	-1.965183884	-1.497903508	-3.391353545	0.001585851	0.314824943	-1.514034365
ENST00000483067	SP110	-2.907911619	-1.538463985	-3.35799241	0.001742047	0.318108979	-1.516885269
ENST00000461111	AGRN	-2.321350187	-0.803343363	-3.31551451	0.001962243	0.322398446	-1.525610255
ENST00000479472	SULF2	3.121715154	-2.339962597	3.376719984	0.001652644	0.314824943	-1.534403566
ENST00000468589	DENND1B	2.090789641	-1.572481043	3.376090121	0.001655578	0.314824943	-1.53486922
ENST00000477177	NDUFB5	2.2500572	-2.282738577	3.392800845	0.001579387	0.314824943	-1.534869968
ENST00000394809	MYLK3	1.934355499	-2.187826895	3.402003252	0.001538871	0.314824943	-1.536795588
ENST00000357081	AGTPBP1	1.001408507	4.573353065	3.273165073	0.002208006	0.330885715	-1.537055285
ENST00000480128	ARID2	-1.707135729	-2.355076151	-3.364587923	0.001710047	0.316996451	-1.551504258
ENST00000349213	ARID4B	1.167446987	4.012063664	3.258825925	0.00229766	0.330885715	-1.553323436
ENST00000399598	UBXN2B	0.893641529	5.012120649	3.283206322	0.002147216	0.330885715	-1.558418582
ENST00000316963	LYPLA1	0.661098339	5.051748139	3.292268378	0.002093723	0.330885715	-1.562619748
ENST00000334256	KPNA4	0.620985874	5.032402887	3.284652684	0.002138591	0.330885715	-1.563863428
ENST00000463977	TRIM26	2.584217278	-3.212830341	3.365415071	0.001706074	0.316996451	-1.572614011
ENST00000269195	GALNT1	0.716322709	4.410096772	3.259259931	0.002294897	0.330885715	-1.57452936
ENST00000264380	PIKFYVE	0.832411636	4.561836422	3.265793289	0.002253674	0.330885715	-1.574957627
ENST00000292782	DCUN1D1	0.903756588	4.747929714	3.270652599	0.002223471	0.330885715	-1.578664596
ENST00000336735	SEL1L	0.857516706	5.020833453	3.276119595	0.002189951	0.330885715	-1.582730743
ENST00000480037	ZBP1	-1.966974123	-2.818806432	-3.351577446	0.001773719	0.318108979	-1.584218586
ENST00000643169	PSME1	-0.790695689	3.394415924	-3.218964392	0.002565421	0.330885715	-1.593670411
ENST00000439174	GNA13	0.844252713	6.139380564	3.316725529	0.001955613	0.322398446	-1.596718647
ENST00000402905	CARF	2.976873387	-2.208095163	3.335580491	0.001855109	0.318108979	-1.605628632
ENST00000381226	MIER3	4.294038739	-0.267408456	3.253269544	0.002333323	0.330885715	-1.612050156
ENST00000437707	B3GALT9	-1.946878561	-1.81634024	-3.337730915	0.001843965	0.318108979	-1.612656339
ENST00000528627	NSD3	1.186331138	1.13468251	3.205319625	0.002663695	0.330885715	-1.615814277
ENST00000537541	TRIQK	2.369680642	-2.668772009	3.347382756	0.001794725	0.318108979	-1.616162923
ENST00000335508	SF3B1	1.100004091	6.472843804	3.326112842	0.001904944	0.3215019	-1.617575599
ENST00000371142	TM9SF3	1.098739983	5.378876876	3.274870358	0.002197568	0.330885715	-1.620644539
ENST00000506894	GPM6A	2.282570203	-2.882559011	3.335894593	0.001853478	0.318108979	-1.622088852
ENST00000635647	PTBP1	-3.430778343	0.095688658	-3.277878854	0.002179267	0.330885715	-1.627465519
ENST00000288502	TMEM268	-2.361613393	2.783079986	-3.186964088	0.002801539	0.330885715	-1.628649051
ENST00000261891	DAPK2	0.937081239	3.744469597	3.20593875	0.00265916	0.330885715	-1.634292517
ENST00000618863	IFI27	-2.345764603	6.238633632	-3.416612361	0.001476585	0.310610178	-1.635205734
ENST00000225831	CCL2	-2.640859736	1.368569964	-3.187378918	0.002798351	0.330885715	-1.636160601
ENST00000629761	INPP5D	-4.437241928	1.425457005	-3.229212118	0.002493887	0.330885715	-1.639175654
ENST00000498238	RSRP1	0.883471135	5.381125955	3.267197188	0.002244908	0.330885715	-1.645227795
ENST00000339145	IFI6	-1.564775423	1.040245454	-3.183890861	0.002825269	0.330885715	-1.645975297
ENST00000402364	SACS	3.144686845	0.037587176	3.235983446	0.002447663	0.330885715	-1.64608841
ENST00000568808	CCPG1	3.240273798	3.320191517	3.178799971	0.002864998	0.330885715	-1.64719294
ENST00000481073	XPO1	4.055884825	2.452013786	3.183056073	0.002831748	0.330885715	-1.647598473
ENST00000579534	POLI	1.343602863	1.878890199	3.177342379	0.00287647	0.330885715	-1.647658807
ENST00000461515	INTS6	2.054200124	-1.946891877	3.338444982	0.001840278	0.318108979	-1.648483596
ENST00000368488	CEP85L	3.927569134	-1.880312195	3.248551402	0.002364017	0.330885715	-1.655083344
ENST00000243924	PI3	1.9381306	7.609335864	3.316010754	0.001959523	0.322398446	-1.658784288
ENST00000538932	ZNF664	3.09666782	2.13485962	3.176715741	0.002881415	0.330885715	-1.662297813
ENST00000373609	TXLNA	-3.563996563	-0.95266336	-3.255071233	0.002321702	0.330885715	-1.664021276
ENST00000305997	MBOAT2	0.906602172	4.224539973	3.20703036	0.002651181	0.330885715	-1.665706047
ENST00000245304	RAP2A	1.008765157	3.481005943	3.193934722	0.002748414	0.330885715	-1.673218126
ENST00000263398	CD44	0.515029312	8.213399977	3.384625609	0.001616233	0.314824943	-1.674161039
ENST00000308330	LEMD3	1.045712649	3.398020369	3.185439141	0.002813291	0.330885715	-1.675078216
ENST00000261366	LMNB1	0.783220766	5.566772319	3.271185364	0.002220183	0.330885715	-1.676725728
ENST00000033079	FAM13B	1.066066474	3.851074243	3.196665411	0.002727864	0.330885715	-1.680305849
ENST00000400960	CR1	0.855630892	5.774216304	3.262915183	0.002271746	0.330885715	-1.691500358
ENST00000645513	ITFG2	2.611538608	-2.497223044	3.30405595	0.002026038	0.326560781	-1.691842929
ENST00000289703	ELK4	-2.25285959	-1.146949863	-3.275396089	0.00219436	0.330885715	-1.697279406
ENST00000375533	BAMBI	-2.03890719	-1.559796458	-3.289177213	0.002111826	0.330885715	-1.699615701
ENST00000253673	ADGRE3	0.948910149	5.526681721	3.235256182	0.002452589	0.330885715	-1.701325881
ENST00000467646	TYW3	2.804402734	-3.148705212	3.292858031	0.002090287	0.330885715	-1.703100193
ENST00000396349	MANSC1	4.330225852	1.463786363	3.16486623	0.002976459	0.330885715	-1.70818991
ENST00000506157	ADD1	-1.834937307	-2.550889779	-3.267905062	0.002240501	0.330885715	-1.711711996
ENST00000559491	RNF31	-3.702431592	-1.017676008	-3.22526076	0.002521242	0.330885715	-1.721673365
ENST00000471979	PACRGL	2.324402155	-3.134519396	3.286704533	0.002126414	0.330885715	-1.723942206
ENST00000519802	PCM1	3.373129982	-0.965805153	3.224155217	0.002528947	0.330885715	-1.724609318
ENST00000530336	PYGL	0.925761754	3.268196784	3.151782663	0.003084846	0.330885715	-1.729125284
ENST00000274140	MARCHF6	0.636565811	5.150139851	3.22072734	0.002552978	0.330885715	-1.729170384
ENST00000577185	TTC39C	3.186441275	-1.426098114	3.244706201	0.002389316	0.330885715	-1.733736493
ENST00000305737	TET2	0.752503418	3.128867718	3.15077414	0.003093354	0.330885715	-1.736483169
ENST00000542527	MOSMO	1.29681557	1.059455994	3.148070912	0.003116269	0.330885715	-1.738653383
ENST00000476559	RPGR	2.739369212	-1.792551993	3.268542034	0.002236542	0.330885715	-1.741532485
ENST00000322652	SUZ12	0.975449852	3.988087556	3.175004442	0.002894961	0.330885715	-1.746498994
ENST00000437809	GON4L	2.857632514	-2.758401033	3.269670812	0.002229542	0.330885715	-1.747435622
ENST00000265271	RBM27	0.838417609	3.68237123	3.166608249	0.002962302	0.330885715	-1.751101511
ENST00000258418	CAB39	0.892625482	6.085514109	3.250023664	0.002354398	0.330885715	-1.755077944
ENST00000391555	HSPA1B	-2.653452227	-2.80269024	-3.24688763	0.002374933	0.330885715	-1.755086849
ENST00000536731	FCGR2A	-2.002422002	-1.50835548	-3.25353032	0.002331637	0.330885715	-1.755519447
ENST00000366971	FLVCR1	1.046991796	2.015059311	3.128965298	0.003282859	0.330885715	-1.756521212
ENST00000430385	ZNF799	1.804248716	0.851990146	3.153076758	0.003073961	0.330885715	-1.757256484
ENST00000558934	SPPL2A	1.174890314	3.050897389	3.141024611	0.003176756	0.330885715	-1.758611205
ENST00000223023	WASL	0.951431198	2.134608333	3.128740989	0.003284864	0.330885715	-1.75874858
ENST00000480673	FUBP1	2.427382707	2.096915689	3.12798084	0.003291667	0.330885715	-1.761718349
ENST00000645388	KBTBD4	-2.833650598	-1.845033621	-3.236450267	0.002444507	0.330885715	-1.762537106
ENST00000481909	C10orf88	0.993999657	2.026403471	3.126297366	0.003306781	0.330885715	-1.762804642
ENST00000464385	NRDC	1.031856933	3.489326204	3.144501866	0.003146769	0.330885715	-1.767599175
ENST00000417640	NECAB1	2.639436755	-1.881318859	3.259723172	0.00229195	0.330885715	-1.769425887
ENST00000206765	TGM1	-2.571019627	-0.885620417	-3.204078876	0.002672806	0.330885715	-1.769859547
ENST00000371471	ZNF217	0.749881392	6.003815688	3.236056279	0.00244717	0.330885715	-1.772591697
ENST00000355619	FBXL3	0.906301496	4.707857473	3.1926854	0.002757865	0.330885715	-1.774033501
ENST00000511393	ANKRD37	1.952183591	-1.355867741	3.268323024	0.002237902	0.330885715	-1.774373346
ENST00000483194	BIRC6	2.325664986	-1.68320176	3.251359225	0.002345705	0.330885715	-1.776028249
ENST00000642845	TGM1	-2.469175195	-0.520031806	-3.199685773	0.002705304	0.330885715	-1.781624148
ENST00000479307	RFC4	1.820976907	-0.324603614	3.211204535	0.00262088	0.330885715	-1.781811282
ENST00000645078	TAP1	-2.623774447	-1.957483006	-3.232108668	0.002474013	0.330885715	-1.782812575
ENST00000381679	SON	0.805373995	3.558031771	3.141828626	0.003169798	0.330885715	-1.784668543
ENST00000393346	PICALM	0.962991245	6.587167561	3.259808715	0.002291407	0.330885715	-1.785918553
ENST00000234453	PLEKHA3	0.977103099	3.317812383	3.136072953	0.003219924	0.330885715	-1.788889497
ENST00000322019	TM6SF1	0.769915769	4.788165109	3.18434501	0.002821751	0.330885715	-1.790532461
ENST00000350592	C1orf43	0.599650836	4.950938074	3.199963309	0.00270324	0.330885715	-1.79103406
ENST00000397083	ZFAND2A	2.119467732	-1.949572236	3.23868078	0.002429478	0.330885715	-1.791117575
ENST00000472194	ATAD3B	-2.590101126	-2.665944365	-3.229645622	0.002490903	0.330885715	-1.79193642
ENST00000570495	ZFP90	-3.624864948	-1.925710743	-3.19162136	0.002765938	0.330885715	-1.805666938
ENST00000453840	SRSF10	2.278532693	0.377598731	3.129013963	0.003282424	0.330885715	-1.807953947
ENST00000333486	UBA7	-0.472535826	5.573401438	-3.223717007	0.002532007	0.330885715	-1.808803478
ENST00000413643	DBF4	2.298678685	-3.007712934	3.239546822	0.002423666	0.330885715	-1.811562395
ENST00000612287	ZGRF1	2.784894692	-2.734259843	3.23527825	0.002452439	0.330885715	-1.812156728
ENST00000614468	NPL	0.69655418	4.28422686	3.146780489	0.003127264	0.330885715	-1.81919476
ENST00000260641	ACTR2	0.652043144	7.96559743	3.314597181	0.001967278	0.322398446	-1.820022131
ENST00000574428	ATPAF1	3.941563877	-1.38562458	3.175114844	0.002894086	0.330885715	-1.8232744
ENST00000517490	CPNE3	0.479305036	4.798539318	3.171893885	0.002919738	0.330885715	-1.825002978
ENST00000483458	MIGA2	-2.687522794	2.215945413	-3.105908963	0.00349511	0.333286325	-1.825285283
ENST00000266517	ETNK1	0.837333646	4.541548352	3.167737109	0.002953163	0.330885715	-1.82809725
ENST00000309395	MOB1B	1.000400046	3.457323983	3.127729592	0.003293919	0.330885715	-1.82897432
ENST00000557235	STAT2	-1.990270737	-0.864760605	-3.199647705	0.002705587	0.330885715	-1.832206641
ENST00000502972	OCIAD1	1.334161252	0.397558224	3.131020358	0.003264544	0.330885715	-1.832209963
ENST00000427716	FGD4	0.747280143	3.389186268	3.124134712	0.003326294	0.330885715	-1.833826089
ENST00000008938	PGLYRP1	1.263437911	6.496659315	3.212505735	0.002611502	0.330885715	-1.835029102
ENST00000674433	N4BP2L2	2.375230942	0.524626466	3.136056583	0.003220068	0.330885715	-1.836276747
ENST00000397256	ARPC4-TTLL3	-3.175492162	-1.170111073	-3.181551383	0.002843461	0.330885715	-1.836417867
ENST00000361371	LTN1	3.31982934	0.914583847	3.097297022	0.003577664	0.333286325	-1.837528529
ENST00000354817	FAR1	1.16315533	4.793816257	3.169928895	0.002935494	0.330885715	-1.838601925
ENST00000558496	CRTC3	-1.843173282	-3.094203117	-3.20548368	0.002662492	0.330885715	-1.84093335
ENST00000676138	ATXN1	1.468329321	0.484399106	3.167581736	0.002954419	0.330885715	-1.845812052
ENST00000360595	MEF2D	-3.133035282	-2.832707808	-3.189278582	0.002783793	0.330885715	-1.847917041
ENST00000584067	MPRIP	-3.310130512	-1.820706542	-3.174301676	0.002900542	0.330885715	-1.852673632
ENST00000362093	CKLF	0.797137984	2.530612621	3.088595486	0.003662944	0.335367425	-1.853346134
ENST00000438709	ANKRD36B	2.681546325	-1.996292988	3.212889946	0.002608739	0.330885715	-1.853928255
ENST00000439122	HDAC8	2.231408287	-1.06659455	3.169837033	0.002936233	0.330885715	-1.854934501
ENST00000563319	NFATC3	-2.500727364	-2.670835628	-3.194691212	0.002742707	0.330885715	-1.856231088
ENST00000389063	DCP2	0.86269372	5.607053069	3.19392452	0.002748491	0.330885715	-1.85749264
ENST00000366687	CCSAP	0.811027982	3.269261905	3.107561132	0.00347948	0.333286325	-1.858045668
ENST00000646370	ENO1	-2.090295964	-1.932233446	-3.20828523	0.002642037	0.330885715	-1.85976277
ENST00000482953	MX2	-2.758356459	-0.719390656	-3.155432346	0.003054241	0.330885715	-1.860158298
ENST00000314191	PRKDC	0.800579448	5.07005917	3.152797105	0.00307631	0.330885715	-1.863103271
ENST00000381334	TMEM165	0.923228782	4.205078471	3.135788018	0.003222425	0.330885715	-1.863318705
ENST00000620396	IFI27	-1.942719593	-0.884339226	-3.091854849	0.003630778	0.333342569	-1.865080533
ENST00000441289	EIF4ENIF1	1.892742714	-1.507232683	3.219430043	0.002562129	0.330885715	-1.865156871
ENST00000380314	RXFP2	2.327850525	-0.898981051	3.160378452	0.003013224	0.330885715	-1.867804156
ENST00000479187	LRRK2	1.688999043	3.436614575	3.105031222	0.003503441	0.333286325	-1.86920714
ENST00000396776	GAPT	0.966929161	5.08260923	3.172032658	0.002918629	0.330885715	-1.872883269
ENST00000380733	PSIP1	3.076067534	3.432184332	3.099338373	0.003557931	0.333286325	-1.873345087
ENST00000591435	ZCCHC2	-2.155150348	-2.038242136	-3.187065327	0.002800761	0.330885715	-1.886398378
ENST00000400000	VAPA	0.55814598	7.209325072	3.258224339	0.002301496	0.330885715	-1.887044924
ENST00000394094	SENP7	2.392963649	0.137181565	3.0994965	0.003556407	0.333286325	-1.887818757
ENST00000375856	IRS2	1.293028938	3.9805192	3.100034792	0.003551223	0.333286325	-1.888446903
ENST00000357604	UPF2	0.654245127	4.334754789	3.129936863	0.003274188	0.330885715	-1.888912673
ENST00000470450	CCT8	1.936894255	0.959951006	3.0868323	0.003680457	0.335626475	-1.890464875
ENST00000366698	TRIM17	1.840202903	-3.099179708	3.182246292	0.002838046	0.330885715	-1.89291977
ENST00000615978	IFI27	-2.338099669	6.05882661	-3.319699493	0.001939423	0.322398446	-1.894409861
ENST00000229395	FGFR1OP2	1.009607023	3.005990669	3.080882537	0.003740136	0.338340155	-1.894862211
ENST00000399383	PFDN6	2.457830393	-2.736971553	3.191971739	0.002763277	0.330885715	-1.898939601
ENST00000405089	AIFM3	2.212933953	-3.217734656	3.193070857	0.002754946	0.330885715	-1.900441465
ENST00000441391	TTYH2	2.173115019	-3.118123266	3.192148131	0.002761939	0.330885715	-1.90312315
ENST00000396668	TMEM106B	0.695641005	4.271786376	3.12572313	0.003311952	0.330885715	-1.907074821
ENST00000282570	GMCL1	0.762207416	3.740871748	3.094896406	0.003601003	0.333286325	-1.911145834
ENST00000650719	TYMP	-1.952652996	-2.172917471	-3.180900956	0.002848538	0.330885715	-1.911529411
ENST00000319551	KRBA1	3.002572273	-1.214043194	3.129615505	0.003277054	0.330885715	-1.912034205
ENST00000529652	FOXK2	2.807302853	-1.692581915	3.160284586	0.003013997	0.330885715	-1.915826188
ENST00000329285	ZNF599	1.976854304	-3.02627766	3.166722963	0.002961372	0.330885715	-1.916933459
ENST00000397128	PRKAA1	0.911537412	4.822703476	3.133780065	0.003240101	0.330885715	-1.920080416
ENST00000484341	AGER	-3.57985902	-2.140629438	-3.138214104	0.00320119	0.330885715	-1.921633859
ENST00000652185	ZNF611	2.285084088	-2.925127443	3.181751965	0.002841897	0.330885715	-1.923060654
ENST00000548908	PPP1R12A	1.609702666	0.585201191	3.128400662	0.003287908	0.330885715	-1.924329769
ENST00000430211	TRIM73	1.779889559	-0.358210406	3.120271502	0.00336142	0.331531622	-1.92779409
ENST00000331758	SS18L1	1.045653538	2.349738967	3.056315755	0.003996352	0.340474364	-1.927947597
ENST00000571490	ATP23	2.454972792	0.365202479	3.075344452	0.003796505	0.340167968	-1.92920743
ENST00000471534	HSPBAP1	1.161855807	1.318751737	3.060041213	0.003956462	0.340326727	-1.929266482
ENST00000395374	PHF20L1	1.270260194	1.176164661	3.058674086	0.003971056	0.340326727	-1.931248593
ENST00000514253	ATG10	-2.161069394	-2.205882332	-3.163820637	0.002984986	0.330885715	-1.93583505
ENST00000550513	PFDN5	2.004201695	-2.684775823	3.178967444	0.002863682	0.330885715	-1.937726389
ENST00000541110	TRERF1	0.770602226	3.918933624	3.087863863	0.003670201	0.335367425	-1.939360808
ENST00000505675	FAM135A	3.372860227	-1.65275605	3.132717062	0.003249495	0.330885715	-1.942986377
ENST00000290209	SLC12A6	0.670790429	5.608218611	3.150540788	0.003095326	0.330885715	-1.945494661
ENST00000447266	SENP6	1.121224063	3.776418979	3.084176816	0.003706981	0.336687625	-1.946359053
ENST00000427120	ABCC5	1.561672061	-0.666711743	3.171125137	0.002925893	0.330885715	-1.947537761
ENST00000434407	HLA-F	-2.013576202	0.089700498	-3.124323624	0.003324585	0.330885715	-1.947885954
ENST00000369151	CACUL1	0.67507287	4.986897717	3.124529265	0.003322726	0.330885715	-1.948253889
ENST00000572338	GBA1	-2.539888612	-0.876802236	-3.132272339	0.003253433	0.330885715	-1.949852828
ENST00000311507	PLAC8	-0.930143692	8.719255852	-3.339743424	0.001833593	0.318108979	-1.954477312
ENST00000413055	TRIM10	3.22131559	-2.166625832	3.136623356	0.003215098	0.330885715	-1.955071688
ENST00000652292	DEK	2.25145191	-0.516122675	3.109463455	0.003461564	0.333127688	-1.955780421
ENST00000340729	CLPB	-2.985927297	-2.225473814	-3.136940145	0.003212324	0.330885715	-1.956446136
ENST00000496459	RBMX	1.66994525	3.466250875	3.061762191	0.003938161	0.340326727	-1.957054121
ENST00000470665	PHF14	2.476237745	-2.661763504	3.160172952	0.003014918	0.330885715	-1.958048903
ENST00000552316	DYNLL1	2.023468754	-0.421512069	3.128611264	0.003286024	0.330885715	-1.961079112
ENST00000296027	CXCL5	1.535327612	3.498392966	3.059427094	0.003963011	0.340326727	-1.962683322
ENST00000641064	OR1D2	-3.387822228	1.889454065	-3.061239672	0.003943709	0.340326727	-1.962848025
ENST00000316355	CCNG2	0.999952087	4.941372034	3.114488611	0.003414657	0.332610849	-1.966285423
ENST00000367186	SCAF8	4.335913769	-1.934014336	3.103748064	0.003515654	0.333286325	-1.969088011
ENST00000360726	PAQR8	-2.349595343	-2.260785479	-3.140541941	0.003180939	0.330885715	-1.969657291
ENST00000358965	NUMA1	2.501329165	-3.281674224	3.144912839	0.003143242	0.330885715	-1.975495685
ENST00000452335	DYTN	2.825828543	-0.963727129	3.093915155	0.003610583	0.333286325	-1.975517525
ENST00000337273	TNPO1	0.874489028	4.923423755	3.11283283	0.003430046	0.332610849	-1.977403368
ENST00000473037	LYST	1.065129392	5.317297651	3.13160674	0.003259336	0.330885715	-1.977761788
ENST00000238738	RHOQ	0.985364417	5.239482172	3.123035007	0.003336257	0.330925988	-1.979815398
ENST00000346348	SNX14	2.475860552	0.460002054	3.039384135	0.00418247	0.349035581	-1.982523933
ENST00000399799	ROCK1	0.949944742	5.214005182	3.123886968	0.003328536	0.330885715	-1.983620372
ENST00000367498	IVNS1ABP	0.760836912	5.738500305	3.147916664	0.003117581	0.330885715	-1.984339071
ENST00000611357	MMEL1	2.384948241	-1.238783551	3.113131079	0.003427269	0.332610849	-1.987339288
ENST00000256689	SLC38A2	0.917063045	5.451795214	3.136966699	0.003212092	0.330885715	-1.987472374
ENST00000268717	COPS3	0.526872684	6.069401878	3.160045907	0.003015965	0.330885715	-1.989444081
ENST00000495577	MME	1.926670613	-2.639302058	3.145218467	0.003140622	0.330885715	-1.989686882
ENST00000593279	ZNF627	2.273927151	-2.262069373	3.147950343	0.003117294	0.330885715	-1.989711888
ENST00000447454	HLA-DMB	-2.051355434	-1.733527802	-3.13615804	0.003219178	0.330885715	-1.990556633
ENST00000317178	ZNF776	0.818214608	2.521380518	3.029524705	0.004294576	0.351355127	-1.990629814
ENST00000248553	HSPB1	-0.732784181	5.451854727	-3.142369474	0.003165126	0.330885715	-1.993714763
ENST00000497666	DCTN1	-4.689496668	-0.109977731	-3.06426471	0.003911692	0.340326727	-1.99804159
ENST00000367667	COP1	4.755517211	1.135501065	3.052723824	0.004035171	0.342429343	-1.998173125
ENST00000354724	HEY1	2.173671771	-3.198429859	3.124856357	0.003319771	0.330885715	-2.000701714
ENST00000357086	ITPR1	2.777575489	0.2023879	3.042957507	0.004142523	0.347626105	-2.001365921
ENST00000579788	ICAM2	-0.485449507	7.522373835	-3.240056509	0.002420252	0.330885715	-2.003934017
ENST00000496934	GNAS	2.090409149	-2.93180679	3.143099543	0.003158829	0.330885715	-2.005192719
ENST00000638660	GABRG2	1.602633822	-3.114073205	3.110692484	0.003450036	0.332726182	-2.00571041
ENST00000263035	DHTKD1	0.604376833	2.956496394	3.03231034	0.004262619	0.349913806	-2.006247076
ENST00000554015	ZBTB1	0.9929662	3.183081024	3.045390395	0.004115532	0.346647361	-2.006329274
ENST00000312814	TMEM168	0.935013869	2.936002171	3.034193068	0.004241147	0.349419493	-2.006502432
ENST00000619322	ZNG1C	2.838380487	-2.019664383	3.127329617	0.003297506	0.330885715	-2.00978447
ENST00000589614	TREM1	1.155991446	2.679415956	3.020923636	0.004394678	0.353693353	-2.010136756
ENST00000472226	ARGLU1	1.382939368	4.063100464	3.070494999	0.003846521	0.340190909	-2.010775755
ENST00000475760	STPG1	1.803446296	-3.181123391	3.111606456	0.003441487	0.332610849	-2.011455691
ENST00000278407	SERPING1	-1.694231415	6.036017007	-3.190187604	0.002776852	0.330885715	-2.011755149
ENST00000308742	ALG10B	1.046935408	2.531781108	3.021216204	0.004391237	0.353693353	-2.015017076
ENST00000460822	HPS3	3.201248403	0.028152794	3.022200182	0.004379683	0.353693353	-2.017340782
ENST00000452510	DDX46	0.692004609	4.284319099	3.07355577	0.003814881	0.340167968	-2.01790299
ENST00000367385	NEK7	0.949881867	4.928212043	3.095250924	0.003597547	0.333286325	-2.019862835
ENST00000373275	BRWD3	0.66911481	3.938371935	3.058625311	0.003971578	0.340326727	-2.020707325
ENST00000373344	ATRX	1.00393478	4.35038067	3.074559376	0.00380456	0.340167968	-2.024167812
ENST00000463417	CAPN7	3.321138439	-2.363546158	3.10188241	0.003533482	0.333286325	-2.027653991
ENST00000624204	PMS1	2.65872859	-2.612544093	3.121069326	0.003354137	0.331531622	-2.027812628
ENST00000419623	NFKBIL1	2.067923671	-3.26939278	3.11787621	0.003383375	0.331959743	-2.028123985
ENST00000040738	BOD1L1	0.971262699	5.238136216	3.100938092	0.003542539	0.333286325	-2.029165785
ENST00000273398	ATP6V1A	0.84035819	5.559113845	3.11395988	0.003419564	0.332610849	-2.02950358
ENST00000593767	MED25	0.666958008	3.168737449	3.028114091	0.004310845	0.351355127	-2.029587784
ENST00000650639	ZCCHC18	-1.825399197	-2.034437745	-3.119150101	0.003371682	0.331531622	-2.029689155
ENST00000611618	TRIM52	0.840319779	3.428788304	3.041709526	0.004156433	0.348147475	-2.030978375
ENST00000380003	C9orf72	1.072276687	4.330459416	3.071533955	0.003835754	0.340186233	-2.031227288
ENST00000607016	NUDT3	0.592107422	5.219872013	3.100736052	0.003544479	0.333286325	-2.033330009
ENST00000564365	TRAPPC2L	-1.801540166	-2.122467114	-3.119351286	0.003369839	0.331531622	-2.033491669
ENST00000659705	SLMAP	3.075455673	-1.944493232	3.09684646	0.003582034	0.333286325	-2.036334978
ENST00000379060	TPT1	1.551821066	8.495633239	3.245397375	0.00238475	0.330885715	-2.036438501
ENST00000374279	UGCG	0.983598519	3.479963532	3.036300918	0.004217228	0.349372092	-2.036969222
ENST00000643273	CEP78	3.273145392	0.976695667	3.013355831	0.004484565	0.355238799	-2.042638526
ENST00000322349	EEA1	1.006534973	2.676075019	3.010647004	0.004517157	0.357194998	-2.048733743
ENST00000553152	OAS1	-2.374213653	-2.383814517	-3.093131097	0.003618256	0.333314348	-2.050342709
ENST00000370397	CHUK	0.828280757	3.511785142	3.032454772	0.004260968	0.349913806	-2.054114944
ENST00000223428	ZNF510	3.281110392	-0.121794643	3.054678092	0.004014007	0.341273601	-2.055330936
ENST00000375099	UBXN10	1.123049352	0.778023337	3.018410887	0.004424333	0.354189425	-2.059158534
ENST00000563536	EXOC3L1	-1.954443438	0.503505083	-3.000300744	0.004643703	0.361367846	-2.062304693
ENST00000340181	ETV7	-2.491764643	1.019017252	-2.992578627	0.004740316	0.361367846	-2.062679962
ENST00000536201	METTL3	1.869979317	-2.989588171	3.107031753	0.003484481	0.333286325	-2.065560928
ENST00000514204	PPM1K	-2.103801832	-1.561892824	-3.091598139	0.003633302	0.333342569	-2.065891693
ENST00000309993	MSL2	0.720519416	4.765776948	3.067305844	0.003879752	0.340326727	-2.066198378
ENST00000570063	RSRP1	2.227541878	-1.121922519	3.084741438	0.003701326	0.336687625	-2.066349583
ENST00000647741	FOXP1	1.836145888	-1.637305382	3.111651539	0.003441065	0.332610849	-2.066628877
ENST00000585507	KLRC4-KLRK1	2.723894183	-2.802862164	3.096077302	0.003589504	0.333286325	-2.068653833
ENST00000602402	DNAJC3	0.759835006	4.715005879	3.058513564	0.003972773	0.340326727	-2.070416764
ENST00000371335	LAMP2	0.596084144	6.327303684	3.139511277	0.00318989	0.330885715	-2.071462803
ENST00000430046	FCHO2	1.28734375	3.227821702	3.00909013	0.00453599	0.357647805	-2.074865203
ENST00000216468	TMED8	0.779708044	3.495986597	3.015588534	0.004457868	0.355238799	-2.076226244
ENST00000369755	SLK	3.395579242	-2.321416796	3.050054398	0.004064251	0.343607711	-2.080850723
ENST00000309534	CGGBP1	0.494422098	5.909394827	3.115822183	0.00340231	0.332610849	-2.085212473
ENST00000654013	FAN1	2.247675283	-1.40493313	3.083013837	0.003718654	0.337070976	-2.08522317
ENST00000366812	ACBD3	0.743995915	3.471763247	3.015163867	0.004462934	0.355238799	-2.085287279
ENST00000490413	MOV10	-2.725322839	0.444038501	-3.008866785	0.004538698	0.357647805	-2.090172374
ENST00000454859	ECHDC1	0.888140023	4.750409125	3.067640229	0.003876255	0.340326727	-2.090356892
ENST00000489711	SLC15A2	1.180785486	1.800562663	2.977541619	0.004933888	0.366167735	-2.090688541
ENST00000566308	TMEM62	1.961755615	-2.735844685	3.093926876	0.003610469	0.333286325	-2.091249387
ENST00000485566	MXI1	3.242231287	4.991912554	3.018557335	0.0044226	0.354189425	-2.094017558
ENST00000468059	BACH1	2.9252124	-0.662294794	3.063294836	0.00392193	0.340326727	-2.09542621
ENST00000302472	PTGER4	0.758862409	4.144979875	3.035166524	0.004230084	0.349372092	-2.095711562
ENST00000379310	VWA8	0.842585457	2.139366866	2.975872377	0.004955828	0.366167735	-2.096878384
ENST00000341517	PDE4B	-1.800292179	-3.127419935	-3.072470593	0.003826071	0.340167968	-2.097748393
ENST00000482563	RBM39	1.298378277	2.022242614	2.974968513	0.004967747	0.366167735	-2.097966991
ENST00000258062	REPS1	-3.548080844	-2.023414217	-3.036239386	0.004217924	0.349372092	-2.098511079
ENST00000478268	MX1	-2.140695914	-2.243299458	-3.061118445	0.003944997	0.340326727	-2.099191463
ENST00000286298	SLC26A2	0.985165448	2.245537326	2.974434139	0.004974806	0.366167735	-2.10537211
ENST00000395366	PPP1CB	0.765652873	6.456257242	3.125428338	0.003314609	0.330885715	-2.10537235
ENST00000531224	BCLAF1	1.184588772	4.433547462	3.037327962	0.00420562	0.349372092	-2.111516914
ENST00000357727	CREB5	1.256802353	5.459864126	3.072281179	0.003828027	0.340167968	-2.114871606
ENST00000395001	MS4A14	2.363745424	-3.084681605	3.074855771	0.003801517	0.340167968	-2.117721151
ENST00000594083	ZNF615	3.436173157	-1.676493858	3.028017535	0.00431196	0.351355127	-2.12318696
ENST00000585848	PEX3	1.584850419	-3.180912419	3.065785389	0.00389569	0.340326727	-2.123540489
ENST00000357949	SERTAD1	-0.558041844	5.126797149	-3.070078228	0.003850849	0.340190909	-2.126824313
ENST00000383657	HACD2	0.820871465	3.139615651	2.987036139	0.00481082	0.364384732	-2.128004494
ENST00000633952	GFUS	2.988493765	-1.791970674	3.044659045	0.004123628	0.346683715	-2.128843117
ENST00000312515	DRAP1	-0.561626516	7.224766297	-3.18143085	0.002844401	0.330885715	-2.129792433
ENST00000244741	CDKN1A	-0.791729199	5.510279324	-3.094182516	0.003607971	0.333286325	-2.130513157
ENST00000417977	TRBV30	1.921197045	-2.202061479	3.069229513	0.003859675	0.340306002	-2.143489428
ENST00000583228	THOC1	2.082453218	-2.195916566	3.065738246	0.003896185	0.340326727	-2.143968743
ENST00000311936	KRAS	1.40940185	4.210669073	3.002255534	0.004619542	0.361367846	-2.144312677
ENST00000647958	HESX1	-2.159404549	-0.742730595	-2.965290643	0.005097055	0.36693483	-2.148720987
ENST00000416160	ITSN2	1.125919432	3.885730779	3.002554385	0.004615858	0.361367846	-2.150259948
ENST00000357244	RC3H2	0.865272613	4.203141184	3.01609716	0.004451807	0.355238799	-2.157371992
ENST00000380680	UBL3	0.845388032	4.641717917	3.026804555	0.004326	0.351355127	-2.161136428
ENST00000393792	UBTD2	0.91831378	1.46473212	2.945061076	0.005377611	0.373032134	-2.161858531
ENST00000367161	DSTYK	3.436225331	-1.199687975	2.993258009	0.004731741	0.361367846	-2.163801418
ENST00000464454	CLK1	4.065897544	-1.483228424	2.987731239	0.004801924	0.364384732	-2.165049117
ENST00000477062	TNXB	3.152372621	-2.674026203	3.034923194	0.004232847	0.349372092	-2.169647359
ENST00000380492	MOSPD2	0.902878735	4.471701588	3.021819897	0.004384145	0.353693353	-2.170412651
ENST00000381911	TNNI2	1.956130626	0.087562856	2.997767827	0.004675187	0.361367846	-2.170520786
ENST00000538183	SOD2	0.488305683	8.326355936	3.194986116	0.002740485	0.330885715	-2.173040103
ENST00000302327	ING2	1.043284637	1.875771211	2.939164812	0.005462069	0.373651376	-2.173069108
ENST00000536441	SESN3	1.229787408	6.061434989	3.065394592	0.003899797	0.340326727	-2.173234908
ENST00000220849	EIF3E	1.123061374	7.550316872	3.164725481	0.002977605	0.330885715	-2.17382195
ENST00000398822	MAPK1	0.60735444	4.095972995	2.993022864	0.004734707	0.361367846	-2.174878771
ENST00000486797	GBA2	-1.875268664	-2.779990619	-3.026736816	0.004326785	0.351355127	-2.178211131
ENST00000259050	MARCHF7	0.843322841	5.804588067	3.072812647	0.00382254	0.340167968	-2.179507004
ENST00000356321	ZNF770	0.992358862	4.100477534	2.994788458	0.004712477	0.361367846	-2.184890052
ENST00000237281	FBXO30	0.840331082	3.351537465	2.972333501	0.005002645	0.366167735	-2.185655722
ENST00000382040	RSAD2	-1.6336993	5.870361935	-3.171520094	0.002922729	0.330885715	-2.188687572
ENST00000269397	CBX4	0.785981624	3.950248242	2.981959632	0.004876259	0.365162346	-2.189953295
ENST00000263967	PIK3CA	1.113083264	3.405645255	2.972357479	0.005002327	0.366167735	-2.191094097
ENST00000466630	ZNF713	1.649816511	-2.710453815	3.013848428	0.004478662	0.355238799	-2.192788634
ENST00000488300	RNF182	3.974219771	-0.147157393	2.972108691	0.005005634	0.366167735	-2.194675615
ENST00000355431	ARID4A	1.121359482	3.759114574	2.978444007	0.004922066	0.366167735	-2.195452477
ENST00000370550	HS2ST1	0.838073841	2.96773015	2.949621064	0.005313135	0.371434932	-2.195534664
ENST00000560302	AKAP13	1.774870912	-2.681232113	3.035016258	0.00423179	0.349372092	-2.197033374
ENST00000348343	BMX	2.328692766	0.959156445	2.937839935	0.005481216	0.373651376	-2.197620905
ENST00000372806	STK4	0.48656133	6.749795057	3.104881746	0.003504862	0.333286325	-2.199022616
ENST00000599848	UPF1	-3.386859092	-2.041702613	-2.999069253	0.004658986	0.361367846	-2.202077009
ENST00000616725	CRISP2	2.493579801	-2.659787364	3.024380949	0.00435418	0.352946046	-2.20210171
ENST00000576724	XAF1	-1.75232205	-1.736846361	-2.999646976	0.00465181	0.361367846	-2.202112422
ENST00000373930	MEGF9	0.761646706	6.410812879	3.078062849	0.003768736	0.340167968	-2.205641264
ENST00000577454	MSL1	0.540337709	4.875165868	3.00652509	0.004567179	0.358642509	-2.21094349
ENST00000261721	BTBD1	0.857274996	3.871878364	2.975180427	0.00496495	0.366167735	-2.21719649
ENST00000356692	PPP4R2	0.664151685	4.72210596	3.013899836	0.004478046	0.355238799	-2.217309308
ENST00000511562	TMA16	-1.924043286	-2.616691202	-3.006556696	0.004566794	0.358642509	-2.21926429
ENST00000456089	TREX1	-1.324973447	2.120147127	-2.927369726	0.005634762	0.375809997	-2.219833864
ENST00000340573	UBE2L6	-0.877091695	3.259060616	-2.968690126	0.005051278	0.366167735	-2.223472662
ENST00000555794	SOS2	1.409967252	0.061203017	2.993651831	0.004726777	0.361367846	-2.223828378
ENST00000515533	CDC42SE2	2.155454726	-1.689689331	3.018931201	0.004418177	0.354189425	-2.223950096
ENST00000388901	COPS2	1.013047193	3.18299306	2.947853407	0.005338042	0.371453825	-2.226203549
ENST00000274457	FEM1C	0.695613905	3.819181692	2.964271696	0.005110852	0.36693483	-2.22755546
ENST00000371323	CUL4B	4.243767985	0.003323581	2.934928701	0.005523512	0.373651376	-2.234192338
ENST00000399002	SPTLC3	1.857241863	-3.078606102	2.997009197	0.004684656	0.361367846	-2.234599478
ENST00000589478	ATP5F1D	-3.92757378	-1.15779471	-2.959303382	0.005178626	0.368690367	-2.23719907
ENST00000554180	TDP1	1.66262971	-3.056983243	3.001489578	0.004628995	0.361367846	-2.244596069
ENST00000271002	ITGB3BP	2.716029028	0.721815718	2.906224191	0.005957219	0.387021694	-2.244772548
ENST00000316308	CLK4	1.098848032	4.145752743	2.975773552	0.00495713	0.366167735	-2.246221794
ENST00000462315	PARP9	-0.817756236	4.162521624	-2.992153115	0.004745694	0.361367846	-2.248261313
ENST00000399012	PLCXD1	-3.043075368	-1.457489509	-2.958534841	0.005189185	0.368690367	-2.251651093
ENST00000394829	PPP3CB	-3.565905824	-1.416671934	-2.966264999	0.005083895	0.36693483	-2.251661839
ENST00000373719	OGT	0.92198642	6.477978272	3.074307501	0.003807148	0.340167968	-2.258763776
ENST00000671883	MFSD4B	2.228460303	-3.296503887	2.986511971	0.004817538	0.364384732	-2.259054859
ENST00000572544	ZNF174	1.693198276	-2.984372782	2.998086259	0.004671218	0.361367846	-2.260336558
ENST00000295588	POGLUT1	0.71978344	3.163493513	2.934769942	0.005525827	0.373651376	-2.262669912
ENST00000487035	ARHGAP19	3.65556481	-1.308847192	2.932142211	0.005564281	0.374520809	-2.264060635
ENST00000374864	ITCH	0.684339541	4.697054058	2.983541837	0.004855774	0.365157799	-2.266569702
ENST00000480749	HLA-DQB1	2.227705291	-2.765002214	2.97924825	0.004911551	0.366167735	-2.267615536
ENST00000434821	ACVR1	-3.067175459	-2.178786146	-2.956158204	0.005221966	0.368690367	-2.269395303
ENST00000495036	CPED1	-1.999160455	-1.907804662	-2.983210929	0.004860052	0.365157799	-2.270705308
ENST00000651438	COL18A1	2.644359574	-1.916752828	2.984572777	0.00484247	0.365049613	-2.271182642
ENST00000460571	RWDD3	2.308406093	-0.47816102	2.937531	0.00548569	0.373651376	-2.275748854
ENST00000449141	DSTN	-1.575382879	-2.309908471	-2.984773236	0.004839887	0.365049613	-2.27580883
ENST00000319670	ARHGEF18	-3.365074379	-0.992882045	-2.936077939	0.005506779	0.373651376	-2.276819723
ENST00000258317	NPL	0.831890173	4.679431268	2.970941165	0.005021179	0.366167735	-2.278229066
ENST00000426013	MORF4L1	0.445061481	7.682749511	3.129105231	0.003281609	0.330885715	-2.278991786
ENST00000468272	RBCK1	-3.33938998	2.265371337	-2.892633292	0.006173497	0.387021694	-2.283459551
ENST00000304434	ELOVL5	0.771161841	6.421271392	3.056248181	0.003997079	0.340474364	-2.287256071
ENST00000344646	ZFAND4	2.454333795	0.469355206	2.919446109	0.00575363	0.380071938	-2.287724161
ENST00000297338	RAD21	0.697332643	6.065385301	3.045760492	0.004111441	0.346647361	-2.287815447
ENST00000276072	TAF1	3.849348309	1.254190414	2.891735232	0.006188043	0.387021694	-2.289932204
ENST00000367090	TMEM181	0.993770594	3.670895068	2.939105791	0.00546292	0.373651376	-2.291001567
ENST00000474763	TBXAS1	-1.734521482	-2.688825884	-2.955618378	0.005229438	0.368690367	-2.291568882
ENST00000473749	MARCHF7	-1.831593995	-2.637562527	-2.964436593	0.005108617	0.36693483	-2.291772864
ENST00000332707	XPOT	0.752455789	3.425426112	2.928631208	0.005616052	0.375768683	-2.293773501
ENST00000330243	IRF7	-2.063600672	-2.50851651	-2.964439356	0.005108579	0.36693483	-2.296547933
ENST00000275072	PM20D2	1.117369775	1.95792147	2.882083061	0.006346422	0.390020417	-2.297559487
ENST00000644774	ACTG1	-1.733612349	-2.744928992	-2.961002031	0.00515536	0.368690367	-2.297725291
ENST00000517970	WWP1	0.896850239	3.704402902	2.934718266	0.005526581	0.373651376	-2.298680034
ENST00000468892	ABCF3	2.251944909	-2.864819122	2.969147197	0.005045153	0.366167735	-2.300032266
ENST00000369304	ITGA10	-2.068709031	-3.076766525	-2.953137556	0.005263909	0.369707859	-2.301372332
ENST00000257570	OASL	-1.095885825	6.805591585	-3.13945044	0.003190419	0.330885715	-2.304454605
ENST00000537868	AKAP7	1.957308895	-2.768161616	2.969710047	0.00503762	0.366167735	-2.306570385
ENST00000633350	IGHV1-2	-2.99637552	0.223127823	-2.890670446	0.006205332	0.387021694	-2.307354013
ENST00000219919	AQP9	0.835188088	8.464350233	3.153332466	0.003071815	0.330885715	-2.30883262
ENST00000278949	MPZL3	1.191177117	5.102015858	2.973075489	0.004992795	0.366167735	-2.309595486
ENST00000626464	ZDHHC20	1.568323921	3.889424324	2.91833527	0.00577048	0.380071938	-2.309637135
ENST00000348610	SENP7	-1.514319181	-2.529494192	-2.954287115	0.00524791	0.369157384	-2.309994253
ENST00000415909	RXRB	4.47745923	-0.064728894	2.89898235	0.006071564	0.387021694	-2.310580989
ENST00000458046	SYNE2	0.666073287	4.614351986	2.955446084	0.005231825	0.368690367	-2.313144755
ENST00000335007	PPP1CC	0.618525393	6.188862131	3.040276227	0.004172463	0.348844148	-2.313794201
ENST00000673974	TBL1XR1	4.276586688	-1.336060485	2.894423936	0.006144587	0.387021694	-2.313880139
ENST00000271373	MPC2	2.142159341	-1.152742391	2.948524562	0.005328572	0.371453825	-2.315273813
ENST00000503078	DDX41	-1.884101194	-3.089390494	-2.952383588	0.005274427	0.369775387	-2.315807276
ENST00000558939	TLE3	3.591175204	1.021640687	2.891967723	0.006184274	0.387021694	-2.315837023
ENST00000559540	DUT	1.866723012	-2.68899242	2.963233749	0.005124942	0.367363301	-2.318040604
ENST00000310078	AGFG1	0.603774747	4.750985505	2.972078513	0.005006035	0.366167735	-2.320955185
ENST00000297814	KIF27	1.397940189	2.176024093	2.868528422	0.006575235	0.391046008	-2.322755276
ENST00000328114	LGALS9C	-3.293634508	-0.610243872	-2.913127465	0.005850097	0.381826472	-2.326788851
ENST00000514325	HNRNPD	0.95818861	3.617624325	2.917630138	0.005781201	0.380071938	-2.32818503
ENST00000416283	PHTF2	1.364830371	2.701519089	2.884153033	0.006312141	0.388970655	-2.32868356
ENST00000432329	CREB1	0.574039489	4.326125884	2.943930301	0.005393713	0.373032134	-2.331096124
ENST00000528004	HIKESHI	1.956013146	-0.94063196	2.933288728	0.005547472	0.373945915	-2.331224023
ENST00000531153	ANKRD36C	1.183281934	0.87276845	2.879150152	0.006395292	0.391046008	-2.331363353
ENST00000620222	ZNF117	4.026547532	-1.428367492	2.918175792	0.005772903	0.380071938	-2.33151157
ENST00000301178	AXL	-1.855329254	-1.126264152	-2.888788515	0.006235999	0.387021694	-2.332406193
ENST00000308860	ADCK5	-2.606846726	-1.343997381	-2.928749681	0.005614297	0.375768683	-2.333727517
ENST00000305626	RAB33B	0.840927315	3.747349535	2.91935541	0.005755004	0.380071938	-2.336852538
ENST00000626296	ASB2	-1.826960962	-2.88277534	-2.935743261	0.005511647	0.373651376	-2.337012556
ENST00000520441	LYRM2	-1.763528475	-3.060911431	-2.933362951	0.005546386	0.373945915	-2.340101673
ENST00000618982	LILRA6	-1.897152972	-1.884711968	-2.944426381	0.005386643	0.373032134	-2.341599554
ENST00000293217	ACOX1	0.71766853	5.676966096	2.994015523	0.004722197	0.361367846	-2.341671402
ENST00000338983	MAP3K20	0.963023447	1.346253039	2.859212715	0.00673693	0.391046008	-2.344436426
ENST00000543763	RESF1	1.256762258	5.719615465	2.996110413	0.004695897	0.361367846	-2.347801852
ENST00000311417	ZMAT3	0.994790158	3.082886756	2.876993088	0.006431459	0.391046008	-2.349854342
ENST00000305904	DYNLRB2	1.933511928	-1.952981866	2.941810765	0.005424016	0.373651376	-2.352301629
ENST00000261681	PALS1	2.589122774	0.158452061	2.883380653	0.006324912	0.389227367	-2.355648429
ENST00000512635	PRRC1	2.513416685	-2.470355912	2.941028277	0.005435243	0.373651376	-2.35651293
ENST00000672401	ACSL4	0.960966574	5.072198304	2.968666552	0.005051594	0.366167735	-2.356555987
ENST00000370767	FUBP1	-0.815162267	3.255723393	-2.886549272	0.006272673	0.387599631	-2.356927965
ENST00000578692	CRLF3	1.752025466	-3.093182578	2.929524306	0.00560284	0.375768683	-2.362825528
ENST00000355943	SLC25A46	0.901577864	3.563035162	2.901561083	0.006030614	0.387021694	-2.366315634
ENST00000379660	SLC35B3	2.190891129	-0.1730363	2.863121836	0.006668632	0.391046008	-2.366739874
ENST00000234347	PRTN3	2.477042882	-2.141947602	2.925845648	0.005657446	0.376311677	-2.369487533
ENST00000614288	IFI27	-1.417692224	-3.163036404	-2.927659666	0.005630457	0.375809997	-2.370204446
ENST00000263918	STRN	0.67559633	3.822172061	2.899830025	0.006058074	0.387021694	-2.371525011
ENST00000334705	FAM91A1	0.939694157	4.522548157	2.936617403	0.00549894	0.373651376	-2.371633282
ENST00000455948	POLR1H	-3.046738382	-0.755600601	-2.896739278	0.006107395	0.387021694	-2.374155547
ENST00000463156	ANKRD10	1.234223368	1.247906868	2.846954629	0.006955351	0.394489936	-2.375187068
ENST00000375001	COL15A1	1.9892937	-2.613765898	2.935157772	0.005520173	0.373651376	-2.377626394
ENST00000337386	NAB1	0.850782597	3.681957644	2.893518412	0.006159191	0.387021694	-2.382778561
ENST00000370521	PKN2	0.924113908	4.892808804	2.94599312	0.005364373	0.372712676	-2.383362952
ENST00000379719	IPO7	0.824617363	4.128471185	2.913850187	0.005838987	0.381652062	-2.383865725
ENST00000369144	EIF3A	0.524056521	5.392388349	2.97023221	0.00503064	0.366167735	-2.384340947
ENST00000582081	SMURF2	3.532557701	-0.763209617	2.862760391	0.00667492	0.391046008	-2.384414414
ENST00000332783	ASB7	0.682590093	2.899514358	2.864159108	0.006650618	0.391046008	-2.38653676
ENST00000520552	ANKRD46	1.895839507	-2.749255833	2.930806054	0.00558393	0.375284896	-2.387837364
ENST00000473156	LILRA1	-1.902816198	-0.855962443	-2.911286996	0.005878479	0.382574805	-2.390352845
ENST00000222690	H2AZ2	0.761956742	3.927890313	2.893247152	0.006163572	0.387021694	-2.390398895
ENST00000372870	SLC27A4	-3.20811322	-0.585735851	-2.887828453	0.006251698	0.387356924	-2.390956683
ENST00000373210	AGO4	0.776921825	5.325009369	2.955829978	0.005226508	0.368690367	-2.392735337
ENST00000367858	SGK1	1.610824337	2.354021158	2.834196349	0.007189683	0.398981781	-2.393677024
ENST00000456329	PWWP2A	0.931699546	2.35764316	2.847047812	0.006953666	0.394489936	-2.395227172
ENST00000378551	PPM1B	0.981055298	3.999476589	2.90231456	0.006018697	0.387021694	-2.396820356
ENST00000444172	CIRBP	-2.727086188	-2.740542155	-2.897446592	0.006096075	0.387021694	-2.39966912
ENST00000624697	ISG15	-1.900590054	0.4843089	-2.831041957	0.007248743	0.398981781	-2.400602007
ENST00000310653	RAB6A	0.625344789	4.501218553	2.918718183	0.005764667	0.380071938	-2.400911503
ENST00000443185	ZNF516	0.798543169	4.03286381	2.892268479	0.006179402	0.387021694	-2.401586851
ENST00000412676	CMKLR1	-3.294922225	0.495697929	-2.853049905	0.00684593	0.392954649	-2.402107784
ENST00000559193	SPG11	1.616205402	-2.893407782	2.921791931	0.005718196	0.379794026	-2.402334492
ENST00000473343	TNFRSF25	2.90399267	-2.482925362	2.895468353	0.006127784	0.387021694	-2.403048829
ENST00000553185	OAS1	-1.221054633	0.020501742	-2.837566966	0.00712707	0.39798088	-2.40328741
ENST00000561086	IQGAP1	1.957866303	6.668382107	2.990041447	0.004772469	0.362795892	-2.404181954
ENST00000369397	TCF7L2	3.322226925	-2.654977737	2.903302014	0.006003114	0.387021694	-2.406455147
ENST00000358694	CTNND1	-2.91040231	-2.168042529	-2.888845931	0.006235061	0.387021694	-2.409309519
ENST00000482016	CGGBP1	0.576791291	3.794155744	2.888682473	0.006237731	0.387021694	-2.411532144
ENST00000589265	GRN	-0.72183073	5.158460094	-2.95189736	0.005281221	0.369775387	-2.41379476
ENST00000622266	CEP20	1.198298706	2.419257061	2.849184589	0.006915132	0.394489936	-2.417606963
ENST00000637935	PLCB1	2.760332015	-2.072719073	2.896486335	0.006111448	0.387021694	-2.419577666
ENST00000351193	NMD3	0.832669433	3.338414301	2.869333468	0.006561433	0.391046008	-2.42659709
ENST00000608713	POLR2F	1.808513632	-2.935179133	2.903393581	0.006001671	0.387021694	-2.427413269
ENST00000440235	FMR1	4.129433643	-0.94052766	2.843821771	0.007012224	0.394489936	-2.427440193
ENST00000511995	CCT5	1.814535576	-1.374834591	2.904344987	0.005986695	0.387021694	-2.429119369
ENST00000494429	SUZ12	1.772213591	-3.094203117	2.891033426	0.006199433	0.387021694	-2.430544194
ENST00000644790	DGAT1	-4.345765332	0.620926951	-2.8439172	0.007010485	0.394489936	-2.430692366
ENST00000331302	RPH3AL	-2.831516357	-2.369997898	-2.872920973	0.006500255	0.391046008	-2.432135525
ENST00000381809	AK3	0.699452808	3.564894479	2.870901962	0.006534619	0.391046008	-2.432919796
ENST00000299608	TMX3	0.934984052	4.185330937	2.899845193	0.006057833	0.387021694	-2.433839247
ENST00000629542	TNFRSF14	-2.489228953	-1.673701399	-2.880839232	0.006367105	0.390760555	-2.434316902
ENST00000380060	NHS	2.839806933	-3.003464838	2.890069765	0.006215105	0.387021694	-2.435423638
ENST00000556883	MOAP1	2.39378042	-3.147628923	2.892840821	0.00617014	0.387021694	-2.435760093
ENST00000368226	PTPRK	1.974445089	-1.259976121	2.899890668	0.00605711	0.387021694	-2.436303001
ENST00000308271	USP48	0.911047332	3.531699992	2.858187213	0.006754955	0.391046008	-2.439100499
ENST00000399233	MYO5A	-2.591493259	-3.016009347	-2.87622983	0.006444302	0.391046008	-2.439276375
ENST00000259395	ZNF189	2.891762935	-1.145355945	2.862174422	0.006685125	0.391046008	-2.439648201
ENST00000295770	STT3B	1.019399393	5.307954891	2.939427487	0.00545828	0.373651376	-2.440980218
ENST00000312637	FAM174A	0.837859129	3.63908672	2.865279556	0.00663121	0.391046008	-2.441310446
ENST00000535177	CYB561A3	-1.706600674	-3.138846238	-2.871217521	0.006529237	0.391046008	-2.441427821
ENST00000473576	EBPL	2.108553752	-2.887203274	2.880138458	0.006378785	0.390946943	-2.442764585
ENST00000551665	HNRNPA1	1.178821743	1.096099494	2.81312433	0.007592878	0.402133656	-2.445660911
ENST00000443095	BPGM	-2.157303611	-0.664255158	-2.875835713	0.006450943	0.391046008	-2.451938813
ENST00000633898	LY6E	-2.392166825	-0.571540288	-2.813414741	0.007587181	0.402133656	-2.452887742
ENST00000374244	KIAA1958	-1.861453422	-1.457979212	-2.877620727	0.006420916	0.391046008	-2.452930936
ENST00000326197	SCMH1	-3.244276619	-1.698101944	-2.857341758	0.006769849	0.391046008	-2.453352747
ENST00000378115	ARHGEF35	1.767589874	-0.118544895	2.85655368	0.00678376	0.391046008	-2.454075336
ENST00000306846	PAIP1	0.919149101	2.098183157	2.814727731	0.007561474	0.402133656	-2.454256225
ENST00000432060	DHRS9	2.284316366	-1.631903179	2.875149628	0.006462518	0.391046008	-2.454672268
ENST00000497216	SPTAN1	1.826934342	-2.275838851	2.890813576	0.006203005	0.387021694	-2.456406593
ENST00000620078	ABCC6	2.115822491	-3.345221337	2.871557825	0.006523438	0.391046008	-2.456784655
ENST00000406189	MEX3C	0.780116984	3.481553501	2.857994489	0.006758347	0.391046008	-2.45817518
ENST00000622719	SBNO2	4.437776324	-0.489323165	2.812019788	0.007614583	0.402133656	-2.460960725
ENST00000492068	PTGDS	-1.541320153	-3.132634036	-2.866358712	0.006612568	0.391046008	-2.461311302
ENST00000651078	STAT2	-2.336701038	-0.85828127	-2.845463797	0.006982362	0.394489936	-2.467300681
ENST00000320230	SLC25A22	3.483746188	-1.473470831	2.842850659	0.007029941	0.394995363	-2.467600785
ENST00000470416	PPP2R2D	-2.450585484	-1.506694238	-2.858301106	0.006752951	0.391046008	-2.468642995
ENST00000615235	VSTM1	1.495619105	-2.611242726	2.886544341	0.006272754	0.387599631	-2.468742334
ENST00000633152	LINC03009	-2.689994906	-0.159067389	-2.850156547	0.006897669	0.394489936	-2.468880364
ENST00000282096	PDE3B	0.853502029	3.849173858	2.86448721	0.006644929	0.391046008	-2.469554061
ENST00000473685	DDX39B	-2.871954423	-2.775099384	-2.855510142	0.006802221	0.391046008	-2.470109746
ENST00000496384	BRAF	1.727288548	3.097009483	2.811570687	0.007623424	0.402133656	-2.473298907
ENST00000310806	MIS18BP1	0.923564922	4.043573673	2.872299806	0.00651081	0.391046008	-2.473360418
ENST00000615801	C2	2.517111252	-2.206423484	2.87188108	0.006517933	0.391046008	-2.473577437
ENST00000378743	ZFC3H1	0.803684994	3.850300742	2.861168492	0.006702678	0.391046008	-2.478680949
ENST00000494870	ARSD	-1.199893701	-0.450022291	-2.855407855	0.006804033	0.391046008	-2.478777187
ENST00000312916	AGGF1	0.805560847	3.397427764	2.845714769	0.006977808	0.394489936	-2.480281506
ENST00000480503	MYO1G	-2.031815945	-0.893166413	-2.856606979	0.006782818	0.391046008	-2.481271025
ENST00000633855	IRF7	-1.971062092	-1.567436071	-2.840174271	0.007078985	0.396274244	-2.482567507
ENST00000300900	CA4	1.342471478	3.649812669	2.827256792	0.00732021	0.399044742	-2.484355818
ENST00000521847	ENDOV	1.740914967	-0.410784557	2.856785531	0.006779664	0.391046008	-2.485347937
ENST00000543411	VIPR1	3.464025415	-0.929942825	2.821019351	0.00743941	0.402133656	-2.485777165
ENST00000522684	PTK2	2.632564366	-0.600406325	2.824577015	0.007371202	0.401058066	-2.486406424
ENST00000537111	LTA4H	-2.026902563	-3.279255644	-2.848881137	0.006920592	0.394489936	-2.488347534
ENST00000261558	AP5M1	0.76302886	4.096835983	2.872371105	0.006509597	0.391046008	-2.488430357
ENST00000549939	PYM1	0.76701739	2.013589193	2.791259947	0.0080334	0.407809988	-2.488768871
ENST00000344517	ABCB10	0.896121847	2.707474481	2.8164845	0.007527205	0.402133656	-2.489381933
ENST00000354848	CD46	1.054620701	6.031444243	2.948313089	0.005331554	0.371453825	-2.491056527
ENST00000448257	CDK1	1.893624462	-2.680631324	2.865858244	0.006621208	0.391046008	-2.498799757
ENST00000368564	KPNA5	1.163674504	2.858430828	2.812779272	0.007599653	0.402133656	-2.501529523
ENST00000429791	SEPTIN2	-1.820805234	-2.061582038	-2.84822785	0.006932361	0.394489936	-2.501533631
ENST00000339995	EIF4G2	0.507238633	7.953369349	3.056403945	0.003995403	0.340474364	-2.50270254
ENST00000395556	FIGNL1	-2.188521099	-2.737546334	-2.844781703	0.006994752	0.394489936	-2.503634964
ENST00000400522	EFCAB8	1.643921979	-2.672605762	2.85550444	0.006802322	0.391046008	-2.504501792
ENST00000342785	VCAN	1.337490893	6.340849941	2.955352739	0.005233119	0.368690367	-2.504505999
ENST00000465906	RBM17	2.034242396	-0.948573393	2.830598783	0.007257077	0.398981781	-2.505030647
ENST00000392232	ZNF181	3.085502798	-1.995970099	2.828590663	0.007294951	0.398981781	-2.505492148
ENST00000540806	ZNF506	1.112457299	1.910249878	2.783466793	0.008196075	0.409805759	-2.505676004
ENST00000239940	PFN2	2.410184536	-1.070927968	2.8296527	0.007274898	0.398981781	-2.505711663
ENST00000377819	RTN3	2.013381921	-3.083799023	2.847013552	0.006954286	0.394489936	-2.506699887
ENST00000378954	ATL2	0.926796315	2.452503656	2.789417442	0.008071587	0.407812986	-2.506826768
ENST00000422784	ZCCHC18	1.968185758	-0.890513515	2.844691854	0.006996386	0.394489936	-2.509156605
ENST00000167825	ARHGEF10L	2.74334169	-2.925617712	2.848668728	0.006924417	0.394489936	-2.510675011
ENST00000283195	RANBP2	0.98146847	4.339718883	2.867737755	0.006588817	0.391046008	-2.512346538
ENST00000488618	STK4	1.729147769	-0.266430268	2.818758997	0.007483051	0.402133656	-2.513355392
ENST00000626715	IFI27	-1.914836717	-0.770384831	-2.777881337	0.008314543	0.411280149	-2.514707832
ENST00000593209	GHDC	-1.65498873	-2.77130256	-2.835985231	0.007156389	0.398981781	-2.514859387
ENST00000527304	MAP3K11	-2.077673328	-1.876143433	-2.841544879	0.00705383	0.395355349	-2.51497471
ENST00000442196	CCPG1	1.373719808	2.984929573	2.802785093	0.007798315	0.404501803	-2.516915217
ENST00000646641	S1PR2	-0.791915896	1.935456272	-2.779694755	0.008275907	0.411280149	-2.51786138
ENST00000390594	IGHV1-2	-3.426483496	0.246888939	-2.79701733	0.007915152	0.407182662	-2.51821775
ENST00000614555	CEACAM21	1.991528391	0.495193187	2.788096727	0.008099064	0.407812986	-2.518566516
ENST00000371873	CMPK1	0.678780892	5.735170534	2.926910044	0.005641595	0.375809997	-2.518708463
ENST00000380916	ZDHHC21	1.009460219	1.637916451	2.774097592	0.008395698	0.411280149	-2.519275175
ENST00000594295	ZNF841	-2.611724918	-1.977147341	-2.832185152	0.007227287	0.398981781	-2.522035447
ENST00000263634	ASB3	0.717975996	2.971020853	2.809944752	0.007655513	0.402133656	-2.523864041
ENST00000460482	CCDC180	1.858723804	-2.894952085	2.82713242	0.007322569	0.399044742	-2.525468343
ENST00000645847	EPHA1	2.784858876	-1.033284721	2.811926514	0.007616418	0.402133656	-2.527401023
ENST00000451136	IKZF2	2.230899796	1.453734923	2.768309218	0.008521272	0.411280149	-2.528059092
ENST00000379800	CSNK1A1L	1.060574453	2.528722532	2.7833015	0.008199558	0.409805759	-2.528391933
ENST00000603838	SMAGP	2.157369229	-1.915009625	2.84610091	0.006970807	0.394489936	-2.528795102
ENST00000647169	ERCC3	-1.802513694	-2.949147142	-2.830803219	0.007253232	0.398981781	-2.530293345
ENST00000489994	IFRD1	2.480863462	-0.443614301	2.818383989	0.007490314	0.402133656	-2.532416196
ENST00000371811	IFIT3	-1.391833712	6.737559332	-3.051453581	0.004048984	0.342958066	-2.536032849
ENST00000492492	GPR160	1.935958074	-1.368569082	2.844272669	0.007004012	0.394489936	-2.536527711
ENST00000237455	RNF103	0.877417048	3.354869486	2.810339662	0.007647708	0.402133656	-2.537159834
ENST00000523981	NAIP	3.455163612	-1.28915194	2.796331806	0.007929146	0.407182662	-2.537785206
ENST00000297439	DEFB1	-2.368030763	-2.652049019	-2.824260431	0.007377248	0.401058066	-2.538403387
ENST00000529742	MUS81	3.599706363	-0.274608798	2.788130832	0.008098353	0.407812986	-2.539617896
ENST00000463345	AKR1E2	1.90025223	-2.7307095	2.81962209	0.007466359	0.402133656	-2.539667633
ENST00000366690	RAB4A	0.493192476	4.631422704	2.868840522	0.006569881	0.391046008	-2.540719528
ENST00000427003	RNF213	-0.664093845	6.124728184	-2.957353309	0.005205458	0.368690367	-2.542394922
ENST00000303892	ATP6V1G2	-1.891379189	-3.030026969	-2.816942441	0.007518296	0.402133656	-2.542401414
ENST00000518979	CARD8	3.161991262	-0.741724509	2.788547554	0.008089675	0.407812986	-2.547651096
ENST00000322177	RPP25	-0.874755665	1.122708451	-2.759165299	0.008723198	0.41254001	-2.548138908
ENST00000336787	RAB27A	0.556534824	6.161492258	2.936624906	0.005498832	0.373651376	-2.548748015
ENST00000241052	CAT	0.587229964	7.516702946	2.999171774	0.004657712	0.361367846	-2.549771752
ENST00000225388	NUFIP2	0.739460935	5.507641613	2.904008365	0.00599199	0.387021694	-2.550145799
ENST00000524553	CFL1	-1.688757945	-1.736128158	-2.828629761	0.007294212	0.398981781	-2.550161497
ENST00000616407	PPP4R3B	0.701533436	4.752664696	2.877489844	0.006423113	0.391046008	-2.550941939
ENST00000442628	NRBP2	2.700459255	-0.917006854	2.794935166	0.007957728	0.407345638	-2.552250671
ENST00000393094	CUL5	0.834383794	3.259235789	2.808182966	0.007690425	0.402133656	-2.552858595
ENST00000586178	MBTD1	2.444691418	2.463141131	2.75546786	0.008806102	0.41254001	-2.555277152
ENST00000394605	CLDN12	2.153586212	-2.412168718	2.827675866	0.007312265	0.399044742	-2.557398981
ENST00000534187	FAM86B1	-2.282744943	-2.477628347	-2.812838061	0.007598498	0.402133656	-2.558922748
ENST00000374921	INVS	1.821816381	-2.557346254	2.830661092	0.007255905	0.398981781	-2.559886192
ENST00000630734	TRAPPC12	1.627645548	-0.07046477	2.793887915	0.007979223	0.407345638	-2.56159551
ENST00000463899	NPL	1.393000781	-0.130515899	2.79151002	0.00802823	0.407809988	-2.561712699
ENST00000420283	TSPYL4	0.577919947	2.305443679	2.767563354	0.008537579	0.411280149	-2.561825954
ENST00000568733	NUB1	-0.663237541	4.562219376	-2.863748614	0.006657741	0.391046008	-2.563443566
ENST00000480456	JAM2	-1.71210746	-3.087173408	-2.803911731	0.007775681	0.404177529	-2.563743925
ENST00000327134	PAK2	0.564066294	6.782977867	2.95821038	0.005193649	0.368690367	-2.564547939
ENST00000577427	SCO1	-2.865248025	-2.402620725	-2.80456952	0.007762494	0.404033782	-2.564923889
ENST00000577103	ABCC6	2.108541219	-3.275411657	2.808738111	0.007679408	0.402133656	-2.566485144
ENST00000626389	ZNF546	2.155929583	-1.513306075	2.817745914	0.007502688	0.402133656	-2.567101414
ENST00000426721	FBXW4P1	-2.187736817	-2.374951879	-2.808744884	0.007679274	0.402133656	-2.567897369
ENST00000216264	CERK	0.494151459	5.070747352	2.87368344	0.006487322	0.391046008	-2.570055959
ENST00000265433	NBN	1.085891235	4.760687813	2.868419378	0.006577106	0.391046008	-2.570552955
ENST00000675578	IFRD1	1.267001894	1.71543777	2.748299861	0.008968908	0.41254001	-2.570752097
ENST00000424530	HLA-DQB1	2.384631329	-2.782181179	2.813583997	0.007583863	0.402133656	-2.57097934
ENST00000459693	TASOR2	1.502459809	2.139896694	2.749646033	0.008938121	0.41254001	-2.571557683
ENST00000261729	RASAL1	2.131651321	-3.162735652	2.80506813	0.007752512	0.404023372	-2.571868453
ENST00000484291	DUSP12	-1.399755179	-3.03218911	-2.809982414	0.007654768	0.402133656	-2.57369236
ENST00000368373	GBA1	-0.43086724	5.197514452	-2.888986449	0.006232767	0.387021694	-2.573766099
ENST00000296444	SHISA5	-0.583922409	7.715484722	-3.028436622	0.00430712	0.351355127	-2.574102724
ENST00000577440	SEPTIN4	-2.356784039	-2.052850588	-2.798110973	0.007892874	0.407182662	-2.575774405
ENST00000254323	ZSWIM4	2.025644722	-0.643876854	2.796735663	0.007920899	0.407182662	-2.575963304
ENST00000263640	ACVR1	3.598061838	0.112828256	2.765368126	0.008585742	0.411550198	-2.57684328
ENST00000337435	NIPA1	-2.855055003	0.150181464	-2.773221525	0.008414592	0.411280149	-2.579244243
ENST00000603301	ATOSB	2.272999317	1.76607522	2.742572396	0.009100995	0.413691124	-2.58029759
ENST00000265981	RNF141	0.740798106	5.983165643	2.915334895	0.005816225	0.381266217	-2.581994976
ENST00000286307	LSM11	0.953224789	0.829909714	2.74467723	0.009052245	0.413691124	-2.58230787
ENST00000281631	PARP8	0.786279462	5.393180387	2.889458337	0.006225068	0.387021694	-2.583911446
ENST00000359393	EHD1	-3.39001481	-0.309856636	-2.772439998	0.008431481	0.411280149	-2.584199079
ENST00000491426	PDE4DIP	1.943117959	-2.740786378	2.79624014	0.007931019	0.407182662	-2.584210067
ENST00000530220	TYK2	-3.46644096	-1.237530388	-2.779138006	0.008287751	0.411280149	-2.584264402
ENST00000592576	EFTUD2	-2.008333471	-3.142548543	-2.792952793	0.007998462	0.407809988	-2.584641283
ENST00000471654	KLHL29	2.205825437	-2.923009747	2.808506211	0.007684008	0.402133656	-2.584750486
ENST00000457309	YWHAZ	1.589605809	7.275513972	2.960536237	0.00516173	0.368690367	-2.584867054
ENST00000626080	LPCAT1	-3.355758582	1.325979387	-2.741385838	0.009128584	0.413691124	-2.585280149
ENST00000530378	SOX6	1.974620992	-3.131996224	2.794383354	0.007969047	0.407345638	-2.585322004
ENST00000440886	LPAR3	-1.80230992	-3.084603232	-2.794124533	0.007974362	0.407345638	-2.58631195
ENST00000371173	ZBP1	-1.23265476	2.139084432	-2.791296733	0.008032639	0.407809988	-2.586608742
ENST00000246792	RRAS	-0.63344355	5.332297181	-2.895395233	0.006128959	0.387021694	-2.587267992
ENST00000304743	PCNX1	0.713253272	5.288986529	2.877970858	0.006415041	0.391046008	-2.58754482
ENST00000376883	ZFP57	-2.029135573	-2.966385345	-2.792371451	0.008010444	0.407809988	-2.587572163
ENST00000491485	ZNG1E	2.511163018	-1.473874657	2.803540728	0.007783127	0.404177529	-2.588894761
ENST00000648096	GAS2	2.066052676	-1.962032357	2.810971964	0.007635226	0.402133656	-2.591477945
ENST00000261263	RAB21	0.669230446	5.018820904	2.863775963	0.006657266	0.391046008	-2.591492371
ENST00000427522	HELZ2	-0.795171165	4.662847123	-2.865198216	0.006632618	0.391046008	-2.591910792
ENST00000361924	GOLGA4	1.527378814	1.94000143	2.74175701	0.009119946	0.413691124	-2.592510322
ENST00000216373	SOS2	0.776835343	4.14967018	2.820590317	0.007447675	0.402133656	-2.59519657
ENST00000377443	CA6	2.627461752	-0.46347945	2.765397446	0.008585097	0.411550198	-2.597917519
ENST00000592679	ZSCAN5A	1.821024824	-3.094203117	2.78503921	0.008163008	0.409805759	-2.598416777
ENST00000319357	STK17A	0.754178326	5.335189512	2.868640318	0.006573315	0.391046008	-2.598503035
ENST00000394662	GBP1P1	-2.117680018	-1.852683029	-2.789442927	0.008071058	0.407812986	-2.599670659
ENST00000367481	STXBP5	0.886733706	4.097074427	2.813819572	0.007579247	0.402133656	-2.600707533
ENST00000398805	HSDL2	0.751956212	4.622907481	2.834617901	0.007181825	0.398981781	-2.601160408
ENST00000396862	TIGD7	1.046495215	0.807628068	2.733498718	0.009313948	0.413691124	-2.60133867
ENST00000449165	C2CD2	2.760408152	-0.329974451	2.74766452	0.008983472	0.41254001	-2.604419422
ENST00000393249	OSBPL8	4.544296826	3.350334146	2.768504683	0.008517003	0.411280149	-2.607361524
ENST00000244040	RAB22A	0.815804208	3.901803635	2.80502568	0.007753361	0.404023372	-2.608566353
ENST00000614711	HYOU1	-2.47615632	-2.52147893	-2.781393955	0.008239856	0.410459159	-2.61029067
ENST00000411809	CLINT1	0.651146917	5.113959681	2.85741394	0.006768576	0.391046008	-2.610371109
ENST00000468506	MX1	-1.280497692	-0.888180892	-2.757132665	0.008768684	0.41254001	-2.611150993
ENST00000575369	XAF1	-1.454727161	0.829962372	-2.730320515	0.009389622	0.41378636	-2.613801295
ENST00000394066	KLC2	2.099024705	-3.313822602	2.7814815	0.008238002	0.410459159	-2.613970904
ENST00000527059	SLC25A51P4	1.070998411	1.664306415	2.725734462	0.009499822	0.415547345	-2.614954732
ENST00000334464	PDZD8	0.679861472	3.352747628	2.763973347	0.008616475	0.411568251	-2.615618286
ENST00000396388	TSEN34	0.70924695	3.766335721	2.798676737	0.007881372	0.407182662	-2.61644599
ENST00000330794	STING1	-0.629434762	5.134630832	-2.866995275	0.006601595	0.391046008	-2.617236045
ENST00000370859	SLC44A5	1.89632813	-3.051971746	2.787783724	0.008105589	0.407812986	-2.617942171
ENST00000277165	FAM120A	0.68588799	5.769323811	2.884162778	0.00631198	0.388970655	-2.62017583
ENST00000512733	PAQR3	1.463450655	2.705797426	2.752830779	0.008865677	0.41254001	-2.62029789
ENST00000395987	DNAI7	2.24130589	-2.079831307	2.788878679	0.008082785	0.407812986	-2.621858751
ENST00000468435	UHRF2	2.895017432	-2.424626394	2.768922639	0.008507882	0.411280149	-2.624000395
ENST00000394287	MED1	1.137570593	2.580275056	2.733279304	0.009319154	0.413691124	-2.626279617
ENST00000383052	ZFY	3.137232835	-2.510066919	2.772280917	0.008434923	0.411280149	-2.62871494
ENST00000497722	PSPC1	2.540364152	-2.08854184	2.781525925	0.008237062	0.410459159	-2.628940936
ENST00000612339	TMEM106A	-0.7832295	2.283682293	-2.738401641	0.009198313	0.413691124	-2.62965815
ENST00000355624	RAB11FIP2	0.966932937	2.189391848	2.732285719	0.009342763	0.413691124	-2.630771895
ENST00000466846	PAXBP1	2.975488018	-0.987286123	2.741412632	0.00912796	0.413691124	-2.631054245
ENST00000369681	CYB5R4	0.531864208	6.483931527	2.917899204	0.005777108	0.380071938	-2.631166318
ENST00000366691	RHOU	-3.371199348	1.330631617	-2.730961792	0.009374307	0.41378636	-2.634501709
ENST00000442267	TBC1D9	0.926492748	2.795538305	2.737640847	0.009216169	0.413691124	-2.635031947
ENST00000649704	MMAA	2.536746496	-2.334681147	2.767549321	0.008537886	0.411280149	-2.636515665
ENST00000440685	S100A13	-1.979421447	-1.426099673	-2.775827175	0.00835851	0.411280149	-2.637079833
ENST00000342449	BRWD1	1.062190427	2.841533746	2.747644786	0.008983925	0.41254001	-2.637252187
ENST00000229971	FBXL4	1.777412184	1.776976562	2.713271812	0.009805367	0.4193193	-2.637845515
ENST00000395127	EIF2AK2	-3.076477074	-0.789126748	-2.722593892	0.009575977	0.416872984	-2.640136041
ENST00000321535	FBXO39	-1.534287249	-2.939695978	-2.774539091	0.00838619	0.411280149	-2.642729414
ENST00000314845	AMBRA1	-2.831772449	0.95115515	-2.72072197	0.009621638	0.417654788	-2.643001817
ENST00000413996	SGK1	1.09840428	2.431192159	2.732090761	0.009347402	0.413691124	-2.643141533
ENST00000355899	PLS3	1.631717992	-3.070329972	2.784079034	0.008183185	0.409805759	-2.643291537
ENST00000356554	MAN1A2	0.916963714	3.409542455	2.765205668	0.008589317	0.411550198	-2.644149195
ENST00000361272	CNOT7	0.562871968	5.376170445	2.861689663	0.006693579	0.391046008	-2.644801206
ENST00000380097	TRIM6	-1.608850047	-2.006578773	-2.749616815	0.008938789	0.41254001	-2.645157207
ENST00000633963	TRBV6-6	-1.880211672	-1.901113323	-2.77093258	0.008464146	0.411280149	-2.645710606
ENST00000465375	DAP3	1.808370965	-2.668332689	2.779705189	0.008275685	0.411280149	-2.646891254
ENST00000400060	PTPRM	2.323535303	-0.875603044	2.748568089	0.008962766	0.41254001	-2.649887845
ENST00000371953	PTEN	0.844016547	7.559447132	2.969547115	0.005039799	0.366167735	-2.65051615
ENST00000457111	ABCF1	-2.133448076	-0.637302555	-2.740538503	0.009148333	0.413691124	-2.650827098
ENST00000299613	WEE1	2.633277215	0.774422612	2.724125804	0.00953876	0.415652842	-2.650860722
ENST00000433283	NBAS	2.357219063	-2.961399796	2.763949943	0.008616991	0.411568251	-2.650861271
ENST00000407417	NFIA	-1.718278946	-2.048120125	-2.767792112	0.008532575	0.411280149	-2.651124944
ENST00000360150	ERGIC2	0.869988062	4.48724792	2.829839701	0.007271372	0.398981781	-2.652821271
ENST00000483427	CEPT1	2.078074011	-1.497912978	2.768835211	0.008509789	0.411280149	-2.653724836
ENST00000582299	AGAP7P	1.946609309	-1.761325856	2.773617366	0.00840605	0.411280149	-2.654062881
ENST00000515393	MCTP1	0.846672673	3.333736502	2.759342558	0.008719242	0.41254001	-2.655128723
ENST00000563310	ARIH1	1.350711297	3.706575459	2.763334042	0.008630595	0.411783175	-2.6553168
ENST00000338435	GLS	1.014895776	4.479965707	2.814280892	0.007570214	0.402133656	-2.655543588
ENST00000549992	NUDT4	0.881799412	4.442865995	2.802256131	0.007808963	0.404590139	-2.657743177
ENST00000286733	NAAA	0.652835383	5.493550528	2.862735073	0.00667536	0.391046008	-2.659211321
ENST00000568372	CCPG1	-2.768965635	-2.317600053	-2.744538211	0.009055458	0.413691124	-2.659259302
ENST00000302176	DCLK2	1.60779255	-3.270366315	2.74571908	0.009028205	0.413314506	-2.659397403
ENST00000370238	GCLM	0.652265151	3.02289741	2.743906482	0.009070069	0.413691124	-2.661865686
ENST00000581980	CEP95	3.253366186	-1.79077496	2.751644094	0.008892607	0.41254001	-2.662021293
ENST00000528422	SAMD3	1.953707134	-1.801507387	2.761087899	0.008680376	0.412216704	-2.663694306
ENST00000361672	MSL3	1.767151414	-2.642539118	2.757557411	0.008759161	0.41254001	-2.66414812
ENST00000358691	HELZ	0.600765671	4.510564567	2.809027231	0.007673676	0.402133656	-2.664289199
ENST00000513000	INPP4B	0.891069005	3.436889746	2.756579319	0.008781105	0.41254001	-2.664325465
ENST00000301030	ANKRD11	3.544359321	-2.41346189	2.738263949	0.009201543	0.413691124	-2.665723363
ENST00000442721	TNXB	2.365681671	-2.441084096	2.754866248	0.008819661	0.41254001	-2.666450459
ENST00000513295	CEP63	1.880449463	-2.253126447	2.767131984	0.008547024	0.411280149	-2.667379956
ENST00000451560	TMEM38B	-1.623108419	-3.295758363	-2.74223494	0.009108834	0.413691124	-2.667758791
ENST00000674349	N4BP2L2	2.400126219	0.493964752	2.703825833	0.010042979	0.420647193	-2.667885639
ENST00000463865	SH3YL1	3.062240699	-1.301789519	2.724968614	0.009518341	0.415547345	-2.667995715
ENST00000339569	MSL1	0.944129139	5.33218774	2.834529661	0.007183469	0.398981781	-2.66945646
ENST00000536435	ZNF268	0.879140005	1.732579598	2.701962573	0.010090473	0.420647193	-2.673597605
ENST00000523983	LETM2	1.858214992	-2.958742297	2.761322772	0.008675158	0.412216704	-2.674985295
ENST00000330947	LRRC8B	2.78437387	1.032288407	2.695432565	0.010258565	0.421150274	-2.675069047
ENST00000493089	FOXP1	-2.806880772	-0.851408354	-2.729729927	0.009403747	0.41378636	-2.675247715
ENST00000494675	LRIF1	3.168646695	-1.98996463	2.749338468	0.008945147	0.41254001	-2.676550078
ENST00000298784	SHLD2	1.686214938	0.747023975	2.693535897	0.010307871	0.421150274	-2.676709446
ENST00000475308	SLC22A5	2.460256526	-1.387356319	2.740090618	0.009158788	0.413691124	-2.676761775
ENST00000571079	FXR2	-1.580867222	-3.10481309	-2.740251827	0.009155024	0.413691124	-2.677063577
ENST00000604714	WDR11	2.553494773	1.167619677	2.693606889	0.010306021	0.421150274	-2.677634599
ENST00000456517	HIPK3	3.34102999	-0.876604311	2.721171534	0.009610653	0.417654788	-2.678914074
ENST00000523292	DST	1.611371137	-3.432895837	2.733554556	0.009312623	0.413691124	-2.680001817
ENST00000329378	KIAA0825	1.435827101	0.428643465	2.702082038	0.010087422	0.420647193	-2.680427537
ENST00000555452	ZFYVE26	-1.745766008	-1.881302971	-2.751109749	0.008904758	0.41254001	-2.68062328
ENST00000306402	SORBS1	2.067866453	-2.734800008	2.752039318	0.008883629	0.41254001	-2.680694633
ENST00000415784	ZNF101	-1.881523924	-1.954134467	-2.749781063	0.008935039	0.41254001	-2.684656252
ENST00000559119	VPS13C	1.87468703	-2.556985916	2.752725549	0.008868062	0.41254001	-2.685215681
ENST00000381151	SLC5A3	0.867311667	2.944667189	2.736494986	0.009243122	0.413691124	-2.685756825
ENST00000242848	ZC3H13	0.577392806	3.898451904	2.768109685	0.008525632	0.411280149	-2.690070216
ENST00000529032	EMSY	0.834994839	2.670490501	2.71522198	0.009756962	0.4193193	-2.691189312
ENST00000216044	GTPBP1	-0.549317314	4.738873264	-2.812896685	0.007597347	0.402133656	-2.69167282
ENST00000613986	HSH2D	-0.522519795	6.580023925	-2.91648056	0.005798718	0.38067028	-2.691800234
ENST00000296754	ERAP1	1.037973922	1.76289809	2.692840321	0.010326008	0.421150274	-2.691934583
ENST00000552346	USP15	3.344890169	1.221207951	2.684023565	0.01055847	0.422590501	-2.695738859
ENST00000542104	RASSF3	0.785539671	6.989411557	2.912107339	0.005865813	0.38230054	-2.696923359
ENST00000651699	STING1	-2.13090573	-2.242908644	-2.732286935	0.009342734	0.413691124	-2.697140916
ENST00000546857	BICDL1	2.696643053	-0.852611363	2.715236967	0.009756591	0.4193193	-2.69767656
ENST00000378731	CCNI2	2.110837976	-1.789789015	2.743588244	0.009077437	0.413691124	-2.698154738
ENST00000494604	MCUB	1.499896249	0.043087123	2.700881301	0.01011813	0.420747035	-2.698620705
ENST00000553999	HIF1A	-1.659836505	-0.802479847	-2.736764374	0.009236779	0.413691124	-2.699587047
ENST00000611293	VSTM1	1.344608154	1.365518907	2.682086409	0.010610189	0.422590501	-2.701137754
ENST00000409930	IL1RN	-1.196498918	0.697762848	-2.679142877	0.010689223	0.422590501	-2.704893527
ENST00000304698	FAM171B	1.658821367	-2.7945809	2.739707037	0.009167751	0.413691124	-2.707379625
ENST00000490728	ARHGEF4	1.999728651	-2.883981029	2.737127579	0.009228233	0.413691124	-2.70775805
ENST00000612321	KLRF1	1.896968776	-2.831217908	2.738976988	0.009184831	0.413691124	-2.707944973
ENST00000339711	PRDM8	2.788698676	-1.447951256	2.715173205	0.00975817	0.4193193	-2.70837643
ENST00000265523	BLVRA	-0.511007423	6.439312812	-2.914621722	0.005827149	0.381429456	-2.710944619
ENST00000506233	SCLT1	2.047550752	-1.774500821	2.73916384	0.009180457	0.413691124	-2.710993666
ENST00000591160	NDUFA11	-1.958114804	-1.534118486	-2.726598155	0.009478977	0.415547345	-2.718094575
ENST00000476139	TVP23B	1.709243049	-1.232931433	2.729976865	0.009397839	0.41378636	-2.718593342
ENST00000556029	TMPO	0.747200049	4.977749569	2.809948579	0.007655437	0.402133656	-2.719971006
ENST00000367582	PHACTR2	-1.418294929	1.264522279	-2.685495276	0.010519334	0.422019208	-2.720193624
ENST00000316068	MCM9	2.251596637	-2.149806496	2.732635136	0.009334454	0.413691124	-2.721721013
ENST00000327827	HAPSTR1	0.730663959	5.660637083	2.83082726	0.00725278	0.398981781	-2.722620038
ENST00000620457	APBA2	3.166788585	-0.333175709	2.680892524	0.010642179	0.422590501	-2.722743991
ENST00000607388	RPF2	-1.359281948	-3.139419471	-2.712042174	0.009836001	0.4193193	-2.722936189
ENST00000406902	GRAMD4	2.044508863	-3.004012419	2.730252014	0.009391259	0.41378636	-2.723112138
ENST00000505606	ZNF131	1.02102967	2.688602335	2.703149497	0.010060195	0.420647193	-2.72351566
ENST00000485595	PHF20L1	1.546980916	-0.082752876	2.699706054	0.01014827	0.421150274	-2.723974958
ENST00000524896	EIF3M	0.815104981	4.236368069	2.772093666	0.008438976	0.411280149	-2.724307472
ENST00000528413	IRF7	-2.829037282	2.201081861	-2.712213927	0.009831717	0.4193193	-2.725719817
ENST00000672740	ARHGAP17	-2.933322861	-2.382456686	-2.709710803	0.009894326	0.420082097	-2.726497759
ENST00000546425	HVCN1	1.74929739	-2.567452489	2.724604746	0.009527152	0.415547345	-2.730362362
ENST00000476170	PHYKPL	-1.578518549	-2.98558265	-2.706591402	0.009972866	0.420647193	-2.730390665
ENST00000360688	GDPD3	2.398968932	-2.522377869	2.724705278	0.009524717	0.415547345	-2.731047975
ENST00000359015	MAP3K5	0.565654534	4.441007169	2.773587697	0.00840669	0.411280149	-2.731228503
ENST00000454497	OTUD4	0.764831199	3.719839538	2.746458566	0.009011177	0.412952942	-2.73483236
ENST00000361842	XAF1	-0.850999427	5.861735712	-2.899045398	0.006070559	0.387021694	-2.736057235
ENST00000400451	ZNF74	2.903112585	-2.321265789	2.707601448	0.009947373	0.420494962	-2.736335051
ENST00000375440	CUL4A	0.771808846	3.315366544	2.716883573	0.009715895	0.4193193	-2.738325641
ENST00000375403	DCUN1D2	2.903648552	-2.092881957	2.702267637	0.010082683	0.420647193	-2.738709219
ENST00000356897	IL27	-0.789456697	1.572075765	-2.66992429	0.010940271	0.422590501	-2.738880553
ENST00000442687	MEIKIN	2.086432994	-2.682223587	2.720978505	0.009615368	0.417654788	-2.740525985
ENST00000486442	KLHL29	-1.938866694	-2.592853766	-2.705803558	0.009992794	0.420647193	-2.740886347
ENST00000402924	BLVRA	-0.719949257	3.427716662	-2.752184999	0.008880322	0.41254001	-2.742716678
ENST00000462386	IDH1	1.592333812	-3.077035896	2.714277583	0.009780375	0.4193193	-2.744483167
ENST00000542232	RIMKLB	2.650402657	-1.343568769	2.69685965	0.010221611	0.421150274	-2.745318613
ENST00000366528	COX20	2.864546307	-1.902089701	2.711633418	0.009846204	0.41935372	-2.745321101
ENST00000230461	TMEM30A	0.747028948	5.776201696	2.837758642	0.007123525	0.39798088	-2.748529979
ENST00000646667	TRPM7	1.023826298	2.766853013	2.68739592	0.01046899	0.421814766	-2.749254531
ENST00000469867	FAM228B	4.586812591	1.718958429	2.657680926	0.011282102	0.427029914	-2.750155941
ENST00000470873	MCFD2	2.022595899	-3.10487736	2.707071491	0.009960741	0.420647193	-2.750854635
ENST00000396027	XRCC4	1.327041778	1.955558935	2.681402382	0.010628506	0.422590501	-2.751291768
ENST00000490289	UBE2V1	2.030407853	-2.027940079	2.714895334	0.009765054	0.4193193	-2.75175148
ENST00000323037	ZNRF2	0.83511985	3.233898744	2.714972517	0.009763142	0.4193193	-2.751923384
ENST00000491154	GDI1	-1.693127095	-1.969638569	-2.707782114	0.009942819	0.420494962	-2.755443226
ENST00000357115	LRBA	-2.905006302	-0.018280055	-2.669964477	0.010939165	0.422590501	-2.756607083
ENST00000331327	PURA	0.76957785	3.270860746	2.716573442	0.009723548	0.4193193	-2.757816709
ENST00000642200	CCDC88A	2.149807894	-0.398305246	2.669943231	0.01093975	0.422590501	-2.758372825
ENST00000264451	SLC30A9	0.73617234	3.585868777	2.729673027	0.009405109	0.41378636	-2.759003034
ENST00000296370	S100P	1.133234615	8.619132859	2.981980848	0.004875983	0.365162346	-2.761020817
ENST00000426219	ABCF1	2.671897126	-1.111118103	2.673909724	0.010831076	0.422590501	-2.761711611
ENST00000555720	SAV1	2.701730019	-1.586180303	2.700778031	0.010120775	0.420747035	-2.762288765
ENST00000496623	PHF11	-1.732260952	-2.759482719	-2.694985211	0.010270175	0.421150274	-2.762674233
ENST00000485617	UHRF2	1.725957669	1.455418319	2.649844735	0.011506023	0.431188216	-2.762810158
ENST00000370272	DR1	0.513781181	5.71663452	2.83014688	0.007265584	0.398981781	-2.764080734
ENST00000473303	ANGEL2	0.912972159	2.327845881	2.670438141	0.010926135	0.422590501	-2.764506745
ENST00000589868	LINC02210	2.100468087	-1.87410125	2.699527547	0.010152855	0.421150274	-2.765034503
ENST00000358293	FAM217B	2.735355917	-1.904805019	2.697308114	0.010210023	0.421150274	-2.7650408
ENST00000340553	FOXN2	0.746693935	4.361359571	2.760868667	0.008685249	0.412216704	-2.765381557
ENST00000311048	ZNF431	0.826597587	2.896154553	2.694588486	0.010280481	0.421150274	-2.767346601
ENST00000358776	ACADSB	0.838162697	2.879251465	2.697128468	0.010214663	0.421150274	-2.768773021
ENST00000495822	CTSL	-2.040630021	-2.203285391	-2.69632642	0.010235404	0.421150274	-2.768858073
ENST00000395693	SCO2	-0.651487831	4.766883792	-2.794992591	0.007956551	0.407345638	-2.769094523
ENST00000633602	IGHV3-72	-1.800041313	-2.892810579	-2.692101892	0.010345294	0.421404181	-2.770944452
ENST00000616369	WDR59	1.768875373	-0.77921486	2.693785676	0.010301365	0.421150274	-2.771072106
ENST00000395116	GPR135	1.557379112	-3.23251944	2.686544582	0.010491513	0.421814766	-2.772481988
ENST00000517546	INTS10	-1.795881018	-2.888883973	-2.685297394	0.010524589	0.422019208	-2.773212222
ENST00000251810	RRM2B	0.905335047	4.447010935	2.752610513	0.00887067	0.41254001	-2.773892185
ENST00000394370	FBXO38	1.770940956	1.70325811	2.645069436	0.011644479	0.432778495	-2.774387653
ENST00000651915	STAT2	-2.065291762	-1.501176561	-2.682195137	0.01060728	0.422590501	-2.774592316
ENST00000398411	CST3	1.33349979	0.887320208	2.645681132	0.011626658	0.432471524	-2.775691767
ENST00000374466	CSGALNACT2	0.780849986	4.578612369	2.775192768	0.008372133	0.411280149	-2.77576706
ENST00000370706	ZNF451	0.885628599	2.931773197	2.69064038	0.010383565	0.421510817	-2.777086912
ENST00000250024	E2F8	-1.612310582	-3.286099625	-2.680150497	0.010662107	0.422590501	-2.777298843
ENST00000473835	U2SURP	0.944995983	4.068809893	2.746595137	0.009008036	0.412952942	-2.777468052
ENST00000394980	MMRN1	2.92483829	0.483890788	2.649940396	0.011503265	0.431188216	-2.777481264
ENST00000369985	MYO6	2.476944298	-1.280375953	2.691101136	0.010371485	0.421510817	-2.778099667
ENST00000541657	RHOF	0.798439456	2.784123813	2.681567548	0.010624081	0.422590501	-2.779109251
ENST00000265000	GALNT7	0.774444064	3.404486253	2.702248878	0.010083162	0.420647193	-2.779880385
ENST00000469224	ALAS1	-1.378174942	-2.526306075	-2.690471638	0.010387992	0.421510817	-2.782186954
ENST00000372692	SET	0.619475999	6.177190111	2.841649707	0.007051909	0.395355349	-2.783030407
ENST00000612469	CCDC125	1.396669041	-3.052542514	2.677350447	0.010737615	0.422590501	-2.785984384
ENST00000461407	XPO1	2.007970293	-1.222454082	2.682330651	0.010603655	0.422590501	-2.786463058
ENST00000418105	ICAM2	-0.601967537	4.851638522	-2.78448775	0.00817459	0.409805759	-2.78735363
ENST00000635268	HNRNPL	2.270915844	-1.400002957	2.682883385	0.010588883	0.422590501	-2.787593833
ENST00000472038	RCSD1	-1.880658273	-0.880135992	-2.685373583	0.010522565	0.422019208	-2.787741898
ENST00000650287	LPL	2.044324398	-2.359740658	2.69188878	0.010350867	0.421404181	-2.788808605
ENST00000538509	NPIPB5	-1.929103244	-3.152811983	-2.673870701	0.010832141	0.422590501	-2.789271526
ENST00000505658	LUC7L3	1.234616056	4.10913792	2.736276131	0.009248279	0.413691124	-2.79007759
ENST00000481673	CHKB	1.770769093	-2.459523984	2.695504492	0.0102567	0.421150274	-2.791478013
ENST00000358855	NOL8	-2.608069468	-1.829069592	-2.672332651	0.010874165	0.422590501	-2.792998013
ENST00000287773	TMEM171	2.005239236	-2.902555731	2.688665188	0.010435494	0.421510817	-2.794184552
ENST00000474457	FBXO9	1.981926039	-1.297559946	2.676205312	0.010768638	0.422590501	-2.794414464
ENST00000491546	ALDH5A1	-1.734724382	0.261455402	-2.661423037	0.011176593	0.425171125	-2.79582302
ENST00000341533	NAPEPLD	2.286760959	-2.758957712	2.681521368	0.010625318	0.422590501	-2.797905771
ENST00000405486	RANGAP1	-2.817963448	-2.174340168	-2.667173936	0.011016218	0.422590501	-2.798231947
ENST00000628482	NAIP	-2.985535888	-2.254946921	-2.665048157	0.01107525	0.422738098	-2.800008564
ENST00000406072	HDAC9	3.156926028	-2.532173239	2.672638875	0.010865786	0.422590501	-2.800256093
ENST00000380099	KL	1.746427338	-2.422796655	2.678036829	0.01071906	0.422590501	-2.80043019
ENST00000352689	MKLN1	0.740121233	4.747856765	2.767118946	0.008547309	0.411280149	-2.800495134
ENST00000435962	TC2N	0.75655716	4.899586763	2.772496616	0.008430257	0.411280149	-2.801278958
ENST00000463609	DMD	-2.116081464	0.935684866	-2.64251251	0.011719244	0.433567897	-2.801869148
ENST00000560240	COPS2	1.408984782	-3.415456135	2.668825646	0.01097055	0.422590501	-2.802018767
ENST00000592599	SAFB2	-1.785465409	-2.19499393	-2.670775236	0.010916871	0.422590501	-2.805522205
ENST00000463745	ARL6	1.426786678	0.090254525	2.651545013	0.011457092	0.431188216	-2.806892456
ENST00000539294	YTHDF3	0.772928619	5.201923075	2.777221964	0.008328633	0.411280149	-2.80705141
ENST00000520539	UBR5	0.875101406	4.890126164	2.76568898	0.008578687	0.411550198	-2.808338256
ENST00000376840	TBC1D8	3.056805985	-1.047766089	2.646685484	0.011597452	0.432136794	-2.808977436
ENST00000354577	MED23	1.474341206	-0.627068438	2.670183234	0.010933146	0.422590501	-2.809902134
ENST00000618288	CLIC1	2.423434979	-2.231013733	2.67435234	0.010819011	0.422590501	-2.810806851
ENST00000296220	OSBPL11	0.748785568	4.421961793	2.738940249	0.009185692	0.413691124	-2.810901417
ENST00000357852	SFI1	2.618487307	-2.591582596	2.674492256	0.0108152	0.422590501	-2.811215086
ENST00000260970	PPIG	0.967844967	3.702596631	2.713666354	0.009795556	0.4193193	-2.81187088
ENST00000633111	LINC02210	2.137586925	-1.820139886	2.67825215	0.010713246	0.422590501	-2.813700648
ENST00000308488	RSF1	0.652172088	3.787337806	2.707666134	0.009945742	0.420494962	-2.814214372
ENST00000243562	LTBP4	2.09769288	-3.19933065	2.665212202	0.011070684	0.422738098	-2.815859729
ENST00000521645	SLC25A32	2.804019001	-2.735147329	2.66749085	0.011007442	0.422590501	-2.817784697
ENST00000520564	RNF130	1.768254956	-0.59499754	2.65775938	0.01127988	0.427029914	-2.818043099
ENST00000415493	NUDT4	2.142367761	2.872386451	2.628433473	0.012138891	0.440214848	-2.819397261
ENST00000648057	KLHDC7B	-1.946604255	-1.932870496	-2.665859049	0.011052698	0.422590501	-2.819598531
ENST00000585682	GASK1B	1.388811817	3.53469666	2.70459759	0.010023368	0.420647193	-2.819763013
ENST00000378781	RUBCNL	3.095182946	-1.597111442	2.658091609	0.011270478	0.427029914	-2.820064677
ENST00000642499	CASK	2.218109249	-3.020457526	2.66323348	0.011125874	0.423954863	-2.820367668
ENST00000396737	PPM1N	0.995029622	1.393787879	2.620688596	0.01237559	0.441474211	-2.821471475
ENST00000582970	RNF213	-0.756970708	5.052144963	-2.784643261	0.008171323	0.409805759	-2.821581805
ENST00000425863	SETMAR	-1.892374351	-3.077940615	-2.660614543	0.011199311	0.425278897	-2.822381069
ENST00000567606	PML	-2.991267416	2.237973585	-2.634159198	0.011966587	0.436517557	-2.823157958
ENST00000349752	GALNT14	2.214380026	0.910671071	2.619326632	0.01241765	0.441474211	-2.823539365
ENST00000347230	ZFYVE26	-0.464108718	3.046886156	-2.681060417	0.010637675	0.422590501	-2.823893098
ENST00000414253	FAAP20	-2.596445658	-0.864978814	-2.653352745	0.01140528	0.430611183	-2.82482362
ENST00000494941	PYROXD2	1.209637673	0.312208768	2.633744601	0.011978987	0.436600787	-2.82501746
ENST00000534905	ATG16L2	0.755753025	2.557597385	2.651072246	0.011470679	0.431188216	-2.825057928
ENST00000471363	CACNA2D3	1.131889856	3.406236064	2.671530837	0.010896133	0.422590501	-2.82507563
ENST00000366645	EXOC8	0.856757497	3.339923823	2.686863302	0.010483076	0.421814766	-2.825293976
ENST00000395686	ERO1A	0.676966878	5.06111858	2.756635644	0.00877984	0.41254001	-2.826224856
ENST00000390532	TRAJ5	1.954481038	-3.147842155	2.660446774	0.011204031	0.425278897	-2.826727967
ENST00000338380	SLPI	1.011568663	4.958625208	2.753827017	0.008843127	0.41254001	-2.827532053
ENST00000466868	CDADC1	1.902529173	-1.988450781	2.66605382	0.011047287	0.422590501	-2.828489876
ENST00000642751	SPAST	3.635709043	1.576444788	2.617162749	0.012484746	0.441474211	-2.828804633
ENST00000635540	ROCK1	3.971757498	-0.617758692	2.624610004	0.012255219	0.441474211	-2.829687772
ENST00000538273	NLRC5	-1.628185519	-3.000599667	-2.648681663	0.011539605	0.43171868	-2.830044899
ENST00000410080	PRPF40A	0.700411268	4.940907515	2.764191078	0.008611671	0.411568251	-2.830145971
ENST00000485303	NECTIN3	2.081832999	-2.020704154	2.666937358	0.011022773	0.422590501	-2.831389711
ENST00000437844	ZEB1	2.334776269	-1.121994646	2.631675597	0.012041048	0.438209598	-2.831459525
ENST00000487976	CCDC180	2.056049438	-2.401631038	2.66639706	0.011037758	0.422590501	-2.832130746
ENST00000631650	EEF1D	1.692283214	-2.023049552	2.672752008	0.010862692	0.422590501	-2.832499979
ENST00000368715	S100A4	-0.861934286	2.18920161	-2.646728053	0.011596216	0.432136794	-2.833776895
ENST00000262043	PHF3	0.655006234	2.859322103	2.64917817	0.011525258	0.431538874	-2.836370531
ENST00000226094	FAM20A	-2.274925817	-2.544517612	-2.649833054	0.01150636	0.431188216	-2.836527029
ENST00000546462	BAG6	-4.080238322	-1.046628303	-2.623998059	0.012273932	0.441474211	-2.838021735
ENST00000457205	SMOX	-4.880420738	0.905841497	-2.621902064	0.012338226	0.441474211	-2.838237553
ENST00000264160	R3HDM1	-2.586422337	-1.959992418	-2.646440648	0.011604566	0.432136794	-2.838884864
ENST00000333206	ZSCAN30	2.392203578	-2.006025488	2.644681325	0.011655799	0.432843552	-2.84239769
ENST00000421138	RECQL	1.618223867	-2.049159852	2.666761929	0.011027636	0.422590501	-2.84334419
ENST00000371337	TMEM59	-1.584367053	-2.220449218	-2.650403714	0.011489916	0.431188216	-2.844782893
ENST00000473565	CLK1	0.873014733	3.934980298	2.696136449	0.010240323	0.421150274	-2.845123146
ENST00000552994	ZFC3H1	1.456299799	1.631941037	2.607584397	0.012785762	0.445081456	-2.847172064
ENST00000072516	IL1RAP	1.899215846	2.953709178	2.625547101	0.012226614	0.441474211	-2.847689519
ENST00000642810	CHD4	-2.843587202	-2.49562206	-2.639243684	0.011815468	0.433567897	-2.848056376
ENST00000336904	SNCA	1.871527838	1.950507863	2.607084311	0.01280166	0.445081456	-2.849816517
ENST00000264345	HERC3	3.067813488	-1.139854102	2.641258661	0.011756068	0.433567897	-2.853104145
ENST00000246549	FFAR2	-3.145953625	-0.394534686	-2.621827044	0.012340533	0.441474211	-2.853854394
ENST00000262077	NUP153	0.90982207	4.080783727	2.696402687	0.01023343	0.421150274	-2.855126637
ENST00000396976	ZSCAN29	0.949657277	2.436972958	2.629541244	0.012105378	0.440029324	-2.856720695
ENST00000393705	IL18BP	-2.418602804	0.377168057	-2.613190712	0.012608775	0.44323287	-2.857094696
ENST00000619168	CAMK1D	0.775733709	4.322199009	2.692998925	0.01032187	0.421150274	-2.857756706
ENST00000469407	PHF14	1.220169162	0.089981351	2.617086677	0.012487111	0.441474211	-2.859330288
ENST00000452248	STOML2	-0.980402093	0.381434851	-2.606606189	0.012816877	0.445253569	-2.861213937
ENST00000336505	SCAI	0.973553685	1.504480452	2.602840501	0.012937303	0.446275929	-2.861216745
ENST00000464757	COX20	1.28262099	3.49627077	2.671546686	0.010895698	0.422590501	-2.862053144
ENST00000431651	COA1	1.49327396	-2.715377926	2.646318874	0.011608105	0.432136794	-2.862459931
ENST00000575519	MED31	1.030357384	0.820616416	2.59704013	0.013124832	0.447306315	-2.862761885
ENST00000478137	ZFAND2A	1.596173661	-2.605409565	2.6522991	0.011435453	0.431188216	-2.862874577
ENST00000644773	TUG1	0.956583298	3.235254051	2.666997854	0.011021096	0.422590501	-2.863461073
ENST00000221856	FSD1	-1.945828913	-1.222841434	-2.641753734	0.011741515	0.433567897	-2.865455119
ENST00000318348	GLTP	0.448139649	5.115599168	2.749445642	0.008942698	0.41254001	-2.866823967
ENST00000393888	CNP	-2.332861679	1.643686369	-2.624278955	0.012265339	0.441474211	-2.869428897
ENST00000614204	IFI27	-2.419180342	-2.701372074	-2.628189813	0.012146274	0.440214848	-2.870033927
ENST00000355977	MIER1	3.68491296	-1.074900793	2.60787331	0.012776586	0.445081456	-2.871118341
ENST00000261918	SEMA7A	-3.30315322	0.677751227	-2.603878037	0.01290402	0.446275929	-2.871215621
ENST00000644978	HECW2	1.465486338	1.046348418	2.592486675	0.013273793	0.447306315	-2.87210267
ENST00000374114	RBM12	0.712886557	4.364817469	2.7133865	0.009802514	0.4193193	-2.87365556
ENST00000378164	TAF2	0.775994899	2.800193401	2.640659987	0.011773688	0.433567897	-2.873773978
ENST00000658925	MFSD4B	2.114537471	-2.241368417	2.639121168	0.011819089	0.433567897	-2.875565723
ENST00000471952	HLA-F	1.732295399	-3.255855595	2.640240408	0.011786051	0.433567897	-2.875589882
ENST00000472193	PLCL1	1.927523975	-2.563179416	2.639519596	0.011807318	0.433567897	-2.876378648
ENST00000481383	FXR1	0.997489171	0.980783273	2.589796219	0.013362535	0.447306315	-2.876960512
ENST00000296015	TTC14	1.121537061	3.356235052	2.662624728	0.011142904	0.424246389	-2.878623509
ENST00000371380	PLCE1	1.403322074	0.430870802	2.595583974	0.013172301	0.447306315	-2.880344525
ENST00000369159	H2AC18	-0.734885839	3.857867018	-2.686645106	0.010488851	0.421814766	-2.880811904
ENST00000418460	MAP10	1.531774152	-0.837540746	2.620578952	0.012378971	0.441474211	-2.882062998
ENST00000368181	FCRL2	2.718935327	-1.509529686	2.621674279	0.012345232	0.441474211	-2.883108979
ENST00000618072	CDK2AP1	0.593224908	4.273992073	2.705384858	0.010003399	0.420647193	-2.88368938
ENST00000637259	FAM169BP	1.774139158	-1.04788986	2.634143608	0.011967053	0.436517557	-2.884901834
ENST00000490552	USP34	2.295509154	-0.858812014	2.620213401	0.01239025	0.441474211	-2.88575411
ENST00000399675	HLA-DQA1	3.213155646	-1.327844892	2.605874694	0.012840189	0.445388839	-2.8858322
ENST00000301042	ZNF641	3.770630045	2.042675377	2.593770901	0.013231625	0.447306315	-2.886194155
ENST00000502773	PDGFC	2.659994896	-1.490629915	2.618779727	0.012434577	0.441474211	-2.886685375
ENST00000539370	KLRC4-KLRK1	1.645533442	-3.161556519	2.622769183	0.01231159	0.441474211	-2.887147727
ENST00000394817	SIL1	-0.492194237	4.58114703	-2.725087683	0.00951546	0.415547345	-2.887504535
ENST00000613266	ZFAND6	0.820815169	2.479327806	2.625698379	0.012222002	0.441474211	-2.888085296
ENST00000370152	MFSD14A	0.47717767	4.698000344	2.72547907	0.009505994	0.415547345	-2.888385843
ENST00000575079	PSMB6	-1.335082839	-2.789805576	-2.617274543	0.012481272	0.441474211	-2.890668511
ENST00000297273	CASD1	0.985072436	2.281333005	2.609643095	0.012720507	0.44468477	-2.891504777
ENST00000640465	ZC3H11A	4.344509947	3.780003608	2.615810459	0.012526846	0.441967048	-2.892151153
ENST00000438473	MLLT10	3.349450908	-0.906896721	2.601245008	0.01298864	0.446275929	-2.893319323
ENST00000367202	ETNK2	2.045703725	-2.376249473	2.629323135	0.01211197	0.440029324	-2.895615417
ENST00000397421	CD151	-0.865534528	3.952907105	-2.675576025	0.010785721	0.422590501	-2.896431048
ENST00000441508	C10orf105	-2.525599003	0.930025546	-2.578504995	0.01374093	0.451967322	-2.897800752
ENST00000545294	UHMK1	2.718466308	4.070975881	2.689625241	0.010410223	0.421510817	-2.897908687
ENST00000458186	PFDN6	1.412685026	-3.131693008	2.613901846	0.012586487	0.44323287	-2.897947663
ENST00000643927	PRKCB	0.426590623	6.633552354	2.814665043	0.0075627	0.402133656	-2.89956919
ENST00000523522	GLI4	-2.737836317	-1.992722858	-2.608993135	0.012741076	0.445012833	-2.899891948
ENST00000310858	TNS1	2.098688916	-0.366950184	2.609991022	0.012709509	0.44468477	-2.901286396
ENST00000314011	ZNF436	-2.055891014	0.236539403	-2.589186775	0.013382712	0.447306315	-2.902030681
ENST00000353331	BCLAF1	2.59254083	2.212930074	2.593439933	0.01324248	0.447306315	-2.903251226
ENST00000392321	ZNF605	1.829918651	-0.357358866	2.589806916	0.013362181	0.447306315	-2.903340062
ENST00000563663	SCAMP2	-0.837650887	1.374204049	-2.577838964	0.013763555	0.451967322	-2.904042584
ENST00000459639	U2AF1	1.649366944	-2.876826622	2.610320665	0.012699097	0.44468477	-2.906098443
ENST00000304218	H1-4	-0.942248134	2.999506635	-2.628448031	0.01213845	0.440214848	-2.906420192
ENST00000496445	VTI1A	1.879554985	-1.685487382	2.625345091	0.012232775	0.441474211	-2.906506624
ENST00000317025	NSD3	0.762619985	4.110071714	2.677963862	0.010721031	0.422590501	-2.908627584
ENST00000307944	CRYGS	2.842740018	-2.107663974	2.610517229	0.012692892	0.44468477	-2.908940141
ENST00000355081	KLHL28	-1.412110415	-3.105676424	-2.60247578	0.012949022	0.446275929	-2.909078653
ENST00000358704	ZBTB18	1.903183644	4.153154791	2.639755225	0.011800362	0.433567897	-2.909546201
ENST00000233969	SLC9A2	1.72235167	-2.664018431	2.6200681	0.012394736	0.441474211	-2.91036662
ENST00000300896	USP32	0.492072279	5.269807241	2.733951277	0.009303218	0.413691124	-2.910893103
ENST00000523709	ERICH1	1.511989951	0.217523822	2.57619527	0.013819535	0.451967322	-2.911382528
ENST00000564572	CNN2	-1.860313251	-1.565171957	-2.611675671	0.012656381	0.444457105	-2.911933833
ENST00000381340	ITPR2	0.478508912	3.604593589	2.66031876	0.011207633	0.425278897	-2.913907631
ENST00000540230	UBE3B	1.757927642	-2.637314256	2.608009788	0.012772254	0.445081456	-2.914806103
ENST00000471710	TDRD3	1.776432782	-1.820140218	2.618423652	0.012445609	0.441474211	-2.91740578
ENST00000334534	SLX4IP	0.710853297	1.896818507	2.589522011	0.01337161	0.447306315	-2.918460856
ENST00000337002	SEC62	0.670300711	6.062137559	2.778579458	0.008299649	0.411280149	-2.918470621
ENST00000492382	PARP9	-1.659339237	-2.762510177	-2.609600575	0.012721852	0.44468477	-2.918857235
ENST00000299961	HTR3A	1.740526714	-2.960182616	2.607071048	0.012802082	0.445081456	-2.919115701
ENST00000396981	UBE2G1	0.482554803	4.928673442	2.710670353	0.009870282	0.419983746	-2.919533442
ENST00000375898	ABHD13	0.681733018	4.198334196	2.682632088	0.010595596	0.422590501	-2.920836712
ENST00000494993	HDDC3	-1.975253032	-2.700817992	-2.601407862	0.012983391	0.446275929	-2.920879254
ENST00000308611	CD200R1	0.939458379	2.506172858	2.605866057	0.012840464	0.445388839	-2.921316691
ENST00000397632	SIGIRR	-2.699304992	-0.41096599	-2.593999102	0.013224144	0.447306315	-2.921511537
ENST00000494795	SAMM50	1.653149989	-1.755394432	2.617710335	0.012467736	0.441474211	-2.922445352
ENST00000367658	HECA	0.705341726	5.791242146	2.758934063	0.008728362	0.41254001	-2.922644149
ENST00000419291	PABPN1L	1.766604078	-2.763788992	2.607472384	0.012789322	0.445081456	-2.923549839
ENST00000396912	RBAK	1.120540049	2.164283748	2.589970917	0.013356756	0.447306315	-2.925315164
ENST00000262510	NLRC5	-1.767063728	1.011571617	-2.571033615	0.013996687	0.454801844	-2.925632624
ENST00000497728	ANKUB1	1.976766751	-2.641059233	2.603295667	0.012922692	0.446275929	-2.925823677
ENST00000368632	HDAC2	0.767291958	3.963194829	2.670408292	0.010926956	0.422590501	-2.928715414
ENST00000646316	DHRS1	2.181149764	-2.161933476	2.603574241	0.012913757	0.446275929	-2.93277124
ENST00000629768	PYCR1	-1.993596234	-2.198783067	-2.593681021	0.013234572	0.447306315	-2.932939054
ENST00000379632	BABAM2	-2.443496266	-1.706447857	-2.589348251	0.013377363	0.447306315	-2.936585807
ENST00000372663	ZDHHC12	-0.394147109	6.287343929	-2.787815914	0.008104917	0.407812986	-2.937823656
ENST00000632023	B3GNTL1	-1.92275631	-3.259618609	-2.586238762	0.01348071	0.44834263	-2.939796292
ENST00000419091	RCOR3	0.719551227	4.100792622	2.666100344	0.011045995	0.422590501	-2.939949286
ENST00000361752	QKI	0.670706774	4.699826334	2.698946389	0.010167796	0.421150274	-2.943016841
ENST00000632823	MGAM2	1.810764993	-2.016533339	2.60064986	0.013007837	0.446275929	-2.944481951
ENST00000396053	RBM4	0.958666068	1.839701139	2.559595638	0.014396685	0.458891222	-2.945790808
ENST00000639416	ZNF577	1.39680727	-3.284239274	2.575902885	0.013829515	0.451967322	-2.946879525
ENST00000354868	RAD17	1.691680048	-3.240233965	2.588118956	0.013418133	0.447663913	-2.948631495
ENST00000491165	USF3	1.448760012	2.41983412	2.575972923	0.013827123	0.451967322	-2.949071874
ENST00000543879	AQR	2.114665488	-1.437481826	2.576442035	0.013811117	0.451967322	-2.949523832
ENST00000672046	GPS2	2.562506804	2.405669366	2.578162534	0.013752559	0.451967322	-2.950108282
ENST00000433091	PON2	1.408486613	-3.178815983	2.584641756	0.013534071	0.449456379	-2.951883217
ENST00000531797	SERPING1	-1.721440471	-2.311123617	-2.588960413	0.013390214	0.447306315	-2.95237162
ENST00000206595	G2E3	0.818078637	2.984665239	2.610223996	0.01270215	0.44468477	-2.952892963
ENST00000643375	CCDC88A	3.2342361	-1.60619112	2.577778497	0.01376561	0.451967322	-2.954161506
ENST00000395825	ZNF287	0.937239193	1.486168748	2.553789421	0.014603713	0.461593672	-2.954331396
ENST00000396365	LILRA6	2.356310096	-0.979737017	2.57902511	0.013723287	0.451967322	-2.955003127
ENST00000377540	ODAD4	1.592942359	1.617422165	2.548100212	0.014809208	0.462455626	-2.955970157
ENST00000616978	SLC9A7	0.717256351	2.249593644	2.563937864	0.014243616	0.458543064	-2.957004242
ENST00000496871	TES	-1.437440383	-2.626449558	-2.58485964	0.01352678	0.449456379	-2.958521042
ENST00000376753	FBXO6	-0.786695459	5.577869884	-2.761143653	0.008679138	0.412216704	-2.958868258
ENST00000672073	ACP2	-0.862566206	2.624430992	-2.591900286	0.013293088	0.447306315	-2.9601561
ENST00000675690	IFT172	1.950947848	-2.707462134	2.580254793	0.013681655	0.451967322	-2.960317497
ENST00000675574	PAFAH1B1	1.850885313	-2.757319886	2.583177817	0.013583157	0.450755527	-2.960621321
ENST00000263045	CRISP3	1.708748344	1.177725351	2.546294076	0.014874997	0.462455626	-2.961971022
ENST00000578618	EPB41L3	1.784071735	-2.454216294	2.589297974	0.013379028	0.447306315	-2.963061332
ENST00000409136	ITPRID2	1.183825449	3.988349404	2.641039604	0.011762512	0.433567897	-2.963399451
ENST00000492293	DXO	-1.76956338	-3.162108651	-2.574979865	0.013861063	0.452671282	-2.963825072
ENST00000469077	PTPN22	1.484500581	-3.215102771	2.578467569	0.013742201	0.451967322	-2.965851769
ENST00000626384	CENATAC	-1.615381942	-2.445668423	-2.580823964	0.013662424	0.451967322	-2.966265049
ENST00000390498	TRAJ39	1.768159783	-2.944177492	2.579863	0.013694906	0.451967322	-2.9673021
ENST00000631981	MGAM	3.099765846	4.20661312	2.622632251	0.012315793	0.441474211	-2.968324685
ENST00000521452	TMEM200B	1.331197792	4.576234763	2.643696749	0.011684562	0.433137079	-2.971048452
ENST00000265970	PIK3C2A	0.833879258	2.964338347	2.599947119	0.013030538	0.446503236	-2.971553493
ENST00000444078	GPR55	-2.133333693	-2.249941949	-2.57264726	0.013941083	0.454300534	-2.971594466
ENST00000380615	KATNAL1	1.035158373	0.945069989	2.53860095	0.015158225	0.464265492	-2.971896272
ENST00000651766	BBIP1	1.686396673	-2.808504196	2.571888326	0.01396721	0.454801844	-2.973844928
ENST00000470506	FANCL	1.163882758	0.558362395	2.537091903	0.015214357	0.464265492	-2.976152702
ENST00000372771	RLF	0.705077892	2.915948253	2.590747278	0.013331103	0.447306315	-2.976152857
ENST00000474467	IQSEC1	1.97888134	-2.837106324	2.569018226	0.01406642	0.456084769	-2.977145885
ENST00000504986	TMEM33	0.8211822	4.729269232	2.67573219	0.010781479	0.422590501	-2.980891509
ENST00000545322	RBIS	2.021014355	-1.10308503	2.559491718	0.014400366	0.458891222	-2.981044876
ENST00000053867	GRN	-0.668991887	9.431291728	-2.96606929	0.005086536	0.36693483	-2.981682263
ENST00000463890	ZBTB20	1.963071941	-1.962605105	2.575949378	0.013827927	0.451967322	-2.9817801
ENST00000611835	GTF2IRD2B	2.99992814	-1.127934047	2.551432884	0.014688513	0.462455626	-2.981938967
ENST00000485936	ENTPD6	2.123240349	-1.236778079	2.562005607	0.014311545	0.458891222	-2.982314421
ENST00000572992	RMI2	-2.330610554	-2.203842079	-2.560440461	0.014366786	0.458891222	-2.982573377
ENST00000450845	SPATA24	1.17371968	0.516600765	2.536031486	0.015253915	0.464265492	-2.982999809
ENST00000379786	PRR13	-0.648798245	2.379749502	-2.560959686	0.014348439	0.458891222	-2.984252757
ENST00000311234	INTS6	0.72513112	3.62741393	2.621039512	0.012364774	0.441474211	-2.986810671
ENST00000228027	DGAT2	0.658255578	6.852838061	2.7711575	0.008459264	0.411280149	-2.98714623
ENST00000624693	CSTPP1	1.714680423	-3.001146465	2.564964862	0.014207632	0.458266436	-2.987343667
ENST00000249647	SNAP23	0.525948026	6.950798193	2.797473993	0.007905842	0.407182662	-2.987695488
ENST00000262056	EIF4B	0.651852956	7.85067053	2.828854016	0.007289974	0.398981781	-2.988243921
ENST00000458177	KRIT1	2.897530353	-0.498847177	2.542168967	0.015026259	0.463294281	-2.988499294
ENST00000356955	ADAM15	-2.048513728	0.970807299	-2.533939191	0.015332241	0.464265492	-2.988829336
ENST00000284957	RABGEF1	0.592300774	3.232875642	2.60472359	0.012876953	0.446275929	-2.98896355
ENST00000370995	SERBP1	0.616686366	5.409513641	2.70946653	0.009900456	0.420082097	-2.989067877
ENST00000542077	DTL	1.642429736	-3.131693008	2.573609086	0.013908037	0.453550396	-2.990546309
ENST00000216568	SLC8A3	1.893092014	-3.131369223	2.553945917	0.014598097	0.461593672	-2.990651919
ENST00000359928	PML	-1.861938236	-2.327305581	-2.563190125	0.014269868	0.458891222	-2.990732791
ENST00000416784	LPP	-1.740688697	-2.637525229	-2.55679373	0.014496253	0.459481432	-2.990877812
ENST00000583931	ANP32E	0.705549644	4.687932828	2.679152066	0.010688975	0.422590501	-2.99187876
ENST00000261192	BCAT1	1.048728063	1.065047075	2.528883342	0.015523029	0.465730258	-2.992004175
ENST00000434571	MR1	-1.597212738	-1.712693287	-2.564761237	0.01421476	0.458266436	-2.993136824
ENST00000676225	NGLY1	1.459871075	-3.046242168	2.565249224	0.014197683	0.458266436	-2.993461188
ENST00000464597	ZC3H13	1.678894349	-3.076280098	2.561103378	0.014343365	0.458891222	-2.99374605
ENST00000575014	CLUH	3.15818289	-2.508030908	2.55930624	0.014406939	0.458891222	-2.994341274
ENST00000222597	CBLL1	-1.689260319	-0.649207905	-2.546169124	0.014879558	0.462455626	-2.99451985
ENST00000264108	HAT1	1.054185341	4.551614749	2.675768851	0.010780484	0.422590501	-2.994980709
ENST00000617312	NR2C2	0.583690441	3.096619998	2.592944328	0.013258751	0.447306315	-2.995905394
ENST00000296953	CREBRF	0.757372712	5.392575997	2.701231021	0.010109177	0.420747035	-2.996068633
ENST00000328559	LRP2BP	1.9407173	-2.523760515	2.567271835	0.014127103	0.456742668	-2.996386619
ENST00000569110	TSC2	-3.102271665	-1.378873729	-2.547321075	0.014837556	0.462455626	-2.996979102
ENST00000635914	UBE3A	1.779800255	-2.824983267	2.567482237	0.014119779	0.456742668	-2.997325065
ENST00000469194	GBP1	-1.763229951	-0.835340185	-2.541446686	0.015052888	0.463495768	-2.997531057
ENST00000379400	RASSF2	0.587041122	7.336164408	2.800218649	0.007850104	0.40625633	-2.99763742
ENST00000399017	TTC3	2.518673427	-1.646430766	2.558208826	0.014445888	0.459481432	-2.999377391
ENST00000341511	ABCA2	3.107171002	-0.538362331	2.533817745	0.015336799	0.464265492	-3.000163764
ENST00000358716	BAZ1A	0.999344605	3.812068919	2.594237148	0.013216346	0.447306315	-3.001105182
ENST00000423725	NDUFS1	-2.644436884	-2.079733918	-2.548211016	0.014805181	0.462455626	-3.001389901
ENST00000608382	ZBTB25	0.742518653	3.317067651	2.594476407	0.013208511	0.447306315	-3.002254437
ENST00000648983	TCEANC2	-1.492018169	-1.722005138	-2.56402177	0.014240673	0.458543064	-3.002781216
ENST00000372004	NCOA3	0.698335034	4.419516913	2.65084903	0.011477098	0.431188216	-3.004253578
ENST00000400247	RBCK1	-1.513710118	-2.90989935	-2.554006829	0.014595912	0.461593672	-3.004278901
ENST00000411529	HNRNPA3	0.624858755	6.222221166	2.750525736	0.008918056	0.41254001	-3.004974527
ENST00000568816	BLOC1S6	3.077699766	-1.605584277	2.531905432	0.015408728	0.464634791	-3.005349435
ENST00000613333	LILRA6	-4.048243448	2.652820675	-2.544640313	0.01493547	0.462455626	-3.007285825
ENST00000587311	LGALS3BP	-2.087526566	-2.317871175	-2.551880277	0.014672379	0.462455626	-3.007442401
ENST00000615084	FIGNL1	2.573864451	-2.373782074	2.553006203	0.014631847	0.462159976	-3.007653831
ENST00000334815	HPDL	1.743723443	-2.443837341	2.562558798	0.014292068	0.458891222	-3.008389638
ENST00000359094	MAP2K6	2.591807941	-2.974323646	2.554383309	0.014582413	0.461593672	-3.008878718
ENST00000515237	PIGG	2.303972555	-0.752538017	2.522186529	0.015779079	0.468179302	-3.009468469
ENST00000493442	FAM199X	0.731177107	3.765321239	2.619050569	0.012426192	0.441474211	-3.010270795
ENST00000476093	YY1AP1	1.658353644	-2.331003556	2.560914324	0.014350041	0.458891222	-3.010504471
ENST00000564777	STOML1	-2.145335848	-2.514509032	-2.54609612	0.014882224	0.462455626	-3.011074601
ENST00000392676	ABCA5	1.673047572	0.667635089	2.517429064	0.015963315	0.468466552	-3.011248925
ENST00000524918	PARP10	-3.037792159	-0.192528803	-2.533321795	0.015355424	0.464265492	-3.011354359
ENST00000370950	SRSF11	0.967797332	5.157910001	2.694660385	0.010278612	0.421150274	-3.011653758
ENST00000252108	UBE4A	0.584350788	4.528489073	2.654426357	0.01137461	0.429944604	-3.01558923
ENST00000229854	MCM3	-1.822232734	-2.520537139	-2.547427277	0.014833689	0.462455626	-3.015986343
ENST00000573070	PLSCR3	-2.977288894	-1.514217044	-2.537360538	0.015204351	0.464265492	-3.016103051
ENST00000357430	ACSL3	0.831541417	3.099971083	2.58186934	0.013627168	0.451884497	-3.016131014
ENST00000316788	AP3S1	0.491355103	5.650061054	2.719741732	0.009645628	0.418294726	-3.017245108
ENST00000591778	LGALS3BP	-2.317370335	0.033857401	-2.514462784	0.016079177	0.468466552	-3.017431571
ENST00000269142	TAF4B	-2.605668869	-1.66320152	-2.534501524	0.015311154	0.464265492	-3.018459458
ENST00000440279	CUTA	-1.111100168	0.832677306	-2.513001941	0.016136519	0.468466552	-3.018848875
ENST00000376646	VPS13A	2.858166368	-2.198641358	2.543560227	0.014975087	0.462662675	-3.019112707
ENST00000425030	CFLAR	1.582260552	-2.190935927	2.546342833	0.014873218	0.462455626	-3.019407864
ENST00000339474	LRRC37A3	-1.841771736	-1.901972478	-2.545089835	0.01491901	0.462455626	-3.019455569
ENST00000358465	TRIM33	0.781933812	4.335473526	2.640333444	0.011783309	0.433567897	-3.019598991
ENST00000643173	EPB41	-1.487970778	-2.503636034	-2.548487466	0.014795137	0.462455626	-3.020371312
ENST00000527983	HSPA8	1.737278073	-2.972300865	2.54563161	0.014899195	0.462455626	-3.020618974
ENST00000556189	NRDE2	-2.82431308	-1.972448749	-2.537363833	0.015204228	0.464265492	-3.0221857
ENST00000512783	PCBD2	1.320014736	-0.217585555	2.537331247	0.015205442	0.464265492	-3.023038683
ENST00000453996	CTU2	-1.308252213	0.699711568	-2.513076272	0.016133597	0.468466552	-3.023391401
ENST00000487445	GCA	1.010380849	2.909475151	2.577834177	0.013763717	0.451967322	-3.024110853
ENST00000646891	BRAF	1.874556234	-0.979231259	2.525046807	0.015669249	0.467199197	-3.02502932
ENST00000540704	NPIPB5	-1.796604349	-2.745909816	-2.542290494	0.015021783	0.463294281	-3.025150139
ENST00000518118	ENY2	1.422944317	-3.012922989	2.536173801	0.0152486	0.464265492	-3.026930618
ENST00000403558	SERPING1	-1.432284666	1.839413631	-2.568598499	0.014080983	0.456229896	-3.026990011
ENST00000283351	TRAPPC8	0.830793617	3.640017452	2.600457786	0.013014038	0.446275929	-3.027659503
ENST00000617022	DDB2	-1.702447532	-2.758344395	-2.533417128	0.015351842	0.464265492	-3.02897538
ENST00000315475	ZNF354C	1.285852629	0.50375754	2.508843809	0.016300759	0.470216595	-3.03100613
ENST00000530106	CCDC82	1.060640025	0.358468732	2.511971126	0.016177093	0.469302131	-3.031717624
ENST00000478260	OSBPL5	-3.394765858	-0.038564425	-2.525461759	0.015653374	0.467199197	-3.03189923
ENST00000301475	ZNF558	2.502848662	-2.53055226	2.54115821	0.015063536	0.463495768	-3.031994442
ENST00000339796	ETV7	-1.433978847	1.384935845	-2.521226519	0.015816099	0.468179302	-3.032322081
ENST00000634713	HNRNPR	3.278074181	0.320801246	2.507955664	0.016336036	0.470790275	-3.032758034
ENST00000311128	DENND6A	0.757362453	3.576459268	2.596205511	0.013152021	0.447306315	-3.03307471
ENST00000299980	AP1G1	0.452407237	4.934968828	2.668758694	0.010972398	0.422590501	-3.033948126
ENST00000619682	MX1	-1.709921079	-1.682564134	-2.519315859	0.015890014	0.468466552	-3.034945873
ENST00000368988	PLEKHA1	3.08433934	-2.380661422	2.526586374	0.015610422	0.466759993	-3.035116021
ENST00000569236	NSMCE1	-1.806125302	-1.953110612	-2.537111393	0.015213631	0.464265492	-3.036439895
ENST00000649574	KAT6B	2.480193865	0.56925365	2.504526643	0.016472892	0.470790275	-3.036775844
ENST00000382297	KANK1	1.880463637	-3.418383295	2.526807232	0.015602	0.466759993	-3.037713787
ENST00000534980	DDX6	0.595393203	6.669006412	2.75254333	0.008872193	0.41254001	-3.038699787
ENST00000487861	RAD51B	2.073583432	-1.756467485	2.539478327	0.015125677	0.464265492	-3.039883532
ENST00000620854	NEDD9	3.392593882	3.059724101	2.541325337	0.015057366	0.463495768	-3.042138395
ENST00000520382	ATOX1	-1.304661237	0.034741252	-2.504862591	0.016459438	0.470790275	-3.043118551
ENST00000467329	PRPF3	1.777535016	-1.81990138	2.54083053	0.015075639	0.463552827	-3.043395654
ENST00000374257	PTBP3	0.588983991	6.04323123	2.715181656	0.009757961	0.4193193	-3.043645337
ENST00000371327	HELLS	1.417438939	-0.124144965	2.515491614	0.016038905	0.468466552	-3.043654736
ENST00000576975	SPACA6	3.02132352	-0.592079909	2.50519201	0.016446255	0.470790275	-3.045053478
ENST00000282388	ZFP36L2	0.832811984	7.771954283	2.809935988	0.007655686	0.402133656	-3.046808564
ENST00000339642	ZNF254	1.685145512	-1.749516732	2.532502543	0.015386236	0.464634791	-3.047398297
ENST00000368347	RUSC1	-2.365499016	-0.428046193	-2.519029305	0.015901127	0.468466552	-3.047529863
ENST00000361687	TBCK	-2.302800591	-2.661071873	-2.521922954	0.015789235	0.468179302	-3.047661141
ENST00000449319	FAM89B	2.205189275	-2.714432952	2.533600662	0.015344949	0.464265492	-3.047678215
ENST00000507614	TIMM8B	1.921189928	-2.773334577	2.533658701	0.015342769	0.464265492	-3.047856096
ENST00000528327	ZNF252P	1.489504254	0.723659492	2.499676217	0.016668263	0.471800633	-3.048559053
ENST00000418099	NHEJ1	-2.962900037	0.668691667	-2.496837222	0.016783592	0.471800633	-3.048728095
ENST00000382329	DOCK8	2.767586062	5.041962478	2.647664295	0.011569054	0.432136794	-3.049284338
ENST00000247881	TAS2R4	1.545331116	-2.119075988	2.532219436	0.015396896	0.464634791	-3.050057652
ENST00000589444	PTPN2	1.086653164	1.245019545	2.497015663	0.016776322	0.471800633	-3.050577095
ENST00000406122	ATL2	1.835037332	-2.026936906	2.536200203	0.015247615	0.464265492	-3.050830884
ENST00000513901	DDX60L	-1.757989116	-1.56444956	-2.529274763	0.015508181	0.465730258	-3.050952747
ENST00000383482	LST1	-1.600384392	-2.013878176	-2.526541271	0.015612143	0.466759993	-3.051021214
ENST00000675687	LCOR	-1.41694802	-2.869259286	-2.52274869	0.015757438	0.468179302	-3.051282728
ENST00000346226	BIN1	-1.480750115	-3.313219571	-2.516261918	0.016008812	0.468466552	-3.05139739
ENST00000595618	MYO9B	2.097723751	1.257961295	2.495853281	0.016823733	0.471800633	-3.052225059
ENST00000482540	GLCCI1	3.330077174	0.077031286	2.495204895	0.016850232	0.471800633	-3.05519421
ENST00000286364	RASA2	0.832836125	4.334207342	2.626418802	0.01220006	0.441456722	-3.055731094
ENST00000367379	PTPRC	2.241181191	-1.679910792	2.526509372	0.01561336	0.466759993	-3.057610378
ENST00000342415	SNRNP48	0.727944123	2.733109195	2.545308281	0.014911018	0.462455626	-3.058718354
ENST00000409105	MCFD2	-1.708895357	-2.94840978	-2.521679981	0.015798603	0.468179302	-3.058894639
ENST00000328554	RTL10	-1.674633527	-3.383036843	-2.511743837	0.016186052	0.469302131	-3.058984828
ENST00000494785	MKLN1	1.602775742	-1.812130379	2.531287715	0.015432029	0.465027376	-3.059326818
ENST00000370082	HELZ2	-1.845218454	-1.732085098	-2.522196143	0.015778709	0.468179302	-3.060105036
ENST00000371681	HECTD2	1.616845166	-2.363551316	2.529839723	0.015486774	0.465730258	-3.060121201
ENST00000372548	RADX	-1.706842506	-2.988427812	-2.519225465	0.015893519	0.468466552	-3.060149708
ENST00000394524	CAMK2D	2.933364408	1.686404971	2.506397211	0.016398107	0.470790275	-3.061488607
ENST00000377060	CNNM3	-1.672960731	-2.832353439	-2.51523055	0.016049115	0.468466552	-3.061756249
ENST00000434006	SPINK8	1.913761759	-1.520891164	2.525397891	0.015655817	0.467199197	-3.062368047
ENST00000264917	PDE8B	2.00677278	-2.370914434	2.524773933	0.015679697	0.467199197	-3.063060996
ENST00000396137	JMY	0.800740009	2.311502666	2.52063615	0.015838904	0.468437446	-3.063795745
ENST00000543939	COPS7A	-1.523350307	-2.41583522	-2.513642018	0.016111371	0.468466552	-3.064288856
ENST00000523466	GM2A	-1.65438032	-1.377386585	-2.52142038	0.015808617	0.468179302	-3.064880614
ENST00000280377	USP15	0.747099734	5.947384631	2.710222336	0.009881502	0.420065974	-3.066024765
ENST00000338785	DYRK1A	0.811011079	4.740960902	2.641286782	0.011755241	0.433567897	-3.066173773
ENST00000589626	FBXL12	1.580264037	1.207671166	2.494848276	0.016864823	0.471800633	-3.0664417
ENST00000476562	MIDEAS	2.213250219	2.972761076	2.52239908	0.015770893	0.468179302	-3.066530722
ENST00000628377	HACL1	2.076164107	-1.264982131	2.520196951	0.015855889	0.468437446	-3.067131177
ENST00000481107	TTC19	1.846849882	-0.563180376	2.503645538	0.016508226	0.470790275	-3.067260207
ENST00000424212	ELMO1	-1.809800562	-1.239872367	-2.520217587	0.015855091	0.468437446	-3.067516281
ENST00000672574	JAK1	1.639332136	5.83554377	2.672246237	0.01087653	0.422590501	-3.067698875
ENST00000185150	ERLEC1	0.668481281	3.266203532	2.579713168	0.013699977	0.451967322	-3.06783779
ENST00000544216	LSM14A	0.998880174	3.165097441	2.545791615	0.014893347	0.462455626	-3.068337955
ENST00000394054	NFKBIZ	3.446490128	-2.093289376	2.502243407	0.016564597	0.471512457	-3.068934026
ENST00000360538	TOPORS	0.903435392	3.691638402	2.576478207	0.013809884	0.451967322	-3.069370464
ENST00000216554	EIF5	0.525946964	5.813125842	2.702365741	0.010080179	0.420647193	-3.069557122
ENST00000643490	POLR2A	-3.841031861	2.375290843	-2.48672694	0.017200235	0.473973359	-3.070277277
ENST00000478705	SFT2D1	0.765739376	2.911769427	2.556870789	0.014493506	0.459481432	-3.070775299
ENST00000399921	BACH1	-2.481812464	1.642900097	-2.484828974	0.017279492	0.474181438	-3.073250891
ENST00000543322	PTCD2	1.891042973	-3.19178338	2.505831426	0.016420694	0.470790275	-3.07368832
ENST00000316299	PRKAG1	1.697991933	-3.122429539	2.5103655	0.016240478	0.470115987	-3.073819933
ENST00000373825	SRPK1	0.644663759	4.86815475	2.637044632	0.011880611	0.434415441	-3.074636235
ENST00000635400	ZNF436	2.55295518	-0.376128298	2.500667477	0.016628165	0.471800633	-3.075001507
ENST00000553472	DAAM1	-1.604388852	-3.083249436	-2.505412302	0.016437445	0.470790275	-3.07603223
ENST00000425967	FGFR1	2.410733181	-2.598221352	2.513019923	0.016135812	0.468466552	-3.0765048
ENST00000393931	JUP	-1.321701582	1.622219175	-2.52981343	0.015487769	0.465730258	-3.076767202
ENST00000626577	IFI27	-1.664307924	-2.890981695	-2.513578364	0.016113871	0.468466552	-3.07707911
ENST00000396623	ADHFE1	1.540633635	0.933989681	2.480786086	0.017449428	0.474256641	-3.077186344
ENST00000261844	ATOSA	1.687817582	0.464014564	2.481396813	0.01742366	0.474181438	-3.077576708
ENST00000569301	HSBP1	3.117406493	-1.367395887	2.503393876	0.016518331	0.470790275	-3.077588252
ENST00000374987	APEX2	-0.47796763	3.989463667	-2.601697984	0.012974046	0.446275929	-3.078012078
ENST00000586944	PTBP1	-1.625991544	-2.513195679	-2.506081642	0.016410701	0.470790275	-3.078100197
ENST00000521182	LY6E	-1.328874245	-0.458982587	-2.481631639	0.017413761	0.474181438	-3.078223788
ENST00000243457	KCNJ2	0.908163056	4.607524459	2.620960129	0.01236722	0.441474211	-3.079077483
ENST00000522063	ELP3	-1.548684727	-1.992688292	-2.514586673	0.016074323	0.468466552	-3.079702321
ENST00000533036	ZNF195	1.488287037	-3.182279491	2.50971834	0.01626609	0.470115987	-3.082883791
ENST00000371917	ARFGEF2	0.688798626	2.956353343	2.548468161	0.014795838	0.462455626	-3.083214963
ENST00000476233	HNRNPA2B1	1.257663156	3.201806876	2.55223935	0.014659442	0.462455626	-3.083635805
ENST00000398261	NSD2	1.618240864	-0.840738629	2.500636441	0.016629419	0.471800633	-3.08566549
ENST00000599328	ZNF677	1.232884524	0.352462317	2.477916158	0.017570981	0.474256641	-3.085683819
ENST00000262461	SLC12A2	1.071816901	1.502638499	2.480310404	0.017469522	0.474256641	-3.087395752
ENST00000274811	RNF44	0.516203756	6.04658165	2.69459832	0.010280225	0.421150274	-3.087962996
ENST00000395699	PURB	0.784469486	3.386224616	2.556945492	0.014490844	0.459481432	-3.088869675
ENST00000641948	IKZF1	1.75141197	-1.430821117	2.507668737	0.016347448	0.470790275	-3.091147448
ENST00000373382	VPS26A	0.508159702	5.061814348	2.654303396	0.011378119	0.429944604	-3.093164377
ENST00000633938	MYO19	-1.84906966	-1.434003826	-2.50226	0.016563929	0.471512457	-3.093598869
ENST00000286800	BACH1	0.788356006	6.141111689	2.712037194	0.009836125	0.4193193	-3.093737075
ENST00000330386	EP400	0.62204452	3.363428943	2.560876692	0.01435137	0.458891222	-3.094225439
ENST00000313401	CDK5R1	0.931522482	2.221191537	2.492124876	0.01697663	0.47221549	-3.095275276
ENST00000446041	SLC25A36	3.08129581	-1.888320717	2.49429725	0.01688739	0.471800633	-3.096365586
ENST00000349014	ADNP	-2.466329688	-2.718095144	-2.491945053	0.016984036	0.47221549	-3.096594815
ENST00000399034	SEPTIN7	0.681032352	6.14460284	2.715732018	0.009744339	0.4193193	-3.097620154
ENST00000420931	HLA-DMA	-2.273460407	-1.555418696	-2.492190657	0.016973921	0.47221549	-3.098760484
ENST00000616743	BASP1	1.064237235	6.72244227	2.712982058	0.009812577	0.4193193	-3.099369169
ENST00000370153	SLC35A3	3.034079286	-2.652807213	2.496135884	0.016812195	0.471800633	-3.099673684
ENST00000537716	CD320	-1.305059348	-2.492472707	-2.496981061	0.016777732	0.471800633	-3.099796209
ENST00000263801	TP53BP1	-1.92186257	-2.798590426	-2.493353291	0.016926115	0.47221549	-3.099871559
ENST00000583798	MBP	1.418013618	-2.659140847	2.501555819	0.016592305	0.471800633	-3.099956417
ENST00000518604	SQLE	1.505906303	-3.037033644	2.494290955	0.016887648	0.471800633	-3.10094602
ENST00000442450	NPIPB5	2.505921026	-2.19780809	2.496336328	0.016804016	0.471800633	-3.101402127
ENST00000562775	SPG7	1.579506945	-1.760415275	2.504192729	0.016486275	0.470790275	-3.103146175
ENST00000609923	SLC25A16	0.722681186	2.068850369	2.494362139	0.016884731	0.471800633	-3.10337875
ENST00000474246	SMARCE1	1.614197312	-0.778448455	2.486765061	0.017198647	0.473973359	-3.103433963
ENST00000511480	N4BP2	2.808853935	-2.055705709	2.482901088	0.017360339	0.474181438	-3.103759116
ENST00000494649	APTX	-1.624065223	-3.346088633	-2.483853797	0.017320343	0.474181438	-3.103760218
ENST00000393387	PHF3	0.44530998	4.292647249	2.59871831	0.013070321	0.447188872	-3.104012851
ENST00000377474	KCTD12	0.809981675	5.918303746	2.688241023	0.010446677	0.421510817	-3.104032494
ENST00000573578	ZNF263	1.555579183	-2.092375234	2.503890305	0.016498404	0.470790275	-3.104277755
ENST00000464348	IPO9	-1.679673035	-2.661852243	-2.487028856	0.017187658	0.473973359	-3.105920245
ENST00000645819	VPS13C	1.575063706	-0.385945385	2.472057306	0.017821524	0.475252864	-3.106841516
ENST00000538254	RNF10	1.998710786	5.294427429	2.598979386	0.013061859	0.447188872	-3.107564562
ENST00000675597	SLC52A2	-2.066423152	-2.69439489	-2.486759245	0.017198889	0.473973359	-3.10763254
ENST00000637298	NDUFS1	-2.965216246	-1.63540294	-2.481569752	0.017416369	0.474181438	-3.109474561
ENST00000478310	SLC13A4	-1.337695845	-3.285259812	-2.482302636	0.017385505	0.474181438	-3.110091836
ENST00000379391	NEMP1	3.032193508	-0.909401037	2.473020566	0.01778011	0.475252864	-3.110205111
ENST00000372269	FAM78A	-0.576420964	4.347087123	-2.603532784	0.012915086	0.446275929	-3.110352624
ENST00000377022	CASZ1	1.204110048	-0.142641195	2.465890087	0.018088758	0.475252864	-3.110607882
ENST00000636820	ZEB2	2.511968539	0.317569493	2.466530889	0.018060823	0.475252864	-3.111793104
ENST00000445537	PTPRO	1.443725247	-3.361516345	2.478089682	0.01756361	0.474256641	-3.112845861
ENST00000627653	MGST3	1.897361593	-1.848679471	2.494407466	0.016882874	0.471800633	-3.113138638
ENST00000360938	ETS2	0.581668484	4.755439456	2.618685579	0.012437493	0.441474211	-3.113182011
ENST00000577211	LLGL2	2.407503799	-0.221367712	2.464378222	0.018154823	0.475252864	-3.113449111
ENST00000255616	ZNF414	-1.45743903	-2.854635806	-2.485198244	0.017264046	0.474181438	-3.113802819
ENST00000672498	ASL	-1.634680573	-1.769112931	-2.489783737	0.017073283	0.473187283	-3.116229509
ENST00000557657	TMEM260	1.756160153	-0.571140748	2.484486704	0.01729382	0.474181438	-3.116914022
ENST00000374840	ALPL	1.383438576	6.623377433	2.689426747	0.010415443	0.421510817	-3.118058566
ENST00000507175	TCERG1	-1.673528419	-2.587721472	-2.481795523	0.017406856	0.474181438	-3.11872308
ENST00000367460	RGS18	1.120330684	7.003924886	2.750196798	0.008925554	0.41254001	-3.120309751
ENST00000563779	CMC2	1.281732395	0.979662001	2.465946973	0.018086277	0.475252864	-3.120342594
ENST00000229402	KLRB1	1.035630315	7.272040874	2.750872481	0.008910158	0.41254001	-3.120531221
ENST00000370885	EXOSC1	1.04102488	-0.146966543	2.467286653	0.018027926	0.475252864	-3.120596083
ENST00000600231	GRAMD1A	3.195923306	-1.48595529	2.471834205	0.017831128	0.475252864	-3.120698832
ENST00000335866	GRB10	2.492486197	-2.928644325	2.481810804	0.017406212	0.474181438	-3.122094996
ENST00000216797	NFKBIA	0.544120286	6.559938312	2.712418976	0.009826604	0.4193193	-3.122449095
ENST00000450253	EIF4E	0.773555225	5.581928683	2.66782904	0.010998084	0.422590501	-3.122912928
ENST00000645164	GPSM2	1.696733803	-3.358606685	2.478907347	0.017528913	0.474256641	-3.123551682
ENST00000228928	OAS3	-1.07917629	5.39594414	-2.727507413	0.009457078	0.41529427	-3.123973457
ENST00000465139	ANP32A	0.381831014	8.508634475	2.832071344	0.007229421	0.398981781	-3.125925976
ENST00000261537	MIB1	0.941325108	3.024849479	2.525005654	0.015670825	0.467199197	-3.125947276
ENST00000360647	ZNF148	0.648103267	4.454443	2.596442358	0.0131443	0.447306315	-3.12670163
ENST00000417388	AGPAT1	2.065283566	-3.066365886	2.484676965	0.017285854	0.474181438	-3.126810777
ENST00000392619	CD300E	-0.699000156	5.987111657	-2.708694866	0.009919842	0.420494962	-3.127026922
ENST00000676190	CEP290	1.776811477	-2.885498754	2.485983316	0.017231249	0.474079444	-3.127142804
ENST00000336898	GDPD5	-2.089353481	-2.409505026	-2.474651907	0.017710172	0.475252864	-3.127693613
ENST00000481540	ZNF286A	1.903998426	-2.623194682	2.484374002	0.017298541	0.474181438	-3.12793375
ENST00000402938	GABRR2	1.183178013	-0.331695768	2.470030648	0.017908943	0.475252864	-3.129015569
ENST00000383596	GNL1	3.621341995	-1.588753001	2.465522196	0.018104814	0.475252864	-3.1290862
ENST00000209884	KLHL20	0.796171601	2.08015178	2.479787349	0.017491641	0.474256641	-3.129955525
ENST00000441564	PSD4	2.690353733	-1.130348673	2.471167042	0.017859877	0.475252864	-3.130120058
ENST00000599921	PLA2G4C	-1.45427331	0.299078611	-2.451902179	0.018708423	0.477693226	-3.130784879
ENST00000306917	FEM1B	0.768250877	3.903755501	2.570333565	0.014020873	0.455260673	-3.130818965
ENST00000649133	FOXP1	-1.707734896	-2.845320501	-2.469956123	0.017912165	0.475252864	-3.131280728
ENST00000495428	CMC1	1.432340105	2.987652126	2.516667273	0.015992997	0.468466552	-3.131394699
ENST00000367468	PTGS2	1.032472016	3.464331974	2.534326619	0.01531771	0.464265492	-3.132621854
ENST00000673901	BTG1	0.807913547	7.621612312	2.76254481	0.008648057	0.412181507	-3.132636794
ENST00000444303	AMPD3	1.656847906	2.656159448	2.495445139	0.016840409	0.471800633	-3.132658928
ENST00000321925	SLC14A1	1.41733196	4.161536027	2.543644578	0.01497199	0.462662675	-3.132673118
ENST00000673805	ATP10A	-2.989341511	-1.659860023	-2.465433427	0.01810869	0.475252864	-3.133570777
ENST00000356415	RAP1A	1.327098824	5.404417363	2.631627143	0.012042505	0.438209598	-3.133932732
ENST00000554992	TTC5	1.81683163	-1.965303519	2.482574157	0.017374083	0.474181438	-3.134041492
ENST00000595228	SCGB1C2	-1.932973038	-2.216844513	-2.469254228	0.017942537	0.475252864	-3.134886847
ENST00000254803	UTP3	0.434530303	4.329120043	2.601004867	0.012996382	0.446275929	-3.135529245
ENST00000645910	CSNK2A1	-2.554852724	-1.791826311	-2.466158466	0.018077054	0.475252864	-3.137076579
ENST00000454844	AGAP10P	-1.662072071	-2.579914379	-2.472069528	0.017820998	0.475252864	-3.137818343
ENST00000379374	PHEX	1.631904837	-1.77228494	2.480491766	0.017461858	0.474256641	-3.138026705
ENST00000265563	PRKAR2A	0.563458486	3.670768271	2.54678115	0.014857229	0.462455626	-3.138818882
ENST00000310958	CCPG1	0.687250367	5.404684472	2.646377876	0.01160639	0.432136794	-3.138906945
ENST00000354619	ERO1B	0.948684083	2.481614477	2.491133892	0.017017481	0.472509324	-3.13945888
ENST00000306049	TEFM	-1.531236453	-2.513802757	-2.472799442	0.017789609	0.475252864	-3.139911969
ENST00000366816	H3-3A	-0.714217343	2.247643528	-2.490174471	0.017057117	0.473029087	-3.139976132
ENST00000292841	ZNF585A	2.326081286	-1.142436636	2.460959451	0.018305025	0.475817377	-3.140213853
ENST00000260327	CTDSPL2	0.777317147	3.770544458	2.559029305	0.014416759	0.458891222	-3.141614382
ENST00000367079	PFKFB2	0.979373966	1.042973373	2.444652085	0.019037131	0.478630791	-3.141653047
ENST00000672495	CLSTN3	-2.821594402	-1.023193704	-2.461258789	0.018291828	0.475817377	-3.142040758
ENST00000584423	NSRP1	1.512298568	-2.633258719	2.471579955	0.017842079	0.475252864	-3.143038041
ENST00000326505	B3GNT5	1.003946276	2.483885597	2.495714267	0.016829411	0.471800633	-3.143446714
ENST00000377990	CEP68	0.605053656	2.864285252	2.513673271	0.016110144	0.468466552	-3.143576111
ENST00000360954	HS3ST3B1	0.965497549	2.278737526	2.483195983	0.01734795	0.474181438	-3.14368263
ENST00000233997	AZU1	2.149550495	-0.613899514	2.458469037	0.018415149	0.475970116	-3.14483459
ENST00000529780	ZNF250	1.569434817	-2.896026392	2.46897301	0.017954719	0.475252864	-3.144920494
ENST00000323116	ATP11B	0.619704506	4.787016457	2.613096841	0.01261172	0.44323287	-3.144954944
ENST00000645843	ABHD18	0.716091699	2.336870259	2.487677297	0.017160674	0.473973359	-3.145132389
ENST00000588442	ZSCAN5A	2.137847245	-2.538120942	2.470447597	0.017890926	0.475252864	-3.145401766
ENST00000667949	AMPD2	4.274184111	-0.965685096	2.452458432	0.018683418	0.477693226	-3.145659678
ENST00000544180	PYGL	2.425430519	-0.636757568	2.458463008	0.018415416	0.475970116	-3.147737953
ENST00000310340	PIGG	-2.28817515	-0.960666014	-2.460033166	0.018345914	0.475817377	-3.147788185
ENST00000483949	CD86	1.994004731	-2.747405445	2.468428774	0.017978315	0.475252864	-3.148330997
ENST00000254090	FMO5	1.032311248	0.657452622	2.44103954	0.019202866	0.478630791	-3.148481527
ENST00000246006	CD93	0.916383849	6.470750186	2.677743284	0.010726992	0.422590501	-3.148674393
ENST00000425103	KIAA0232	2.052908866	3.764016985	2.517587082	0.015957164	0.468466552	-3.148768653
ENST00000374293	GNG10	0.798053832	7.75451019	2.7704871	0.008473821	0.411280149	-3.149143821
ENST00000468486	ORC3	0.982980077	2.128872249	2.474677473	0.017709078	0.475252864	-3.150062163
ENST00000335670	RORA	0.812122328	4.160650422	2.571271231	0.013988487	0.454801844	-3.151098123
ENST00000395862	ATP6V1C1	1.756145399	-2.594227536	2.472284235	0.017811759	0.475252864	-3.151396036
ENST00000313056	OGFOD3	-0.673474208	2.603824148	-2.494740154	0.016869249	0.471800633	-3.151491013
ENST00000315596	PDS5B	0.692260255	3.851078626	2.549122354	0.014772095	0.462455626	-3.151520206
ENST00000395321	ALDOC	1.238126558	1.665935719	2.443397547	0.019094538	0.478630791	-3.15184606
ENST00000627541	ZCCHC17	1.701557042	-2.988732823	2.460919281	0.018306796	0.475817377	-3.153273184
ENST00000280098	SPOPL	0.855316357	5.00612007	2.613100381	0.012611609	0.44323287	-3.154936247
ENST00000341657	ANKFY1	-0.419097337	4.744448372	-2.613970574	0.012584335	0.44323287	-3.154961368
ENST00000347691	TRAPPC6B	2.507357755	0.453318555	2.437117393	0.019384287	0.48123029	-3.155809696
ENST00000372022	SURF6	2.39704416	2.215153436	2.461050973	0.018300989	0.475817377	-3.156455965
ENST00000239367	LRP11	2.067840397	-2.46370973	2.464877996	0.01813296	0.475252864	-3.157395463
ENST00000553680	KLC1	-1.658700666	-2.944069779	-2.456436206	0.018505485	0.476336712	-3.158127486
ENST00000494957	INTS6L	2.059736053	-0.362967443	2.434992691	0.019483213	0.482345499	-3.159118806
ENST00000566166	TGFBR3L	1.898469313	-2.769845709	2.462924748	0.018218543	0.475775362	-3.159566706
ENST00000392040	GPR55	2.824827021	0.120910949	2.436436333	0.019415947	0.481409402	-3.159736704
ENST00000346832	ABI1	2.618945283	-2.051977218	2.459921936	0.01835083	0.475817377	-3.159891636
ENST00000570064	MBTPS1	2.520024003	0.705845123	2.442467063	0.019137219	0.478630791	-3.160228843
ENST00000483457	EEFSEC	-1.813659782	-0.681935912	-2.455130141	0.018563737	0.477077503	-3.161990226
ENST00000265081	MSH3	0.939444335	1.418137196	2.441546454	0.019179531	0.478630791	-3.162226876
ENST00000280187	GPM6A	1.939518963	-2.594188861	2.460658407	0.018318305	0.475817377	-3.162517617
ENST00000477421	COL27A1	-1.519700917	-3.030280716	-2.449987399	0.018794732	0.477693226	-3.162770592
ENST00000429182	IMPDH2	-1.872441256	-2.918268267	-2.449894688	0.01879892	0.477693226	-3.16295587
ENST00000554961	PSMA6	1.641298821	-2.387545316	2.465489559	0.018106239	0.475252864	-3.163212375
ENST00000616442	CWC15	1.593140624	-1.143047353	2.464413821	0.018153265	0.475252864	-3.163360371
ENST00000349496	CTNNB1	0.686350986	4.333349573	2.575991631	0.013826485	0.451967322	-3.163612578
ENST00000333762	H1-10	-0.472022326	5.098257348	-2.616885844	0.012493356	0.441474211	-3.163731479
ENST00000278612	NPAT	0.585404705	3.517949332	2.538592661	0.015158533	0.464265492	-3.163746837
ENST00000342314	GOLGA8B	1.236989162	3.230572139	2.517750563	0.015950803	0.468466552	-3.163818887
ENST00000621846	AKR1A1	-0.3773071	5.275448102	-2.626588224	0.012194905	0.441456722	-3.16405901
ENST00000401408	CLHC1	1.944983036	-1.149522847	2.459385926	0.018374535	0.475817377	-3.164333426
ENST00000529543	TBRG1	1.621404342	-0.877515695	2.45955275	0.018367154	0.475817377	-3.165913998
ENST00000557557	PSMC6	1.660475875	-0.678892628	2.442690919	0.019126943	0.478630791	-3.166305429
ENST00000303538	PDS5A	0.622560166	4.683353447	2.591147029	0.013317912	0.447306315	-3.166655933
ENST00000290349	CBR1	-0.482342797	5.263008912	-2.643427747	0.011692432	0.433137079	-3.166678517
ENST00000627770	TAF4	0.942523961	2.746215479	2.4853154	0.017259148	0.474181438	-3.166765193
ENST00000262291	VMP1	0.614339773	8.463256778	2.806806953	0.007717795	0.403098847	-3.166863252
ENST00000541542	CCND2	-1.723560651	-2.791510931	-2.451787535	0.018713581	0.477693226	-3.168160604
ENST00000370277	CETN2	0.517253501	4.348517227	2.576559852	0.0138071	0.451967322	-3.168494178
ENST00000482446	RNFT1	1.613336796	-1.052412988	2.452054	0.018701595	0.477693226	-3.169027151
ENST00000271857	SLC27A3	-2.80313831	-1.683138957	-2.442379851	0.019141224	0.478630791	-3.169067012
ENST00000262096	ZDHHC2	0.872887114	5.024984291	2.587147904	0.013450418	0.447994005	-3.172046586
ENST00000379019	GPCPD1	0.753907715	4.648324998	2.593199513	0.013250371	0.447306315	-3.172060936
ENST00000673807	CFAP298-TCP10L	1.72153586	-2.523753817	2.459308811	0.018377948	0.475817377	-3.172685822
ENST00000457156	HNRNPK	1.674895267	-2.567405485	2.4519361	0.018706897	0.477693226	-3.172719132
ENST00000417955	NAPEPLD	2.406749186	-2.015489626	2.450321497	0.018779646	0.477693226	-3.172889393
ENST00000648095	CD300A	-0.70443689	4.91812972	-2.621364161	0.012354776	0.441474211	-3.173196583
ENST00000648043	ANKFY1	-1.207560904	0.817038004	-2.427119299	0.019853805	0.484623549	-3.17330658
ENST00000578441	CTC1	1.759620833	-2.04838722	2.457488628	0.018458667	0.475999984	-3.173363938
ENST00000648936	SGCE	1.860683369	-2.79881037	2.453014542	0.018658449	0.477693226	-3.173567698
ENST00000417584	GLUL	0.603923017	8.273936074	2.777667004	0.00831912	0.411280149	-3.173825028
ENST00000482410	ZDHHC6	1.262012268	-2.7415597	2.445891883	0.018980551	0.478630791	-3.174743376
ENST00000517693	SPIDR	-2.564737965	-2.33402791	-2.443156479	0.019105588	0.478630791	-3.174888336
ENST00000355356	MIER1	0.696665625	4.801856091	2.601142005	0.01299196	0.446275929	-3.175432786
ENST00000414723	GCA	1.093813236	1.962285752	2.436834822	0.019397417	0.481275132	-3.175544041
ENST00000634057	CARS1	2.15884294	-2.690108823	2.449263435	0.018827458	0.477831029	-3.175632295
ENST00000550746	TBC1D15	0.86990224	3.878143064	2.547419182	0.014833984	0.462455626	-3.175683755
ENST00000423041	TENT2	0.996673142	3.026656807	2.496174392	0.016810623	0.471800633	-3.176091408
ENST00000455470	SACS	2.238386824	-3.080500064	2.451945159	0.01870649	0.477693226	-3.177045997
ENST00000194530	STRADB	1.425141385	8.174666983	2.729318783	0.009413592	0.41378636	-3.17719953
ENST00000536350	ACRBP	-1.563897433	-1.974414781	-2.452663878	0.01867419	0.477693226	-3.177741265
ENST00000250066	USP6	2.461040148	-0.431597871	2.426361139	0.019889825	0.485240934	-3.177743551
ENST00000226299	LAP3	-0.84731157	6.949514962	-2.748071559	0.008974139	0.41254001	-3.177761723
ENST00000356175	NF1	1.20019998	3.013579913	2.481610442	0.017414654	0.474181438	-3.177993434
ENST00000503814	N4BP2L2	0.673830157	3.064367913	2.50339193	0.016518409	0.470790275	-3.178245582
ENST00000245680	SLC35F5	0.629682492	3.58514332	2.528767369	0.015527431	0.465730258	-3.178367033
ENST00000367593	ADAT2	1.833146362	-2.301329045	2.451651375	0.018719708	0.477693226	-3.179132127
ENST00000307297	PATJ	1.642894903	-3.041116211	2.441812425	0.019167298	0.478630791	-3.1791344
ENST00000532672	BIRC2	0.793875993	4.076045802	2.560013055	0.014381905	0.458891222	-3.179333798
ENST00000263708	PTPN4	0.759560382	4.611375032	2.588041271	0.013420713	0.447663913	-3.180225757
ENST00000379730	IQGAP2	4.122941636	-0.511622679	2.424748758	0.019966628	0.485464127	-3.180341802
ENST00000451823	HMGB3P22	1.481531219	-3.18672022	2.445164378	0.019013733	0.478630791	-3.180898598
ENST00000586933	ZNF345	1.643248899	-2.742801148	2.450857743	0.018755456	0.477693226	-3.180980055
ENST00000378149	PGA4	2.411491603	0.613610821	2.424592083	0.019974105	0.485464127	-3.181131212
ENST00000586319	YIF1B	-1.882913278	-2.554261025	-2.441885527	0.019163937	0.478630791	-3.18125423
ENST00000503804	ROPN1L	0.805707742	2.429277442	2.449415671	0.018820572	0.477831029	-3.181556701
ENST00000535549	ETS1	0.914984377	6.862198242	2.703840116	0.010042616	0.420647193	-3.181636436
ENST00000399088	HLA-DQB1	5.064185668	0.419054351	2.422319643	0.020082841	0.4857714	-3.18184723
ENST00000230036	GPLD1	1.772049293	-1.477018849	2.450301086	0.018780568	0.477693226	-3.182523874
ENST00000393483	TSGA10	1.717930976	-1.620909368	2.449898607	0.018798743	0.477693226	-3.183328842
ENST00000233146	MSH2	0.819200118	2.254813504	2.47195499	0.017825928	0.475252864	-3.183930747
ENST00000417901	USP19	-2.219404549	-1.042275267	-2.441223888	0.019194377	0.478630791	-3.185149496
ENST00000486305	STK33	-0.5142153	2.812225205	-2.487632133	0.017162552	0.473973359	-3.185658627
ENST00000615540	PDLIM5	-2.140142469	-2.048019366	-2.441115264	0.019199379	0.478630791	-3.185749327
ENST00000322090	NIPSNAP2	0.656078818	3.966550785	2.546932901	0.014851697	0.462455626	-3.18604732
ENST00000649134	TJP2	-1.691268111	-3.330152881	-2.434172287	0.019521534	0.482765723	-3.186200908
ENST00000334955	RSBN1L	0.684064412	4.321475528	2.559086084	0.014414745	0.458891222	-3.186289573
ENST00000351808	IFT88	1.943473396	-0.050654654	2.419497906	0.020218607	0.4857714	-3.188210787
ENST00000369002	SEC63	0.650535234	3.566398787	2.518207813	0.015933024	0.468466552	-3.188410009
ENST00000622306	NOMO2	-3.102813991	-1.287329014	-2.429555323	0.019738467	0.483278	-3.1889111
ENST00000453929	FASTKD1	-1.701785575	-2.403582683	-2.442410682	0.019139808	0.478630791	-3.189087239
ENST00000561650	ARPP19	2.248295009	-1.688251295	2.443625562	0.019084093	0.478630791	-3.189191221
ENST00000437355	PSPH	-3.994641941	-1.7238291	-2.422413297	0.020078349	0.4857714	-3.189417227
ENST00000502461	CENPU	1.398362038	-3.103499786	2.438608952	0.019315112	0.480551053	-3.189777091
ENST00000490820	CREBZF	1.027523882	3.71167102	2.535004352	0.01529232	0.464265492	-3.190557613
ENST00000231449	IL4	-1.661813439	0.135340781	-2.417582726	0.020311227	0.485773166	-3.190745973
ENST00000358380	KIF13A	1.603919845	-2.337269992	2.437102679	0.01938497	0.48123029	-3.191306518
ENST00000567004	MOSMO	1.478014218	-2.13722202	2.448711492	0.018852444	0.477916653	-3.191433673
ENST00000651801	B3GALNT1	1.705781944	-3.171527193	2.430752432	0.019682011	0.483278	-3.191699834
ENST00000429960	HLA-DPA1	-1.376651192	-3.417417702	-2.429499204	0.019741117	0.483278	-3.192196705
ENST00000263468	CEP126	1.557274007	-0.505769258	2.424881005	0.019960318	0.485464127	-3.192717185
ENST00000390601	IGHV3-11	-2.607202176	-2.026635425	-2.433839786	0.019537084	0.482886265	-3.19307098
ENST00000581486	NCOA4	0.649640046	7.524293491	2.733982507	0.009302478	0.413691124	-3.193268911
ENST00000671713	SEMA7A	3.584714275	0.305488135	2.416761393	0.020351066	0.485773166	-3.19382728
ENST00000415168	ZNF568	1.699316434	-2.892331696	2.441953033	0.019160834	0.478630791	-3.194069831
ENST00000394885	RCN2	0.973704765	3.240231454	2.499443582	0.016677686	0.471800633	-3.198466974
ENST00000550743	ITGB7	-1.701968463	-1.890042928	-2.437140813	0.019383199	0.48123029	-3.200149215
ENST00000633867	MYO15B	2.095871445	-1.109498612	2.425601034	0.019925998	0.485464127	-3.200683176
ENST00000649651	ALG11	1.821200353	-2.469845983	2.43756511	0.019363499	0.48123029	-3.201132722
ENST00000530401	FBXO3	0.689846804	2.764626725	2.477863569	0.017573216	0.474256641	-3.201515368
ENST00000617801	LILRA1	-1.62367864	-2.664375415	-2.432146761	0.019616438	0.483278	-3.202177828
ENST00000461259	CCDC146	2.70758434	-1.804289639	2.432985133	0.019577106	0.483278	-3.202304005
ENST00000264331	TOP2B	0.766731795	3.615492771	2.524410304	0.015693629	0.467306487	-3.203037125
ENST00000409784	RAB1A	0.451131262	5.940286141	2.652055873	0.011442428	0.431188216	-3.203201605
ENST00000583322	LGALS9C	-1.533883611	-0.590761129	-2.421909262	0.020102535	0.4857714	-3.204542272
ENST00000642928	CD59	0.480495144	5.091330459	2.597284776	0.013116873	0.447306315	-3.205112961
ENST00000416495	SESN3	1.69650017	-0.414748173	2.429858974	0.019724133	0.483278	-3.205119966
ENST00000546072	FGFR1OP2	1.164934143	6.305358766	2.638020571	0.01185166	0.434410395	-3.205141634
ENST00000493856	TTC21A	-2.366148132	-2.84222105	-2.424611802	0.019973164	0.485464127	-3.205328992
ENST00000417564	DIP2A	0.76488442	3.206228073	2.501123057	0.016609766	0.471800633	-3.205830125
ENST00000507721	HNRNPDL	0.71654645	4.975187533	2.593277642	0.013247806	0.447306315	-3.206135772
ENST00000406785	SLC8A1	0.696931735	3.342313268	2.498240985	0.016726476	0.471800633	-3.206384582
ENST00000481437	PPIA	-1.316837234	-2.537432849	-2.430764457	0.019681444	0.483278	-3.206941776
ENST00000320394	IQCK	1.930171311	-1.558307444	2.430738259	0.019682678	0.483278	-3.20757941
ENST00000330689	WDR5B	0.804664246	2.095962734	2.444456682	0.019046062	0.478630791	-3.208427486
ENST00000293328	STAT5B	0.478801473	6.560287909	2.669746261	0.010945172	0.422590501	-3.208495826
ENST00000253699	RBSN	0.613160815	2.989790812	2.479204143	0.017516335	0.474256641	-3.208611355
ENST00000601005	CYP4F22	1.908969588	-2.594324987	2.420275518	0.02018111	0.4857714	-3.208793668
ENST00000374597	STARD8	-2.531014088	-1.357637171	-2.418580834	0.02026291	0.4857714	-3.209870414
ENST00000635452	TREX1	-0.905727678	1.994836017	-2.441339887	0.019189037	0.478630791	-3.210110713
ENST00000409052	IL1RN	-1.767635036	-0.856556581	-2.415485951	0.02041307	0.486205152	-3.210334394
ENST00000554963	MED6	1.413238062	-0.624130613	2.422436425	0.02007724	0.4857714	-3.210340224
ENST00000422642	SVIL2P	1.71953209	-2.132062864	2.432577651	0.019596214	0.483278	-3.210875223
ENST00000553988	SAMD4A	-2.00159382	1.112009731	-2.442125164	0.019152923	0.478630791	-3.210916363
ENST00000592722	MIER2	-1.451734542	-3.021583184	-2.419687803	0.020209444	0.4857714	-3.212377405
ENST00000357234	IRF5	-0.534470585	4.786807654	-2.591895323	0.013293251	0.447306315	-3.212870148
ENST00000407019	NUP50	1.534664109	-2.073918679	2.434327743	0.019514268	0.482765723	-3.213329673
ENST00000647748	PPP1R13B	1.802271318	0.949231821	2.403442076	0.021007062	0.490033582	-3.214023147
ENST00000537445	PDCD2	1.47395464	0.050233111	2.406770768	0.02084135	0.490033582	-3.214512949
ENST00000395091	ZNF764	2.902079076	-2.443724446	2.42117075	0.020138019	0.4857714	-3.21497425
ENST00000479315	ZCWPW1	-2.021038698	-2.361643017	-2.420362068	0.02017694	0.4857714	-3.215228299
ENST00000596825	ZNF544	2.339496424	-2.37800329	2.425287405	0.019940941	0.485464127	-3.215999212
ENST00000404360	ZNF12	2.485789364	1.936407025	2.432102357	0.019618523	0.483278	-3.216485911
ENST00000564428	PML	-1.674215031	0.194114274	-2.401836408	0.021087422	0.490033582	-3.216837468
ENST00000381715	FKBP1A	-1.497482728	-2.882376446	-2.42082424	0.020154688	0.4857714	-3.218307628
ENST00000540349	ANKRD49	1.48441327	-2.15545502	2.430261346	0.019705153	0.483278	-3.218685345
ENST00000302291	LUZP1	-3.23098553	-0.014684506	-2.408676492	0.020747011	0.49003031	-3.218760184
ENST00000375948	TUT7	1.557432643	-2.816875898	2.41911858	0.020236921	0.4857714	-3.219201561
ENST00000394998	STX4	1.809697927	-2.806566055	2.423622848	0.020020417	0.4857714	-3.219217063
ENST00000446900	KYAT3	1.800789241	-2.903463443	2.420882883	0.020151866	0.4857714	-3.221415258
ENST00000493012	ARHGAP22	-2.614513313	-1.231933811	-2.412928134	0.020537933	0.488407586	-3.221638946
ENST00000392133	XRCC5	0.432992068	6.893947796	2.702029801	0.010088756	0.420647193	-3.221763487
ENST00000640425	ST3GAL5	1.770798909	-2.748291527	2.422170743	0.020089984	0.4857714	-3.222431197
ENST00000503833	CTSZ	1.414153486	-1.08148424	2.419219367	0.020232053	0.4857714	-3.224190157
ENST00000429436	MARK3	0.762930106	4.761702848	2.560366569	0.014369399	0.458891222	-3.224432297
ENST00000618645	MIF4GD	1.486483177	-3.233999324	2.407118942	0.020824085	0.490033582	-3.225053936
ENST00000645538	ATP13A3	3.640316175	0.390768104	2.396677115	0.021347517	0.491570338	-3.225788497
ENST00000366783	PSEN2	-0.610216848	2.007292434	-2.431723504	0.019636322	0.483278	-3.226381227
ENST00000518592	CLVS1	1.845011562	-2.869555707	2.422215051	0.020087858	0.4857714	-3.226552699
ENST00000652150	GTF2I	-1.631443264	-1.985993371	-2.421080784	0.020142346	0.4857714	-3.227318573
ENST00000325157	ENTHD1	1.843045548	-2.674166335	2.418517305	0.020265982	0.4857714	-3.227527294
ENST00000556492	NAA30	0.763202363	2.785424971	2.456104565	0.018520261	0.476336712	-3.227568375
ENST00000262648	ANOS1	1.889114149	-2.831544552	2.419626211	0.020212416	0.4857714	-3.227614282
ENST00000352767	EIF4G1	3.439585952	-1.409987669	2.398544221	0.021253058	0.491209536	-3.228289331
ENST00000307050	OTUD7A	1.693905622	-1.223647832	2.416934162	0.02034268	0.485773166	-3.22872449
ENST00000644072	CERT1	0.783047216	3.210541392	2.475016226	0.017694588	0.475252864	-3.230065633
ENST00000264157	CCNT2	0.884305914	3.914654966	2.522288548	0.01577515	0.468179302	-3.230626482
ENST00000593786	NCOA6	1.883934057	0.198618223	2.401055375	0.021126611	0.490033582	-3.230920714
ENST00000420115	CDV3	0.527010513	5.783742274	2.622753712	0.012312065	0.441474211	-3.231769631
ENST00000345097	FOXN3	0.476072875	5.430171592	2.596021922	0.013158008	0.447306315	-3.232011047
ENST00000491397	AMY2B	1.188965082	-0.416170463	2.408277593	0.020766725	0.490033582	-3.232731264
ENST00000593785	NAPA	-1.596370208	-2.457742806	-2.411267449	0.02061937	0.488802272	-3.23335471
ENST00000444129	RECQL	0.704041794	3.476265263	2.514063783	0.016094821	0.468466552	-3.23336974
ENST00000305232	SIRT6	2.420456373	-2.196239989	2.411497732	0.02060806	0.488790333	-3.234855687
ENST00000607589	GNB1	1.500771509	-3.191879376	2.407531596	0.02080364	0.490033582	-3.234947098
ENST00000243643	ZNF415	1.689244179	-2.99345438	2.405845623	0.020887287	0.490033582	-3.238246288
ENST00000334204	KIF27	1.362993346	-0.343844107	2.400791139	0.021139884	0.490033582	-3.238351248
ENST00000477537	HLA-DMB	1.74964597	-3.235409405	2.403027426	0.021027787	0.490033582	-3.238700743
ENST00000636580	ATP6AP2	0.502434542	6.817161903	2.67758756	0.010731202	0.422590501	-3.239152298
ENST00000522766	ENY2	1.455104453	-2.939102661	2.409544367	0.020704176	0.49003031	-3.239559865
ENST00000525782	EIF3M	1.277352213	-3.284239274	2.401994899	0.021079477	0.490033582	-3.240627343
ENST00000617416	CCL4L2	1.427615839	-3.356616271	2.401661696	0.021096182	0.490033582	-3.240721354
ENST00000594019	ZC3H4	-2.110051294	-1.561440288	-2.406070129	0.020876131	0.490033582	-3.243412032
ENST00000253458	GSE1	-1.972681686	1.022322572	-2.394014081	0.021482901	0.491860067	-3.243461703
ENST00000521039	TNKS	1.512561371	-1.194630055	2.410604777	0.020651948	0.48906192	-3.24427631
ENST00000530311	TRIM49D1	-1.868202569	-1.72106514	-2.405351129	0.020911878	0.490033582	-3.244548197
ENST00000589880	UQCR11	1.475998763	3.110133829	2.457863397	0.018442021	0.475999984	-3.244814881
ENST00000378509	SLC35B4	0.805086761	1.983632434	2.413890378	0.020490879	0.487801548	-3.244926368
ENST00000595472	ADGRE3	0.829084136	2.64872581	2.436260793	0.019424115	0.481409402	-3.244961209
ENST00000320081	CLIP4	0.797962489	3.291302121	2.491874762	0.016986932	0.47221549	-3.245530255
ENST00000644189	OSBPL2	1.818514482	-1.018972627	2.404007769	0.020978816	0.490033582	-3.24556405
ENST00000267339	ANKRD10	0.614123888	4.526098605	2.551159455	0.014698381	0.462455626	-3.246513544
ENST00000378182	TRIM13	0.562317055	2.88577651	2.461206135	0.018294149	0.475817377	-3.24870076
ENST00000618691	NAP1L1	0.662764592	5.640963194	2.60127614	0.012987636	0.446275929	-3.249059975
ENST00000427401	ZNF737	0.844853682	2.07855261	2.419667831	0.020210408	0.4857714	-3.249442617
ENST00000334121	SREK1	0.715392023	3.783161403	2.507233943	0.016364754	0.470790275	-3.249461218
ENST00000557063	KLHDC2	1.508296485	-2.451043645	2.407077547	0.020826137	0.490033582	-3.249658501
ENST00000380833	CLCN4	1.165375669	1.691785886	2.394439828	0.021461205	0.491860067	-3.249883203
ENST00000483386	SLC35G1	2.037042863	-2.076239791	2.406671519	0.020846274	0.490033582	-3.250612907
ENST00000243349	ACVR1C	1.975876968	-1.700348918	2.405432575	0.020907826	0.490033582	-3.250763996
ENST00000573379	CIITA	2.40447263	-0.973580748	2.401943394	0.021082059	0.490033582	-3.250769344
ENST00000333942	RHOT1	0.720712498	2.890122253	2.463620226	0.018188028	0.475252864	-3.251210044
ENST00000334696	ENTPD5	0.808183179	2.141534086	2.402707377	0.021043797	0.490033582	-3.251393953
ENST00000546260	SOD2	0.801420213	8.566408055	2.753467361	0.008851262	0.41254001	-3.251514345
ENST00000484461	EFCAB14	-1.749046492	-2.551659105	-2.397594073	0.02130108	0.491315219	-3.252226557
ENST00000535373	ORC4	2.334430369	-0.06666235	2.381101068	0.022150437	0.49533517	-3.252421928
ENST00000675908	ATRX	1.243833624	-0.647438308	2.401146013	0.02112206	0.490033582	-3.253043163
ENST00000586501	KIAA1328	2.519536139	0.92501695	2.381092172	0.022150903	0.49533517	-3.253303793
ENST00000464147	ORC2	1.764673159	-1.652223583	2.405570901	0.020900946	0.490033582	-3.25389054
ENST00000345436	CKLF	0.672821474	4.255446165	2.529228341	0.015509942	0.465730258	-3.254500523
ENST00000371625	PTGDS	-1.399996047	6.214804354	-2.637309673	0.011872742	0.434415441	-3.254692062
ENST00000378746	KIF3A	0.906305793	0.86502901	2.386146119	0.021887436	0.493059158	-3.254940676
ENST00000389989	OSBPL5	2.222507843	-3.253153855	2.395436047	0.021410515	0.491860067	-3.255260772
ENST00000370454	LRRC8C	0.563801056	4.017130746	2.513467799	0.016118213	0.468466552	-3.255291286
ENST00000544831	WDR74	-1.565807949	-1.601910215	-2.402840432	0.02103714	0.490033582	-3.255309035
ENST00000619170	OSCAR	1.698013918	-3.22641251	2.401050358	0.021126863	0.490033582	-3.255976866
ENST00000297632	TMEM65	0.746297808	3.284558104	2.470151	0.017903741	0.475252864	-3.256093984
ENST00000419462	NACA4P	1.035432699	3.450609344	2.477162374	0.017603035	0.474778097	-3.256889842
ENST00000317276	PER1	-1.55568482	2.209963478	-2.388350403	0.021773414	0.492170548	-3.25711549
ENST00000369093	TIAL1	0.477397859	4.842146579	2.55736687	0.014475834	0.459481432	-3.258513425
ENST00000567653	TRAF7	1.657007497	-1.782462289	2.402617271	0.021048307	0.490033582	-3.258563365
ENST00000530548	PPFIA1	-2.278183937	-2.641445978	-2.391211031	0.02162624	0.491860067	-3.25862621
ENST00000473988	RRP1	-1.564451677	-2.936666456	-2.392006505	0.021585474	0.491860067	-3.258994301
ENST00000373517	NAP1L2	1.613999716	-0.0975341	2.380647638	0.022174214	0.495534521	-3.259122105
ENST00000409225	CHMP3	0.935875718	1.968565124	2.408895356	0.020736201	0.49003031	-3.260360343
ENST00000253329	PPIL4	0.586442965	3.682309267	2.505821946	0.016421073	0.470790275	-3.260441033
ENST00000601806	PRKD2	-0.573774648	4.123515212	-2.515962706	0.016020495	0.468466552	-3.260692033
ENST00000336454	CDC14A	0.837903832	2.732389877	2.451441346	0.018729162	0.477693226	-3.261471705
ENST00000426847	HLA-DRB3	3.219392224	4.965300104	2.545123568	0.014917776	0.462455626	-3.262433541
ENST00000581581	SLC39A11	-1.499442432	-2.915328523	-2.391482888	0.0216123	0.491860067	-3.262775736
ENST00000372891	PKIG	1.817300108	-1.265040431	2.393686644	0.0214996	0.491860067	-3.262800467
ENST00000409697	CCDC14	2.034029528	0.981724117	2.394647461	0.021450631	0.491860067	-3.263875942
ENST00000636605	CLN8	-2.153313168	-1.84770753	-2.390243803	0.021675901	0.491860067	-3.264137481
ENST00000268942	C17orf80	-1.951007049	-1.824279958	-2.392993348	0.021534998	0.491860067	-3.264664166
ENST00000491526	NHSL1	-1.52182586	-2.147965965	-2.389326623	0.021723088	0.491860067	-3.264759487
ENST00000450827	MAST4	1.73267807	-1.008574873	2.383781286	0.022010363	0.494806525	-3.264928981
ENST00000569916	CNOT1	-1.448828334	-2.996241417	-2.387516915	0.021816465	0.492553685	-3.267154507
ENST00000671829	ELP5	1.737440171	-2.840192079	2.3878312	0.021800222	0.492530398	-3.267685447
ENST00000358550	SIPA1L1	-2.256318779	-2.748223336	-2.385337719	0.021929388	0.493476687	-3.267928699
ENST00000262903	HACE1	2.506120108	-2.17390598	2.389861491	0.021695559	0.491860067	-3.268497409
ENST00000437745	BZW2	1.704517684	-2.392116435	2.396477513	0.021357638	0.491570338	-3.268628495
ENST00000628404	ABR	2.096428094	-1.719112388	2.393013547	0.021533966	0.491860067	-3.268631386
ENST00000358738	ZBTB1	1.463858229	1.168112716	2.387389891	0.021823033	0.492553685	-3.268952875
ENST00000575497	CASP16P	-1.141820053	-0.949420173	-2.374660134	0.022490351	0.497925142	-3.269486984
ENST00000636569	KIF21A	2.000677513	-3.18299673	2.38882753	0.021748804	0.491860067	-3.271515004
ENST00000418333	TGFA	1.637315905	-2.670152343	2.392970153	0.021536183	0.491860067	-3.271863647
ENST00000398130	RELCH	1.336721612	3.002668008	2.453668734	0.018629115	0.477693226	-3.272362135
ENST00000589706	SMAD4	1.636727031	-1.406673656	2.394356212	0.021465464	0.491860067	-3.272386778
ENST00000582117	LRRC37B	2.096990862	-2.398577157	2.392043976	0.021583556	0.491860067	-3.272549715
ENST00000337881	HOPX	1.757314078	-3.075410183	2.385996137	0.021895214	0.493059158	-3.272716673
ENST00000409140	SPATS2L	-1.869092752	-0.847259736	-2.370547089	0.022709868	0.498694628	-3.272826457
ENST00000600289	LSM4	1.938150747	-1.091485807	2.374963772	0.022474222	0.497925142	-3.273114405
ENST00000454138	DDAH2	-3.159812147	-2.308127616	-2.376795687	0.022377131	0.497331424	-3.273308666
ENST00000530498	STX3	1.025185636	1.736510533	2.376749294	0.022379585	0.497331424	-3.275164714
ENST00000261170	GUCY2C	1.236552219	0.166039614	2.369048497	0.022790328	0.498694628	-3.275521694
ENST00000409214	GTDC1	-2.085150857	-0.562290227	-2.384419294	0.021977137	0.49430527	-3.27636522
ENST00000484077	RIF1	1.439459286	-3.242173093	2.382859643	0.02205844	0.495149025	-3.276651894
ENST00000349841	MYNN	0.786839641	3.080383751	2.464209186	0.018162223	0.475252864	-3.277418966
ENST00000441876	FAM118A	0.801323443	3.404983574	2.473564759	0.017756752	0.475252864	-3.27743372
ENST00000471851	WIPI2	-2.669674311	-1.366108195	-2.38102657	0.022154342	0.49533517	-3.27793171
ENST00000258198	DYNC1LI2	0.661236975	4.247931616	2.517764752	0.015950251	0.468466552	-3.278028382
ENST00000621570	LILRA6	-2.347605872	-0.915798326	-2.37355834	0.022548966	0.498354093	-3.278433346
ENST00000614135	RASGRP4	-2.266532399	-0.428519491	-2.374076806	0.022521367	0.498124176	-3.279362262
ENST00000373659	ZBTB6	0.943946983	2.776875894	2.435796366	0.01944574	0.481681427	-3.279641015
ENST00000504019	ABCA11P	1.594628226	-2.372621085	2.389406418	0.021718979	0.491860067	-3.279903116
ENST00000390462	TRAV35	1.65170805	-2.601746461	2.386669255	0.021860327	0.49290351	-3.280226753
ENST00000440465	NAMPTP1	1.704768959	-0.302631468	2.367626787	0.022866898	0.498694628	-3.280290815
ENST00000310673	SPESP1	-1.834789995	-1.402282407	-2.383507211	0.02202465	0.49488174	-3.280496716
ENST00000389759	PKP4	2.42500068	-2.082273651	2.381529586	0.022127988	0.49533517	-3.281477555
ENST00000436986	PSMA2	1.146598618	0.959073097	2.369531994	0.022764341	0.498694628	-3.281628658
ENST00000632229	IGKV1-17	-2.17365253	-2.174927231	-2.376688605	0.022382796	0.497331424	-3.282390992
ENST00000618981	IGHG4	-2.665520955	-0.782979031	-2.366472024	0.022929261	0.498807106	-3.282539636
ENST00000392499	CRYGS	-2.240962509	-1.303537559	-2.378324287	0.022296406	0.496950085	-3.283054959
ENST00000337979	STX3	0.635872226	5.656163543	2.577349307	0.013780209	0.451967322	-3.283451734
ENST00000249363	LRRC4	0.737667899	3.807943851	2.465263835	0.018116097	0.475252864	-3.283467357
ENST00000649528	FOXP1	1.065870952	3.038302986	2.44127817	0.019191878	0.478630791	-3.28405413
ENST00000528911	MVB12A	-1.418872573	0.480321214	-2.373260858	0.022564816	0.498354093	-3.284471455
ENST00000482305	COP1	1.412969886	2.208991468	2.382257209	0.022089916	0.49533517	-3.286269151
ENST00000337195	CTBP2	0.491575934	5.269036799	2.568157058	0.014096314	0.45639969	-3.286582133
ENST00000403729	ANTXR2	0.462843786	5.051085618	2.551787041	0.01467574	0.462455626	-3.286627295
ENST00000531543	DCUN1D5	-1.921582007	-3.141075582	-2.372136987	0.022624785	0.498694628	-3.287360934
ENST00000613396	CCL3	-1.802945241	-0.677860108	-2.369465102	0.022767934	0.498694628	-3.28761573
ENST00000570382	ACTG1	-1.296955863	-1.263912895	-2.379898935	0.022213524	0.495922963	-3.28778024
ENST00000514251	ZBTB38	0.818808255	3.436940504	2.466993777	0.018040668	0.475252864	-3.287866538
ENST00000461940	GIMAP4	-0.716385413	3.029757598	-2.465661488	0.018098734	0.475252864	-3.289599987
ENST00000546388	CNPY2	-1.382043075	-3.154647564	-2.370359003	0.022719952	0.498694628	-3.289887801
ENST00000402854	ASS1P1	-1.676298585	-2.113112623	-2.377782441	0.022324991	0.497184474	-3.290057686
ENST00000611151	RAB18	-1.350957286	-2.67757559	-2.370460593	0.022714505	0.498694628	-3.290951811
ENST00000467091	A2M	-1.807414092	-2.340391607	-2.374832783	0.022481179	0.497925142	-3.291074311
ENST00000607355	H2AC19	-0.624170553	9.28676615	-2.816926277	0.00751861	0.402133656	-3.292349824
ENST00000451493	SPART	-2.384820155	-1.233781637	-2.370697153	0.022701825	0.498694628	-3.292947177
ENST00000572173	RMI2	-2.166976861	-2.811006018	-2.370061982	0.022735885	0.498694628	-3.293032145
ENST00000571847	PTPRC	0.943525055	3.081061231	2.448532711	0.018860543	0.477916653	-3.293044836
ENST00000595231	SNRNP70	2.945135947	0.526984387	2.35741754	0.023423591	0.501619938	-3.293259589
ENST00000326245	ITLN1	1.674427431	2.537735986	2.391513292	0.021610742	0.491860067	-3.294286325
ENST00000263168	CAPZA1	0.601454022	8.000889452	2.735357969	0.00926994	0.413691124	-3.2947427
ENST00000324666	FAM193A	-2.376017819	-2.855172453	-2.368022482	0.022845563	0.498694628	-3.29525816
ENST00000533834	RNPC3	1.407447938	-2.537385845	2.379986577	0.02220892	0.495922963	-3.295663637
ENST00000541777	ZNF83	-1.964315429	-1.890293172	-2.370520156	0.022711312	0.498694628	-3.2958185
ENST00000378142	GPR34	1.771669318	1.626532446	2.376993748	0.022366657	0.497331424	-3.296118115
ENST00000303545	RNF139	0.63970999	3.95870495	2.490818536	0.0170305	0.472580697	-3.296373705
ENST00000431360	DDX39B	3.410819021	-2.530663154	2.36847433	0.022821223	0.498694628	-3.297240212
ENST00000419198	EMC9	-1.368780242	1.022205254	-2.370321948	0.022721939	0.498694628	-3.298396631
ENST00000470557	PTRH2	1.405073294	-1.306482731	2.379689644	0.022224524	0.495923761	-3.29870381
ENST00000554908	GMFB	1.886578827	-2.547688486	2.375405049	0.0224508	0.497925142	-3.298885625
ENST00000372452	TJAP1	2.277094579	-0.01108366	2.356322578	0.023484017	0.501619938	-3.298919044
ENST00000377252	PLXDC2	0.56441115	5.472608164	2.571488197	0.013981003	0.454801844	-3.298942225
ENST00000555754	GALT	-1.886545288	-2.979225724	-2.366123683	0.022948104	0.498807106	-3.299150705
ENST00000479467	PHC3	-2.390214717	-2.169722752	-2.367139983	0.022893169	0.498807106	-3.299257651
ENST00000637001	FTO	-1.660373603	-2.509626569	-2.367651129	0.022865585	0.498694628	-3.299790634
ENST00000587163	NPC1	1.315304439	-2.825351062	2.367653001	0.022865484	0.498694628	-3.300939241
ENST00000225726	CCDC47	0.523239373	4.411376616	2.51815623	0.015935028	0.468466552	-3.301762368
ENST00000666893	CCDC30	-1.913603073	-1.839413815	-2.366041603	0.022952546	0.498807106	-3.301807953
ENST00000485050	QTRT2	2.272750885	-1.375876458	2.360509709	0.023253705	0.501329036	-3.301911828
ENST00000483793	PARP15	1.339365287	3.944191571	2.476371735	0.017636713	0.474836994	-3.303123636
ENST00000338165	EME1	-2.313306243	-1.416435262	-2.365413915	0.022986539	0.498807106	-3.30345818
ENST00000381657	PLCXD1	2.69906017	-1.648373475	2.361281524	0.023211474	0.500657215	-3.303714804
ENST00000250617	ARHGEF6	1.074724506	4.709545959	2.531924248	0.015408019	0.464634791	-3.30465569
ENST00000470527	CACHD1	1.855044774	-2.573531955	2.371105882	0.022679931	0.498694628	-3.305728308
ENST00000356128	TRAPPC3L	0.760618319	3.562871502	2.465759663	0.018094449	0.475252864	-3.306090738
ENST00000357984	TMUB2	-1.685731892	0.273719023	-2.356232363	0.023489002	0.501619938	-3.306367659
ENST00000441339	MYEOV	1.854341067	-1.950397087	2.369776955	0.022751185	0.498694628	-3.306484143
ENST00000375256	ZNF367	1.030011875	1.175654224	2.357984158	0.023392377	0.501619938	-3.306539008
ENST00000627426	ETV7	-1.58955608	-1.400704744	-2.361361977	0.023207076	0.500657215	-3.307355393
ENST00000543953	SLC25A14	0.657191832	2.043388222	2.388916239	0.021744231	0.491860067	-3.307631094
ENST00000608872	FBXW2	0.452073595	5.009858978	2.5424137	0.015017246	0.463294281	-3.309437813
ENST00000655488	DLG1	2.150190145	-3.289508722	2.359354788	0.023317027	0.501619938	-3.310022591
ENST00000298097	FBXO33	0.695700994	3.61355416	2.463665116	0.01818606	0.475252864	-3.310293964
ENST00000281772	KANSL1L	1.195494027	1.091771149	2.356892568	0.023452544	0.501619938	-3.31137725
ENST00000477847	FAM104B	0.719558616	2.379278293	2.39058864	0.021658184	0.491860067	-3.313159412
ENST00000535425	SCO2	-1.243427259	1.158309766	-2.358606041	0.023358162	0.501619938	-3.314127865
ENST00000565898	PML	-2.462359437	1.525753246	-2.38255349	0.022074431	0.495262192	-3.314642397
ENST00000251091	SAMD4A	-2.962513542	-1.812249398	-2.347327458	0.023985753	0.505270058	-3.317012432
ENST00000534176	UBXN1	-1.342078889	-2.216628727	-2.356338535	0.023483135	0.501619938	-3.317213387
ENST00000410055	PDK1	1.344794176	1.54843559	2.360027937	0.0232801	0.501563724	-3.317426504
ENST00000379454	ASPH	1.096150355	1.878723218	2.373303331	0.022562552	0.498354093	-3.317689693
ENST00000361183	CAPZA2	0.653574398	7.435593991	2.690125054	0.01039709	0.421510817	-3.317984451
ENST00000527478	ZBTB44	1.631291386	3.691038915	2.431562979	0.019643868	0.483278	-3.318187308
ENST00000623550	B2M	1.081524836	5.317000688	2.569383755	0.014053749	0.456000813	-3.318375728
ENST00000373329	ZMYM1	2.322193966	-3.049485128	2.353862165	0.023620308	0.502762418	-3.319831589
ENST00000512834	PRIMPOL	1.912944665	0.081138337	2.341540608	0.024313616	0.508432928	-3.319912966
ENST00000422906	UBE2W	1.055318891	1.565731634	2.359661885	0.023300174	0.501613599	-3.320512538
ENST00000354667	HNRNPA2B1	0.73332954	5.699782752	2.589283313	0.013379514	0.447306315	-3.320607235
ENST00000546937	CNPY2	1.587667037	-2.051671929	2.363878881	0.023069864	0.499483225	-3.320666819
ENST00000570439	ACAP1	-1.987610522	-2.154387065	-2.354057414	0.023609466	0.502762418	-3.321104131
ENST00000380516	SLTM	0.486287769	4.721606218	2.530678185	0.015455052	0.465411088	-3.321113898
ENST00000242810	KLHL24	0.683245211	4.166694197	2.486433368	0.017212473	0.473973359	-3.32154467
ENST00000568123	GOLGA8J	1.546278371	-1.588245904	2.36229862	0.023155928	0.499935935	-3.322391731
ENST00000485662	IFI44	-1.223606135	-3.082406025	-2.356443152	0.023477356	0.501619938	-3.322521421
ENST00000371627	TNKS2	0.551771254	4.873033198	2.53528307	0.01528189	0.464265492	-3.322533919
ENST00000581897	NBPF15	2.592515282	3.548722192	2.452889021	0.018664082	0.477693226	-3.322902581
ENST00000267938	UBE2Q2	0.864627096	3.500773424	2.461405855	0.018285348	0.475817377	-3.323081233
ENST00000398600	MX1	-0.926371098	4.602521994	-2.587537255	0.013437464	0.447892375	-3.323083089
ENST00000559759	PAPLN	2.042045925	-1.374801532	2.357364447	0.023426518	0.501619938	-3.32363651
ENST00000444502	TOP3B	-1.777357252	-2.600312723	-2.351862726	0.023731588	0.503865573	-3.323841091
ENST00000431474	PARP3	2.299461278	-0.653739272	2.341186735	0.024333795	0.508432928	-3.324204302
ENST00000282018	CYSLTR2	0.901019525	1.79481194	2.358148999	0.023383303	0.501619938	-3.324558617
ENST00000477426	GBE1	-1.710613485	-3.129819586	-2.347021443	0.024002991	0.505270058	-3.325196788
ENST00000503970	MAN2A1	0.713370651	4.260008107	2.48857472	0.017123392	0.473973359	-3.325720381
ENST00000361901	CALD1	2.274093578	-1.855940494	2.354358206	0.023592773	0.502675879	-3.325757503
ENST00000479452	EXD3	-1.322257923	-0.278476927	-2.349484637	0.023864557	0.504568856	-3.32605511
ENST00000554721	JKAMP	1.430520841	-3.101323147	2.350808399	0.023790457	0.504050826	-3.328050654
ENST00000358491	ZNF429	0.669795663	2.402603649	2.404102465	0.020974091	0.490033582	-3.328435827
ENST00000337537	PPP2R5E	0.708677273	3.68589633	2.4688198	0.017961359	0.475252864	-3.328441519
ENST00000511203	H2AZ1	0.980268818	0.132506339	2.336298364	0.024614097	0.508432928	-3.328873306
ENST00000399824	CCDC157	1.577819141	-0.138484334	2.345543915	0.024086376	0.505878852	-3.330474449
ENST00000326232	SLC37A3	1.006616689	2.185773348	2.394940765	0.021435702	0.491860067	-3.33076106
ENST00000573058	SLC38A10	-1.451728828	-0.073490775	-2.338598701	0.024481835	0.508432928	-3.33119679
ENST00000595531	TGFBRAP1	1.831343182	2.293375353	2.365199883	0.022998141	0.498807106	-3.331945153
ENST00000262879	RALGAPB	3.662072806	-1.075645345	2.33803759	0.024514038	0.508432928	-3.332091953
ENST00000324166	THNSL2	-1.812832126	-2.946468253	-2.345057045	0.024113909	0.505888791	-3.332472824
ENST00000543469	TRIM59	1.994200396	0.742867837	2.333762664	0.024760637	0.508432928	-3.332925688
ENST00000457488	DAPK2	-2.762369912	-0.959812222	-2.339769002	0.024414792	0.508432928	-3.332938813
ENST00000443501	FNDC3B	-3.390678702	-1.596169804	-2.339038811	0.024456603	0.508432928	-3.333262626
ENST00000543283	CCSER2	3.868702108	1.083648743	2.333871547	0.024754328	0.508432928	-3.333413437
ENST00000513032	ARAP2	1.644476943	-1.658343576	2.352835988	0.023677361	0.503266323	-3.335236308
ENST00000641931	OR2AT4	1.651796246	-0.398348552	2.346342649	0.024041266	0.505718548	-3.335316358
ENST00000460393	MME	0.987645189	5.714559545	2.547982612	0.014813484	0.462455626	-3.335701957
ENST00000358008	AIMP1	1.965946056	-0.630675141	2.336071669	0.024627166	0.508432928	-3.336747143
ENST00000299575	ATMIN	-3.62056391	-0.513821093	-2.334847838	0.024697828	0.508432928	-3.3371271
ENST00000399878	SEL1L3	3.158629527	-0.236902356	2.331604702	0.024885964	0.508432928	-3.3373759
ENST00000417450	GTDC1	1.79482249	-1.296019135	2.35077583	0.023792278	0.504050826	-3.337637507
ENST00000222584	SP4	0.787794715	3.107771681	2.425918674	0.019910875	0.485464127	-3.337750215
ENST00000492143	EZH2	1.772060229	-0.97201137	2.342671078	0.024249252	0.507786074	-3.337762215
ENST00000428149	ALKBH8	1.257907193	1.234832231	2.350806145	0.023790583	0.504050826	-3.338238942
ENST00000417185	PLCD1	-2.935138913	-0.834015431	-2.339788584	0.024413671	0.508432928	-3.338879952
ENST00000381271	KLHL42	0.671215465	2.119205391	2.374708741	0.022487768	0.497925142	-3.339242518
ENST00000528604	MVB12A	-1.2927458	1.888425128	-2.386805716	0.02185326	0.49290351	-3.341038862
ENST00000229795	MAPK14	0.973065961	4.295953419	2.468376234	0.017980595	0.475252864	-3.341374003
ENST00000324238	CRLF3	0.57331281	5.456503967	2.557701146	0.014463938	0.459481432	-3.341698103
ENST00000641498	RRM2	1.40591059	-2.015495955	2.350874065	0.023786787	0.504050826	-3.341997536
ENST00000301919	MSANTD4	0.7524894	2.144561155	2.375980684	0.022420279	0.49783586	-3.342655401
ENST00000453904	KANSL1L	1.514443147	-0.966936017	2.345813419	0.024071147	0.505878852	-3.343700988
ENST00000546047	SLC26A11	2.518613595	0.322275203	2.335015713	0.024688125	0.508432928	-3.344324318
ENST00000461255	NUP205	1.961796939	1.534426895	2.344832907	0.024126594	0.505920257	-3.344435571
ENST00000533558	CYB5R2	1.442869139	-3.123945977	2.339930469	0.024405555	0.508432928	-3.345264548
ENST00000333479	KNTC1	-1.698011463	-0.46874391	-2.333141239	0.024796669	0.508432928	-3.345382973
ENST00000612905	JRK	-2.750118307	-1.323260149	-2.335941431	0.024634677	0.508432928	-3.34563092
ENST00000391713	ZSCAN5A	-1.621794714	-0.573675141	-2.339249304	0.024444543	0.508432928	-3.346076002
ENST00000374586	TMEM245	0.650624513	3.462373553	2.442114992	0.019153391	0.478630791	-3.346431299
ENST00000395965	FAM172A	0.596782583	2.812715056	2.401456185	0.021106492	0.490033582	-3.347068579
ENST00000577263	FTSJ3	1.547709816	-3.12124024	2.335818257	0.024641783	0.508432928	-3.347906993
ENST00000612838	IFI27	-1.837004803	0.92040775	-2.491643593	0.016996459	0.47221549	-3.348057226
ENST00000420581	LMOD3	1.597798786	-0.823163982	2.3365145	0.024601643	0.508432928	-3.348528117
ENST00000450236	IER3	2.711299955	0.044925569	2.32581853	0.025224823	0.509425022	-3.348617532
ENST00000464486	LPAR6	-1.578573291	-3.111864971	-2.335483868	0.024661082	0.508432928	-3.349288326
ENST00000675272	FIG4	1.267334598	0.215249079	2.32799163	0.025097075	0.509425022	-3.351436511
ENST00000467762	RIF1	1.592985439	-3.146269484	2.333692606	0.024764697	0.508432928	-3.351462999
ENST00000389629	RTF1	0.42751371	4.485359383	2.497839361	0.016742799	0.471800633	-3.351853233
ENST00000368850	SLC16A10	2.071592571	-2.273289557	2.331413909	0.024897072	0.508432928	-3.352151907
ENST00000467141	MSL3	2.313233433	-2.503376303	2.336825873	0.024583711	0.508432928	-3.352213958
ENST00000262215	ARFGEF1	0.507213481	3.583180476	2.446428218	0.018956122	0.478630791	-3.352624151
ENST00000480008	PHF10	3.281257517	-0.294811072	2.323266623	0.025375585	0.509437676	-3.353174166
ENST00000266397	ERP27	0.835245879	0.807600588	2.324990317	0.025273664	0.509425022	-3.35425325
ENST00000519973	SLC25A37	1.009946314	9.006019879	2.732296789	0.009342499	0.413691124	-3.354640974
ENST00000361217	DENND4B	-0.603554567	3.320945052	-2.429185405	0.019755942	0.483278	-3.354860268
ENST00000334636	CYP2R1	1.642747855	0.422915526	2.321788041	0.025463307	0.510066796	-3.354991967
ENST00000484088	ITGB1	1.301507861	-2.835469235	2.331929042	0.024867091	0.508432928	-3.355648246
ENST00000676452	UBE3A	1.500754048	-0.238062913	2.331372014	0.024899511	0.508432928	-3.355655364
ENST00000554785	PRPF39	1.86586376	-0.711332672	2.325937778	0.025217798	0.509425022	-3.355823449
ENST00000415388	UPB1	2.309364151	-1.530004093	2.332303874	0.024845296	0.508432928	-3.356262844
ENST00000496577	MOV10	-1.722865447	-1.674925944	-2.328934141	0.02504185	0.508607054	-3.357779579
ENST00000533986	HIKESHI	0.941275327	1.125198417	2.330042054	0.024977073	0.508432928	-3.35791198
ENST00000399949	SPATA13	-1.595667303	-1.523432519	-2.33381489	0.024757611	0.508432928	-3.358057564
ENST00000370944	ANKRD13C	0.776998844	2.638019876	2.399081441	0.021225949	0.491084865	-3.358978598
ENST00000392614	RAB37	-1.592600425	-0.326296182	-2.322410714	0.025426331	0.509815341	-3.360063546
ENST00000279396	TMEM219	-0.301133072	7.798194112	-2.688525868	0.010439166	0.421510817	-3.360339882
ENST00000454189	GPM6B	1.433905894	-0.645433606	2.325899497	0.025220053	0.509425022	-3.361026004
ENST00000534079	TAF1D	2.371237564	0.646371375	2.317708442	0.025706756	0.511423966	-3.361033622
ENST00000394790	FUT11	-1.854639662	-2.459873277	-2.327060937	0.025151716	0.509425022	-3.361250467
ENST00000395198	HERC4	2.067796392	2.843460638	2.395992004	0.021382273	0.491683578	-3.361511577
ENST00000531554	IFTAP	1.885444563	-0.635989802	2.319190787	0.025618057	0.510904025	-3.361655083
ENST00000395566	MDK	-1.650340653	-2.121553167	-2.325069014	0.025269019	0.509425022	-3.362038405
ENST00000398532	MSL1	0.890021807	4.691549335	2.49874945	0.016705832	0.471800633	-3.362152174
ENST00000480742	HLA-F	2.503157485	-2.564055055	2.330854782	0.02492965	0.508432928	-3.362489938
ENST00000520817	GOLGA7	0.449141493	6.646364014	2.615891811	0.012524309	0.441967048	-3.362662265
ENST00000630001	KAT6B	-2.325406833	-2.215984483	-2.32471369	0.025289996	0.509425022	-3.363002903
ENST00000479721	NPL	1.623510678	-2.030734874	2.332620755	0.024826884	0.508432928	-3.363032981
ENST00000426898	ANO6	-1.409655808	-2.595496346	-2.327627947	0.025118414	0.509425022	-3.363158101
ENST00000614721	ACSM3	0.828288072	1.063421507	2.319367032	0.025607529	0.510904025	-3.364850116
[truncated: 43,232 more rows]
